# Supplementary material for: Molecular mechanism of decision-making in glycosaminoglycan biosynthesis
Source: Nat Commun. 2023 Oct 13;14:6425. doi: 10.1038/s41467-023-42236-z (PMC10570366; doi:10.1038/s41467-023-42236-z)
Supplement: Supplementary file 6 — Source Data [file 41467_2023_42236_MOESM6_ESM.zip]

Archive with 58 entries (57 files):
- Source_Data/
- __MACOSX/._Source_Data
- Source_Data/Supplementary_Figure_10a_uncropped.tif
- __MACOSX/Source_Data/._Supplementary_Figure_10a_uncropped.tif
- Source_Data/Supplementary_Figure_8a.xlsx
- __MACOSX/Source_Data/._Supplementary_Figure_8a.xlsx
- Source_Data/Figure_1b.xlsx
- __MACOSX/Source_Data/._Figure_1b.xlsx
- Source_Data/Figure_5a_uncropped.tif
- __MACOSX/Source_Data/._Figure_5a_uncropped.tif
- Source_Data/Supplementary_Figure_10b_uncropped.tif
- __MACOSX/Source_Data/._Supplementary_Figure_10b_uncropped.tif
- Source_Data/.DS_Store
- __MACOSX/Source_Data/._.DS_Store
- Source_Data/Figure_5b_uncropped.tif
- __MACOSX/Source_Data/._Figure_5b_uncropped.tif
- Source_Data/Supplementary_Figure_6.xlsx
- __MACOSX/Source_Data/._Supplementary_Figure_6.xlsx
- Source_Data/Figure_3c.xlsx
- __MACOSX/Source_Data/._Figure_3c.xlsx
- Source_Data/Supplementary_Figure_5b.xlsx
- __MACOSX/Source_Data/._Supplementary_Figure_5b.xlsx
- Source_Data/Supplementary_Figure_1a_uncropped.tif
- __MACOSX/Source_Data/._Supplementary_Figure_1a_uncropped.tif
- Source_Data/Supplementary_Figure_7b_uncropped.tif
- __MACOSX/Source_Data/._Supplementary_Figure_7b_uncropped.tif
- Source_Data/Figure_2b.xlsx
- __MACOSX/Source_Data/._Figure_2b.xlsx
- Source_Data/Supplementary_Figure_3b.xlsx
- __MACOSX/Source_Data/._Supplementary_Figure_3b.xlsx
- Source_Data/Supplementary_Figure_9a-c.xlsx
- __MACOSX/Source_Data/._Supplementary_Figure_9a-c.xlsx
- Source_Data/Supplementary_Figure_1b_uncropped.tif
- __MACOSX/Source_Data/._Supplementary_Figure_1b_uncropped.tif
- Source_Data/Supplementary_Figure_3a.xlsx
- __MACOSX/Source_Data/._Supplementary_Figure_3a.xlsx
- Source_Data/Figure_2a.xlsx
- __MACOSX/Source_Data/._Figure_2a.xlsx
- Source_Data/Supplementary_Figure_7a.xlsx
- __MACOSX/Source_Data/._Supplementary_Figure_7a.xlsx
- Source_Data/Figure_3b.pdb
- __MACOSX/Source_Data/._Figure_3b.pdb
- Source_Data/Supplementary_Figure_5a.xlsx
- __MACOSX/Source_Data/._Supplementary_Figure_5a.xlsx
- Source_Data/Supplementary_Figure_8b.pdb
- __MACOSX/Source_Data/._Supplementary_Figure_8b.pdb
- Source_Data/Supplementary_Figure_3c.pdb
- __MACOSX/Source_Data/._Supplementary_Figure_3c.pdb
- Source_Data/Supplementary_Figure_10c_uncropped.tif
- __MACOSX/Source_Data/._Supplementary_Figure_10c_uncropped.tif
- Source_Data/Figure_4a-e.xlsx
- __MACOSX/Source_Data/._Figure_4a-e.xlsx
- Source_Data/Figure_3a.xlsx
- __MACOSX/Source_Data/._Figure_3a.xlsx
- Source_Data/Supplementary_Figure_10d_uncropped.tif
- __MACOSX/Source_Data/._Supplementary_Figure_10d_uncropped.tif
- Source_Data/Supplementary_Figure_4.xlsx
- __MACOSX/Source_Data/._Supplementary_Figure_4.xlsx
