# Supplementary material for: Molecular mechanism of decision-making in glycosaminoglycan biosynthesis
Source: Nat Commun. 2023 Oct 13;14:6425. doi: 10.1038/s41467-023-42236-z (PMC10570366; doi:10.1038/s41467-023-42236-z)
Supplement: Supplementary file 6 — Source Data [file 41467_2023_42236_MOESM6_ESM.zip › Source_Data/Supplementary_Figure_8a.xlsx]

## Sheet: Sheet1
Volume (ml)	A280	Molecular Mass
8.5966	-0.00595883
8.60502	-0.00591515
8.61344	-0.00586913
8.62185	-0.00582058
8.63027	-0.00577337
8.63869	-0.00572551
8.64711	-0.00567486
8.65552	-0.00561982
8.66394	-0.00556472
8.67236	-0.00550786
8.68077	-0.00544878
8.68919	-0.0053871
8.69761	-0.00532335
8.70603	-0.00525663
8.71444	-0.00518976
8.72286	-0.00512544
8.73128	-0.00505741
8.7397	-0.00498521
8.74811	-0.00490604
8.75653	-0.00482281
8.76495	-0.00474053
8.77336	-0.00465842
8.78178	-0.00457412
8.7902	-0.00448349
8.79862	-0.00438798
8.80703	-0.00429178
8.81545	-0.00419344
8.82387	-0.00409033
8.83229	-0.00398327
8.8407	-0.00386948
8.84912	-0.00375182
8.85754	-0.00363513
8.86595	-0.00351691
8.87437	-0.00339698
8.88279	-0.00327455
8.89121	-0.00314934
8.89962	-0.0030229
8.90804	-0.00289282
8.91646	-0.00275915
8.92488	-0.00261994
8.93329	-0.0024765
8.94171	-0.00233127
8.95013	-0.00218215
8.95854	-0.00202927
8.96696	-0.00187284
8.97538	-0.00171315
8.9838	-0.00155197
8.99221	-0.00138544
9.00063	-0.00121112
9.00905	-0.00103152
9.01747	-0.000846445
9.02588	-0.000656929
9.0343	-0.00046223
9.04272	-0.000260451
9.05113	-5.28875e-05
9.05955	0.000159423
9.06797	0.00037727
9.07639	0.000601294
9.0848	0.000831198
9.09322	0.00106783
9.10164	0.00131172
9.11006	0.00155738
9.11847	0.00180698
9.12689	0.00206499
9.13531	0.00232891
9.14373	0.00259799
9.15214	0.00287547
9.16056	0.00315971
9.16898	0.0034518
9.17739	0.00375556
9.18581	0.00406599
9.19423	0.00437816
9.20265	0.00469385
9.21106	0.00501809
9.21948	0.00535115
9.2279	0.00568944
9.23632	0.00603349
9.24473	0.00638653
9.25315	0.00674832
9.26157	0.00711453
9.26998	0.00748592
9.2784	0.00786506
9.28682	0.00824557
9.29524	0.00862643
9.30365	0.00901131
9.31207	0.00940113
9.32049	0.00979719
9.32891	0.010201
9.33732	0.0106092
9.34574	0.0110204
9.35416	0.0114362
9.36257	0.0118548
9.37099	0.0122765
9.37941	0.0127023
9.38783	0.0131309
9.39624	0.0135625
9.40466	0.0139991
9.41308	0.0144389
9.4215	0.0148811
9.42991	0.0153256
9.43833	0.0157727
9.44675	0.0162212
9.45516	0.016673
9.46358	0.0171315
9.472	0.0175946
9.48042	0.0180615
9.48883	0.0185343
9.49725	0.019016
9.50567	0.0195067
9.51409	0.0200049
9.5225	0.0205095
9.53092	0.0210214
9.53934	0.0215443
9.54775	0.0220789
9.55617	0.0226249
9.56459	0.0231851
9.57301	0.023759
9.58142	0.024347
9.58984	0.0249492
9.59826	0.0255643
9.60668	0.0261947
9.61509	0.0268411
9.62351	0.0275045
9.63193	0.028189
9.64034	0.0288944
9.64876	0.0296182
9.65718	0.0303581
9.6656	0.0311159
9.67401	0.0318959
9.68243	0.0327011
9.69085	0.033532
9.69927	0.0343843
9.70768	0.0352566
9.7161	0.0361508
9.72452	0.0370667
9.73293	0.0380044
9.74135	0.0389632
9.74977	0.0399413
9.75819	0.0409375
9.7666	0.0419502
9.77502	0.0429778
9.78344	0.0440211
9.79186	0.0450766
9.80027	0.0461379
9.80869	0.0472061
9.81711	0.0482804
9.82552	0.0493617
9.83394	0.0504475
9.84236	0.0515317
9.85078	0.0526149
9.85919	0.0536969
9.86761	0.0547744
9.87603	0.0558432
9.88445	0.0569006
9.89286	0.0579437
9.90128	0.0589728
9.9097	0.0599884
9.91811	0.0609842
9.92653	0.0619574
9.93495	0.0629066
9.94337	0.063829
9.95178	0.0647217
9.9602	0.0655819
9.96862	0.0664085
9.97704	0.0672023
9.98545	0.0679643
9.99387	0.0686938
10.0023	0.0693853
10.0107	0.0700362
10.0191	0.0706467
10.0275	0.0712171
10.036	0.0717487
10.0444	0.07224
10.0528	0.0726922
10.0612	0.0731046
10.0696	0.0734723
10.078	0.0737976
10.0865	0.0740853
10.0949	0.0743379
10.1033	0.0745513
10.1117	0.0747283
10.1201	0.0748718
10.1285	0.0749799
10.137	0.0750569
10.1454	0.0751068
10.1538	0.0751292
10.1622	0.0751257
10.1706	0.0751004
10.1791	0.0750561
10.1875	0.0749944
10.1959	0.0749179
10.2043	0.0748262
10.2127	0.0747264
10.2211	0.0746251
10.2296	0.0745249
10.238	0.0744298
10.2464	0.0743449
10.2548	0.0742736
10.2632	0.0742162
10.2716	0.0741782
10.2801	0.0741659
10.2885	0.0741834
10.2969	0.0742331
10.3053	0.0743211
10.3137	0.074453
10.3221	0.0746309
10.3306	0.0748604
10.339	0.0751474
10.3474	0.0754958
10.3558	0.0759124
10.3642	0.0764004
10.3726	0.0769601
10.3811	0.0775992
10.3895	0.0783219
10.3979	0.0791317
10.4063	0.0800334
10.4147	0.0810259
10.4232	0.0821129
10.4316	0.0832976
10.44	0.0845819
10.4484	0.085966
10.4568	0.0874518
10.4652	0.0890417
10.4737	0.090736
10.4821	0.0925389
10.4905	0.0944487
10.4989	0.0964579
10.5073	0.0985631
10.5157	0.100768
10.5242	0.10307
10.5326	0.105463
10.541	0.107947
10.5494	0.110512
10.5578	0.113158
10.5662	0.115881
10.5747	0.118671
10.5831	0.121521
10.5915	0.124424
10.5999	0.127372
10.6083	0.130357
10.6167	0.133372
10.6252	0.136413
10.6336	0.139469
10.642	0.142533
10.6504	0.14559
10.6588	0.148626
10.6673	0.151639
10.6757	0.154623
10.6841	0.157566
10.6925	0.160457
10.7009	0.163291
10.7093	0.166057
10.7178	0.168747
10.7262	0.17135
10.7346	0.173864
10.743	0.176279
10.7514	0.178588
10.7598	0.180786
10.7683	0.182858
10.7767	0.184803
10.7851	0.186621
10.7935	0.188308
10.8019	0.189853
10.8103	0.191252
10.8188	0.192486
10.8272	0.193577
10.8356	0.194532
10.844	0.195338
10.8524	0.195992
10.8608	0.19649
10.8693	0.196833
10.8777	0.197023
10.8861	0.197063
10.8945	0.19695
10.9029	0.196686
10.9114	0.196276
10.9198	0.195726
10.9282	0.195044
10.9366	0.194227
10.945	0.193278
10.9534	0.192202
10.9619	0.191008
10.9703	0.189703
10.9787	0.188288
10.9871	0.186768
10.9955	0.185149
11.0039	0.183439
11.0124	0.181645
11.0208	0.179775
11.0292	0.177839
11.0376	0.17584
11.046	0.173781
11.0544	0.17167
11.0629	0.169513
11.0713	0.167318
11.0797	0.165093
11.0881	0.162844
11.0965	0.160579
11.105	0.158302
11.1134	0.156017
11.1218	0.153731
11.1302	0.151453
11.1386	0.149189
11.147	0.146945
11.1555	0.144725
11.1639	0.142535
11.1723	0.140374
11.1807	0.138251
11.1891	0.13617
11.1975	0.134138
11.206	0.132155
11.2144	0.130227
11.2228	0.128355
11.2312	0.126539
11.2396	0.124787
11.248	0.123101
11.2565	0.121481
11.2649	0.119929
11.2733	0.118445
11.2817	0.117032
11.2901	0.115691
11.2985	0.114425
11.307	0.113233
11.3154	0.112117
11.3238	0.111079
11.3322	0.110119
11.3406	0.109236
11.3491	0.108426
11.3575	0.10769
11.3659	0.107034
11.3743	0.106455
11.3827	0.105951
11.3911	0.105525
11.3996	0.105181
11.408	0.104912
11.4164	0.10471
11.4248	0.104579
11.4332	0.104522
11.4416	0.104536
11.4501	0.104617
11.4585	0.104766
11.4669	0.104981
11.4753	0.105261
11.4837	0.105607
11.4921	0.106019
11.5006	0.10649
11.509	0.107019
11.5174	0.107609
11.5258	0.108258
11.5342	0.108962
11.5426	0.109722
11.5511	0.110539
11.5595	0.111412
11.5679	0.112343
11.5763	0.113329
11.5847	0.114365
11.5932	0.115448
11.6016	0.11658
11.61	0.117768
11.6184	0.119008
11.6268	0.120297
11.6352	0.121634
11.6437	0.123021
11.6521	0.124461
11.6605	0.125953
11.6689	0.127496
11.6773	0.129092
11.6857	0.130739
11.6942	0.13244
11.7026	0.134195
11.711	0.136005
11.7194	0.137871
11.7278	0.139796
11.7362	0.141781
11.7447	0.143828
11.7531	0.145938
11.7615	0.148113
11.7699	0.150358
11.7783	0.152682
11.7868	0.155085
11.7952	0.15757	119.292
11.8036	0.160138	119.563
11.812	0.162797	118.964
11.8204	0.165553	118.404
11.8288	0.16841	117.883
11.8373	0.171381	117.382
11.8457	0.174471	116.863
11.8541	0.177688	116.32
11.8625	0.181036	115.759
11.8709	0.184523	115.182
11.8793	0.188167	114.627
11.8878	0.191979	114.126
11.8962	0.195969	113.675
11.9046	0.200146	113.231
11.913	0.204524	112.772
11.9214	0.209112	112.275
11.9298	0.213923	111.738
11.9383	0.218977	111.185
11.9467	0.224293	110.642
11.9551	0.229883	110.153
11.9635	0.23576	109.75
11.9719	0.241937	109.379
11.9803	0.248429	108.972
11.9888	0.255257	108.52
11.9972	0.26244	108.082
12.0056	0.269997	107.661
12.014	0.277937	107.253
12.0224	0.286271	106.857
12.0309	0.295014	106.464
12.0393	0.304178	106.07
12.0477	0.313777	105.661
12.0561	0.323826	105.272
12.0645	0.334334	104.982
12.0729	0.345296	104.733
12.0814	0.356713	104.457
12.0898	0.368594	104.158
12.0982	0.380946	103.842
12.1066	0.393771	103.526
12.115	0.407061	103.217
12.1234	0.4208	102.935
12.1319	0.434975	102.659
12.1403	0.449579	102.426
12.1487	0.464609	102.288
12.1571	0.480049	102.203
12.1655	0.495877	102.112
12.1739	0.512065	101.998
12.1824	0.52857	101.928
12.1908	0.545364	101.952
12.1992	0.562426	101.965
12.2076	0.579729	101.967
12.216	0.597239	102.016
12.2244	0.614913	102.116
12.2329	0.6327	102.23
12.2413	0.65055	102.355
12.2497	0.668428	102.499
12.2581	0.686302	102.637
12.2665	0.704125	102.755
12.275	0.721843	102.867
12.2834	0.739392	103.016
12.2918	0.756713	103.19
12.3002	0.773764	103.362
12.3086	0.790513	103.526
12.317	0.806914	103.691
12.3255	0.822915	103.863
12.3339	0.838459	104.05
12.3423	0.853486	104.245
12.3507	0.867955	104.443
12.3591	0.881837	104.643
12.3675	0.895099	104.842
12.376	0.9077	105.041
12.3844	0.919602	105.245
12.3928	0.930768	105.459
12.4012	0.941165	105.685
12.4096	0.950773	105.908
12.418	0.959576	106.122
12.4265	0.967551	106.321
12.4349	0.974578	106.511
12.4433	0.980765	106.71
12.4517	0.986164	106.922
12.4601	0.990681	107.144
12.4686	0.994314	107.418
12.477	0.997061	107.658
12.4854	0.998924	107.803
12.4938	0.999902	108.009
12.5022	1	108.231
12.5106	0.999226	108.457
12.5191	0.997593	108.684
12.5275	0.995116	108.905
12.5359	0.991807	109.123
12.5443	0.987685	109.331
12.5527	0.982768	109.529
12.5611	0.977079	109.718
12.5696	0.970637	109.895
12.578	0.963458	110.065
12.5864	0.955565	110.238
12.5948	0.946981	110.417
12.6032	0.937745	110.602
12.6116	0.927887	110.797
12.6201	0.917424	111.002
12.6285	0.906376	111.208
12.6369	0.894766	111.399
12.6453	0.882632	111.57
12.6537	0.870013	111.714
12.6621	0.856946	111.847
12.6706	0.843459	111.981
12.679	0.829573	112.13
12.6874	0.815308	112.32
12.6958	0.800694	112.574
12.7042	0.785777	112.849
12.7127	0.770596	113.09
12.7211	0.755178	113.271
12.7295	0.739545	113.406
12.7379	0.723723	113.514
12.7463	0.707745	113.598
12.7547	0.69165	113.65
12.7632	0.675478	113.741
12.7716	0.659262	113.87
12.78	0.643015	113.975
12.7884	0.626755	114.042
12.7968	0.61051	114.157
12.8052	0.594312	114.309
12.8137	0.578196	114.412
12.8221	0.562196	114.497
12.8305	0.546325	114.598
12.8389	0.530588	114.755
12.8473	0.515005	114.959
12.8557	0.499602	115.11
12.8642	0.484409	115.213
12.8726	0.469454	115.327
12.881	0.454747	115.463
12.8894	0.440293	115.61
12.8978	0.426099	115.733
12.9062	0.412181	115.804
12.9147	0.398559	115.843
12.9231	0.385246	115.924
12.9315	0.372252	116.095
12.9399	0.359578	116.232
12.9483	0.347226	116.321
12.9568	0.335201	116.425
12.9652	0.323508	116.512
12.9736	0.312162	116.539
12.982	0.301159	116.508
12.9904	0.290496	116.449
12.9988	0.280168	116.383
13.0073	0.270169	116.314
13.0157	0.260501	116.216
13.0241	0.251163	116.056
13.0325	0.242153	115.831
13.0409	0.233464	115.571
13.0493	0.225087	115.283
13.0578	0.217015	114.981
13.0662	0.209243	114.712
13.0746	0.201771	114.485
13.083	0.194591	114.313
13.0914	0.187695	114.206
13.0998	0.181073	114.164
13.1083	0.174711	114.127
13.1167	0.168604	114.017
13.1251	0.16275	113.836
13.1335	0.157138	113.63
13.1419	0.151759	113.436
13.1503	0.146605	113.27
13.1588	0.141665	113.085
13.1672	0.136929	112.902
13.1756	0.132391	112.724
13.184	0.128048	112.525
13.1924	0.12389	112.313
13.2009	0.119909	112.125
13.2093	0.116092	111.974
13.2177	0.112434	111.835
13.2261	0.108928	111.695
13.2345	0.10557	111.574
13.2429	0.102352	111.514
13.2514	0.0992668	111.49
13.2598	0.0963073	111.45
13.2682	0.0934663	111.091
13.2766	0.0907378
13.285	0.0881187
13.2934	0.0856052
13.3019	0.0831927
13.3103	0.0808738
13.3187	0.0786437
13.3271	0.0764944
13.3355	0.0744239
13.3439	0.0724328
13.3524	0.0705165
13.3608	0.0686702
13.3692	0.0668885
13.3776	0.0651696
13.386	0.063509
13.3945	0.0619047
13.4029	0.0603576
13.4113	0.0588618
13.4197	0.057415
13.4281	0.0560153
13.4365	0.0546587
13.445	0.0533455
13.4534	0.0520733
13.4618	0.0508351
13.4702	0.0496289
13.4786	0.0484577
13.487	0.047322
13.4955	0.0462241
13.5039	0.0451609
13.5123	0.0441299
13.5207	0.0431298
13.5291	0.0421558
13.5375	0.0412045
13.546	0.0402794
13.5544	0.0393842
13.5628	0.0385126
13.5712	0.0376593
13.5796	0.036827
13.588	0.0360151
13.5965	0.0352237
13.6049	0.034455
13.6133	0.0337061
13.6217	0.0329755
13.6301	0.0322647
13.6386	0.0315745
13.647	0.0309045
13.6554	0.0302537
13.6638	0.0296189
13.6722	0.0289996
13.6806	0.0283959
13.6891	0.0278078
13.6975	0.0272341
13.7059	0.0266722
13.7143	0.0261238
13.7227	0.0255908
13.7311	0.0250691
13.7396	0.0245591
13.748	0.024061
13.7564	0.0235704
13.7648	0.0230917
13.7732	0.0226292
13.7816	0.0221785
13.7901	0.0217351
13.7985	0.0213015
13.8069	0.0208815
13.8153	0.0204727
13.8237	0.0200701
13.8321	0.0196736
13.8406	0.0192867
13.849	0.0189093
13.8574	0.0185388
13.8658	0.0181736
13.8742	0.0178152
13.8827	0.0174656
13.8911	0.0171273
13.8995	0.0167966
13.9079	0.0164704
13.9163	0.0161493
13.9247	0.0158368
13.9332	0.0155332
13.9416	0.0152366
13.95	0.0149464
13.9584	0.0146634
13.9668	0.0143884
13.9752	0.014118
13.9837	0.013851
13.9921	0.0135865
14.0005	0.0133267
14.0089	0.0130734
14.0173	0.0128266
14.0257	0.0125832
14.0342	0.0123454
14.0426	0.0121165
14.051	0.0118915
14.0594	0.011667
14.0678	0.0114468
14.0763	0.0112317
14.0847	0.0110206
14.0931	0.0108136
14.1015	0.0106077
14.1099	0.010406
14.1183	0.0102097
14.1268	0.0100163
14.1352	0.009829
14.1436	0.00964561
14.152	0.00946361
14.1604	0.00928513
14.1688	0.00911304
14.1773	0.00894526
14.1857	0.00877754
14.1941	0.00861076
14.2025	0.00844534
14.2109	0.00828227
14.2193	0.00812052
14.2278	0.00795936
14.2362	0.00780318
14.2446	0.00765148
14.253	0.00750187
14.2614	0.00735668
14.2698	0.00721239
14.2783	0.00707019
14.2867	0.00693385
14.2951	0.00680267
14.3035	0.00667493
14.3119	0.00654595
14.3204	0.00641963
14.3288	0.00629795
14.3372	0.00617747
14.3456	0.00605773
14.354	0.00593969
14.3624	0.00582501
14.3709	0.00571349
14.3793	0.00560257
14.3877	0.00549627
14.3961	0.00539349
14.4045	0.00528894
14.4129	0.00518399
14.4214	0.00508067
14.4298	0.00498136
14.4382	0.00488272
14.4466	0.00478334
14.455	0.00468477
14.4634	0.00458856
14.4719	0.00449463
14.4803	0.00440342
14.4887	0.00431337
14.4971	0.00422601
14.5055	0.00414071
14.5139	0.00405452
14.5224	0.00397248
14.5308	0.0038918
14.5392	0.00380869
14.5476	0.0037283
14.556	0.00365008
14.5645	0.00357234
14.5729	0.00349669
14.5813	0.00342167
14.5897	0.00334716
14.5981	0.00327153
14.6065	0.00319542
14.615	0.00312455
14.6234	0.00305464
14.6318	0.00298305
14.6402	0.00291321
14.6486	0.00284327
14.657	0.00277443
14.6655	0.00270608
14.6739	0.00263844
14.6823	0.00257564
14.6907	0.0025177
14.6991	0.00245949
14.7075	0.00239983
14.716	0.00234156
14.7244	0.00228653
14.7328	0.00223484
14.7412	0.00218265
14.7496	0.00212949
14.7581	0.00207668
14.7665	0.00202056
14.7749	0.0019634
14.7833	0.00190996
14.7917	0.00186157
14.8001	0.00181506
14.8086	0.0017628
14.817	0.00170832
14.8254	0.00165752
14.8338	0.00161038
14.8422	0.00156427
14.8506	0.00151481
14.8591	0.00146241
14.8675	0.00141188
14.8759	0.00136556
14.8843	0.00132225
14.8927	0.00128215
14.9011	0.0012427
14.9096	0.00120068
14.918	0.00116014
14.9264	0.00112196
14.9348	0.00108471
14.9432	0.00104957
14.9516	0.00101691
14.9601	0.000982388
14.9685	0.000940754
14.9769	0.000899783
14.9853	0.000862881
14.9937	0.000827207
15.0022	0.000792823
