# Supplementary material for: Molecular mechanism of decision-making in glycosaminoglycan biosynthesis
Source: Nat Commun. 2023 Oct 13;14:6425. doi: 10.1038/s41467-023-42236-z (PMC10570366; doi:10.1038/s41467-023-42236-z)
Supplement: Supplementary file 6 — Source Data [file 41467_2023_42236_MOESM6_ESM.zip › Source_Data/Figure_1b.xlsx]

## Sheet: BKN
Time (min)	A280
	BKN	Xyl-BKN	Gal-Xyl-BKN	Gal-Gal-Xyl-BKN	Tetra-BKN	TetraP-BKN
0.000716667	-0.0273585	0.00286102	-0.00166893	-0.00464916	-0.000953674	-0.00560284
0.00405	-0.0270605	0.00274181	-0.00184774	-0.00464916	-0.00077486	-0.00530481
0.00738333	-0.0268221	0.002563	-0.00196695	-0.00464916	-0.000596046	-0.00500679
0.0107167	-0.0265837	0.00238419	-0.00208616	-0.00464916	-0.000476837	-0.00470877
0.01405	-0.0264645	0.00208616	-0.00208616	-0.00458956	-0.000298023	-0.00447035
0.0173833	-0.0264645	0.00178814	-0.00202656	-0.00458956	-0.000178814	-0.00423193
0.0207167	-0.0265241	0.00143051	-0.00190735	-0.00458956	-0.000119209	-0.00411272
0.02405	-0.0266433	0.00107288	-0.00172854	-0.00458956	-5.96046e-05	-0.00405312
0.0273833	-0.0267625	0.00077486	-0.00154972	-0.00464916	0	-0.00399351
0.0307167	-0.0268817	0.000476837	-0.00137091	-0.00470877	-5.96046e-05	-0.00405312
0.03405	-0.0270009	0.000298023	-0.0012517	-0.00476837	-0.000119209	-0.00411272
0.0373833	-0.0270605	0.000238419	-0.00107288	-0.00488758	-0.000238419	-0.00417233
0.0407167	-0.0270009	0.000357628	-0.00101328	-0.00500679	-0.000357628	-0.00423193
0.04405	-0.0269413	0.000536442	-0.000953674	-0.0051856	-0.000476837	-0.00435114
0.0473833	-0.0268817	0.00089407	-0.000953674	-0.00536442	-0.000536442	-0.00447035
0.0507167	-0.0268221	0.00137091	-0.000953674	-0.00560284	-0.000596046	-0.00464916
0.05405	-0.0268221	0.00184774	-0.00101328	-0.00578165	-0.000655651	-0.00482798
0.0573833	-0.0268817	0.00238419	-0.00107288	-0.00590086	-0.000715256	-0.005126
0.0607167	-0.0269413	0.00280142	-0.00113249	-0.00602007	-0.00077486	-0.00548363
0.06405	-0.0270605	0.00321865	-0.00119209	-0.00602007	-0.00077486	-0.00584126
0.0673833	-0.0271797	0.00345707	-0.0013113	-0.00596046	-0.00077486	-0.00619888
0.0707167	-0.0273585	0.00357628	-0.00137091	-0.00584126	-0.00077486	-0.00649691
0.07405	-0.0274777	0.00357628	-0.00143051	-0.00566244	-0.00077486	-0.00679493
0.0773833	-0.0275373	0.00345707	-0.00154972	-0.00548363	-0.000715256	-0.00697374
0.0807167	-0.027597	0.00327825	-0.00160932	-0.00524521	-0.000655651	-0.00715256
0.08405	-0.0276566	0.00303984	-0.00172854	-0.00500679	-0.000536442	-0.00715256
0.0873833	-0.0276566	0.00274181	-0.00184774	-0.00488758	-0.000417233	-0.00715256
0.0907167	-0.0276566	0.00244379	-0.00196695	-0.00482798	-0.000357628	-0.00709295
0.09405	-0.0276566	0.00208616	-0.00208616	-0.00476837	-0.000298023	-0.00697374
0.0973833	-0.0277162	0.00178814	-0.00220537	-0.00482798	-0.000238419	-0.00691414
0.100717	-0.0277758	0.00154972	-0.00232458	-0.00488758	-0.000238419	-0.00679493
0.10405	-0.027895	0.0013113	-0.00238419	-0.00494719	-0.000238419	-0.00673533
0.107383	-0.0280738	0.00113249	-0.00250339	-0.00500679	-0.000298023	-0.00667572
0.110717	-0.028193	0.00101328	-0.002563	-0.00500679	-0.000357628	-0.00661612
0.11405	-0.0283718	0.00101328	-0.0026226	-0.00500679	-0.000357628	-0.00661612
0.117383	-0.0285506	0.00107288	-0.00268221	-0.00488758	-0.000357628	-0.00661612
0.120717	-0.0286698	0.0012517	-0.00274181	-0.00476837	-0.000357628	-0.00667572
0.12405	-0.0288486	0.00149012	-0.00280142	-0.00458956	-0.000298023	-0.00673533
0.127383	-0.0289679	0.00184774	-0.00286102	-0.00441074	-0.000238419	-0.00685453
0.130717	-0.0290275	0.00214577	-0.00286102	-0.00423193	-0.000119209	-0.00697374
0.13405	-0.0290871	0.00250339	-0.00286102	-0.00405312	5.96046e-05	-0.00709295
0.137383	-0.0290871	0.00280142	-0.00286102	-0.00393391	0.000178814	-0.00721216
0.140717	-0.0290871	0.00298023	-0.00286102	-0.0038743	0.000298023	-0.00733137
0.14405	-0.0290275	0.00309944	-0.00280142	-0.0038743	0.000417233	-0.00745058
0.147383	-0.0289679	0.00309944	-0.00274181	-0.00393391	0.000476837	-0.00745058
0.150717	-0.0289083	0.00292063	-0.0026226	-0.00405312	0.000476837	-0.00745058
0.15405	-0.028789	0.00274181	-0.00250339	-0.00423193	0.000357628	-0.00739098
0.157383	-0.0287294	0.00244379	-0.00232458	-0.00441074	0.000178814	-0.00727177
0.160717	-0.0286698	0.00214577	-0.00214577	-0.00464916	-5.96046e-05	-0.00709295
0.16405	-0.0286102	0.00178814	-0.00190735	-0.00488758	-0.000417233	-0.00691414
0.167383	-0.0285506	0.00154972	-0.00172854	-0.005126	-0.000834465	-0.00673533
0.170717	-0.0285506	0.0013113	-0.00149012	-0.00530481	-0.0013113	-0.00655651
0.17405	-0.028491	0.00113249	-0.0012517	-0.00554323	-0.00178814	-0.0064373
0.177383	-0.028491	0.00107288	-0.00113249	-0.00572205	-0.00226498	-0.00631809
0.180717	-0.0284314	0.00101328	-0.00101328	-0.00590086	-0.00274181	-0.00625849
0.18405	-0.0283718	0.00101328	-0.000953674	-0.00607967	-0.00315905	-0.00619888
0.187383	-0.0283122	0.00107288	-0.00101328	-0.00619888	-0.00351667	-0.00613928
0.190717	-0.028193	0.00119209	-0.00113249	-0.00631809	-0.00375509	-0.00607967
0.19405	-0.0280738	0.00137091	-0.0013113	-0.0063777	-0.00393391	-0.00596046
0.197383	-0.027895	0.00149012	-0.00154972	-0.0063777	-0.00399351	-0.00590086
0.200717	-0.0277162	0.00160932	-0.00178814	-0.00631809	-0.00405312	-0.00590086
0.20405	-0.0275373	0.00172854	-0.00208616	-0.00619888	-0.00399351	-0.00584126
0.207383	-0.0273585	0.00172854	-0.00238419	-0.00602007	-0.00393391	-0.00584126
0.210717	-0.0272393	0.00172854	-0.0026226	-0.00578165	-0.0038147	-0.00590086
0.21405	-0.0271201	0.00154972	-0.00280142	-0.00554323	-0.00369549	-0.00596046
0.217383	-0.0271201	0.0013113	-0.00286102	-0.00530481	-0.00357628	-0.00602007
0.220717	-0.0271201	0.000953674	-0.00292063	-0.00506639	-0.00345707	-0.00607967
0.22405	-0.0271797	0.000536442	-0.00292063	-0.00476837	-0.00339747	-0.00619888
0.227383	-0.0272989	0	-0.00280142	-0.00452995	-0.00339747	-0.00625849
0.230717	-0.0274777	-0.000536442	-0.00268221	-0.00435114	-0.00339747	-0.0063777
0.23405	-0.0277162	-0.00107288	-0.002563	-0.00417233	-0.00345707	-0.00655651
0.237383	-0.0280142	-0.00154972	-0.00238419	-0.00405312	-0.00357628	-0.00673533
0.240717	-0.0282526	-0.00196695	-0.00226498	-0.00399351	-0.00369549	-0.00691414
0.24405	-0.0285506	-0.00232458	-0.00214577	-0.00399351	-0.0038147	-0.00721216
0.247383	-0.0287294	-0.002563	-0.00208616	-0.00405312	-0.0038743	-0.00751018
0.250717	-0.0289083	-0.00268221	-0.00208616	-0.00417233	-0.00393391	-0.00780821
0.25405	-0.0290275	-0.00280142	-0.00214577	-0.00429153	-0.00393391	-0.00816584
0.257383	-0.0290871	-0.00280142	-0.00226498	-0.00452995	-0.0038743	-0.00846386
0.260717	-0.0291467	-0.00280142	-0.00238419	-0.00476837	-0.0038147	-0.00870228
0.26405	-0.0291467	-0.00274181	-0.00250339	-0.00500679	-0.00369549	-0.0089407
0.267383	-0.0291467	-0.0026226	-0.00268221	-0.00524521	-0.00351667	-0.00911951
0.270717	-0.0290871	-0.00250339	-0.00280142	-0.00554323	-0.00339747	-0.00923872
0.27405	-0.0290871	-0.00238419	-0.00292063	-0.00572205	-0.00333786	-0.00935793
0.277383	-0.0290871	-0.00214577	-0.00298023	-0.00596046	-0.00327825	-0.00947714
0.280717	-0.0290871	-0.00190735	-0.00298023	-0.00607967	-0.00327825	-0.00953674
0.28405	-0.0290871	-0.00160932	-0.00298023	-0.00613928	-0.00339747	-0.00965595
0.287383	-0.0290275	-0.0012517	-0.00286102	-0.00613928	-0.00351667	-0.00971556
0.290717	-0.0289679	-0.00089407	-0.00268221	-0.00613928	-0.00363588	-0.00977516
0.29405	-0.0289083	-0.000536442	-0.00250339	-0.00602007	-0.0038147	-0.00989437
0.297383	-0.028789	-0.000238419	-0.00232458	-0.00590086	-0.00393391	-0.00995398
0.300717	-0.0286102	0	-0.00208616	-0.00578165	-0.00405312	-0.0100136
0.30405	-0.028491	0.000178814	-0.00190735	-0.00566244	-0.00417233	-0.0100732
0.307383	-0.0283122	0.000298023	-0.00172854	-0.00548363	-0.00423193	-0.0100732
0.310717	-0.0281334	0.000357628	-0.00154972	-0.00542402	-0.00429153	-0.0100732
0.31405	-0.0280142	0.000357628	-0.00137091	-0.00536442	-0.00435114	-0.0100136
0.317383	-0.0279546	0.000357628	-0.0012517	-0.00530481	-0.00435114	-0.00989437
0.320717	-0.027895	0.000357628	-0.0012517	-0.00524521	-0.00435114	-0.00971556
0.32405	-0.0279546	0.000357628	-0.0012517	-0.00524521	-0.00429153	-0.00953674
0.327383	-0.0280738	0.000357628	-0.0012517	-0.0051856	-0.00423193	-0.00929832
0.330717	-0.0283122	0.000417233	-0.0013113	-0.0051856	-0.00411272	-0.0090003
0.33405	-0.028491	0.000417233	-0.00143051	-0.0051856	-0.00393391	-0.00876188
0.337383	-0.0287294	0.000417233	-0.00154972	-0.0051856	-0.00375509	-0.00858307
0.340717	-0.0289083	0.000476837	-0.00172854	-0.0051856	-0.00351667	-0.00840425
0.34405	-0.0290871	0.000417233	-0.00184774	-0.0051856	-0.00327825	-0.00834465
0.347383	-0.0291467	0.000357628	-0.00190735	-0.00524521	-0.00309944	-0.00834465
0.350717	-0.0291467	0.000298023	-0.00196695	-0.00530481	-0.00292063	-0.00846386
0.35405	-0.0290871	0.000178814	-0.00202656	-0.00542402	-0.00280142	-0.00870228
0.357383	-0.0289679	0	-0.00202656	-0.00554323	-0.00268221	-0.0090003
0.360717	-0.0288486	-0.000178814	-0.00196695	-0.00566244	-0.0026226	-0.00929832
0.36405	-0.0288486	-0.000357628	-0.00196695	-0.00578165	-0.002563	-0.00965595
0.367383	-0.0289083	-0.000536442	-0.00190735	-0.00596046	-0.00250339	-0.00989437
0.370717	-0.0290275	-0.000655651	-0.00184774	-0.00613928	-0.00232458	-0.0100732
0.37405	-0.0292659	-0.00077486	-0.00184774	-0.00625849	-0.00220537	-0.0101328
0.377383	-0.0296235	-0.00089407	-0.00184774	-0.0064373	-0.00196695	-0.0101328
0.380717	-0.0299811	-0.00089407	-0.00190735	-0.00655651	-0.00172854	-0.00995398
0.38405	-0.0302792	-0.000953674	-0.00190735	-0.00667572	-0.00143051	-0.00971556
0.387383	-0.0305772	-0.00089407	-0.00196695	-0.00679493	-0.00119209	-0.00941753
0.390717	-0.030756	-0.00089407	-0.00190735	-0.00691414	-0.00101328	-0.00905991
0.39405	-0.030756	-0.00077486	-0.00184774	-0.00703335	-0.00089407	-0.00870228
0.397383	-0.0306964	-0.000715256	-0.00178814	-0.00709295	-0.00089407	-0.00840425
0.400717	-0.030458	-0.000655651	-0.00160932	-0.00709295	-0.000953674	-0.00810623
0.40405	-0.03016	-0.000536442	-0.00149012	-0.00703335	-0.00113249	-0.00792742
0.407383	-0.0298619	-0.000476837	-0.0013113	-0.00691414	-0.00137091	-0.00780821
0.410717	-0.0295639	-0.000417233	-0.00119209	-0.00673533	-0.00172854	-0.0077486
0.41405	-0.0293255	-0.000357628	-0.00113249	-0.00655651	-0.00208616	-0.00780821
0.417383	-0.0291467	-0.000357628	-0.00113249	-0.00625849	-0.00238419	-0.00792742
0.420717	-0.0290871	-0.000357628	-0.0012517	-0.00590086	-0.00274181	-0.00816584
0.42405	-0.0290275	-0.000357628	-0.00137091	-0.00560284	-0.00298023	-0.00840425
0.427383	-0.0290871	-0.000357628	-0.00160932	-0.00530481	-0.00321865	-0.00870228
0.430717	-0.0291467	-0.000357628	-0.00190735	-0.00500679	-0.00339747	-0.0090003
0.43405	-0.0291467	-0.000298023	-0.00214577	-0.00476837	-0.00345707	-0.00935793
0.437383	-0.0291467	-0.000298023	-0.00238419	-0.00464916	-0.00351667	-0.00959635
0.440717	-0.0291467	-0.000178814	-0.002563	-0.00464916	-0.00357628	-0.00989437
0.44405	-0.0291467	-5.96e-05	-0.00274181	-0.00464916	-0.00357628	-0.0101328
0.447383	-0.0290871	5.96e-05	-0.00286102	-0.00476837	-0.00351667	-0.0103116
0.450717	-0.0290871	0.000238419	-0.00298023	-0.00494719	-0.00351667	-0.0104308
0.45405	-0.0291467	0.000417233	-0.00303984	-0.005126	-0.00357628	-0.0104904
0.457383	-0.0292063	0.000536442	-0.00315905	-0.00530481	-0.00357628	-0.0104904
0.460717	-0.0293255	0.000655651	-0.00321865	-0.00554323	-0.00369549	-0.0104308
0.46405	-0.0295043	0.000655651	-0.00333786	-0.00572205	-0.00375509	-0.0103712
0.467383	-0.0297427	0.000596046	-0.00345707	-0.00596046	-0.0038147	-0.010252
0.470717	-0.0299215	0.000536442	-0.00351667	-0.00613928	-0.0038743	-0.0100732
0.47405	-0.03016	0.000357628	-0.00351667	-0.00631809	-0.0038743	-0.00995398
0.477383	-0.0302792	0.000178814	-0.00345707	-0.0064373	-0.0038147	-0.00983477
0.480717	-0.0303984	0	-0.00333786	-0.00661612	-0.00369549	-0.00977516
0.48405	-0.0303984	-0.000238419	-0.00315905	-0.00673533	-0.00357628	-0.00971556
0.487383	-0.0303984	-0.000417233	-0.00292063	-0.00679493	-0.00333786	-0.00977516
0.490717	-0.0303388	-0.000596046	-0.00268221	-0.00691414	-0.00303984	-0.00977516
0.49405	-0.0302196	-0.000715256	-0.00250339	-0.00691414	-0.00280142	-0.00983477
0.497383	-0.0301003	-0.00077486	-0.00232458	-0.00697374	-0.00250339	-0.00989437
0.500717	-0.0299811	-0.00077486	-0.00220537	-0.00703335	-0.00232458	-0.00995398
0.50405	-0.0298023	-0.000715256	-0.00214577	-0.00703335	-0.00214577	-0.0100136
0.507383	-0.0296831	-0.000655651	-0.00220537	-0.00709295	-0.00202656	-0.00995398
0.510717	-0.0295639	-0.000536442	-0.00232458	-0.00715256	-0.00196695	-0.00983477
0.51405	-0.0295043	-0.000357628	-0.00250339	-0.00727177	-0.00196695	-0.00971556
0.517383	-0.0294447	-0.000119209	-0.00274181	-0.00733137	-0.00196695	-0.00953674
0.520717	-0.0295043	0.000178814	-0.00298023	-0.00745058	-0.00202656	-0.00929832
0.52405	-0.0295639	0.000417233	-0.00327825	-0.00751018	-0.00202656	-0.00911951
0.527383	-0.0297427	0.000715256	-0.00345707	-0.00762939	-0.00208616	-0.0089407
0.530717	-0.0299215	0.000953674	-0.00369549	-0.0077486	-0.00208616	-0.00876188
0.53405	-0.0301003	0.00113249	-0.0038147	-0.00780821	-0.00208616	-0.00876188
0.537383	-0.0303388	0.0013113	-0.0038743	-0.00786781	-0.00214577	-0.00882149
0.540717	-0.0305772	0.00143051	-0.0038743	-0.00786781	-0.00214577	-0.00905991
0.54405	-0.030756	0.00149012	-0.0038743	-0.0077486	-0.00220537	-0.00935793
0.547383	-0.0309348	0.00149012	-0.0038147	-0.00762939	-0.00220537	-0.00971556
0.550717	-0.031054	0.00143051	-0.00369549	-0.00739098	-0.00232458	-0.0101328
0.55405	-0.0311732	0.00137091	-0.00363588	-0.00709295	-0.00238419	-0.01055
0.557383	-0.0312924	0.0013113	-0.00357628	-0.00679493	-0.00250339	-0.0109076
0.560717	-0.031352	0.00119209	-0.00357628	-0.0064373	-0.0026226	-0.0111461
0.56405	-0.0314116	0.00107288	-0.00357628	-0.00607967	-0.00274181	-0.0112653
0.567383	-0.0314116	0.00089407	-0.00357628	-0.00572205	-0.00286102	-0.0112653
0.570717	-0.0314713	0.000655651	-0.00369549	-0.00548363	-0.00298023	-0.0110865
0.57405	-0.0315309	0.000357628	-0.00375509	-0.00530481	-0.00303984	-0.010848
0.577383	-0.0315905	0	-0.0038743	-0.0051856	-0.00309944	-0.0104904
0.580717	-0.0316501	-0.000417233	-0.00399351	-0.0051856	-0.00315905	-0.0101328
0.58405	-0.0317097	-0.00089407	-0.00405312	-0.0051856	-0.00327825	-0.00971556
0.587383	-0.0317693	-0.00137091	-0.00405312	-0.00530481	-0.00339747	-0.00941753
0.590717	-0.0318885	-0.00178814	-0.00411272	-0.00548363	-0.00357628	-0.00911951
0.59405	-0.0319481	-0.00220537	-0.00405312	-0.00566244	-0.0038147	-0.00888109
0.597383	-0.0320077	-0.002563	-0.00405312	-0.00584126	-0.00411272	-0.00876188
0.600717	-0.0320673	-0.00280142	-0.00393391	-0.00602007	-0.00447035	-0.00870228
0.60405	-0.0320673	-0.00298023	-0.0038743	-0.00619888	-0.00482798	-0.00870228
0.607383	-0.0320673	-0.00309944	-0.00375509	-0.00631809	-0.0051856	-0.00870228
0.610717	-0.0320673	-0.00309944	-0.00363588	-0.0063777	-0.00560284	-0.00882149
0.61405	-0.0320077	-0.00303984	-0.00351667	-0.0063777	-0.00590086	-0.0089407
0.617383	-0.0319481	-0.00292063	-0.00345707	-0.00631809	-0.00619888	-0.00905991
0.620717	-0.0317693	-0.00274181	-0.00345707	-0.00625849	-0.0063777	-0.00923872
0.62405	-0.0315905	-0.002563	-0.00339747	-0.00613928	-0.00649691	-0.00941753
0.627383	-0.031352	-0.00232458	-0.00339747	-0.00596046	-0.00655651	-0.00959635
0.630717	-0.031054	-0.00208616	-0.00339747	-0.00578165	-0.00649691	-0.00977516
0.63405	-0.030756	-0.00184774	-0.00345707	-0.00560284	-0.0064373	-0.0100136
0.637383	-0.030458	-0.00154972	-0.00339747	-0.00542402	-0.00625849	-0.0101924
0.640717	-0.03016	-0.0013113	-0.00339747	-0.00524521	-0.00607967	-0.0103712
0.64405	-0.0298619	-0.00107288	-0.00327825	-0.00506639	-0.00590086	-0.01055
0.647383	-0.0296831	-0.000834465	-0.00315905	-0.00494719	-0.00566244	-0.0107288
0.650717	-0.0295043	-0.000655651	-0.00298023	-0.00494719	-0.00548363	-0.010848
0.65405	-0.0294447	-0.000596046	-0.00286102	-0.00494719	-0.00530481	-0.0109673
0.657383	-0.0294447	-0.000596046	-0.00268221	-0.00500679	-0.0051856	-0.0110269
0.660717	-0.0295043	-0.000715256	-0.0026226	-0.005126	-0.0051856	-0.0110865
0.66405	-0.0296235	-0.00089407	-0.0026226	-0.00536442	-0.0051856	-0.0111461
0.667383	-0.0298023	-0.00119209	-0.0026226	-0.00560284	-0.00524521	-0.0111461
0.670717	-0.0299215	-0.00154972	-0.00274181	-0.00590086	-0.00530481	-0.0111461
0.67405	-0.0300407	-0.00190735	-0.00292063	-0.00619888	-0.00542402	-0.0110865
0.677383	-0.03016	-0.00226498	-0.00309944	-0.00649691	-0.00554323	-0.0110269
0.680717	-0.0302196	-0.002563	-0.00333786	-0.00673533	-0.00566244	-0.0109076
0.68405	-0.0302196	-0.00286102	-0.00351667	-0.00697374	-0.00578165	-0.0107288
0.687383	-0.03016	-0.00303984	-0.00363588	-0.00715256	-0.00578165	-0.0104904
0.690717	-0.03016	-0.00309944	-0.00375509	-0.00721216	-0.00578165	-0.010252
0.69405	-0.0301003	-0.00315905	-0.00375509	-0.00727177	-0.00560284	-0.0100136
0.697383	-0.0300407	-0.00315905	-0.0038147	-0.00733137	-0.00542402	-0.00977516
0.700717	-0.0300407	-0.00309944	-0.00375509	-0.00733137	-0.0051856	-0.00959635
0.70405	-0.0301003	-0.00309944	-0.00375509	-0.00739098	-0.00488758	-0.00941753
0.707383	-0.03016	-0.00303984	-0.00375509	-0.00739098	-0.00458956	-0.00929832
0.710717	-0.0302792	-0.00298023	-0.0038147	-0.00745058	-0.00429153	-0.00917911
0.71405	-0.0303388	-0.00292063	-0.0038743	-0.00751018	-0.00405312	-0.00905991
0.717383	-0.0303984	-0.00280142	-0.00399351	-0.00756979	-0.0038743	-0.0090003
0.720717	-0.030458	-0.0026226	-0.00417233	-0.007689	-0.00375509	-0.0090003
0.72405	-0.0303984	-0.00244379	-0.00435114	-0.0077486	-0.00375509	-0.0089407
0.727383	-0.0303388	-0.00214577	-0.00458956	-0.0077486	-0.0038147	-0.0090003
0.730717	-0.0302792	-0.00184774	-0.00476837	-0.0077486	-0.00399351	-0.0090003
0.73405	-0.0302196	-0.00149012	-0.00494719	-0.007689	-0.00417233	-0.00905991
0.737383	-0.0302196	-0.00107288	-0.005126	-0.00762939	-0.00441074	-0.00917911
0.740717	-0.0302196	-0.000715256	-0.00530481	-0.00751018	-0.00464916	-0.00929832
0.74405	-0.0303388	-0.000298023	-0.00548363	-0.00739098	-0.00482798	-0.00941753
0.747383	-0.0305772	5.96e-05	-0.00560284	-0.00721216	-0.00506639	-0.00953674
0.750717	-0.0309348	0.000417233	-0.00566244	-0.00709295	-0.00524521	-0.00971556
0.75405	-0.031352	0.000596046	-0.00572205	-0.00697374	-0.00536442	-0.00977516
0.757383	-0.0318885	0.00077486	-0.00578165	-0.00685453	-0.00554323	-0.00989437
0.760717	-0.0323653	0.00077486	-0.00584126	-0.00673533	-0.00566244	-0.00995398
0.76405	-0.0328422	0.000715256	-0.00590086	-0.00667572	-0.00584126	-0.0100136
0.767383	-0.0331998	0.000536442	-0.00596046	-0.00661612	-0.00602007	-0.0100732
0.770717	-0.0334978	0.000298023	-0.00596046	-0.00655651	-0.00619888	-0.0101924
0.77405	-0.0336766	-5.96e-05	-0.00590086	-0.00655651	-0.0064373	-0.0103116
0.777383	-0.0337958	-0.000357628	-0.00584126	-0.00655651	-0.00667572	-0.0104904
0.780717	-0.0337958	-0.000596046	-0.00578165	-0.00649691	-0.00691414	-0.0106692
0.78405	-0.0337362	-0.000834465	-0.00566244	-0.00649691	-0.00715256	-0.0107884
0.787383	-0.033617	-0.000953674	-0.00548363	-0.00655651	-0.00733137	-0.0109673
0.790717	-0.0334382	-0.00101328	-0.00524521	-0.00661612	-0.00745058	-0.0110865
0.79405	-0.0331998	-0.00101328	-0.00494719	-0.00673533	-0.00756979	-0.0112057
0.797383	-0.033021	-0.000953674	-0.00464916	-0.00691414	-0.00762939	-0.0112653
0.800717	-0.0328422	-0.00089407	-0.00435114	-0.00709295	-0.00762939	-0.0112653
0.80405	-0.0326633	-0.00089407	-0.00411272	-0.00733137	-0.00756979	-0.0112653
0.807383	-0.0325441	-0.00089407	-0.00399351	-0.00762939	-0.00745058	-0.0112653
0.810717	-0.0324249	-0.000953674	-0.0038743	-0.00786781	-0.00733137	-0.0112057
0.81405	-0.0323653	-0.00107288	-0.0038147	-0.00810623	-0.00721216	-0.0112057
0.817383	-0.0323057	-0.00119209	-0.0038743	-0.00834465	-0.00709295	-0.0111461
0.820717	-0.0323057	-0.00137091	-0.00399351	-0.00846386	-0.00697374	-0.0110865
0.82405	-0.0323057	-0.00149012	-0.00411272	-0.00852346	-0.00691414	-0.0110865
0.827383	-0.0323653	-0.00160932	-0.00429153	-0.00852346	-0.00679493	-0.0109673
0.830717	-0.0323653	-0.00166893	-0.00441074	-0.00852346	-0.00667572	-0.0109076
0.83405	-0.0323653	-0.00166893	-0.00447035	-0.00840425	-0.00661612	-0.0107884
0.837383	-0.0323653	-0.00160932	-0.00452995	-0.00834465	-0.00655651	-0.0106692
0.840717	-0.0323653	-0.00160932	-0.00452995	-0.00822544	-0.00655651	-0.01055
0.84405	-0.0323057	-0.00160932	-0.00452995	-0.00816584	-0.00655651	-0.0104308
0.847383	-0.0323057	-0.00160932	-0.00447035	-0.00804663	-0.00655651	-0.010252
0.850717	-0.0322461	-0.00166893	-0.00447035	-0.00798702	-0.00667572	-0.0101328
0.85405	-0.0321865	-0.00178814	-0.00447035	-0.00792742	-0.00679493	-0.00995398
0.857383	-0.0321865	-0.00190735	-0.00447035	-0.00780821	-0.00697374	-0.00983477
0.860717	-0.0322461	-0.00202656	-0.00452995	-0.0077486	-0.00721216	-0.00971556
0.86405	-0.0323057	-0.00220537	-0.00458956	-0.00762939	-0.00745058	-0.00965595
0.867383	-0.0324249	-0.00238419	-0.00464916	-0.00751018	-0.007689	-0.00965595
0.870717	-0.0326037	-0.002563	-0.00464916	-0.00739098	-0.00786781	-0.00965595
0.87405	-0.0327826	-0.00268221	-0.00470877	-0.00733137	-0.00804663	-0.00977516
0.877383	-0.0329614	-0.00280142	-0.00476837	-0.00727177	-0.00810623	-0.00989437
0.880717	-0.0330806	-0.00292063	-0.00482798	-0.00733137	-0.00816584	-0.0100136
0.88405	-0.0331402	-0.00298023	-0.00488758	-0.00745058	-0.00810623	-0.0101924
0.887383	-0.0331998	-0.00303984	-0.00494719	-0.00756979	-0.00798702	-0.0103712
0.890717	-0.0331402	-0.00309944	-0.00500679	-0.0077486	-0.00780821	-0.0104904
0.89405	-0.033021	-0.00309944	-0.00506639	-0.00792742	-0.007689	-0.01055
0.897383	-0.0329018	-0.00309944	-0.005126	-0.00810623	-0.00756979	-0.01055
0.900717	-0.032723	-0.00309944	-0.0051856	-0.00822544	-0.00751018	-0.01055
0.90405	-0.0325441	-0.00309944	-0.0051856	-0.00822544	-0.00751018	-0.0104308
0.907383	-0.0323653	-0.00303984	-0.0051856	-0.00822544	-0.00762939	-0.0103116
0.910717	-0.0322461	-0.00298023	-0.0051856	-0.00822544	-0.00780821	-0.0101924
0.91405	-0.0321269	-0.00292063	-0.005126	-0.00816584	-0.00804663	-0.0100136
0.917383	-0.0321269	-0.00286102	-0.00506639	-0.00810623	-0.00828505	-0.00989437
0.920717	-0.0321865	-0.00280142	-0.00500679	-0.00810623	-0.00852346	-0.00977516
0.92405	-0.0323057	-0.00274181	-0.00488758	-0.00804663	-0.00870228	-0.00977516
0.927383	-0.0324249	-0.00274181	-0.00476837	-0.00810623	-0.00876188	-0.00977516
0.930717	-0.0326037	-0.00274181	-0.00464916	-0.00810623	-0.00876188	-0.00983477
0.93405	-0.0327826	-0.00274181	-0.00447035	-0.00816584	-0.00864267	-0.00995398
0.937383	-0.0329614	-0.00280142	-0.00429153	-0.00822544	-0.00840425	-0.0101328
0.940717	-0.0331998	-0.00286102	-0.00411272	-0.00828505	-0.00804663	-0.0103712
0.94405	-0.0333786	-0.00292063	-0.00393391	-0.00834465	-0.007689	-0.01055
0.947383	-0.0335574	-0.00303984	-0.00375509	-0.00840425	-0.00733137	-0.0107884
0.950717	-0.0336766	-0.00315905	-0.00357628	-0.00840425	-0.00703335	-0.0110269
0.95405	-0.0337362	-0.00327825	-0.00351667	-0.00846386	-0.00673533	-0.0112653
0.957383	-0.0338554	-0.00339747	-0.00345707	-0.00852346	-0.00655651	-0.0114441
0.960717	-0.033915	-0.00345707	-0.00345707	-0.00858307	-0.00649691	-0.0116229
0.96405	-0.0339746	-0.00345707	-0.00351667	-0.00858307	-0.00649691	-0.0117421
0.967383	-0.0340939	-0.00345707	-0.00357628	-0.00858307	-0.00655651	-0.0118017
0.970717	-0.0342131	-0.00339747	-0.00369549	-0.00852346	-0.00667572	-0.0119209
0.97405	-0.0343323	-0.00327825	-0.0038147	-0.00846386	-0.00685453	-0.0119805
0.977383	-0.0345111	-0.00315905	-0.00399351	-0.00834465	-0.00697374	-0.0120401
0.980717	-0.0346303	-0.00298023	-0.00411272	-0.00822544	-0.00715256	-0.0120997
0.98405	-0.0348091	-0.00280142	-0.00435114	-0.00804663	-0.00733137	-0.0121593
0.987383	-0.0349283	-0.0026226	-0.00458956	-0.00792742	-0.00745058	-0.012219
0.990717	-0.0349879	-0.00238419	-0.00488758	-0.0077486	-0.00756979	-0.0122786
0.99405	-0.0350475	-0.00220537	-0.0051856	-0.00762939	-0.007689	-0.0123382
0.997383	-0.0351071	-0.00196695	-0.00554323	-0.00756979	-0.007689	-0.0124574
1.00072	-0.0351071	-0.00172854	-0.00584126	-0.00745058	-0.007689	-0.012517
1.00405	-0.0351071	-0.00149012	-0.00613928	-0.00745058	-0.00756979	-0.0125766
1.00738	-0.0351071	-0.0012517	-0.0063777	-0.00739098	-0.00739098	-0.0126958
1.01072	-0.0351667	-0.00107288	-0.00649691	-0.00739098	-0.00709295	-0.0127554
1.01405	-0.035286	-0.00089407	-0.00655651	-0.00739098	-0.00673533	-0.0128746
1.01738	-0.0354052	-0.000715256	-0.00649691	-0.00739098	-0.00631809	-0.0129342
1.02072	-0.0355244	-0.000536442	-0.0063777	-0.00739098	-0.00590086	-0.0128746
1.02405	-0.0356436	-0.000417233	-0.00619888	-0.00745058	-0.00554323	-0.012815
1.02738	-0.0357032	-0.000357628	-0.00602007	-0.00745058	-0.0051856	-0.0126958
1.03072	-0.0357628	-0.000357628	-0.00584126	-0.00751018	-0.00494719	-0.012517
1.03405	-0.0357628	-0.000417233	-0.00572205	-0.00756979	-0.00482798	-0.0122786
1.03738	-0.0357032	-0.000536442	-0.00566244	-0.007689	-0.00488758	-0.0119805
1.04072	-0.035584	-0.00077486	-0.00560284	-0.00780821	-0.00506639	-0.0116229
1.04405	-0.0354052	-0.00107288	-0.00560284	-0.00792742	-0.00536442	-0.0113249
1.04738	-0.0351667	-0.00137091	-0.00554323	-0.00810623	-0.00566244	-0.0110269
1.05072	-0.0348687	-0.00178814	-0.00548363	-0.00828505	-0.00607967	-0.0107288
1.05405	-0.0345707	-0.00220537	-0.00536442	-0.00852346	-0.0063777	-0.01055
1.05738	-0.0343323	-0.0026226	-0.0051856	-0.00870228	-0.00667572	-0.0103712
1.06072	-0.0340343	-0.00298023	-0.00488758	-0.00888109	-0.00691414	-0.0101924
1.06405	-0.0338554	-0.00327825	-0.00458956	-0.0089407	-0.00703335	-0.0100732
1.06738	-0.0336766	-0.00345707	-0.00429153	-0.0089407	-0.00703335	-0.00995398
1.07072	-0.0335574	-0.00351667	-0.00399351	-0.00888109	-0.00691414	-0.00983477
1.07405	-0.0334978	-0.00351667	-0.00375509	-0.00876188	-0.00673533	-0.00965595
1.07738	-0.0334978	-0.00333786	-0.00351667	-0.00852346	-0.00649691	-0.00953674
1.08072	-0.0334978	-0.00309944	-0.00345707	-0.00828505	-0.00619888	-0.00935793
1.08405	-0.0335574	-0.00286102	-0.00339747	-0.00798702	-0.00590086	-0.00923872
1.08738	-0.033617	-0.002563	-0.00345707	-0.0077486	-0.00566244	-0.00911951
1.09072	-0.0336766	-0.00226498	-0.00363588	-0.00745058	-0.00542402	-0.00911951
1.09405	-0.0337362	-0.00208616	-0.0038147	-0.00727177	-0.00530481	-0.00917911
1.09738	-0.0337958	-0.00190735	-0.00399351	-0.00709295	-0.0051856	-0.00929832
1.10072	-0.0338554	-0.00190735	-0.00417233	-0.00697374	-0.0051856	-0.00959635
1.10405	-0.0337958	-0.00202656	-0.00435114	-0.00697374	-0.00524521	-0.00989437
1.10738	-0.0337958	-0.00220537	-0.00452995	-0.00697374	-0.00536442	-0.0103116
1.11072	-0.0337362	-0.00238419	-0.00470877	-0.00703335	-0.00560284	-0.0107288
1.11405	-0.0336766	-0.0026226	-0.00482798	-0.00709295	-0.00578165	-0.0111461
1.11738	-0.033617	-0.00286102	-0.00494719	-0.00721216	-0.00607967	-0.0115633
1.12072	-0.0335574	-0.00303984	-0.00500679	-0.00739098	-0.00631809	-0.0118613
1.12405	-0.0334978	-0.00315905	-0.005126	-0.00751018	-0.00655651	-0.0121593
1.12738	-0.0334978	-0.00321865	-0.0051856	-0.00756979	-0.00685453	-0.0123382
1.13072	-0.0334382	-0.00321865	-0.00530481	-0.00762939	-0.00709295	-0.0124574
1.13405	-0.0334382	-0.00321865	-0.00536442	-0.00762939	-0.00733137	-0.012517
1.13738	-0.0334382	-0.00315905	-0.00542402	-0.00762939	-0.00756979	-0.0125766
1.14072	-0.0334978	-0.00309944	-0.00542402	-0.00762939	-0.0077486	-0.0126362
1.14405	-0.0334978	-0.00309944	-0.00548363	-0.00756979	-0.00792742	-0.0127554
1.14738	-0.0334382	-0.00309944	-0.00542402	-0.00751018	-0.00810623	-0.012815
1.15072	-0.0333786	-0.00309944	-0.00542402	-0.00751018	-0.00822544	-0.0129342
1.15405	-0.033319	-0.00321865	-0.00530481	-0.00751018	-0.00834465	-0.013113
1.15738	-0.0331998	-0.00333786	-0.00524521	-0.00756979	-0.00834465	-0.0132322
1.16072	-0.0330806	-0.00351667	-0.005126	-0.007689	-0.00834465	-0.0133514
1.16405	-0.033021	-0.00369549	-0.00500679	-0.00786781	-0.00822544	-0.0134707
1.16738	-0.0329614	-0.0038147	-0.00488758	-0.00810623	-0.00810623	-0.0135303
1.17072	-0.0329018	-0.00393391	-0.00476837	-0.00840425	-0.00786781	-0.0135303
1.17405	-0.0329018	-0.00405312	-0.00470877	-0.00870228	-0.00762939	-0.0134707
1.17738	-0.0329018	-0.00405312	-0.00464916	-0.0089407	-0.00733137	-0.0133514
1.18072	-0.033021	-0.00405312	-0.00458956	-0.00923872	-0.00703335	-0.0132322
1.18405	-0.0331998	-0.00399351	-0.00464916	-0.00947714	-0.00667572	-0.0130534
1.18738	-0.0334382	-0.00393391	-0.00470877	-0.00971556	-0.0064373	-0.0128746
1.19072	-0.033617	-0.0038743	-0.00476837	-0.00983477	-0.00619888	-0.0126958
1.19405	-0.0338554	-0.0038743	-0.00494719	-0.00989437	-0.00602007	-0.0125766
1.19738	-0.0340939	-0.0038743	-0.005126	-0.00989437	-0.00596046	-0.0123978
1.20072	-0.0343323	-0.00399351	-0.00530481	-0.00983477	-0.00602007	-0.0122786
1.20405	-0.0345111	-0.00417233	-0.00548363	-0.00965595	-0.00619888	-0.0120997
1.20738	-0.0346899	-0.00435114	-0.00560284	-0.00953674	-0.0064373	-0.0120401
1.21072	-0.0348091	-0.00458956	-0.00566244	-0.00935793	-0.00679493	-0.0119209
1.21405	-0.0348091	-0.00482798	-0.00572205	-0.00911951	-0.00721216	-0.0119209
1.21738	-0.0348687	-0.00506639	-0.00566244	-0.00888109	-0.007689	-0.0119209
1.22072	-0.0348091	-0.00524521	-0.00554323	-0.00864267	-0.00816584	-0.0119805
1.22405	-0.0347495	-0.00536442	-0.00536442	-0.00846386	-0.00864267	-0.0120997
1.22738	-0.0346899	-0.00548363	-0.0051856	-0.00822544	-0.00905991	-0.012219
1.23072	-0.0346303	-0.00560284	-0.00500679	-0.00810623	-0.00941753	-0.0123978
1.23405	-0.0345707	-0.00566244	-0.00488758	-0.00798702	-0.00965595	-0.0126362
1.23738	-0.0345707	-0.00566244	-0.00476837	-0.00792742	-0.00977516	-0.0128746
1.24072	-0.0345707	-0.00572205	-0.00476837	-0.00798702	-0.00977516	-0.0130534
1.24405	-0.0345707	-0.00578165	-0.00476837	-0.00804663	-0.00971556	-0.0132918
1.24738	-0.0345707	-0.00578165	-0.00488758	-0.00822544	-0.00953674	-0.013411
1.25072	-0.0345111	-0.00578165	-0.00500679	-0.00846386	-0.00935793	-0.0135303
1.25405	-0.0343919	-0.00578165	-0.0051856	-0.00876188	-0.00911951	-0.0135303
1.25738	-0.0342727	-0.00572205	-0.00536442	-0.0090003	-0.0089407	-0.0135303
1.26072	-0.0340939	-0.00560284	-0.00548363	-0.00923872	-0.00876188	-0.0134707
1.26405	-0.0339746	-0.00548363	-0.00566244	-0.00941753	-0.00870228	-0.0133514
1.26738	-0.0338554	-0.00530481	-0.00578165	-0.00953674	-0.00864267	-0.0132918
1.27072	-0.0337362	-0.005126	-0.00590086	-0.00959635	-0.00858307	-0.0131726
1.27405	-0.0337362	-0.00500679	-0.00596046	-0.00953674	-0.00864267	-0.0130534
1.27738	-0.0337958	-0.00482798	-0.00602007	-0.00947714	-0.00864267	-0.0129342
1.28072	-0.0339746	-0.00476837	-0.00602007	-0.00941753	-0.00864267	-0.012815
1.28405	-0.0342131	-0.00464916	-0.00596046	-0.00923872	-0.00864267	-0.0127554
1.28738	-0.0345111	-0.00458956	-0.00590086	-0.00911951	-0.00864267	-0.0127554
1.29072	-0.0348091	-0.00452995	-0.00578165	-0.0089407	-0.00852346	-0.0126958
1.29405	-0.0351667	-0.00447035	-0.00566244	-0.00882149	-0.00846386	-0.0126958
1.29738	-0.0354052	-0.00441074	-0.00542402	-0.00864267	-0.00834465	-0.0126362
1.30072	-0.0356436	-0.00423193	-0.0051856	-0.00852346	-0.00822544	-0.0126362
1.30405	-0.035882	-0.00405312	-0.00488758	-0.00840425	-0.00810623	-0.0125766
1.30738	-0.0360012	-0.0038147	-0.00458956	-0.00822544	-0.00798702	-0.012517
1.31072	-0.0360608	-0.00351667	-0.00429153	-0.00810623	-0.00792742	-0.0124574
1.31405	-0.0361204	-0.00321865	-0.00411272	-0.00804663	-0.00786781	-0.0123978
1.31738	-0.03618	-0.00292063	-0.00399351	-0.00798702	-0.00780821	-0.0123978
1.32072	-0.03618	-0.00268221	-0.00393391	-0.00804663	-0.0077486	-0.0123382
1.32405	-0.0362396	-0.00250339	-0.00399351	-0.00810623	-0.007689	-0.0123382
1.32738	-0.0363588	-0.00238419	-0.00417233	-0.00822544	-0.007689	-0.0123382
1.33072	-0.0364184	-0.00232458	-0.00441074	-0.00834465	-0.0077486	-0.0123978
1.33405	-0.0365376	-0.00232458	-0.00464916	-0.00840425	-0.0077486	-0.0123978
1.33738	-0.0366569	-0.00238419	-0.00494719	-0.00846386	-0.00780821	-0.0123978
1.34072	-0.0367165	-0.00250339	-0.00524521	-0.00846386	-0.00786781	-0.0123382
1.34405	-0.0367761	-0.0026226	-0.00548363	-0.00840425	-0.00792742	-0.0122786
1.34738	-0.0368357	-0.00274181	-0.00560284	-0.00828505	-0.00798702	-0.0120997
1.35072	-0.0368953	-0.00286102	-0.00572205	-0.00810623	-0.00804663	-0.0119209
1.35405	-0.0368953	-0.00292063	-0.00572205	-0.00792742	-0.00810623	-0.0116229
1.35738	-0.0368357	-0.00298023	-0.00566244	-0.007689	-0.00816584	-0.0113845
1.36072	-0.0367761	-0.00298023	-0.00560284	-0.00745058	-0.00822544	-0.0111461
1.36405	-0.0367165	-0.00303984	-0.00542402	-0.00727177	-0.00822544	-0.0109076
1.36738	-0.0365973	-0.00303984	-0.00524521	-0.00715256	-0.00822544	-0.0106692
1.37072	-0.036478	-0.00298023	-0.00506639	-0.00703335	-0.00822544	-0.01055
1.37405	-0.0363588	-0.00298023	-0.00488758	-0.00697374	-0.00822544	-0.0104308
1.37738	-0.0362992	-0.00298023	-0.00476837	-0.00697374	-0.00816584	-0.0104308
1.38072	-0.03618	-0.00292063	-0.00458956	-0.00697374	-0.00810623	-0.0104308
1.38405	-0.0361204	-0.00286102	-0.00452995	-0.00697374	-0.00798702	-0.0104308
1.38738	-0.0360608	-0.00280142	-0.00447035	-0.00703335	-0.00786781	-0.0104904
1.39072	-0.0360608	-0.00268221	-0.00441074	-0.00703335	-0.007689	-0.0104904
1.39405	-0.0360012	-0.002563	-0.00435114	-0.00703335	-0.00756979	-0.01055
1.39738	-0.0359416	-0.00238419	-0.00435114	-0.00697374	-0.00739098	-0.01055
1.40072	-0.035882	-0.00220537	-0.00435114	-0.00691414	-0.00721216	-0.01055
1.40405	-0.0357032	-0.00196695	-0.00435114	-0.00685453	-0.00703335	-0.0106096
1.40738	-0.0355244	-0.00172854	-0.00435114	-0.00673533	-0.00685453	-0.0106096
1.41072	-0.0353456	-0.00149012	-0.00435114	-0.00661612	-0.00679493	-0.0107288
1.41405	-0.0351071	-0.0012517	-0.00441074	-0.0064373	-0.00673533	-0.0107884
1.41738	-0.0348687	-0.00107288	-0.00447035	-0.00625849	-0.00673533	-0.010848
1.42072	-0.0346899	-0.00089407	-0.00447035	-0.00607967	-0.00679493	-0.0109076
1.42405	-0.0345111	-0.000834465	-0.00452995	-0.00584126	-0.00685453	-0.0109076
1.42738	-0.0343919	-0.000715256	-0.00458956	-0.00560284	-0.00691414	-0.0109076
1.43072	-0.0343919	-0.000715256	-0.00464916	-0.00536442	-0.00703335	-0.0109076
1.43405	-0.0343323	-0.000655651	-0.00458956	-0.00524521	-0.00703335	-0.0107884
1.43738	-0.0343323	-0.000596046	-0.00452995	-0.00506639	-0.00703335	-0.0106692
1.44072	-0.0343323	-0.000536442	-0.00435114	-0.00500679	-0.00691414	-0.0104904
1.44405	-0.0343323	-0.000476837	-0.00417233	-0.00500679	-0.00679493	-0.0103116
1.44738	-0.0343323	-0.000417233	-0.00393391	-0.00506639	-0.00655651	-0.0101328
1.45072	-0.0343323	-0.000357628	-0.00363588	-0.005126	-0.00631809	-0.00995398
1.45405	-0.0343323	-0.000238419	-0.00333786	-0.00524521	-0.00607967	-0.00971556
1.45738	-0.0343919	-0.000238419	-0.00303984	-0.00530481	-0.00578165	-0.00953674
1.46072	-0.0343919	-0.000238419	-0.00280142	-0.00536442	-0.00560284	-0.00929832
1.46405	-0.0344515	-0.000298023	-0.00250339	-0.00536442	-0.00542402	-0.00905991
1.46738	-0.0345707	-0.000417233	-0.00226498	-0.00536442	-0.00536442	-0.00882149
1.47072	-0.0346899	-0.000596046	-0.00208616	-0.00536442	-0.00530481	-0.00870228
1.47405	-0.0348687	-0.00077486	-0.00190735	-0.00530481	-0.00530481	-0.00858307
1.47738	-0.0349879	-0.000953674	-0.00172854	-0.00524521	-0.00536442	-0.00864267
1.48072	-0.0350475	-0.00119209	-0.00160932	-0.00524521	-0.00548363	-0.00870228
1.48405	-0.0351071	-0.0013113	-0.00154972	-0.0051856	-0.00554323	-0.0089407
1.48738	-0.0350475	-0.00143051	-0.00154972	-0.00524521	-0.00566244	-0.00923872
1.49072	-0.0349283	-0.00149012	-0.00154972	-0.00524521	-0.00578165	-0.00959635
1.49405	-0.0348091	-0.00149012	-0.00166893	-0.00524521	-0.00590086	-0.0100136
1.49738	-0.0346303	-0.00149012	-0.00184774	-0.00524521	-0.00607967	-0.0104308
1.50072	-0.0343919	-0.00137091	-0.00202656	-0.00524521	-0.00631809	-0.0107884
1.50405	-0.0342131	-0.0013113	-0.00220537	-0.0051856	-0.00661612	-0.0110269
1.50738	-0.0339746	-0.00119209	-0.00238419	-0.0051856	-0.00691414	-0.0111461
1.51072	-0.0337958	-0.00101328	-0.00250339	-0.005126	-0.00733137	-0.0112057
1.51405	-0.033617	-0.00089407	-0.002563	-0.005126	-0.0077486	-0.0111461
1.51738	-0.0334978	-0.000715256	-0.0026226	-0.005126	-0.00810623	-0.0110269
1.52072	-0.033319	-0.000596046	-0.002563	-0.005126	-0.00840425	-0.0107884
1.52405	-0.0331998	-0.000417233	-0.00250339	-0.005126	-0.00864267	-0.01055
1.52738	-0.0330806	-0.000298023	-0.00238419	-0.0051856	-0.00876188	-0.010252
1.53072	-0.033021	-0.000238419	-0.00220537	-0.0051856	-0.00876188	-0.0100136
1.53405	-0.0329614	-0.000178814	-0.00196695	-0.0051856	-0.00870228	-0.00977516
1.53738	-0.0328422	-0.000178814	-0.00178814	-0.005126	-0.00852346	-0.00959635
1.54072	-0.0327826	-0.000178814	-0.00166893	-0.00500679	-0.00828505	-0.00947714
1.54405	-0.032723	-0.000178814	-0.00154972	-0.00488758	-0.00804663	-0.00935793
1.54738	-0.032723	-0.000178814	-0.00154972	-0.00464916	-0.00780821	-0.00929832
1.55072	-0.032723	-0.000119209	-0.00154972	-0.00447035	-0.00762939	-0.00929832
1.55405	-0.032723	-0.000119209	-0.00166893	-0.00429153	-0.00751018	-0.00923872
1.55738	-0.032723	-5.96e-05	-0.00184774	-0.00411272	-0.00745058	-0.00929832
1.56072	-0.032723	-5.96e-05	-0.00202656	-0.00399351	-0.00739098	-0.00929832
1.56405	-0.0327826	0	-0.00232458	-0.00393391	-0.00745058	-0.00935793
1.56738	-0.0328422	0	-0.002563	-0.00399351	-0.00751018	-0.00941753
1.57072	-0.0329018	0	-0.00286102	-0.00411272	-0.00756979	-0.00947714
1.57405	-0.0329614	-5.96e-05	-0.00315905	-0.00435114	-0.00756979	-0.00959635
1.57738	-0.0330806	-0.000178814	-0.00339747	-0.00458956	-0.00756979	-0.00971556
1.58072	-0.0331402	-0.000298023	-0.00363588	-0.00488758	-0.00756979	-0.00989437
1.58405	-0.0332594	-0.000476837	-0.0038743	-0.0051856	-0.00751018	-0.0100732
1.58738	-0.033319	-0.000655651	-0.00405312	-0.00548363	-0.00739098	-0.0103116
1.59072	-0.0333786	-0.000834465	-0.00423193	-0.00566244	-0.00727177	-0.0104904
1.59405	-0.0334382	-0.000953674	-0.00435114	-0.00584126	-0.00715256	-0.0106692
1.59738	-0.0334978	-0.00107288	-0.00447035	-0.00590086	-0.00703335	-0.0107288
1.60072	-0.0334978	-0.00113249	-0.00447035	-0.00584126	-0.00691414	-0.0107884
1.60405	-0.0334978	-0.00113249	-0.00441074	-0.00572205	-0.00679493	-0.0107884
1.60738	-0.0334382	-0.00113249	-0.00429153	-0.00554323	-0.00667572	-0.0107288
1.61072	-0.0333786	-0.00107288	-0.00411272	-0.00536442	-0.00661612	-0.0106096
1.61405	-0.033319	-0.00101328	-0.0038743	-0.005126	-0.00649691	-0.0104308
1.61738	-0.0332594	-0.000953674	-0.00357628	-0.00494719	-0.0063777	-0.0103116
1.62072	-0.0331998	-0.000834465	-0.00333786	-0.00476837	-0.00625849	-0.0101328
1.62405	-0.0331402	-0.00077486	-0.00298023	-0.00458956	-0.00602007	-0.00989437
1.62738	-0.033021	-0.000655651	-0.00268221	-0.00447035	-0.00572205	-0.00959635
1.63072	-0.0329614	-0.000536442	-0.00238419	-0.00435114	-0.00524521	-0.00917911
1.63405	-0.0329018	-0.000417233	-0.00196695	-0.00423193	-0.00458956	-0.00858307
1.63738	-0.0328422	-0.000238419	-0.00143051	-0.00399351	-0.00351667	-0.00762939
1.64072	-0.032723	-5.96e-05	-0.000596046	-0.00363588	-0.00184774	-0.00607967
1.64405	-0.0325441	0.000238419	0.000715256	-0.00298023	0.000655651	-0.00369549
1.64738	-0.0323653	0.000536442	0.00298023	-0.00184774	0.00464916	0.000178814
1.65072	-0.0321269	0.00101328	0.00655651	0	0.0107884	0.00619888
1.65405	-0.0318289	0.00166893	0.0123382	0.00286102	0.0202656	0.0156164
1.65738	-0.0314713	0.002563	0.0212193	0.00739098	0.0345111	0.0299811
1.66072	-0.0311136	0.0038147	0.0346899	0.0141263	0.0555515	0.0516772
1.66405	-0.030756	0.00554323	0.0544786	0.0241399	0.0860095	0.0836849
1.66738	-0.030458	0.00798702	0.0829101	0.0385642	0.128984	0.130117
1.67072	-0.03016	0.0112653	0.122786	0.0588894	0.188231	0.19598
1.67405	-0.0299811	0.0157952	0.177264	0.0870228	0.268161	0.287592
1.67738	-0.0298619	0.0219345	0.25022	0.125051	0.373483	0.412703
1.68072	-0.0298619	0.0300407	0.345767	0.175655	0.509679	0.58037
1.68405	-0.0298619	0.0408292	0.468612	0.241578	0.682473	0.801325
1.68738	-0.0299215	0.0547767	0.623822	0.326157	0.898182	1.08784
1.69072	-0.0299215	0.0726581	0.816882	0.433028	1.1636	1.45364
1.69405	-0.0298023	0.0953078	1.05405	0.566125	1.48624	1.91379
1.69738	-0.0296235	0.12368	1.34206	0.730038	1.87427	2.48426
1.70072	-0.0293255	0.158727	1.68878	0.929773	2.33656	3.18176
1.70405	-0.0290275	0.201702	2.10309	1.17111	2.88314	4.02325
1.70738	-0.0286102	0.253797	2.59507	1.46061	3.52466	5.02545
1.71072	-0.028193	0.31662	3.17615	1.8056	4.27276	6.20431
1.71405	-0.0277758	0.391662	3.85898	2.21443	5.13959	7.57492
1.71738	-0.0273585	0.480831	4.65715	2.69628	6.13779	9.15098
1.72072	-0.0270009	0.585973	5.5849	3.26121	7.27987	10.945
1.72405	-0.0267029	0.709176	6.65665	3.9196	8.5783	12.9685
1.72738	-0.0264049	0.852585	7.88647	4.68212	10.0451	15.2317
1.73072	-0.0260472	1.01835	9.28754	5.55938	11.6915	17.7444
1.73405	-0.0255704	1.20872	10.872	6.56152	13.5282	20.5157
1.73738	-0.0249743	1.42592	12.6504	7.698	15.565	23.5544
1.74072	-0.0242591	1.67215	14.6319	8.97741	17.8112	26.8686
1.74405	-0.0233054	1.94967	16.8244	10.4074	20.2755	30.4656
1.74738	-0.0221729	2.26092	19.2346	11.9951	22.9658	34.3511
1.75072	-0.020802	2.60824	21.8686	13.7468	25.8893	38.5283
1.75405	-0.0192523	2.99424	24.7321	15.6687	29.0526	42.9975
1.75738	-0.0174046	3.42166	27.8304	17.7668	32.4605	47.7551
1.76072	-0.0153184	3.89344	31.1683	20.0474	36.1167	52.7928
1.76405	-0.0129938	4.41247	34.7506	22.5171	40.0226	58.0983
1.76738	-0.0104308	4.98182	38.5804	25.1826	44.1771	63.6547
1.77072	-0.00756979	5.60468	42.6599	28.0505	48.5767	69.4418
1.77405	-0.00447035	6.28424	46.9889	31.1269	53.2145	75.4369
1.77738	-0.00107288	7.02363	51.5651	34.4171	58.0814	81.6166
1.78072	0.0026226	7.82609	56.383	37.9251	63.1652	87.9588
1.78405	0.00673533	8.69507	61.4347	41.6529	68.452	94.4437
1.78738	0.0111461	9.63396	66.7092	45.6007	73.9259	101.056
1.79072	0.0160336	10.6466	72.1939	49.7664	79.5702	107.787
1.79405	0.0213385	11.737	77.8743	54.1458	85.3686	114.634
1.79738	0.0270605	12.9098	83.7359	58.7329	91.3051	121.602
1.80072	0.0333786	14.1697	89.7644	63.5202	97.3656	128.701
1.80405	0.0402331	15.5221	95.9473	68.4992	103.538	135.949
1.80738	0.0476837	16.9725	102.274	73.661	109.813	143.369
1.81072	0.0557899	18.5267	108.738	78.997	116.185	150.988
1.81405	0.064671	20.1905	115.335	84.4992	122.653	158.834
1.81738	0.074327	21.9699	122.065	90.1613	129.217	166.935
1.82072	0.084877	23.8702	128.932	95.979	135.885	175.322
1.82405	0.0963211	25.8966	135.943	101.95	142.667	184.022
1.82738	0.108838	28.0539	143.112	108.076	149.579	193.063
1.83072	0.122488	30.3465	150.454	114.362	156.643	202.475
1.83405	0.137508	32.7787	157.991	120.817	163.888	212.291
1.83738	0.154078	35.356	165.753	127.46	171.356	222.557
1.84072	0.172734	38.0854	173.782	134.316	179.106	233.337
1.84405	0.194073	40.978	182.137	141.429	187.219	244.716
1.84738	0.218987	44.051	190.901	148.861	195.807	256.817
1.85072	0.24879	47.3314	200.19	156.701	205.02	269.796
1.85405	0.285208	50.8587	210.158	165.07	215.051	283.849
1.85738	0.330329	54.688	221.003	174.131	226.136	299.21
1.86072	0.386596	58.8922	232.969	184.082	238.553	316.132
1.86405	0.456393	63.5614	246.336	195.162	252.606	334.884
1.86738	0.542164	68.8018	261.414	207.636	268.609	355.722
1.87072	0.645518	74.7293	278.514	221.78	286.858	378.874
1.87405	0.76741	81.4621	297.927	237.862	307.599	404.518
1.87738	0.907302	89.109	319.886	256.109	330.994	432.768
1.88072	1.06329	97.7556	344.53	276.675	357.079	463.674
1.88405	1.23167	107.45	371.868	299.615	385.743	497.22
1.88738	1.40697	118.189	401.751	324.849	416.703	533.34
1.89072	1.58244	129.905	433.852	352.149	449.506	571.935
1.89405	1.75041	142.465	467.661	381.133	483.544	612.887
1.89738	1.90294	155.663	502.501	411.274	518.089	656.08
1.90072	2.03264	169.228	537.553	441.93	552.347	701.398
1.90405	2.13319	182.84	571.902	472.382	585.519	748.726
1.90738	2.20042	196.143	604.591	501.891	616.863	797.927
1.91072	2.23231	208.772	634.679	529.749	645.755	848.812
1.91405	2.22957	220.374	661.302	555.335	671.732	901.103
1.91738	2.19536	230.629	683.723	578.158	694.518	954.395
1.92072	2.13516	239.275	701.376	597.884	714.026	1008.13
1.92405	2.056	246.117	713.89	614.346	730.333	1061.59
1.92738	1.96576	251.038	721.092	627.537	743.638	1113.87
1.93072	1.8726	253.998	723.005	637.574	754.202	1163.94
1.93405	1.78373	255.026	719.82	644.662	762.288	1210.66
1.93738	1.70511	254.212	711.867	649.042	768.113	1252.82
1.94072	1.64098	251.689	699.575	650.953	771.802	1289.27
1.94405	1.59353	247.623	683.436	650.592	773.377	1318.91
1.94738	1.56307	242.194	663.972	648.093	772.752	1340.81
1.95072	1.54829	235.587	641.705	643.52	769.753	1354.21
1.95405	1.54668	227.982	617.137	636.87	764.153	1358.63
1.95738	1.55514	219.549	590.74	628.096	755.712	1353.82
1.96072	1.57034	210.446	562.944	617.128	744.223	1339.8
1.96405	1.58918	200.815	534.146	603.906	729.543	1316.86
1.96738	1.60891	190.793	504.704	588.404	711.628	1285.5
1.97072	1.62745	180.503	474.943	570.65	690.54	1246.43
1.97405	1.643	170.062	445.162	550.741	666.451	1200.52
1.97738	1.65385	159.581	415.631	528.84	639.633	1148.74
1.98072	1.65832	149.163	386.595	505.176	610.44	1092.14
1.98405	1.65421	138.904	358.273	480.031	579.286	1031.82
1.98738	1.63913	128.89	330.857	453.726	546.62	968.872
1.99072	1.61028	119.196	304.513	426.603	512.91	904.345
1.99405	1.5651	109.886	279.378	399.014	478.62	839.247
1.99738	1.50114	101.011	255.559	371.3	444.197	774.505
2.00072	1.41698	92.612	233.137	343.786	410.057	710.952
2.00405	1.31232	84.7163	212.166	316.771	376.584	649.313
2.00738	1.18828	77.3423	192.675	290.52	344.115	590.203
2.01072	1.04755	70.4995	174.67	265.264	312.947	534.117
2.01405	0.894189	64.1902	158.135	241.194	283.326	481.434
2.01738	0.733495	58.4102	143.04	218.465	255.451	432.419
2.02072	0.571311	53.1499	129.335	197.194	229.468	387.227
2.02405	0.413597	48.3947	116.96	177.459	205.476	345.915
2.02738	0.266016	44.1252	105.841	159.303	183.521	308.456
2.03072	0.133336	40.3172	95.8986	142.736	163.603	274.745
2.03405	0.0191331	36.9425	87.0441	127.736	145.682	244.622
2.03738	-0.0742674	33.9686	79.1864	114.256	129.677	217.879
2.04072	-0.145853	31.3605	72.2323	102.223	115.48	194.279
2.04405	-0.19598	29.0807	66.0895	91.5475	102.962	173.566
2.04738	-0.226021	27.0913	60.6678	82.1276	91.9771	155.475
2.05072	-0.23824	25.3541	55.882	73.8519	82.3743	139.744
2.05405	-0.235438	23.833	51.6523	66.6063	74.0025	126.117
2.05738	-0.220776	22.494	47.9056	60.277	66.7153	114.356
2.06072	-0.197589	21.3066	44.5765	54.7547	60.3756	104.24
2.06405	-0.16886	20.2438	41.6068	49.9367	54.8577	95.5661
2.06738	-0.137448	19.2828	38.9462	45.7284	50.049	88.1558
2.07072	-0.105679	18.4043	36.5511	42.0452	45.8503	81.8503
2.07405	-0.0754595	17.5929	34.3845	38.8122	42.1752	76.5115
2.07738	-0.0479817	16.8362	32.4158	35.964	38.9494	72.0202
2.08072	-0.0239611	16.125	30.6193	33.445	36.1101	68.2745
2.08405	-0.00357628	15.4521	28.9741	31.208	33.6041	65.1872
2.08738	0.0132322	14.813	27.4634	29.2137	31.3873	62.6842
2.09072	0.0270009	14.2044	26.0743	27.4299	29.4233	60.7021
2.09405	0.0382662	13.6248	24.7965	25.8306	27.6823	59.1866
2.09738	0.0476241	13.0738	23.623	24.3948	26.1403	58.0907
2.10072	0.0557303	12.5519	22.5487	23.1063	24.7782	57.3743
2.10405	0.0628233	12.0607	21.5704	21.9527	23.5804	57.0027
2.10738	0.0692606	11.6025	20.6867	20.9246	22.5348	56.9471
2.11072	0.0750422	11.18	19.897	20.0149	21.6309	57.1849
2.11405	0.080049	10.7968	19.2013	19.2183	20.8598	57.7006
2.11738	0.0842214	10.4564	18.6	18.5307	20.2132	58.4864
2.12072	0.0872612	10.1625	18.0932	17.9481	19.6824	59.5437
2.12405	0.0889301	9.91881	17.6801	17.4668	19.2582	60.8836
2.12738	0.0889897	9.72843	17.359	17.0824	18.9301	62.5263
2.13072	0.0874996	9.59373	17.1269	16.7894	18.6861	64.5009
2.13405	0.0843406	9.51636	16.9786	16.5807	18.5125	66.8427
2.13738	0.079751	9.49663	16.907	16.448	18.3941	69.5906
2.14072	0.0739694	9.53364	16.903	16.3805	18.3145	72.7824
2.14405	0.0673532	9.62496	16.9551	16.3664	18.2562	76.4509
2.14738	0.0603199	9.7664	17.0494	16.3913	18.2022	80.6185
2.15072	0.0533462	9.95219	17.1706	16.4402	18.1356	85.2934
2.15405	0.0468493	10.1748	17.3019	16.4971	18.0416	90.4652
2.15738	0.0412464	10.425	17.4263	16.546	17.9076	96.103
2.16072	0.0368357	10.6922	17.527	16.5721	17.7246	102.154
2.16405	0.033915	10.9645	17.589	16.562	17.487	108.542
2.16738	0.0324249	11.2298	17.5994	16.5051	17.1934	115.172
2.17072	0.0324845	11.4757	17.5488	16.3939	16.8461	121.93
2.17405	0.0337958	11.6904	17.4314	16.2247	16.4507	128.688
2.17738	0.0360012	11.8639	17.2455	15.9974	16.0157	135.307
2.18072	0.038743	11.9876	16.993	15.7154	15.5514	141.643
2.18405	0.0413656	12.0556	16.6795	15.3847	15.0688	147.549
2.18738	0.0433326	12.0647	16.3124	15.0139	14.5786	152.887
2.19072	0.0439882	12.0142	15.9011	14.6123	14.0908	157.523
2.19405	0.0428557	11.9058	15.4554	14.1897	13.6133	161.339
2.19738	0.0393391	11.7434	14.9844	13.7554	13.1522	164.237
2.20072	0.0330806	11.532	14.4961	13.317	12.711	166.14
2.20405	0.0239611	11.2773	13.9961	12.8806	12.2908	166.997
2.20738	0.0118613	10.985	13.4879	12.4498	11.8903	166.786
2.21072	-0.00309944	10.6599	12.9727	12.0259	11.5063	165.513
2.21405	-0.0206232	10.3058	12.449	11.6079	11.1335	163.217
2.21738	-0.0402927	9.92513	11.9143	11.1929	10.7656	159.958
2.22072	-0.0616312	9.51904	11.3647	10.7762	10.3952	155.821
2.22405	-0.0841618	9.08798	10.7967	10.3524	10.0149	150.908
2.22738	-0.107288	8.63194	10.2078	9.91559	9.61787	145.329
2.23072	-0.130475	8.15159	9.59724	9.46087	9.19849	139.2
2.23405	-0.153303	7.64853	8.96698	8.98457	8.75312	132.635
2.23738	-0.175297	7.12615	8.32164	8.48502	8.28069	125.744
2.24072	-0.196278	6.58971	7.66867	7.96336	7.78282	118.624
2.24405	-0.216007	6.04647	7.01767	7.42322	7.26414	111.365
2.24738	-0.234365	5.50532	6.37972	6.87104	6.73187	104.045
2.25072	-0.251353	4.97591	5.76633	6.31541	6.19519	96.736
2.25405	-0.26691	4.46826	5.18817	5.76621	5.66447	89.5026
2.25738	-0.281155	3.99137	4.65393	5.23376	5.15026	82.4054
2.26072	-0.294089	3.55262	4.17	4.72784	4.66239	75.5013
2.26405	-0.305951	3.15696	3.73954	4.25655	4.2088	68.8436
2.26738	-0.316679	2.80696	3.36301	3.82602	3.79527	62.481
2.27072	-0.326455	2.50268	3.03811	3.43966	3.42512	56.4566
2.27405	-0.335276	2.24191	2.76053	3.09873	3.09902	50.806
2.27738	-0.343204	2.02072	2.52467	2.80184	2.81572	45.5559
2.28072	-0.350237	1.83421	2.3244	2.54607	2.57206	40.7231
2.28405	-0.356495	1.67698	2.15352	2.32732	2.36392	36.3137
2.28738	-0.361979	1.5437	2.00647	2.14064	2.18648	32.3235
2.29072	-0.366688	1.42968	1.87856	1.98126	2.03502	28.74
2.29405	-0.3708	1.33091	1.76591	1.84453	1.9052	25.5436
2.29738	-0.374258	1.24431	1.66571	1.72657	1.79315	22.7096
2.30072	-0.377238	1.16742	1.57583	1.62405	1.69569	20.2106
2.30405	-0.379741	1.09851	1.49465	1.53428	1.61016	18.0174
2.30738	-0.381887	1.03635	1.42097	1.45519	1.53452	16.1006
2.31072	-0.383735	0.98002	1.35398	1.38503	1.46705	14.4316
2.31405	-0.385344	0.928819	1.29306	1.32257	1.40655	12.9831
2.31738	-0.386715	0.882268	1.23769	1.26672	1.35195	11.7292
2.32072	-0.387967	0.840008	1.18744	1.21665	1.30242	10.6463
2.32405	-0.389099	0.801742	1.14191	1.17159	1.2573	9.71258
2.32738	-0.390053	0.767231	1.10078	1.13094	1.21605	8.90815
2.33072	-0.390947	0.736117	1.0637	1.09422	1.17826	8.21525
2.33405	-0.391722	0.708222	1.03033	1.0609	1.14352	7.61801
2.33738	-0.392437	0.683248	1.00029	1.03062	1.11157	7.10231
2.34072	-0.393093	0.660956	0.973225	1.00303	1.08212	6.65581
2.34405	-0.393629	0.641108	0.948846	0.977695	1.05488	6.26767
2.34738	-0.394166	0.623286	0.926852	0.954449	1.02967	5.92852
2.35072	-0.394583	0.607312	0.906944	0.932932	1.00625	5.63031
2.35405	-0.395	0.592828	0.888824	0.913024	0.98443	5.36603
2.35738	-0.395298	0.579715	0.872195	0.894487	0.964046	5.12987
2.36072	-0.395477	0.567675	0.856996	0.877142	0.945032	4.91691
2.36405	-0.395536	0.556588	0.842929	0.860989	0.927091	4.72283
2.36738	-0.395536	0.546396	0.829935	0.84585	0.910282	4.54426
2.37072	-0.395358	0.536859	0.817716	0.831604	0.894368	4.37838
2.37405	-0.395179	0.528038	0.806332	0.818193	0.879288	4.22275
2.37738	-0.39494	0.519812	0.795603	0.805616	0.865042	4.07565
2.38072	-0.394642	0.512123	0.78541	0.793755	0.851512	3.9354
2.38405	-0.394285	0.504911	0.775814	0.782549	0.838637	3.80105
2.38738	-0.393987	0.498116	0.766635	0.771999	0.826359	3.67159
2.39072	-0.393689	0.491619	0.757873	0.761926	0.814676	3.54648
2.39405	-0.39345	0.485361	0.749528	0.752449	0.803471	3.4253
2.39738	-0.393271	0.479281	0.741601	0.743389	0.792801	3.30782
2.40072	-0.393033	0.47332	0.733972	0.734746	0.782669	3.19403
2.40405	-0.392914	0.46736	0.726819	0.726461	0.772953	3.084
2.40738	-0.392735	0.4614	0.720024	0.718594	0.763714	2.97791
2.41072	-0.392616	0.455439	0.713646	0.711024	0.754952	2.87598
2.41405	-0.392437	0.449479	0.707686	0.703812	0.746787	2.77847
2.41738	-0.392139	0.443578	0.702262	0.697017	0.739098	2.68573
2.42072	-0.391662	0.437796	0.697434	0.690579	0.732064	2.59811
2.42405	-0.390947	0.432253	0.693262	0.684559	0.725687	2.51585
2.42738	-0.389874	0.427127	0.689805	0.679135	0.720143	2.43926
2.43072	-0.388384	0.422418	0.687182	0.674248	0.715435	2.36851
2.43405	-0.386178	0.418425	0.685513	0.670075	0.711739	2.30384
2.43738	-0.383258	0.415146	0.684977	0.666797	0.709176	2.24537
2.44072	-0.379384	0.412881	0.685692	0.664473	0.707865	2.19327
2.44405	-0.374436	0.411689	0.687778	0.66334	0.707984	2.14767
2.44738	-0.368297	0.411749	0.691414	0.663459	0.709593	2.10869
2.45072	-0.360787	0.413179	0.696778	0.665128	0.712872	2.07645
2.45405	-0.351846	0.41616	0.70399	0.668466	0.717938	2.05088
2.45738	-0.341296	0.420868	0.713289	0.673652	0.724912	2.03216
2.46072	-0.329137	0.427365	0.724792	0.680864	0.733972	2.02024
2.46405	-0.315249	0.43577	0.738621	0.690222	0.745177	2.01511
2.46738	-0.299633	0.44632	0.754833	0.701845	0.758588	2.01672
2.47072	-0.282168	0.458956	0.773549	0.715792	0.774324	2.02501
2.47405	-0.262916	0.473738	0.794828	0.732183	0.792444	2.03985
2.47738	-0.241756	0.490785	0.81867	0.750899	0.812948	2.06113
2.48072	-0.218749	0.510097	0.845075	0.772119	0.835955	2.08873
2.48405	-0.193715	0.531614	0.874162	0.795782	0.861585	2.1227
2.48738	-0.166714	0.555456	0.905871	0.821948	0.889838	2.16311
2.49072	-0.137448	0.581622	0.940442	0.850737	0.921011	2.21014
2.49405	-0.105858	0.610292	0.977933	0.882328	0.955164	2.26408
2.49738	-0.0715256	0.641584	1.01864	0.916839	0.992656	2.32542
2.50072	-0.0342727	0.675857	1.06287	0.954628	1.03384	2.3948
2.50405	0.0064373	0.713408	1.11103	0.995994	1.07902	2.47312
2.50738	0.0509024	0.754654	1.16354	1.04129	1.12873	2.56127
2.51072	0.099659	0.800133	1.22088	1.09112	1.18345	2.66045
2.51405	0.153005	0.85026	1.28347	1.1459	1.24383	2.77221
2.51738	0.211298	0.905514	1.35183	1.20622	1.31088	2.89834
2.52072	0.274718	0.966251	1.42628	1.27292	1.38617	3.04115
2.52405	0.343263	1.03289	1.50722	1.34695	1.47206	3.20369
2.52738	0.416636	1.10573	1.59508	1.43009	1.57231	3.38972
2.53072	0.494421	1.185	1.69015	1.52469	1.69218	3.60388
2.53405	0.5759	1.27083	1.79297	1.63442	1.8388	3.85147
2.53738	0.660062	1.3634	1.90395	1.76424	2.02107	4.13829
2.54072	0.745535	1.46258	2.02364	1.9204	2.24936	4.47011
2.54405	0.83077	1.56832	2.15238	2.11048	2.53469	4.85188
2.54738	0.91356	1.68002	2.29025	2.34258	2.88767	5.28705
2.55072	0.991523	1.79684	2.437	2.62493	3.3173	5.77682
2.55405	1.06168	1.9173	2.59167	2.96462	3.82918	6.31905
2.55738	1.12069	2.03931	2.75254	3.36653	4.42445	6.90794
2.56072	1.16491	2.16025	2.91717	3.83228	5.0984	7.53361
2.56405	1.19078	2.27696	3.08239	4.35907	5.83982	8.18223
2.56738	1.19495	2.38597	3.24452	4.93932	6.6312	8.83669
2.57072	1.17457	2.48373	3.39955	5.56034	7.44909	9.47744
2.57405	1.12796	2.56705	3.54356	6.20484	8.26585	10.0839
2.57738	1.05435	2.63315	3.6729	6.85197	9.05144	10.6366
2.58072	0.954688	2.68024	3.78466	7.47859	9.77534	11.1188
2.58405	0.831127	2.70748	3.87675	8.06111	10.4092	11.5192
2.58738	0.68742	2.71511	3.94821	8.57699	10.9288	11.8349
2.59072	0.528276	2.70444	3.99899	9.0068	11.3156	12.0734
2.59405	0.359237	2.67762	4.03005	9.3354	11.5582	12.2558
2.59738	0.186205	2.63745	4.04292	9.55272	11.6528	12.4184
2.60072	0.0149608	2.58708	4.04	9.65464	11.6027	12.6129
2.60405	-0.148892	2.52992	4.02379	9.64278	11.4184	12.9063
2.60738	-0.300646	2.46936	3.99727	9.52417	11.1157	13.3771
2.61072	-0.436068	2.40856	3.96341	9.31031	10.7145	14.1111
2.61405	-0.551701	2.35045	3.9252	9.0161	10.2372	15.1941
2.61738	-0.644922	2.29764	3.88533	8.65877	9.70697	16.7031
2.62072	-0.713825	2.25228	3.84611	8.25614	9.14609	18.698
2.62405	-0.757217	2.21604	3.80945	7.82603	8.57472	21.2116
2.62738	-0.774622	2.18999	3.77661	7.38454	8.01015	24.2435
2.63072	-0.766516	2.17462	3.748	6.94579	7.46596	27.7542
2.63405	-0.733972	2.16961	3.72344	6.52105	6.95187	31.6653
2.63738	-0.679076	2.17396	3.70193	6.11842	6.47402	35.8615
2.64072	-0.604689	2.18594	3.6816	5.74321	6.03497	40.1975
2.64405	-0.514448	2.20329	3.66026	5.39768	5.63461	44.5081
2.64738	-0.412524	2.22319	3.63517	5.08177	5.27078	48.6195
2.65072	-0.303328	2.24257	3.6037	4.79376	4.93991	52.3623
2.65405	-0.19151	2.25842	3.56334	4.53055	4.63778	55.5834
2.65738	-0.0813603	2.2679	3.51202	4.28838	4.3599	58.1563
2.66072	0.0233054	2.26861	3.44831	4.06355	4.10217	59.9885
2.66405	0.11915	2.25872	3.37154	3.85237	3.86119	61.026
2.66738	0.203788	2.23714	3.28177	3.65192	3.63427	61.2538
2.67072	0.275612	2.20352	3.18003	3.45999	3.4194	60.6943
2.67405	0.333667	2.15816	3.06791	3.27504	3.21549	59.4019
2.67738	0.377893	2.10214	2.94775	3.09646	3.02207	57.4568
2.68072	0.40859	2.03681	2.82204	2.92414	2.83903	54.9579
2.68405	0.42671	1.96409	2.69359	2.7585	2.66677	52.0149
2.68738	0.433505	1.88595	2.56515	2.60031	2.5056	48.7415
2.69072	0.430405	1.80465	2.43938	2.45041	2.35593	45.2489
2.69405	0.418901	1.72204	2.31838	2.30962	2.21813	41.6409
2.69738	0.400543	1.63996	2.20406	2.17873	2.09218	38.0104
2.70072	0.376821	1.56003	2.09773	2.05827	1.97804	34.4368
2.70405	0.349224	1.48344	2.00027	1.94836	1.8754	30.9853
2.70738	0.319004	1.4112	1.91206	1.84917	1.78385	27.7061
2.71072	0.287294	1.34403	1.83314	1.7603	1.70267	24.6361
2.71405	0.255108	1.28227	1.76328	1.68139	1.6312	21.7993
2.71738	0.223339	1.22613	1.70207	1.61177	1.56862	19.2084
2.72072	0.192642	1.17564	1.64884	1.55073	1.51414	16.8676
2.72405	0.163615	1.13076	1.60301	1.49763	1.46699	14.7734
2.72738	0.136673	1.09112	1.56379	1.45161	1.42634	12.9164
2.73072	0.112057	1.05649	1.53047	1.41191	1.39153	11.2835
2.73405	0.0900626	1.02651	1.50228	1.37788	1.36185	9.85849
2.73738	0.0706315	1.00076	1.47867	1.34879	1.33663	8.6236
2.74072	0.0538826	0.978947	1.45894	1.32406	1.3153	7.56031
2.74405	0.0396371	0.960588	1.44261	1.30314	1.2973	6.65003
2.74738	0.0277162	0.94527	1.42908	1.28549	1.28222	5.87475
2.75072	0.0180006	0.932634	1.41788	1.27071	1.26952	5.21731
2.75405	0.0101924	0.922322	1.4087	1.25843	1.25891	4.66192
2.75738	0.00405312	0.914037	1.40113	1.24818	1.24997	4.19414
2.76072	-0.000596046	0.907481	1.39493	1.23972	1.24246	3.80087
2.76405	-0.00399351	0.902355	1.38986	1.23274	1.23614	3.47066
2.76738	-0.0064373	0.898421	1.38569	1.22702	1.23078	3.1935
2.77072	-0.00804663	0.8955	1.38235	1.22225	1.22619	2.96068
2.77405	-0.00905991	0.893354	1.37955	1.21832	1.22231	2.76488
2.77738	-0.00953674	0.891924	1.37728	1.21504	1.21903	2.59972
2.78072	-0.00971556	0.89097	1.37544	1.21224	1.21623	2.46
2.78405	-0.00959635	0.890493	1.37389	1.20991	1.21385	2.34133
2.78738	-0.00935793	0.890315	1.37252	1.20783	1.21182	2.24006
2.79072	-0.0090003	0.890374	1.37138	1.20598	1.21009	2.1531
2.79405	-0.00858307	0.890553	1.37031	1.20437	1.20854	2.07812
2.79738	-0.00822544	0.890851	1.36936	1.20294	1.20717	2.01291
2.80072	-0.00786781	0.891149	1.3684	1.20163	1.20592	1.95587
2.80405	-0.00751018	0.891447	1.36745	1.20044	1.20473	1.90556
2.80738	-0.00721216	0.891685	1.36656	1.19925	1.2036	1.86092
2.81072	-0.00697374	0.891864	1.3656	1.19811	1.20252	1.82092
2.81405	-0.00679493	0.891984	1.36465	1.19692	1.20145	1.78486
2.81738	-0.00667572	0.892043	1.36375	1.19573	1.20032	1.75202
2.82072	-0.00661612	0.891984	1.3628	1.19448	1.19919	1.72204
2.82405	-0.00655651	0.891864	1.36191	1.19317	1.19811	1.69444
2.82738	-0.00655651	0.891745	1.36101	1.19185	1.19704	1.66887
2.83072	-0.00661612	0.891566	1.36012	1.19048	1.19603	1.64521
2.83405	-0.00667572	0.891447	1.35934	1.18923	1.19501	1.62315
2.83738	-0.00673533	0.891328	1.35857	1.18792	1.19406	1.60259
2.84072	-0.00685453	0.891209	1.35791	1.18679	1.19311	1.5834
2.84405	-0.00697374	0.891149	1.35726	1.18572	1.19221	1.56546
2.84738	-0.00709295	0.891089	1.35666	1.1847	1.19138	1.54865
2.85072	-0.00727177	0.891089	1.35618	1.18381	1.1906	1.53285
2.85405	-0.00739098	0.891149	1.35571	1.18297	1.18989	1.51801
2.85738	-0.00751018	0.891209	1.35529	1.18214	1.18917	1.504
2.86072	-0.007689	0.891268	1.35487	1.18136	1.18846	1.49083
2.86405	-0.00792742	0.891328	1.35452	1.18059	1.1878	1.47837
2.86738	-0.00816584	0.891328	1.35422	1.17981	1.18715	1.46663
2.87072	-0.00846386	0.891328	1.35386	1.17904	1.18649	1.45555
2.87405	-0.00882149	0.891328	1.35344	1.17826	1.18595	1.44517
2.87738	-0.00917911	0.891328	1.35297	1.17743	1.18536	1.43546
2.88072	-0.00959635	0.891268	1.35249	1.17666	1.18482	1.4264
2.88405	-0.0100136	0.891268	1.35189	1.17588	1.18428	1.41799
2.88738	-0.0104904	0.891209	1.35124	1.17517	1.18381	1.41025
2.89072	-0.010848	0.891149	1.35052	1.17451	1.18339	1.40309
2.89405	-0.0112057	0.89103	1.34969	1.17397	1.18297	1.39654
2.89738	-0.0114441	0.89097	1.34873	1.17344	1.18262	1.39064
2.90072	-0.0116229	0.890851	1.34778	1.17302	1.18232	1.38527
2.90405	-0.0116825	0.890791	1.34677	1.1726	1.18202	1.38056
2.90738	-0.0116229	0.890732	1.34575	1.1723	1.18172	1.37645
2.91072	-0.0115037	0.890732	1.34468	1.17195	1.18142	1.37287
2.91405	-0.0113249	0.890672	1.34355	1.17159	1.18113	1.36995
2.91738	-0.0110269	0.890672	1.34248	1.17117	1.18077	1.36757
2.92072	-0.0107288	0.890672	1.3414	1.17075	1.18035	1.36572
2.92405	-0.0103712	0.890613	1.34039	1.17034	1.17993	1.36429
2.92738	-0.0100732	0.890493	1.33938	1.1698	1.1794	1.36322
2.93072	-0.00977516	0.890315	1.33836	1.16932	1.17886	1.36238
2.93405	-0.00947714	0.890017	1.33735	1.16879	1.17826	1.36155
2.93738	-0.00923872	0.889719	1.33628	1.16825	1.17767	1.36071
2.94072	-0.0089407	0.889361	1.33508	1.16771	1.17707	1.35964
2.94405	-0.00870228	0.888944	1.33377	1.16712	1.17642	1.35821
2.94738	-0.00846386	0.888407	1.33222	1.16646	1.17582	1.35636
2.95072	-0.00828505	0.88793	1.33055	1.16581	1.17517	1.35398
2.95405	-0.00810623	0.887334	1.32871	1.16515	1.17451	1.35094
2.95738	-0.00798702	0.886798	1.32674	1.16438	1.17373	1.34724
2.96072	-0.00786781	0.886202	1.32459	1.16354	1.1729	1.34283
2.96405	-0.00786781	0.885606	1.32245	1.16271	1.17195	1.33783
2.96738	-0.00792742	0.884891	1.3203	1.16175	1.17081	1.3321
2.97072	-0.00798702	0.884235	1.31822	1.16074	1.16956	1.32585
2.97405	-0.00804663	0.88352	1.31625	1.15973	1.16819	1.31899
2.97738	-0.00810623	0.882804	1.31434	1.15865	1.16676	1.31166
2.98072	-0.00816584	0.882089	1.31261	1.15746	1.16521	1.30403
2.98405	-0.00810623	0.881314	1.311	1.15633	1.1636	1.2961
2.98738	-0.00798702	0.880599	1.30945	1.15514	1.16199	1.288
2.99072	-0.00786781	0.879884	1.30796	1.15389	1.16038	1.27977
2.99405	-0.007689	0.879169	1.30653	1.15275	1.15883	1.27161
2.99738	-0.00756979	0.878453	1.3051	1.15162	1.1574	1.26356
3.00072	-0.00745058	0.877798	1.30367	1.15055	1.15615	1.25569
3.00405	-0.00739098	0.877082	1.30218	1.14954	1.15496	1.24812
3.00738	-0.00745058	0.876486	1.30075	1.14858	1.15401	1.24079
3.01072	-0.00762939	0.87595	1.29932	1.14769	1.15323	1.23388
3.01405	-0.00780821	0.875473	1.29789	1.14685	1.15269	1.22738
3.01738	-0.00798702	0.875175	1.2964	1.14608	1.15246	1.2213
3.02072	-0.00816584	0.875115	1.29503	1.14536	1.1524	1.2157
3.02405	-0.00822544	0.875175	1.29366	1.14483	1.15263	1.21063
3.02738	-0.00822544	0.875473	1.29241	1.14441	1.15311	1.20616
3.03072	-0.00810623	0.876069	1.29128	1.14417	1.15389	1.20217
3.03405	-0.00780821	0.876904	1.2902	1.14411	1.15496	1.19877
3.03738	-0.00745058	0.877976	1.28925	1.14429	1.15633	1.19591
3.04072	-0.00697374	0.879347	1.28847	1.14465	1.15794	1.19358
3.04405	-0.0064373	0.881076	1.28788	1.14518	1.15991	1.19174
3.04738	-0.00590086	0.883043	1.28734	1.14596	1.16217	1.1903
3.05072	-0.00530481	0.885367	1.28692	1.14685	1.16473	1.18923
3.05405	-0.00470877	0.88805	1.28663	1.14781	1.1676	1.1884
3.05738	-0.00423193	0.89103	1.28645	1.14888	1.17069	1.1878
3.06072	-0.0038147	0.894368	1.28627	1.14995	1.17403	1.18732
3.06405	-0.00345707	0.898063	1.28615	1.15108	1.17755	1.18691
3.06738	-0.00315905	0.901997	1.28597	1.15216	1.18113	1.18643
3.07072	-0.00286102	0.906229	1.28579	1.15317	1.18482	1.18595
3.07405	-0.0026226	0.91058	1.28549	1.15412	1.18846	1.1853
3.07738	-0.00238419	0.914991	1.28514	1.1549	1.19191	1.18446
3.08072	-0.00208616	0.919402	1.28466	1.1555	1.19513	1.18333
3.08405	-0.00172854	0.923574	1.284	1.15585	1.19799	1.1819
3.08738	-0.0013113	0.927508	1.28317	1.15597	1.20038	1.18005
3.09072	-0.00077486	0.930965	1.2821	1.15573	1.20217	1.17779
3.09405	-0.000119209	0.933886	1.28084	1.1552	1.20336	1.17511
3.09738	0.000536442	0.93621	1.27935	1.15424	1.20378	1.17201
3.10072	0.00119209	0.937819	1.27769	1.15293	1.20342	1.16849
3.10405	0.00184774	0.938714	1.27584	1.15126	1.20229	1.16456
3.10738	0.00244379	0.938773	1.27375	1.14924	1.20044	1.16032
3.11072	0.00292063	0.938118	1.27143	1.14691	1.19781	1.15573
3.11405	0.00327825	0.936747	1.26898	1.14429	1.19448	1.15103
3.11738	0.00351667	0.934601	1.2663	1.14143	1.1906	1.1462
3.12072	0.00363588	0.931859	1.2635	1.13833	1.18625	1.14125
3.12405	0.00369549	0.928521	1.26052	1.13511	1.18148	1.13636
3.12738	0.00369549	0.924706	1.25742	1.13177	1.17648	1.13142
3.13072	0.00363588	0.920534	1.25426	1.12844	1.17123	1.12659
3.13405	0.00351667	0.916004	1.25098	1.12504	1.16593	1.12176
3.13738	0.00333786	0.911295	1.2477	1.1217	1.1605	1.11705
3.14072	0.00309944	0.906408	1.24443	1.11836	1.15508	1.1124
3.14405	0.00280142	0.90152	1.24115	1.11514	1.14971	1.10775
3.14738	0.00238419	0.896692	1.23793	1.11198	1.14441	1.10316
3.15072	0.00196695	0.891924	1.23471	1.10894	1.13916	1.09863
3.15405	0.00143051	0.887215	1.23161	1.10602	1.13404	1.09416
3.15738	0.00089407	0.882685	1.22857	1.1031	1.12903	1.08969
3.16072	0.000298023	0.878274	1.22553	1.1003	1.12414	1.08534
3.16405	-0.000298023	0.874043	1.22261	1.09756	1.11949	1.08111
3.16738	-0.000834465	0.870049	1.21969	1.09488	1.11502	1.07706
3.17072	-0.00137091	0.866175	1.21683	1.0922	1.11079	1.07312
3.17405	-0.00178814	0.862539	1.21397	1.08951	1.10674	1.06931
3.17738	-0.00208616	0.859082	1.21117	1.08695	1.10292	1.06573
3.18072	-0.00226498	0.855803	1.20842	1.08445	1.09935	1.06227
3.18405	-0.00232458	0.852764	1.20568	1.082	1.09595	1.05894
3.18738	-0.00220537	0.849903	1.203	1.07974	1.09267	1.05572
3.19072	-0.00190735	0.847161	1.20038	1.07753	1.08957	1.05262
3.19405	-0.00137091	0.844598	1.19781	1.07551	1.08659	1.04964
3.19738	-0.000596046	0.842154	1.19537	1.07366	1.08367	1.04678
3.20072	0.000417233	0.83977	1.19299	1.07187	1.08093	1.04398
3.20405	0.00166893	0.837505	1.19078	1.07014	1.07837	1.04123
3.20738	0.00309944	0.835359	1.18876	1.06853	1.07598	1.03867
3.21072	0.00482798	0.833273	1.18685	1.06698	1.07384	1.03617
3.21405	0.00673533	0.831306	1.18512	1.06549	1.07199	1.0339
3.21738	0.00882149	0.829518	1.18363	1.06412	1.07044	1.03182
3.22072	0.0110865	0.827968	1.18244	1.06293	1.06925	1.03003
3.22405	0.0135899	0.826657	1.18148	1.06198	1.06841	1.0286
3.22738	0.0162125	0.825763	1.18083	1.06132	1.068	1.02764
3.23072	0.0190139	0.825286	1.18065	1.06114	1.06806	1.02729
3.23405	0.0219941	0.825346	1.18095	1.0615	1.06871	1.02776
3.23738	0.0250936	0.82612	1.1819	1.06257	1.07002	1.02913
3.24072	0.0282526	0.82773	1.18363	1.06442	1.07223	1.0317
3.24405	0.0314713	0.830233	1.18631	1.06734	1.07545	1.03557
3.24738	0.0346303	0.833929	1.19025	1.07139	1.07986	1.04105
3.25072	0.0376701	0.838935	1.19567	1.07682	1.08582	1.04821
3.25405	0.0405908	0.845492	1.20276	1.08391	1.09345	1.05733
3.25738	0.0431538	0.853777	1.21176	1.09279	1.10298	1.06847
3.26072	0.0454783	0.864029	1.22291	1.10364	1.11455	1.08176
3.26405	0.0473857	0.876427	1.23632	1.11657	1.12838	1.09726
3.26738	0.0489354	0.891149	1.25217	1.13177	1.14453	1.11502
3.27072	0.0500083	0.908256	1.27041	1.14912	1.16295	1.13487
3.27405	0.0507236	0.927806	1.29104	1.16867	1.18363	1.15681
3.27738	0.050962	0.9498	1.31392	1.19025	1.20646	1.18053
3.28072	0.0508428	0.974	1.33884	1.21361	1.23113	1.20568
3.28405	0.0503063	1.00034	1.36536	1.23858	1.25742	1.23197
3.28738	0.0494719	1.02836	1.3932	1.26469	1.28484	1.25891
3.29072	0.0483394	1.05774	1.42175	1.29163	1.31303	1.28591
3.29405	0.0469685	1.08796	1.45054	1.31881	1.34134	1.31249
3.29738	0.0453591	1.1186	1.47891	1.34581	1.36924	1.33795
3.30072	0.0436306	1.149	1.50633	1.37204	1.39618	1.36167
3.30405	0.0418425	1.17856	1.53202	1.39695	1.42151	1.38313
3.30738	0.0399947	1.20664	1.55544	1.4199	1.44458	1.40172
3.31072	0.0380874	1.23262	1.57607	1.44041	1.46496	1.4171
3.31405	0.0362396	1.25599	1.59335	1.45799	1.48207	1.42878
3.31738	0.0345111	1.2762	1.60694	1.47218	1.49554	1.43653
3.32072	0.0327826	1.29271	1.61654	1.48273	1.50508	1.44023
3.32405	0.0311136	1.30528	1.62196	1.48934	1.5105	1.43993
3.32738	0.0295043	1.31357	1.62309	1.4919	1.51175	1.43558
3.33072	0.0279546	1.3175	1.62005	1.49053	1.50889	1.42753
3.33405	0.0264049	1.31708	1.61296	1.48517	1.50198	1.41603
3.33738	0.0249147	1.31238	1.60205	1.47617	1.49143	1.40136
3.34072	0.023365	1.30367	1.58769	1.46377	1.47742	1.38396
3.34405	0.0218153	1.29122	1.57022	1.44833	1.46043	1.36429
3.34738	0.0202656	1.27542	1.55008	1.43021	1.44088	1.34271
3.35072	0.0186563	1.2567	1.52779	1.40995	1.41919	1.31977
3.35405	0.0171065	1.23554	1.50383	1.38789	1.39588	1.29575
3.35738	0.0155568	1.21242	1.47867	1.36459	1.37144	1.27119
3.36072	0.0140667	1.1878	1.45274	1.34039	1.34623	1.24633
3.36405	0.0126362	1.16217	1.42646	1.31583	1.32066	1.22154
3.36738	0.0113249	1.13595	1.40023	1.29116	1.29509	1.1971
3.37072	0.0100732	1.10954	1.37436	1.26678	1.26988	1.17326
3.37405	0.0089407	1.08325	1.34909	1.24294	1.2452	1.15031
3.37738	0.00786781	1.05757	1.32471	1.21987	1.2213	1.12832
3.38072	0.00685453	1.03259	1.30129	1.19776	1.19835	1.10745
3.38405	0.00590086	1.00863	1.279	1.17666	1.17654	1.08778
3.38738	0.00494719	0.985801	1.25784	1.15675	1.15585	1.06937
3.39072	0.00393391	0.964224	1.23793	1.13797	1.13642	1.05226
3.39405	0.00292063	0.944018	1.21927	1.12045	1.1183	1.03641
3.39738	0.00190735	0.925183	1.20181	1.10412	1.10143	1.02186
3.40072	0.000953674	0.907779	1.1856	1.08898	1.08588	1.00845
3.40405	0	0.891626	1.17058	1.07509	1.07157	0.996172
3.40738	-0.00089407	0.876844	1.15669	1.06233	1.0584	0.984967
3.41072	-0.00172854	0.863254	1.14387	1.05065	1.04642	0.974655
3.41405	-0.00244379	0.850856	1.13213	1.03992	1.03539	0.965238
3.41738	-0.00309944	0.839531	1.1214	1.03021	1.02538	0.956655
3.42072	-0.00357628	0.82916	1.11163	1.02127	1.01626	0.948727
3.42405	-0.00399351	0.819743	1.10275	1.0131	1.00785	0.941455
3.42738	-0.00435114	0.8111	1.0947	1.00559	1.00023	0.93472
3.43072	-0.00458956	0.803292	1.08737	0.998676	0.993192	0.928521
3.43405	-0.00482798	0.796139	1.08069	0.992298	0.986755	0.922799
3.43738	-0.00506639	0.789642	1.07461	0.986457	0.980794	0.917494
3.44072	-0.00524521	0.783801	1.06895	0.980973	0.975311	0.912666
3.44405	-0.00542402	0.778496	1.0637	0.975966	0.970244	0.908136
3.44738	-0.00560284	0.773668	1.05876	0.971377	0.965536	0.903904
3.45072	-0.00572205	0.769317	1.05411	0.967145	0.961185	0.899971
3.45405	-0.00590086	0.765324	1.0497	0.963211	0.957131	0.896275
3.45738	-0.00607967	0.761747	1.04547	0.959575	0.953376	0.892758
3.46072	-0.00619888	0.758409	1.04147	0.956237	0.949919	0.889421
3.46405	-0.00625849	0.75537	1.03772	0.953078	0.946641	0.886142
3.46738	-0.00631809	0.752568	1.03414	0.950098	0.943601	0.883043
3.47072	-0.0063777	0.749946	1.0308	0.947297	0.9408	0.879943
3.47405	-0.00631809	0.747502	1.02764	0.944614	0.938177	0.876904
3.47738	-0.00625849	0.745177	1.0246	0.942051	0.935674	0.873923
3.48072	-0.00619888	0.743032	1.0218	0.939608	0.93323	0.871062
3.48405	-0.00602007	0.740945	1.01906	0.937223	0.930905	0.868261
3.48738	-0.00590086	0.738978	1.01638	0.934839	0.92864	0.865519
3.49072	-0.00566244	0.737071	1.01382	0.932574	0.926375	0.862837
3.49405	-0.00548363	0.735283	1.01125	0.93025	0.92423	0.860274
3.49738	-0.00524521	0.733495	1.00875	0.928044	0.922084	0.85783
3.50072	-0.00506639	0.731707	1.00625	0.925779	0.919998	0.855446
3.50405	-0.00488758	0.729978	1.00374	0.923574	0.917971	0.853121
3.50738	-0.00476837	0.72825	1.00124	0.921428	0.915945	0.850797
3.51072	-0.00476837	0.726581	0.998735	0.919223	0.913978	0.848591
3.51405	-0.00482798	0.724852	0.996232	0.917077	0.91207	0.846386
3.51738	-0.00500679	0.723183	0.993788	0.914991	0.910163	0.844121
3.52072	-0.00524521	0.721574	0.991404	0.912845	0.908256	0.841916
3.52405	-0.00560284	0.719965	0.989139	0.910759	0.906348	0.839651
3.52738	-0.00590086	0.718474	0.986993	0.908673	0.904441	0.837326
3.53072	-0.00619888	0.717044	0.984907	0.906587	0.902474	0.835001
3.53405	-0.0064373	0.715673	0.983	0.90456	0.900507	0.832677
3.53738	-0.00655651	0.714421	0.981212	0.902593	0.89848	0.830352
3.54072	-0.00655651	0.713229	0.979483	0.900626	0.896454	0.828087
3.54405	-0.0063777	0.712097	0.977814	0.898838	0.894368	0.825882
3.54738	-0.00607967	0.710964	0.976205	0.89711	0.892282	0.823677
3.55072	-0.00572205	0.709891	0.974536	0.8955	0.890195	0.82159
3.55405	-0.00536442	0.708818	0.972867	0.89401	0.888109	0.819504
3.55738	-0.00500679	0.707686	0.971079	0.89258	0.886023	0.817478
3.56072	-0.00476837	0.706553	0.969291	0.891149	0.883937	0.815511
3.56405	-0.00464916	0.705302	0.967324	0.889719	0.88197	0.813484
3.56738	-0.00464916	0.70405	0.965357	0.888288	0.880003	0.811517
3.57072	-0.00470877	0.702679	0.96333	0.886738	0.878036	0.809431
3.57405	-0.00488758	0.701249	0.961244	0.885069	0.876188	0.807345
3.57738	-0.005126	0.699818	0.959158	0.883281	0.874281	0.805199
3.58072	-0.00542402	0.698388	0.957012	0.881433	0.872433	0.803053
3.58405	-0.00572205	0.696898	0.954866	0.879467	0.870585	0.800908
3.58738	-0.00602007	0.695467	0.952721	0.8775	0.868678	0.798702
3.59072	-0.00631809	0.694036	0.950515	0.875533	0.86683	0.796556
3.59405	-0.00649691	0.692666	0.94831	0.873566	0.864923	0.79447
3.59738	-0.00673533	0.691354	0.946105	0.871658	0.863016	0.792384
3.60072	-0.00685453	0.690103	0.943899	0.869811	0.861228	0.790358
3.60405	-0.00697374	0.68897	0.941753	0.867963	0.859439	0.788391
3.60738	-0.00703335	0.687838	0.939608	0.866175	0.857711	0.786424
3.61072	-0.00703335	0.686765	0.937521	0.864446	0.856102	0.784576
3.61405	-0.00697374	0.685751	0.935495	0.862658	0.854492	0.782728
3.61738	-0.00685453	0.684679	0.933528	0.860929	0.852942	0.78094
3.62072	-0.00667572	0.683665	0.93174	0.859141	0.851393	0.779212
3.62405	-0.0064373	0.682592	0.929952	0.857413	0.849843	0.777543
3.62738	-0.00619888	0.68146	0.928283	0.855684	0.848174	0.775933
3.63072	-0.00602007	0.680268	0.926614	0.853896	0.846386	0.774384
3.63405	-0.00584126	0.679016	0.925004	0.852227	0.844479	0.772834
3.63738	-0.00578165	0.677645	0.923336	0.850558	0.842512	0.771284
3.64072	-0.00584126	0.676274	0.921667	0.848949	0.840425	0.769734
3.64405	-0.00596046	0.674903	0.919878	0.847399	0.83828	0.768185
3.64738	-0.00619888	0.673532	0.918031	0.84585	0.836134	0.766575
3.65072	-0.00649691	0.672162	0.916064	0.844359	0.833988	0.764906
3.65405	-0.00691414	0.67085	0.914037	0.842869	0.831902	0.763178
3.65738	-0.00739098	0.669599	0.911891	0.841379	0.829935	0.76139
3.66072	-0.00780821	0.668406	0.909686	0.839889	0.828028	0.759542
3.66405	-0.00822544	0.667274	0.907481	0.838459	0.82624	0.757694
3.66738	-0.00858307	0.666142	0.905275	0.836968	0.824571	0.755906
3.67072	-0.00876188	0.665009	0.90307	0.835538	0.823021	0.754058
3.67405	-0.0089407	0.663877	0.900924	0.834167	0.821531	0.75227
3.67738	-0.0089407	0.662684	0.898898	0.832736	0.82016	0.750542
3.68072	-0.00888109	0.661433	0.896871	0.831425	0.818789	0.748932
3.68405	-0.00870228	0.660121	0.894845	0.830114	0.817418	0.747383
3.68738	-0.00846386	0.65887	0.892818	0.828862	0.816047	0.745952
3.69072	-0.00816584	0.657558	0.890791	0.82767	0.814736	0.744641
3.69405	-0.00780821	0.656366	0.888765	0.826418	0.813425	0.743508
3.69738	-0.00751018	0.655174	0.886738	0.825226	0.812113	0.742435
3.70072	-0.00715256	0.654101	0.884712	0.824034	0.810921	0.741541
3.70405	-0.00685453	0.653148	0.882745	0.822902	0.809789	0.740767
3.70738	-0.00655651	0.652254	0.880837	0.82171	0.808775	0.740111
3.71072	-0.00631809	0.651419	0.879109	0.820637	0.807881	0.739634
3.71405	-0.00613928	0.650704	0.87744	0.819623	0.807106	0.739336
3.71738	-0.00596046	0.649929	0.87595	0.81867	0.80651	0.739217
3.72072	-0.00590086	0.649214	0.874639	0.817955	0.806093	0.739276
3.72405	-0.00584126	0.648499	0.873387	0.817358	0.805795	0.739455
3.72738	-0.00590086	0.647724	0.872195	0.817001	0.805616	0.739753
3.73072	-0.00596046	0.646949	0.871003	0.816882	0.805616	0.740111
3.73405	-0.00607967	0.646234	0.869811	0.816882	0.805676	0.740469
3.73738	-0.00625849	0.645578	0.868499	0.81706	0.805795	0.740707
3.74072	-0.0064373	0.644922	0.867128	0.817239	0.805974	0.740826
3.74405	-0.00661612	0.644326	0.865698	0.817478	0.806212	0.740707
3.74738	-0.00679493	0.643909	0.864148	0.817657	0.806391	0.740349
3.75072	-0.00691414	0.643492	0.862479	0.817776	0.80651	0.739753
3.75405	-0.00691414	0.643194	0.860751	0.817657	0.80657	0.738978
3.75738	-0.00685453	0.642896	0.858903	0.817418	0.80657	0.738144
3.76072	-0.00673533	0.642598	0.857055	0.816941	0.806451	0.737131
3.76405	-0.00655651	0.64224	0.855207	0.816286	0.806272	0.736058
3.76738	-0.0063777	0.641823	0.8533	0.815451	0.805914	0.734925
3.77072	-0.00619888	0.641346	0.851393	0.814497	0.805438	0.733793
3.77405	-0.00607967	0.64075	0.849545	0.813365	0.804782	0.732541
3.77738	-0.00602007	0.640094	0.847757	0.812113	0.804007	0.73117
3.78072	-0.00602007	0.63926	0.846028	0.810802	0.803053	0.72968
3.78405	-0.00607967	0.638366	0.844359	0.809371	0.801921	0.728071
3.78738	-0.00619888	0.637352	0.84281	0.807881	0.800669	0.726342
3.79072	-0.0063777	0.636339	0.84132	0.806391	0.799239	0.724494
3.79405	-0.00649691	0.635266	0.839829	0.804842	0.797629	0.722647
3.79738	-0.00661612	0.634193	0.838399	0.803292	0.79596	0.72068
3.80072	-0.00667572	0.633121	0.836968	0.801742	0.794232	0.718832
3.80405	-0.00661612	0.631988	0.835478	0.800192	0.792384	0.716984
3.80738	-0.00649691	0.630915	0.834048	0.798702	0.790536	0.715315
3.81072	-0.00625849	0.629902	0.832558	0.797153	0.788629	0.713706
3.81405	-0.00602007	0.628889	0.831127	0.795662	0.786722	0.712276
3.81738	-0.00572205	0.627935	0.829756	0.794172	0.784814	0.711024
3.82072	-0.00542402	0.6271	0.828445	0.792623	0.782847	0.709891
3.82405	-0.00506639	0.626326	0.827193	0.791132	0.78094	0.708878
3.82738	-0.00476837	0.62561	0.826061	0.789642	0.778973	0.708044
3.83072	-0.00447035	0.625014	0.824928	0.788152	0.777006	0.707328
3.83405	-0.00417233	0.624418	0.823915	0.786722	0.775099	0.706673
3.83738	-0.00393391	0.623822	0.822902	0.785351	0.773251	0.706136
3.84072	-0.00369549	0.623226	0.821829	0.784039	0.771403	0.705659
3.84405	-0.00345707	0.622571	0.820816	0.782847	0.769615	0.705242
3.84738	-0.00327825	0.621915	0.819683	0.781715	0.767887	0.704885
3.85072	-0.00309944	0.62114	0.818431	0.780582	0.766277	0.704467
3.85405	-0.00292063	0.620306	0.81712	0.779569	0.764668	0.70405
3.85738	-0.00280142	0.619471	0.81569	0.778437	0.763178	0.703633
3.86072	-0.00268221	0.618637	0.814199	0.777304	0.761628	0.703216
3.86405	-0.0026226	0.617802	0.81265	0.776052	0.760078	0.702739
3.86738	-0.0026226	0.617027	0.8111	0.774622	0.758529	0.702262
3.87072	-0.0026226	0.616312	0.80955	0.773072	0.756919	0.701785
3.87405	-0.00268221	0.615537	0.807941	0.771284	0.75525	0.701249
3.87738	-0.00274181	0.614822	0.806332	0.769377	0.753582	0.700653
3.88072	-0.00280142	0.614107	0.804663	0.767291	0.751793	0.700116
3.88405	-0.00286102	0.613332	0.802994	0.765145	0.750005	0.69952
3.88738	-0.00286102	0.612497	0.801206	0.76288	0.748217	0.698864
3.89072	-0.00286102	0.611544	0.799417	0.760615	0.74631	0.698268
3.89405	-0.00286102	0.610411	0.79751	0.75835	0.744402	0.697732
3.89738	-0.00280142	0.609219	0.795543	0.756025	0.742495	0.697196
3.90072	-0.00274181	0.607848	0.793576	0.75376	0.740469	0.696778
3.90405	-0.00274181	0.606358	0.79149	0.751495	0.738382	0.69648
3.90738	-0.00274181	0.604808	0.789464	0.74923	0.736177	0.696361
3.91072	-0.00274181	0.60308	0.787437	0.746906	0.733912	0.696421
3.91405	-0.00280142	0.601351	0.78541	0.744641	0.731528	0.696719
3.91738	-0.00280142	0.599504	0.783384	0.742316	0.729024	0.697255
3.92072	-0.00286102	0.597596	0.781417	0.739932	0.726461	0.69797
3.92405	-0.00286102	0.595689	0.77945	0.737548	0.723779	0.698924
3.92738	-0.00280142	0.593722	0.777483	0.735104	0.721157	0.700057
3.93072	-0.00268221	0.591755	0.775516	0.73266	0.718474	0.701368
3.93405	-0.002563	0.589788	0.773549	0.730157	0.715792	0.702739
3.93738	-0.00244379	0.587821	0.771582	0.727713	0.71317	0.704169
3.94072	-0.00220537	0.585854	0.769675	0.725269	0.710666	0.7056
3.94405	-0.00202656	0.583887	0.767827	0.722885	0.708282	0.70703
3.94738	-0.00184774	0.58198	0.766098	0.720561	0.706017	0.708342
3.95072	-0.00166893	0.580072	0.76437	0.718296	0.703931	0.709474
3.95405	-0.00154972	0.578165	0.762761	0.71609	0.702024	0.710428
3.95738	-0.00137091	0.576377	0.761211	0.713885	0.700235	0.711143
3.96072	-0.0012517	0.574648	0.759721	0.711799	0.698566	0.71162
3.96405	-0.00113249	0.572979	0.75835	0.709713	0.697017	0.711739
3.96738	-0.00101328	0.57137	0.756979	0.707686	0.695467	0.711441
3.97072	-0.000953674	0.56988	0.755668	0.705719	0.693977	0.710845
3.97405	-0.00089407	0.56839	0.754356	0.703812	0.692487	0.709772
3.97738	-0.00089407	0.567019	0.752985	0.701964	0.690937	0.708342
3.98072	-0.00089407	0.565588	0.751674	0.700176	0.689268	0.706553
3.98405	-0.00101328	0.564158	0.750303	0.698507	0.687599	0.704408
3.98738	-0.00119209	0.562787	0.748932	0.696898	0.685871	0.701904
3.99072	-0.00137091	0.561297	0.747561	0.695348	0.684083	0.699043
3.99405	-0.00160932	0.559866	0.746131	0.693917	0.682354	0.696003
3.99738	-0.00178814	0.558436	0.7447	0.692606	0.680685	0.692725
4.00072	-0.00196695	0.557065	0.74327	0.691295	0.679076	0.689328
4.00405	-0.00202656	0.555754	0.74172	0.690043	0.677586	0.685751
4.00738	-0.00208616	0.554502	0.74017	0.688851	0.676155	0.682175
4.01072	-0.00202656	0.55337	0.738561	0.687599	0.674903	0.678599
4.01405	-0.00196695	0.552297	0.736892	0.686407	0.673831	0.674963
4.01738	-0.00184774	0.551283	0.735164	0.685155	0.672817	0.671387
4.02072	-0.00172854	0.55033	0.733435	0.683844	0.671923	0.66787
4.02405	-0.00160932	0.549495	0.731766	0.682533	0.671089	0.664473
4.02738	-0.00154972	0.548661	0.730097	0.681221	0.670254	0.661075
4.03072	-0.00154972	0.547826	0.728428	0.679851	0.66936	0.657737
4.03405	-0.00160932	0.546932	0.726879	0.678539	0.668526	0.654519
4.03738	-0.00166893	0.546098	0.725389	0.677228	0.667572	0.6513
4.04072	-0.00178814	0.545144	0.723898	0.675976	0.666559	0.648201
4.04405	-0.00184774	0.54419	0.722468	0.674665	0.665486	0.645161
4.04738	-0.00196695	0.543237	0.721097	0.673413	0.664294	0.64218
4.05072	-0.00202656	0.542223	0.719666	0.672102	0.663102	0.6392
4.05405	-0.00202656	0.54127	0.718236	0.67085	0.66191	0.63628
4.05738	-0.00202656	0.540257	0.716805	0.669539	0.660658	0.633359
4.06072	-0.00196695	0.539243	0.715435	0.668168	0.659466	0.630379
4.06405	-0.00196695	0.53829	0.714004	0.666857	0.658214	0.627458
4.06738	-0.00190735	0.537336	0.712633	0.665486	0.657022	0.624478
4.07072	-0.00190735	0.536442	0.711262	0.664055	0.65583	0.621498
4.07405	-0.00184774	0.535488	0.709891	0.662744	0.654697	0.618577
4.07738	-0.00178814	0.534594	0.70858	0.661373	0.653505	0.615776
4.08072	-0.00178814	0.53364	0.707209	0.660062	0.652313	0.613034
4.08405	-0.00172854	0.532687	0.705838	0.65881	0.651121	0.610411
4.08738	-0.00166893	0.531614	0.704467	0.657558	0.649869	0.607967
4.09072	-0.00149012	0.530601	0.703037	0.656426	0.648618	0.605702
4.09405	-0.0013113	0.529528	0.701606	0.655293	0.647306	0.603616
4.09738	-0.00113249	0.528455	0.700176	0.654221	0.645995	0.601709
4.10072	-0.000834465	0.527442	0.698745	0.653148	0.644684	0.599921
4.10405	-0.000536442	0.526488	0.697255	0.652134	0.643373	0.598311
4.10738	-0.000238419	0.525594	0.695825	0.651121	0.642121	0.596821
4.11072	0.000119209	0.524879	0.694394	0.650167	0.640869	0.595391
4.11405	0.000417233	0.524223	0.692964	0.649214	0.639677	0.59396
4.11738	0.00077486	0.523686	0.691533	0.64826	0.638545	0.592589
4.12072	0.00107288	0.523269	0.690162	0.647306	0.637472	0.591218
4.12405	0.00143051	0.522912	0.688791	0.646353	0.636518	0.589788
4.12738	0.00178814	0.522554	0.68748	0.645459	0.635564	0.588357
4.13072	0.00214577	0.522256	0.686169	0.644565	0.63473	0.586867
4.13405	0.00250339	0.521958	0.684917	0.64379	0.633955	0.585377
4.13738	0.00286102	0.52166	0.683784	0.643015	0.63318	0.583947
4.14072	0.00321865	0.521362	0.682712	0.6423	0.632465	0.582576
4.14405	0.00357628	0.521064	0.681698	0.641584	0.631809	0.581264
4.14738	0.0038743	0.520706	0.680745	0.640869	0.631094	0.580072
4.15072	0.00411272	0.520349	0.679851	0.640154	0.630379	0.57894
4.15405	0.00429153	0.519991	0.678957	0.639379	0.629604	0.577867
4.15738	0.00447035	0.519574	0.678062	0.638545	0.628769	0.576854
4.16072	0.00452995	0.519097	0.677109	0.63771	0.627995	0.57584
4.16405	0.00452995	0.518501	0.676215	0.636756	0.6271	0.574887
4.16738	0.00452995	0.517845	0.675201	0.635743	0.626206	0.573874
4.17072	0.00447035	0.51707	0.674188	0.63467	0.625193	0.57286
4.17405	0.00447035	0.516176	0.673115	0.633597	0.62418	0.571847
4.17738	0.00447035	0.515223	0.672042	0.632524	0.623107	0.570834
4.18072	0.00452995	0.51415	0.67085	0.631452	0.621974	0.56982
4.18405	0.00458956	0.513017	0.669718	0.630379	0.620782	0.568867
4.18738	0.00476837	0.511885	0.668526	0.629306	0.619531	0.567973
4.19072	0.00500679	0.510693	0.667334	0.628233	0.618279	0.567198
4.19405	0.00530481	0.50956	0.666142	0.62716	0.617027	0.566483
4.19738	0.00566244	0.508487	0.664949	0.626147	0.615776	0.565886
4.20072	0.00596046	0.507534	0.663817	0.625074	0.614583	0.56529
4.20405	0.00625849	0.506639	0.662684	0.624061	0.613451	0.564754
4.20738	0.00649691	0.505865	0.661552	0.622988	0.612378	0.564218
4.21072	0.00667572	0.505149	0.660419	0.621974	0.611365	0.563622
4.21405	0.00679493	0.504494	0.659287	0.620961	0.610411	0.563025
4.21738	0.00685453	0.503957	0.658154	0.619888	0.609517	0.562251
4.22072	0.00685453	0.503361	0.656962	0.618815	0.608563	0.561476
4.22405	0.00685453	0.502765	0.655711	0.617743	0.607669	0.560522
4.22738	0.00673533	0.502169	0.654459	0.61661	0.606656	0.559568
4.23072	0.00667572	0.501454	0.653148	0.615478	0.605583	0.558555
4.23405	0.00655651	0.500739	0.651896	0.614226	0.604451	0.557423
4.23738	0.0064373	0.499904	0.650585	0.613034	0.603259	0.55629
4.24072	0.00631809	0.49907	0.649393	0.611782	0.602007	0.555098
4.24405	0.00619888	0.498176	0.64826	0.61059	0.600755	0.553846
4.24738	0.00602007	0.497222	0.647128	0.609398	0.599504	0.552535
4.25072	0.00584126	0.496268	0.646114	0.608265	0.598252	0.551224
4.25405	0.00560284	0.495315	0.645101	0.607133	0.597	0.549793
4.25738	0.00536442	0.494301	0.644088	0.60606	0.595868	0.548363
4.26072	0.0051856	0.493288	0.643075	0.604987	0.594676	0.546813
4.26405	0.00500679	0.492215	0.642002	0.603974	0.593603	0.545263
4.26738	0.00482798	0.491142	0.640869	0.602901	0.59247	0.543714
4.27072	0.00464916	0.490069	0.639677	0.601828	0.591397	0.542164
4.27405	0.00458956	0.488937	0.638485	0.600755	0.590265	0.540614
4.27738	0.00452995	0.487804	0.637233	0.599623	0.589192	0.539124
4.28072	0.00447035	0.486672	0.635922	0.59849	0.588059	0.537694
4.28405	0.00447035	0.485539	0.63467	0.597417	0.586867	0.536323
4.28738	0.00447035	0.484467	0.633419	0.596344	0.585675	0.535071
4.29072	0.00447035	0.483334	0.632167	0.595272	0.584424	0.533879
4.29405	0.00447035	0.482261	0.630975	0.594258	0.583172	0.532746
4.29738	0.00447035	0.481129	0.629723	0.593245	0.581861	0.531614
4.30072	0.00447035	0.480056	0.628531	0.592291	0.580609	0.530601
4.30405	0.00452995	0.478923	0.62722	0.591278	0.579298	0.529528
4.30738	0.00464916	0.477731	0.625908	0.590324	0.578046	0.528455
4.31072	0.00476837	0.47648	0.624537	0.589311	0.576735	0.527263
4.31405	0.00494719	0.475228	0.623107	0.588298	0.575483	0.526071
4.31738	0.0051856	0.473917	0.621617	0.587165	0.574231	0.524759
4.32072	0.00536442	0.472665	0.620127	0.586033	0.572979	0.523329
4.32405	0.00560284	0.471354	0.618637	0.584841	0.571787	0.521958
4.32738	0.00578165	0.470161	0.617146	0.583589	0.570595	0.520527
4.33072	0.00596046	0.469089	0.615776	0.582337	0.569463	0.519097
4.33405	0.00602007	0.468075	0.614405	0.581086	0.568271	0.517786
4.33738	0.00602007	0.467181	0.613093	0.579894	0.567198	0.516534
4.34072	0.00596046	0.466406	0.611842	0.578701	0.566065	0.515401
4.34405	0.00584126	0.465751	0.61059	0.577569	0.565052	0.514448
4.34738	0.00572205	0.465155	0.609457	0.576437	0.564039	0.513613
4.35072	0.00554323	0.464559	0.608325	0.575364	0.563025	0.512838
4.35405	0.00536442	0.464022	0.607252	0.574231	0.562131	0.512123
4.35738	0.0051856	0.463426	0.606179	0.573158	0.561237	0.511467
4.36072	0.00506639	0.46277	0.605047	0.572026	0.560343	0.510812
4.36405	0.00500679	0.461996	0.603974	0.570953	0.559509	0.510156
4.36738	0.00494719	0.461221	0.602841	0.56982	0.558734	0.509441
4.37072	0.00494719	0.460327	0.601649	0.568688	0.557959	0.508785
4.37405	0.00488758	0.459433	0.600457	0.567555	0.557125	0.50807
4.37738	0.00488758	0.458539	0.599205	0.566423	0.55629	0.507355
4.38072	0.00482798	0.457644	0.597954	0.56541	0.555456	0.50658
4.38405	0.00470877	0.45675	0.596642	0.564396	0.554502	0.505805
4.38738	0.00464916	0.455916	0.595331	0.563383	0.553429	0.50503
4.39072	0.00452995	0.455081	0.59402	0.56237	0.552356	0.504255
4.39405	0.00452995	0.454366	0.592768	0.561416	0.551164	0.50348
4.39738	0.00452995	0.453651	0.591576	0.560403	0.549972	0.502646
4.40072	0.00458956	0.452995	0.590384	0.559449	0.54878	0.501812
4.40405	0.00476837	0.45234	0.589252	0.558436	0.547588	0.500917
4.40738	0.00500679	0.451684	0.588179	0.557423	0.546396	0.500083
4.41072	0.00536442	0.451088	0.587165	0.556409	0.545323	0.499189
4.41405	0.00572205	0.450492	0.586212	0.555396	0.544369	0.498354
4.41738	0.00607967	0.449896	0.585377	0.554383	0.543475	0.49752
4.42072	0.0063777	0.44924	0.584483	0.55337	0.542641	0.496686
4.42405	0.00667572	0.448525	0.583649	0.552356	0.541866	0.495851
4.42738	0.00679493	0.447869	0.582755	0.551403	0.541151	0.495076
4.43072	0.00691414	0.447094	0.581861	0.550508	0.540435	0.494301
4.43405	0.00697374	0.446379	0.580907	0.549555	0.53966	0.493646
4.43738	0.00697374	0.445664	0.579953	0.548661	0.538886	0.49299
4.44072	0.00691414	0.444889	0.57888	0.547767	0.538051	0.492334
4.44405	0.00679493	0.444174	0.577807	0.546873	0.537157	0.491798
4.44738	0.00673533	0.443518	0.576675	0.546038	0.536203	0.491261
4.45072	0.00661612	0.442922	0.575602	0.545263	0.53519	0.490785
4.45405	0.00655651	0.442386	0.574529	0.544548	0.534117	0.490308
4.45738	0.0064373	0.441849	0.573575	0.543892	0.533044	0.489891
4.46072	0.00631809	0.441432	0.572622	0.543296	0.531912	0.489414
4.46405	0.00619888	0.440955	0.571787	0.54276	0.530839	0.488997
4.46738	0.00607967	0.440478	0.571012	0.542343	0.529826	0.488639
4.47072	0.00590086	0.440001	0.570297	0.541925	0.528872	0.488222
4.47405	0.00578165	0.439465	0.569642	0.541568	0.527978	0.487864
4.47738	0.00560284	0.438988	0.568926	0.541151	0.527203	0.487566
4.48072	0.00548363	0.438452	0.568271	0.540733	0.526547	0.487268
4.48405	0.00542402	0.437856	0.567615	0.540257	0.525892	0.48703
4.48738	0.00530481	0.43726	0.5669	0.53966	0.525355	0.486791
4.49072	0.00530481	0.436723	0.566244	0.539064	0.524759	0.486612
4.49405	0.00530481	0.436187	0.565529	0.53829	0.524163	0.486374
4.49738	0.00542402	0.43577	0.564873	0.537515	0.523448	0.486076
4.50072	0.00560284	0.435352	0.564218	0.53668	0.522733	0.485778
4.50405	0.00578165	0.434995	0.563562	0.535727	0.521898	0.485361
4.50738	0.00602007	0.434637	0.562847	0.534832	0.521064	0.484884
4.51072	0.00625849	0.434339	0.562131	0.533819	0.52017	0.484288
4.51405	0.00655651	0.433981	0.561357	0.532866	0.519276	0.483572
4.51738	0.00685453	0.433624	0.560462	0.531912	0.518441	0.482857
4.52072	0.00715256	0.433207	0.559568	0.530958	0.517607	0.482023
4.52405	0.00745058	0.43267	0.558615	0.530064	0.516951	0.481188
4.52738	0.0077486	0.432014	0.557601	0.52917	0.516415	0.480294
4.53072	0.00798702	0.431299	0.556648	0.528336	0.515938	0.47946
4.53405	0.00816584	0.430465	0.555634	0.527561	0.51558	0.478566
4.53738	0.00828505	0.429511	0.554681	0.526786	0.515223	0.477612
4.54072	0.00840425	0.428617	0.553787	0.526071	0.514925	0.476658
4.54405	0.00852346	0.427663	0.552893	0.525296	0.514567	0.475705
4.54738	0.00852346	0.426769	0.552118	0.524461	0.51409	0.474751
4.55072	0.00858307	0.425935	0.551283	0.523567	0.513434	0.473738
4.55405	0.00858307	0.4251	0.550508	0.522673	0.5126	0.472784
4.55738	0.00858307	0.424325	0.549793	0.5216	0.511527	0.471771
4.56072	0.00858307	0.423551	0.549018	0.520527	0.510335	0.470817
4.56405	0.00864267	0.422835	0.548184	0.519454	0.508904	0.469863
4.56738	0.00870228	0.42206	0.547349	0.518322	0.507474	0.468969
4.57072	0.00882149	0.421286	0.546455	0.51719	0.505924	0.468075
4.57405	0.0090003	0.420451	0.545502	0.516117	0.504434	0.467241
4.57738	0.00923872	0.419676	0.544429	0.515103	0.503004	0.466347
4.58072	0.00953674	0.418901	0.543356	0.51409	0.501692	0.465453
4.58405	0.00989437	0.418127	0.542164	0.513136	0.500441	0.464559
4.58738	0.0103712	0.417471	0.540972	0.512242	0.499308	0.463665
4.59072	0.010848	0.416875	0.53978	0.511348	0.498295	0.462711
4.59405	0.0113845	0.416338	0.538647	0.510454	0.497341	0.461757
4.59738	0.0119805	0.415862	0.537515	0.50956	0.496507	0.460804
4.60072	0.012517	0.415444	0.536442	0.508666	0.495672	0.45985
4.60405	0.0129938	0.415027	0.535429	0.507832	0.494838	0.458896
4.60738	0.013411	0.41461	0.534534	0.507057	0.494063	0.457942
4.61072	0.0137687	0.414193	0.53364	0.506282	0.493228	0.456989
4.61405	0.0140071	0.413656	0.532866	0.505567	0.492513	0.456154
4.61738	0.0141859	0.41306	0.532091	0.504911	0.491738	0.45526
4.62072	0.0143647	0.412464	0.531375	0.504315	0.491023	0.454485
4.62405	0.0144243	0.411749	0.53066	0.503659	0.490308	0.453651
4.62738	0.0144839	0.410974	0.530005	0.503063	0.489593	0.452816
4.63072	0.0146031	0.41014	0.529349	0.502348	0.488877	0.451922
4.63405	0.0146627	0.409245	0.528753	0.501633	0.488222	0.451028
4.63738	0.0147223	0.408351	0.528097	0.500858	0.487506	0.450075
4.64072	0.014782	0.407517	0.527501	0.499964	0.486791	0.449181
4.64405	0.014782	0.406682	0.526845	0.49907	0.486016	0.448227
4.64738	0.014782	0.405848	0.52613	0.498116	0.485241	0.447392
4.65072	0.0147223	0.405073	0.525355	0.497222	0.484347	0.446558
4.65405	0.0146627	0.404358	0.524461	0.496268	0.483453	0.445902
4.65738	0.0145435	0.403702	0.523508	0.495434	0.482559	0.445306
4.66072	0.0144839	0.403106	0.522494	0.49454	0.481665	0.444829
4.66405	0.0143647	0.40257	0.521421	0.493824	0.480771	0.444472
4.66738	0.0143051	0.402093	0.520349	0.493109	0.479877	0.444114
4.67072	0.0143051	0.401616	0.519335	0.492454	0.479102	0.443816
4.67405	0.0142455	0.401199	0.518382	0.491798	0.478327	0.443459
4.67738	0.0142455	0.400782	0.517488	0.491142	0.477612	0.443041
4.68072	0.0142455	0.400364	0.516713	0.490487	0.476956	0.442505
4.68405	0.0141859	0.399947	0.515997	0.489771	0.476301	0.441849
4.68738	0.0141263	0.39947	0.515342	0.489056	0.475645	0.441074
4.69072	0.0140071	0.399053	0.514805	0.488341	0.47493	0.44018
4.69405	0.0138879	0.398517	0.514209	0.487626	0.474155	0.439286
4.69738	0.0137687	0.39804	0.513673	0.48691	0.47332	0.438333
4.70072	0.0136495	0.397503	0.513077	0.486195	0.472426	0.437438
4.70405	0.0135899	0.396967	0.512421	0.485599	0.471532	0.436544
4.70738	0.0135303	0.39643	0.511646	0.485003	0.470638	0.43577
4.71072	0.0134707	0.395894	0.510812	0.484467	0.469804	0.435114
4.71405	0.0135303	0.395417	0.509977	0.48399	0.469029	0.434577
4.71738	0.0136495	0.395	0.509083	0.483453	0.468373	0.434101
4.72072	0.0137687	0.394642	0.508189	0.482917	0.467777	0.433743
4.72405	0.0139475	0.394285	0.507295	0.48238	0.46736	0.433385
4.72738	0.0141263	0.393987	0.506401	0.481725	0.466943	0.433087
4.73072	0.0142455	0.393748	0.505626	0.481069	0.466585	0.432849
4.73405	0.0143647	0.39345	0.504911	0.480354	0.466287	0.432551
4.73738	0.0144243	0.393212	0.504255	0.479579	0.46587	0.432253
4.74072	0.0144243	0.392854	0.5036	0.478804	0.465453	0.431836
4.74405	0.0143647	0.392497	0.503004	0.47797	0.464857	0.431418
4.74738	0.0141859	0.392079	0.502467	0.477195	0.464201	0.430942
4.75072	0.0140071	0.391603	0.501871	0.47636	0.463486	0.430405
4.75405	0.0137687	0.391066	0.501215	0.475466	0.462651	0.429809
4.75738	0.0135303	0.39053	0.5005	0.474572	0.461757	0.429273
4.76072	0.0132918	0.389934	0.499725	0.473619	0.460804	0.428736
4.76405	0.013113	0.389338	0.498891	0.472665	0.45985	0.4282
4.76738	0.0129938	0.388741	0.497937	0.471711	0.458896	0.427723
4.77072	0.0129342	0.388145	0.496984	0.470817	0.458002	0.427306
4.77405	0.0128746	0.387549	0.49597	0.469863	0.457108	0.426888
4.77738	0.0128746	0.386953	0.494897	0.46891	0.456274	0.426531
4.78072	0.0129342	0.386357	0.493824	0.468016	0.455439	0.426173
4.78405	0.0129938	0.385761	0.492752	0.467181	0.454664	0.425875
4.78738	0.0130534	0.385165	0.491679	0.466406	0.453889	0.425518
4.79072	0.013113	0.38451	0.490606	0.465631	0.453115	0.4251
4.79405	0.0131726	0.383854	0.489593	0.464857	0.452399	0.424683
4.79738	0.0131726	0.383258	0.488639	0.464082	0.451684	0.424206
4.80072	0.0132322	0.382602	0.487626	0.463367	0.451028	0.423729
4.80405	0.0132918	0.382006	0.486732	0.462651	0.450432	0.423253
4.80738	0.013411	0.38141	0.485778	0.461936	0.449836	0.422776
4.81072	0.0135899	0.380874	0.484943	0.46128	0.44924	0.422299
4.81405	0.0137687	0.380337	0.484109	0.460684	0.448644	0.421822
4.81738	0.0139475	0.379801	0.483274	0.460029	0.448048	0.421405
4.82072	0.0141859	0.379205	0.4825	0.459433	0.447392	0.420988
4.82405	0.0144243	0.378668	0.481725	0.458777	0.446677	0.42069
4.82738	0.0147223	0.378013	0.48095	0.458181	0.445962	0.420392
4.83072	0.0149012	0.377357	0.480235	0.457525	0.445187	0.420153
4.83405	0.0151396	0.376701	0.47946	0.45687	0.444412	0.419915
4.83738	0.0153184	0.375986	0.478685	0.456154	0.443637	0.419676
4.84072	0.0154376	0.375271	0.47797	0.455379	0.442863	0.419497
4.84405	0.0156164	0.374615	0.477195	0.454605	0.442147	0.419319
4.84738	0.0157952	0.3739	0.47648	0.453889	0.441492	0.41914
4.85072	0.015974	0.373244	0.475764	0.453115	0.440955	0.418961
4.85405	0.0161529	0.372589	0.475049	0.452399	0.440478	0.418782
4.85738	0.0163913	0.371993	0.474393	0.451684	0.440121	0.418603
4.86072	0.0166297	0.371337	0.473738	0.451028	0.439763	0.418365
4.86405	0.0169277	0.370681	0.473142	0.450432	0.439405	0.418127
4.86738	0.0171661	0.370085	0.472486	0.449836	0.439107	0.417888
4.87072	0.017345	0.36943	0.47189	0.4493	0.43875	0.41759
4.87405	0.0175834	0.368834	0.471294	0.448763	0.438273	0.417292
4.87738	0.0177026	0.368237	0.470757	0.448287	0.437796	0.416994
4.88072	0.0177622	0.367701	0.470102	0.44781	0.4372	0.416636
4.88405	0.0178218	0.367165	0.469506	0.447333	0.436544	0.416219
4.88738	0.0178218	0.366628	0.46891	0.446796	0.435889	0.415742
4.89072	0.0177622	0.366151	0.468254	0.44626	0.435233	0.415206
4.89405	0.0177026	0.365674	0.467598	0.445724	0.434577	0.41467
4.89738	0.0175834	0.365257	0.466943	0.445127	0.433922	0.414014
4.90072	0.0175238	0.36478	0.466228	0.444472	0.433266	0.413358
4.90405	0.0174046	0.364304	0.465572	0.443816	0.43267	0.412703
4.90738	0.0172257	0.363886	0.464857	0.443101	0.432074	0.412047
4.91072	0.0171065	0.363469	0.464201	0.442445	0.431478	0.411451
4.91405	0.0169277	0.363052	0.463545	0.44179	0.430882	0.410914
4.91738	0.0168085	0.362635	0.462949	0.441134	0.430346	0.410497
4.92072	0.0166893	0.362277	0.462353	0.440538	0.429809	0.410259
4.92405	0.0165701	0.361979	0.461817	0.439942	0.429332	0.41008
4.92738	0.0165105	0.361621	0.46134	0.439465	0.428855	0.409961
4.93072	0.0164509	0.361323	0.460863	0.439048	0.428557	0.409961
4.93405	0.0165105	0.360966	0.460446	0.438631	0.428259	0.409901
4.93738	0.0165701	0.360668	0.460029	0.438273	0.428081	0.409782
4.94072	0.0166893	0.36037	0.459611	0.437856	0.427961	0.409663
4.94405	0.0169277	0.360012	0.459254	0.437498	0.427842	0.409424
4.94738	0.0171661	0.359714	0.458777	0.43714	0.427783	0.409067
4.95072	0.0174642	0.359416	0.45836	0.436723	0.427663	0.408649
4.95405	0.0177622	0.359178	0.457942	0.436306	0.427544	0.408173
4.95738	0.0181198	0.358939	0.457466	0.435829	0.427306	0.407696
4.96072	0.0184774	0.35876	0.457048	0.435352	0.426948	0.4071
4.96405	0.0188351	0.358641	0.456631	0.434875	0.426531	0.406563
4.96738	0.0192523	0.358522	0.456214	0.434399	0.426054	0.406027
4.97072	0.0196695	0.358462	0.455856	0.433922	0.425458	0.40555
4.97405	0.0200272	0.358284	0.455499	0.433445	0.424862	0.405014
4.97738	0.0204444	0.358045	0.455141	0.432909	0.424206	0.404537
4.98072	0.0208616	0.357687	0.454783	0.432372	0.423551	0.404
4.98405	0.0212193	0.35727	0.454307	0.431836	0.422955	0.403404
4.98738	0.0216365	0.356734	0.45383	0.43124	0.422359	0.402868
4.99072	0.0219941	0.356078	0.453293	0.430584	0.421762	0.402272
4.99405	0.0223517	0.355422	0.452697	0.429988	0.421286	0.401735
4.99738	0.0226498	0.354707	0.451982	0.429392	0.420868	0.401199
5.00072	0.0229478	0.354052	0.451207	0.428796	0.420511	0.400662
5.00405	0.0231862	0.353396	0.450373	0.428259	0.420213	0.400126
5.00738	0.023365	0.3528	0.449479	0.427783	0.419855	0.399649
5.01072	0.0235438	0.352323	0.448585	0.427306	0.419557	0.399232
5.01405	0.0237226	0.351846	0.44775	0.426888	0.419259	0.398874
5.01738	0.0239015	0.351369	0.446856	0.426412	0.418842	0.398576
5.02072	0.0240803	0.350952	0.446081	0.425875	0.418425	0.398278
5.02405	0.0241995	0.350535	0.445306	0.425339	0.417888	0.39798
5.02738	0.0243187	0.350118	0.444591	0.424623	0.417233	0.397682
5.03072	0.0244379	0.349581	0.443995	0.423908	0.416458	0.397384
5.03405	0.0244975	0.349045	0.443339	0.423014	0.415623	0.397086
5.03738	0.0245571	0.348508	0.442743	0.42212	0.41467	0.396729
5.04072	0.0246763	0.347853	0.442147	0.421166	0.413656	0.396311
5.04405	0.0247359	0.347197	0.441551	0.420213	0.412583	0.395834
5.04738	0.0248551	0.346482	0.440896	0.419319	0.411451	0.395298
5.05072	0.0249147	0.345767	0.44024	0.418484	0.410378	0.394702
5.05405	0.0250936	0.344932	0.439525	0.41765	0.409305	0.394106
5.05738	0.0252128	0.344098	0.438869	0.416934	0.408292	0.39345
5.06072	0.025332	0.343263	0.438154	0.416219	0.407338	0.392795
5.06405	0.0254512	0.342429	0.437498	0.415504	0.406504	0.392139
5.06738	0.0255704	0.341654	0.436902	0.414789	0.405729	0.391543
5.07072	0.0255704	0.340879	0.436306	0.414014	0.405073	0.390947
5.07405	0.0255704	0.340164	0.43565	0.413239	0.404418	0.39047
5.07738	0.0255108	0.339508	0.435054	0.412345	0.403762	0.389993
5.08072	0.0253916	0.338912	0.434339	0.411451	0.403166	0.389576
5.08405	0.0252724	0.338376	0.433564	0.410497	0.40257	0.389218
5.08738	0.0251532	0.337958	0.43273	0.409603	0.401974	0.388861
5.09072	0.025034	0.337481	0.431836	0.408709	0.401378	0.388563
5.09405	0.0248551	0.337064	0.430882	0.407875	0.400782	0.388324
5.09738	0.0246763	0.336647	0.429869	0.4071	0.400186	0.388026
5.10072	0.0245571	0.336289	0.428915	0.406444	0.399649	0.387788
5.10405	0.0243783	0.335872	0.428021	0.405848	0.399053	0.38749
5.10738	0.0243187	0.335455	0.427127	0.405312	0.398517	0.387132
5.11072	0.0242591	0.334978	0.426352	0.404835	0.39798	0.386775
5.11405	0.0242591	0.334561	0.425696	0.404298	0.397444	0.386298
5.11738	0.0242591	0.334084	0.4251	0.403762	0.396848	0.385821
5.12072	0.0242591	0.333667	0.424564	0.403166	0.396132	0.385225
5.12405	0.0243187	0.33325	0.424027	0.402451	0.395358	0.384629
5.12738	0.0243783	0.332832	0.423551	0.401676	0.394464	0.384033
5.13072	0.0244379	0.332475	0.423074	0.400841	0.39351	0.383437
5.13405	0.0244379	0.332117	0.422597	0.400007	0.392497	0.382841
5.13738	0.0245571	0.331759	0.42206	0.399172	0.391543	0.382304
5.14072	0.0246167	0.331461	0.421524	0.398338	0.390589	0.381827
5.14405	0.0246763	0.331163	0.420988	0.397563	0.389755	0.38141
5.14738	0.0247955	0.330925	0.420451	0.396848	0.38904	0.381052
5.15072	0.0249147	0.330687	0.419974	0.396252	0.388443	0.380695
5.15405	0.0250936	0.330448	0.419438	0.395656	0.387967	0.380397
5.15738	0.0251532	0.33021	0.418961	0.395179	0.387609	0.380039
5.16072	0.0252724	0.329912	0.418484	0.394702	0.387371	0.379682
5.16405	0.025332	0.329554	0.417948	0.394285	0.387132	0.379324
5.16738	0.0253916	0.329137	0.417471	0.393927	0.386834	0.378907
5.17072	0.0253916	0.32866	0.416875	0.393569	0.386596	0.378489
5.17405	0.0253916	0.328124	0.416219	0.393212	0.386238	0.378013
5.17738	0.025332	0.327528	0.415504	0.392914	0.385821	0.377595
5.18072	0.025332	0.326931	0.414729	0.392616	0.385344	0.377059
5.18405	0.0253916	0.326276	0.413895	0.392318	0.384808	0.376523
5.18738	0.0253916	0.325561	0.413001	0.39202	0.384271	0.375986
5.19072	0.0254512	0.324965	0.412047	0.391722	0.383735	0.37539
5.19405	0.0254512	0.324309	0.411093	0.391424	0.383198	0.374794
5.19738	0.0254512	0.323772	0.410199	0.391126	0.382721	0.374138
5.20072	0.0253916	0.323296	0.409305	0.390828	0.382245	0.373542
5.20405	0.0253916	0.322938	0.408471	0.39053	0.381887	0.372887
5.20738	0.025332	0.32258	0.407755	0.390172	0.381529	0.37235
5.21072	0.0252724	0.322402	0.4071	0.389814	0.381231	0.371814
5.21405	0.0252128	0.322282	0.406504	0.389516	0.380933	0.371337
5.21738	0.0251532	0.322282	0.405967	0.389218	0.380695	0.370979
5.22072	0.0250936	0.322282	0.40555	0.38898	0.380456	0.370681
5.22405	0.025034	0.322342	0.405133	0.388801	0.380158	0.370443
5.22738	0.025034	0.322461	0.404775	0.388563	0.37992	0.370264
5.23072	0.0249147	0.322521	0.404418	0.388324	0.379682	0.370145
5.23405	0.0247955	0.322521	0.404119	0.388086	0.379503	0.370026
5.23738	0.0246763	0.322461	0.403821	0.387847	0.379384	0.369906
5.24072	0.0244975	0.322342	0.403523	0.387549	0.379264	0.369787
5.24405	0.0243187	0.322163	0.403225	0.387251	0.379205	0.369668
5.24738	0.0241995	0.321925	0.402987	0.386953	0.379086	0.36943
5.25072	0.0241399	0.321567	0.402749	0.386655	0.379026	0.369191
5.25405	0.0241399	0.321209	0.40251	0.386357	0.378907	0.368893
5.25738	0.0242591	0.320852	0.402272	0.386059	0.378728	0.368476
5.26072	0.0244379	0.320494	0.402033	0.385821	0.378549	0.368118
5.26405	0.0246763	0.320137	0.401735	0.385642	0.37837	0.367641
5.26738	0.0249743	0.319779	0.401437	0.385463	0.378132	0.367224
5.27072	0.0252724	0.319481	0.40108	0.385344	0.377893	0.366867
5.27405	0.0255704	0.319183	0.400722	0.385225	0.377655	0.366509
5.27738	0.0258684	0.318885	0.400364	0.385046	0.377476	0.366271
5.28072	0.0261068	0.318527	0.399947	0.384927	0.377357	0.366151
5.28405	0.026226	0.318229	0.39959	0.384748	0.377357	0.366032
5.28738	0.0264049	0.317872	0.399232	0.38451	0.377297	0.366032
5.29072	0.0264645	0.317514	0.398874	0.384212	0.377297	0.366032
5.29405	0.0265241	0.317156	0.398576	0.383854	0.377297	0.366092
5.29738	0.0266433	0.316799	0.398278	0.383437	0.377238	0.366151
5.30072	0.0267029	0.316501	0.39798	0.38296	0.377059	0.366211
5.30405	0.0268817	0.316203	0.397682	0.382423	0.376821	0.366271
5.30738	0.0270605	0.315964	0.397325	0.381887	0.376403	0.366211
5.31072	0.0272989	0.315785	0.396907	0.381291	0.375926	0.366151
5.31405	0.027597	0.315666	0.39643	0.380695	0.37533	0.365973
5.31738	0.0279546	0.315547	0.395894	0.380158	0.374675	0.365674
5.32072	0.0282526	0.315428	0.395298	0.379741	0.37396	0.365317
5.32405	0.0286102	0.315249	0.394702	0.379324	0.373304	0.36484
5.32738	0.0288486	0.31507	0.394106	0.379026	0.372648	0.364363
5.33072	0.0290275	0.314832	0.39345	0.378847	0.371993	0.363767
5.33405	0.0290871	0.314593	0.392914	0.378668	0.371456	0.363171
5.33738	0.0290871	0.314295	0.392377	0.378549	0.371039	0.362575
5.34072	0.0289679	0.313938	0.39196	0.378489	0.370622	0.362098
5.34405	0.028789	0.31358	0.391543	0.37837	0.370264	0.361681
5.34738	0.0286102	0.313163	0.391185	0.378191	0.369966	0.361383
5.35072	0.0283718	0.312805	0.390887	0.377953	0.369668	0.361204
5.35405	0.028193	0.312388	0.390589	0.377595	0.36931	0.361085
5.35738	0.0280738	0.31203	0.390351	0.377119	0.368953	0.361085
5.36072	0.0280142	0.311613	0.390053	0.376582	0.368536	0.361025
5.36405	0.0280738	0.311255	0.389755	0.375986	0.368059	0.361025
5.36738	0.0281334	0.310957	0.389397	0.375271	0.367522	0.360966
5.37072	0.0283122	0.310719	0.38898	0.374556	0.366986	0.360847
5.37405	0.0284314	0.31054	0.388563	0.373781	0.36639	0.360608
5.37738	0.0286102	0.310481	0.388026	0.373065	0.365794	0.36031
5.38072	0.0287294	0.310481	0.38749	0.37241	0.365257	0.359952
5.38405	0.028789	0.3106	0.386953	0.371754	0.364721	0.359535
5.38738	0.0288486	0.310719	0.386417	0.371218	0.364244	0.359118
5.39072	0.0289083	0.310898	0.38588	0.3708	0.363827	0.35876
5.39405	0.0289679	0.311017	0.385404	0.370443	0.363469	0.358462
5.39738	0.0289679	0.311196	0.384986	0.370145	0.363231	0.358284
5.40072	0.0290275	0.311255	0.384748	0.370026	0.362992	0.358224
5.40405	0.0290871	0.311255	0.384629	0.369966	0.362813	0.358224
5.40738	0.0291467	0.311136	0.384629	0.370026	0.362754	0.358403
5.41072	0.0292063	0.311017	0.384808	0.370145	0.362635	0.358641
5.41405	0.0292659	0.310838	0.385106	0.370264	0.362575	0.358939
5.41738	0.0293255	0.310659	0.385404	0.370443	0.362515	0.359297
5.42072	0.0293851	0.310481	0.385821	0.370562	0.362456	0.359595
5.42405	0.0294447	0.310361	0.386119	0.370622	0.362396	0.359833
5.42738	0.0295043	0.310361	0.386357	0.370681	0.362337	0.360012
5.43072	0.0295639	0.310361	0.386477	0.370681	0.362217	0.360072
5.43405	0.0295639	0.31054	0.386477	0.370622	0.362158	0.360072
5.43738	0.0296235	0.310719	0.386298	0.370562	0.361979	0.359893
5.44072	0.0295639	0.310957	0.386	0.370443	0.36186	0.359654
5.44405	0.0295639	0.311196	0.385582	0.370324	0.361681	0.359356
5.44738	0.0295043	0.311434	0.385106	0.370145	0.361502	0.358999
5.45072	0.0293851	0.311613	0.384629	0.369906	0.361264	0.358641
5.45405	0.0293255	0.311732	0.384152	0.369668	0.360966	0.358224
5.45738	0.0292063	0.311732	0.383735	0.36931	0.360668	0.357807
5.46072	0.0291467	0.311613	0.383317	0.368893	0.36031	0.357449
5.46405	0.0290871	0.311434	0.38296	0.368357	0.359893	0.357032
5.46738	0.0290871	0.311136	0.382662	0.367701	0.359416	0.356615
5.47072	0.0291467	0.310779	0.382364	0.366926	0.358939	0.356138
5.47405	0.0292659	0.310302	0.382066	0.366092	0.358343	0.355601
5.47738	0.0295043	0.309825	0.381768	0.365257	0.357747	0.354946
5.48072	0.0297427	0.309289	0.381351	0.364363	0.357091	0.354111
5.48405	0.0299811	0.308692	0.380933	0.363469	0.356376	0.353158
5.48738	0.0302196	0.308037	0.380397	0.362575	0.355601	0.352085
5.49072	0.0303984	0.307322	0.379741	0.3618	0.354826	0.350893
5.49405	0.0305176	0.306547	0.378966	0.361085	0.353932	0.349641
5.49738	0.0305176	0.305712	0.378132	0.360429	0.353038	0.34827
5.50072	0.030458	0.304818	0.377178	0.359833	0.352144	0.346959
5.50405	0.0303984	0.303864	0.376105	0.359237	0.351191	0.345707
5.50738	0.0302792	0.302851	0.374973	0.358701	0.350296	0.344515
5.51072	0.03016	0.301778	0.373721	0.358045	0.349343	0.343442
5.51405	0.0301003	0.300705	0.372469	0.35733	0.34833	0.342488
5.51738	0.0301003	0.299633	0.371158	0.356555	0.347316	0.341594
5.52072	0.0302196	0.298619	0.369847	0.355661	0.346243	0.34076
5.52405	0.0303984	0.297606	0.368536	0.354648	0.345111	0.339925
5.52738	0.0306964	0.296652	0.367284	0.353515	0.343978	0.339091
5.53072	0.0309944	0.295699	0.366032	0.352323	0.342786	0.338137
5.53405	0.0312924	0.294745	0.3649	0.351071	0.341594	0.337183
5.53738	0.0315309	0.293851	0.363708	0.34982	0.340343	0.336111
5.54072	0.0316501	0.292897	0.362635	0.348508	0.33915	0.334978
5.54405	0.0317097	0.292003	0.361562	0.347197	0.337958	0.333786
5.54738	0.0316501	0.291049	0.360489	0.345945	0.336826	0.332594
5.55072	0.0315309	0.290155	0.359416	0.344753	0.335753	0.331342
5.55405	0.0312328	0.289202	0.358403	0.343621	0.33474	0.33021
5.55738	0.0309348	0.288308	0.357389	0.342607	0.333786	0.329077
5.56072	0.0305772	0.287473	0.356376	0.341654	0.332892	0.328064
5.56405	0.0302196	0.286639	0.355363	0.340879	0.332057	0.32711
5.56738	0.0299215	0.285864	0.354409	0.340104	0.331223	0.326216
5.57072	0.0296235	0.285149	0.353575	0.339448	0.330448	0.325382
5.57405	0.0294447	0.284493	0.3528	0.338912	0.329733	0.324607
5.57738	0.0292659	0.283837	0.352144	0.338376	0.329018	0.323951
5.58072	0.0292063	0.283182	0.351548	0.337899	0.328362	0.323296
5.58405	0.0291467	0.282586	0.351071	0.337422	0.327766	0.3227
5.58738	0.0292063	0.28199	0.350654	0.336885	0.32717	0.322163
5.59072	0.0292659	0.281334	0.350237	0.336349	0.326633	0.321627
5.59405	0.0293255	0.280738	0.349879	0.335813	0.326216	0.321031
5.59738	0.0295043	0.280082	0.349581	0.335276	0.325739	0.320494
5.60072	0.0297427	0.279486	0.349224	0.33468	0.325382	0.319839
5.60405	0.0299811	0.27895	0.348806	0.334024	0.325024	0.319183
5.60738	0.0303388	0.278413	0.348389	0.333428	0.324607	0.318527
5.61072	0.030756	0.277936	0.347972	0.332773	0.32419	0.317812
5.61405	0.0312328	0.27746	0.347435	0.332117	0.323772	0.317037
5.61738	0.0316501	0.277042	0.346899	0.331521	0.323296	0.316322
5.62072	0.0320673	0.276685	0.346363	0.330985	0.322759	0.315666
5.62405	0.0324249	0.276327	0.345767	0.330508	0.322163	0.315011
5.62738	0.032723	0.27597	0.345111	0.330031	0.321507	0.314474
5.63072	0.0329018	0.275552	0.344515	0.329673	0.320852	0.313997
5.63405	0.0329614	0.275195	0.343859	0.329435	0.320137	0.31358
5.63738	0.0329614	0.274777	0.343204	0.329256	0.319421	0.313222
5.64072	0.0328422	0.274301	0.342488	0.329196	0.318766	0.312924
5.64405	0.0327826	0.273883	0.341833	0.329077	0.31811	0.312686
5.64738	0.0326633	0.273466	0.341177	0.328958	0.317574	0.312388
5.65072	0.0326037	0.273108	0.340521	0.328839	0.317097	0.31215
5.65405	0.0326037	0.272751	0.339866	0.3286	0.316679	0.311852
5.65738	0.0326633	0.272453	0.33921	0.328243	0.316322	0.311494
5.66072	0.0327826	0.272155	0.338614	0.327766	0.316083	0.311077
5.66405	0.0329018	0.271916	0.338018	0.32717	0.315845	0.310659
5.66738	0.033021	0.271678	0.337481	0.326455	0.315666	0.310183
5.67072	0.0331402	0.27144	0.336885	0.325739	0.315487	0.309706
5.67405	0.0331998	0.271201	0.336349	0.324965	0.315309	0.309169
5.67738	0.033319	0.270963	0.335813	0.32419	0.31507	0.308692
5.68072	0.0333786	0.270605	0.335217	0.323474	0.314772	0.308156
5.68405	0.0334382	0.270247	0.33468	0.322878	0.314415	0.30762
5.68738	0.0334978	0.26983	0.334144	0.322282	0.313997	0.307143
5.69072	0.033617	0.269353	0.333667	0.321805	0.31352	0.306666
5.69405	0.0337362	0.268877	0.33319	0.321388	0.312984	0.306249
5.69738	0.033915	0.26834	0.332713	0.321031	0.312448	0.305891
5.70072	0.0340939	0.267804	0.332355	0.320673	0.311911	0.305593
5.70405	0.0342727	0.267267	0.332057	0.320315	0.311375	0.305295
5.70738	0.0344515	0.26679	0.331819	0.320017	0.310957	0.304997
5.71072	0.0345111	0.266314	0.33164	0.31966	0.3106	0.304759
5.71405	0.0345707	0.265896	0.331521	0.319362	0.310302	0.30452
5.71738	0.0345707	0.265479	0.331402	0.319123	0.310183	0.304282
5.72072	0.0345707	0.265181	0.331342	0.318825	0.310123	0.303984
5.72405	0.0345111	0.264883	0.331342	0.318587	0.310123	0.303745
5.72738	0.0345111	0.264585	0.331342	0.318289	0.310242	0.303447
5.73072	0.0345111	0.264287	0.331342	0.317991	0.310302	0.303149
5.73405	0.0345111	0.263989	0.331342	0.317693	0.310421	0.302911
5.73738	0.0346303	0.263572	0.331283	0.317395	0.310421	0.302672
5.74072	0.0347495	0.263155	0.331163	0.316978	0.310361	0.302553
5.74405	0.0349283	0.262737	0.330985	0.31656	0.310183	0.302494
5.74738	0.0351071	0.262201	0.330746	0.316143	0.309825	0.302553
5.75072	0.035286	0.261724	0.330448	0.315666	0.309408	0.302672
5.75405	0.0354052	0.261247	0.330091	0.315189	0.308931	0.30303
5.75738	0.0355244	0.26077	0.329733	0.314653	0.308335	0.303507
5.76072	0.035584	0.260353	0.329316	0.314176	0.307739	0.304103
5.76405	0.035584	0.259936	0.328898	0.313699	0.307083	0.304878
5.76738	0.035584	0.259578	0.328481	0.313282	0.306427	0.305891
5.77072	0.0355244	0.259161	0.328064	0.312805	0.305891	0.307024
5.77405	0.0354648	0.258803	0.327647	0.312388	0.305355	0.308335
5.77738	0.0354052	0.258386	0.32723	0.311971	0.304878	0.309825
5.78072	0.0353456	0.257969	0.326812	0.311553	0.304401	0.311494
5.78405	0.0353456	0.257492	0.326335	0.311196	0.304043	0.313342
5.78738	0.0353456	0.257075	0.325799	0.310838	0.303686	0.315368
5.79072	0.0354052	0.256598	0.325203	0.31054	0.303388	0.317693
5.79405	0.0355244	0.256181	0.324667	0.310302	0.30309	0.320196
5.79738	0.035584	0.255764	0.324011	0.310063	0.302792	0.323057
5.80072	0.035584	0.255406	0.323415	0.309944	0.302553	0.326276
5.80405	0.035584	0.255048	0.322878	0.309825	0.302315	0.329792
5.80738	0.0355244	0.25475	0.322342	0.309765	0.302076	0.333667
5.81072	0.0354052	0.254452	0.321805	0.309706	0.301838	0.337899
5.81405	0.0352263	0.254214	0.321388	0.309706	0.3016	0.342429
5.81738	0.0351071	0.253916	0.321031	0.309765	0.301361	0.347316
5.82072	0.0349283	0.253677	0.320673	0.309825	0.301123	0.352383
5.82405	0.0348687	0.253439	0.320375	0.309885	0.300825	0.357747
5.82738	0.0348091	0.253141	0.320077	0.309944	0.300407	0.36329
5.83072	0.0348091	0.252903	0.319719	0.310004	0.299931	0.369012
5.83405	0.0348687	0.252664	0.319302	0.310004	0.299394	0.374854
5.83738	0.0350475	0.252426	0.318766	0.309944	0.298798	0.380874
5.84072	0.0351667	0.252128	0.31817	0.309765	0.298202	0.386953
5.84405	0.0353456	0.251889	0.317454	0.309467	0.297546	0.393152
5.84738	0.0355244	0.251651	0.316679	0.30905	0.29695	0.399351
5.85072	0.0356436	0.251412	0.315845	0.308514	0.296354	0.40561
5.85405	0.0357032	0.251234	0.315011	0.307858	0.295818	0.411808
5.85738	0.0357032	0.250995	0.314176	0.307083	0.295341	0.417888
5.86072	0.0356436	0.250816	0.313461	0.306249	0.294983	0.423789
5.86405	0.0354648	0.250697	0.312746	0.305355	0.294626	0.429451
5.86738	0.035286	0.250518	0.31215	0.30452	0.294328	0.434756
5.87072	0.0350475	0.25034	0.311613	0.303626	0.294089	0.439703
5.87405	0.0348091	0.250161	0.311196	0.302851	0.293791	0.444174
5.87738	0.0345111	0.249922	0.310838	0.302076	0.293493	0.448048
5.88072	0.0342727	0.249684	0.31054	0.301361	0.293136	0.451386
5.88405	0.0340939	0.249326	0.310242	0.300705	0.292718	0.454128
5.88738	0.0339746	0.248849	0.310004	0.300109	0.292301	0.456214
5.89072	0.0338554	0.248373	0.309765	0.299454	0.291884	0.457704
5.89405	0.0338554	0.247836	0.309527	0.298798	0.291407	0.458539
5.89738	0.033915	0.24724	0.309289	0.298202	0.29099	0.458837
5.90072	0.0339746	0.246644	0.30905	0.297606	0.290632	0.458539
5.90405	0.0341535	0.246108	0.308812	0.29707	0.290334	0.457644
5.90738	0.0343323	0.245571	0.308514	0.296593	0.290096	0.456274
5.91072	0.0345111	0.245094	0.308275	0.296116	0.289977	0.454426
5.91405	0.0348091	0.244737	0.308037	0.295818	0.289917	0.452042
5.91738	0.0351071	0.244379	0.307858	0.29552	0.289857	0.4493
5.92072	0.0354052	0.244141	0.307679	0.295341	0.289857	0.446081
5.92405	0.0357628	0.243962	0.3075	0.295281	0.289857	0.442505
5.92738	0.03618	0.243783	0.307381	0.295222	0.289798	0.43869
5.93072	0.0365376	0.243664	0.307262	0.295162	0.289679	0.434577
5.93405	0.0368953	0.243604	0.307083	0.295043	0.2895	0.430405
5.93738	0.0372529	0.243485	0.306904	0.294924	0.289261	0.426114
5.94072	0.0375509	0.243366	0.306606	0.294685	0.288963	0.421762
5.94405	0.0378489	0.243247	0.306308	0.294387	0.288665	0.417471
5.94738	0.0380278	0.243068	0.305891	0.29397	0.288427	0.413299
5.95072	0.0382066	0.242829	0.305414	0.293493	0.288129	0.409186
5.95405	0.0382662	0.242531	0.304878	0.292957	0.28795	0.405252
5.95738	0.0383258	0.242233	0.304341	0.29242	0.287771	0.401437
5.96072	0.0383258	0.241876	0.303805	0.291884	0.287712	0.397742
5.96405	0.0382662	0.241458	0.303328	0.291407	0.287652	0.394166
5.96738	0.038147	0.241041	0.302851	0.291049	0.287652	0.390708
5.97072	0.0380278	0.240624	0.302553	0.290692	0.287652	0.38743
5.97405	0.0379086	0.240207	0.302255	0.290453	0.287652	0.384212
5.97738	0.0377297	0.239909	0.302076	0.290334	0.287592	0.381052
5.98072	0.0376105	0.239611	0.301957	0.290215	0.287473	0.378013
5.98405	0.0375509	0.239432	0.301898	0.290155	0.287294	0.374973
5.98738	0.0374913	0.239253	0.301838	0.290036	0.287056	0.371993
5.99072	0.0374913	0.239134	0.301719	0.289917	0.286758	0.369012
5.99405	0.0375509	0.239074	0.30154	0.289738	0.2864	0.366032
5.99738	0.0376701	0.238955	0.301301	0.28944	0.285983	0.363111
6.00072	0.0378489	0.238836	0.301003	0.289023	0.285566	0.360191
6.00405	0.0380278	0.238657	0.300586	0.288486	0.285089	0.357389
6.00738	0.0383258	0.238419	0.300109	0.28789	0.284553	0.354588
6.01072	0.0386238	0.238121	0.299573	0.287235	0.284076	0.351906
6.01405	0.0389218	0.237763	0.298977	0.286579	0.283539	0.349283
6.01738	0.0392199	0.237465	0.298381	0.285983	0.282943	0.34678
6.02072	0.0395775	0.237107	0.297785	0.285387	0.282407	0.344396
6.02405	0.0398755	0.236809	0.297248	0.28491	0.281811	0.342071
6.02738	0.0401735	0.236511	0.296772	0.284493	0.281215	0.339806
6.03072	0.0405312	0.236273	0.296295	0.284255	0.280678	0.337601
6.03405	0.0408292	0.236094	0.295818	0.284135	0.280142	0.335395
6.03738	0.0411272	0.235915	0.295401	0.284135	0.279665	0.33325
6.04072	0.0414848	0.235796	0.294983	0.284195	0.279248	0.331044
6.04405	0.0418425	0.235677	0.294507	0.284314	0.278831	0.328779
6.04738	0.0422001	0.235617	0.29397	0.284433	0.278533	0.326514
6.05072	0.0425577	0.235558	0.293434	0.284493	0.278234	0.32419
6.05405	0.0429153	0.235498	0.292838	0.284493	0.278056	0.321865
6.05738	0.043273	0.235498	0.292242	0.284433	0.277877	0.319541
6.06072	0.043571	0.235438	0.291705	0.284255	0.277758	0.317216
6.06405	0.0438094	0.235379	0.291169	0.283957	0.277579	0.314951
6.06738	0.0439882	0.235379	0.290692	0.283659	0.2774	0.312746
6.07072	0.0441074	0.23526	0.290334	0.283241	0.277102	0.310719
6.07405	0.0441074	0.2352	0.290036	0.282824	0.276804	0.308752
6.07738	0.0440478	0.235081	0.289917	0.282466	0.276387	0.306904
6.08072	0.0439286	0.234962	0.289857	0.282049	0.27591	0.305235
6.08405	0.0437498	0.234783	0.289917	0.281632	0.275373	0.303566
6.08738	0.043571	0.234604	0.289977	0.281215	0.274837	0.302017
6.09072	0.0433326	0.234365	0.290096	0.280797	0.274241	0.300527
6.09405	0.0430942	0.234187	0.290215	0.280321	0.273705	0.299096
6.09738	0.0429153	0.234008	0.290215	0.279903	0.273228	0.297725
6.10072	0.0427961	0.233829	0.290215	0.279367	0.27281	0.296354
6.10405	0.0426769	0.23371	0.290096	0.27889	0.272512	0.295043
6.10738	0.0426173	0.233531	0.289917	0.278354	0.272274	0.293851
6.11072	0.0426173	0.233471	0.289619	0.277877	0.272155	0.292778
6.11405	0.0426769	0.233412	0.289321	0.2774	0.272036	0.291765
6.11738	0.0427961	0.233352	0.289023	0.276983	0.271976	0.29093
6.12072	0.0428557	0.233352	0.288725	0.276685	0.271916	0.290215
6.12405	0.0429749	0.233352	0.288486	0.276446	0.271916	0.289559
6.12738	0.0430346	0.233412	0.288367	0.276327	0.271857	0.289023
6.13072	0.0430942	0.233471	0.288367	0.276268	0.271857	0.288546
6.13405	0.0430942	0.233591	0.288486	0.276268	0.271797	0.288069
6.13738	0.0430346	0.23371	0.288665	0.276446	0.271738	0.287652
6.14072	0.0430346	0.233889	0.288904	0.276625	0.271678	0.287294
6.14405	0.0429153	0.234127	0.289202	0.276923	0.271678	0.286937
6.14738	0.0428557	0.234306	0.28944	0.277281	0.271618	0.286639
6.15072	0.0427365	0.234544	0.289679	0.277698	0.271618	0.286341
6.15405	0.0426173	0.234783	0.289798	0.278115	0.271618	0.286162
6.15738	0.0425577	0.235021	0.289857	0.278592	0.271678	0.286102
6.16072	0.0424385	0.23526	0.289857	0.279069	0.271797	0.286102
6.16405	0.0424385	0.235438	0.289857	0.279546	0.271976	0.286222
6.16738	0.0423789	0.235498	0.289857	0.280023	0.272214	0.2864
6.17072	0.0424385	0.235558	0.289917	0.28044	0.272512	0.286698
6.17405	0.0424385	0.235558	0.290036	0.280857	0.27287	0.287056
6.17738	0.0424981	0.235498	0.290275	0.281215	0.273228	0.287473
6.18072	0.0426173	0.235438	0.290573	0.281513	0.273645	0.28795
6.18405	0.0426769	0.235379	0.29099	0.281751	0.274062	0.288427
6.18738	0.0427961	0.235379	0.291467	0.28193	0.274539	0.288904
6.19072	0.0428557	0.235438	0.291944	0.282109	0.274897	0.289381
6.19405	0.0429153	0.235558	0.292361	0.282228	0.275254	0.289798
6.19738	0.0429153	0.235736	0.292718	0.282347	0.275552	0.290215
6.20072	0.0428557	0.236034	0.293016	0.282466	0.275791	0.290573
6.20405	0.0426769	0.236392	0.293195	0.282586	0.276029	0.29093
6.20738	0.0425577	0.23675	0.293314	0.282764	0.276208	0.291288
6.21072	0.0423789	0.237107	0.293314	0.282943	0.276327	0.291586
6.21405	0.0422001	0.237465	0.293314	0.283182	0.276446	0.291824
6.21738	0.0420809	0.237763	0.293195	0.28348	0.276566	0.292063
6.22072	0.0419617	0.238061	0.293136	0.283778	0.276744	0.292242
6.22405	0.0419617	0.23824	0.293076	0.284076	0.276864	0.292361
6.22738	0.0420213	0.238419	0.293016	0.284374	0.277042	0.292361
6.23072	0.0421405	0.238538	0.293016	0.284553	0.277162	0.292361
6.23405	0.0422001	0.238597	0.293016	0.284672	0.27734	0.292301
6.23738	0.0423193	0.238657	0.293016	0.284612	0.2774	0.292122
6.24072	0.0424385	0.238657	0.293016	0.284433	0.2774	0.291944
6.24405	0.0424981	0.238597	0.292957	0.284135	0.27734	0.291705
6.24738	0.0424981	0.238419	0.292778	0.283659	0.277162	0.291407
6.25072	0.0424385	0.23824	0.292599	0.283003	0.276864	0.291169
6.25405	0.0423789	0.238001	0.292242	0.282288	0.276446	0.290871
6.25738	0.0422001	0.237644	0.291824	0.281453	0.27591	0.290513
6.26072	0.0420809	0.237286	0.291348	0.280559	0.275254	0.290215
6.26405	0.0419021	0.236928	0.290692	0.279605	0.274539	0.289917
6.26738	0.0417233	0.236571	0.289977	0.278711	0.273764	0.289559
6.27072	0.0415444	0.236154	0.289142	0.277877	0.272989	0.289142
6.27405	0.0414252	0.235736	0.288248	0.277042	0.272155	0.288725
6.27738	0.041306	0.235379	0.287294	0.276268	0.27132	0.288248
6.28072	0.0412464	0.234902	0.286341	0.275552	0.270486	0.287712
6.28405	0.0412464	0.234425	0.285327	0.274837	0.269651	0.287116
6.28738	0.041306	0.233889	0.284255	0.274241	0.268877	0.28652
6.29072	0.0413656	0.233293	0.283241	0.273645	0.268042	0.285864
6.29405	0.0414252	0.232637	0.282288	0.273108	0.267267	0.285268
6.29738	0.0415444	0.231922	0.281334	0.272572	0.266433	0.284672
6.30072	0.041604	0.231206	0.280499	0.272095	0.265658	0.284135
6.30405	0.0417233	0.230372	0.279725	0.271559	0.264883	0.283599
6.30738	0.0417829	0.229597	0.279069	0.271022	0.264108	0.283122
6.31072	0.0417829	0.228822	0.278413	0.270545	0.263393	0.282705
6.31405	0.0417829	0.227988	0.277758	0.270009	0.262678	0.282347
6.31738	0.0416636	0.227213	0.277102	0.269413	0.262022	0.28199
6.32072	0.0415444	0.226438	0.276387	0.268817	0.261426	0.281632
6.32405	0.0414252	0.225723	0.275612	0.268221	0.26083	0.281274
6.32738	0.0412464	0.224948	0.274777	0.267565	0.260293	0.280917
6.33072	0.041008	0.224113	0.273764	0.266969	0.259757	0.280499
6.33405	0.0408292	0.223339	0.272691	0.266373	0.259221	0.280023
6.33738	0.0405312	0.222504	0.271559	0.265837	0.258744	0.279486
6.34072	0.0402927	0.22161	0.270426	0.2653	0.258207	0.27889
6.34405	0.0399947	0.220716	0.269234	0.264883	0.257671	0.278234
6.34738	0.0397563	0.219762	0.268102	0.264466	0.257134	0.277579
6.35072	0.0394583	0.218809	0.267088	0.264168	0.256598	0.276864
6.35405	0.0392795	0.217795	0.266135	0.26381	0.256002	0.276148
6.35738	0.0391006	0.216842	0.2653	0.263512	0.255406	0.275552
6.36072	0.0389218	0.215888	0.264585	0.263214	0.254869	0.274956
6.36405	0.0388622	0.214994	0.263989	0.262856	0.254333	0.274479
6.36738	0.0388622	0.214219	0.263453	0.262499	0.253797	0.274181
6.37072	0.0388622	0.213444	0.262976	0.262082	0.25332	0.273943
6.37405	0.0389814	0.212848	0.262499	0.261664	0.252903	0.273824
6.37738	0.0391006	0.212252	0.262022	0.261247	0.252545	0.273824
6.38072	0.0392199	0.211775	0.261486	0.26077	0.252247	0.273883
6.38405	0.0393391	0.211418	0.26089	0.260353	0.252008	0.274062
6.38738	0.0393987	0.21106	0.260293	0.259936	0.25183	0.274241
6.39072	0.0393987	0.210822	0.259697	0.259578	0.251651	0.27442
6.39405	0.0393391	0.210524	0.259101	0.25928	0.251472	0.274718
6.39738	0.0392199	0.210285	0.258565	0.258982	0.251234	0.274956
6.40072	0.039041	0.210106	0.258088	0.258803	0.250936	0.275254
6.40405	0.0389218	0.209868	0.257671	0.258625	0.250638	0.275612
6.40738	0.0388026	0.209689	0.257313	0.258505	0.25028	0.27591
6.41072	0.0388026	0.209451	0.256956	0.258446	0.249863	0.276268
6.41405	0.0389218	0.209332	0.256658	0.258386	0.249445	0.276625
6.41738	0.0391006	0.209153	0.2563	0.258386	0.249147	0.277042
6.42072	0.0394583	0.208974	0.255942	0.258386	0.248909	0.2774
6.42405	0.0398159	0.208795	0.255525	0.258505	0.248849	0.277758
6.42738	0.0402331	0.208616	0.255048	0.258625	0.248909	0.278175
6.43072	0.0406504	0.208318	0.254512	0.258803	0.249088	0.278592
6.43405	0.0409484	0.207961	0.253975	0.259042	0.249445	0.279069
6.43738	0.0411868	0.207543	0.253439	0.25928	0.249803	0.279605
6.44072	0.0412464	0.207067	0.252903	0.259578	0.25022	0.280142
6.44405	0.0412464	0.20653	0.252426	0.259936	0.250638	0.280738
6.44738	0.0411868	0.205934	0.251949	0.260234	0.250936	0.281334
6.45072	0.0410676	0.205338	0.251532	0.260472	0.251234	0.28193
6.45405	0.0408888	0.204742	0.251174	0.260711	0.251472	0.282466
6.45738	0.04071	0.204086	0.250876	0.26083	0.251651	0.283003
6.46072	0.0406504	0.20349	0.250578	0.26083	0.25183	0.28348
6.46405	0.0405908	0.202954	0.25034	0.26077	0.252008	0.283837
6.46738	0.0406504	0.202417	0.250161	0.260651	0.252187	0.284135
6.47072	0.0408292	0.201941	0.249922	0.260472	0.252366	0.284314
6.47405	0.041008	0.201523	0.249684	0.260353	0.252604	0.284493
6.47738	0.0411868	0.201106	0.249445	0.260174	0.252843	0.284672
6.48072	0.0414252	0.200808	0.249207	0.260115	0.253081	0.284851
6.48405	0.0417233	0.200629	0.248969	0.260115	0.253379	0.28497
6.48738	0.0419617	0.20045	0.24873	0.260115	0.253677	0.285149
6.49072	0.0421405	0.20045	0.248432	0.260234	0.253975	0.285387
6.49405	0.0423193	0.20051	0.248194	0.260413	0.254333	0.285625
6.49738	0.0424981	0.200629	0.247955	0.260532	0.254691	0.285864
6.50072	0.0426173	0.200748	0.247777	0.260711	0.255108	0.286162
6.50405	0.0427365	0.200927	0.247538	0.26089	0.255644	0.28652
6.50738	0.0427961	0.201046	0.247359	0.261009	0.256181	0.286758
6.51072	0.0429153	0.201106	0.24718	0.261068	0.256717	0.287056
6.51405	0.0429749	0.201046	0.246942	0.261128	0.257373	0.287294
6.51738	0.0430942	0.200927	0.246704	0.261188	0.257969	0.287533
6.52072	0.0432134	0.200689	0.246406	0.261188	0.258625	0.287712
6.52405	0.0433922	0.200391	0.246048	0.261188	0.25928	0.28789
6.52738	0.0436306	0.199974	0.245631	0.261188	0.259876	0.28801
6.53072	0.0439286	0.199556	0.245214	0.261247	0.260413	0.288129
6.53405	0.0442863	0.19908	0.244677	0.261247	0.26089	0.288248
6.53738	0.0446439	0.198722	0.244141	0.261366	0.261307	0.288367
6.54072	0.0451207	0.198364	0.243545	0.261545	0.261664	0.288486
6.54405	0.0455379	0.198126	0.243008	0.261784	0.262022	0.288486
6.54738	0.0460148	0.197947	0.242412	0.262022	0.26232	0.288546
6.55072	0.0464916	0.197768	0.241876	0.26232	0.262618	0.288486
6.55405	0.0469685	0.197649	0.241399	0.262618	0.262856	0.288427
6.55738	0.0473857	0.19747	0.240922	0.262916	0.263214	0.288248
6.56072	0.0476837	0.197291	0.240445	0.263155	0.263512	0.288069
6.56405	0.0479817	0.197053	0.240028	0.263393	0.26387	0.287831
6.56738	0.0482202	0.196755	0.239611	0.263512	0.264227	0.287592
6.57072	0.0483394	0.196338	0.239253	0.263512	0.264585	0.287354
6.57405	0.048399	0.19592	0.238895	0.263453	0.264943	0.287175
6.57738	0.0484586	0.195444	0.238597	0.263274	0.265241	0.287056
6.58072	0.0484586	0.194907	0.238359	0.263035	0.265539	0.286937
6.58405	0.0484586	0.19443	0.238121	0.262797	0.265777	0.286937
6.58738	0.0484586	0.194013	0.237942	0.262499	0.265956	0.287056
6.59072	0.0484586	0.193655	0.237703	0.26226	0.266135	0.287116
6.59405	0.0485182	0.193357	0.237584	0.261962	0.266254	0.287294
6.59738	0.0485778	0.193119	0.237405	0.261724	0.266373	0.287354
6.60072	0.0486374	0.192881	0.237226	0.261545	0.266552	0.287414
6.60405	0.0487566	0.192761	0.236988	0.261426	0.266731	0.287473
6.60738	0.0487566	0.192642	0.23675	0.261307	0.266969	0.287354
6.61072	0.0487566	0.192523	0.236511	0.261247	0.267327	0.287175
6.61405	0.0486374	0.192404	0.236213	0.261128	0.267625	0.286877
6.61738	0.048399	0.192225	0.235915	0.260949	0.268042	0.28646
6.62072	0.0481009	0.191987	0.235558	0.26077	0.268459	0.285983
6.62405	0.0476837	0.191748	0.23526	0.260532	0.268877	0.285387
6.62738	0.0471473	0.191391	0.234902	0.260234	0.269234	0.284791
6.63072	0.0466108	0.191033	0.234604	0.259876	0.269473	0.284195
6.63405	0.0460148	0.190556	0.234306	0.259459	0.269651	0.283599
6.63738	0.0454187	0.190139	0.234067	0.258982	0.269711	0.283003
6.64072	0.0448823	0.189662	0.233829	0.258505	0.269651	0.282407
6.64405	0.0443459	0.189185	0.233591	0.257969	0.269532	0.28187
6.64738	0.0439882	0.188768	0.233412	0.257552	0.269353	0.281334
6.65072	0.0436902	0.18841	0.233233	0.257134	0.269175	0.280797
6.65405	0.0434518	0.188112	0.232995	0.256717	0.268936	0.280321
6.65738	0.0433922	0.187874	0.232756	0.256419	0.268817	0.279784
[truncated: 2,478 more rows]
