# Supplementary material for: Molecular mechanism of decision-making in glycosaminoglycan biosynthesis
Source: Nat Commun. 2023 Oct 13;14:6425. doi: 10.1038/s41467-023-42236-z (PMC10570366; doi:10.1038/s41467-023-42236-z)
Supplement: Supplementary file 6 — Source Data [file 41467_2023_42236_MOESM6_ESM.zip › Source_Data/Supplementary_Figure_6.xlsx]

## Sheet: SDC4-A
Tetra-SDC4-A (μM)	v (nmol min-1 mg-1)							TetraP-SDC4-A (μM)	v (nmol min-1 mg-1)
	EXTL3	EXTL3	EXTL3	CSGALNACT2	CSGALLACT2	CSGALNACT2			EXTL3	EXTL3	EXTL3	CSGALNACT2	CSGALLACT2	CSGALNACT2
50	3.2	4.04	2.12	14.49	16.77	19.78		50	16.85	14.49		104.99	161.14
25	2.96	3.45	2.02	8.22	8.46	10.25		25	12.42	13.7		103.36	104.17
12.5	2.71	3.05	1.58	4.39	4.07	4.48		12.5	11.14	12.32		65.76	69.67
6.25	1.97	2.22	1.28	2.03	1.71	2.2		6.25	9.85	11.43		42.81	37.44
3.125	0.99	1.68	0.74	0.9	0.9	0.98		3.125	8.18	9.56		25.88	19.7
1.5625	0.49	0.79	0.39	0.33	0.41	0.49		1.5625	6.01	6.9		5.7	9.28
0	0.15	0.2	-0.03	0.07	0.04	0		0	0	0.1		0.07	0.08
