# Supplementary material for: Molecular mechanism of decision-making in glycosaminoglycan biosynthesis
Source: Nat Commun. 2023 Oct 13;14:6425. doi: 10.1038/s41467-023-42236-z (PMC10570366; doi:10.1038/s41467-023-42236-z)
Supplement: Supplementary file 6 — Source Data [file 41467_2023_42236_MOESM6_ESM.zip › Source_Data/Figure_3c.xlsx]

## Sheet: Sheet1
Time (min)	A280
	WT	WT	905/907	905/907	914/917	914/917	5x	5X
	Tetra-BETA	TetraP-BETA	Tetra-BETA	TetraP-BETA	Tetra-BETA	TetraP-BETA	Tetra-BETA	TetraP-BETA
0.000933	-0.01103	-0.0006	0.00453	0.014365	-0.01502	0.00602	-0.00912	0.018179
0.004267	-0.01132	-0.00083	0.004709	0.014603	-0.01508	0.006199	-0.00894	0.01812
0.0076	-0.01156	-0.00113	0.004888	0.014842	-0.01514	0.006437	-0.00876	0.018001
0.010933	-0.01168	-0.00143	0.005126	0.014961	-0.0152	0.006735	-0.00858	0.017881
0.014267	-0.0118	-0.00167	0.005424	0.014961	-0.0152	0.007093	-0.0084	0.017703
0.0176	-0.01186	-0.00191	0.005722	0.014901	-0.01526	0.007451	-0.00829	0.017583
0.020933	-0.01192	-0.00215	0.00608	0.014722	-0.0152	0.007808	-0.00823	0.017464
0.024267	-0.01192	-0.00232	0.006378	0.014484	-0.0152	0.008047	-0.00823	0.017405
0.0276	-0.01198	-0.0025	0.006676	0.014246	-0.01514	0.008225	-0.00829	0.017405
0.030933	-0.0121	-0.00262	0.006974	0.013947	-0.01508	0.008345	-0.0084	0.017524
0.034267	-0.01222	-0.00274	0.007212	0.013649	-0.01496	0.008285	-0.00858	0.017703
0.0376	-0.01246	-0.0028	0.007331	0.013411	-0.01484	0.008166	-0.00882	0.017941
0.040933	-0.0127	-0.00286	0.007391	0.013292	-0.01472	0.007927	-0.00912	0.018179
0.044267	-0.01299	-0.00298	0.007331	0.013173	-0.0146	0.007629	-0.00936	0.018418
0.0476	-0.01329	-0.0031	0.007272	0.013113	-0.01448	0.007272	-0.00954	0.018597
0.050933	-0.01359	-0.00322	0.007093	0.013173	-0.01431	0.006914	-0.00972	0.018656
0.054267	-0.01383	-0.0034	0.006914	0.013232	-0.01419	0.006616	-0.00972	0.018656
0.0576	-0.01407	-0.00358	0.006735	0.013351	-0.01401	0.006378	-0.00972	0.018537
0.060933	-0.01419	-0.00376	0.006557	0.01353	-0.01383	0.006199	-0.00954	0.018418
0.064267	-0.01431	-0.00393	0.006378	0.013709	-0.01365	0.00602	-0.0093	0.018179
0.0676	-0.01431	-0.00405	0.006318	0.013947	-0.01347	0.005841	-0.009	0.017941
0.070933	-0.01425	-0.00411	0.006258	0.014126	-0.01335	0.005722	-0.0087	0.017703
0.074267	-0.01413	-0.00411	0.006318	0.014365	-0.01323	0.005603	-0.0084	0.017524
0.0776	-0.01401	-0.00405	0.006437	0.014544	-0.01317	0.005484	-0.00817	0.017405
0.080933	-0.01389	-0.00393	0.006616	0.014722	-0.01317	0.005424	-0.00799	0.017345
0.084267	-0.01383	-0.00376	0.006735	0.014842	-0.01317	0.005364	-0.00787	0.017285
0.0876	-0.01377	-0.00352	0.006855	0.014961	-0.01323	0.005305	-0.00781	0.017285
0.090933	-0.01383	-0.00334	0.006974	0.014961	-0.01335	0.005364	-0.00787	0.017345
0.094267	-0.01401	-0.00316	0.007033	0.014961	-0.01341	0.005484	-0.00793	0.017405
0.0976	-0.01431	-0.00298	0.007093	0.014842	-0.01359	0.005722	-0.00805	0.017405
0.100933	-0.01466	-0.00286	0.007033	0.014722	-0.01371	0.00596	-0.00823	0.017464
0.104267	-0.01514	-0.00274	0.007033	0.014544	-0.01383	0.006258	-0.00834	0.017464
0.1076	-0.01568	-0.00262	0.006974	0.014424	-0.01395	0.006557	-0.00846	0.017464
0.110933	-0.01621	-0.0025	0.006914	0.014246	-0.01407	0.006795	-0.00858	0.017524
0.114267	-0.01675	-0.00238	0.006914	0.014126	-0.01413	0.006974	-0.00858	0.017464
0.1176	-0.01723	-0.00232	0.006914	0.014007	-0.01419	0.007093	-0.00864	0.017464
0.120933	-0.01764	-0.00221	0.006974	0.013947	-0.01419	0.007093	-0.00858	0.017464
0.124267	-0.01794	-0.00215	0.007033	0.013888	-0.01413	0.007093	-0.00858	0.017464
0.1276	-0.01818	-0.00209	0.007153	0.013888	-0.01401	0.006974	-0.00846	0.017464
0.130933	-0.0183	-0.00203	0.007272	0.013947	-0.01389	0.006795	-0.0084	0.017524
0.134267	-0.01836	-0.00203	0.007391	0.014007	-0.01377	0.006557	-0.00829	0.017524
0.1376	-0.01836	-0.00209	0.00751	0.014007	-0.01365	0.006378	-0.00817	0.017583
0.140933	-0.0183	-0.00221	0.00757	0.014067	-0.01347	0.006199	-0.00805	0.017643
0.144267	-0.0183	-0.00226	0.007629	0.014186	-0.01341	0.00602	-0.00799	0.017703
0.1476	-0.01824	-0.00244	0.00757	0.014246	-0.01341	0.00596	-0.00793	0.017762
0.150933	-0.01818	-0.00262	0.00751	0.014305	-0.01347	0.005901	-0.00787	0.017762
0.154267	-0.01818	-0.00286	0.007331	0.014365	-0.01359	0.00596	-0.00793	0.017703
0.1576	-0.01824	-0.00316	0.007153	0.014365	-0.01377	0.00602	-0.00799	0.017583
0.160933	-0.0183	-0.00358	0.006974	0.014365	-0.01395	0.006139	-0.00805	0.017464
0.164267	-0.01836	-0.00399	0.006795	0.014365	-0.01413	0.006318	-0.00811	0.017285
0.1676	-0.01842	-0.00447	0.006735	0.014246	-0.01431	0.006497	-0.00817	0.017107
0.170933	-0.01854	-0.00501	0.006795	0.014126	-0.01442	0.006616	-0.00811	0.016987
0.174267	-0.01866	-0.00554	0.006974	0.014007	-0.01454	0.006735	-0.00799	0.016809
0.1776	-0.01878	-0.00602	0.007331	0.013828	-0.01454	0.006795	-0.00781	0.016749
0.180933	-0.01884	-0.00644	0.007749	0.013649	-0.01448	0.006855	-0.00751	0.016689
0.184267	-0.01889	-0.00679	0.008285	0.013471	-0.01436	0.006855	-0.00715	0.016689
0.1876	-0.01884	-0.00703	0.008881	0.013232	-0.01425	0.006855	-0.00679	0.016689
0.190933	-0.01872	-0.00721	0.009418	0.012994	-0.01413	0.006855	-0.0065	0.016689
0.194267	-0.01848	-0.00733	0.009835	0.012815	-0.01395	0.006855	-0.0062	0.016689
0.1976	-0.01824	-0.00739	0.010192	0.012636	-0.01383	0.006855	-0.00602	0.016689
0.200933	-0.01788	-0.00739	0.010371	0.012457	-0.01371	0.006914	-0.0059	0.01663
0.204267	-0.01752	-0.00739	0.010371	0.012279	-0.01365	0.007033	-0.00596	0.016451
0.2076	-0.01723	-0.00739	0.010192	0.012159	-0.01353	0.007212	-0.00602	0.016332
0.210933	-0.01687	-0.00733	0.009894	0.011981	-0.01347	0.007391	-0.00614	0.016212
0.214267	-0.01669	-0.00727	0.009477	0.011802	-0.01335	0.00751	-0.00632	0.016093
0.2176	-0.01657	-0.00715	0.00906	0.011683	-0.01329	0.007629	-0.00644	0.016034
0.220933	-0.01651	-0.00697	0.008702	0.011563	-0.01323	0.007749	-0.00662	0.016093
0.224267	-0.01657	-0.00674	0.008345	0.011504	-0.01311	0.007868	-0.00674	0.016272
0.2276	-0.01675	-0.00644	0.008106	0.011504	-0.01305	0.007927	-0.00679	0.01657
0.230933	-0.01693	-0.00614	0.007987	0.011504	-0.01299	0.007987	-0.00685	0.016987
0.234267	-0.01723	-0.0059	0.007927	0.011683	-0.01287	0.007987	-0.00685	0.017405
0.2376	-0.01746	-0.0056	0.007927	0.011921	-0.01281	0.008047	-0.00691	0.017881
0.240933	-0.0177	-0.00542	0.007987	0.012279	-0.0127	0.008047	-0.00691	0.018239
0.244267	-0.01788	-0.0053	0.007987	0.012696	-0.01258	0.008047	-0.00691	0.018537
0.2476	-0.01806	-0.00525	0.008047	0.013232	-0.01246	0.007987	-0.00685	0.018656
0.250933	-0.01824	-0.0053	0.008047	0.013769	-0.01234	0.007987	-0.00685	0.018656
0.254267	-0.0183	-0.00542	0.008047	0.014246	-0.01222	0.007868	-0.00685	0.018537
0.2576	-0.01842	-0.00554	0.008047	0.014722	-0.0121	0.007749	-0.00685	0.018299
0.260933	-0.01848	-0.00572	0.008106	0.01508	-0.01204	0.00757	-0.00679	0.018001
0.264267	-0.0186	-0.0059	0.008166	0.015318	-0.01204	0.007391	-0.00674	0.017703
0.2676	-0.01866	-0.00602	0.008285	0.015318	-0.0121	0.007153	-0.00668	0.017464
0.270933	-0.01872	-0.00608	0.008464	0.015259	-0.01222	0.006914	-0.00662	0.017285
0.274267	-0.01878	-0.00614	0.008702	0.014961	-0.01234	0.006616	-0.00656	0.017166
0.2776	-0.01878	-0.00614	0.009	0.014603	-0.01252	0.006378	-0.00644	0.017226
0.280933	-0.01884	-0.00614	0.009358	0.014186	-0.0127	0.006139	-0.00644	0.017285
0.284267	-0.01884	-0.00614	0.009656	0.013769	-0.01293	0.00596	-0.00638	0.017405
0.2876	-0.01889	-0.00614	0.009954	0.013351	-0.01305	0.005782	-0.00638	0.017583
0.290933	-0.01889	-0.0062	0.010133	0.012994	-0.01323	0.005662	-0.00638	0.017822
0.294267	-0.01901	-0.00632	0.010192	0.012696	-0.01329	0.005543	-0.00644	0.018001
0.2976	-0.01907	-0.00656	0.010192	0.012517	-0.01329	0.005484	-0.00644	0.018179
0.300933	-0.01925	-0.00685	0.010133	0.012398	-0.01323	0.005543	-0.0065	0.018299
0.304267	-0.01943	-0.00721	0.009954	0.012338	-0.01311	0.005603	-0.0065	0.018418
0.3076	-0.01967	-0.00757	0.009656	0.012398	-0.01299	0.005782	-0.00656	0.018477
0.310933	-0.01991	-0.00799	0.009358	0.012457	-0.01281	0.00596	-0.00662	0.018537
0.314267	-0.02015	-0.00834	0.00906	0.012577	-0.0127	0.006199	-0.00662	0.018597
0.3176	-0.02038	-0.0087	0.008821	0.012696	-0.01258	0.006378	-0.00668	0.018597
0.320933	-0.02056	-0.00894	0.008643	0.012815	-0.01252	0.006616	-0.00674	0.018537
0.324267	-0.02062	-0.00912	0.008523	0.012875	-0.01252	0.006855	-0.00679	0.018418
0.3276	-0.02062	-0.00918	0.008464	0.012875	-0.01258	0.007153	-0.00691	0.018299
0.330933	-0.02056	-0.00924	0.008464	0.012875	-0.0127	0.007391	-0.00697	0.01806
0.334267	-0.02038	-0.00918	0.008583	0.012815	-0.01281	0.007629	-0.00703	0.017881
0.3376	-0.02015	-0.00912	0.008702	0.012755	-0.01293	0.007808	-0.00703	0.017643
0.340933	-0.01991	-0.00906	0.008881	0.012636	-0.01305	0.007987	-0.00697	0.017405
0.344267	-0.01961	-0.00894	0.009	0.012517	-0.01317	0.008166	-0.00685	0.017285
0.3476	-0.01925	-0.00888	0.00912	0.012457	-0.01323	0.008345	-0.00674	0.017166
0.350933	-0.01895	-0.00882	0.009239	0.012398	-0.01323	0.008523	-0.00662	0.017166
0.354267	-0.0186	-0.0087	0.009239	0.012398	-0.01311	0.008583	-0.0065	0.017285
0.3576	-0.01836	-0.00864	0.009179	0.012517	-0.01299	0.008702	-0.00644	0.017524
0.360933	-0.01818	-0.00852	0.00912	0.012636	-0.01276	0.008702	-0.00644	0.017881
0.364267	-0.01806	-0.0084	0.009	0.012815	-0.01252	0.008702	-0.00644	0.018239
0.3676	-0.018	-0.00829	0.008821	0.012994	-0.01216	0.008702	-0.0065	0.018716
0.370933	-0.018	-0.00817	0.008643	0.013173	-0.0118	0.008643	-0.00656	0.019193
0.374267	-0.01806	-0.00811	0.008464	0.013351	-0.01144	0.008583	-0.00662	0.01961
0.3776	-0.01818	-0.00805	0.008285	0.013411	-0.01103	0.008464	-0.00662	0.019968
0.380933	-0.01836	-0.00805	0.008106	0.013411	-0.01067	0.008404	-0.0065	0.020206
0.384267	-0.01854	-0.00811	0.007987	0.013351	-0.01031	0.008285	-0.00638	0.020325
0.3876	-0.01872	-0.00817	0.007868	0.013173	-0.01007	0.008166	-0.0062	0.020266
0.390933	-0.01884	-0.00829	0.007868	0.012934	-0.00989	0.007987	-0.0059	0.020146
0.394267	-0.01895	-0.00834	0.007927	0.012696	-0.00978	0.007868	-0.00566	0.019848
0.3976	-0.01895	-0.0084	0.008047	0.012398	-0.00983	0.007689	-0.00548	0.019431
0.400933	-0.01895	-0.0084	0.008225	0.0121	-0.00995	0.00757	-0.0053	0.018954
0.404267	-0.01884	-0.0084	0.008464	0.011861	-0.01013	0.00751	-0.00519	0.018477
0.4076	-0.01866	-0.0084	0.008762	0.011683	-0.01037	0.00751	-0.00513	0.01806
0.410933	-0.01842	-0.0084	0.009	0.011504	-0.01067	0.00757	-0.00513	0.017762
0.414267	-0.01812	-0.00834	0.009239	0.011444	-0.01091	0.007629	-0.00519	0.017524
0.4176	-0.01776	-0.0084	0.009418	0.011444	-0.01121	0.007749	-0.00525	0.017405
0.420933	-0.01746	-0.0084	0.009477	0.011504	-0.01144	0.007868	-0.00536	0.017405
0.424267	-0.01717	-0.00852	0.009418	0.011683	-0.01162	0.007927	-0.00542	0.017464
0.4276	-0.01693	-0.0087	0.009298	0.011861	-0.01174	0.007987	-0.00554	0.017643
0.430933	-0.01675	-0.00888	0.009	0.0121	-0.0118	0.007927	-0.0056	0.017762
0.434267	-0.01663	-0.00906	0.008702	0.012338	-0.01192	0.007808	-0.00566	0.017941
0.4376	-0.01663	-0.00924	0.008345	0.012577	-0.01198	0.007629	-0.00566	0.01812
0.440933	-0.01669	-0.00942	0.007987	0.012875	-0.01198	0.007391	-0.00572	0.018239
0.444267	-0.01675	-0.00954	0.007629	0.013173	-0.01198	0.007153	-0.00572	0.018358
0.4476	-0.01687	-0.00966	0.007331	0.013411	-0.01198	0.006914	-0.00566	0.018537
0.450933	-0.01699	-0.00972	0.007093	0.013649	-0.01186	0.006735	-0.00566	0.018656
0.454267	-0.01711	-0.00972	0.006974	0.013888	-0.01162	0.006676	-0.0056	0.018835
0.4576	-0.01723	-0.00972	0.006914	0.014067	-0.01138	0.006676	-0.00554	0.019014
0.460933	-0.0174	-0.0096	0.006914	0.014246	-0.01103	0.006795	-0.00548	0.019193
0.464267	-0.01752	-0.00954	0.006914	0.014424	-0.01061	0.006974	-0.00542	0.019431
0.4676	-0.0177	-0.00948	0.006974	0.014484	-0.01025	0.007272	-0.00536	0.01961
0.470933	-0.01782	-0.00936	0.006974	0.014544	-0.00983	0.00757	-0.00525	0.019729
0.474267	-0.01794	-0.0093	0.007033	0.014484	-0.00954	0.007927	-0.00519	0.019848
0.4776	-0.018	-0.00924	0.007093	0.014424	-0.0093	0.008285	-0.00501	0.019908
0.480933	-0.018	-0.00918	0.007153	0.014246	-0.00918	0.008583	-0.00483	0.019968
0.484267	-0.01794	-0.00912	0.007212	0.014067	-0.00918	0.008881	-0.00465	0.019968
0.4876	-0.01782	-0.00906	0.007331	0.013828	-0.0093	0.00906	-0.00441	0.019968
0.490933	-0.01758	-0.009	0.007451	0.01359	-0.00942	0.009179	-0.00411	0.020027
0.494267	-0.01734	-0.00888	0.007629	0.013292	-0.00954	0.009179	-0.00381	0.020146
0.4976	-0.01705	-0.00882	0.007808	0.013053	-0.00972	0.00912	-0.00352	0.020325
0.500933	-0.01675	-0.0087	0.008047	0.012875	-0.00983	0.008881	-0.00328	0.020504
0.504267	-0.01651	-0.00864	0.008285	0.012755	-0.00995	0.008643	-0.00304	0.020862
0.5076	-0.01639	-0.00858	0.008523	0.012696	-0.01001	0.008285	-0.00286	0.02116
0.510933	-0.01627	-0.00852	0.008762	0.012755	-0.01001	0.007927	-0.00274	0.021517
0.514267	-0.01621	-0.00852	0.008941	0.012875	-0.01007	0.00757	-0.00268	0.021815
0.5176	-0.01627	-0.00852	0.00906	0.013113	-0.01013	0.007272	-0.00268	0.022113
0.520933	-0.01633	-0.00846	0.00912	0.013411	-0.01019	0.006974	-0.00274	0.022292
0.524267	-0.01639	-0.00846	0.00912	0.013769	-0.01031	0.006795	-0.0028	0.022411
0.5276	-0.01651	-0.00846	0.00912	0.014186	-0.01043	0.006676	-0.00286	0.022411
0.530933	-0.01657	-0.00846	0.00906	0.014603	-0.01061	0.006676	-0.00292	0.022292
0.534267	-0.01663	-0.0084	0.009	0.01502	-0.01073	0.006735	-0.00298	0.022113
0.5376	-0.01657	-0.00834	0.008881	0.015378	-0.01091	0.006855	-0.00298	0.021875
0.540933	-0.01651	-0.00829	0.008762	0.015616	-0.01103	0.007033	-0.00292	0.021577
0.544267	-0.01645	-0.00829	0.008583	0.015795	-0.01109	0.007272	-0.0028	0.021279
0.5476	-0.01633	-0.00829	0.008404	0.015855	-0.01109	0.00751	-0.00256	0.020981
0.550933	-0.01615	-0.00829	0.008166	0.015795	-0.01097	0.007749	-0.00232	0.020623
0.554267	-0.01603	-0.00834	0.007987	0.015616	-0.01085	0.008047	-0.00203	0.020206
0.5576	-0.01585	-0.0084	0.007808	0.015438	-0.01061	0.008285	-0.00179	0.019789
0.560933	-0.01574	-0.00846	0.007689	0.01514	-0.01037	0.008523	-0.00155	0.019372
0.564267	-0.01562	-0.00864	0.007629	0.014842	-0.01007	0.008762	-0.00137	0.018895
0.5676	-0.01556	-0.00882	0.007689	0.014603	-0.00989	0.008941	-0.00125	0.018477
0.570933	-0.0155	-0.009	0.007868	0.014365	-0.00966	0.00906	-0.00125	0.01806
0.574267	-0.01538	-0.0093	0.008106	0.014126	-0.00954	0.009179	-0.00131	0.017643
0.5776	-0.01526	-0.0096	0.008464	0.014007	-0.00948	0.009239	-0.00149	0.017345
0.580933	-0.01514	-0.00989	0.008821	0.013888	-0.00948	0.009239	-0.00167	0.017107
0.584267	-0.01496	-0.01019	0.009179	0.013888	-0.00954	0.009239	-0.00191	0.016987
0.5876	-0.01472	-0.01049	0.009537	0.013888	-0.0096	0.00912	-0.00215	0.016987
0.590933	-0.01448	-0.01073	0.009775	0.013947	-0.00966	0.009	-0.00232	0.017107
0.594267	-0.01413	-0.01091	0.009894	0.014007	-0.00966	0.008881	-0.00244	0.017345
0.5976	-0.01383	-0.01103	0.009954	0.014067	-0.00966	0.008702	-0.0025	0.017643
0.600933	-0.01347	-0.01109	0.009894	0.014186	-0.0096	0.008523	-0.0025	0.017941
0.604267	-0.01317	-0.01115	0.009716	0.014305	-0.00948	0.008345	-0.0025	0.018299
0.6076	-0.01293	-0.01127	0.009537	0.014365	-0.00942	0.008225	-0.00238	0.018597
0.610933	-0.01276	-0.01138	0.009298	0.014424	-0.00942	0.008047	-0.00221	0.018954
0.614267	-0.01258	-0.01156	0.009	0.014484	-0.00948	0.007987	-0.00203	0.019252
0.6176	-0.01246	-0.01186	0.008762	0.014544	-0.0096	0.007868	-0.00179	0.01955
0.620933	-0.0124	-0.01222	0.008523	0.014544	-0.00978	0.007808	-0.00155	0.019729
0.624267	-0.01228	-0.0127	0.008345	0.014544	-0.01001	0.007749	-0.00131	0.019908
0.6276	-0.01222	-0.01317	0.008166	0.014484	-0.01031	0.007629	-0.00107	0.019968
0.630933	-0.0121	-0.01365	0.008106	0.014484	-0.01055	0.00757	-0.00083	0.019968
0.634267	-0.01192	-0.01413	0.008106	0.014484	-0.01073	0.007451	-0.00072	0.019968
0.6376	-0.01168	-0.01454	0.008106	0.014424	-0.01079	0.007331	-0.00054	0.019848
0.640933	-0.01144	-0.0149	0.008166	0.014424	-0.01073	0.007212	-0.00048	0.019789
0.644267	-0.01115	-0.01508	0.008285	0.014424	-0.01055	0.007153	-0.00048	0.019729
0.6476	-0.01079	-0.01526	0.008464	0.014365	-0.01025	0.007093	-0.00048	0.01967
0.650933	-0.01049	-0.01532	0.008702	0.014365	-0.00983	0.007033	-0.00048	0.01967
0.654267	-0.01025	-0.01526	0.008881	0.014305	-0.00936	0.007033	-0.00048	0.019729
0.6576	-0.01001	-0.0152	0.00912	0.014305	-0.00888	0.007033	-0.00048	0.019848
0.660933	-0.00989	-0.01514	0.009298	0.014246	-0.00834	0.007093	-0.00054	0.020027
0.664267	-0.00989	-0.01502	0.009418	0.014246	-0.00787	0.007093	-0.00054	0.020206
0.6676	-0.00995	-0.01496	0.009477	0.014186	-0.00751	0.007212	-0.0006	0.020385
0.670933	-0.01013	-0.01496	0.009477	0.014186	-0.00727	0.007272	-0.00072	0.020504
0.674267	-0.01037	-0.01496	0.009418	0.014246	-0.00709	0.007331	-0.00083	0.020623
0.6776	-0.01067	-0.01502	0.009239	0.014305	-0.00715	0.007391	-0.00095	0.020623
0.680933	-0.01091	-0.01514	0.008941	0.014365	-0.00727	0.007451	-0.00101	0.020504
0.684267	-0.01115	-0.0152	0.008583	0.014484	-0.00757	0.00757	-0.00113	0.020385
0.6876	-0.01132	-0.01538	0.008225	0.014663	-0.00799	0.007689	-0.00119	0.020206
0.690933	-0.01144	-0.0155	0.007808	0.014842	-0.00846	0.007808	-0.00125	0.019968
0.694267	-0.0115	-0.01562	0.007391	0.01502	-0.009	0.007987	-0.00119	0.019789
0.6976	-0.0115	-0.01574	0.007033	0.015199	-0.00948	0.008166	-0.00107	0.01961
0.700933	-0.0115	-0.01585	0.006795	0.015438	-0.00995	0.008345	-0.00095	0.019491
0.704267	-0.01144	-0.01585	0.006616	0.015616	-0.01031	0.008583	-0.00077	0.019372
0.7076	-0.01138	-0.0158	0.006557	0.015795	-0.01055	0.008762	-0.00066	0.019312
0.710933	-0.01132	-0.01574	0.006616	0.015914	-0.01067	0.008881	-0.00054	0.019252
0.714267	-0.01121	-0.01556	0.006795	0.015974	-0.01067	0.008941	-0.00048	0.019312
0.7176	-0.01109	-0.01538	0.007153	0.015974	-0.01049	0.009	-0.00054	0.019312
0.720933	-0.01091	-0.01508	0.00751	0.015855	-0.01019	0.008881	-0.00072	0.019372
0.724267	-0.01067	-0.01478	0.007987	0.015676	-0.00978	0.008702	-0.00089	0.019431
0.7276	-0.01037	-0.01448	0.008464	0.015438	-0.0093	0.008404	-0.00113	0.019491
0.730933	-0.00995	-0.01425	0.009	0.015199	-0.00882	0.008047	-0.00143	0.01955
0.734267	-0.00954	-0.01401	0.009477	0.014961	-0.00834	0.00757	-0.00167	0.01955
0.7376	-0.00912	-0.01377	0.009894	0.014663	-0.00787	0.007093	-0.00185	0.01961
0.740933	-0.00876	-0.01365	0.010252	0.014484	-0.00751	0.006616	-0.00203	0.01961
0.744267	-0.0084	-0.01353	0.01055	0.014305	-0.00715	0.006139	-0.00209	0.019491
0.7476	-0.00817	-0.01347	0.010788	0.014186	-0.00691	0.005722	-0.00209	0.019372
0.750933	-0.00799	-0.01347	0.010908	0.014126	-0.00679	0.005364	-0.00209	0.019133
0.754267	-0.00787	-0.01353	0.010967	0.014126	-0.00674	0.005126	-0.00203	0.018835
0.7576	-0.00781	-0.01359	0.010967	0.014186	-0.00679	0.005007	-0.00191	0.018477
0.760933	-0.00781	-0.01371	0.010967	0.014246	-0.00691	0.005066	-0.00179	0.01812
0.764267	-0.00781	-0.01389	0.010908	0.014365	-0.00709	0.005186	-0.00161	0.017762
0.7676	-0.00787	-0.01413	0.010908	0.014484	-0.00739	0.005424	-0.00143	0.017345
0.770933	-0.00799	-0.01436	0.010848	0.014663	-0.00769	0.005722	-0.00125	0.017047
0.774267	-0.00811	-0.01466	0.010788	0.014842	-0.00799	0.00608	-0.00101	0.016749
0.7776	-0.00829	-0.01502	0.010788	0.01508	-0.00829	0.006378	-0.00077	0.01657
0.780933	-0.00846	-0.01538	0.010848	0.015318	-0.00852	0.006676	-0.00054	0.016451
0.784267	-0.0087	-0.01574	0.010967	0.015557	-0.0087	0.006914	-0.00036	0.016391
0.7876	-0.009	-0.01609	0.011027	0.015676	-0.00882	0.007093	-0.00012	0.016391
0.790933	-0.0093	-0.01645	0.011086	0.015795	-0.00888	0.007093	0	0.016391
0.794267	-0.0096	-0.01675	0.011086	0.015855	-0.00888	0.007093	5.96e-05	0.016391
0.7976	-0.00983	-0.01693	0.011086	0.015795	-0.00876	0.006974	5.96e-05	0.016391
0.800933	-0.01001	-0.01711	0.011027	0.015736	-0.00858	0.006855	5.96e-05	0.016391
0.804267	-0.01013	-0.01723	0.010908	0.015557	-0.00834	0.006676	-5.96e-05	0.016391
0.8076	-0.01013	-0.01729	0.010788	0.015318	-0.00805	0.006557	-0.00012	0.016391
0.810933	-0.01007	-0.01729	0.01061	0.01502	-0.00775	0.006378	-0.00012	0.016391
0.814267	-0.00983	-0.01723	0.010371	0.014782	-0.00745	0.006318	-0.00012	0.016451
0.8176	-0.0096	-0.01723	0.010192	0.014544	-0.00721	0.006318	-5.96e-05	0.01657
0.820933	-0.0093	-0.01723	0.010014	0.014365	-0.00697	0.006378	5.96e-05	0.016749
0.824267	-0.00906	-0.01723	0.009954	0.014246	-0.00679	0.006497	0.000179	0.016987
0.8276	-0.00882	-0.01729	0.009954	0.014126	-0.00668	0.006735	0.000358	0.017285
0.830933	-0.0087	-0.0174	0.010073	0.014007	-0.00662	0.007033	0.000477	0.017643
0.834267	-0.0087	-0.01752	0.010192	0.013888	-0.00656	0.007331	0.000477	0.017941
0.8376	-0.00876	-0.0177	0.010371	0.013769	-0.00656	0.007689	0.000477	0.018299
0.840933	-0.00888	-0.018	0.01055	0.01359	-0.00656	0.008047	0.000298	0.018597
0.844267	-0.00906	-0.01824	0.010729	0.013471	-0.00656	0.008345	5.96e-05	0.018835
0.8476	-0.0093	-0.01854	0.010908	0.013232	-0.00656	0.008523	-0.00024	0.019073
0.850933	-0.00948	-0.01884	0.011027	0.013053	-0.00656	0.008702	-0.0006	0.019193
0.854267	-0.00966	-0.01907	0.011086	0.012875	-0.00656	0.008702	-0.00095	0.019252
0.8576	-0.00978	-0.01925	0.011086	0.012696	-0.00656	0.008643	-0.00125	0.019252
0.860933	-0.00983	-0.01937	0.011027	0.012577	-0.00662	0.008523	-0.00149	0.019133
0.864267	-0.00978	-0.01943	0.010967	0.012517	-0.00662	0.008285	-0.00167	0.018954
0.8676	-0.00972	-0.01943	0.010848	0.012517	-0.00668	0.007987	-0.00173	0.018716
0.870933	-0.00966	-0.01931	0.010788	0.012577	-0.00674	0.007629	-0.00179	0.018418
0.874267	-0.00954	-0.01919	0.010729	0.012636	-0.00674	0.007272	-0.00173	0.01812
0.8776	-0.00948	-0.01901	0.010669	0.012696	-0.00668	0.006855	-0.00167	0.017703
0.880933	-0.00948	-0.01889	0.010669	0.012755	-0.00662	0.006557	-0.00161	0.017345
0.884267	-0.00948	-0.01878	0.010669	0.012755	-0.00656	0.006199	-0.00155	0.016987
0.8876	-0.00948	-0.01872	0.010729	0.012696	-0.00644	0.005901	-0.00149	0.016689
0.890933	-0.0096	-0.01872	0.010788	0.012636	-0.00626	0.005662	-0.00149	0.01651
0.894267	-0.00966	-0.01872	0.010848	0.012517	-0.00608	0.005424	-0.00149	0.016451
0.8976	-0.00978	-0.01878	0.010908	0.012398	-0.00596	0.005245	-0.00143	0.01651
0.900933	-0.00983	-0.01878	0.010908	0.012279	-0.00578	0.005126	-0.00137	0.01663
0.904267	-0.00995	-0.01884	0.010967	0.012219	-0.00566	0.005007	-0.00131	0.016868
0.9076	-0.01001	-0.01884	0.010967	0.012159	-0.0056	0.004888	-0.00113	0.017107
0.910933	-0.01001	-0.01889	0.010967	0.012159	-0.00554	0.004828	-0.00089	0.017405
0.914267	-0.01001	-0.01895	0.010967	0.012219	-0.00554	0.004828	-0.0006	0.017703
0.9176	-0.01001	-0.01901	0.010908	0.012219	-0.00554	0.004828	-0.00024	0.018001
0.920933	-0.00995	-0.01907	0.010908	0.012219	-0.0056	0.004947	0.000179	0.018179
0.924267	-0.00989	-0.01919	0.010908	0.012219	-0.00566	0.005066	0.000596	0.018358
0.9276	-0.00983	-0.01931	0.010967	0.0121	-0.00572	0.005245	0.001013	0.018477
0.930933	-0.00983	-0.01955	0.011027	0.011921	-0.00584	0.005484	0.001371	0.018477
0.934267	-0.00983	-0.01979	0.011027	0.011683	-0.0059	0.005662	0.001729	0.018477
0.9376	-0.00995	-0.02009	0.011146	0.011384	-0.00602	0.005901	0.001907	0.018418
0.940933	-0.01013	-0.02044	0.011206	0.011146	-0.00602	0.006139	0.002027	0.018358
0.944267	-0.01037	-0.02074	0.011265	0.010967	-0.00608	0.006258	0.002086	0.018299
0.9476	-0.01073	-0.0211	0.011325	0.010788	-0.00602	0.006378	0.001967	0.018179
0.950933	-0.01109	-0.02146	0.011384	0.010788	-0.0059	0.006437	0.001848	0.018179
0.954267	-0.0115	-0.02176	0.011444	0.010788	-0.00578	0.006497	0.001609	0.018179
0.9576	-0.01192	-0.02199	0.011444	0.010967	-0.00572	0.006437	0.001371	0.018179
0.960933	-0.01234	-0.02217	0.011504	0.011146	-0.0056	0.006378	0.001132	0.018299
0.964267	-0.0127	-0.02229	0.011563	0.011384	-0.00554	0.006318	0.000894	0.018418
0.9676	-0.01299	-0.02235	0.011623	0.011623	-0.00554	0.006258	0.000715	0.018537
0.970933	-0.01329	-0.02235	0.011742	0.011861	-0.0056	0.006258	0.000536	0.018597
0.974267	-0.01359	-0.02223	0.011802	0.01204	-0.00566	0.006199	0.000417	0.018656
0.9776	-0.01377	-0.02211	0.011802	0.012279	-0.00578	0.006199	0.000358	0.018656
0.980933	-0.01401	-0.02187	0.011861	0.012457	-0.00596	0.006199	0.000298	0.018537
0.984267	-0.01419	-0.02164	0.011861	0.012636	-0.00614	0.006258	0.000298	0.018418
0.9876	-0.01431	-0.0214	0.011802	0.012815	-0.00626	0.006258	0.000238	0.018179
0.990933	-0.01442	-0.02116	0.011802	0.012994	-0.00638	0.006199	0.000179	0.017881
0.994267	-0.01448	-0.02104	0.011742	0.013173	-0.0065	0.006139	0.000119	0.017524
0.9976	-0.01454	-0.02092	0.011742	0.013292	-0.0065	0.00602	5.96e-05	0.017226
1.00093	-0.01454	-0.02086	0.011742	0.013411	-0.0065	0.005841	0	0.016928
1.00427	-0.01454	-0.02092	0.011802	0.01353	-0.0065	0.005603	0	0.016749
1.0076	-0.01448	-0.02104	0.011921	0.01359	-0.00644	0.005364	0	0.01663
1.01093	-0.01442	-0.02122	0.0121	0.013649	-0.00632	0.005066	0	0.01657
1.01427	-0.01448	-0.02146	0.012279	0.013709	-0.00614	0.004828	0.000119	0.016689
1.0176	-0.01454	-0.0217	0.012398	0.013828	-0.0059	0.00459	0.000238	0.016809
1.02093	-0.01472	-0.02193	0.012577	0.014007	-0.00566	0.00447	0.000477	0.017047
1.02427	-0.01496	-0.02217	0.012696	0.014126	-0.00542	0.004411	0.000715	0.017345
1.0276	-0.01532	-0.02235	0.012755	0.014305	-0.00513	0.00447	0.000954	0.017643
1.03093	-0.0158	-0.02253	0.012815	0.014484	-0.00483	0.00459	0.001252	0.018001
1.03427	-0.01633	-0.02265	0.012755	0.014663	-0.00459	0.004768	0.00155	0.018239
1.0376	-0.01699	-0.02277	0.012696	0.014782	-0.00435	0.004947	0.001848	0.018477
1.04093	-0.01764	-0.02289	0.012636	0.014842	-0.00423	0.005186	0.002146	0.018656
1.04427	-0.0183	-0.02301	0.012577	0.014842	-0.00423	0.005305	0.002384	0.018716
1.0476	-0.01889	-0.02307	0.012517	0.014782	-0.00429	0.005364	0.002563	0.018775
1.05093	-0.01943	-0.02319	0.012457	0.014663	-0.00447	0.005364	0.002682	0.018716
1.05427	-0.01991	-0.02325	0.012338	0.014484	-0.00477	0.005364	0.002742	0.018656
1.0576	-0.02033	-0.02325	0.012279	0.014305	-0.00507	0.005245	0.002742	0.018597
1.06093	-0.02062	-0.02319	0.012159	0.014067	-0.00542	0.005186	0.002623	0.018537
1.06427	-0.02086	-0.02313	0.0121	0.013828	-0.00578	0.005126	0.002444	0.018477
1.0676	-0.02098	-0.02301	0.0121	0.01353	-0.00614	0.005186	0.002146	0.018418
1.07093	-0.02098	-0.02283	0.0121	0.013292	-0.00644	0.005305	0.001848	0.018418
1.07427	-0.02098	-0.02265	0.0121	0.012994	-0.00679	0.005484	0.00155	0.018477
1.0776	-0.02092	-0.02247	0.0121	0.012755	-0.00703	0.005722	0.001311	0.018537
1.08093	-0.02092	-0.02235	0.0121	0.012517	-0.00727	0.00602	0.001073	0.018656
1.08427	-0.02086	-0.02217	0.012159	0.012279	-0.00751	0.006378	0.000954	0.018835
1.0876	-0.0208	-0.02205	0.012219	0.0121	-0.00763	0.006676	0.000894	0.019014
1.09093	-0.0208	-0.02199	0.012279	0.011921	-0.00775	0.006914	0.000954	0.019193
1.09427	-0.02086	-0.02187	0.012338	0.011742	-0.00775	0.007093	0.001073	0.019431
1.0976	-0.02098	-0.02182	0.012279	0.011623	-0.00769	0.007212	0.001252	0.01967
1.10093	-0.02104	-0.02176	0.012219	0.011504	-0.00757	0.007212	0.00149	0.019908
1.10427	-0.02122	-0.0217	0.0121	0.011444	-0.00733	0.007153	0.001669	0.020146
1.1076	-0.02134	-0.0217	0.011981	0.011384	-0.00697	0.007033	0.001788	0.020385
1.11093	-0.02146	-0.0217	0.011802	0.011384	-0.0065	0.006855	0.001848	0.020623
1.11427	-0.02164	-0.0217	0.011683	0.011444	-0.00596	0.006676	0.001788	0.020802
1.1176	-0.0217	-0.02182	0.011504	0.011563	-0.00542	0.006378	0.001669	0.020981
1.12093	-0.02182	-0.02193	0.011384	0.011683	-0.00489	0.006139	0.00149	0.02116
1.12427	-0.02187	-0.02205	0.011325	0.011921	-0.00435	0.005901	0.001252	0.021279
1.1276	-0.02193	-0.02223	0.011384	0.012159	-0.00399	0.005722	0.001013	0.021338
1.13093	-0.02205	-0.02241	0.011444	0.012457	-0.0037	0.005543	0.000834	0.021338
1.13427	-0.02217	-0.02253	0.011623	0.012755	-0.00364	0.005484	0.000715	0.021279
1.1376	-0.02235	-0.02271	0.011802	0.013053	-0.00364	0.005424	0.000656	0.0211
1.14093	-0.02265	-0.02283	0.0121	0.013232	-0.00381	0.005424	0.000715	0.020921
1.14427	-0.02301	-0.02289	0.012398	0.013411	-0.00411	0.005484	0.000894	0.020683
1.1476	-0.02348	-0.02301	0.012696	0.01353	-0.00447	0.005603	0.001132	0.020444
1.15093	-0.02396	-0.02307	0.012994	0.01359	-0.00483	0.005722	0.001371	0.020146
1.15427	-0.02456	-0.02319	0.013173	0.01359	-0.00507	0.005841	0.001729	0.019908
1.1576	-0.02515	-0.02331	0.013292	0.013649	-0.00525	0.005901	0.002027	0.01967
1.16093	-0.02569	-0.02348	0.013411	0.013649	-0.0053	0.00602	0.002325	0.019491
1.16427	-0.02629	-0.0236	0.013351	0.013649	-0.00513	0.006199	0.002563	0.019372
1.1676	-0.02676	-0.02378	0.013292	0.01359	-0.00489	0.006318	0.002801	0.019312
1.17093	-0.02712	-0.02396	0.013173	0.01359	-0.00453	0.006557	0.002921	0.019312
1.17427	-0.02748	-0.02414	0.013053	0.01353	-0.00405	0.006735	0.00304	0.019372
1.1776	-0.02772	-0.02432	0.012875	0.013471	-0.00364	0.006974	0.003159	0.019431
1.18093	-0.02795	-0.0245	0.012696	0.013411	-0.00322	0.007272	0.003219	0.01955
1.18427	-0.02807	-0.02462	0.012577	0.013292	-0.00292	0.007451	0.003278	0.01961
1.1876	-0.02819	-0.02474	0.012398	0.013173	-0.00274	0.007689	0.003338	0.01967
1.19093	-0.02825	-0.02486	0.012219	0.013053	-0.00274	0.007808	0.003397	0.019729
1.19427	-0.02831	-0.02497	0.011981	0.012994	-0.0028	0.007927	0.003517	0.01967
1.1976	-0.02843	-0.02503	0.011802	0.012934	-0.00292	0.007987	0.003636	0.01955
1.20093	-0.02861	-0.02509	0.011563	0.012875	-0.00316	0.008047	0.003755	0.019372
1.20427	-0.02885	-0.02509	0.011325	0.012875	-0.00334	0.008047	0.003874	0.019133
1.2076	-0.02909	-0.02509	0.011086	0.012875	-0.00352	0.008047	0.004053	0.018835
1.21093	-0.02939	-0.02509	0.010908	0.012875	-0.00364	0.007987	0.004172	0.018477
1.21427	-0.02968	-0.02503	0.010729	0.012815	-0.00364	0.007987	0.004292	0.01812
1.2176	-0.02998	-0.02503	0.01055	0.012815	-0.00364	0.008047	0.004411	0.017822
1.22093	-0.03028	-0.02503	0.01049	0.012815	-0.00352	0.008047	0.00447	0.017524
1.22427	-0.03046	-0.02509	0.010431	0.012696	-0.0034	0.008106	0.00453	0.017285
1.2276	-0.03052	-0.02509	0.010431	0.012636	-0.00328	0.008106	0.00459	0.017166
1.23093	-0.03052	-0.02509	0.01049	0.012517	-0.00316	0.008166	0.00459	0.017107
1.23427	-0.0304	-0.02509	0.010669	0.012457	-0.00304	0.008225	0.004649	0.017107
1.2376	-0.03022	-0.02509	0.010848	0.012398	-0.00298	0.008285	0.004649	0.017226
1.24093	-0.03004	-0.02503	0.011146	0.012457	-0.00298	0.008285	0.00459	0.017345
1.24427	-0.02992	-0.02491	0.011384	0.012457	-0.00304	0.008345	0.00453	0.017524
1.2476	-0.0298	-0.02474	0.011742	0.012577	-0.00304	0.008404	0.004411	0.017703
1.25093	-0.02974	-0.02456	0.01204	0.012696	-0.0031	0.008404	0.004232	0.017881
1.25427	-0.02974	-0.02438	0.012279	0.012755	-0.0031	0.008404	0.004053	0.01806
1.2576	-0.0298	-0.0242	0.012577	0.012875	-0.0031	0.008345	0.003815	0.018239
1.26093	-0.02998	-0.02408	0.012755	0.012994	-0.00304	0.008285	0.003636	0.018418
1.26427	-0.03016	-0.02402	0.012994	0.013053	-0.00292	0.008166	0.003397	0.018597
1.2676	-0.03034	-0.02396	0.013173	0.013053	-0.00274	0.008106	0.003278	0.018775
1.27093	-0.03052	-0.02402	0.013411	0.013053	-0.00256	0.008047	0.003159	0.018895
1.27427	-0.0307	-0.02414	0.013649	0.012994	-0.00238	0.008047	0.003159	0.019014
1.2776	-0.03082	-0.02426	0.013947	0.012994	-0.00215	0.008106	0.003159	0.019014
1.28093	-0.03088	-0.02444	0.014365	0.012994	-0.00191	0.008225	0.003278	0.019014
1.28427	-0.03082	-0.02462	0.014722	0.013053	-0.00167	0.008404	0.003397	0.019014
1.2876	-0.03076	-0.0248	0.01514	0.013113	-0.00143	0.008643	0.003576	0.018954
1.29093	-0.03058	-0.02491	0.015497	0.013292	-0.00119	0.008881	0.003815	0.018835
1.29427	-0.03034	-0.02503	0.015795	0.013411	-0.00089	0.00912	0.004053	0.018716
1.2976	-0.02998	-0.02509	0.016093	0.01359	-0.00066	0.009298	0.004351	0.018597
1.30093	-0.02956	-0.02515	0.016272	0.013709	-0.00036	0.009418	0.004649	0.018537
1.30427	-0.02915	-0.02515	0.016451	0.013888	0	0.009477	0.005007	0.018418
1.3076	-0.02873	-0.02515	0.01651	0.014007	0.000358	0.009358	0.005424	0.018358
1.31093	-0.02837	-0.02509	0.01657	0.014186	0.000715	0.009179	0.005901	0.018299
1.31427	-0.02801	-0.02503	0.01663	0.014365	0.001073	0.008881	0.006378	0.018299
1.3176	-0.02778	-0.02497	0.016689	0.014484	0.001431	0.008583	0.006914	0.018239
1.32093	-0.02766	-0.02486	0.016749	0.014663	0.001788	0.008225	0.007451	0.018179
1.32427	-0.0276	-0.0248	0.016809	0.014782	0.002086	0.007927	0.007987	0.01812
1.3276	-0.02766	-0.02474	0.016868	0.014961	0.002384	0.007749	0.008523	0.01812
1.33093	-0.02778	-0.02474	0.016868	0.01514	0.002682	0.00757	0.009	0.018179
1.33427	-0.02795	-0.02468	0.016928	0.015259	0.002861	0.00751	0.009477	0.018299
1.3376	-0.02813	-0.02468	0.016928	0.015438	0.00304	0.00751	0.009954	0.018477
1.34093	-0.02825	-0.02474	0.016987	0.015497	0.003159	0.007629	0.010312	0.018716
1.34427	-0.02843	-0.02474	0.017047	0.015616	0.003219	0.007808	0.010669	0.019014
1.3476	-0.02855	-0.0248	0.017166	0.015676	0.003219	0.008047	0.010967	0.019372
1.35093	-0.02867	-0.02486	0.017226	0.015736	0.003159	0.008345	0.011265	0.019729
1.35427	-0.02873	-0.02491	0.017345	0.015736	0.003099	0.008702	0.011563	0.020146
1.3576	-0.02885	-0.02491	0.017524	0.015795	0.00304	0.00912	0.011802	0.020504
1.36093	-0.02885	-0.02497	0.017643	0.015795	0.00298	0.009537	0.0121	0.020742
1.36427	-0.02891	-0.02503	0.017762	0.015795	0.00298	0.009954	0.012398	0.020981
1.3676	-0.02885	-0.02509	0.017822	0.015795	0.00304	0.010312	0.012696	0.02104
1.37093	-0.02879	-0.02515	0.017822	0.015736	0.003159	0.01061	0.012994	0.020981
1.37427	-0.02861	-0.02527	0.017762	0.015736	0.003338	0.010788	0.013351	0.020802
1.3776	-0.02843	-0.02539	0.017643	0.015676	0.003576	0.010848	0.01359	0.020504
1.38093	-0.02813	-0.02557	0.017583	0.015616	0.003934	0.010788	0.013828	0.020206
1.38427	-0.02784	-0.02575	0.017524	0.015557	0.004232	0.01061	0.013947	0.019848
1.3876	-0.02748	-0.02605	0.017464	0.015497	0.00459	0.010371	0.013947	0.019491
1.39093	-0.02712	-0.02635	0.017464	0.015497	0.004947	0.010133	0.013888	0.019193
1.39427	-0.0267	-0.0267	0.017524	0.015438	0.005186	0.009835	0.013649	0.018954
1.3976	-0.0264	-0.02712	0.017643	0.015438	0.005424	0.009596	0.013411	0.018835
1.40093	-0.02605	-0.02748	0.017881	0.015378	0.005603	0.009358	0.013113	0.018775
1.40427	-0.02575	-0.02778	0.01812	0.015378	0.005662	0.009179	0.012875	0.018835
1.4076	-0.02539	-0.02795	0.018358	0.015438	0.005782	0.00912	0.012815	0.019014
1.41093	-0.02503	-0.02807	0.018597	0.015497	0.005841	0.009	0.012875	0.019193
1.41427	-0.02462	-0.02807	0.018835	0.015616	0.00602	0.009	0.013113	0.019431
1.4176	-0.0242	-0.02795	0.019014	0.015795	0.006199	0.009	0.01359	0.01967
1.42093	-0.02372	-0.02766	0.019193	0.015974	0.006557	0.00906	0.014305	0.019908
1.42427	-0.02331	-0.0273	0.019312	0.016272	0.007033	0.009179	0.01514	0.020206
1.4276	-0.02283	-0.02682	0.019431	0.01663	0.007629	0.009358	0.016153	0.020444
1.43093	-0.02235	-0.02635	0.01961	0.017107	0.008404	0.009596	0.017226	0.020802
1.43427	-0.02187	-0.02587	0.019729	0.017583	0.009239	0.009894	0.018299	0.02116
1.4376	-0.0214	-0.02539	0.019908	0.01812	0.010192	0.010312	0.019431	0.021517
1.44093	-0.02092	-0.02497	0.020146	0.018656	0.011206	0.010848	0.020504	0.021994
1.44427	-0.02033	-0.02462	0.020444	0.019312	0.012219	0.011563	0.021517	0.022471
1.4476	-0.01973	-0.02426	0.020802	0.019968	0.013232	0.012279	0.022471	0.023007
1.45093	-0.01907	-0.02402	0.021219	0.020683	0.014246	0.013173	0.023365	0.023544
1.45427	-0.01824	-0.02378	0.021636	0.021517	0.015318	0.014067	0.024259	0.02408
1.4576	-0.01729	-0.02354	0.022173	0.022411	0.016332	0.01508	0.025094	0.024676
1.46093	-0.01627	-0.02337	0.022769	0.023365	0.017405	0.016093	0.025868	0.025213
1.46427	-0.01508	-0.02313	0.023365	0.024378	0.018418	0.017166	0.026703	0.025749
1.4676	-0.01389	-0.02295	0.023961	0.025511	0.019491	0.018299	0.027537	0.026286
1.47093	-0.0127	-0.02271	0.024676	0.026643	0.020623	0.019372	0.028491	0.026822
1.47427	-0.0115	-0.02247	0.025332	0.027776	0.021756	0.020444	0.029504	0.027418
1.4776	-0.01037	-0.02217	0.026107	0.028908	0.022829	0.021458	0.030577	0.027955
1.48093	-0.00924	-0.02176	0.026882	0.029981	0.023901	0.022411	0.03171	0.028551
1.48427	-0.00823	-0.02128	0.027776	0.030994	0.024915	0.023305	0.032902	0.029206
1.4876	-0.00721	-0.02062	0.028729	0.031948	0.025868	0.02414	0.034153	0.029981
1.49093	-0.00626	-0.01985	0.029802	0.032842	0.026762	0.024915	0.035346	0.030756
1.49427	-0.0053	-0.01895	0.030935	0.033617	0.027597	0.02569	0.036538	0.03165
1.4976	-0.00435	-0.01794	0.032127	0.034273	0.028431	0.026405	0.037551	0.032544
1.50093	-0.00334	-0.01681	0.033438	0.034869	0.029147	0.027061	0.038505	0.033498
1.50427	-0.00226	-0.01568	0.03475	0.035346	0.029922	0.027776	0.03922	0.034451
1.5076	-0.00107	-0.01448	0.036061	0.035822	0.030637	0.028491	0.039816	0.035465
1.51093	0.000179	-0.01335	0.037313	0.03618	0.031471	0.029266	0.040233	0.036478
1.51427	0.00149	-0.01228	0.038505	0.036538	0.032246	0.030041	0.040472	0.037491
1.5176	0.002801	-0.01132	0.039637	0.036836	0.033081	0.030816	0.04071	0.038505
1.52093	0.004172	-0.01037	0.04065	0.037134	0.033915	0.031531	0.040829	0.039458
1.52427	0.005484	-0.00954	0.041544	0.037432	0.03469	0.032246	0.040948	0.040352
1.5276	0.006795	-0.0087	0.042379	0.037789	0.035405	0.032902	0.041127	0.041246
1.53093	0.007987	-0.00793	0.043094	0.038147	0.03612	0.033498	0.041306	0.042081
1.53427	0.00906	-0.00709	0.04375	0.038624	0.036657	0.033975	0.041604	0.042796
1.5376	0.010073	-0.00626	0.044227	0.03916	0.037074	0.034451	0.041962	0.043511
1.54093	0.010908	-0.00536	0.044703	0.039697	0.037372	0.034809	0.042379	0.044107
1.54427	0.011742	-0.00447	0.045061	0.040293	0.037491	0.035107	0.042915	0.044584
1.5476	0.012457	-0.00352	0.045359	0.040889	0.037551	0.035346	0.043452	0.044942
1.55093	0.013053	-0.00262	0.045598	0.041485	0.037491	0.035584	0.044048	0.0453
1.55427	0.013709	-0.00173	0.045836	0.042021	0.037313	0.035763	0.044584	0.045478
1.5576	0.014305	-0.00083	0.046015	0.042558	0.037193	0.035942	0.045121	0.045657
1.56093	0.014961	-6e-05	0.046253	0.042975	0.037014	0.036061	0.045598	0.045776
1.56427	0.015616	0.000656	0.046551	0.043333	0.036955	0.03618	0.046015	0.045896
1.5676	0.016272	0.001252	0.046849	0.043571	0.036955	0.036299	0.046372	0.045955
1.57093	0.016987	0.001729	0.047147	0.04375	0.037014	0.036359	0.04667	0.046015
1.57427	0.017762	0.002086	0.047445	0.043809	0.037193	0.036359	0.046909	0.046134
1.5776	0.018477	0.002325	0.047743	0.043809	0.037491	0.036359	0.047028	0.046313
1.58093	0.019252	0.002444	0.048101	0.043809	0.037968	0.036359	0.047147	0.046492
1.58427	0.020087	0.002503	0.048399	0.04369	0.038505	0.036359	0.047266	0.04673
1.5876	0.020862	0.002563	0.048637	0.043631	0.039101	0.036299	0.047326	0.046909
1.59093	0.021636	0.002503	0.048995	0.043511	0.039876	0.03624	0.047386	0.047088
1.59427	0.022411	0.002503	0.049472	0.043392	0.040889	0.03612	0.047505	0.047207
1.5976	0.023127	0.002444	0.050485	0.043333	0.04214	0.036061	0.047922	0.047266
1.60093	0.023842	0.002444	0.052571	0.043213	0.044107	0.036001	0.048995	0.047266
1.60427	0.024617	0.002444	0.057161	0.043154	0.047505	0.035942	0.051737	0.047326
1.6076	0.02563	0.002503	0.066698	0.043213	0.053644	0.035942	0.058115	0.047445
1.61093	0.027239	0.002503	0.085711	0.043631	0.065327	0.036061	0.072062	0.048101
1.61427	0.029981	0.002563	0.121772	0.044823	0.087321	0.03624	0.100017	0.050008
1.6176	0.035107	0.002861	0.186503	0.047922	0.127375	0.036776	0.152886	0.054896
1.62093	0.044525	0.003576	0.29707	0.055075	0.197351	0.037909	0.246763	0.066042
1.62427	0.061393	0.005305	0.477135	0.070274	0.314653	0.040174	0.405014	0.089288
1.6276	0.090599	0.009239	0.757813	0.100255	0.502765	0.044882	0.65887	0.134349
1.63093	0.138938	0.017166	1.17809	0.155747	0.792444	0.05424	1.04839	0.216067
1.63427	0.215709	0.032365	1.78462	0.252545	1.22166	0.071883	1.62244	0.35584
1.6376	0.33313	0.059605	2.63035	0.412643	1.83505	0.103712	2.43771	0.582814
1.64093	0.506103	0.105739	3.77315	0.66483	2.68269	0.15831	3.55697	0.934362
1.64427	0.752211	0.180483	5.27263	1.04541	3.8181	0.247538	5.04631	1.45608
1.6476	1.09124	0.296235	7.18731	1.59711	5.29551	0.387132	6.97172	2.20114
1.65093	1.54436	0.468373	9.57078	2.36845	7.16674	0.596642	9.3953	3.22831
1.65427	2.13307	0.715196	12.4681	3.41159	9.47773	0.899434	12.3711	4.59969
1.6576	2.87801	1.05721	15.9126	4.77982	12.2655	1.32197	15.9411	6.37722
1.66093	3.79771	1.51664	19.9234	6.5245	15.5556	1.89281	20.1328	8.61955
1.66427	4.90749	2.11614	24.5034	8.69185	19.3596	2.64138	24.9564	11.378
1.6676	6.21867	2.87777	29.6386	11.3201	23.6748	3.59637	30.4034	14.6934
1.67093	7.73811	3.82173	35.2987	14.4367	28.4838	4.78399	36.4476	18.5934
1.67427	9.46802	4.96542	41.4378	18.0567	33.7549	6.22648	43.0449	23.0904
1.6776	11.4065	6.32221	47.9965	22.1817	39.4445	7.94071	50.1358	28.1804
1.68093	13.548	7.90131	54.9053	26.7996	45.498	9.93723	57.6483	33.8433
1.68427	15.8848	9.70709	62.0867	31.8851	51.8535	12.2198	65.5004	40.043
1.6876	18.4073	11.7398	69.459	37.4013	58.4437	14.7853	73.6039	46.729
1.69093	21.1062	13.9956	76.9392	43.3006	65.1986	17.6242	81.8682	53.8383
1.69427	23.972	16.4674	84.4457	49.5273	72.0476	20.7211	90.2024	61.298
1.6976	26.9968	19.1459	91.9002	56.0193	78.9218	24.056	98.5193	69.0281
1.70093	30.174	22.02	99.2303	62.7099	85.7557	27.6055	106.736	76.9437
1.70427	33.498	25.0781	106.37	69.5301	92.4878	31.3438	114.777	84.9583
1.7076	36.9648	28.3077	113.26	76.41	99.062	35.2441	122.573	92.986
1.71093	40.5706	31.6969	119.849	83.2806	105.428	39.2795	130.064	100.944
1.71427	44.3118	35.2338	126.093	90.0752	111.541	43.4239	137.197	108.752
1.7176	48.1844	38.9067	131.954	96.7301	117.363	47.6525	143.925	116.34
1.72093	52.1838	42.7041	137.403	103.186	122.861	51.9422	150.209	123.64
1.72427	56.3037	46.6144	142.413	109.39	128.007	56.2715	156.014	130.594
1.7276	60.5366	50.6257	146.965	115.293	132.779	60.6214	161.313	137.15
1.73093	64.8733	54.7264	151.044	120.854	137.159	64.9741	166.08	143.265
1.73427	69.303	58.9042	154.64	126.039	141.132	69.3136	170.295	148.901
1.7376	73.8129	63.1471	157.747	130.819	144.689	73.6257	173.943	154.027
1.74093	78.3881	67.443	160.363	135.172	147.822	77.8972	177.011	158.618
1.74427	83.0122	71.7803	162.491	139.083	150.528	82.1164	179.494	162.655
1.7476	87.6662	76.1476	164.137	142.542	152.806	86.2727	181.389	166.125
1.75093	92.3299	80.5334	165.312	145.544	154.659	90.3567	182.701	169.019
1.75427	96.9809	84.9267	166.029	148.09	156.091	94.3602	183.436	171.337
1.7576	101.596	89.3157	166.304	150.185	157.111	98.2756	183.61	173.081
1.76093	106.151	93.6881	166.159	151.837	157.728	102.096	183.242	174.261
1.76427	110.62	98.0302	165.616	153.059	157.958	105.815	182.354	174.89
1.7676	114.981	102.327	164.7	153.867	157.815	109.426	180.976	174.987
1.77093	119.21	106.561	163.439	154.28	157.32	112.922	179.14	174.577
1.77427	123.285	110.712	161.861	154.32	156.493	116.293	176.883	173.687
1.7776	127.186	114.76	159.998	154.009	155.358	119.53	174.244	172.347
1.78093	130.897	118.68	157.879	153.375	153.942	122.622	171.265	170.594
1.78427	134.401	122.451	155.538	152.443	152.272	125.556	167.99	168.464
1.7876	137.687	126.048	153.008	151.242	150.376	128.319	164.464	165.995
1.79093	140.745	129.452	150.32	149.8	148.285	130.898	160.733	163.231
1.79427	143.57	132.643	147.506	148.148	146.029	133.281	156.843	160.212
1.7976	146.159	135.611	144.598	146.313	143.639	135.459	152.838	156.982
1.80093	148.513	138.347	141.627	144.326	141.147	137.427	148.762	153.581
1.80427	150.639	140.852	138.622	142.215	138.581	139.182	144.653	150.052
1.8076	152.545	143.129	135.608	140.008	135.969	140.731	140.547	146.432
1.81093	154.243	145.189	132.609	137.731	133.337	142.079	136.474	142.756
1.81427	155.747	147.043	129.646	135.407	130.706	143.24	132.459	139.052
1.8176	157.07	148.703	126.731	133.057	128.09	144.226	128.516	135.343
1.82093	158.223	150.177	123.874	130.695	125.501	145.05	124.656	131.643
1.82427	159.212	151.468	121.076	128.332	122.94	145.721	120.879	127.962
1.8276	160.035	152.569	118.333	125.969	120.403	146.242	117.178	124.297
1.83093	160.682	153.462	115.632	123.602	117.877	146.606	113.538	120.641
1.83427	161.131	154.118	112.955	121.221	115.343	146.797	109.941	116.979
1.8376	161.35	154.497	110.279	118.805	112.777	146.786	106.363	113.292
1.84093	161.296	154.55	107.575	116.332	110.153	146.538	102.778	109.56
1.84427	160.919	154.221	104.816	113.773	107.442	146.007	99.1646	105.761
1.8476	160.167	153.457	101.973	111.1	104.62	145.142	95.5002	101.877
1.85093	158.986	152.203	99.0221	108.286	101.666	143.894	91.77	97.8951
1.85427	157.328	150.416	95.9436	105.306	98.5668	142.217	87.9655	93.8096
1.8576	155.153	148.065	92.725	102.142	95.3164	140.072	84.0858	89.6227
1.86093	152.435	145.135	89.362	98.7843	91.9188	137.435	80.1383	85.3452
1.86427	149.165	141.627	85.8586	95.2312	88.3867	134.294	76.1378	80.996
1.8676	145.35	137.563	82.2272	91.491	84.7406	130.655	72.1058	76.6013
1.87093	141.016	132.981	78.4876	87.5812	81.0078	126.541	68.0684	72.1924
1.87427	136.203	127.935	74.6654	83.5275	77.22	121.99	64.0549	67.8041
1.8776	130.967	122.492	70.7909	79.3621	73.411	117.055	60.0956	63.472
1.88093	125.376	116.725	66.8966	75.1221	69.6145	111.796	56.2202	59.2311
1.88427	119.501	110.714	63.0158	70.8469	65.8625	106.284	52.4561	55.1133
1.8876	113.421	104.541	59.1807	66.5764	62.1837	100.59	48.8268	51.1464
1.89093	107.212	98.2851	55.4212	62.349	58.602	94.7878	45.3519	47.3531
1.89427	100.948	92.0196	51.7636	58.2004	55.1369	88.9474	42.0461	43.7509
1.8976	94.6998	85.8132	48.2301	54.1619	51.8025	83.134	38.9191	40.3517
1.90093	88.5281	79.7265	44.8382	50.2598	48.6085	77.4069	35.9765	37.1622
1.90427	82.4879	73.8122	41.6011	46.5156	45.561	71.8179	33.2194	34.1846
1.9076	76.6255	68.1147	38.5279	42.946	42.6621	66.4115	30.6458	31.4174
1.91093	70.9797	62.6707	35.6236	39.5626	39.9122	61.2246	28.2508	28.8556
1.91427	65.5809	57.5089	32.8903	36.3732	37.3092	56.2867	26.0273	26.4917
1.9176	60.4529	52.6514	30.3273	33.3819	34.8501	51.6205	23.9667	24.3161
1.92093	55.6125	48.1129	27.9318	30.5896	32.5308	47.2421	22.0594	22.3181
1.92427	51.0705	43.9019	25.6991	27.9949	30.3469	43.1616	20.2951	20.4854
1.9276	46.8321	40.0211	23.6235	25.5941	28.2931	39.3835	18.6635	18.8056
1.93093	42.8979	36.4678	21.6979	23.3815	26.364	35.9073	17.154	17.2656
1.93427	39.2641	33.2346	19.915	21.3501	24.5536	32.728	15.7567	15.8528
1.9376	35.9234	30.3099	18.2667	19.4917	22.8562	29.8368	14.4621	14.5547
1.94093	32.8655	27.6792	16.7451	17.797	21.266	27.2219	13.2616	13.3602
1.94427	30.0781	25.3251	15.3423	16.2565	19.7772	24.869	12.1476	12.259
1.9476	27.5471	23.2286	14.051	14.86	18.3848	22.762	11.1136	11.2423
1.95093	25.2575	21.3696	12.8639	13.5978	17.0841	20.8836	10.1543	10.3027
1.95427	23.1936	19.7272	11.7751	12.4598	15.8709	19.216	9.26512	9.43434
1.9576	21.3395	18.2809	10.7785	11.4365	14.7418	17.741	8.44276	8.63248
1.96093	19.6792	17.0102	9.8691	10.5184	13.6939	16.4404	7.68429	7.8935
1.96427	18.1967	15.8956	9.04226	9.6969	12.7245	15.2969	6.98745	7.21431
1.9676	16.8765	14.9181	8.29339	8.96335	11.8313	14.293	6.35016	6.59239
1.97093	15.7031	14.0603	7.61813	8.30948	11.0118	13.4126	5.77033	6.02525
1.97427	14.6616	13.3059	7.01213	7.72762	10.2631	12.6403	5.24563	5.51027
1.9776	13.7373	12.6401	6.4708	7.21031	9.58216	11.9618	4.77338	5.04452
1.98093	12.9162	12.05	5.98931	6.7507	8.96549	11.364	4.35054	4.62496
1.98427	12.1853	11.5246	5.5629	6.34247	8.40926	10.8358	3.97384	4.24808
1.9876	11.5325	11.0547	5.18674	5.98007	7.90954	10.3674	3.63964	3.91036
1.99093	10.9468	10.6331	4.85617	5.65863	7.46244	9.95106	3.34436	3.60841
1.99427	10.4188	10.2544	4.56667	5.37419	7.06464	9.58037	3.08424	3.33875
1.9976	9.94056	9.91493	4.31424	5.12356	6.71309	9.25082	2.85578	3.09849
2.00093	9.50551	9.6122	4.09538	4.90409	6.40589	8.95923	2.65557	2.88492
2.00427	9.10872	9.34493	3.90685	4.71407	6.14166	8.70359	2.48075	2.69562
2.0076	8.74656	9.11242	3.74609	4.55189	5.92011	8.48258	2.32845	2.52867
2.01093	8.41659	8.91429	3.61067	4.41635	5.74142	8.29554	2.19643	2.38234
2.01427	8.11714	8.75014	3.49855	4.30649	5.60594	8.1417	2.08253	2.25502
2.0176	7.84743	8.61913	3.40784	4.22096	5.51403	8.02016	1.98483	2.14541
2.02093	7.6068	8.51965	3.33637	4.15844	5.46515	7.92944	1.90157	2.05183
2.02427	7.39479	8.44938	3.28207	4.11689	5.45782	7.86745	1.83106	1.9728
2.0276	7.21067	8.40491	3.24261	4.09412	5.48881	7.83098	1.77163	1.90646
2.03093	7.05349	8.38155	3.21543	4.08721	5.55319	7.8159	1.7215	1.85096
2.03427	6.92165	8.37356	3.19779	4.09257	5.6442	7.81709	1.679	1.80417
2.0376	6.81287	8.37416	3.18658	4.10616	5.7534	7.82818	1.64211	1.76388
2.04093	6.72436	8.37565	3.17877	4.12351	5.871	7.84218	1.60903	1.7277
2.04427	6.6523	8.36974	3.17109	4.13954	5.98663	7.8513	1.57791	1.69325
2.0476	6.59233	8.34793	3.16036	4.14914	6.08987	7.84755	1.5468	1.65814
2.05093	6.53934	8.30203	3.14349	4.14711	6.17093	7.82311	1.51402	1.61993
2.05427	6.48785	8.22467	3.11762	4.12869	6.22159	7.77066	1.4779	1.57654
2.0576	6.432	8.10981	3.08031	4.08953	6.23554	7.68417	1.43713	1.52594
2.06093	6.36595	7.95317	3.02958	4.02629	6.2089	7.55906	1.39046	1.46651
2.06427	6.2843	7.75272	2.9642	3.93677	6.14053	7.39276	1.33723	1.39719
2.0676	6.18237	7.50893	2.88355	3.82012	6.03217	7.18498	1.27685	1.31714
2.07093	6.05643	7.22468	2.78795	3.67701	5.88787	6.93774	1.20932	1.22631
2.07427	5.90438	6.90508	2.67851	3.50952	5.71412	6.65522	1.13499	1.12522
2.0776	5.7255	6.55734	2.5571	3.32111	5.51897	6.34366	1.05452	1.01495
2.08093	5.52094	6.18994	2.42627	3.11625	5.31161	6.01059	0.969112	0.89711
2.08427	5.29343	5.81223	2.28906	2.90036	5.10162	5.66471	0.880063	0.773847
2.0876	5.04702	5.43344	2.14869	2.67899	4.89825	5.31477	0.789046	0.647545
2.09093	4.78709	5.06246	2.00856	2.45786	4.70996	4.96942	0.697792	0.520647
2.09427	4.51946	4.70692	1.87188	2.24203	4.54372	4.63617	0.607908	0.395656
2.0976	4.25035	4.37272	1.74141	2.03598	4.40454	4.32134	0.521064	0.274837
2.10093	3.98564	4.06408	1.61934	1.84292	4.29541	4.02945	0.438571	0.159979
2.10427	3.73042	3.78323	1.50722	1.66518	4.21721	3.76332	0.361502	0.052571
2.1076	3.48896	3.5305	1.40601	1.50365	4.16857	3.52383	0.290453	-0.04661
2.11093	3.26431	3.30496	1.31589	1.35833	4.14628	3.31038	0.225902	-0.13709
2.11427	3.05819	3.10433	1.23644	1.22833	4.14556	3.12102	0.167787	-0.21899
2.1176	2.87139	2.92557	1.16682	1.1121	4.1607	2.95299	0.115752	-0.29278
2.12093	2.70349	2.76548	1.1059	1.00774	4.1852	2.80291	0.069439	-0.35924
2.12427	2.55334	2.6207	1.05226	0.913262	4.2125	2.66743	0.028074	-0.4192
2.1276	2.41935	2.48826	1.0044	0.826657	4.23646	2.54333	-0.00888	-0.47368
2.13093	2.29955	2.36571	0.961006	0.74631	4.25142	2.42764	-0.0422	-0.52351
2.13427	2.19196	2.25091	0.920773	0.670671	4.25279	2.3182	-0.07242	-0.56946
2.1376	2.09463	2.14255	0.882626	0.598788	4.23694	2.2133	-0.1002	-0.61232
2.14093	2.00582	2.03955	0.84573	0.529885	4.20141	2.11179	-0.12594	-0.65255
2.14427	1.92404	1.94138	0.809431	0.463486	4.14491	2.01309	-0.15002	-0.69058
2.1476	1.8481	1.84763	0.77343	0.39947	4.06706	1.91683	-0.17273	-0.72658
2.15093	1.77711	1.75828	0.737369	0.33766	3.96854	1.82307	-0.19431	-0.76085
2.15427	1.71036	1.67322	0.701189	0.278175	3.85064	1.73199	-0.21493	-0.7934
2.1576	1.64735	1.59246	0.66489	0.221014	3.71522	1.64384	-0.23472	-0.82427
2.16093	1.58769	1.51604	0.62865	0.166416	3.56466	1.55896	-0.25386	-0.85354
2.16427	1.53124	1.44392	0.592649	0.114501	3.40164	1.4776	-0.27227	-0.8812
2.1676	1.47772	1.37603	0.557005	0.065267	3.22902	1.39999	-0.29016	-0.90724
2.17093	1.42717	1.31231	0.522017	0.018895	3.04961	1.32638	-0.30738	-0.93162
2.17427	1.37943	1.25259	0.487864	-0.02468	2.86633	1.25676	-0.32407	-0.95445
2.1776	1.33449	1.19668	0.454724	-0.06533	2.68191	1.19132	-0.34016	-0.97573
2.18093	1.29217	1.14429	0.422776	-0.10329	2.49892	1.12993	-0.3556	-0.99546
2.18427	1.25253	1.09523	0.392199	-0.13858	2.31969	1.07253	-0.37032	-1.01376
2.1876	1.21528	1.04916	0.363111	-0.17136	2.14624	1.01882	-0.38445	-1.03062
2.19093	1.18041	1.00583	0.335455	-0.20182	1.9803	0.968635	-0.39786	-1.04612
2.19427	1.14781	0.964999	0.309348	-0.23019	1.82319	0.921667	-0.41056	-1.06043
2.1976	1.11723	0.926316	0.284791	-0.2566	1.6759	0.877678	-0.4226	-1.07348
2.20093	1.08862	0.889599	0.261724	-0.28127	1.53911	0.836372	-0.43398	-1.08552
2.20427	1.0618	0.854671	0.240147	-0.3044	1.41305	0.797451	-0.44477	-1.09649
2.2076	1.03664	0.821233	0.220001	-0.32616	1.29777	0.760734	-0.45496	-1.10656
2.21093	1.01304	0.789165	0.201106	-0.34666	1.19305	0.725925	-0.46462	-1.1158
2.21427	0.990868	0.75829	0.183463	-0.36615	1.09845	0.692785	-0.4738	-1.12426
2.2176	0.970006	0.728548	0.166953	-0.38457	1.01334	0.661194	-0.4825	-1.13207
2.22093	0.950456	0.699818	0.151455	-0.40215	0.937104	0.630975	-0.49078	-1.13916
2.22427	0.932038	0.672042	0.136971	-0.41884	0.868917	0.602067	-0.49871	-1.14572
2.2276	0.914693	0.645161	0.123322	-0.43476	0.80806	0.574291	-0.50622	-1.15174
2.23093	0.898421	0.619113	0.110447	-0.44984	0.75388	0.547588	-0.51337	-1.15728
2.23427	0.883102	0.593901	0.098348	-0.4642	0.705659	0.521958	-0.52029	-1.16241
2.2376	0.868618	0.569582	0.087023	-0.47767	0.662804	0.497401	-0.52685	-1.16718
2.24093	0.854909	0.546157	0.076413	-0.49043	0.624716	0.473857	-0.5331	-1.17159
2.24427	0.841975	0.523686	0.066459	-0.50235	0.59098	0.451386	-0.53906	-1.1757
2.2476	0.829697	0.50211	0.05728	-0.51349	0.561118	0.429988	-0.54473	-1.17958
2.25093	0.818074	0.481486	0.048757	-0.52381	0.534892	0.409603	-0.55009	-1.18321
2.25427	0.807047	0.461817	0.040948	-0.5334	0.511944	0.390351	-0.55516	-1.18655
2.2576	0.796556	0.443161	0.033855	-0.54228	0.492156	0.372231	-0.55987	-1.18959
2.26093	0.786602	0.425398	0.027537	-0.55051	0.475347	0.355184	-0.56416	-1.19227
2.26427	0.777304	0.408649	0.021875	-0.55808	0.46128	0.33921	-0.56809	-1.19466
2.2676	0.768661	0.392854	0.016987	-0.56505	0.449777	0.324309	-0.57155	-1.19662
2.27093	0.760794	0.377893	0.012815	-0.57131	0.440776	0.31054	-0.57459	-1.19817
2.27427	0.753701	0.363886	0.009239	-0.57697	0.433981	0.297785	-0.57715	-1.19931
2.2776	0.747442	0.350714	0.006378	-0.58186	0.429273	0.286043	-0.57918	-1.20002
2.28093	0.742078	0.338316	0.004113	-0.58603	0.426412	0.275254	-0.58079	-1.20038
2.28427	0.737667	0.326693	0.002384	-0.58943	0.425041	0.265479	-0.58186	-1.20032
2.2876	0.73427	0.315785	0.001132	-0.59217	0.424922	0.256538	-0.58258	-1.1999
2.29093	0.731766	0.305653	0.000238	-0.5942	0.425696	0.248373	-0.58293	-1.19925
2.29427	0.730217	0.296116	-0.0003	-0.59557	0.427008	0.240982	-0.58293	-1.19829
2.2976	0.729561	0.287175	-0.0006	-0.5964	0.428617	0.234187	-0.58264	-1.1971
2.30093	0.72962	0.278831	-0.00072	-0.59682	0.430107	0.227869	-0.5821	-1.19579
2.30427	0.730336	0.271022	-0.00066	-0.59688	0.43118	0.222027	-0.58138	-1.1943
2.3076	0.731587	0.263751	-0.00054	-0.5967	0.431538	0.216424	-0.58049	-1.19263
2.31093	0.733256	0.256836	-0.00036	-0.59634	0.430942	0.21112	-0.57948	-1.19084
2.31427	0.735044	0.250399	-0.00024	-0.59581	0.429094	0.205874	-0.57834	-1.18887
2.3176	0.736892	0.244379	-0.00012	-0.59521	0.425935	0.200689	-0.57715	-1.18679
2.32093	0.738621	0.238717	-5.96e-05	-0.59444	0.421345	0.195563	-0.5759	-1.18446
2.32427	0.739992	0.233471	-0.00018	-0.5936	0.415266	0.190377	-0.57459	-1.1819
2.3276	0.741005	0.228584	-0.00048	-0.59265	0.407815	0.185192	-0.57316	-1.1791
2.33093	0.741482	0.224173	-0.00095	-0.59146	0.398993	0.180066	-0.57161	-1.17588
2.33427	0.741363	0.220239	-0.00161	-0.59015	0.389099	0.175059	-0.56988	-1.1723
2.3376	0.740647	0.216901	-0.00238	-0.58854	0.37837	0.17029	-0.56791	-1.16825
2.34093	0.739336	0.214219	-0.00316	-0.58663	0.367045	0.16588	-0.56553	-1.16354
2.34427	0.737548	0.212371	-0.00376	-0.58419	0.355482	0.162005	-0.56267	-1.15812
2.3476	0.735462	0.211477	-0.00411	-0.5812	0.344098	0.158906	-0.55915	-1.15174
2.35093	0.733137	0.211716	-0.00387	-0.57727	0.33325	0.15676	-0.55474	-1.14429
2.35427	0.730872	0.213444	-0.0028	-0.57226	0.323296	0.155807	-0.54926	-1.13553
2.3576	0.729024	0.216842	-0.0006	-0.56577	0.314593	0.156462	-0.5424	-1.1251
2.36093	0.727832	0.222266	0.00304	-0.55748	0.30762	0.158846	-0.534	-1.11282
2.36427	0.727713	0.230193	0.008404	-0.54693	0.302732	0.163496	-0.52375	-1.09828
2.3676	0.729203	0.241041	0.015974	-0.53376	0.300348	0.170588	-0.51129	-1.08111
2.37093	0.73266	0.255346	0.025988	-0.51737	0.301003	0.180721	-0.49627	-1.06084
2.37427	0.7388	0.273764	0.038981	-0.49734	0.305057	0.194371	-0.47827	-1.03694
2.3776	0.748038	0.297129	0.055254	-0.47302	0.313163	0.212193	-0.45693	-1.00893
2.38093	0.761092	0.326335	0.075459	-0.4437	0.325859	0.234783	-0.43154	-0.97609
2.38427	0.778735	0.362575	0.100136	-0.40847	0.343859	0.263095	-0.4015	-0.93764
2.3876	0.801742	0.407338	0.130057	-0.36645	0.367939	0.298142	-0.36591	-0.89258
2.39093	0.831246	0.462353	0.166178	-0.3162	0.398993	0.341177	-0.32371	-0.83977
2.39427	0.868559	0.530064	0.209928	-0.256	0.438333	0.393748	-0.27341	-0.77766
2.3976	0.915349	0.613213	0.262856	-0.18388	0.487387	0.457764	-0.21321	-0.70447
2.40093	0.973642	0.715196	0.32717	-0.09722	0.548244	0.535607	-0.14067	-0.61774
2.40427	1.04612	0.840127	0.40555	0.007093	0.623345	0.630081	-0.05287	-0.51481
2.4076	1.136	0.992537	0.501215	0.13274	0.715852	0.744402	0.053763	-0.3922
2.41093	1.24705	1.17743	0.6181	0.283837	0.829518	0.882447	0.183463	-0.24599
2.41427	1.38366	1.40005	0.760734	0.464976	0.968814	1.04833	0.340998	-0.07182
2.4176	1.55055	1.66577	0.933766	0.680923	1.13881	1.24651	0.531614	0.135005
2.42093	1.75267	1.97917	1.14232	0.936687	1.34492	1.48153	0.760674	0.379503
2.42427	1.99461	2.34413	1.39123	1.23674	1.59282	1.75762	1.03337	0.66644
2.4276	2.28059	2.76303	1.68455	1.58519	1.88792	2.07829	1.35416	1.00005
2.43093	2.6136	3.23588	2.02542	1.98477	2.23517	2.44618	1.72633	1.3836
2.43427	2.99496	3.75998	2.41506	2.4364	2.63822	2.86186	2.15101	1.81884
2.4376	3.42363	4.32897	2.85202	2.93869	3.09914	3.32379	2.62684	2.30509
2.44093	3.8957	4.9324	3.33172	3.48675	3.61741	3.82739	3.14879	2.83873
2.44427	4.40353	5.55557	3.84575	4.07219	4.18949	4.36449	3.70771	3.41231
2.4476	4.9358	6.17921	4.3813	4.68206	4.80789	4.92299	4.29004	4.01425
2.45093	5.47701	6.7805	4.92138	5.29927	5.4611	5.48691	4.87751	4.6286
2.45427	6.00797	7.33429	5.44524	5.90271	6.13338	6.0367	5.44792	5.23549
2.4576	6.50638	7.81435	5.92935	6.46859	6.80524	6.55043	5.97632	5.81193
2.46093	6.94829	8.19635	6.34903	6.97201	7.45451	7.00533	6.43653	6.33329
2.46427	7.30973	8.45993	6.68079	7.38919	8.05771	7.37959	6.80375	6.77562
2.4676	7.5689	8.59094	6.90424	7.69967	8.59207	7.65485	7.05683	7.11769
2.47093	7.70849	8.58372	7.0048	7.88885	9.03726	7.8181	7.18063	7.34341
2.47427	7.71773	8.44181	6.97529	7.94965	9.37766	7.86334	7.16793	7.44379
2.4776	7.59387	8.17782	6.8171	7.88337	9.60356	7.79247	7.02059	7.4178
2.48093	7.34288	7.8128	6.54042	7.70003	9.71204	7.61551	6.74945	7.27308
2.48427	6.97917	7.37375	6.16306	7.41744	9.70709	7.34937	6.37364	7.02494
2.4876	6.52462	6.89113	5.70917	7.05904	9.59891	7.01654	5.91832	6.69479
2.49093	6.0063	6.39564	5.20641	6.6517	9.40287	6.64228	5.4124	6.3079
2.49427	5.45376	5.91505	4.68326	6.22255	9.13733	6.25211	4.8852	5.89067
2.4976	4.89634	5.47206	4.16631	5.79655	8.8222	5.86933	4.36372	5.46765
2.50093	4.36026	5.08237	3.67767	5.39404	8.47721	5.51277	3.87043	5.0599
2.50427	3.86667	4.7546	3.23397	5.02962	8.12048	5.19592	3.42184	4.6829
2.5076	3.43007	4.49038	2.84517	4.71169	7.76792	4.92614	3.0278	4.34649
2.51093	3.05837	4.28569	2.51544	4.44281	7.433	4.70525	2.69198	4.05484
2.51427	2.75302	4.13239	2.24364	4.22078	7.12669	4.53043	2.41274	3.80725
2.5176	2.51055	4.01974	2.02483	4.0397	6.85751	4.39555	2.18475	3.59935
2.52093	2.32357	3.93623	1.85162	3.89177	6.63179	4.29237	2.00021	3.42458
2.52427	2.18272	3.87061	1.71548	3.76832	6.45369	4.21184	1.85043	3.27516
2.5276	2.07782	3.81303	1.6079	3.66092	6.32489	4.14527	1.72669	3.14343
2.53093	1.99884	3.75545	1.52117	3.56215	6.24466	4.08477	1.62142	3.02255
2.53427	1.93703	3.69173	1.44863	3.46601	6.20937	4.02379	1.52814	2.90674
2.5376	1.88506	3.61753	1.38491	3.36784	6.21283	3.95715	1.4419	2.79164
2.54093	1.83708	3.53032	1.32597	3.26425	6.24591	3.8811	1.35893	2.6741
2.54427	1.78868	3.42882	1.26862	3.15327	6.29747	3.79318	1.27667	2.55209
2.5476	1.7367	3.31312	1.21069	3.03382	6.35469	3.69203	1.19358	2.42478
2.55093	1.67918	3.18438	1.15067	2.90567	6.40434	3.57747	1.10877	2.29192
2.55427	1.61499	3.0446	1.0879	2.76965	6.43367	3.45016	1.02216	2.15435
2.5576	1.544	2.89649	1.02228	2.62708	6.4314	3.31175	0.934243	2.01333
2.56093	1.46687	2.74313	0.95427	2.47991	6.38872	3.16441	0.846028	1.87051
2.56427	1.38479	2.58779	0.884771	2.33036	6.29985	3.01093	0.758708	1.72788
2.5676	1.2995	2.4336	0.814974	2.18081	6.16217	2.85417	0.673711	1.58745
2.57093	1.21301	2.28334	0.74625	2.03359	5.9762	2.69705	0.592351	1.45114
2.57427	1.12736	2.13939	0.679791	1.89072	5.74529	2.54238	0.515878	1.32048
2.5776	1.04451	2.00361	0.616848	1.75393	5.47528	2.39241	0.445127	1.1968
2.58093	0.966132	1.87731	0.558436	1.62464	5.17374	2.24918	0.380814	1.08105
2.58427	0.893652	1.7612	0.505149	1.50382	4.84937	2.11418	0.323355	0.973761
2.5876	0.827909	1.65564	0.457525	1.39195	4.51142	1.98841	0.272751	0.875235
2.59093	0.769615	1.56057	0.415802	1.28931	4.16893	1.87254	0.228882	0.78541
2.59427	0.719011	1.47569	0.37992	1.19591	3.83043	1.76692	0.19151	0.704229
2.5976	0.675917	1.40053	0.34976	1.11157	3.50344	1.67149	0.160098	0.631392
2.60093	0.640035	1.33455	0.325024	1.03599	3.19427	1.58614	0.134289	0.566542
2.60427	0.611007	1.27703	0.305295	0.968754	2.90775	1.51044	0.113428	0.509262
2.6076	0.588059	1.22732	0.290215	0.909448	2.64728	1.44398	0.097096	0.459075
2.61093	0.570655	1.18476	0.279188	0.857532	2.41476	1.38617	0.084758	0.415564
2.61427	0.558019	1.14858	0.271857	0.81259	2.21074	1.33622	0.075936	0.378251
2.6176	0.549555	1.11812	0.267684	0.774026	2.03472	1.29342	0.070095	0.346661
2.62093	0.544488	1.09267	0.266194	0.741303	1.88518	1.25712	0.066817	0.320256
2.62427	0.542343	1.07163	0.267029	0.713885	1.75977	1.22643	0.065744	0.29856
2.6276	0.542521	1.05429	0.269711	0.691175	1.6557	1.20062	0.066459	0.280976
2.63093	0.544548	1.04022	0.273883	0.672579	1.56999	1.17886	0.068605	0.267029
2.63427	0.548005	1.02872	0.279069	0.657558	1.49947	1.16044	0.071883	0.256181
2.6376	0.552475	1.01942	0.285029	0.645518	1.44112	1.14477	0.075936	0.247955
2.64093	0.557661	1.01191	0.291407	0.635922	1.39213	1.13118	0.080585	0.241876
2.64427	0.563323	1.00571	0.297964	0.628293	1.34987	1.11932	0.085652	0.237584
2.6476	0.569224	1.00064	0.304461	0.622213	1.31226	1.10865	0.090897	0.234663
2.65093	0.575185	0.996351	0.310719	0.617325	1.27763	1.09899	0.096262	0.232756
2.65427	0.581145	0.992656	0.316679	0.613391	1.24455	1.09005	0.101626	0.231624
2.6576	0.586867	0.989377	0.322223	0.610113	1.21206	1.08159	0.106871	0.231147
2.66093	0.592351	0.986397	0.327289	0.607252	1.17958	1.0736	0.111997	0.231087
2.66427	0.597537	0.983596	0.331879	0.604808	1.14667	1.06597	0.117004	0.231445
2.6676	0.602305	0.980914	0.335932	0.602663	1.1133	1.05858	0.121772	0.232041
2.67093	0.606656	0.978351	0.339508	0.600636	1.07944	1.05149	0.126302	0.232935
2.67427	0.61053	0.975788	0.342548	0.598848	1.04535	1.04457	0.130594	0.234008
2.6776	0.613987	0.973284	0.34523	0.597179	1.01119	1.03795	0.134706	0.23526
2.68093	0.616908	0.97084	0.347495	0.595689	0.977397	1.03152	0.138581	0.23663
2.68427	0.619352	0.968337	0.349343	0.594318	0.944138	1.02538	0.142157	0.238121
2.6876	0.621319	0.965893	0.350952	0.593126	0.911713	1.01948	0.145555	0.239551
2.69093	0.622809	0.963449	0.352323	0.592053	0.880361	1.01388	0.148654	0.240922
2.69427	0.623822	0.961006	0.353515	0.591099	0.85032	1.00845	0.151575	0.242233
2.6976	0.624478	0.958562	0.354528	0.590205	0.82165	1.00338	0.154316	0.243425
2.70093	0.624776	0.956178	0.355482	0.58943	0.79447	0.998497	0.15682	0.244498
2.70427	0.624776	0.953794	0.356376	0.588715	0.76896	0.993848	0.159264	0.245392
2.7076	0.624537	0.951409	0.357151	0.588059	0.745058	0.989377	0.161529	0.246167
2.71093	0.624061	0.949085	0.357926	0.587285	0.722826	0.985086	0.163615	0.246823
2.71427	0.623465	0.946701	0.358641	0.58651	0.702202	0.980914	0.165641	0.2473
2.7176	0.622749	0.944316	0.359297	0.585616	0.683188	0.97692	0.167489	0.247717
2.72093	0.621915	0.941932	0.359952	0.584662	0.665784	0.972986	0.169218	0.248015
2.72427	0.62108	0.939488	0.360489	0.583589	0.649869	0.969112	0.170827	0.248253
2.7276	0.620246	0.936985	0.360966	0.582397	0.635326	0.965416	0.172257	0.248432
2.73093	0.619411	0.934303	0.361383	0.581145	0.622153	0.961721	0.173569	0.248611
2.73427	0.618517	0.931501	0.361681	0.579894	0.610113	0.958145	0.174701	0.24873
2.7376	0.617623	0.928581	0.361919	0.578582	0.599205	0.954628	0.175714	0.248849
2.74093	0.61667	0.925481	0.362098	0.577331	0.589252	0.951171	0.176549	0.248969
2.74427	0.615597	0.922382	0.362158	0.576138	0.580192	0.947714	0.177205	0.249088
2.7476	0.614464	0.919163	0.362158	0.574946	0.571907	0.944316	0.177741	0.249207
2.75093	0.613213	0.915945	0.362098	0.573754	0.564337	0.940859	0.178158	0.249267
2.75427	0.611842	0.912666	0.361919	0.572562	0.557363	0.937462	0.178516	0.249386
2.7576	0.610411	0.909448	0.361681	0.571311	0.550926	0.934005	0.178754	0.249445
2.76093	0.608861	0.906229	0.361443	0.569999	0.545025	0.930548	0.178933	0.249445
2.76427	0.607252	0.90307	0.361085	0.568509	0.539541	0.927091	0.179172	0.249386
2.7676	0.605524	0.899911	0.360727	0.5669	0.534415	0.923693	0.17935	0.249326
2.77093	0.603855	0.896692	0.36031	0.565171	0.529587	0.920355	0.179589	0.249267
2.77427	0.602067	0.893474	0.359893	0.563264	0.525057	0.917077	0.179827	0.249147
2.7776	0.600338	0.890136	0.359476	0.561237	0.520766	0.913858	0.180125	0.249028
2.78093	0.59849	0.886738	0.358999	0.559092	0.516653	0.910759	0.180364	0.248849
2.78427	0.596642	0.883281	0.358522	0.556946	0.512779	0.907779	0.180602	0.24873
2.7876	0.594735	0.879765	0.357985	0.5548	0.509083	0.904858	0.180781	0.248551
2.79093	0.592768	0.876188	0.35733	0.552714	0.505567	0.901997	0.1809	0.248373
2.79427	0.590801	0.872612	0.356734	0.550687	0.502169	0.899136	0.18096	0.248075
2.7976	0.588715	0.869036	0.356019	0.54872	0.49901	0.896215	0.181019	0.247657
2.80093	0.586629	0.865579	0.355303	0.546873	0.49597	0.893295	0.18096	0.247121
2.80427	0.584424	0.862122	0.354588	0.545084	0.493109	0.890195	0.1809	0.246465
2.8076	0.582218	0.858843	0.353873	0.543356	0.490427	0.887036	0.180781	0.245631
2.81093	0.579894	0.855625	0.353158	0.541747	0.487864	0.883698	0.180662	0.244737
2.81427	0.577629	0.852466	0.352442	0.540197	0.48542	0.880241	0.180483	0.243783
2.8176	0.575304	0.849426	0.351727	0.538647	0.483036	0.876665	0.180304	0.242829
2.82093	0.57286	0.846386	0.350952	0.537157	0.480771	0.873029	0.180006	0.241876
2.82427	0.570416	0.843406	0.350118	0.535667	0.478566	0.869393	0.179708	0.240982
2.8276	0.567973	0.840485	0.349283	0.534177	0.47642	0.865757	0.17935	0.240147
2.83093	0.56541	0.837505	0.34833	0.532687	0.474274	0.8623	0.178933	0.239491
2.83427	0.562787	0.834584	0.347316	0.531137	0.472069	0.858963	0.178456	0.239015
2.8376	0.560164	0.831723	0.346243	0.529647	0.469923	0.855863	0.177979	0.238657
2.84093	0.557482	0.828922	0.34517	0.528157	0.467777	0.852942	0.177503	0.238419
2.84427	0.5548	0.826299	0.344098	0.526726	0.465631	0.850201	0.177026	0.238419
2.8476	0.552118	0.823796	0.343025	0.525415	0.463545	0.847757	0.176549	0.238538
2.85093	0.549495	0.82159	0.342071	0.524223	0.461578	0.845551	0.176013	0.238776
2.85427	0.546873	0.819564	0.341177	0.523269	0.459731	0.843644	0.175536	0.239193
2.8576	0.54431	0.817835	0.340343	0.522554	0.458002	0.841975	0.175059	0.23973
2.86093	0.541747	0.816345	0.339627	0.522137	0.456512	0.840545	0.174642	0.240445
2.86427	0.539303	0.815034	0.338972	0.522017	0.455201	0.839412	0.174284	0.241339
2.8676	0.536978	0.814021	0.338435	0.522256	0.454187	0.838518	0.173926	0.242412
2.87093	0.534654	0.813127	0.337899	0.522852	0.453353	0.837922	0.173748	0.243664
2.87427	0.532508	0.812471	0.337481	0.523746	0.452816	0.837564	0.173748	0.245154
2.8776	0.530422	0.811994	0.337064	0.524879	0.452459	0.837445	0.173867	0.246763
2.88093	0.528514	0.811636	0.336707	0.526249	0.45228	0.837505	0.174224	0.248611
2.88427	0.526786	0.811517	0.336468	0.527859	0.45228	0.837743	0.174761	0.250638
2.8876	0.525296	0.811577	0.336289	0.529587	0.45234	0.838101	0.175476	0.252783
2.89093	0.523984	0.811696	0.33617	0.531375	0.452518	0.838518	0.176311	0.255048
2.89427	0.522852	0.811994	0.33617	0.533164	0.452697	0.838995	0.177264	0.257313
2.8976	0.521898	0.812352	0.336289	0.534892	0.452876	0.839472	0.178337	0.259638
2.90093	0.521064	0.812709	0.336528	0.536501	0.452936	0.839889	0.17947	0.261903
2.90427	0.520289	0.813007	0.336885	0.538051	0.452995	0.840306	0.180662	0.264168
2.9076	0.519633	0.813186	0.337303	0.539482	0.452936	0.840545	0.181854	0.266254
2.91093	0.518858	0.813127	0.337839	0.540733	0.452816	0.840724	0.183105	0.268281
2.91427	0.518084	0.812709	0.338435	0.541806	0.452638	0.840664	0.184417	0.270128
2.9176	0.51707	0.812054	0.33915	0.5427	0.45234	0.840485	0.185788	0.271857
2.92093	0.515938	0.81104	0.339866	0.543475	0.451982	0.840068	0.187218	0.273407
2.92427	0.514627	0.809729	0.340581	0.544071	0.451624	0.839412	0.188708	0.274777
2.9276	0.513077	0.80812	0.341296	0.544429	0.451207	0.838518	0.190318	0.276029
2.93093	0.511348	0.806272	0.342071	0.544608	0.45085	0.837386	0.191927	0.277042
2.93427	0.509501	0.804245	0.342727	0.544548	0.450432	0.835955	0.193596	0.277877
2.9376	0.507534	0.80204	0.343442	0.54425	0.450075	0.834346	0.195324	0.278473
2.94093	0.505447	0.799775	0.344098	0.543654	0.449717	0.832498	0.196993	0.278831
2.94427	0.503361	0.797391	0.344753	0.54276	0.449419	0.830472	0.198662	0.279009
2.9476	0.501275	0.794888	0.345409	0.541508	0.449121	0.828207	0.200272	0.27895
2.95093	0.499308	0.792265	0.346065	0.539958	0.448823	0.825703	0.201762	0.278652
2.95427	0.497401	0.789523	0.34672	0.538111	0.448585	0.822961	0.203133	0.278056
2.9576	0.495672	0.786543	0.347376	0.535965	0.448287	0.819981	0.204325	0.277221
2.96093	0.494123	0.783384	0.348032	0.533581	0.447929	0.816703	0.205338	0.276148
2.96427	0.492752	0.779927	0.348568	0.530958	0.447452	0.813127	0.206053	0.274777
2.9676	0.49156	0.776172	0.348985	0.528097	0.446916	0.809193	0.206411	0.273168
2.97093	0.490606	0.772119	0.349343	0.525057	0.44626	0.804961	0.20653	0.27138
2.97427	0.489891	0.767767	0.349462	0.521779	0.445306	0.800371	0.206232	0.269353
2.9776	0.489295	0.763059	0.349402	0.518322	0.444233	0.795543	0.205636	0.267088
2.98093	0.488877	0.758111	0.349045	0.514746	0.442803	0.790477	0.204682	0.264645
2.98427	0.48852	0.752985	0.348449	0.510991	0.441134	0.785291	0.203311	0.262082
2.9876	0.488281	0.747621	0.347495	0.507176	0.439167	0.780046	0.201702	0.25934
2.99093	0.487983	0.742197	0.346243	0.503242	0.436842	0.774801	0.199735	0.256479
2.99427	0.487626	0.736654	0.344634	0.499308	0.43422	0.769556	0.197589	0.253558
2.9976	0.487149	0.73117	0.342727	0.495434	0.431299	0.76443	0.195205	0.250518
3.00093	0.486434	0.725746	0.340462	0.49156	0.42814	0.759423	0.192761	0.247538
3.00427	0.48548	0.720441	0.337899	0.487745	0.424862	0.754535	0.190198	0.244558
3.0076	0.484169	0.715315	0.335097	0.484109	0.421345	0.749826	0.187695	0.241637
3.01093	0.482559	0.710368	0.332117	0.480533	0.417829	0.745296	0.185192	0.238836
3.01427	0.480592	0.7056	0.329077	0.477135	0.414193	0.740886	0.182748	0.236213
3.0176	0.478208	0.70107	0.325978	0.473797	0.410616	0.736713	0.180364	0.23371
3.02093	0.475526	0.696778	0.322878	0.470698	0.407159	0.73266	0.178099	0.231445
3.02427	0.472546	0.692725	0.319958	0.467718	0.403762	0.728846	0.175953	0.229359
3.0276	0.469327	0.688851	0.317097	0.464916	0.400484	0.72521	0.173926	0.227392
3.03093	0.46587	0.685155	0.314415	0.462353	0.397384	0.721753	0.172019	0.225663
3.03427	0.462294	0.681698	0.311911	0.460029	0.394464	0.718594	0.170231	0.223994
3.0376	0.458598	0.67842	0.309467	0.458002	0.391781	0.715613	0.168502	0.222504
3.04093	0.454843	0.67538	0.307202	0.456214	0.389338	0.712812	0.166893	0.221074
3.04427	0.451028	0.67246	0.304937	0.454724	0.387132	0.710249	0.165403	0.219822
3.0476	0.447214	0.669718	0.302792	0.453472	0.385284	0.707924	0.164032	0.21863
3.05093	0.443399	0.667155	0.300646	0.452459	0.383794	0.705659	0.16278	0.217617
3.05427	0.439644	0.664711	0.298619	0.451624	0.382662	0.703633	0.161648	0.216722
3.0576	0.436008	0.662446	0.296652	0.450969	0.381887	0.701666	0.160694	0.215948
3.06093	0.432372	0.660241	0.294805	0.450432	0.38147	0.699759	0.15986	0.215352
3.06427	0.428915	0.658154	0.293136	0.450015	0.38147	0.697911	0.159085	0.214875
3.0676	0.425518	0.656188	0.291646	0.449717	0.381768	0.696123	0.158489	0.214517
3.07093	0.422299	0.654221	0.290334	0.449479	0.382423	0.694394	0.157952	0.214338
3.07427	0.419199	0.652313	0.289261	0.4493	0.383317	0.692725	0.157475	0.214338
3.0776	0.416279	0.650465	0.288367	0.44924	0.38445	0.691175	0.157058	0.214458
3.08093	0.413537	0.648677	0.287652	0.449181	0.385702	0.689745	0.156701	0.214756
3.08427	0.410914	0.646949	0.286996	0.449121	0.387132	0.688434	0.156403	0.215173
3.0876	0.408471	0.64528	0.28646	0.449121	0.388622	0.687301	0.156164	0.215769
3.09093	0.406086	0.64373	0.285983	0.449061	0.390112	0.686347	0.155985	0.216484
3.09427	0.403881	0.64218	0.285566	0.449002	0.391543	0.685453	0.155866	0.217378
3.0976	0.401735	0.64081	0.285149	0.448883	0.392795	0.684619	0.155807	0.218332
3.10093	0.399649	0.639558	0.284791	0.448704	0.393927	0.683844	0.155866	0.219405
3.10427	0.397623	0.638425	0.284493	0.448525	0.394881	0.683069	0.155926	0.220478
3.1076	0.395715	0.637412	0.284255	0.448346	0.395536	0.682294	0.156105	0.22161
3.11093	0.393808	0.636518	0.284016	0.448167	0.396073	0.68146	0.156343	0.222743
3.11427	0.39202	0.635743	0.283897	0.447989	0.396371	0.680566	0.156581	0.223815
3.1176	0.390291	0.634968	0.283837	0.447989	0.39649	0.679672	0.15682	0.224948
3.12093	0.388682	0.634372	0.283778	0.448048	0.39649	0.678897	0.157058	0.226021
3.12427	0.387192	0.633836	0.283718	0.448406	0.396371	0.678182	0.157356	0.227213
3.1276	0.385761	0.633419	0.283659	0.449002	0.396132	0.677705	0.157654	0.228465
3.13093	0.38451	0.63318	0.283539	0.449836	0.395715	0.677526	0.157952	0.229836
3.13427	0.383258	0.63318	0.28336	0.451088	0.395238	0.677645	0.15831	0.231504
3.1376	0.382066	0.633478	0.283122	0.452697	0.394642	0.678062	0.158608	0.233412
3.14093	0.380933	0.634074	0.282884	0.454664	0.393808	0.678957	0.159025	0.235736
3.14427	0.379741	0.635147	0.282586	0.457048	0.392914	0.680268	0.159562	0.238419
3.1476	0.378609	0.636637	0.282347	0.45985	0.391841	0.681996	0.160277	0.241578
3.15093	0.377417	0.638664	0.282168	0.463068	0.390589	0.684261	0.161111	0.245214
3.15427	0.376344	0.641108	0.282109	0.466645	0.389338	0.687003	0.162184	0.249386
3.1576	0.375271	0.644028	0.282168	0.470579	0.388086	0.690222	0.163555	0.253975
3.16093	0.374258	0.647426	0.282407	0.47493	0.386834	0.693977	0.165105	0.259101
3.16427	0.373363	0.6513	0.282884	0.479698	0.385761	0.698268	0.166953	0.264585
3.1676	0.372648	0.655532	0.28348	0.484824	0.384867	0.703037	0.169039	0.270486
3.17093	0.371993	0.660181	0.284314	0.490308	0.384271	0.708282	0.171423	0.276744
3.17427	0.371516	0.665128	0.285447	0.496149	0.383973	0.713885	0.173986	0.28336
3.1776	0.371099	0.670433	0.286818	0.502408	0.383973	0.719845	0.176847	0.290155
3.18093	0.370741	0.676036	0.288486	0.508904	0.384271	0.726104	0.179946	0.297189
3.18427	0.370443	0.681877	0.290513	0.515759	0.384867	0.732481	0.183344	0.304461
3.1876	0.370204	0.687957	0.292838	0.522792	0.385761	0.738919	0.187039	0.311792
3.19093	0.370085	0.694156	0.29552	0.530005	0.386834	0.745416	0.191033	0.319302
3.19427	0.370085	0.700355	0.2985	0.537217	0.388026	0.751734	0.195265	0.326812
3.1976	0.370264	0.706553	0.301778	0.544488	0.389397	0.757933	0.199795	0.334322
3.20093	0.370622	0.712574	0.305295	0.551522	0.390768	0.763953	0.204504	0.341773
3.20427	0.371218	0.718355	0.30905	0.558376	0.392139	0.769615	0.209212	0.349045
3.2076	0.371993	0.72372	0.312924	0.564754	0.39345	0.77486	0.213981	0.356078
3.21093	0.373006	0.728667	0.316918	0.570655	0.394702	0.779629	0.218511	0.362754
3.21427	0.374138	0.732958	0.320911	0.5759	0.395775	0.783801	0.222862	0.369012
3.2176	0.37545	0.736594	0.324786	0.58037	0.396669	0.787318	0.226796	0.374615
3.22093	0.376821	0.739455	0.328541	0.584006	0.397444	0.79	0.230253	0.379503
3.22427	0.37837	0.741482	0.332057	0.586629	0.397921	0.791788	0.233233	0.383556
3.2276	0.37992	0.742614	0.335217	0.588238	0.398159	0.792682	0.235736	0.386655
3.23093	0.381649	0.742733	0.338078	0.588834	0.398099	0.792503	0.237703	0.388622
3.23427	0.383377	0.741839	0.340521	0.588298	0.397801	0.791311	0.239193	0.389516
3.2376	0.385284	0.739932	0.342548	0.586689	0.397086	0.789046	0.240088	0.389218
3.24093	0.387251	0.737011	0.344038	0.584006	0.396073	0.785768	0.240505	0.387788
3.24427	0.389218	0.733018	0.344992	0.580311	0.394642	0.781476	0.240445	0.385284
3.2476	0.391185	0.728071	0.345469	0.575721	0.392795	0.776291	0.239849	0.381768
3.25093	0.392973	0.72217	0.345349	0.570297	0.390589	0.770271	0.238836	0.377357
3.25427	0.394702	0.715494	0.344694	0.564158	0.388086	0.763476	0.237286	0.372231
3.2576	0.396132	0.708103	0.343502	0.557423	0.385225	0.756145	0.23526	0.366509
3.26093	0.397205	0.700116	0.341773	0.55021	0.382125	0.748217	0.232875	0.36025
3.26427	0.397921	0.691712	0.339568	0.542581	0.378788	0.739992	0.230014	0.353575
3.2676	0.398219	0.683069	0.336885	0.534713	0.37533	0.731528	0.226915	0.34672
3.27093	0.398099	0.674248	0.333846	0.526667	0.371814	0.722945	0.223517	0.339627
3.27427	0.397444	0.665486	0.330448	0.51856	0.368237	0.714302	0.220001	0.332475
3.2776	0.39643	0.656843	0.326872	0.510454	0.364661	0.705779	0.216424	0.325263
3.28093	0.39494	0.648379	0.323117	0.502527	0.361145	0.697434	0.212789	0.31817
3.28427	0.393093	0.640273	0.319302	0.494778	0.357687	0.689209	0.209153	0.311136
3.2876	0.390887	0.632405	0.315487	0.487328	0.35423	0.681221	0.205576	0.304222
3.29093	0.388324	0.624955	0.311673	0.480175	0.350833	0.673532	0.20206	0.297606
3.29427	0.385463	0.617802	0.307918	0.47332	0.347435	0.666082	0.198781	0.291228
3.2976	0.382423	0.611007	0.304341	0.466883	0.344098	0.658989	0.195563	0.285149
3.30093	0.379205	0.60451	0.300825	0.460744	0.34076	0.652134	0.192583	0.279367
3.30427	0.375867	0.598252	0.297427	0.455022	0.337541	0.645578	0.189722	0.273943
3.3076	0.37241	0.592291	0.294209	0.449657	0.334382	0.639379	0.187039	0.268877
3.31093	0.368834	0.58651	0.291169	0.444651	0.331402	0.633538	0.184536	0.264168
3.31427	0.365257	0.581026	0.288188	0.439942	0.328541	0.627935	0.182211	0.259757
3.3176	0.361681	0.575662	0.285447	0.435531	0.325978	0.62269	0.180066	0.255704
3.32093	0.358105	0.570595	0.282824	0.431478	0.323594	0.617802	0.178099	0.251949
3.32427	0.354588	0.565767	0.28038	0.427783	0.321507	0.613153	0.176311	0.248492
3.3276	0.351071	0.561178	0.278115	0.424325	0.31966	0.608802	0.174582	0.245333
3.33093	0.347674	0.556827	0.27597	0.421226	0.31805	0.604689	0.173032	0.242472
3.33427	0.344276	0.552833	0.274003	0.418305	0.31662	0.600815	0.171542	0.239909
3.3376	0.340939	0.549078	0.272155	0.415683	0.315309	0.597179	0.170112	0.237525
3.34093	0.33772	0.545621	0.270426	0.413179	0.314116	0.593722	0.1688	0.235438
3.34427	0.334501	0.542462	0.268757	0.410855	0.312984	0.590503	0.167608	0.233591
3.3476	0.331402	0.539601	0.267208	0.408709	0.311911	0.587463	0.166476	0.231922
3.35093	0.328302	0.536978	0.265718	0.406682	0.310838	0.584662	0.165403	0.230491
3.35427	0.325322	0.534594	0.264347	0.404775	0.309825	0.58198	0.164449	0.229299
3.3576	0.322402	0.532389	0.263095	0.402987	0.308871	0.579536	0.163674	0.228226
3.36093	0.319541	0.530243	0.262022	0.401318	0.308037	0.577211	0.163019	0.227392
3.36427	0.316858	0.528276	0.261068	0.399828	0.307262	0.575125	0.162542	0.226676
3.3676	0.314355	0.526369	0.260293	0.398517	0.306726	0.573218	0.162244	0.2262
3.37093	0.311971	0.524521	0.259638	0.397384	0.306368	0.571489	0.162065	0.225782
3.37427	0.309825	0.522733	0.259221	0.396371	0.306189	0.56994	0.162065	0.225425
3.3776	0.307858	0.520945	0.258923	0.395536	0.306308	0.568509	0.162184	0.225186
3.38093	0.306129	0.519276	0.258744	0.394762	0.306666	0.567198	0.162423	0.224888
3.38427	0.30458	0.517607	0.258625	0.394106	0.307262	0.566006	0.162721	0.22465
3.3876	0.303268	0.515938	0.258565	0.39345	0.307977	0.564814	0.163078	0.224411
3.39093	0.302196	0.514388	0.258446	0.392795	0.308871	0.563622	0.163436	0.224113
3.39427	0.301242	0.512898	0.258386	0.392139	0.309825	0.562429	0.163794	0.223815
3.3976	0.300467	0.511527	0.258207	0.391424	0.310838	0.561178	0.164092	0.223517
3.40093	0.299811	0.510156	0.258029	0.390649	0.311852	0.559926	0.16439	0.223279
3.40427	0.299215	0.508904	0.25785	0.389874	0.312805	0.558674	0.164568	0.2231
3.4076	0.298619	0.507712	0.257611	0.38904	0.313699	0.557482	0.164688	0.222981
3.41093	0.297964	0.50658	0.257373	0.388145	0.314474	0.556231	0.164747	0.222981
3.41427	0.297308	0.505507	0.257194	0.387311	0.315189	0.555098	0.164568	0.222981
3.4176	0.296474	0.504494	0.257015	0.386536	0.315785	0.554085	0.16427	0.222981
3.42093	0.295639	0.50354	0.256836	0.385821	0.316262	0.553071	0.163794	0.222981
3.42427	0.294626	0.502646	0.256658	0.385225	0.316679	0.552237	0.163198	0.222921
3.4276	0.293553	0.501692	0.25636	0.384688	0.317037	0.551403	0.162363	0.222802
3.43093	0.292361	0.500798	0.256002	0.384271	0.317216	0.550628	0.161469	0.222623
3.43427	0.291169	0.499785	0.255525	0.383854	0.317335	0.549853	0.160456	0.222325
3.4376	0.289917	0.498652	0.254869	0.383496	0.317335	0.549018	0.159442	0.222027
3.44093	0.288606	0.49746	0.253975	0.383198	0.317276	0.548184	0.15837	0.22167
3.44427	0.287294	0.496149	0.252903	0.382781	0.317097	0.54723	0.157356	0.221372
3.4476	0.285864	0.494659	0.251651	0.382364	0.316858	0.546277	0.156343	0.221074
3.45093	0.284433	0.49305	0.25022	0.381768	0.31662	0.545204	0.155449	0.220895
3.45427	0.282943	0.491261	0.248671	0.381112	0.316322	0.544071	0.154495	0.220776
3.4576	0.281394	0.489473	0.247002	0.380337	0.316024	0.54282	0.153601	0.220716
3.46093	0.279844	0.487626	0.245333	0.379384	0.315785	0.541508	0.152767	0.220776
3.46427	0.278175	0.485778	0.243664	0.37837	0.315607	0.540197	0.151932	0.220895
3.4676	0.276566	0.484049	0.241995	0.377238	0.315547	0.538707	0.151038	0.221014
3.47093	0.274837	0.482321	0.240386	0.376046	0.315487	0.537157	0.150204	0.221133
3.47427	0.273168	0.480711	0.238895	0.374854	0.315547	0.535488	0.149429	0.221133
3.4776	0.27138	0.479162	0.237465	0.373662	0.315607	0.53376	0.148654	0.221133
3.48093	0.269592	0.477612	0.236154	0.372469	0.315785	0.531912	0.147939	0.220954
3.48427	0.267804	0.476182	0.234962	0.371337	0.315964	0.530005	0.147283	0.220776
3.4876	0.265896	0.474691	0.233948	0.370324	0.316203	0.528097	0.146687	0.220478
3.49093	0.263989	0.473201	0.232995	0.36931	0.316441	0.52619	0.14621	0.22006
3.49427	0.262022	0.471652	0.23222	0.368357	0.316739	0.524342	0.145733	0.219643
3.4976	0.260115	0.470042	0.231445	0.367403	0.316978	0.522614	0.145376	0.219166
3.50093	0.258148	0.468493	0.230789	0.366509	0.317156	0.521004	0.145078	0.21857
3.50427	0.2563	0.466883	0.230193	0.365615	0.317216	0.519514	0.144839	0.217974
3.5076	0.254571	0.465274	0.229657	0.364721	0.317097	0.518143	0.14466	0.217319
3.51093	0.252962	0.463784	0.229061	0.363767	0.316739	0.516951	0.144541	0.216603
3.51427	0.251472	0.462294	0.228465	0.362873	0.316143	0.515759	0.144422	0.215828
3.5176	0.250101	0.460863	0.227869	0.361919	0.315309	0.514627	0.144362	0.214994
3.52093	0.248849	0.459433	0.227153	0.361025	0.314236	0.513554	0.144303	0.214219
3.52427	0.247777	0.458062	0.226438	0.360072	0.312865	0.512362	0.144243	0.213444
3.5276	0.246704	0.456572	0.225723	0.359178	0.311375	0.511169	0.144184	0.212669
3.53093	0.24575	0.455141	0.224948	0.358343	0.309706	0.509918	0.144064	0.212014
3.53427	0.244856	0.453532	0.224233	0.357449	0.307977	0.508547	0.143886	0.211358
3.5376	0.243962	0.451922	0.223517	0.356615	0.306189	0.507116	0.143647	0.210762
3.54093	0.243127	0.450194	0.222921	0.355721	0.304461	0.505626	0.143468	0.210166
3.54427	0.242233	0.448465	0.222385	0.354826	0.302792	0.504076	0.14323	0.20963
3.5476	0.241399	0.446737	0.221908	0.353932	0.301182	0.502527	0.142992	0.209093
3.55093	0.240564	0.445008	0.22161	0.352919	0.299692	0.500977	0.142813	0.208557
3.55427	0.23973	0.443339	0.221372	0.351906	0.298262	0.499487	0.142634	0.207961
3.5576	0.238895	0.44173	0.221193	0.350773	0.296831	0.497997	0.142515	0.207365
3.56093	0.238061	0.44018	0.221074	0.3497	0.29552	0.496566	0.142395	0.206769
3.56427	0.237167	0.43869	0.221014	0.348568	0.294209	0.495136	0.142276	0.206113
3.5676	0.236273	0.43726	0.221014	0.347495	0.292897	0.493824	0.142157	0.205398
3.57093	0.235379	0.435829	0.220954	0.346422	0.291765	0.492513	0.142038	0.204742
3.57427	0.234485	0.434458	0.220954	0.345469	0.290692	0.491321	0.141859	0.204086
3.5776	0.233591	0.433147	0.220895	0.344515	0.289857	0.490069	0.14168	0.20349
3.58093	0.232756	0.431836	0.220835	0.34368	0.289202	0.488877	0.141442	0.202954
3.58427	0.231922	0.430644	0.220716	0.342906	0.288785	0.487685	0.141263	0.202417
3.5876	0.231087	0.429451	0.220537	0.34219	0.288785	0.486553	0.141025	0.202
3.59093	0.230312	0.428319	0.220299	0.341415	0.289083	0.485361	0.140846	0.201583
3.59427	0.229478	0.427246	0.220001	0.3407	0.289738	0.484169	0.140667	0.201225
3.5976	0.228584	0.426292	0.219584	0.339925	0.290751	0.483036	0.140548	0.200927
3.60093	0.22769	0.425279	0.219107	0.339091	0.292063	0.481784	0.140369	0.200689
3.60427	0.226796	0.424325	0.21857	0.338256	0.293612	0.480592	0.140309	0.200391
3.6076	0.225842	0.423372	0.217974	0.337362	0.295401	0.479341	0.14019	0.200152
3.61093	0.224829	0.422299	0.217319	0.336528	0.297248	0.478029	0.140131	0.199854
3.61427	0.223815	0.421226	0.216663	0.335693	0.299215	0.476718	0.140071	0.199556
3.6176	0.222802	0.420094	0.215948	0.334918	0.301063	0.475407	0.139952	0.199258
3.62093	0.221729	0.418901	0.215232	0.334263	0.302911	0.474155	0.139773	0.19896
3.62427	0.220656	0.41765	0.214458	0.333667	0.30452	0.472903	0.139594	0.198722
3.6276	0.219643	0.416458	0.213683	0.33313	0.305951	0.471711	0.139415	0.198424
3.63093	0.21863	0.415266	0.212908	0.332773	0.307143	0.470638	0.139236	0.198245
3.63427	0.217617	0.414133	0.212133	0.332475	0.308037	0.469685	0.138938	0.198126
3.6376	0.216663	0.41306	0.211418	0.332296	0.308633	0.468791	0.13864	0.198126
3.64093	0.215709	0.412166	0.210702	0.332236	0.308931	0.468075	0.138342	0.198185
3.64427	0.214875	0.411391	0.210047	0.332236	0.308871	0.467479	0.137985	0.198364
3.6476	0.21404	0.410676	0.20951	0.332355	0.308573	0.467062	0.137687	0.198603
3.65093	0.213385	0.41014	0.209033	0.332594	0.308037	0.466764	0.137448	0.19896
3.65427	0.212729	0.409722	0.208676	0.332952	0.307262	0.466526	0.137329	0.199378
3.6576	0.212133	0.409365	0.208437	0.333428	0.306189	0.466406	0.13721	0.199854
3.66093	0.211596	0.409126	0.208259	0.334024	0.304997	0.466347	0.13721	0.200391
3.66427	0.21112	0.408947	0.208259	0.33468	0.303566	0.466347	0.137269	0.200927
3.6676	0.210702	0.408769	0.208259	0.335455	0.302017	0.466347	0.137389	0.201583
3.67093	0.210285	0.408649	0.208318	0.336289	0.300348	0.466406	0.137568	0.202298
3.67427	0.209928	0.408471	0.208378	0.337064	0.2985	0.466526	0.137866	0.203073
3.6776	0.20957	0.408292	0.208497	0.337839	0.296474	0.466645	0.138104	0.203967
3.68093	0.209212	0.408053	0.208616	0.338614	0.294387	0.466764	0.138342	0.204861
3.68427	0.208855	0.407815	0.208676	0.33921	0.292122	0.466943	0.13864	0.205815
3.6876	0.208437	0.407577	0.208795	0.339687	0.289857	0.467122	0.138938	0.206828
3.69093	0.20802	0.407219	0.208914	0.340104	0.287473	0.4673	0.139177	0.207841
3.69427	0.207603	0.406861	0.209033	0.340343	0.285089	0.46736	0.139475	0.208855
3.6976	0.207186	0.406444	0.209093	0.340462	0.282645	0.4673	0.139773	0.209808
3.70093	0.206709	0.406027	0.209212	0.340521	0.280142	0.467122	0.140071	0.210702
3.70427	0.206172	0.40549	0.209212	0.340462	0.277638	0.466824	0.140429	0.211477
3.7076	0.205696	0.404954	0.209212	0.340343	0.275075	0.466347	0.140727	0.212193
3.71093	0.205219	0.404358	0.209093	0.340164	0.272572	0.465691	0.141025	0.212789
3.71427	0.204742	0.403702	0.208914	0.339866	0.270069	0.464916	0.141323	0.213265
3.7176	0.204325	0.402987	0.208616	0.339508	0.267625	0.463963	0.141501	0.213683
3.72093	0.203967	0.402212	0.208259	0.339091	0.265181	0.463009	0.141561	0.213921
3.72427	0.203609	0.401378	0.207782	0.338554	0.262797	0.461936	0.141501	0.21404
3.7276	0.203311	0.400484	0.207245	0.337958	0.260532	0.460863	0.141323	0.21404
3.73093	0.202954	0.39953	0.206649	0.337243	0.258327	0.45979	0.140965	0.213802
3.73427	0.202656	0.398517	0.206053	0.336409	0.2563	0.458717	0.140488	0.213385
3.7376	0.202298	0.397444	0.205398	0.335515	0.254452	0.457644	0.139952	0.212848
3.74093	0.201941	0.396371	0.204742	0.33462	0.252664	0.456631	0.139296	0.212073
3.74427	0.201583	0.395238	0.204086	0.333667	0.251114	0.455618	0.138581	0.21112
3.7476	0.201106	0.394106	0.20349	0.332773	0.249624	0.454664	0.137866	0.210047
3.75093	0.20057	0.392914	0.202835	0.331879	0.248313	0.453711	0.13721	0.208914
3.75427	0.199974	0.391722	0.202239	0.331044	0.247061	0.452757	0.136614	0.207782
3.7576	0.199378	0.390589	0.201702	0.330269	0.245929	0.451803	0.136137	0.20659
3.76093	0.198722	0.389397	0.201166	0.329554	0.244856	0.45085	0.13566	0.205457
3.76427	0.197947	0.388145	0.200748	0.328898	0.243843	0.449896	0.135243	0.204384
3.7676	0.197172	0.386953	0.200331	0.328183	0.242949	0.448823	0.134945	0.203431
3.77093	0.196397	0.385642	0.199974	0.327528	0.242114	0.44775	0.134647	0.202537
3.77427	0.195563	0.38439	0.199676	0.326872	0.241399	0.446618	0.134468	0.201702
3.7776	0.194728	0.383019	0.199378	0.326157	0.240743	0.445366	0.134289	0.200987
3.78093	0.193894	0.381708	0.19908	0.325501	0.240266	0.444055	0.13417	0.200391
3.78427	0.193119	0.380337	0.198781	0.324726	0.239789	0.442624	0.13411	0.199854
3.7876	0.192285	0.378966	0.198483	0.323951	0.239491	0.441134	0.13417	0.199318
3.79093	0.19145	0.377595	0.198066	0.323117	0.239134	0.439584	0.13423	0.198901
3.79427	0.190616	0.376344	0.197589	0.322223	0.238836	0.438035	0.134349	0.198483
3.7976	0.189781	0.375092	0.197053	0.321329	0.238478	0.436425	0.134528	0.198066
3.80093	0.188887	0.37384	0.196517	0.320315	0.238121	0.434875	0.134706	0.197649
3.80427	0.187933	0.372708	0.19592	0.319242	0.237703	0.433326	0.134945	0.197172
3.8076	0.18692	0.371635	0.195384	0.31817	0.237226	0.431895	0.135064	0.196755
3.81093	0.185907	0.370562	0.194848	0.317037	0.23675	0.430524	0.135124	0.196218
3.81427	0.184894	0.369489	0.194371	0.315905	0.236213	0.429213	0.135124	0.195682
3.8176	0.18388	0.368476	0.194013	0.314772	0.235736	0.427961	0.135005	0.195205
3.82093	0.182867	0.367403	0.193715	0.313699	0.23526	0.426769	0.134766	0.194669
3.82427	0.181854	0.36639	0.193536	0.312626	0.234842	0.425696	0.134349	0.194132
3.8276	0.1809	0.365317	0.193417	0.311673	0.234485	0.424623	0.133872	0.193536
3.83093	0.180006	0.364184	0.193357	0.310779	0.234067	0.423551	0.133336	0.193
3.83427	0.179112	0.362992	0.193357	0.309885	0.233591	0.422478	0.13268	0.192404
3.8376	0.178337	0.3618	0.193357	0.308931	0.233054	0.421405	0.132084	0.191867
3.84093	0.177562	0.360548	0.193417	0.308037	0.232399	0.420272	0.131428	0.191271
3.84427	0.176847	0.359237	0.193417	0.307083	0.231683	0.41908	0.130832	0.190735
3.8476	0.176132	0.357985	0.193417	0.30607	0.230908	0.417829	0.130296	0.190139
3.85093	0.175416	0.356674	0.193357	0.305057	0.230014	0.416577	0.129879	0.189602
3.85427	0.174761	0.355422	0.193298	0.303984	0.22912	0.415266	0.129461	0.189126
3.8576	0.174105	0.354171	0.193179	0.30303	0.228226	0.413954	0.129163	0.188649
3.86093	0.17345	0.353038	0.193	0.302136	0.227392	0.412703	0.128865	0.188172
3.86427	0.172853	0.351906	0.192881	0.301361	0.226676	0.411451	0.128627	0.187755
3.8676	0.172198	0.350833	0.192702	0.300705	0.226021	0.410259	0.128508	0.187278
3.87093	0.171661	0.34982	0.192523	0.300229	0.225484	0.409186	0.128329	0.186741
3.87427	0.171125	0.348866	0.192285	0.299931	0.225067	0.408173	0.128269	0.186205
3.8776	0.170648	0.347853	0.192106	0.299692	0.22471	0.407219	0.12821	0.185609
3.88093	0.170171	0.346899	0.191867	0.299573	0.224471	0.406325	0.12815	0.185072
3.88427	0.169754	0.346005	0.191689	0.299454	0.224292	0.40555	0.12821	0.184596
3.8876	0.169337	0.345051	0.19145	0.299335	0.224173	0.404835	0.128269	0.184178
3.89093	0.16892	0.344157	0.191212	0.299156	0.224173	0.404239	0.128388	0.18388
3.89427	0.168443	0.343323	0.191033	0.299037	0.224113	0.403821	0.128508	0.183761
3.8976	0.167847	0.342548	0.190794	0.298858	0.224113	0.403464	0.128627	0.183761
3.90093	0.167251	0.341892	0.190616	0.298738	0.224113	0.403285	0.128806	0.184
3.90427	0.166595	0.341356	0.190437	0.298738	0.224054	0.403225	0.128984	0.184476
3.9076	0.16588	0.340998	0.190318	0.298858	0.224113	0.403345	0.129223	0.185072
3.91093	0.165105	0.3407	0.190198	0.299096	0.224173	0.403583	0.129461	0.185847
3.91427	0.16433	0.340641	0.190139	0.299633	0.224233	0.403941	0.1297	0.186741
3.9176	0.163496	0.3407	0.190079	0.300348	0.224411	0.404477	0.130057	0.187874
3.92093	0.162721	0.340939	0.190079	0.301301	0.224769	0.405133	0.130475	0.189126
3.92427	0.161886	0.341415	0.190198	0.302553	0.225186	0.405908	0.130951	0.190496
3.9276	0.161111	0.342131	0.190377	0.303984	0.225842	0.406861	0.131607	0.192046
3.93093	0.160396	0.343025	0.190556	0.305712	0.226676	0.408053	0.132382	0.193775
3.93427	0.159681	0.344217	0.190914	0.30762	0.22769	0.409424	0.133276	0.195682
3.9376	0.159025	0.345647	0.191331	0.309765	0.228822	0.411034	0.134408	0.197709
3.94093	0.158489	0.347257	0.191867	0.31209	0.230074	0.412822	0.13566	0.199914
3.94427	0.158072	0.349164	0.192463	0.314593	0.231385	0.414908	0.137091	0.202239
3.9476	0.157773	0.35131	0.193238	0.317276	0.232697	0.417173	0.13864	0.204682
3.95093	0.157654	0.353694	0.194073	0.320017	0.234127	0.419617	0.140309	0.207245
3.95427	0.157654	0.356317	0.195086	0.322938	0.235498	0.42218	0.142157	0.209928
3.9576	0.157773	0.358999	0.196218	0.325859	0.236988	0.424862	0.144005	0.212789
3.96093	0.158012	0.36186	0.19753	0.328839	0.238478	0.427663	0.145972	0.215828
3.96427	0.15837	0.364721	0.19902	0.331759	0.240028	0.430465	0.147939	0.218987
3.9676	0.158787	0.367582	0.200689	0.33462	0.241697	0.433326	0.149965	0.222266
3.97093	0.159264	0.370383	0.202477	0.337422	0.243485	0.436068	0.151992	0.225663
3.97427	0.1598	0.373006	0.204444	0.340044	0.245392	0.43875	0.153959	0.229061
3.9776	0.160396	0.375509	0.206411	0.342548	0.247419	0.441313	0.155985	0.232458
3.98093	0.161052	0.377774	0.208437	0.344872	0.249565	0.443637	0.157893	0.235796
3.98427	0.161827	0.37986	0.210464	0.347018	0.25177	0.445783	0.1598	0.238895
3.9876	0.162721	0.381708	0.212431	0.348926	0.253975	0.447631	0.161648	0.241816
3.99093	0.163734	0.383377	0.214338	0.350654	0.256121	0.4493	0.163436	0.244379
3.99427	0.164807	0.384867	0.216126	0.352204	0.258148	0.450671	0.165045	0.246644
3.9976	0.166059	0.386119	0.217855	0.353515	0.259995	0.451803	0.166535	0.248551
4.00093	0.16737	0.387251	0.219524	0.354588	0.261664	0.452697	0.167787	0.250041
4.00427	0.16886	0.388145	0.221014	0.355363	0.263095	0.453353	0.168741	0.251293
4.0076	0.17041	0.388801	0.222445	0.355899	0.264287	0.45383	0.169456	0.252187
4.01093	0.172019	0.389218	0.223756	0.356138	0.265181	0.454009	0.169873	0.252903
4.01427	0.173688	0.389397	0.224948	0.356078	0.265777	0.454009	0.169933	0.253379
4.0176	0.175416	0.389218	0.225902	0.355601	0.266135	0.45377	0.169754	0.253737
4.02093	0.177145	0.388741	0.226617	0.354886	0.266254	0.453174	0.169218	0.253975
4.02427	0.178814	0.387847	0.227094	0.353813	0.266075	0.45234	0.168383	0.254035
4.0276	0.180364	0.386655	0.227332	0.352442	0.265658	0.451207	0.16731	0.253975
4.03093	0.181794	0.385046	0.227332	0.350833	0.264943	0.449717	0.166059	0.253797
4.03427	0.183046	0.383139	0.227153	0.348985	0.264049	0.447989	0.164688	0.253379
4.0376	0.184059	0.380993	0.226796	0.346959	0.262976	0.446022	0.163198	0.252843
4.04093	0.184774	0.378609	0.226259	0.344813	0.261724	0.443816	0.161648	0.252068
4.04427	0.185251	0.375986	0.225544	0.342488	0.260293	0.441432	0.160098	0.250995
4.0476	0.18549	0.373244	0.22471	0.340104	0.258744	0.438869	0.158489	0.249743
4.05093	0.18543	0.370443	0.223756	0.337601	0.257075	0.436306	0.156879	0.248194
4.05427	0.185132	0.367522	0.222564	0.334978	0.255287	0.433624	0.15527	0.246406
4.0576	0.184596	0.364602	0.221193	0.332296	0.253379	0.430882	0.153661	0.244439
4.06093	0.183821	0.361621	0.219584	0.329494	0.251412	0.428081	0.152111	0.242174
4.06427	0.182927	0.358641	0.217736	0.326633	0.249326	0.42522	0.150561	0.23967
4.0676	0.181913	0.355542	0.215769	0.323653	0.247121	0.422299	0.149012	0.237048
4.07093	0.180662	0.352442	0.213623	0.320673	0.244915	0.419259	0.147521	0.234187
4.07427	0.17935	0.349224	0.211418	0.317574	0.242651	0.4161	0.145972	0.231206
4.0776	0.17786	0.345945	0.209212	0.314534	0.240386	0.412881	0.144422	0.228167
4.08093	0.176251	0.342607	0.207067	0.311434	0.238121	0.409603	0.142932	0.225008
4.08427	0.174463	0.339329	0.20504	0.308394	0.235915	0.406206	0.141382	0.221789
4.0876	0.172615	0.335991	0.203192	0.305414	0.233769	0.402808	0.139892	0.21863
4.09093	0.170648	0.332773	0.201464	0.302553	0.231743	0.399411	0.138462	0.21553
4.09427	0.168562	0.329554	0.199914	0.299811	0.229776	0.396073	0.137031	0.212431
4.0976	0.166416	0.326455	0.198483	0.297129	0.227928	0.392854	0.13566	0.20951
4.10093	0.16427	0.323474	0.197113	0.294626	0.22608	0.389695	0.134289	0.206649
4.10427	0.162125	0.320554	0.195801	0.292182	0.224352	0.386655	0.132978	0.203907
4.1076	0.159979	0.317633	0.19443	0.289857	0.222683	0.383735	0.131726	0.201344
4.11093	0.157952	0.314832	0.193059	0.287592	0.221074	0.380933	0.130475	0.198841
4.11427	0.155926	0.31203	0.191629	0.285447	0.219524	0.378311	0.129282	0.196457
4.1176	0.153959	0.309289	0.190198	0.283301	0.218093	0.375748	0.128031	0.194192
4.12093	0.152051	0.306547	0.188708	0.281215	0.216722	0.373363	0.126839	0.192046
4.12427	0.150204	0.303864	0.187278	0.279129	0.215411	0.371099	0.125587	0.19002
4.1276	0.148356	0.301361	0.185788	0.277162	0.214159	0.368893	0.124395	0.188053
4.13093	0.146568	0.298917	0.184357	0.275254	0.212908	0.366867	0.123203	0.186145
4.13427	0.144839	0.296652	0.183046	0.273526	0.211656	0.3649	0.122011	0.184417
4.1376	0.143051	0.294507	0.181735	0.271916	0.210345	0.363052	0.120878	0.182748
4.14093	0.141323	0.292599	0.180483	0.270486	0.209033	0.361264	0.119746	0.181139
4.14427	0.139594	0.290811	0.17935	0.269175	0.207663	0.359535	0.118673	0.179708
4.1476	0.137925	0.289202	0.178218	0.268042	0.206232	0.357926	0.11766	0.178337
4.15093	0.136256	0.287712	0.177205	0.267029	0.204802	0.356436	0.116765	0.177085
4.15427	0.134587	0.286341	0.176251	0.266075	0.203371	0.354946	0.11605	0.175953
4.1576	0.132978	0.285089	0.175297	0.265181	0.20206	0.353515	0.115395	0.17488
4.16093	0.131428	0.283897	0.174463	0.264347	0.200868	0.352204	0.114918	0.173926
4.16427	0.129938	0.282764	0.173628	0.263512	0.199795	0.350893	0.114501	0.173032
4.1676	0.128448	0.281692	0.172853	0.262618	0.198901	0.34976	0.114322	0.172257
4.17093	0.127017	0.280559	0.172138	0.261784	0.198185	0.348687	0.114202	0.171602
4.17427	0.125647	0.279486	0.171423	0.260949	0.197649	0.347733	0.114202	0.171065
4.1776	0.124335	0.278413	0.170827	0.260234	0.197172	0.346839	0.114262	0.170648
4.18093	0.123143	0.2774	0.17029	0.259519	0.196815	0.346124	0.114441	0.17041
4.18427	0.121951	0.276446	0.169814	0.258923	0.196576	0.345528	0.11462	0.170231
4.1876	0.120878	0.275552	0.169396	0.258386	0.196338	0.345051	0.114918	0.170231
4.19093	0.119925	0.274777	0.169158	0.258029	0.196099	0.344694	0.115216	0.17035
4.19427	0.11903	0.274062	0.16892	0.25773	0.19592	0.344455	0.115514	0.170469
4.1976	0.118256	0.273526	0.1688	0.257552	0.195742	0.344276	0.115931	0.170588
4.20093	0.1176	0.273049	0.168741	0.257432	0.195563	0.344098	0.116348	0.170708
4.20427	0.117064	0.272691	0.168741	0.257373	0.195324	0.343919	0.116765	0.170767
4.2076	0.116646	0.272393	0.168741	0.257313	0.195146	0.34374	0.117242	0.170767
4.21093	0.116229	0.272155	0.168741	0.257254	0.194907	0.343561	0.11766	0.170708
4.21427	0.115871	0.271916	0.168741	0.257194	0.194728	0.343382	0.118077	0.170588
4.2176	0.115573	0.271678	0.1688	0.257075	0.19449	0.343144	0.118434	0.170469
4.22093	0.115216	0.27138	0.16886	0.256956	0.194311	0.342846	0.118792	0.17041
4.22427	0.114858	0.271082	0.16892	0.256717	0.194192	0.342607	0.11909	0.17041
4.2276	0.114441	0.270724	0.169039	0.256538	0.194073	0.342309	0.119388	0.170469
4.23093	0.114024	0.270367	0.169158	0.2563	0.194073	0.342071	0.119627	0.170648
4.23427	0.113606	0.270009	0.169277	0.256121	0.194132	0.341773	0.119865	0.170887
4.2376	0.113249	0.269651	0.169337	0.255942	0.194252	0.341475	0.120163	0.171125
4.24093	0.112891	0.269353	0.169456	0.255764	0.19443	0.341237	0.120461	0.171363
4.24427	0.112593	0.268996	0.169516	0.255644	0.194669	0.340939	0.120759	0.171661
4.2476	0.112295	0.268638	0.169516	0.255585	0.194967	0.340581	0.121117	0.17184
4.25093	0.112116	0.268281	0.169456	0.255585	0.195265	0.340283	0.121474	0.171959
4.25427	0.111938	0.267804	0.169396	0.255525	0.195563	0.339866	0.121891	0.172019
4.2576	0.111759	0.267327	0.169277	0.255525	0.195861	0.339448	0.122249	0.171959
4.26093	0.11158	0.26685	0.169218	0.255525	0.196218	0.339031	0.122547	0.1719
4.26427	0.111401	0.266254	0.169158	0.255466	0.196636	0.338554	0.122845	0.17184
4.2676	0.111222	0.265718	0.169098	0.255466	0.197113	0.338137	0.123084	0.171721
4.27093	0.111103	0.265121	0.169039	0.255406	0.197768	0.33778	0.123262	0.171602
4.27427	0.111043	0.264525	0.169039	0.255406	0.198603	0.337422	0.123382	0.171483
4.2776	0.110984	0.264049	0.169098	0.255406	0.199676	0.337183	0.123441	0.171423
4.28093	0.111043	0.263572	0.169158	0.255406	0.201106	0.337005	0.123441	0.171363
4.28427	0.111163	0.263214	0.169277	0.255466	0.202894	0.336945	0.123322	0.171304
4.2876	0.111282	0.262856	0.169456	0.255585	0.205159	0.336945	0.123203	0.171244
4.29093	0.11152	0.262618	0.169694	0.255704	0.207961	0.337064	0.123024	0.171304
4.29427	0.111699	0.26238	0.169933	0.255823	0.211298	0.337183	0.122845	0.171304
4.2976	0.111938	0.262201	0.170231	0.256002	0.215352	0.337303	0.122726	0.171363
4.30093	0.112057	0.262022	0.170529	0.256181	0.22006	0.337422	0.122607	0.171423
4.30427	0.112116	0.261843	0.170827	0.25636	0.225604	0.337541	0.122607	0.171483
4.3076	0.112176	0.261724	0.171125	0.256538	0.232041	0.33766	0.122607	0.171602
4.31093	0.112116	0.261664	0.171423	0.256717	0.239432	0.33778	0.122786	0.171721
4.31427	0.112057	0.261545	0.171602	0.256956	0.247896	0.337958	0.123024	0.171781
4.3176	0.111938	0.261486	0.17184	0.257254	0.257373	0.338078	0.123262	0.1719
4.32093	0.111818	0.261426	0.171959	0.257611	0.267982	0.338316	0.12362	0.171959
4.32427	0.11164	0.261426	0.172079	0.258029	0.279725	0.338614	0.123918	0.172079
4.3276	0.11152	0.261426	0.172198	0.258446	0.292599	0.338912	0.124216	0.172138
4.33093	0.111401	0.261366	0.172257	0.258923	0.306547	0.33927	0.124574	0.172257
4.33427	0.111222	0.261307	0.172317	0.25934	0.321507	0.339687	0.124812	0.172377
4.3376	0.111043	0.261247	0.172377	0.259757	0.337303	0.340044	0.125051	0.172555
4.34093	0.110865	0.261128	0.172377	0.260055	0.353932	0.340283	0.125289	0.172734
4.34427	0.110686	0.261009	0.172377	0.260293	0.371218	0.340521	0.125468	0.172913
4.3476	0.110447	0.26077	0.172317	0.260353	0.38904	0.340581	0.125587	0.173151
4.35093	0.110149	0.260472	0.172198	0.260353	0.4071	0.340581	0.125766	0.173271
4.35427	0.109911	0.260055	0.172079	0.260174	0.425279	0.340402	0.125885	0.17345
4.3576	0.109673	0.259638	0.171959	0.259936	0.443339	0.340223	0.125945	0.173509
4.36093	0.109375	0.259161	0.17184	0.259578	0.461042	0.339866	0.125945	0.173509
4.36427	0.109196	0.258625	0.171781	0.259161	0.478029	0.339448	0.125945	0.17345
4.3676	0.109017	0.258088	0.171721	0.258744	0.494063	0.339031	0.125825	0.173271
4.37093	0.108838	0.257492	0.171721	0.258207	0.508904	0.338554	0.125706	0.173092
4.37427	0.108719	0.256956	0.17184	0.25773	0.522316	0.338137	0.125527	0.172913
4.3776	0.1086	0.256479	0.172019	0.257194	0.534058	0.337601	0.125349	0.172734
4.38093	0.10848	0.256002	0.172317	0.256658	0.543892	0.337124	0.12511	0.172615
4.38427	0.108361	0.255644	0.172734	0.256121	0.55182	0.336528	0.124812	0.172496
4.3876	0.108182	0.255287	0.173151	0.255585	0.557601	0.335932	0.124574	0.172496
4.39093	0.107944	0.254989	0.173628	0.255167	0.561237	0.335276	0.124335	0.172555
4.39427	0.107646	0.254691	0.174046	0.25475	0.562727	0.334501	0.124097	0.172615
4.3976	0.107288	0.254452	0.174463	0.254393	0.562072	0.333667	0.123858	0.172794
4.40093	0.106871	0.254154	0.174701	0.254095	0.559449	0.332773	0.12362	0.172913
4.40427	0.106335	0.253856	0.17482	0.253797	0.554919	0.331819	0.123441	0.172973
4.4076	0.105858	0.253499	0.174761	0.253618	0.548661	0.330865	0.123262	0.173032
4.41093	0.105321	0.253081	0.174582	0.253439	0.540674	0.329912	0.123143	0.172973
4.41427	0.104785	0.252664	0.174284	0.25326	0.531316	0.329018	0.123024	0.172913
4.4176	0.104308	0.252187	0.173807	0.253141	0.520647	0.328183	0.122964	0.172734
4.42093	0.103831	0.25171	0.17333	0.252962	0.508904	0.327349	0.122964	0.172615
4.42427	0.103354	0.251234	0.172794	0.252843	0.496268	0.326633	0.123084	0.172377
4.4276	0.102937	0.250816	0.172317	0.252724	0.482917	0.325978	0.123203	0.172257
4.43093	0.10252	0.250399	0.17184	0.252545	0.469089	0.325382	0.123441	0.172079
4.43427	0.102103	0.249922	0.171483	0.252306	0.454903	0.324786	0.123799	0.171959
4.4376	0.101686	0.249505	0.171185	0.252008	0.440478	0.324249	0.124156	0.1719
4.44093	0.101268	0.249028	0.171006	0.251651	0.426114	0.323713	0.124574	0.1719
4.44427	0.100851	0.248551	0.170767	0.251114	0.411749	0.323117	0.124931	0.1719
4.4476	0.100493	0.247896	0.170648	0.250459	0.397623	0.322521	0.125349	0.1719
4.45093	0.100195	0.24724	0.170469	0.249743	0.383794	0.321865	0.125587	0.17184
4.45427	0.099957	0.246465	0.17029	0.248909	0.370324	0.32115	0.125825	0.171721
4.4576	0.099719	0.24569	0.170112	0.247955	0.35727	0.320435	0.125885	0.171602
4.46093	0.09948	0.244856	0.169814	0.247061	0.344694	0.3196	0.125885	0.171363
4.46427	0.099301	0.243962	0.169516	0.246167	0.332713	0.318766	0.125766	0.171065
4.4676	0.099123	0.243068	0.169158	0.245273	0.321269	0.317872	0.125587	0.170648
4.47093	0.098944	0.242174	0.1688	0.244439	0.310361	0.317037	0.125468	0.170231
4.47427	0.098765	0.24128	0.168502	0.243664	0.300169	0.316143	0.125289	0.169694
4.4776	0.098526	0.240445	0.168204	0.242949	0.290573	0.315249	0.125229	0.169098
4.48093	0.098288	0.239491	0.167966	0.242293	0.281632	0.314415	0.125229	0.168383
4.48427	0.09805	0.238597	0.167847	0.241578	0.273407	0.31352	0.125349	0.167727
4.4876	0.097811	0.237703	0.167727	0.240922	0.265777	0.312686	0.125527	0.167012
4.49093	0.097513	0.23675	0.167727	0.240207	0.258744	0.311852	0.125766	0.166357
4.49427	0.097334	0.235856	0.167787	0.239491	0.252366	0.311017	0.126064	0.165701
4.4976	0.097156	0.234962	0.167787	0.238776	0.246465	0.310183	0.126362	0.165164
4.50093	0.096977	0.234127	0.167847	0.238061	0.241101	0.309408	0.1266	0.164628
4.50427	0.096858	0.233293	0.167847	0.237346	0.236213	0.308633	0.126839	0.16427
4.5076	0.096798	0.232577	0.167847	0.23669	0.231802	0.307918	0.127017	0.163972
4.51093	0.096679	0.231922	0.167787	0.236094	0.227749	0.307262	0.127137	0.163794
4.51427	0.096619	0.231326	0.167668	0.235558	0.224054	0.306666	0.127196	0.163555
4.5176	0.0965	0.230849	0.167489	0.235081	0.220776	0.30607	0.127196	0.163376
4.52093	0.096381	0.230432	0.16731	0.234723	0.217795	0.305593	0.127137	0.163198
4.52427	0.096262	0.230014	0.167131	0.234365	0.215173	0.305057	0.126958	0.162899
4.5276	0.096083	0.229657	0.166953	0.234067	0.212848	0.30458	0.126779	0.162601
4.53093	0.095904	0.229299	0.166833	0.233829	0.210822	0.304043	0.126541	0.162244
4.53427	0.095785	0.228941	0.166833	0.233591	0.209093	0.303507	0.126243	0.161827
4.5376	0.095606	0.228524	0.166833	0.233352	0.207603	0.30303	0.126004	0.161409
4.54093	0.095427	0.228167	0.167012	0.233054	0.206351	0.302494	0.125766	0.160933
4.54427	0.095189	0.227749	0.167191	0.232756	0.205278	0.302076	0.125587	0.160515
4.5476	0.09495	0.227273	0.167429	0.232399	0.204384	0.301659	0.125527	0.160158
4.55093	0.094712	0.226855	0.167787	0.232041	0.203609	0.301301	0.125527	0.15986
4.55427	0.094414	0.226378	0.168085	0.231683	0.203013	0.301063	0.125706	0.159621
4.5576	0.094056	0.226021	0.168324	0.231385	0.202417	0.300884	0.125945	0.159502
4.56093	0.093758	0.225663	0.168562	0.231147	0.202	0.300825	0.126302	0.159442
4.56427	0.09352	0.225365	0.168741	0.231087	0.201583	0.300765	0.126719	0.159502
4.5676	0.093281	0.225127	0.16886	0.231087	0.201285	0.300825	0.127196	0.159681
4.57093	0.093162	0.225008	0.16892	0.231266	0.201046	0.300884	0.127733	0.159979
4.57427	0.093102	0.224948	0.169039	0.231564	0.200868	0.301063	0.128269	0.160396
4.5776	0.093162	0.225008	0.169158	0.231922	0.200808	0.301301	0.128806	0.160933
4.58093	0.093281	0.225186	0.169337	0.232399	0.200927	0.3016	0.129342	0.161469
4.58427	0.09346	0.225484	0.169635	0.232995	0.201106	0.302017	0.129998	0.162125
4.5876	0.093699	0.225902	0.170052	0.23365	0.201523	0.302553	0.130594	0.16284
4.59093	0.093937	0.226438	0.170588	0.234365	0.20206	0.303149	0.131309	0.163615
4.59427	0.094235	0.227094	0.171244	0.2352	0.202775	0.303864	0.132084	0.16439
4.5976	0.094533	0.227869	0.171959	0.236094	0.20355	0.304639	0.132918	0.165284
4.60093	0.094771	0.228763	0.172734	0.237107	0.204444	0.305414	0.133812	0.166178
4.60427	0.095069	0.229716	0.173509	0.23818	0.205398	0.306249	0.134766	0.167191
4.6076	0.095367	0.230789	0.174284	0.239372	0.206411	0.307024	0.135779	0.168324
4.61093	0.095665	0.231802	0.174999	0.240624	0.207424	0.307858	0.136733	0.169516
4.61427	0.095963	0.232935	0.175714	0.241876	0.208497	0.308633	0.137746	0.170767
4.6176	0.096321	0.234008	0.17643	0.243187	0.20957	0.309408	0.13876	0.172079
4.62093	0.096679	0.235081	0.177145	0.244439	0.210583	0.310123	0.139773	0.173509
4.62427	0.097036	0.236154	0.17792	0.24569	0.211537	0.310898	0.140727	0.17494
4.6276	0.097454	0.237167	0.178695	0.246823	0.21255	0.311673	0.141621	0.17643
4.63093	0.097871	0.23818	0.179529	0.247955	0.213444	0.312507	0.142515	0.17786
4.63427	0.098348	0.239253	0.180483	0.249028	0.214398	0.313342	0.143409	0.179291
4.6376	0.098944	0.240266	0.181496	0.250041	0.215232	0.314176	0.144243	0.180662
4.64093	0.09954	0.24128	0.182569	0.251055	0.216067	0.315011	0.145018	0.181973
4.64427	0.100195	0.242233	0.183642	0.252008	0.216782	0.315845	0.145793	0.183225
4.6476	0.100911	0.243187	0.184715	0.252903	0.217497	0.31656	0.146508	0.184357
4.65093	0.101686	0.244021	0.185847	0.253856	0.218153	0.317276	0.147164	0.18543
4.65427	0.10252	0.244737	0.18692	0.25475	0.218749	0.317872	0.14782	0.186384
4.6576	0.103354	0.245333	0.187993	0.255585	0.219285	0.318348	0.148416	0.187278
4.66093	0.104189	0.24575	0.189006	0.2563	0.219822	0.318766	0.148952	0.187993
4.66427	0.105023	0.245988	0.18996	0.256896	0.220239	0.319064	0.149369	0.188589
4.6676	0.105739	0.246048	0.190914	0.257313	0.220597	0.319242	0.149786	0.189006
4.67093	0.106454	0.245929	0.191867	0.257552	0.220954	0.319421	0.150144	0.189364
4.67427	0.10705	0.24569	0.192761	0.257552	0.221252	0.319421	0.150442	0.189602
4.6776	0.107527	0.245273	0.193596	0.257373	0.22155	0.319362	0.15074	0.189662
4.68093	0.107884	0.244737	0.194311	0.257075	0.221789	0.319183	0.150919	0.189722
4.68427	0.108182	0.244141	0.194907	0.256538	0.222087	0.318885	0.151038	0.189662
4.6876	0.108302	0.243485	0.195265	0.255942	0.222325	0.318468	0.151038	0.189483
4.69093	0.108361	0.24271	0.195503	0.255287	0.222504	0.317872	0.150979	0.189304
4.69427	0.108242	0.241935	0.195503	0.254571	0.222623	0.317156	0.1508	0.189066
4.6976	0.108063	0.241101	0.195324	0.253916	0.222683	0.316381	0.150561	0.188768
4.70093	0.107706	0.240266	0.194967	0.253201	0.222623	0.315428	0.150144	0.188351
4.70427	0.107229	0.239432	0.19455	0.252545	0.222325	0.314415	0.149608	0.187874
4.7076	0.106633	0.238657	0.194013	0.25183	0.221908	0.313342	0.149012	0.187278
4.71093	0.105977	0.237882	0.193477	0.251055	0.221312	0.312269	0.148356	0.186563
4.71427	0.105143	0.237048	0.193	0.25028	0.220537	0.311136	0.147581	0.185668
4.7176	0.104308	0.236213	0.192523	0.249386	0.219703	0.309944	0.146806	0.184715
4.72093	0.103414	0.23526	0.192106	0.248432	0.218689	0.308752	0.145972	0.183642
4.72427	0.10246	0.234187	0.191629	0.247419	0.217676	0.3075	0.145197	0.182509
4.7276	0.101507	0.232995	0.191092	0.246286	0.216663	0.306249	0.144422	0.181377
4.73093	0.100613	0.231683	0.190496	0.245154	0.21559	0.304937	0.143707	0.180304
4.73427	0.099719	0.230193	0.189841	0.244021	0.214517	0.303626	0.143051	0.179291
4.7376	0.098944	0.228524	0.189066	0.242889	0.213444	0.302255	0.142455	0.178456
4.74093	0.098169	0.226855	0.188231	0.241756	0.212371	0.300825	0.141859	0.177681
4.74427	0.097394	0.225127	0.187278	0.240743	0.211239	0.299454	0.141382	0.176966
4.7476	0.096679	0.223398	0.186265	0.23973	0.210166	0.298083	0.140846	0.17637
4.75093	0.095904	0.221729	0.185251	0.238776	0.209093	0.296712	0.140369	0.175774
4.75427	0.095069	0.22018	0.184238	0.237882	0.20802	0.295401	0.139832	0.175178
4.7576	0.094175	0.218689	0.183284	0.236928	0.207007	0.294089	0.139296	0.174522
4.76093	0.093281	0.217259	0.182331	0.235915	0.205994	0.292778	0.13876	0.173748
4.76427	0.092268	0.216007	0.181377	0.234902	0.20504	0.291526	0.138164	0.172913
4.7676	0.091136	0.214815	0.180423	0.233948	0.204146	0.290334	0.137568	0.171959
4.77093	0.090003	0.213683	0.17947	0.232935	0.203192	0.289142	0.136971	0.170946
4.77427	0.088871	0.21261	0.178516	0.231922	0.202239	0.28801	0.136435	0.169933
4.7776	0.087678	0.211596	0.177622	0.230968	0.201285	0.286877	0.135899	0.16892
4.78093	0.086546	0.210643	0.176668	0.230074	0.200212	0.285804	0.135422	0.167906
4.78427	0.085473	0.209808	0.175774	0.229239	0.199139	0.284791	0.134945	0.166953
4.7876	0.08446	0.209093	0.17488	0.228584	0.197947	0.283837	0.134528	0.166059
4.79093	0.083506	0.208378	0.174105	0.228047	0.196755	0.282943	0.13417	0.165284
4.79427	0.082612	0.207841	0.17345	0.227571	0.195563	0.282228	0.133812	0.164568
4.7976	0.081778	0.207305	0.172853	0.227213	0.194371	0.281572	0.133455	0.164092
4.80093	0.081062	0.206888	0.172317	0.227034	0.193298	0.280976	0.133216	0.163674
4.80427	0.080347	0.20653	0.171959	0.226855	0.192404	0.280559	0.132978	0.163436
4.8076	0.079751	0.206232	0.171661	0.226855	0.191569	0.280201	0.132859	0.163376
4.81093	0.079155	0.205994	0.171363	0.226855	0.190914	0.280023	0.13274	0.163496
4.81427	0.078619	0.205815	0.171125	0.226974	0.190377	0.279903	0.13274	0.163734
4.8176	0.078142	0.205755	0.170887	0.227213	0.19002	0.279963	0.132799	0.164151
4.82093	0.077724	0.205815	0.170588	0.227571	0.189841	0.280082	0.132859	0.164688
4.82427	0.077367	0.205934	0.17029	0.227988	0.189781	0.28044	0.133038	0.165343
4.8276	0.077069	0.206232	0.169992	0.228643	0.189781	0.280917	0.133216	0.165999
4.83093	0.07683	0.206649	0.169754	0.229418	0.18996	0.281513	0.133395	0.166774
4.83427	0.076592	0.207186	0.169456	0.230372	0.190139	0.282347	0.133634	0.167549
4.8376	0.076473	0.207901	0.169277	0.231445	0.190437	0.28336	0.133872	0.168443
4.84093	0.076413	0.208735	0.169158	0.232697	0.190735	0.284553	0.13411	0.169396
4.84427	0.076413	0.209749	0.169158	0.234067	0.191033	0.285864	0.134408	0.170469
4.8476	0.076473	0.210881	0.169277	0.235438	0.191391	0.287294	0.134706	0.171721
4.85093	0.076592	0.212193	0.169575	0.236928	0.191748	0.288844	0.135064	0.173032
4.85427	0.076771	0.213683	0.170052	0.238419	0.192106	0.290453	0.135422	0.174522
4.8576	0.077009	0.215232	0.170588	0.239909	0.192523	0.292063	0.135839	0.176132
4.86093	0.077248	0.216961	0.171244	0.241458	0.193059	0.293732	0.136316	0.17786
4.86427	0.077546	0.218689	0.172019	0.242949	0.193596	0.295401	0.136793	0.179648
4.8676	0.077903	0.220478	0.172794	0.244439	0.194192	0.29701	0.137269	0.181437
4.87093	0.078321	0.222206	0.173569	0.245988	0.194907	0.298619	0.137866	0.183284
4.87427	0.078738	0.223994	0.174403	0.247478	0.195682	0.300229	0.138462	0.185072
4.8776	0.079155	0.225604	0.175238	0.248969	0.196457	0.301778	0.139117	0.186861
4.88093	0.079632	0.227213	0.176072	0.250459	0.197232	0.303268	0.139773	0.188589
4.88427	0.080168	0.228643	0.176847	0.25177	0.197947	0.304759	0.140548	0.190258
4.8876	0.080764	0.229955	0.177622	0.253022	0.198722	0.306189	0.141323	0.191867
4.89093	0.08136	0.231206	0.178277	0.254154	0.199437	0.30756	0.142157	0.193477
4.89427	0.081956	0.232279	0.178933	0.255167	0.200152	0.308871	0.143051	0.194907
4.8976	0.082552	0.233293	0.17947	0.256002	0.200808	0.310063	0.143886	0.196338
4.90093	0.083089	0.234187	0.179887	0.256777	0.201523	0.311077	0.14478	0.197589
4.90427	0.083566	0.234962	0.180304	0.257373	0.202239	0.311971	0.145555	0.198722
4.9076	0.083983	0.235617	0.180542	0.257909	0.202954	0.312746	0.14627	0.199735
4.91093	0.084221	0.236154	0.180721	0.258327	0.203669	0.313342	0.146806	0.20057
4.91427	0.084281	0.23663	0.18084	0.258684	0.204384	0.313818	0.147283	0.201225
4.9176	0.084162	0.236928	0.1809	0.258923	0.20504	0.314057	0.147581	0.201762
4.92093	0.083804	0.237107	0.1809	0.259161	0.205636	0.314236	0.14776	0.202179
4.92427	0.083327	0.237167	0.1809	0.25934	0.206172	0.314236	0.147939	0.202417
4.9276	0.082612	0.237167	0.18084	0.259399	0.20659	0.314176	0.147998	0.202537
4.93093	0.081778	0.236988	0.1809	0.259399	0.206888	0.314057	0.148118	0.202596
4.93427	0.080884	0.23669	0.1809	0.25934	0.207067	0.313878	0.148237	0.202537
4.9376	0.079989	0.236332	0.18096	0.259101	0.207067	0.31364	0.148416	0.202417
4.94093	0.079095	0.235856	0.18096	0.258744	0.207007	0.313342	0.148654	0.202179
4.94427	0.078321	0.23526	0.181019	0.258207	0.206769	0.312924	0.148892	0.201881
4.9476	0.077665	0.234663	0.181019	0.257611	0.20647	0.312507	0.149131	0.201464
4.95093	0.077188	0.234008	0.18096	0.256836	0.206113	0.311971	0.149369	0.200927
4.95427	0.076771	0.233293	0.18084	0.255942	0.205636	0.311315	0.149488	0.200331
4.9576	0.076532	0.232577	0.180662	0.254929	0.205159	0.3106	0.149488	0.199676
4.96093	0.076413	0.231802	0.180364	0.253916	0.204742	0.309765	0.149429	0.198841
4.96427	0.076354	0.231087	0.180006	0.252843	0.204265	0.308871	0.14931	0.198007
4.9676	0.076294	0.230253	0.179589	0.251889	0.203848	0.307858	0.149071	0.197053
4.97093	0.076234	0.229478	0.179112	0.250936	0.203431	0.306845	0.148833	0.196159
4.97427	0.076175	0.228584	0.178635	0.250101	0.203073	0.305891	0.148594	0.195205
4.9776	0.076056	0.22763	0.178158	0.249386	0.202715	0.304878	0.148356	0.194311
4.98093	0.075936	0.226676	0.177741	0.24873	0.202417	0.303984	0.148237	0.193477
4.98427	0.075698	0.225604	0.177383	0.248134	0.20206	0.303209	0.148118	0.192761
4.9876	0.075459	0.22465	0.177026	0.247657	0.201702	0.302494	0.147998	0.192106
4.99093	0.075221	0.223696	0.176787	0.24724	0.201344	0.301957	0.14782	0.191569
4.99427	0.074923	0.222862	0.176609	0.246942	0.200868	0.30154	0.147581	0.191152
4.9976	0.074625	0.222206	0.176489	0.246704	0.20045	0.301301	0.147283	0.190914
5.00093	0.074267	0.221729	0.17643	0.246644	0.199974	0.301182	0.146925	0.190675
5.00427	0.07391	0.221491	0.17637	0.246644	0.199497	0.301182	0.146449	0.190616
5.0076	0.073612	0.221431	0.176251	0.246763	0.19902	0.301301	0.145912	0.190616
5.01093	0.073254	0.22161	0.176191	0.247061	0.198603	0.3016	0.145316	0.190735
5.01427	0.072837	0.222027	0.176072	0.247478	0.198126	0.301898	0.14472	0.190973
5.0176	0.07242	0.222623	0.175834	0.248075	0.197709	0.302434	0.144184	0.191331
5.02093	0.072002	0.223339	0.175595	0.248909	0.197232	0.30303	0.143766	0.191808
5.02427	0.071526	0.224292	0.175297	0.249863	0.196815	0.303745	0.143528	0.192404
5.0276	0.070989	0.225306	0.174999	0.250995	0.196397	0.304639	0.143409	0.193059
5.03093	0.070393	0.226498	0.174701	0.252306	0.19592	0.305653	0.143468	0.193894
5.03427	0.069797	0.227869	0.174344	0.253737	0.195503	0.306785	0.143647	0.194788
5.0376	0.069201	0.229299	0.174105	0.255287	0.195146	0.308037	0.144005	0.195801
5.04093	0.068605	0.230849	0.173926	0.256896	0.194788	0.309408	0.144482	0.196874
5.04427	0.068009	0.232458	0.173807	0.258565	0.19455	0.310838	0.145018	0.198066
5.0476	0.067532	0.234067	0.173807	0.260234	0.19443	0.312269	0.145614	0.199318
5.05093	0.067174	0.235736	0.173867	0.261843	0.19443	0.313759	0.14621	0.200629
5.05427	0.066876	0.237346	0.173986	0.263393	0.194609	0.315189	0.146806	0.202
5.0576	0.066757	0.238836	0.174165	0.264823	0.194967	0.31656	0.147402	0.203431
5.06093	0.066698	0.240207	0.174344	0.266135	0.195444	0.317872	0.14782	0.204861
5.06427	0.066698	0.241458	0.174582	0.267267	0.19604	0.319064	0.148237	0.206351
5.0676	0.066757	0.242472	0.17482	0.268161	0.196695	0.320077	0.148475	0.207782
5.07093	0.066817	0.243247	0.175118	0.268817	0.19747	0.320971	0.148654	0.209153
5.07427	0.066876	0.243723	0.175357	0.269294	0.198245	0.321627	0.148773	0.210464
5.0776	0.066876	0.243962	0.175655	0.269413	0.19902	0.322044	0.148833	0.211596
5.08093	0.066817	0.243843	0.175953	0.269234	0.199735	0.322282	0.148892	0.212491
5.08427	0.066757	0.243485	0.176311	0.268757	0.200331	0.322342	0.148952	0.213206
5.0876	0.066757	0.24277	0.176728	0.267923	0.200927	0.322104	0.149012	0.213683
5.09093	0.066757	0.241816	0.177085	0.26679	0.201404	0.321686	0.149131	0.213802
5.09427	0.066757	0.240624	0.177503	0.265419	0.201821	0.320971	0.14925	0.213683
5.0976	0.066876	0.239193	0.17792	0.263751	0.202179	0.319958	0.14931	0.213206
5.10093	0.067055	0.237644	0.178337	0.261843	0.202477	0.318706	0.14931	0.212431
5.10427	0.067353	0.235915	0.178754	0.259817	0.202775	0.317216	0.14931	0.211358
5.1076	0.067711	0.234008	0.179172	0.257671	0.202954	0.315487	0.149131	0.210047
5.11093	0.068128	0.232041	0.179529	0.255406	0.203192	0.313401	0.148952	0.208497
5.11427	0.068545	0.230014	0.179887	0.253141	0.203311	0.311136	0.148594	0.206709
5.1176	0.069022	0.227809	0.180125	0.250936	0.203431	0.308633	0.148177	0.204802
5.12093	0.06938	0.225544	0.180244	0.24873	0.20355	0.305951	0.1477	0.202775
5.12427	0.069678	0.223219	0.180244	0.246584	0.20355	0.303209	0.147223	0.200629
5.1276	0.069976	0.220776	0.180125	0.244439	0.203609	0.300348	0.146687	0.198424
5.13093	0.070095	0.218272	0.179887	0.242412	0.203609	0.297487	0.146151	0.196218
5.13427	0.070214	0.215769	0.179529	0.240386	0.203609	0.294626	0.145555	0.193894
5.1376	0.070155	0.213206	0.179052	0.238299	0.203609	0.291824	0.144899	0.191629
5.14093	0.070035	0.210702	0.178456	0.236273	0.203669	0.289142	0.144243	0.189304
5.14427	0.069797	0.208199	0.177801	0.234127	0.203848	0.286579	0.143588	0.187039
5.1476	0.069499	0.205755	0.177085	0.232041	0.204027	0.284135	0.142872	0.184774
5.15093	0.069022	0.203311	0.17637	0.229836	0.204265	0.281811	0.142157	0.182569
5.15427	0.068545	0.201046	0.175655	0.22769	0.204504	0.279665	0.141442	0.180423
5.1576	0.06789	0.198841	0.174999	0.225663	0.204742	0.277638	0.140786	0.178337
5.16093	0.067174	0.196695	0.174344	0.223696	0.20498	0.275731	0.140131	0.17643
5.16427	0.06628	0.194609	0.173748	0.221848	0.2051	0.274003	0.139534	0.174642
5.1676	0.065386	0.192702	0.173092	0.220299	0.205219	0.272393	0.138998	0.172973
5.17093	0.064373	0.190914	0.172496	0.218928	0.205219	0.270903	0.138521	0.171483
5.17427	0.06336	0.189245	0.1719	0.217915	0.205159	0.269592	0.138164	0.170112
5.1776	0.062287	0.187755	0.171304	0.21714	0.20504	0.26834	0.137925	0.16892
5.18093	0.061214	0.186443	0.170708	0.216663	0.204921	0.267267	0.137687	0.167847
5.18427	0.060201	0.185311	0.170112	0.216484	0.204802	0.266373	0.137568	0.166833
5.1876	0.059128	0.184357	0.169456	0.216484	0.204682	0.265598	0.137448	0.16588
5.19093	0.058055	0.183642	0.16886	0.216663	0.204682	0.264943	0.137448	0.164986
5.19427	0.057042	0.183046	0.168204	0.216961	0.204742	0.264525	0.137448	0.164151
5.1976	0.056028	0.182629	0.167608	0.217259	0.204921	0.264227	0.137448	0.163436
5.20093	0.055015	0.182271	0.167072	0.217557	0.205159	0.264108	0.137448	0.162721
5.20427	0.053942	0.182033	0.166595	0.217855	0.205457	0.264168	0.137508	0.162125
5.2076	0.052929	0.181854	0.166118	0.218093	0.205755	0.264347	0.137508	0.161648
5.21093	0.051916	0.181735	0.165701	0.218272	0.206053	0.264704	0.137508	0.16135
5.21427	0.050902	0.181615	0.165403	0.218391	0.206232	0.265121	0.137448	0.16129
5.2176	0.049949	0.181496	0.165105	0.218511	0.206411	0.265539	0.137389	0.16135
5.22093	0.048995	0.181437	0.164866	0.218689	0.206411	0.266016	0.137329	0.161648
5.22427	0.048101	0.181437	0.164688	0.218928	0.206292	0.266433	0.137269	0.162125
5.2276	0.047266	0.181496	0.164509	0.219285	0.206053	0.26679	0.13721	0.162721
5.23093	0.046492	0.181615	0.16433	0.219762	0.205636	0.267088	0.137091	0.163436
5.23427	0.045776	0.181913	0.164211	0.220418	0.2051	0.267386	0.137031	0.16427
5.2376	0.04524	0.182271	0.164092	0.221252	0.204563	0.267625	0.137031	0.165164
5.24093	0.044703	0.182748	0.163972	0.222206	0.203967	0.267923	0.137031	0.166178
5.24427	0.044286	0.183225	0.163913	0.223339	0.203311	0.268161	0.13715	0.167191
5.2476	0.043929	0.183761	0.163913	0.224471	0.202715	0.268459	0.137269	0.168324
5.25093	0.043571	0.184238	0.163972	0.225544	0.202119	0.268757	0.137508	0.169516
5.25427	0.043213	0.184655	0.164032	0.226617	0.201643	0.269115	0.137746	0.170767
5.2576	0.042915	0.184953	0.164151	0.227571	0.201166	0.269532	0.138044	0.172079
5.26093	0.042558	0.185132	0.16433	0.228405	0.200748	0.269949	0.138402	0.17333
5.26427	0.0422	0.185192	0.164509	0.229001	0.20045	0.270367	0.1387	0.174582
5.2676	0.041842	0.185072	0.164688	0.229359	0.200212	0.270784	0.139058	0.175714
5.27093	0.041485	0.184774	0.164866	0.229597	0.199974	0.271201	0.139356	0.176728
5.27427	0.041187	0.184417	0.165045	0.229537	0.199795	0.271559	0.139654	0.177622
5.2776	0.040948	0.18394	0.165224	0.229418	0.199676	0.271857	0.139892	0.178218
5.28093	0.04077	0.183403	0.165462	0.22912	0.199556	0.272095	0.14019	0.178695
5.28427	0.04065	0.182807	0.165701	0.228763	0.199437	0.272274	0.140488	0.178874
5.2876	0.04065	0.182211	0.165939	0.228345	0.199318	0.272334	0.140786	0.178874
5.29093	0.04071	0.181556	0.166297	0.227869	0.199258	0.272274	0.141144	0.178695
5.29427	0.040889	0.1809	0.166655	0.227451	0.199139	0.272036	0.141501	0.178337
5.2976	0.041008	0.180185	0.167131	0.226974	0.19902	0.271678	0.141859	0.17786
5.30093	0.041246	0.17947	0.167549	0.226498	0.198901	0.271142	0.142217	0.177264
5.30427	0.041425	0.178695	0.168025	0.225961	0.198781	0.270486	0.142574	0.176668
5.3076	0.041664	0.17792	0.168502	0.225306	0.198603	0.269592	0.142932	0.176013
5.31093	0.041842	0.177026	0.168979	0.22465	0.198483	0.268579	0.14323	0.175357
5.31427	0.042081	0.176072	0.169456	0.223815	0.198364	0.267386	0.143588	0.174701
5.3176	0.042319	0.174999	0.169873	0.222921	0.198305	0.266135	0.143886	0.174105
5.32093	0.042498	0.173807	0.17029	0.221968	0.198245	0.264764	0.144184	0.173569
5.32427	0.042737	0.172555	0.170708	0.220895	0.198305	0.263393	0.144482	0.173032
5.3276	0.042975	0.171125	0.171125	0.219762	0.198364	0.261962	0.144839	0.172496
5.33093	0.043213	0.169635	0.171542	0.218689	0.198543	0.260651	0.145137	0.171959
5.33427	0.043452	0.168145	0.171959	0.217557	0.198841	0.25934	0.145495	0.171423
5.3376	0.04375	0.166535	0.172377	0.216484	0.199139	0.258148	0.145793	0.170827
5.34093	0.044048	0.164986	0.172734	0.215411	0.199497	0.257015	0.146091	0.170231
5.34427	0.044405	0.163436	0.173092	0.214458	0.199914	0.255942	0.14627	0.169575
5.3476	0.044763	0.161946	0.17339	0.213504	0.200331	0.254929	0.146329	0.168979
5.35093	0.045121	0.160575	0.173688	0.21261	0.200748	0.253975	0.146329	0.168383
5.35427	0.045478	0.159264	0.173867	0.211835	0.201166	0.253022	0.14621	0.167787
5.3576	0.045836	0.158131	0.173986	0.21112	0.201583	0.252128	0.145972	0.167191
5.36093	0.046134	0.156999	0.174046	0.210464	0.201941	0.251234	0.145674	0.166595
5.36427	0.046372	0.155985	0.174046	0.209868	0.202298	0.250399	0.145316	0.165999
5.3676	0.046492	0.154972	0.173926	0.209332	0.202596	0.249565	0.144958	0.165462
5.37093	0.046551	0.153959	0.173688	0.208855	0.202954	0.24873	0.144541	0.164866
5.37427	0.046492	0.152886	0.17339	0.208497	0.203192	0.248015	0.144184	0.16427
5.3776	0.046372	0.151813	0.172973	0.208139	0.203431	0.2473	0.143886	0.163615
5.38093	0.046194	0.150621	0.172496	0.207841	0.203609	0.246644	0.143588	0.163019
5.38427	0.046015	0.149369	0.1719	0.207484	0.203669	0.246048	0.14329	0.162363
5.3876	0.045717	0.148058	0.171244	0.207186	0.203669	0.245452	0.143111	0.161767
5.39093	0.045478	0.146806	0.170648	0.206888	0.20355	0.244915	0.142932	0.161171
5.39427	0.04518	0.145555	0.170052	0.20659	0.203371	0.244379	0.142813	0.160635
5.3976	0.044882	0.144362	0.169516	0.206232	0.203133	0.243902	0.142694	0.160158
5.40093	0.044644	0.14329	0.169098	0.205934	0.202835	0.243425	0.142634	0.159681
5.40427	0.044346	0.142395	0.1688	0.205636	0.202537	0.243008	0.142634	0.159323
5.4076	0.044048	0.141621	0.168562	0.205338	0.202298	0.242591	0.142694	0.159025
5.41093	0.04369	0.141025	0.168383	0.20504	0.202119	0.242233	0.142694	0.158846
5.41427	0.043333	0.140607	0.168264	0.204802	0.202	0.241935	0.142753	0.158668
5.4176	0.042975	0.14025	0.168145	0.204563	0.202	0.241637	0.142753	0.158608
5.42093	0.042498	0.140071	0.168025	0.204384	0.202	0.241399	0.142753	0.158548
5.42427	0.042021	0.139952	0.167847	0.204206	0.202119	0.24116	0.142694	0.158548
5.4276	0.041485	0.139892	0.167608	0.204086	0.202239	0.240922	0.142634	0.158548
5.43093	0.040889	0.139832	0.16731	0.204027	0.202417	0.240743	0.142574	0.158608
5.43427	0.040233	0.139832	0.167012	0.203967	0.202596	0.240505	0.142515	0.158548
5.4376	0.039577	0.139773	0.166655	0.203907	0.202775	0.240326	0.142455	0.158429
5.44093	0.038862	0.139773	0.166297	0.203848	0.202954	0.240147	0.142455	0.15825
5.44427	0.038147	0.139773	0.165939	0.203848	0.203133	0.239909	0.142515	0.157952
5.4476	0.037432	0.139773	0.165582	0.203848	0.203311	0.23967	0.142634	0.157654
5.45093	0.036776	0.139773	0.165224	0.203848	0.20349	0.239372	0.142753	0.157356
5.45427	0.03618	0.139713	0.164986	0.203848	0.203669	0.239074	0.142992	0.157058
5.4576	0.035644	0.139654	0.164688	0.203848	0.203848	0.238717	0.143349	0.156701
5.46093	0.035167	0.139654	0.164509	0.203848	0.203967	0.238359	0.143707	0.156462
5.46427	0.03475	0.139594	0.16427	0.203788	0.204086	0.237942	0.144124	0.156224
5.4676	0.034392	0.139475	0.164151	0.203788	0.204086	0.237584	0.144601	0.156164
5.47093	0.033975	0.139356	0.164032	0.203729	0.204086	0.237226	0.145078	0.156105
5.47427	0.033617	0.139236	0.164032	0.203609	0.203907	0.236928	0.145495	0.156224
5.4776	0.0332	0.138998	0.164092	0.20349	0.203729	0.23675	0.145912	0.156283
5.48093	0.032783	0.13876	0.16433	0.203311	0.203431	0.236571	0.14627	0.156462
5.48427	0.032365	0.138402	0.164568	0.203133	0.203073	0.236511	0.146508	0.156641
5.4876	0.031888	0.138044	0.164926	0.202835	0.202715	0.236511	0.146627	0.156879
5.49093	0.031412	0.137627	0.165343	0.202537	0.202298	0.236511	0.146627	0.157177
5.49427	0.030935	0.13715	0.165761	0.202239	0.202	0.236571	0.146568	0.157535
5.4976	0.030398	0.136673	0.166118	0.201881	0.201702	0.236571	0.146449	0.157893
5.50093	0.029862	0.136197	0.166535	0.201583	0.201523	0.23663	0.146329	0.15831
5.50427	0.029325	0.135779	0.166774	0.201344	0.201464	0.23663	0.146151	0.158787
5.5076	0.028789	0.135422	0.167012	0.201106	0.201583	0.23669	0.146031	0.159323
5.51093	0.028253	0.135183	0.167131	0.200987	0.201762	0.23669	0.146031	0.1598
5.51427	0.027776	0.135064	0.167251	0.200927	0.20206	0.23669	0.146091	0.160336
5.5176	0.027299	0.135064	0.167251	0.200987	0.202477	0.23675	0.146329	0.160813
5.52093	0.026882	0.135183	0.16731	0.201046	0.202894	0.236869	0.146627	0.161231
5.52427	0.026584	0.135422	0.167429	0.201225	0.203371	0.236988	0.147045	0.161529
5.5276	0.026286	0.135779	0.167549	0.201344	0.203729	0.237226	0.147521	0.161827
5.53093	0.026107	0.136197	0.167727	0.201464	0.204086	0.237465	0.148058	0.162065
5.53427	0.025928	0.136673	0.168025	0.201583	0.204325	0.237763	0.148594	0.162244
5.5376	0.025749	0.13721	0.168324	0.201702	0.204504	0.238061	0.14919	0.162423
5.54093	0.02563	0.137687	0.168741	0.201762	0.204623	0.238419	0.149786	0.162601
5.54427	0.025511	0.138164	0.169218	0.201762	0.204742	0.238776	0.150442	0.16278
5.5476	0.025392	0.138521	0.169694	0.201821	0.204861	0.239134	0.151038	0.162959
5.55093	0.025332	0.13876	0.170171	0.201881	0.20504	0.239491	0.151634	0.163198
5.55427	0.025332	0.138938	0.170588	0.201881	0.205219	0.239849	0.15229	0.163436
5.5576	0.025392	0.138998	0.171065	0.201881	0.205517	0.240147	0.152946	0.163674
5.56093	0.025511	0.138998	0.171423	0.201881	0.205815	0.240445	0.15372	0.163913
5.56427	0.025749	0.138998	0.171781	0.201881	0.206172	0.240684	0.154436	0.164092
5.5676	0.026107	0.138998	0.172079	0.201821	0.20659	0.240922	0.15521	0.16427
5.57093	0.026584	0.138998	0.172377	0.201762	0.207067	0.241101	0.155926	0.16439
5.57427	0.02712	0.139117	0.172615	0.201583	0.207543	0.24122	0.156641	0.164449
5.5776	0.027716	0.139356	0.172853	0.201464	0.20808	0.24128	0.157237	0.164509
5.58093	0.028312	0.139654	0.173092	0.201225	0.208676	0.24122	0.157773	0.164509
5.58427	0.028908	0.139952	0.17333	0.201046	0.209391	0.24116	0.158191	0.164509
5.5876	0.029445	0.14025	0.173688	0.200868	0.210106	0.241101	0.158548	0.164568
5.59093	0.030041	0.140488	0.174105	0.200689	0.211	0.240982	0.158846	0.164628
5.59427	0.030577	0.140607	0.174642	0.20051	0.211954	0.240803	0.159025	0.164688
5.5976	0.031114	0.140667	0.175297	0.200391	0.212967	0.240743	0.159264	0.164807
5.60093	0.03171	0.140607	0.176072	0.200212	0.213981	0.240624	0.159502	0.164986
5.60427	0.032246	0.140488	0.176966	0.200033	0.214934	0.240564	0.15974	0.165105
5.6076	0.032783	0.14025	0.17792	0.199854	0.215828	0.240505	0.160098	0.165224
5.61093	0.033379	0.139892	0.178874	0.199735	0.216484	0.240386	0.160515	0.165284
5.61427	0.033975	0.139534	0.179887	0.199497	0.217021	0.240266	0.161052	0.165284
5.6176	0.034571	0.139177	0.18084	0.199318	0.217378	0.240088	0.161588	0.165164
5.62093	0.035167	0.138819	0.181735	0.19908	0.217557	0.239849	0.162184	0.164986
5.62427	0.035763	0.138402	0.18245	0.198841	0.217617	0.239432	0.162721	0.164688
5.6276	0.036299	0.138044	0.183105	0.198543	0.217557	0.238895	0.163317	0.16439
5.63093	0.036776	0.137627	0.183582	0.198245	0.217438	0.23824	0.163734	0.163972
5.63427	0.037193	0.13721	0.18394	0.197887	0.217319	0.237405	0.164092	0.163496
5.6376	0.037551	0.136793	0.184178	0.19753	0.217199	0.236571	0.16433	0.163019
5.64093	0.037849	0.136375	0.184298	0.197113	0.21708	0.235677	0.16433	0.162482
5.64427	0.038028	0.135958	0.184357	0.196695	0.216961	0.234723	0.164211	0.161946
5.6476	0.038147	0.135601	0.184357	0.196278	0.216782	0.233829	0.163913	0.161409
5.65093	0.038207	0.135243	0.184357	0.195861	0.216544	0.232995	0.163555	0.160933
5.65427	0.038207	0.134945	0.184298	0.195444	0.216246	0.23222	0.163019	0.160456
5.6576	0.038087	0.134647	0.184298	0.195086	0.215769	0.231445	0.162423	0.159979
5.66093	0.037909	0.134408	0.184298	0.194788	0.215113	0.230849	0.161767	0.159621
5.66427	0.037611	0.13411	0.184357	0.19443	0.214398	0.230253	0.161111	0.159264
5.6676	0.037253	0.133812	0.184417	0.194132	0.213504	0.229776	0.160515	0.158906
5.67093	0.036776	0.133455	0.184536	0.193775	0.21255	0.229359	0.159919	0.158608
5.67427	0.036299	0.133097	0.184536	0.193417	0.211537	0.229001	0.159323	0.15837
5.6776	0.035822	0.13274	0.184476	0.193	0.210464	0.228763	0.158787	0.158072
5.68093	0.035286	0.132382	0.184357	0.192583	0.209391	0.228584	0.15825	0.157833
5.68427	0.03475	0.132084	0.184059	0.192165	0.208437	0.228524	0.157714	0.157535
5.6876	0.034213	0.131786	0.183702	0.191748	0.207484	0.228524	0.157177	0.157297
5.69093	0.033736	0.131667	0.183284	0.191391	0.20659	0.228524	0.156641	0.156999
5.69427	0.033259	0.131607	0.182748	0.191092	0.205755	0.228643	0.156045	0.15682
5.6976	0.032783	0.131667	0.182152	0.190914	0.20498	0.228763	0.155509	0.156641
5.70093	0.032246	0.131845	0.181615	0.190794	0.204265	0.228941	0.154912	0.156581
5.70427	0.03171	0.132203	0.181019	0.190854	0.20349	0.22912	0.154376	0.156581
5.7076	0.031173	0.13262	0.180483	0.190973	0.202775	0.229359	0.153899	0.156641
5.71093	0.030577	0.133097	0.180006	0.191152	0.202	0.229597	0.153482	0.15676
5.71427	0.029981	0.133634	0.17947	0.19145	0.201166	0.229836	0.153124	0.156939
5.7176	0.029325	0.13423	0.178874	0.191867	0.200272	0.230193	0.152826	0.157177
5.72093	0.02861	0.134826	0.178277	0.192344	0.199318	0.23067	0.152528	0.157475
5.72427	0.027895	0.135422	0.177562	0.19294	0.198364	0.231266	0.15229	0.157773
5.7276	0.02712	0.135958	0.176787	0.193536	0.197351	0.231922	0.152051	0.158191
5.73093	0.026345	0.136495	0.175953	0.194252	0.196278	0.232756	0.151813	0.158668
5.73427	0.025511	0.137031	0.175118	0.194967	0.195265	0.23371	0.151575	0.159204
5.7376	0.024617	0.137508	0.174284	0.195742	0.194252	0.234723	0.151396	0.15986
5.74093	0.023663	0.137985	0.173509	0.196517	0.193357	0.235796	0.151277	0.160575
5.74427	0.02265	0.138402	0.172794	0.197232	0.192523	0.236869	0.151217	0.16135
5.7476	0.021636	0.138819	0.172138	0.197947	0.191808	0.237882	0.151157	0.162125
5.75093	0.020683	0.139177	0.171602	0.198662	0.191212	0.238836	0.151157	0.162959
5.75427	0.019729	0.139534	0.171125	0.199258	0.190675	0.239611	0.151157	0.163794
5.7576	0.018895	0.139832	0.170648	0.199795	0.190318	0.240266	0.151157	0.164568
5.76093	0.01812	0.140131	0.170231	0.200212	0.19002	0.240743	0.151157	0.165284
5.76427	0.017524	0.140369	0.169814	0.20057	0.189722	0.241041	0.151157	0.16588
5.7676	0.017047	0.140548	0.169456	0.200808	0.189483	0.24128	0.151038	0.166416
5.77093	0.016689	0.140727	0.169098	0.200987	0.189245	0.241399	0.150979	0.166893
5.77427	0.01651	0.140786	0.168741	0.201106	0.189006	0.241518	0.1508	0.16731
5.7776	0.016391	0.140786	0.168502	0.201166	0.188708	0.241518	0.150681	0.167668
5.78093	0.016332	0.140727	0.168324	0.201166	0.188351	0.241578	0.150621	0.167906
5.78427	0.016391	0.140607	0.168264	0.201046	0.187933	0.241578	0.150561	0.168204
5.7876	0.01651	0.140369	0.168264	0.200868	0.187516	0.241578	0.150561	0.168383
5.79093	0.016689	0.140071	0.168324	0.200689	0.187099	0.241518	0.150561	0.168502
5.79427	0.016987	0.139654	0.168443	0.200331	0.186682	0.241458	0.150681	0.168502
5.7976	0.017285	0.139177	0.168622	0.199914	0.186324	0.241339	0.1508	0.168443
5.80093	0.017643	0.138581	0.168741	0.199378	0.185966	0.24116	0.150919	0.168204
5.80427	0.01806	0.137925	0.16886	0.198722	0.185728	0.240862	0.151038	0.167906
5.8076	0.018477	0.13721	0.16892	0.197947	0.185549	0.240505	0.151098	0.167429
5.81093	0.018895	0.136375	0.16892	0.197113	0.18543	0.240028	0.151098	0.166893
5.81427	0.019252	0.135481	0.168979	0.196218	0.18537	0.239372	0.151038	0.166178
5.8176	0.01955	0.134468	0.168979	0.195324	0.185311	0.238597	0.150979	0.165403
5.82093	0.019729	0.133395	0.16892	0.194311	0.18537	0.237644	0.1508	0.164628
5.82427	0.019848	0.132322	0.168979	0.193357	0.18537	0.236571	0.150561	0.163734
5.8276	0.019848	0.13119	0.168979	0.192463	0.18549	0.235379	0.150323	0.162899
5.83093	0.019789	0.129998	0.168979	0.191569	0.185549	0.234067	0.150025	0.162005
5.83427	0.01967	0.128806	0.169039	0.190735	0.185668	0.232756	0.149727	0.161171
5.8376	0.019491	0.127614	0.169039	0.1899	0.185668	0.231385	0.149488	0.160336
5.84093	0.019252	0.126421	0.169039	0.189126	0.185668	0.230014	0.14925	0.159502
5.84427	0.019073	0.125349	0.168979	0.188351	0.185609	0.228703	0.149012	0.158727
5.8476	0.018835	0.124216	0.16892	0.187576	0.18543	0.227511	0.148892	0.157893
5.85093	0.018537	0.123203	0.1688	0.186801	0.185192	0.226378	0.148773	0.157118
5.85427	0.018239	0.122249	0.168622	0.185966	0.184834	0.225365	0.148654	0.156343
5.8576	0.017881	0.121355	0.168443	0.185072	0.184417	0.224411	0.148594	0.155509
5.86093	0.017464	0.120521	0.168204	0.184178	0.18394	0.223517	0.148475	0.154614
5.86427	0.017047	0.119805	0.167906	0.183225	0.183463	0.222683	0.148416	0.15372
5.8676	0.01657	0.11909	0.167608	0.182271	0.182986	0.221908	0.148296	0.152826
5.87093	0.016153	0.118434	0.16731	0.181377	0.182629	0.221193	0.148177	0.151992
5.87427	0.015676	0.117838	0.166953	0.180483	0.182271	0.220537	0.147998	0.151098
5.8776	0.015199	0.117302	0.166595	0.179708	0.181973	0.219882	0.147879	0.150323
5.88093	0.014782	0.116765	0.166178	0.178933	0.181735	0.219226	0.1477	0.149548
5.88427	0.014365	0.116348	0.16582	0.178277	0.181556	0.21857	0.147581	0.148892
5.8876	0.013947	0.115931	0.165462	0.177622	0.181377	0.217974	0.147521	0.148356
5.89093	0.01359	0.115514	0.165105	0.177085	0.181198	0.217378	0.147402	0.147939
5.89427	0.013173	0.115216	0.164747	0.176609	0.181019	0.216782	0.147402	0.147581
5.8976	0.012755	0.114918	0.164449	0.176251	0.18084	0.216246	0.147343	0.147402
5.90093	0.012398	0.114739	0.164211	0.175953	0.180602	0.21565	0.147343	0.147343
5.90427	0.011981	0.114679	0.164032	0.175655	0.180364	0.215113	0.147283	0.147343
5.9076	0.011563	0.11456	0.163853	0.175476	0.180066	0.214636	0.147283	0.147462
5.91093	0.011206	0.11456	0.163734	0.175357	0.179768	0.214159	0.147223	0.147581
5.91427	0.010908	0.114501	0.163674	0.175297	0.17947	0.213802	0.147164	0.14776
5.9176	0.01061	0.114381	0.163615	0.175357	0.179231	0.213504	0.147164	0.147939
5.92093	0.010312	0.114262	0.163674	0.175416	0.178933	0.213325	0.147164	0.148118
5.92427	0.010014	0.114083	0.163734	0.175595	0.178695	0.213146	0.147164	0.148237
5.9276	0.009716	0.113785	0.163853	0.175774	0.178516	0.213146	0.147223	0.148416
5.93093	0.009418	0.113428	0.163972	0.175953	0.178337	0.213146	0.147283	0.148475
5.93427	0.00912	0.11301	0.164151	0.176191	0.178218	0.213146	0.147402	0.148475
5.9376	0.008821	0.112534	0.16433	0.17637	0.178158	0.213146	0.147581	0.148416
5.94093	0.008523	0.112057	0.164449	0.176549	0.178158	0.213146	0.14776	0.148296
5.94427	0.008225	0.11152	0.164509	0.176609	0.178158	0.213027	0.147879	0.148118
5.9476	0.007868	0.111043	0.164449	0.176609	0.178218	0.212848	0.147939	0.147939
5.95093	0.007629	0.110567	0.16433	0.17643	0.178277	0.21255	0.147998	0.147641
5.95427	0.007331	0.110149	0.164151	0.176191	0.178337	0.212193	0.147998	0.147402
5.9576	0.007033	0.109732	0.163853	0.175834	0.178397	0.211775	0.147998	0.147045
5.96093	0.006676	0.109375	0.163555	0.175416	0.178456	0.211358	0.147939	0.146747
5.96427	0.006318	0.109017	0.163198	0.17488	0.178456	0.210881	0.147879	0.146449
5.9676	0.005841	0.108659	0.162899	0.174344	0.178397	0.210464	0.147879	0.14621
5.97093	0.005424	0.108302	0.162661	0.173867	0.178277	0.210106	0.147879	0.145912
5.97427	0.004888	0.107884	0.162542	0.17339	0.178099	0.209808	0.147879	0.145674
5.9776	0.004411	0.107467	0.162482	0.172973	0.17792	0.20957	0.147998	0.145435
5.98093	0.003934	0.10705	0.162601	0.172615	0.177622	0.209332	0.148118	0.145257
5.98427	0.003457	0.106573	0.162721	0.172317	0.177324	0.209153	0.148296	0.145078
5.9876	0.003099	0.106156	0.162959	0.172079	0.176966	0.208974	0.148475	0.144899
5.99093	0.002742	0.105739	0.163198	0.171959	0.176609	0.208855	0.148594	0.14472
5.99427	0.002444	0.105381	0.163436	0.171781	0.176191	0.208676	0.148654	0.144601
5.9976	0.002205	0.105083	0.163674	0.171661	0.175834	0.208557	0.148654	0.144422
6.00093	0.002027	0.104845	0.163794	0.171542	0.175536	0.208378	0.148654	0.144303
6.00427	0.001848	0.104666	0.163913	0.171423	0.175297	0.208259	0.148535	0.144124
6.0076	0.001669	0.104606	0.164032	0.171244	0.175059	0.208139	0.148356	0.143945
6.01093	0.00149	0.104606	0.164092	0.171065	0.17494	0.20808	0.148177	0.143826
6.01427	0.001252	0.104666	0.164151	0.170887	0.17482	0.20802	0.147939	0.143647
6.0176	0.000954	0.104785	0.164211	0.170708	0.174761	0.207961	0.14776	0.143468
6.02093	0.000596	0.104845	0.16427	0.170588	0.17482	0.207901	0.147581	0.14323
6.02427	0.000238	0.104904	0.16433	0.170469	0.17488	0.207782	0.147462	0.143051
6.0276	-0.00018	0.104964	0.16433	0.17041	0.174999	0.207603	0.147402	0.142813
6.03093	-0.00054	0.104964	0.16439	0.17041	0.175238	0.207305	0.147402	0.142634
6.03427	-0.00095	0.104904	0.16433	0.17041	0.175476	0.207007	0.147462	0.142395
6.0376	-0.00131	0.104785	0.164211	0.17041	0.175774	0.206649	0.1477	0.142217
6.04093	-0.00161	0.104606	0.164092	0.17035	0.176072	0.206232	0.147998	0.142097
6.04427	-0.00191	0.104427	0.163853	0.170171	0.17637	0.205815	0.148356	0.141978
6.0476	-0.00209	0.104129	0.163674	0.169933	0.176728	0.205398	0.148892	0.141919
6.05093	-0.00226	0.103891	0.163496	0.169635	0.177026	0.20504	0.149429	0.141978
6.05427	-0.00232	0.103533	0.163376	0.169277	0.177324	0.204682	0.150084	0.142097
6.0576	-0.00232	0.103235	0.163317	0.16886	0.177622	0.204444	0.1508	0.142217
6.06093	-0.00232	0.102818	0.163317	0.168383	0.17786	0.204206	0.151515	0.142455
6.06427	-0.00221	0.10246	0.163376	0.168025	0.178039	0.204086	0.15223	0.142574
6.0676	-0.00209	0.102103	0.163555	0.167727	0.178277	0.203967	0.152886	0.142753
6.07093	-0.00197	0.101745	0.163794	0.167549	0.178456	0.203907	0.153542	0.142813
6.07427	-0.00179	0.101447	0.164032	0.167429	0.178695	0.203788	0.154138	0.142813
6.0776	-0.00167	0.101149	0.16433	0.16737	0.178933	0.203729	0.154674	0.142694
6.08093	-0.00155	0.100851	0.164568	0.167429	0.179231	0.20355	0.155091	0.142574
6.08427	-0.00149	0.100613	0.164807	0.167429	0.179529	0.203371	0.155389	0.142395
6.0876	-0.00149	0.100374	0.165045	0.167429	0.179887	0.203133	0.155687	0.142157
6.09093	-0.00161	0.100195	0.165284	0.16737	0.180244	0.202775	0.155866	0.142038
6.09427	-0.00179	0.100017	0.165522	0.167191	0.180602	0.202417	0.156105	0.141919
6.0976	-0.00209	0.099778	0.165701	0.166953	0.1809	0.201941	0.156283	0.141978
6.10093	-0.0025	0.099599	0.165939	0.166655	0.181198	0.201523	0.156462	0.142097
6.10427	-0.00304	0.099361	0.166178	0.166237	0.181556	0.201046	0.156701	0.142276
6.1076	-0.00358	0.099182	0.166535	0.16582	0.181854	0.200629	0.156999	0.142574
6.11093	-0.00411	0.098944	0.166953	0.165403	0.182211	0.200272	0.157356	0.142932
6.11427	-0.00465	0.098765	0.167429	0.164986	0.182569	0.199914	0.157714	0.14329
6.1176	-0.00513	0.098646	0.168025	0.164688	0.182986	0.199616	0.158131	0.143707
6.12093	-0.00554	0.098586	0.168622	0.16439	0.183463	0.199437	0.158548	0.144005
6.12427	-0.00578	0.098526	0.169337	0.16427	0.184	0.199199	0.159025	0.144303
6.1276	-0.00596	0.098586	0.170112	0.164211	0.184596	0.19908	0.159442	0.144541
6.13093	-0.00602	0.098646	0.170946	0.164151	0.185192	0.19896	0.15986	0.14478
6.13427	-0.00596	0.098765	0.17184	0.164151	0.185728	0.198901	0.160336	0.144958
6.1376	-0.0059	0.098884	0.172675	0.164151	0.186265	0.198901	0.160754	0.145137
6.14093	-0.00578	0.099003	0.17345	0.164092	0.186741	0.198901	0.161171	0.145376
6.14427	-0.0056	0.099003	0.174165	0.164092	0.187159	0.198901	0.161648	0.145614
6.1476	-0.00548	0.099003	0.17482	0.164032	0.187457	0.198901	0.162005	0.145912
6.15093	-0.00542	0.098884	0.175297	0.163972	0.187695	0.198841	0.162423	0.14621
6.15427	-0.00542	0.098646	0.175595	0.163913	0.187814	0.198722	0.16278	0.146508
6.1576	-0.00542	0.098288	0.175774	0.163913	0.187814	0.198603	0.163078	0.146866
6.16093	-0.00548	0.09793	0.175834	0.163853	0.187814	0.198364	0.163317	0.147164
6.16427	-0.00548	0.097394	0.175774	0.163853	0.187755	0.198126	0.163496	0.147402
6.1676	-0.00548	0.096858	0.175655	0.163853	0.187695	0.197828	0.163674	0.147581
6.17093	-0.00542	0.096321	0.175536	0.163853	0.187635	0.19747	0.163674	0.1477
6.17427	-0.00536	0.095785	0.175357	0.163734	0.187635	0.197113	0.163734	0.147641
6.1776	-0.00519	0.095248	0.175238	0.163615	0.187695	0.196755	0.163674	0.147581
6.18093	-0.00501	0.094831	0.175118	0.163376	0.187874	0.196397	0.163615	0.147402
6.18427	-0.00477	0.094414	0.175059	0.163078	0.188172	0.19604	0.163615	0.147223
6.1876	-0.00447	0.094116	0.175059	0.162721	0.18847	0.195682	0.163496	0.146985
6.19093	-0.00423	0.093818	0.175059	0.162363	0.188887	0.195324	0.163436	0.146747
6.19427	-0.00399	0.093579	0.175118	0.161886	0.189364	0.194967	0.163376	0.146568
6.1976	-0.00376	0.093341	0.175238	0.161469	0.189781	0.19455	0.163317	0.146329
6.20093	-0.00352	0.093162	0.175416	0.160992	0.190198	0.194132	0.163257	0.146151
6.20427	-0.00334	0.092924	0.175595	0.160635	0.190616	0.193715	0.163198	0.145972
6.2076	-0.00322	0.092626	0.175893	0.160217	0.190914	0.193298	0.163138	0.145793
6.21093	-0.0031	0.092328	0.176191	0.15986	0.191212	0.192881	0.163138	0.145555
6.21427	-0.0031	0.09203	0.176549	0.159502	0.191391	0.192463	0.163078	0.145316
6.2176	-0.0031	0.091612	0.176907	0.159204	0.191629	0.192046	0.163019	0.145018
6.22093	-0.00322	0.091255	0.177324	0.158966	0.191808	0.191689	0.162959	0.14466
6.22427	-0.0034	0.090837	0.177681	0.158787	0.192046	0.191391	0.162899	0.144184
6.2276	-0.0037	0.090361	0.178039	0.158608	0.192285	0.191152	0.16278	0.143647
6.23093	-0.00405	0.089943	0.178277	0.158429	0.192523	0.190973	0.162661	0.143111
6.23427	-0.00447	0.089467	0.178456	0.15837	0.192821	0.190914	0.162423	0.142515
6.2376	-0.00501	0.08899	0.178576	0.15825	0.193119	0.190914	0.162125	0.141978
6.24093	-0.0056	0.088513	0.178576	0.158191	0.193477	0.190973	0.161827	0.141382
6.24427	-0.00626	0.088036	0.178516	0.158131	0.193775	0.191033	0.161469	0.140786
6.2476	-0.00691	0.087559	0.178456	0.158131	0.194013	0.191092	0.161111	0.14025
6.25093	-0.00757	0.087142	0.178277	0.15825	0.194192	0.191212	0.160813	0.139713
6.25427	-0.00817	0.086725	0.178099	0.15837	0.194252	0.191271	0.160456	0.139296
6.2576	-0.00876	0.086367	0.177979	0.158608	0.194252	0.191271	0.160158	0.138879
6.26093	-0.00924	0.08601	0.17786	0.158906	0.194132	0.191271	0.159919	0.138521
6.26427	-0.00972	0.085771	0.177741	0.159323	0.193954	0.191212	0.159621	0.138283
6.2676	-0.01007	0.085533	0.177681	0.15986	0.193775	0.191152	0.159442	0.138104
6.27093	-0.01037	0.085354	0.177622	0.160456	0.193477	0.191092	0.159204	0.137985
6.27427	-0.01067	0.085235	0.177562	0.161052	0.193238	0.191092	0.159025	0.137985
6.2776	-0.01097	0.085175	0.177503	0.161648	0.193	0.191152	0.158846	0.138044
6.28093	-0.01127	0.085115	0.177503	0.162184	0.192761	0.191271	0.158668	0.138223
6.28427	-0.01162	0.085115	0.177443	0.162721	0.192583	0.19151	0.158548	0.138462
6.2876	-0.0121	0.085115	0.177383	0.163198	0.192404	0.191748	0.158489	0.138819
6.29093	-0.01258	0.085235	0.177324	0.163555	0.192225	0.192106	0.158489	0.139117
6.29427	-0.01317	0.085354	0.177205	0.163913	0.192046	0.192463	0.158548	0.139475
6.2976	-0.01383	0.085533	0.177145	0.16427	0.191867	0.192821	0.158727	0.139832
6.30093	-0.01454	0.085771	0.177145	0.164568	0.191569	0.193179	0.158966	0.140131
6.30427	-0.0152	0.086069	0.177145	0.164926	0.191271	0.193596	0.159323	0.140429
6.3076	-0.01585	0.086427	0.177145	0.165284	0.190914	0.193954	0.159681	0.140727
6.31093	-0.01651	0.086844	0.177205	0.165641	0.190437	0.194311	0.160158	0.141025
6.31427	-0.01705	0.087261	0.177264	0.166059	0.18996	0.194669	0.160635	0.141323
6.3176	-0.01746	0.087738	0.177324	0.166535	0.189424	0.195086	0.161171	0.141621
6.32093	-0.01788	0.088155	0.177383	0.167012	0.188947	0.195563	0.161648	0.141978
6.32427	-0.01812	0.088573	0.177383	0.167429	0.18847	0.19604	0.162065	0.142336
6.3276	-0.01836	0.08899	0.177383	0.167906	0.188112	0.196576	0.162423	0.142694
6.33093	-0.01854	0.089347	0.177324	0.168264	0.187874	0.197172	0.162721	0.143051
6.33427	-0.0186	0.089705	0.177205	0.168622	0.187695	0.197709	0.162899	0.143349
6.3376	-0.01866	0.090063	0.177026	0.16886	0.187695	0.198185	0.163019	0.143588
6.34093	-0.01872	0.090361	0.176728	0.169039	0.187814	0.198662	0.163078	0.143766
6.34427	-0.01878	0.090659	0.17643	0.169158	0.188053	0.19902	0.163078	0.143826
6.3476	-0.01884	0.090897	0.176013	0.169218	0.18841	0.199318	0.163078	0.143826
6.35093	-0.01895	0.091195	0.175655	0.169277	0.188768	0.199497	0.163019	0.143826
6.35427	-0.01901	0.091434	0.175357	0.169337	0.189185	0.199616	0.163019	0.143766
6.3576	-0.01907	0.091672	0.175178	0.169337	0.189602	0.199735	0.163019	0.143766
6.36093	-0.01913	0.09191	0.175059	0.169456	0.18996	0.199795	0.163138	0.143826
6.36427	-0.01919	0.092149	0.175118	0.169575	0.190258	0.199795	0.163317	0.143945
6.3676	-0.01913	0.092387	0.175357	0.169694	0.190496	0.199854	0.163555	0.144243
6.37093	-0.01901	0.092566	0.175774	0.169933	0.190735	0.199914	0.163913	0.144601
6.37427	-0.01878	0.092685	0.176311	0.170171	0.190973	0.200093	0.16439	0.145078
6.3776	-0.01842	0.092804	0.177026	0.170469	0.191152	0.200272	0.164986	0.145614
6.38093	-0.01794	0.092804	0.17786	0.170767	0.191391	0.20057	0.165761	0.14621
6.38427	-0.0174	0.092745	0.178695	0.171065	0.191689	0.200868	0.166595	0.146806
6.3876	-0.01681	0.092626	0.179589	0.171363	0.192046	0.201285	0.167489	0.147462
6.39093	-0.01615	0.092447	0.180423	0.171661	0.192523	0.201702	0.168502	0.148058
6.39427	-0.0155	0.092268	0.181198	0.171959	0.193119	0.202119	0.169516	0.148714
6.3976	-0.0149	0.092089	0.181913	0.172257	0.193775	0.202537	0.170529	0.14925
6.40093	-0.01431	0.09197	0.182569	0.172496	0.19455	0.202894	0.171483	0.149786
6.40427	-0.01377	0.091851	0.183105	0.172734	0.195384	0.203252	0.172436	0.150204
6.4076	-0.01329	0.091851	0.183582	0.172973	0.196218	0.20349	0.173271	0.150621
6.41093	-0.01281	0.09191	0.184119	0.173151	0.197113	0.203669	0.173986	0.150919
6.41427	-0.01234	0.09197	0.184596	0.17339	0.197947	0.203729	0.174701	0.151098
6.4176	-0.01192	0.092149	0.185132	0.173628	0.198722	0.203729	0.175357	0.151157
6.42093	-0.01144	0.092387	0.185788	0.173926	0.199497	0.203669	0.175953	0.151157
6.42427	-0.01097	0.092626	0.186503	0.174284	0.200212	0.203669	0.176609	0.151098
6.4276	-0.01049	0.092924	0.187278	0.174701	0.200868	0.203609	0.177324	0.151038
6.43093	-0.01001	0.093222	0.188112	0.175118	0.201523	0.203609	0.178039	0.150919
6.43427	-0.0096	0.093579	0.189066	0.175655	0.202119	0.203669	0.178874	0.150859
6.4376	-0.00912	0.093997	0.18996	0.176132	0.202715	0.203788	0.179768	0.1508
6.44093	-0.0087	0.094414	0.190854	0.176668	0.203252	0.204086	0.180721	0.1508
6.44427	-0.00834	0.094891	0.191689	0.177145	0.203729	0.204444	0.181735	0.150859
6.4476	-0.00793	0.095367	0.192523	0.177562	0.204206	0.204861	0.182688	0.150979
6.45093	-0.00757	0.095844	0.193298	0.17792	0.204563	0.205278	0.183582	0.151098
6.45427	-0.00709	0.096321	0.194013	0.178218	0.204921	0.205755	0.184357	0.151277
6.4576	-0.00668	0.096679	0.194728	0.178516	0.205278	0.206172	0.185072	0.151396
6.46093	-0.0062	0.096917	0.195444	0.178754	0.205517	0.20659	0.185609	0.151575
6.46427	-0.00572	0.096977	0.196159	0.178993	0.205874	0.206888	0.185966	0.151753
6.4676	-0.00525	0.096917	0.196874	0.179172	0.206172	0.207186	0.186265	0.151873
6.47093	-0.00477	0.096619	0.19753	0.17941	0.20653	0.207365	0.186384	0.151932
6.47427	-0.00429	0.096202	0.198185	0.179589	0.206888	0.207543	0.186443	0.151992
6.4776	-0.00387	0.095606	0.198841	0.179708	0.207245	0.207663	0.186503	0.152051
6.48093	-0.00352	0.09495	0.199437	0.179827	0.207603	0.207722	0.186503	0.152051
6.48427	-0.00328	0.094175	0.200033	0.179946	0.207961	0.207841	0.186503	0.152051
6.4876	-0.00304	0.093341	0.20051	0.179946	0.208259	0.207961	0.186443	0.151992
6.49093	-0.00292	0.092566	0.200987	0.179946	0.208497	0.208199	0.186384	0.151992
6.49427	-0.00286	0.091851	0.201404	0.179887	0.208676	0.208557	0.186265	0.151932
6.4976	-0.00286	0.091195	0.201762	0.179887	0.208795	0.209033	0.186145	0.151932
6.50093	-0.00292	0.090599	0.20206	0.179887	0.208855	0.209749	0.185907	0.151873
6.50427	-0.00304	0.090063	0.202298	0.179887	0.209033	0.210643	0.185609	0.151813
6.5076	-0.00316	0.089645	0.202477	0.179946	0.209212	0.211716	0.185251	0.151813
6.51093	-0.00334	0.089288	0.202596	0.180066	0.20957	0.213087	0.184834	0.151753
6.51427	-0.00346	0.08893	0.202656	0.180185	0.209987	0.214636	0.184417	0.151694
6.5176	-0.00358	0.088692	0.202656	0.180423	0.210643	0.216365	0.184	0.151634
6.52093	-0.00376	0.088394	0.202596	0.180662	0.211418	0.218153	0.183702	0.151575
6.52427	-0.00387	0.088215	0.202477	0.1809	0.212371	0.220001	0.183403	0.151515
6.5276	-0.00405	0.087976	0.202358	0.181198	0.213504	0.221908	0.183165	0.151455
6.53093	-0.00423	0.087798	0.202119	0.181496	0.214815	0.223756	0.182986	0.151455
6.53427	-0.00441	0.087619	0.201881	0.181794	0.216246	0.225544	0.182867	0.151455
6.5376	-0.00471	0.0875	0.201523	0.182152	0.217855	0.227213	0.182688	0.151455
6.54093	-0.00501	0.08738	0.201046	0.182569	0.219584	0.228763	0.182569	0.151575
6.54427	-0.00536	0.087261	0.20045	0.182927	0.221431	0.230193	0.18239	0.151634
6.5476	-0.00578	0.087142	0.199735	0.183344	0.223458	0.231564	0.182152	0.151753
6.55093	-0.00632	0.087082	0.198901	0.183821	0.225723	0.232816	0.181854	0.151873
6.55427	-0.00679	0.086963	0.198066	0.184238	0.228167	0.233948	0.181437	0.151992
6.5576	-0.00733	0.086904	0.197172	0.184655	0.230849	0.235021	0.18096	0.152111
6.56093	-0.00781	0.086784	0.196338	0.185072	0.233829	0.235975	0.180483	0.15223
6.56427	-0.00823	0.086725	0.195622	0.18549	0.237167	0.236809	0.179887	0.152349
6.5676	-0.00864	0.086606	0.195086	0.185847	0.240862	0.237584	0.179231	0.152528
6.57093	-0.00894	0.086427	0.194669	0.186086	0.245035	0.23824	0.178576	0.152707
6.57427	-0.00924	0.086308	0.19449	0.186324	0.249624	0.238836	0.17786	0.152886
6.5776	-0.00954	0.086069	0.19443	0.186384	0.254691	0.239313	0.177145	0.153124
6.58093	-0.00972	0.085771	0.19455	0.186443	0.260234	0.23973	0.17643	0.153363
6.58427	-0.00995	0.085473	0.194728	0.186324	0.266254	0.240028	0.175774	0.153661
6.5876	-0.01019	0.084996	0.194967	0.186086	0.272691	0.240207	0.175178	0.153959
6.59093	-0.01049	0.084519	0.195146	0.185728	0.279486	0.240326	0.174642	0.154197
6.59427	-0.01079	0.083983	0.195205	0.185251	0.286639	0.240326	0.174224	0.154495
6.5976	-0.01109	0.083387	0.195205	0.184655	0.29403	0.240147	0.173867	0.154734
6.60093	-0.01144	0.082731	0.195086	0.184059	0.301719	0.239849	0.173569	0.154912
6.60427	-0.01174	0.082076	0.194848	0.183284	0.309527	0.239432	0.17339	0.155032
6.6076	-0.01204	0.08148	0.19449	0.182569	0.317454	0.238776	0.173271	0.155091
6.61093	-0.01234	0.080884	0.194073	0.181735	0.325441	0.237942	0.173092	0.155151
6.61427	-0.01258	0.080287	0.193596	0.18096	0.333488	0.236869	0.172973	0.155091
6.6176	-0.01276	0.079691	0.193119	0.180244	0.341475	0.235677	0.172734	0.154912
6.62093	-0.01293	0.079155	0.192702	0.179529	0.349343	0.234246	0.172496	0.154734
6.62427	-0.01317	0.078619	0.192344	0.178814	0.357032	0.232697	0.172198	0.154436
6.6276	-0.01341	0.078082	0.192165	0.178218	0.364482	0.231028	0.1719	0.154018
6.63093	-0.01371	0.077605	0.192046	0.177562	0.371516	0.229239	0.171542	0.153601
6.63427	-0.01407	0.077128	0.192046	0.176907	0.378191	0.227332	0.171125	0.153065
6.6376	-0.01454	0.076652	0.192225	0.176191	0.384331	0.225425	0.170708	0.152528
6.64093	-0.01514	0.076234	0.192463	0.175536	0.389934	0.223577	0.17035	0.151992
6.64427	-0.0158	0.075936	0.192761	0.174761	0.395	0.221729	0.169992	0.151455
6.6476	-0.01645	0.075638	0.193059	0.174046	0.399411	0.220001	0.169694	0.150979
6.65093	-0.01717	0.075459	0.193357	0.173271	0.403285	0.218332	0.169396	0.150561
6.65427	-0.01782	0.0754	0.193596	0.172555	0.406563	0.216782	0.169158	0.150204
[truncated: 3,356 more rows]
