# Supplementary material for: Molecular mechanism of decision-making in glycosaminoglycan biosynthesis
Source: Nat Commun. 2023 Oct 13;14:6425. doi: 10.1038/s41467-023-42236-z (PMC10570366; doi:10.1038/s41467-023-42236-z)
Supplement: Supplementary file 6 — Source Data [file 41467_2023_42236_MOESM6_ESM.zip › Source_Data/Supplementary_Figure_5b.xlsx]

## Sheet: BKN
Tetra-BKN (μM)	v (nmol min-1 mg-1)				TetraP-BKN (μM)	v (nmol min-1 mg-1)
	CSGALNACT1	CSGALNACT1	CSGALNACT1			CSGALNACT1	CSGALNACT1	CSGALNACT1
100	0.36	0.65	0.3		100	11.55	10.4	9.3
50	0.26	0.5	0.5		50	7.1	8.5	8.65
25	0.16	0.2	0.35		25	3.85	5.05	4.7
12.5	0.08	0.15	0.1		12.5	1.85	2.45	2.6
6.25	0.04	0.1	0.05		6.25	1.1	1.35	1.25
3.13	0.02	0.1	0.03		3.13	0.6	0.6	0.55
1.56	0.01	0.04	0.05		1.56	0.25	0.3	0.25
0	0.01	0.1	0.04		0	0.04	0.05	0.03

## Sheet: BETA
TetraP-BETA (μM)	v (nmol min-1 mg-1)
	CSGALNACT1	CSGALNACT1	CSGALNACT1
100	14.7	16.5	18.75
50	8.65	10.45	12
25	5.7	5.65	6.05
12.5	3.2	3	2.95
6.25	1.7	1.55	1.6
3.13	0.9	0.8	0.85
1.56	0.45	0.35	0.45
0	0.02	0.15	0.05
