# Supplementary material for: Molecular mechanism of decision-making in glycosaminoglycan biosynthesis
Source: Nat Commun. 2023 Oct 13;14:6425. doi: 10.1038/s41467-023-42236-z (PMC10570366; doi:10.1038/s41467-023-42236-z)
Supplement: Supplementary file 6 — Source Data [file 41467_2023_42236_MOESM6_ESM.zip › Source_Data/Figure_2b.xlsx]

## Sheet: BKN
Tetra-BKN (μM)	v (nmol min-1 mg-1)							TetraP-BKN (μM)	v (nmol min-1 mg-1)
	EXTL3	EXTL3	EXTL3	CSGALNACT2	CSGALLACT2	CSGALNACT2			EXTL3	EXTL3	EXTL3	CSGALNACT2	CSGALLACT2	CSGALNACT2
100				2.54	5.13	2.93		100	0.28	0.28	0.26	124.88	146.66	95.47
50				1.76	3.42	2.28		50	0.18	0.14	0.1	79.21	100.02	61.77
25				1.01	1.87	1.79		25	0.08	0.06	0.16	47.43	51.27	31.5
12.5				0.49	0.98	0.57		12.5	0.06	0.02	0.1	23.76	26.45	14.98
6.25				0.26	0.49	0.24		6.25	0.04	0.01	0.04	11.98	12.61	7.73
3.13				0.13	0.16	0.16		3.13	0.01	0	0.02	5.57	6.27	4.23
1.56				0.07	0.08	0.08		1.56	-0.02	0.02	0.02	2.18	2.85	1.87
0				0	0.01	0.01		0	-0.01	-0.01	0.06	0.07	-0.03	0.02

## Sheet: CSPG4
Tetra-CSPG4 (μM)	v (nmol min-1 mg-1)							TetraP-CSPG4 (μM)	v (nmol min-1 mg-1)
	EXTL3	EXTL3	EXTL3	CSGALNACT2	CSGALLACT2	CSGALNACT2			EXTL3	EXTL3	EXTL3	CSGALNACT2	CSGALLACT2	CSGALNACT2
100				6.02				100	0.3	0.41	0.34	135.26	161.8	181
50				3.26				50	0.18	0.14	0.1	73.17	85.7	101.98
25				1.55				25	0.08	0.1	0.1	40.94	44.36	59.17
12.5				0.73				12.5	0.01	0.04	0.06	21.81	21.16	30.52
6.25				0.33				6.25	0.02	0.02	0.06	11.23	9.12	16.28
3.13				0.16				3.13	0.02	-0.02	0.12	5.62	6.02	8.95
1.56				0.08				1.56	-0.01	-0.02	0.04	2.77	2.28	4.64
0				0.02				0	-0.04	-0.02	0.01	-0.01	0.16	-0.01

## Sheet: BETA
Tetra-BETA (μM)	v (nmol min-1 mg-1)							TetraP-BETA (μM)	v (nmol min-1 mg-1)
	EXTL3	EXTL3	EXTL3	CSGALNACT2	CSGALLACT2	CSGALNACT2			EXTL3	EXTL3	EXTL3	CSGALNACT2	CSGALLACT2	CSGALNACT2
100	34.93	38.68	30.75	3.01	5.78	5.94		100	188.91	216.01	177.85	124.88	113.45	174.9
50	28.53	32.13	24.05	3.5	4.23	4.31		50	171.77	210.79	173.82	79.21	94.49	104.91
25	23.11	20.74	17.64	2.36	2.2	2.36		25	128.9	159.45	123.03	47.43	52.66	36.95
12.5	17.39	13.4	11.73	0.73	1.06	1.14		12.5	98.64	107.32	78.64	23.76	25.96	30.03
6.25	11.48	6.5	7.1	0.41	0.57	0.49		6.25	63.17	68.39	51.48	11.98	13.43	15.95
3.13	6.9	3.74	3.84	0.24	0.33	0.24		3.13	41	39.22	31.3	5.57	7.16	8.87
1.56	3.7	1.82	1.82	0.16	0.07	0.16		1.56	20.99	20.5	18.11	2.18	3.66	4.39
0	0	-0.04	0.44	0.01	0.08	0.24		0	-0.01	0.2	0.03	0.07	0.04	0.08

## Sheet: SDC2
Tetra-SDC2 (μM)	v (nmol min-1 mg-1)							TetraP-SDC2 (μM)	v (nmol min-1 mg-1)
	EXTL3	EXTL3	EXTL3	CSGALNACT2	CSGALLACT2	CSGALNACT2			EXTL3	EXTL3	EXTL3	CSGALNACT2	CSGALLACT2	CSGALNACT2
100	0.24	0.12	0.197093	2.52	3.42			100	1.08	1.87	1.48	44.27	88.63	54.73
50	0.32	0.16	0.315349	2.12	2.44			50	1.87	1.87	1.87	45.9	73.98	37.07
25	0.28	0.16	0.27593	1.14	1.46			25	1.87	1.38	1.77	29.3	43.46	18.76
12.5	0.24	0.16	0.236511	0.57	0.73			12.5	1.48	1.28	1.18	16.36	23.76	10.82
6.25	0.16	0.08	0.197093	0.33	0.41			6.25	1.08	0.89	0.89	8.22	12.37	5.86
3.13	0.08	0.04	0.078837	0.16	0.24			3.13	0.79	0.59	0.59	4.31	6.19	3.17
1.56	0.04	0.03	0.015767	0.08	0.08			1.56	0.39	0.39	0.39	2.03	3.42	1.99
0	0	-0.02	0.019709	0	0.01			0	0.05	0.01	-0.05	-0.02	-0.01	0.3

## Sheet: SDC4
Tetra-SDC4 (μM)	v (nmol min-1 mg-1)							TetraP-SDC4 (μM)	v (nmol min-1 mg-1)
	EXTL3	EXTL3	EXTL3	CSGALNACT2	CSGALLACT2	CSGALNACT2			EXTL3	EXTL3	EXTL3	CSGALNACT2	CSGALLACT2	CSGALNACT2
50	15.8167	14.04	17.25	32.64	24.5	26.94		50	31.83	41.09	44.54	181.82	204.93	200.37
25	14.1907	11.38	15.27	16.03	7.81	13.43		25	36.27	39.91	45.04	174.17	166.03	174.82
12.5	12.6139	10.4	12.42	7.08	5.45	6.67		12.5	34.29	37.35	42.37	125.82	122.4	124.36
6.25	10.3966	8.08	8.62	3.09	2.44	3.26		6.25	32.03	33.7	38.53	79.92	75.04	79.76
3.125	7.19389	4.78	5.91	1.71	1.14	1.55		3.125	26.8	30.55	33.11	43.95	41.83	42.48
1.5625	4.48386	2.66	3.1	0.65	0.57	0.73		1.5625	19.51	23.16	25.33	23.44	26.04	15.3
0	-0.0985464	0.1	0.1	0.03	0.07	0.06		0	0.01	0	0.01	0.1	0.03	-2.12

## Sheet: GPC1
Tetra-GPC1 (μM)	v (nmol min-1 mg-1)							TetraP-GPC1 (μM)	v (nmol min-1 mg-1)
	EXTL3	EXTL3	EXTL3	CSGALNACT2	CSGALLACT2	CSGALNACT2			EXTL3	EXTL3	EXTL3	CSGALNACT2	CSGALLACT2	CSGALNACT2
100	2.31584	2.71	2.81	20.02	10.74	11.23		100	11.83	14.98	7.48953	115.08	80.57	136.24
50	2.21729	1.82	1.77	10.99	5.05	4.96		50	9.16	8.87	10.9387	106.78	77.15	106.45
25	1.4782	1.13	1.13	5.62	2.36	2.28		25	7.49	8.67	9.95319	57.78	46.55	52.58
12.5	0.886918	0.54	0.59	3.26	1.06	0.98		12.5	6.31	7.49	7.48953	31.58	23.6	27.51
6.25	0.394186	0.3	0.34	1.46	0.65	0.49		6.25	4.83	6.01	5.5186	15.14	11.72	14.65
3.13	0.295639	0.15	0.2	0.98	0.33	0.24		3.13	3.25	3.94	3.74476	7.32	6.19	7
1.56	0.197093	0.1	0.1	0.49	0.16	0.16		1.56	1.87	2.56	2.36511	3.58	2.6	3.91
0	0.00443459	0	0	0.02	0.01	0.03		0	0.1	0.03	0.000985464	0.16	-0.01	-0.16
