# Supplementary material for: Molecular mechanism of decision-making in glycosaminoglycan biosynthesis
Source: Nat Commun. 2023 Oct 13;14:6425. doi: 10.1038/s41467-023-42236-z (PMC10570366; doi:10.1038/s41467-023-42236-z)
Supplement: Supplementary file 6 — Source Data [file 41467_2023_42236_MOESM6_ESM.zip › Source_Data/Supplementary_Figure_3b.xlsx]

## Sheet: B3GALT6
Gal-Xyl-BKN (μM)	v (nmol min-1 mg-1)	B3GALT6			Gal-XylP-BKN (μM)	v (nmol min-1 mg-1)
	B3GALT6	B3GALT6	B3GALT6			B3GALT6	B3GALT6	B3GALT6
50	2.62	3.02	2.67		50	376.3	470.05	487.91
25	1.69	1.98	2.09		25	352.66	454.84	456.16
12.5	0.95	1.03	1.11		12.5	266.02	396.47	383.41
6.25	0.45	0.53	0.45		6.25	157.56	264.54	248.33
3.13	0.24	0.26	0.29		3.13	113.42	146.49	138.88
1.56	0.08	0.13	0.16		1.56	58.69	72.42	70.27
0	-0.02	-0.02	0		0	-0.1	-0.03	0

## Sheet: B3GAT3
Gal-Gal-Xyl-BKN (μM)	v (nmol min-1 mg-1)	B3GALT6			Gal-Gal-XylP-BKN (μM)	v (nmol min-1 mg-1)
	B3GAT3	B3GAT3	B3GAT3			B3GAT3	B3GAT3	B3GAT3
50	194.93	263.63	249.73		50	413.306	568.16	607.69
25	147.22	181.03	180.48		25	419.031	499.18	501.37
12.5	91.6034	99.78	104.42		12.5	320.067	392.31	390.95
6.25	48.8006	45.8	47.98		6.25	211.288	262.81	253
3.13	25.0819	21.54	25.9		3.13	130.589	151.85	142.59
1.56	11.4504	6.82	10.36		1.56	62.9773	76.06	69.25
0	0.272629	-5.18	-2.45		0	-0.81789	-0.16	-3.54
