# Supplementary material for: Molecular mechanism of decision-making in glycosaminoglycan biosynthesis
Source: Nat Commun. 2023 Oct 13;14:6425. doi: 10.1038/s41467-023-42236-z (PMC10570366; doi:10.1038/s41467-023-42236-z)
Supplement: Supplementary file 6 — Source Data [file 41467_2023_42236_MOESM6_ESM.zip › Source_Data/Supplementary_Figure_9a-c.xlsx]

## Sheet: A
Time (min)	A280
		EXTL3	EXT1/EXT2
	Tetra-BETA	Tetra-BETA	Tetra-BETA
0.00113333	-0.0038743	-0.0637174	-0.0434518
0.0078	-0.0041127	-0.0638366	-0.0436306
0.0144667	-0.0044703	-0.0638366	-0.0436902
0.0211333	-0.004828	-0.0637174	-0.0436306
0.0278	-0.0051856	-0.0635982	-0.043571
0.0344667	-0.0054836	-0.0635386	-0.0436306
0.0411333	-0.005722	-0.0637174	-0.0436902
0.0478	-0.0058413	-0.0641346	-0.043869
0.0544667	-0.0058413	-0.0647902	-0.0441074
0.0611333	-0.005722	-0.0654459	-0.0444055
0.0678	-0.0056028	-0.0660419	-0.0447035
0.0744667	-0.005424	-0.0664592	-0.0449419
0.0811333	-0.0051856	-0.0667572	-0.0451803
0.0878	-0.0050068	-0.0669956	-0.0454187
0.0944667	-0.004828	-0.067234	-0.0457764
0.101133	-0.0046492	-0.0674725	-0.0463724
0.1078	-0.0044703	-0.0674725	-0.0470877
0.114467	-0.0042915	-0.067234	-0.0479221
0.121133	-0.0041127	-0.0668168	-0.0487566
0.1278	-0.0039339	-0.0663996	-0.0494719
0.134467	-0.0036955	-0.0662208	-0.0500083
0.141133	-0.0035167	-0.06634	-0.0504255
0.1478	-0.0033379	-0.0665784	-0.0506639
0.154467	-0.0032187	-0.0667572	-0.0507832
0.161133	-0.003159	-0.0666976	-0.0507832
0.1678	-0.0032187	-0.06634	-0.0506639
0.174467	-0.0033379	-0.0659227	-0.0505447
0.181133	-0.0035763	-0.0655055	-0.0504255
0.1878	-0.0039339	-0.0652671	-0.0504851
0.194467	-0.0043511	-0.0651479	-0.0508428
0.201133	-0.0047684	-0.0651479	-0.0514388
0.2078	-0.0053048	-0.0650883	-0.0522137
0.214467	-0.0057817	-0.0650287	-0.0531077
0.221133	-0.0061989	-0.0648499	-0.0538826
0.2278	-0.0065565	-0.0645518	-0.0545383
0.234467	-0.0068545	-0.0643134	-0.0548959
0.241133	-0.0070333	-0.0642538	-0.0551343
0.2478	-0.0071526	-0.064373	-0.0551939
0.254467	-0.0071526	-0.064671	-0.0552535
0.261133	-0.0071526	-0.0648499	-0.0551939
0.2678	-0.0070333	-0.0649691	-0.0550747
0.274467	-0.0069141	-0.0649691	-0.0548363
0.281133	-0.0067949	-0.0648499	-0.0545979
0.2878	-0.0066757	-0.0647902	-0.054419
0.294467	-0.0064969	-0.0649095	-0.0544786
0.301133	-0.0063181	-0.0650883	-0.0548363
0.3078	-0.0061393	-0.0653267	-0.0553727
0.314467	-0.0059605	-0.0656247	-0.0559688
0.321133	-0.005722	-0.0658035	-0.0565052
0.3278	-0.0054836	-0.0658035	-0.0568628
0.334467	-0.0052452	-0.0656843	-0.0570416
0.341133	-0.0050664	-0.0655055	-0.0571609
0.3478	-0.004828	-0.0652075	-0.0572205
0.354467	-0.0046492	-0.0649691	-0.0573397
0.361133	-0.0044703	-0.064671	-0.0575781
0.3678	-0.0044107	-0.064373	-0.0579357
0.374467	-0.0043511	-0.0642538	-0.0581741
0.381133	-0.0042915	-0.0641942	-0.0583529
0.3878	-0.0042915	-0.0642538	-0.0585318
0.394467	-0.0042319	-0.0643134	-0.0587106
0.401133	-0.0042319	-0.0641346	-0.058949
0.4078	-0.0042915	-0.0638366	-0.059247
0.414467	-0.0043511	-0.0635386	-0.059545
0.421133	-0.00453	-0.0635386	-0.0597239
0.4278	-0.0047088	-0.0638366	-0.0599623
0.434467	-0.0050068	-0.0643134	-0.0602007
0.441133	-0.0053644	-0.0647902	-0.0606775
0.4478	-0.0056624	-0.0650287	-0.0612736
0.454467	-0.0060201	-0.0648499	-0.0619292
0.461133	-0.0063181	-0.0644922	-0.0626445
0.4678	-0.0064969	-0.0641346	-0.0633001
0.474467	-0.0066161	-0.064075	-0.0638962
0.481133	-0.0066161	-0.0641942	-0.0644326
0.4878	-0.0065565	-0.0644922	-0.0649095
0.494467	-0.0064373	-0.0647902	-0.0652671
0.501133	-0.0062585	-0.0650883	-0.0654459
0.5078	-0.0060797	-0.0653267	-0.0654459
0.514467	-0.0059605	-0.0656843	-0.0653267
0.521133	-0.0057817	-0.0659823	-0.0652671
0.5278	-0.0056028	-0.06634	-0.0655055
0.534467	-0.0054836	-0.066638	-0.0658631
0.541133	-0.0053048	-0.0670552	-0.0662804
0.5478	-0.005126	-0.0674725	-0.0665784
0.554467	-0.0048876	-0.0680089	-0.0665784
0.561133	-0.0047088	-0.0685453	-0.0662804
0.5678	-0.0044703	-0.0689626	-0.0659823
0.574467	-0.0042915	-0.0692606	-0.0658035
0.581133	-0.0041723	-0.0693202	-0.0657439
0.5878	-0.0041723	-0.0692606	-0.0658035
0.594467	-0.0041723	-0.0690818	-0.0659823
0.601133	-0.0043511	-0.0690222	-0.0663996
0.6078	-0.00453	-0.0691414	-0.0668168
0.614467	-0.0047684	-0.0693202	-0.067234
0.621133	-0.0050664	-0.0696182	-0.0675321
0.6278	-0.0053048	-0.0698566	-0.0676513
0.634467	-0.0055432	-0.0699162	-0.0678301
0.641133	-0.005722	-0.0698566	-0.0681281
0.6478	-0.0057817	-0.0695586	-0.0686646
0.654467	-0.0058413	-0.0692606	-0.0692606
0.661133	-0.0057817	-0.0689626	-0.0697374
0.6678	-0.0056028	-0.0688434	-0.0699759
0.674467	-0.005424	-0.0690222	-0.0699162
0.681133	-0.0052452	-0.0695586	-0.0696778
0.6878	-0.0050068	-0.0703335	-0.0693202
0.694467	-0.004828	-0.0710487	-0.0690818
0.701133	-0.0046492	-0.0716448	-0.0690818
0.7078	-0.00453	-0.0720024	-0.0694394
0.714467	-0.0044703	-0.0722408	-0.0701547
0.721133	-0.0044107	-0.0725985	-0.0711083
0.7278	-0.00453	-0.0730753	-0.0719428
0.734467	-0.0046492	-0.0734329	-0.0724792
0.741133	-0.0047684	-0.0736713	-0.0727773
0.7478	-0.0049472	-0.0737309	-0.0729561
0.754467	-0.005126	-0.0737309	-0.0732541
0.761133	-0.0052452	-0.0737905	-0.0737905
0.7678	-0.0052452	-0.074029	-0.0743866
0.774467	-0.0052452	-0.0743866	-0.0748634
0.781133	-0.0050664	-0.0748038	-0.0752211
0.7878	-0.0048876	-0.0753999	-0.0755191
0.794467	-0.00453	-0.0761151	-0.0759959
0.801133	-0.0041723	-0.0768304	-0.076592
0.8078	-0.0038147	-0.0773668	-0.0771284
0.814467	-0.0034571	-0.0777841	-0.0773668
0.821133	-0.003159	-0.0780225	-0.0773072
0.8278	-0.0029802	-0.0783801	-0.0769496
0.834467	-0.002861	-0.0789166	-0.0765324
0.841133	-0.0027418	-0.0795722	-0.0761747
0.8478	-0.0027418	-0.0802875	-0.0758767
0.854467	-0.0028014	-0.0808835	-0.0757575
0.861133	-0.002861	-0.0812411	-0.0757575
0.8678	-0.0029206	-0.0815392	-0.0759363
0.874467	-0.0029802	-0.0818372	-0.0763536
0.881133	-0.0030398	-0.0822544	-0.07689
0.8878	-0.0030398	-0.0827312	-0.0775456
0.894467	-0.0030994	-0.0832081	-0.0781417
0.901133	-0.003159	-0.0836849	-0.0787377
0.9078	-0.0032187	-0.0841618	-0.0793338
0.914467	-0.0033379	-0.0846982	-0.0798702
0.921133	-0.0034571	-0.0854135	-0.0803471
0.9278	-0.0035167	-0.0861883	-0.0808835
0.934467	-0.0035763	-0.0870228	-0.0813603
0.941133	-0.0036359	-0.0877976	-0.0818372
0.9478	-0.0035763	-0.0885129	-0.0821352
0.954467	-0.0034571	-0.0891685	-0.0822544
0.961133	-0.0032187	-0.0899434	-0.0822544
0.9678	-0.0029802	-0.0907183	-0.0822544
0.974467	-0.0027418	-0.0916123	-0.0823736
0.981133	-0.0024438	-0.0924468	-0.0826716
0.9878	-0.0022054	-0.0931025	-0.0829697
0.994467	-0.0020266	-0.0935793	-0.0829101
1.00113	-0.0019073	-0.0938773	-0.0825524
1.0078	-0.0018477	-0.0941753	-0.082016
1.01447	-0.0019073	-0.0945926	-0.0816584
1.02113	-0.0020266	-0.0953674	-0.0817776
1.0278	-0.0022054	-0.0963211	-0.0824332
1.03447	-0.0023842	-0.097394	-0.0834465
1.04113	-0.002563	-0.0985265	-0.0844598
1.0478	-0.0026226	-0.0995994	-0.0852346
1.05447	-0.0026226	-0.100672	-0.0857115
1.06113	-0.002563	-0.101805	-0.0860691
1.0678	-0.002265	-0.102997	-0.0863671
1.07447	-0.0019073	-0.10401	-0.0864863
1.08113	-0.0014305	-0.104845	-0.0864863
1.0878	-0.0008345	-0.105381	-0.0862479
1.09447	-0.000298	-0.105858	-0.0859499
1.10113	0.00023842	-0.106454	-0.0859499
1.1078	0.00059605	-0.107288	-0.0863075
1.11447	0.00089407	-0.108361	-0.0869632
1.12113	0.00095367	-0.109434	-0.0876784
1.1278	0.00089407	-0.110507	-0.0881553
1.13447	0.00065565	-0.11158	-0.0883937
1.14113	0.00029802	-0.112653	-0.0883341
1.1478	-0.0001192	-0.113785	-0.0882149
1.15447	-0.0005364	-0.114799	-0.0882745
1.16113	-0.0008345	-0.115633	-0.0886321
1.1678	-0.0010729	-0.116229	-0.0891089
1.17447	-0.0011325	-0.116527	-0.0895858
1.18113	-0.0010729	-0.116825	-0.0898242
1.1878	-0.0008345	-0.117064	-0.0900626
1.19447	-0.000596	-0.117421	-0.0904202
1.20113	-0.000298	-0.117898	-0.0910759
1.2078	0	-0.118434	-0.09197
1.21447	0.00017881	-0.11903	-0.0928044
1.22113	0.00035763	-0.119507	-0.0932217
1.2278	0.00035763	-0.119925	-0.0933409
1.23447	0.00029802	-0.120223	-0.0933409
1.24113	0.00017881	-0.120342	-0.0932813
1.2478	5.9605e-05	-0.120282	-0.0932217
1.25447	-0.0001192	-0.120044	-0.0931025
1.26113	-0.0002384	-0.119805	-0.0929832
1.2678	-0.000298	-0.119567	-0.0928044
1.27447	-0.0003576	-0.119388	-0.0927448
1.28113	-0.000298	-0.119209	-0.0928044
1.2878	-0.0002384	-0.118852	-0.0929236
1.29447	-0.0001788	-0.118315	-0.0930428
1.30113	-0.0001788	-0.117481	-0.0931025
1.3078	-0.0001192	-0.116467	-0.0931621
1.31447	-5.96e-05	-0.115275	-0.0931621
1.32113	0	-0.114202	-0.0930428
1.3278	0	-0.113308	-0.0928044
1.33447	5.9605e-05	-0.112712	-0.0924468
1.34113	0.00011921	-0.112534	-0.09197
1.3478	0.00023842	-0.112593	-0.0915527
1.35447	0.00035763	-0.112712	-0.0913739
1.36113	0.00047684	-0.112712	-0.0913143
1.3678	0.00065565	-0.112593	-0.0913143
1.37447	0.00089407	-0.112414	-0.0911951
1.38113	0.00119209	-0.112355	-0.0908375
1.3878	0.00149012	-0.112474	-0.0904202
1.39447	0.00196695	-0.112891	-0.0900626
1.40113	0.0026226	-0.113428	-0.0898838
1.4078	0.00339746	-0.113845	-0.0898838
1.41447	0.00441074	-0.113904	-0.0899434
1.42113	0.00560284	-0.113726	-0.0898838
1.4278	0.00691414	-0.113249	-0.0897646
1.43447	0.00834465	-0.112772	-0.0895858
1.44113	0.00989437	-0.112236	-0.089407
1.4478	0.0115037	-0.11158	-0.0893474
1.45447	0.0130534	-0.110805	-0.089407
1.46113	0.0145435	-0.109911	-0.0894666
1.4678	0.0159144	-0.108719	-0.0894666
1.47447	0.0172257	-0.107408	-0.0891685
1.48113	0.0184178	-0.105739	-0.0885129
1.4878	0.0195503	-0.103712	-0.0876188
1.49447	0.0206232	-0.101268	-0.0866055
1.50113	0.0216365	-0.0984073	-0.0855327
1.5078	0.0225902	-0.0953674	-0.0845194
1.51447	0.0234246	-0.0921488	-0.0834465
1.52113	0.0241995	-0.0890493	-0.0821352
1.5278	0.0248551	-0.0861287	-0.0807643
1.53447	0.0253916	-0.0835657	-0.0793934
1.54113	0.0258088	-0.0814199	-0.0782609
1.5478	0.0259876	-0.0796914	-0.0774264
1.55447	0.0261068	-0.0783205	-0.07689
1.56113	0.0261068	-0.077188	-0.076592
1.5678	0.0259876	-0.0762939	-0.0764728
1.57447	0.0258088	-0.0755787	-0.0764132
1.58113	0.02563	-0.0748038	-0.0763536
1.5878	0.0253916	-0.0740886	-0.0761151
1.59447	0.0252128	-0.0735521	-0.0754595
1.60113	0.0249743	-0.0732541	-0.0727773
1.6078	0.0247955	-0.0732541	-0.0610352
1.61447	0.0246167	-0.0730753	-0.0158548
1.62113	0.0244975	-0.0703335	0.127077
1.6278	0.0244975	-0.0567436	0.500858
1.63447	0.0245571	-0.00810623	1.33008
1.64113	0.0247359	0.130415	2.92689
1.6478	0.0250339	0.457764	5.64981
1.65447	0.0254512	1.11884	9.82898
1.66113	0.0260472	2.28751	15.6817
1.6678	0.0268221	4.1312	23.2475
1.67447	0.0276566	6.76984	32.3638
1.68113	0.0286698	10.2476	42.6902
1.6878	0.0297427	14.5275	53.7683
1.69447	0.031054	19.51	65.1035
1.70113	0.0324845	25.0646	76.2454
1.7078	0.0341535	31.0625	86.8494
1.71447	0.0360608	37.4007	96.7072
1.72113	0.0383258	44.0134	105.743
1.7278	0.041008	50.8722	113.983
1.73447	0.0442266	57.9764	121.516
1.74113	0.0482202	65.3401	128.448
1.7478	0.0532866	72.9804	134.875
1.75447	0.0596643	80.9104	140.863
1.76113	0.0679493	89.1345	146.432
1.7678	0.0787377	97.6433	151.552
1.77447	0.0931025	106.404	156.145
1.78113	0.112355	115.351	160.093
1.7878	0.138342	124.377	163.26
1.79447	0.173271	133.352	165.513
1.80113	0.219464	142.152	166.766
1.8078	0.279129	150.711	167.006
1.81447	0.353813	159.046	166.301
1.82113	0.443876	167.237	164.77
1.8278	0.548124	175.325	162.523
1.83447	0.6634	183.177	159.586
1.84113	0.784814	190.369	155.866
1.8478	0.905633	196.171	151.174
1.85447	1.01793	199.68	145.303
1.86113	1.11318	200.046	138.131
1.8678	1.18339	196.715	129.688
1.87447	1.22201	189.576	120.168
1.88113	1.22476	178.981	109.891
1.8878	1.18995	165.636	99.2321
1.89447	1.11884	150.446	88.5684
1.90113	1.01525	134.346	78.2381
1.9078	0.885129	118.18	68.5269
1.91447	0.735641	102.636	59.6631
1.92113	0.574768	88.2201	51.8157
1.9278	0.41014	75.2804	45.0906
1.93447	0.24879	64.0304	39.5222
1.94113	0.0962615	54.5705	35.0654
1.9478	-0.0431538	46.8903	31.5907
1.95447	-0.166774	40.8648	28.8932
1.96113	-0.273228	36.2601	26.7215
1.9678	-0.362098	32.7635	24.8224
1.97447	-0.433803	30.0324	22.99
1.98113	-0.489354	27.7502	21.1
1.9878	-0.530124	25.6681	19.1174
1.99447	-0.557721	23.6253	17.0788
2.00113	-0.573933	21.547	15.0582
2.0078	-0.58049	19.4287	13.1347
2.01447	-0.579059	17.3128	11.3697
2.02113	-0.57137	15.2645	9.79829
2.0278	-0.558853	13.3505	8.43096
2.03447	-0.542879	11.6228	7.2602
2.04113	-0.5247	10.1097	6.26761
2.0478	-0.505507	8.81487	5.42957
2.05447	-0.486195	7.7216	4.72146
2.06113	-0.467777	6.80095	4.12029
2.0678	-0.45085	6.019	3.60608
2.07447	-0.436127	5.34332	3.16221
2.08113	-0.423968	4.74674	2.77579
2.0878	-0.41467	4.20988	2.43753
2.09447	-0.408292	3.72261	2.1407
2.10113	-0.404775	3.28374	1.88088
2.1078	-0.403821	2.89828	1.65474
2.11447	-0.405133	2.57319	1.45864
2.12113	-0.408053	2.31224	1.28788
2.1278	-0.412047	2.11275	1.13606
2.13447	-0.416696	1.96505	0.995815
2.14113	-0.421405	1.85531	0.86087
2.1478	-0.425935	1.76942	0.727534
2.15447	-0.430107	1.69605	0.595927
2.16113	-0.433862	1.62816	0.469327
2.1678	-0.437558	1.56236	0.352323
2.17447	-0.441372	1.49775	0.24873
2.18113	-0.445783	1.43439	0.160396
2.1878	-0.451207	1.37281	0.0872612
2.19447	-0.458002	1.31327	0.0278354
2.20113	-0.466526	1.25587	-0.0199676
2.2078	-0.476778	1.20044	-0.0583529
2.21447	-0.488758	1.14661	-0.0892878
2.22113	-0.502229	1.09392	-0.114739
2.2278	-0.516713	1.04195	-0.136018
2.23447	-0.531852	0.99057	-0.154257
2.24113	-0.547051	0.940025	-0.170112
2.2478	-0.561893	0.890553	-0.184238
2.25447	-0.5759	0.842571	-0.197291
2.26113	-0.588775	0.796437	-0.209689
2.2678	-0.600338	0.75233	-0.221729
2.27447	-0.610471	0.710547	-0.233293
2.28113	-0.619233	0.671446	-0.244141
2.2878	-0.626564	0.635087	-0.253975
2.29447	-0.632763	0.60153	-0.262737
2.30113	-0.63777	0.570595	-0.270307
2.3078	-0.641704	0.542104	-0.276744
2.31447	-0.644624	0.515759	-0.282049
2.32113	-0.646412	0.491679	-0.286341
2.3278	-0.64683	0.470042	-0.289619
2.33447	-0.645459	0.451326	-0.291705
2.34113	-0.641644	0.436246	-0.291944
2.3478	-0.634432	0.425816	-0.289261
2.35447	-0.622213	0.421762	-0.28193
2.36113	-0.602901	0.426531	-0.267744
2.3678	-0.573158	0.443995	-0.243723
2.37447	-0.528336	0.479341	-0.205517
2.38113	-0.462055	0.540614	-0.146568
2.3878	-0.365972	0.640094	-0.0563264
2.39447	-0.229776	0.796854	0.0822544
2.40113	-0.0418425	1.03801	0.294745
2.4078	0.209987	1.39785	0.615537
2.41447	0.536919	1.91301	1.08469
2.42113	0.946999	2.61396	1.74028
2.4278	1.44291	3.51512	2.60717
2.43447	2.01887	4.60589	3.68601
2.44113	2.65878	5.84722	4.94522
2.4478	3.33518	7.17294	6.3197
2.45447	4.0105	8.49402	7.71463
2.46113	4.64028	9.69988	9.00853
2.4678	5.17809	10.6568	10.0557
2.47447	5.58102	11.2148	10.6958
2.48113	5.81521	11.237	10.7842
2.4878	5.86009	10.6544	10.2451
2.49447	5.71197	9.51838	9.12219
2.50113	5.38534	8.01355	7.59131
2.5078	4.9113	6.41114	5.91666
2.51447	4.33373	4.97663	4.36217
2.52113	3.7027	3.88038	3.10618
2.5278	3.06731	3.1637	2.20668
2.53447	2.46972	2.76613	1.6256
2.54113	1.94091	2.58225	1.27989
2.5478	1.49888	2.51192	1.08689
2.55447	1.14918	2.48325	0.984967
2.56113	0.886381	2.45035	0.930429
2.5678	0.697196	2.38466	0.890553
2.57447	0.563622	2.27219	0.842214
2.58113	0.4673	2.11346	0.773847
2.5878	0.392377	1.92112	0.684917
2.59447	0.327587	1.71447	0.582516
2.60113	0.266612	1.51271	0.476718
2.6078	0.207305	1.33049	0.376642
2.61447	0.150085	1.17564	0.288665
2.62113	0.0965595	1.05029	0.216007
2.6278	0.0487566	0.95278	0.159502
2.63447	0.00834465	0.879645	0.118315
2.64113	-0.023663	0.826895	0.0907183
2.6478	-0.0469685	0.790596	0.0743866
2.65447	-0.0620484	0.767291	0.0671148
2.66113	-0.0699162	0.753701	0.0668168
2.6678	-0.0718832	0.747323	0.0717044
2.67447	-0.0693202	0.745952	0.0804663
2.68113	-0.0634789	0.748038	0.0920296
2.6878	-0.0555515	0.75233	0.105739
2.69447	-0.0464916	0.758052	0.120759
2.70113	-0.0369549	0.76443	0.136316
2.7078	-0.0274777	0.770748	0.151634
2.71447	-0.018537	0.77635	0.16588
2.72113	-0.0103116	0.780642	0.178337
2.7278	-0.0029802	0.783026	0.188529
2.73447	0.00339746	0.783145	0.196099
2.74113	0.00876188	0.780821	0.201046
2.7478	0.0132322	0.776231	0.203431
2.75447	0.0168681	0.769675	0.203848
2.76113	0.0196695	0.761688	0.202894
2.7678	0.0218749	0.752926	0.201106
2.77447	0.0235438	0.743926	0.19902
2.78113	0.0247955	0.735223	0.196993
2.7878	0.0257492	0.726998	0.195265
2.79447	0.0264645	0.71913	0.193834
2.80113	0.0270009	0.711679	0.192702
2.8078	0.0274181	0.704646	0.19151
2.81447	0.0277162	0.69803	0.190258
2.82113	0.0279546	0.691891	0.188887
2.8278	0.0280738	0.686109	0.187337
2.83447	0.0280142	0.680625	0.185728
2.84113	0.027895	0.675142	0.184059
2.8478	0.0277162	0.669658	0.182271
2.85447	0.0274181	0.664115	0.180423
2.86113	0.0271201	0.658572	0.178516
2.8678	0.0268221	0.653088	0.176728
2.87447	0.0265837	0.647724	0.174999
2.88113	0.0264645	0.642598	0.17345
2.8878	0.0265241	0.637829	0.172079
2.89447	0.0267625	0.633359	0.170767
2.90113	0.0271201	0.629187	0.169516
2.9078	0.0276566	0.625253	0.168383
2.91447	0.0282526	0.621378	0.16731
2.92113	0.0289082	0.617683	0.166297
2.9278	0.0295639	0.614285	0.165462
2.93447	0.03016	0.611186	0.164628
2.94113	0.0306368	0.608146	0.163674
2.9478	0.0309348	0.604868	0.162303
2.95447	0.0311136	0.600815	0.160098
2.96113	0.0311732	0.595927	0.157058
2.9678	0.031054	0.590146	0.153184
2.97447	0.0308156	0.583827	0.148773
2.98113	0.0305772	0.577271	0.144005
2.9878	0.0303388	0.570655	0.139236
2.99447	0.0301004	0.564218	0.134706
3.00113	0.0299215	0.558078	0.130355
3.0078	0.0298023	0.552297	0.126302
3.01447	0.0298619	0.546873	0.122547
3.02113	0.0299811	0.541866	0.11915
3.0278	0.0302196	0.537097	0.11611
3.03447	0.0305772	0.532568	0.113487
3.04113	0.031054	0.528216	0.111222
3.0478	0.0317097	0.524104	0.109196
3.05447	0.0324845	0.52011	0.107288
3.06113	0.0333786	0.516295	0.1055
3.0678	0.0344515	0.512421	0.103772
3.07447	0.0357032	0.508547	0.102103
3.08113	0.0369549	0.504434	0.100493
3.0878	0.0383258	0.500262	0.0989437
3.09447	0.0395775	0.49597	0.0972748
3.10113	0.04071	0.491679	0.095427
3.1078	0.0416637	0.487387	0.0932813
3.11447	0.0422597	0.483096	0.0907183
3.12113	0.0425577	0.478745	0.0876188
3.1278	0.0424981	0.474334	0.0841618
3.13447	0.0420809	0.469804	0.0804067
3.14113	0.0413656	0.465214	0.07689
3.1478	0.0403523	0.460625	0.0739694
3.15447	0.0391603	0.455976	0.071764
3.16113	0.0379085	0.451326	0.0700355
3.1678	0.0365972	0.446796	0.0686049
3.17447	0.0353456	0.442445	0.0670552
3.18113	0.0342727	0.438571	0.0653267
3.1878	0.033319	0.435054	0.0635982
3.19447	0.0326037	0.431955	0.0622272
3.20113	0.0321865	0.429153	0.0613332
3.2078	0.0319481	0.42659	0.0609756
3.21447	0.0320077	0.424325	0.0609756
3.22113	0.0322461	0.422299	0.0610948
3.2278	0.032723	0.42057	0.0612736
3.23447	0.0334382	0.419199	0.061512
3.24113	0.0342727	0.418186	0.0619292
3.2478	0.0352263	0.417411	0.0625253
3.25447	0.0363588	0.416636	0.0633597
3.26113	0.0375509	0.415504	0.0640154
3.2678	0.0388026	0.413895	0.0643134
3.27447	0.0400543	0.411808	0.0641942
3.28113	0.041306	0.409305	0.0635386
3.2878	0.0425577	0.406623	0.0625849
3.29447	0.0436306	0.403881	0.0614524
3.30113	0.0445843	0.400901	0.0601411
3.3078	0.0453591	0.397384	0.0585914
3.31447	0.0458956	0.393093	0.056684
3.32113	0.0461936	0.388145	0.0542998
3.3278	0.0462532	0.383019	0.051558
3.33447	0.0460744	0.378072	0.0485182
3.34113	0.0457168	0.373721	0.0454187
3.3478	0.0451803	0.369787	0.0423789
3.35447	0.0445843	0.366092	0.0394583
3.36113	0.043869	0.362158	0.0367165
3.3678	0.0431538	0.357985	0.0342131
3.37447	0.0424385	0.353515	0.0320673
3.38113	0.0417233	0.349104	0.030458
3.3878	0.0411272	0.344992	0.0292659
3.39447	0.0405908	0.341415	0.0283718
3.40113	0.0401139	0.338197	0.0274777
3.4078	0.0396967	0.335157	0.0264645
3.41447	0.0394583	0.331998	0.0250936
3.42113	0.0392795	0.328481	0.0234246
3.4278	0.0392199	0.324786	0.0217557
3.43447	0.0392795	0.320971	0.0200868
3.44113	0.0392795	0.317216	0.0186563
3.4478	0.0393391	0.31364	0.0174046
3.45447	0.0393987	0.310183	0.0161529
3.46113	0.0393987	0.306606	0.0148416
3.4678	0.0393987	0.30309	0.0132918
3.47447	0.0393391	0.299573	0.0115633
3.48113	0.0392795	0.296116	0.00989437
3.4878	0.0392199	0.292838	0.00846386
3.49447	0.0391007	0.289679	0.00739098
3.50113	0.0389814	0.286698	0.00691414
3.5078	0.0389218	0.283957	0.00697374
3.51447	0.0388026	0.281453	0.00745058
3.52113	0.0386834	0.279129	0.00822544
3.5278	0.0385642	0.276864	0.0089407
3.53447	0.038445	0.274539	0.00947714
3.54113	0.0383258	0.272036	0.00977516
3.5478	0.0382066	0.269353	0.00989437
3.55447	0.0380874	0.266671	0.00971556
3.56113	0.0380278	0.263929	0.00923872
3.5678	0.0380278	0.261247	0.00852346
3.57447	0.0380874	0.258565	0.007689
3.58113	0.0382066	0.255823	0.00673533
3.5878	0.0383258	0.252962	0.00578165
3.59447	0.0383854	0.250041	0.00494719
3.60113	0.038445	0.247121	0.00411272
3.6078	0.038445	0.244439	0.00339747
3.61447	0.0383258	0.242054	0.00280142
3.62113	0.038147	0.239968	0.00232458
3.6278	0.0379682	0.238001	0.00184774
3.63447	0.0377297	0.235975	0.0012517
3.64113	0.0374913	0.233829	0.000417233
3.6478	0.0373721	0.231683	-0.00089407
3.65447	0.0373721	0.229597	-0.0026226
3.66113	0.0374317	0.227749	-0.00458956
3.6678	0.0376701	0.22608	-0.00649691
3.67447	0.0380874	0.224411	-0.00798702
3.68113	0.0386238	0.222445	-0.0089407
3.6878	0.0392199	0.220239	-0.00947714
3.69447	0.0399351	0.217617	-0.00995398
3.70113	0.0407696	0.214815	-0.01055
3.7078	0.0415444	0.211895	-0.0114441
3.71447	0.0423789	0.209093	-0.0124574
3.72113	0.0431538	0.20647	-0.0134707
3.7278	0.0439286	0.204027	-0.0144243
3.73447	0.0445247	0.201762	-0.0153184
3.74113	0.0450015	0.199556	-0.0161529
3.7478	0.0453591	0.197291	-0.0171065
3.75447	0.045538	0.194907	-0.0181198
3.76113	0.045538	0.192583	-0.0191331
3.7678	0.0453591	0.190496	-0.0199676
3.77447	0.0450015	0.188768	-0.0205636
3.78113	0.0445843	0.187337	-0.020802
3.7878	0.0439882	0.185966	-0.0207424
3.79447	0.0433326	0.184476	-0.0205636
3.80113	0.0426769	0.182629	-0.0205636
3.8078	0.0419617	0.180423	-0.0207424
3.81447	0.0413656	0.17792	-0.0210404
3.82113	0.0408292	0.175357	-0.0214577
3.8278	0.0403523	0.172913	-0.0219345
3.83447	0.0400543	0.170708	-0.0224113
3.84113	0.0398159	0.168562	-0.0231266
3.8478	0.0397563	0.166416	-0.0241399
3.85447	0.0397563	0.164092	-0.0255108
3.86113	0.0398159	0.161469	-0.0272393
3.8678	0.0398755	0.158668	-0.0290871
3.87447	0.0399947	0.155747	-0.0309944
3.88113	0.0399947	0.152886	-0.0327826
3.8878	0.0399947	0.150144	-0.0344515
3.89447	0.0399351	0.147641	-0.0360608
3.90113	0.0398755	0.145257	-0.0375509
3.9078	0.0397563	0.143111	-0.039041
3.91447	0.0395775	0.141144	-0.0405908
3.92113	0.0394583	0.139415	-0.0420213
3.9278	0.0393391	0.137746	-0.0433326
3.93447	0.0392199	0.136077	-0.0443459
3.94113	0.0391007	0.134349	-0.0450611
3.9478	0.039041	0.132501	-0.0455379
3.95447	0.0389218	0.130534	-0.0458956
3.96113	0.038743	0.128448	-0.0464916
3.9678	0.0386238	0.126481	-0.0473857
3.97447	0.0383854	0.124514	-0.0484586
3.98113	0.0382066	0.122547	-0.0497103
3.9878	0.0380278	0.120521	-0.0509024
3.99447	0.0378489	0.118375	-0.0520349
4.00113	0.0377297	0.116169	-0.0529289
4.0078	0.0376701	0.114143	-0.0537038
4.01447	0.0376701	0.112295	-0.0543594
4.02113	0.0377297	0.110686	-0.0549555
4.0278	0.0377893	0.109255	-0.0555515
4.03447	0.0379682	0.107825	-0.0562668
4.04113	0.038147	0.106335	-0.0571609
4.0478	0.0383258	0.104606	-0.0582337
4.05447	0.0385046	0.102699	-0.0593662
4.06113	0.0385642	0.100613	-0.0606179
4.0678	0.0385642	0.0985265	-0.0618696
4.07447	0.0385046	0.0964999	-0.0630617
4.08113	0.0383258	0.0945926	-0.0643134
4.0878	0.038147	0.0927448	-0.0654459
4.09447	0.0379682	0.0909567	-0.0665784
4.10113	0.0377893	0.0891089	-0.0675321
4.1078	0.0376105	0.0872612	-0.0684261
4.11447	0.0374913	0.0853539	-0.0691414
4.12113	0.0374913	0.0834465	-0.0697374
4.1278	0.0376105	0.0815988	-0.0702739
4.13447	0.0378489	0.0799298	-0.0708699
4.14113	0.038147	0.0784397	-0.0715256
4.1478	0.0386238	0.0771284	-0.07236
4.15447	0.0391603	0.0758767	-0.0732541
4.16113	0.0398755	0.0746846	-0.074029
4.1678	0.0406504	0.0734329	-0.0745654
4.17447	0.0415444	0.0722408	-0.0748634
4.18113	0.0425577	0.0711083	-0.074923
4.1878	0.0436306	0.0700951	-0.0750422
4.19447	0.0447631	0.0691414	-0.0752807
4.20113	0.0458956	0.0681281	-0.0756383
4.2078	0.0470281	0.0671148	-0.0759959
4.21447	0.0481606	0.0660419	-0.0762343
4.22113	0.0491738	0.0650287	-0.0764132
4.2278	0.0501275	0.0640154	-0.0765324
4.23447	0.0509024	0.0629425	-0.0765324
4.24113	0.0516176	0.0616312	-0.076592
4.2478	0.0521541	0.0599623	-0.0768304
4.25447	0.0525117	0.0579357	-0.0773072
4.26113	0.0527501	0.0558496	-0.0780225
4.2678	0.0528693	0.053823	-0.0788569
4.27447	0.0528097	0.0520945	-0.079751
4.28113	0.0525713	0.0506043	-0.0806451
4.2878	0.0522137	0.0491142	-0.0815988
4.29447	0.0517368	0.0475049	-0.0827909
4.30113	0.0512004	0.0457168	-0.0842214
4.3078	0.0505447	0.0438094	-0.0857115
4.31447	0.0498295	0.0418425	-0.0869036
4.32113	0.0491142	0.0399351	-0.087738
4.3278	0.048399	0.0382066	-0.0881553
4.33447	0.0476837	0.0365376	-0.0884533
4.34113	0.0469685	0.0348687	-0.0886917
4.3478	0.0462532	0.0332594	-0.0891685
4.35447	0.0455976	0.0317693	-0.0897646
4.36113	0.0448823	0.0305176	-0.0903606
4.3678	0.0442266	0.0295639	-0.0908971
4.37447	0.043571	0.0287294	-0.0913143
4.38113	0.0429749	0.027895	-0.0916719
4.3878	0.0423789	0.0269413	-0.0920892
4.39447	0.0419021	0.0260472	-0.0926256
4.40113	0.0414848	0.0251532	-0.0933409
4.4078	0.0411868	0.0244379	-0.0941157
4.41447	0.041008	0.0236034	-0.094831
4.42113	0.041008	0.0226498	-0.095427
4.4278	0.0410676	0.0213981	-0.0959039
4.43447	0.0411868	0.0200272	-0.0963807
4.44113	0.0414848	0.0187159	-0.097096
4.4478	0.0417829	0.0175834	-0.0978708
4.45447	0.0421405	0.0165701	-0.0987649
4.46113	0.0425577	0.015676	-0.0995994
4.4678	0.0429153	0.0146031	-0.100374
4.47447	0.0433326	0.0133514	-0.101089
4.48113	0.0436902	0.0116825	-0.101686
4.4878	0.0439882	0.00977516	-0.102282
4.49447	0.044167	0.00762939	-0.102937
4.50113	0.0443459	0.00548363	-0.103593
4.5078	0.0444055	0.00339747	-0.104368
4.51447	0.0444055	0.00154972	-0.105143
4.52113	0.0443459	-5.96e-05	-0.105798
4.5278	0.0443459	-0.00143051	-0.106335
4.53447	0.0443459	-0.0026226	-0.106812
4.54113	0.0444055	-0.0038147	-0.107348
4.5478	0.0445843	-0.00506639	-0.107944
4.55447	0.0448227	-0.00655651	-0.10854
4.56113	0.0451207	-0.00810623	-0.109136
4.5678	0.045538	-0.00965595	-0.109613
4.57447	0.0460148	-0.0110269	-0.11003
4.58113	0.046432	-0.012219	-0.110388
4.5878	0.0468493	-0.0132322	-0.110626
4.59447	0.0472069	-0.0141859	-0.110686
4.60113	0.0474453	-0.0151396	-0.110567
4.6078	0.0476837	-0.0159144	-0.110209
4.61447	0.0477433	-0.0164509	-0.109613
4.62113	0.0477433	-0.0166893	-0.108838
4.6278	0.0476837	-0.0166297	-0.107944
4.63447	0.0475645	-0.0163913	-0.106812
4.64113	0.0473857	-0.015974	-0.105381
4.6478	0.0472665	-0.015378	-0.103652
4.65447	0.0471473	-0.0146627	-0.101507
4.66113	0.0470877	-0.0138879	-0.0990629
4.6678	0.0471473	-0.0132322	-0.0964999
4.67447	0.0473261	-0.0126958	-0.0941753
4.68113	0.0475645	-0.0123382	-0.0922084
4.6878	0.0479817	-0.0122786	-0.0907183
4.69447	0.0485182	-0.0126362	-0.0896454
4.70113	0.0491142	-0.0136495	-0.0890493
4.7078	0.0498295	-0.0153184	-0.0889301
4.71447	0.0504851	-0.0175238	-0.0895262
4.72113	0.0512004	-0.019908	-0.0908375
4.7278	0.051856	-0.0223517	-0.0928044
4.73447	0.0524521	-0.0247359	-0.0953078
4.74113	0.0529289	-0.0271201	-0.0980496
4.7478	0.0533462	-0.0297427	-0.100672
4.75447	0.0537038	-0.0326633	-0.103176
4.76113	0.0538826	-0.0357032	-0.10556
4.7678	0.0538826	-0.0386238	-0.107765
4.77447	0.053823	-0.0411868	-0.11003
4.78113	0.0536442	-0.043273	-0.112236
4.7878	0.0534058	-0.0448227	-0.114381
4.79447	0.0530481	-0.0459552	-0.116408
4.80113	0.0526905	-0.0468493	-0.118315
4.8078	0.0523329	-0.0476241	-0.119925
4.81447	0.0519753	-0.0485182	-0.121295
4.82113	0.0516176	-0.0495315	-0.122368
4.8278	0.0513196	-0.0505447	-0.123143
4.83447	0.0510812	-0.0514984	-0.12368
4.84113	0.0509024	-0.0523925	-0.123978
4.8478	0.0507235	-0.0532866	-0.124216
4.85447	0.0506043	-0.0541806	-0.124276
4.86113	0.0505447	-0.0551343	-0.124395
4.8678	0.0505447	-0.056088	-0.124633
4.87447	0.0506639	-0.0569224	-0.124991
4.88113	0.0508428	-0.0577569	-0.125408
4.8878	0.0511408	-0.0585914	-0.125706
4.89447	0.0514984	-0.0596046	-0.125766
4.90113	0.0519157	-0.0608563	-0.125587
4.9078	0.0523925	-0.0622272	-0.125289
4.91447	0.0528693	-0.0634193	-0.125051
4.92113	0.0532866	-0.0641942	-0.124931
4.9278	0.0536442	-0.0646114	-0.124991
4.93447	0.0540018	-0.064671	-0.12511
4.94113	0.0542402	-0.0644922	-0.125289
4.9478	0.0544787	-0.064373	-0.125349
4.95447	0.0546575	-0.0641942	-0.125289
4.96113	0.0547767	-0.0641346	-0.124931
4.9678	0.0548959	-0.0640154	-0.124514
4.97447	0.0550151	-0.0638962	-0.124156
4.98113	0.0551343	-0.0635982	-0.124097
4.9878	0.0551939	-0.0633597	-0.124276
4.99447	0.0552535	-0.0633001	-0.124574
5.00113	0.0552535	-0.0637174	-0.124633
5.0078	0.0551939	-0.0647902	-0.124454
5.01447	0.0551939	-0.06634	-0.124037
5.02113	0.0550747	-0.0681281	-0.123739
5.0278	0.0550151	-0.069797	-0.123978
5.03447	0.0548959	-0.0712872	-0.124931
5.04113	0.0547767	-0.0724196	-0.126362
5.0478	0.0546575	-0.0734329	-0.127912
5.05447	0.054419	-0.0744462	-0.129163
5.06113	0.0541806	-0.0755787	-0.129938
5.0678	0.0538826	-0.0768304	-0.130177
5.07447	0.0535846	-0.0782013	-0.130177
5.08113	0.053227	-0.0795722	-0.130236
5.0878	0.0529289	-0.0809431	-0.130773
5.09447	0.0526905	-0.0824928	-0.131726
5.10113	0.0524521	-0.0841022	-0.133097
5.1078	0.0523329	-0.0858307	-0.134706
5.11447	0.0523329	-0.0874996	-0.136375
5.12113	0.0523925	-0.0889301	-0.137746
5.1278	0.0525117	-0.0899434	-0.1387
5.13447	0.0526905	-0.0907183	-0.139177
5.14113	0.0528097	-0.0913739	-0.139296
5.1478	0.0529289	-0.0920892	-0.139236
5.15447	0.0529885	-0.092864	-0.139296
5.16113	0.0529885	-0.0936389	-0.139534
5.1678	0.0529289	-0.0943542	-0.139892
5.17447	0.0528097	-0.0950098	-0.14019
5.18113	0.0526905	-0.0956059	-0.140369
5.1878	0.0525713	-0.0962615	-0.140309
5.19447	0.0525117	-0.0969768	-0.140011
5.20113	0.0525117	-0.0978112	-0.139534
5.2078	0.0525713	-0.0987649	-0.138938
5.21447	0.0526905	-0.0997186	-0.138283
5.22113	0.0528693	-0.100613	-0.137568
5.2278	0.0530481	-0.101507	-0.136793
5.23447	0.0532866	-0.102222	-0.136077
5.24113	0.0534654	-0.102818	-0.135422
5.2478	0.0536442	-0.103295	-0.134885
5.25447	0.0537634	-0.103772	-0.134349
5.26113	0.0538826	-0.104308	-0.133812
5.2678	0.0540018	-0.104845	-0.133276
5.27447	0.054121	-0.105321	-0.132799
5.28113	0.0542402	-0.105858	-0.132561
5.2878	0.0542998	-0.106573	-0.132561
5.29447	0.054419	-0.107467	-0.13274
5.30113	0.0544787	-0.1086	-0.132978
5.3078	0.0545383	-0.109673	-0.133097
5.31447	0.0545383	-0.110626	-0.132978
5.32113	0.0544787	-0.111341	-0.13274
5.3278	0.0544787	-0.111938	-0.132561
5.33447	0.054419	-0.112653	-0.13274
5.34113	0.0543594	-0.113606	-0.133395
5.3478	0.0542998	-0.114858	-0.134408
5.35447	0.0542998	-0.116169	-0.135779
5.36113	0.0543594	-0.117481	-0.13721
5.3678	0.054419	-0.118673	-0.13864
5.37447	0.0545383	-0.119746	-0.140131
5.38113	0.0545979	-0.120938	-0.14168
5.3878	0.0545979	-0.122249	-0.14317
5.39447	0.0545383	-0.123918	-0.144422
5.40113	0.0544787	-0.125706	-0.145316
5.4078	0.0542998	-0.127614	-0.145674
5.41447	0.0540614	-0.129282	-0.145733
5.42113	0.0538826	-0.130594	-0.145674
5.4278	0.0537038	-0.131488	-0.145793
5.43447	0.0535846	-0.132084	-0.146329
5.44113	0.0535846	-0.132501	-0.147283
5.4478	0.0537038	-0.132859	-0.148475
5.45447	0.0539422	-0.133276	-0.149608
5.46113	0.0542998	-0.133753	-0.150621
5.4678	0.0547767	-0.134349	-0.151396
5.47447	0.0551939	-0.135064	-0.152111
5.48113	0.0557303	-0.135958	-0.152767
5.4878	0.0562072	-0.136971	-0.153303
5.49447	0.0566244	-0.138044	-0.153601
5.50113	0.056982	-0.139117	-0.153542
5.5078	0.0572205	-0.140071	-0.153184
5.51447	0.0573397	-0.140786	-0.152647
5.52113	0.0573397	-0.141263	-0.15223
5.5278	0.0572205	-0.141501	-0.152171
5.53447	0.056982	-0.141561	-0.152588
5.54113	0.0567436	-0.14168	-0.153184
5.5478	0.0564456	-0.141859	-0.15372
5.55447	0.0561476	-0.142097	-0.153899
5.56113	0.0559688	-0.142336	-0.153542
5.5678	0.0558495	-0.142395	-0.152826
5.57447	0.0558495	-0.142217	-0.151813
5.58113	0.0559688	-0.141919	-0.150681
5.5878	0.0562072	-0.141799	-0.149548
5.59447	0.0565052	-0.142038	-0.148594
5.60113	0.0568032	-0.142753	-0.147879
5.6078	0.0571012	-0.143766	-0.147521
5.61447	0.0573397	-0.144958	-0.147521
5.62113	0.0575185	-0.146151	-0.147879
5.6278	0.0576377	-0.147223	-0.148475
5.63447	0.0576973	-0.148177	-0.149131
5.64113	0.0577569	-0.149071	-0.149727
5.6478	0.0577569	-0.149846	-0.150263
5.65447	0.0578165	-0.150383	-0.150621
5.66113	0.0579953	-0.150859	-0.150919
5.6678	0.0582337	-0.151515	-0.151277
5.67447	0.058651	-0.15229	-0.151634
5.68113	0.059247	-0.153303	-0.152111
5.6878	0.0599027	-0.154376	-0.152647
5.69447	0.0606775	-0.15527	-0.153124
5.70113	0.0615716	-0.155866	-0.153542
5.7078	0.0625253	-0.156343	-0.15378
5.71447	0.0635385	-0.15682	-0.153899
5.72113	0.0646114	-0.157475	-0.153899
5.7278	0.0656843	-0.158429	-0.153899
5.73447	0.0668168	-0.159442	-0.154138
5.74113	0.0679493	-0.160456	-0.154495
5.7478	0.069201	-0.161171	-0.155032
5.75447	0.0705719	-0.161648	-0.155568
5.76113	0.072062	-0.161827	-0.156045
5.7678	0.073731	-0.161707	-0.156403
5.77447	0.0756383	-0.161409	-0.156701
5.78113	0.0777841	-0.160992	-0.156939
5.7878	0.0801682	-0.160575	-0.157058
5.79447	0.0828505	-0.160396	-0.157058
5.80113	0.0858307	-0.160575	-0.156999
5.8078	0.0890493	-0.161111	-0.156999
5.81447	0.0924468	-0.161827	-0.157177
5.82113	0.0960827	-0.162303	-0.157535
5.8278	0.0998378	-0.162303	-0.158072
5.83447	0.103593	-0.161886	-0.158727
5.84113	0.107288	-0.161111	-0.159442
5.8478	0.110745	-0.160336	-0.160158
5.85447	0.113904	-0.159621	-0.160933
5.86113	0.116646	-0.159025	-0.161529
5.8678	0.118911	-0.158548	-0.161827
5.87447	0.120461	-0.158072	-0.161707
5.88113	0.121295	-0.157595	-0.161171
5.8878	0.121355	-0.156999	-0.160277
5.89447	0.120699	-0.156283	-0.159323
5.90113	0.119209	-0.155509	-0.15825
5.9078	0.117064	-0.154793	-0.157177
5.91447	0.114262	-0.154257	-0.155926
5.92113	0.110924	-0.153899	-0.154495
5.9278	0.107169	-0.153601	-0.152588
5.93447	0.103176	-0.153482	-0.150025
5.94113	0.0989437	-0.153363	-0.146806
5.9478	0.0947714	-0.153363	-0.143051
5.95447	0.0905991	-0.153542	-0.138998
5.96113	0.0866056	-0.15384	-0.134885
5.9678	0.0828505	-0.154197	-0.130594
5.97447	0.0793338	-0.154555	-0.125766
5.98113	0.0760555	-0.154793	-0.119984
5.9878	0.0731349	-0.155032	-0.11301
5.99447	0.0704527	-0.15533	-0.104785
6.00113	0.0681877	-0.155807	-0.0954866
6.0078	0.0661612	-0.156462	-0.0854135
6.01447	0.0645518	-0.157237	-0.0746846
6.02113	0.0632405	-0.158072	-0.0635386
6.0278	0.0623465	-0.158966	-0.0519753
6.03447	0.0618696	-0.160098	-0.0399947
6.04113	0.06181	-0.161409	-0.0277758
6.0478	0.062108	-0.163019	-0.015378
6.05447	0.0628233	-0.164807	-0.00298023
6.06113	0.0638366	-0.166714	0.00911951
6.0678	0.0651479	-0.168741	0.0206828
6.07447	0.066638	-0.170946	0.0315905
6.08113	0.0682473	-0.173211	0.041604
6.0878	0.0699162	-0.175536	0.0505447
6.09447	0.0715256	-0.177503	0.0580549
6.10113	0.0730753	-0.179172	0.0641346
6.1078	0.0745058	-0.180662	0.0685453
6.11447	0.0756979	-0.182211	0.0712872
6.12113	0.0767112	-0.184059	0.0724792
6.1278	0.077486	-0.186205	0.0723004
6.13447	0.0779629	-0.18841	0.0706911
6.14113	0.0782013	-0.190556	0.0678897
6.1478	0.0781417	-0.192344	0.063777
6.15447	0.0777841	-0.193954	0.0585318
6.16113	0.077188	-0.195503	0.0519753
6.1678	0.0764131	-0.197113	0.0442266
6.17447	0.0753999	-0.19896	0.035286
6.18113	0.0742078	-0.200927	0.0254512
6.1878	0.0729561	-0.202835	0.01508
6.19447	0.0716448	-0.204504	0.00458956
6.20113	0.0703931	-0.205755	-0.00572205
6.2078	0.0692606	-0.206769	-0.0159144
6.21447	0.0681877	-0.207663	-0.0259876
6.22113	0.0673533	-0.208676	-0.0360608
6.2278	0.0665784	-0.209868	-0.0457168
6.23447	0.0659823	-0.211358	-0.0547171
6.24113	0.0655651	-0.212908	-0.0625849
6.2478	0.0651479	-0.214398	-0.0693798
6.25447	0.0647902	-0.215769	-0.0752211
6.26113	0.0644326	-0.216901	-0.0804067
6.2678	0.0640154	-0.217676	-0.0849366
6.27447	0.0635385	-0.218153	-0.0887513
6.28113	0.0630617	-0.218391	-0.0916719
6.2878	0.0625253	-0.218451	-0.0936985
6.29447	0.0619888	-0.21857	-0.094831
6.30113	0.0614524	-0.219047	-0.0953674
6.3078	0.060916	-0.219941	-0.0955462
6.31447	0.0604391	-0.221193	-0.0952482
6.32113	0.0600219	-0.222445	-0.0945926
6.3278	0.0596643	-0.223398	-0.0935793
6.33447	0.0593662	-0.223875	-0.0923276
6.34113	0.0591874	-0.223815	-0.0910759
6.3478	0.058949	-0.223458	-0.0901222
6.35447	0.0588298	-0.222981	-0.0894666
6.36113	0.0587106	-0.222564	-0.0891089
6.3678	0.0585914	-0.222504	-0.0888705
6.37447	0.0585318	-0.222862	-0.0888705
6.38113	0.0584722	-0.223458	-0.0889897
6.3878	0.0584126	-0.224233	-0.0892282
6.39447	0.0584722	-0.224948	-0.0896454
6.40113	0.0585318	-0.225425	-0.0901818
6.4078	0.058651	-0.225723	-0.0907183
6.41447	0.0588894	-0.22608	-0.0911355
6.42113	0.0591874	-0.226557	-0.0912547
6.4278	0.0594854	-0.227273	-0.0910759
6.43447	0.0598431	-0.228047	-0.0905991
6.44113	0.0602603	-0.228882	-0.0898242
6.4478	0.0606179	-0.229597	-0.0889301
6.45447	0.0610352	-0.230312	-0.0879169
6.46113	0.0613332	-0.231087	-0.0869036
6.4678	0.0616908	-0.231802	-0.0859499
6.47447	0.0619292	-0.232458	-0.0850558
6.48113	0.0622272	-0.232995	-0.0842214
6.4878	0.0624657	-0.233412	-0.0835061
6.49447	0.0627637	-0.233829	-0.0827909
6.50113	0.0630021	-0.234365	-0.0821948
6.5078	0.0631809	-0.23514	-0.081718
6.51447	0.0634193	-0.236094	-0.0815392
6.52113	0.0635982	-0.237167	-0.0816584
6.5278	0.0637174	-0.238121	-0.0821352
6.53447	0.0638366	-0.238776	-0.0830889
6.54113	0.0638962	-0.239253	-0.084579
6.5478	0.0638962	-0.23967	-0.0866652
6.55447	0.0638366	-0.240266	-0.0892878
6.56113	0.0638366	-0.24122	-0.092268
6.5678	0.0638962	-0.242531	-0.0954866
6.57447	0.0640154	-0.243902	-0.0987053
6.58113	0.0642538	-0.245154	-0.101745
6.5878	0.0646114	-0.246108	-0.104725
6.59447	0.0650883	-0.246644	-0.107646
6.60113	0.0656843	-0.246942	-0.110745
6.6078	0.0662804	-0.24718	-0.114024
6.61447	0.066936	-0.2473	-0.117421
6.62113	0.0675321	-0.247598	-0.12064
6.6278	0.0680685	-0.248015	-0.12368
6.63447	0.0684261	-0.248671	-0.126481
6.64113	0.0687242	-0.249386	-0.129223
6.6478	0.0688434	-0.250041	-0.132024
6.65447	0.068903	-0.250638	-0.135005
6.66113	0.068903	-0.251055	-0.138044
6.6678	0.0688434	-0.251174	-0.141084
6.67447	0.0687838	-0.251293	-0.143945
6.68113	0.0688434	-0.251353	-0.146508
6.6878	0.0689626	-0.251472	-0.148654
6.69447	0.0690818	-0.25171	-0.150561
6.70113	0.0693202	-0.251949	-0.152171
6.7078	0.0695586	-0.252187	-0.15378
6.71447	0.069797	-0.252545	-0.155509
6.72113	0.0699759	-0.253022	-0.157297
6.7278	0.0701547	-0.253677	-0.159025
6.73447	0.0702739	-0.254333	-0.160575
6.74113	0.0702739	-0.254989	-0.161707
6.7478	0.0702143	-0.255525	-0.162542
6.75447	0.0700355	-0.255942	-0.163138
6.76113	0.0697374	-0.2563	-0.163555
6.7678	0.0693202	-0.256658	-0.163913
6.77447	0.0687242	-0.257015	-0.164211
6.78113	0.0680089	-0.257313	-0.16439
6.7878	0.0671744	-0.257552	-0.16433
6.79447	0.0661612	-0.257671	-0.164151
6.80113	0.0650883	-0.25773	-0.163913
6.8078	0.0639558	-0.25773	-0.163734
6.81447	0.0629425	-0.25785	-0.163615
6.82113	0.0619888	-0.258088	-0.163674
6.8278	0.061214	-0.258446	-0.163794
6.83447	0.0606775	-0.258923	-0.163913
6.84113	0.0603795	-0.259519	-0.164151
6.8478	0.0602603	-0.260115	-0.16433
6.85447	0.0603795	-0.26083	-0.164568
6.86113	0.0605583	-0.261426	-0.164688
6.8678	0.0607371	-0.261962	-0.164866
6.87447	0.060916	-0.26238	-0.164986
6.88113	0.0610352	-0.262797	-0.165105
6.8878	0.0610948	-0.263274	-0.165224
6.89447	0.0609756	-0.263929	-0.165224
6.90113	0.0607967	-0.264764	-0.165224
6.9078	0.0604987	-0.265658	-0.165224
6.91447	0.0601411	-0.266492	-0.165284
6.92113	0.0597835	-0.267208	-0.165522
6.9278	0.0594258	-0.267804	-0.16588
6.93447	0.0590682	-0.268221	-0.166297
6.94113	0.0587106	-0.268579	-0.166714
6.9478	0.058353	-0.268757	-0.167131
6.95447	0.0580549	-0.268996	-0.167549
6.96113	0.0577569	-0.269294	-0.168085
6.9678	0.0575185	-0.269711	-0.168622
6.97447	0.0572205	-0.270307	-0.169277
6.98113	0.056982	-0.271022	-0.169992
6.9878	0.0568032	-0.271857	-0.170648
6.99447	0.0565648	-0.272632	-0.171244
7.00113	0.056386	-0.273407	-0.171781
7.0078	0.0562668	-0.274062	-0.172198
7.01447	0.0562072	-0.274599	-0.172436
7.02113	0.0561476	-0.275195	-0.172555
7.0278	0.0562668	-0.27597	-0.172615
7.03447	0.0564456	-0.276864	-0.172615
7.04113	0.056684	-0.277817	-0.172615
7.0478	0.0571012	-0.278533	-0.172555
7.05447	0.0575781	-0.279009	-0.172436
7.06113	0.0581145	-0.279367	-0.172317
7.0678	0.058651	-0.279605	-0.172317
7.07447	0.0591874	-0.279963	-0.172436
7.08113	0.0596046	-0.28044	-0.172615
7.0878	0.0599623	-0.281036	-0.172675
7.09447	0.0602007	-0.281692	-0.172555
7.10113	0.0603795	-0.282347	-0.172317
7.1078	0.0604391	-0.282884	-0.172019
7.11447	0.0604391	-0.283301	-0.17184
7.12113	0.0604391	-0.283599	-0.171661
7.1278	0.0604391	-0.283837	-0.171363
7.13447	0.0603795	-0.284135	-0.170946
7.14113	0.0603199	-0.284493	-0.17029
7.1478	0.0603199	-0.28497	-0.169516
7.15447	0.0602603	-0.285566	-0.168741
7.16113	0.0601411	-0.286162	-0.167966
7.1678	0.0600815	-0.286698	-0.167131
7.17447	0.0600219	-0.287116	-0.166237
7.18113	0.0599623	-0.287414	-0.165284
7.1878	0.0599027	-0.287473	-0.164211
7.19447	0.0598431	-0.287414	-0.163078
7.20113	0.0598431	-0.287354	-0.161767
7.2078	0.0597835	-0.287235	-0.160336
7.21447	0.0597239	-0.287175	-0.158727
7.22113	0.059545	-0.287116	-0.156939
7.2278	0.0593066	-0.286996	-0.154972
7.23447	0.0590086	-0.286758	-0.153065
7.24113	0.0585914	-0.286639	-0.151217
7.2478	0.0581741	-0.286639	-0.149429
7.25447	0.0577569	-0.286758	-0.147581
7.26113	0.0573993	-0.286877	-0.145614
7.2678	0.0571608	-0.286877	-0.143468
7.27447	0.0571012	-0.286818	-0.141323
7.28113	0.0571608	-0.286758	-0.139356
7.2878	0.0573993	-0.286877	-0.137746
7.29447	0.0578165	-0.287294	-0.136554
7.30113	0.0582933	-0.28795	-0.135601
7.3078	0.058949	-0.288725	-0.134826
7.31447	0.0596046	-0.289559	-0.134289
7.32113	0.0602603	-0.290453	-0.133991
7.3278	0.0609756	-0.291288	-0.133991
7.33447	0.0616908	-0.292182	-0.134408
7.34113	0.0624657	-0.292957	-0.135362
7.3478	0.0633001	-0.293791	-0.136614
7.35447	0.0641346	-0.294626	-0.138104
7.36113	0.0650287	-0.29552	-0.139534
7.3678	0.0658631	-0.296474	-0.140965
7.37447	0.0668168	-0.297487	-0.142336
7.38113	0.0676513	-0.298738	-0.143826
7.3878	0.0685453	-0.300229	-0.145555
7.39447	0.0693798	-0.301957	-0.147521
7.40113	0.0701547	-0.303626	-0.149608
7.4078	0.0708103	-0.304937	-0.151515
7.41447	0.0713468	-0.305712	-0.153124
7.42113	0.071764	-0.30601	-0.154316
7.4278	0.072062	-0.306129	-0.15521
7.43447	0.0722408	-0.306368	-0.155866
7.44113	0.0722408	-0.306904	-0.156581
7.4478	0.0721216	-0.30762	-0.157297
7.45447	0.0718832	-0.308394	-0.158012
7.46113	0.0715852	-0.30905	-0.158846
7.4678	0.0712276	-0.309587	-0.159681
7.47447	0.0708103	-0.310063	-0.160694
7.48113	0.0703335	-0.310719	-0.161886
7.4878	0.069797	-0.311494	-0.163138
7.49447	0.0692606	-0.312567	-0.164449
7.50113	0.0686646	-0.313699	-0.165701
7.5078	0.0681281	-0.314713	-0.166833
7.51447	0.0675917	-0.315547	-0.167906
7.52113	0.0670552	-0.315964	-0.168979
7.5278	0.0665784	-0.316083	-0.169933
7.53447	0.0661612	-0.316083	-0.170708
7.54113	0.0658035	-0.316083	-0.171185
7.5478	0.0655651	-0.316203	-0.171423
7.55447	0.0653267	-0.316381	-0.171661
7.56113	0.0650883	-0.316501	-0.1719
7.5678	0.0647902	-0.31662	-0.172019
7.57447	0.0644922	-0.316858	-0.171721
7.58113	0.0641346	-0.317276	-0.171185
7.5878	0.0636578	-0.317752	-0.17041
7.59447	0.0631213	-0.318229	-0.169754
7.60113	0.0624657	-0.318587	-0.169396
7.6078	0.06181	-0.318766	-0.169277
7.61447	0.0610948	-0.318825	-0.169277
7.62113	0.0604391	-0.318825	-0.169218
7.6278	0.0598431	-0.318825	-0.169039
7.63447	0.059247	-0.318825	-0.168562
7.64113	0.0587702	-0.318885	-0.168085
7.6478	0.058353	-0.318944	-0.167549
7.65447	0.0579953	-0.319123	-0.167251
7.66113	0.0576377	-0.319302	-0.167131
7.6678	0.0573397	-0.319719	-0.16737
7.67447	0.0570416	-0.320256	-0.167787
7.68113	0.0568032	-0.320911	-0.168383
7.6878	0.0565648	-0.321567	-0.16892
7.69447	0.0563264	-0.322223	-0.169277
7.70113	0.0561476	-0.323057	-0.169456
7.7078	0.0560284	-0.32407	-0.169516
7.71447	0.0559688	-0.325263	-0.169456
7.72113	0.0559688	-0.326455	-0.169456
7.7278	0.0559688	-0.327408	-0.169516
7.73447	0.0560284	-0.327945	-0.169575
7.74113	0.0560284	-0.328124	-0.169754
7.7478	0.056088	-0.328243	-0.169933
7.75447	0.056088	-0.328422	-0.170171
7.76113	0.0560284	-0.328898	-0.17041
7.7678	0.0560284	-0.329614	-0.170529
7.77447	0.0559688	-0.330508	-0.170529
7.78113	0.0558495	-0.331461	-0.170469
7.7878	0.0557899	-0.332415	-0.17029
7.79447	0.0557899	-0.333309	-0.170231
7.80113	0.0557899	-0.334144	-0.17029
7.8078	0.0558495	-0.334799	-0.170469
7.81447	0.0559092	-0.335455	-0.170767
7.82113	0.056088	-0.335872	-0.171065
7.8278	0.0562668	-0.33617	-0.171185
7.83447	0.0564456	-0.336289	-0.171244
7.84113	0.0566244	-0.336349	-0.171244
7.8478	0.0567436	-0.336468	-0.171304
7.85447	0.0569224	-0.336766	-0.171423
7.86113	0.056982	-0.337303	-0.171483
7.8678	0.0570416	-0.338137	-0.171542
7.87447	0.0570416	-0.33915	-0.171423
7.88113	0.0569224	-0.339985	-0.171185
7.8878	0.0568628	-0.340581	-0.170827
7.89447	0.0567436	-0.340819	-0.17035
7.90113	0.056684	-0.340879	-0.169694
7.9078	0.0565648	-0.340998	-0.16892
7.91447	0.0565648	-0.341296	-0.168145
7.92113	0.0565052	-0.341654	-0.16731
7.9278	0.0565052	-0.341892	-0.166416
7.93447	0.0565052	-0.341833	-0.165403
7.94113	0.0564456	-0.341475	-0.164151
7.9478	0.0563264	-0.341058	-0.162661
7.95447	0.0561476	-0.340641	-0.160933
7.96113	0.0559092	-0.340223	-0.159144
7.9678	0.0555515	-0.339627	-0.157356
7.97447	0.0551343	-0.338793	-0.155628
7.98113	0.0547171	-0.337601	-0.153959
7.9878	0.0542402	-0.336289	-0.15223
7.99447	0.0537634	-0.334918	-0.150383
8.00113	0.0532866	-0.333726	-0.148594
8.0078	0.0528693	-0.332713	-0.146866
8.01447	0.0525117	-0.331819	-0.145495
8.02113	0.0522137	-0.330985	-0.144303
8.0278	0.051856	-0.330091	-0.143349
8.03447	0.051558	-0.329435	-0.142634
8.04113	0.05126	-0.329077	-0.142157
8.0478	0.050962	-0.329137	-0.142157
8.05447	0.0506043	-0.329733	-0.142455
8.06113	0.0503063	-0.330806	-0.143051
8.0678	0.0499487	-0.332177	-0.143826
8.07447	0.0497103	-0.333846	-0.144601
8.08113	0.0494719	-0.335634	-0.145316
8.0878	0.0494122	-0.337481	-0.146091
8.09447	0.0494122	-0.33915	-0.146806
8.10113	0.0495315	-0.340641	-0.147521
8.1078	0.0497699	-0.342011	-0.148177
8.11447	0.0500679	-0.343323	-0.148892
8.12113	0.0503659	-0.344694	-0.149608
8.1278	0.0506639	-0.346065	-0.150442
8.13447	0.0509024	-0.347316	-0.151455
8.14113	0.0511408	-0.348628	-0.152588
8.1478	0.0513792	-0.349879	-0.15372
8.15447	0.051558	-0.351191	-0.154853
8.16113	0.0517368	-0.352442	-0.155687
8.1678	0.0519157	-0.353575	-0.156283
8.17447	0.0521541	-0.354588	-0.156701
8.18113	0.0523925	-0.355482	-0.157177
8.1878	0.0525713	-0.356317	-0.157714
8.19447	0.0528097	-0.357211	-0.158429
8.20113	0.0530481	-0.358045	-0.159204
8.2078	0.053227	-0.359058	-0.1598
8.21447	0.0533462	-0.360131	-0.160217
8.22113	0.0534654	-0.361264	-0.160456
8.2278	0.0535846	-0.362217	-0.160456
8.23447	0.0537038	-0.362933	-0.160396
8.24113	0.0537634	-0.36341	-0.160277
8.2478	0.0538826	-0.363767	-0.160396
8.25447	0.0539422	-0.364065	-0.160635
8.26113	0.0540018	-0.364363	-0.161171
8.2678	0.0540018	-0.364661	-0.161707
8.27447	0.0539422	-0.3649	-0.162125
8.28113	0.053823	-0.365078	-0.162244
8.2878	0.0537038	-0.365198	-0.162065
8.29447	0.053525	-0.365317	-0.161588
8.30113	0.0532866	-0.365555	-0.161231
8.3078	0.0530481	-0.365973	-0.161231
8.31447	0.0527501	-0.366569	-0.161648
8.32113	0.0524521	-0.367165	-0.162303
8.3278	0.0521541	-0.367701	-0.16284
8.33447	0.0517964	-0.367999	-0.16284
8.34113	0.0513792	-0.368178	-0.162363
8.3478	0.0510216	-0.368178	-0.161529
8.35447	0.0506043	-0.367999	-0.160635
8.36113	0.0503063	-0.367522	-0.1598
8.3678	0.0500083	-0.366867	-0.159204
8.37447	0.0498891	-0.366032	-0.158608
8.38113	0.0498891	-0.365257	-0.158012
8.3878	0.0499487	-0.364542	-0.157237
8.39447	0.0501871	-0.363946	-0.156403
8.40113	0.0505447	-0.36329	-0.15533
8.4078	0.050962	-0.362396	-0.154257
8.41447	0.0514984	-0.361383	-0.153184
8.42113	0.0520349	-0.36031	-0.152051
8.4278	0.0525713	-0.359476	-0.151038
8.43447	0.0531077	-0.359058	-0.150025
8.44113	0.0536442	-0.358999	-0.149071
8.4478	0.0541806	-0.359118	-0.148177
8.45447	0.0547171	-0.359237	-0.147521
8.46113	0.0552535	-0.359356	-0.147164
8.4678	0.0558495	-0.359416	-0.147104
8.47447	0.0565052	-0.359535	-0.147283
8.48113	0.0571608	-0.359714	-0.147462
8.4878	0.0578165	-0.359893	-0.147402
8.49447	0.0585318	-0.360131	-0.147164
8.50113	0.0591278	-0.360489	-0.146806
8.5078	0.0597239	-0.361145	-0.146568
8.51447	0.0601411	-0.362158	-0.146687
8.52113	0.0604391	-0.363469	-0.147045
8.5278	0.0605583	-0.3649	-0.147641
8.53447	0.0604987	-0.366151	-0.148296
8.54113	0.0603199	-0.367105	-0.148892
8.5478	0.0599027	-0.367939	-0.149369
8.55447	0.0593662	-0.368655	-0.149846
8.56113	0.058651	-0.36943	-0.150383
8.5678	0.0578761	-0.370502	-0.150979
8.57447	0.0569224	-0.371814	-0.151694
8.58113	0.0559688	-0.373304	-0.152349
8.5878	0.0550151	-0.374734	-0.152886
8.59447	0.0540614	-0.375926	-0.153244
8.60113	0.0531673	-0.376761	-0.153482
8.6078	0.0523925	-0.377357	-0.15372
8.61447	0.0516176	-0.378072	-0.154138
8.62113	0.050962	-0.379026	-0.154853
8.6278	0.0504255	-0.380278	-0.155866
8.63447	0.0498295	-0.38147	-0.156939
8.64113	0.0493526	-0.382543	-0.157773
8.6478	0.0488162	-0.383317	-0.15837
8.65447	0.0482202	-0.383914	-0.158668
8.66113	0.0476241	-0.384271	-0.158727
8.6678	0.0469685	-0.384569	-0.158787
8.67447	0.0463724	-0.384629	-0.158966
8.68113	0.0457764	-0.38451	-0.159264
8.6878	0.0452995	-0.38439	-0.159621
8.69447	0.0448823	-0.38445	-0.159979
8.70113	0.0447035	-0.384629	-0.160217
8.7078	0.0445843	-0.384927	-0.160456
8.71447	0.0447035	-0.385225	-0.160754
8.72113	0.0448823	-0.385463	-0.161231
8.7278	0.0451207	-0.385821	-0.161648
8.73447	0.0453591	-0.386357	-0.161886
8.74113	0.0455976	-0.387073	-0.161648
8.7478	0.0456572	-0.387728	-0.161052
8.75447	0.0455976	-0.388145	-0.160336
8.76113	0.0453591	-0.388265	-0.15974
8.7678	0.0450015	-0.388384	-0.159442
8.77447	0.0444651	-0.388622	-0.159502
8.78113	0.0437498	-0.389278	-0.15974
8.7878	0.0429749	-0.390351	-0.160038
8.79447	0.0422001	-0.391722	-0.160098
8.80113	0.0414848	-0.393152	-0.159979
8.8078	0.0408292	-0.394464	-0.159681
8.81447	0.0403523	-0.395417	-0.159264
8.82113	0.0400543	-0.395894	-0.159085
8.8278	0.0399947	-0.396132	-0.159264
8.83447	0.0400543	-0.396252	-0.159621
8.84113	0.0402927	-0.39649	-0.15986
8.8478	0.04071	-0.397027	-0.1598
8.85447	0.0411272	-0.397682	-0.159383
8.86113	0.041604	-0.398219	-0.158846
8.8678	0.0420213	-0.398576	-0.158489
8.87447	0.0423789	-0.398755	-0.15831
8.88113	0.0425577	-0.398934	-0.158072
8.8878	0.0426769	-0.399292	-0.157535
8.89447	0.0426769	-0.399709	-0.156701
8.90113	0.0424981	-0.400126	-0.155687
8.9078	0.0423193	-0.400245	-0.154853
8.91447	0.0420809	-0.400126	-0.154316
8.92113	0.0418425	-0.400007	-0.154078
8.9278	0.041604	-0.400066	-0.153959
8.93447	0.0414848	-0.400424	-0.153899
8.94113	0.0414252	-0.40096	-0.15378
8.9478	0.0414848	-0.401556	-0.153542
8.95447	0.0417233	-0.401855	-0.153244
8.96113	0.0420809	-0.401914	-0.152826
8.9678	0.0425577	-0.401616	-0.15229
8.97447	0.0431538	-0.40108	-0.151694
8.98113	0.0438094	-0.400543	-0.151098
8.9878	0.0444651	-0.400245	-0.150502
8.99447	0.0451207	-0.400245	-0.150025
9.00113	0.0456572	-0.400543	-0.149727
9.0078	0.0460744	-0.400901	-0.149786
9.01447	0.0463128	-0.40108	-0.150144
9.02113	0.046432	-0.40102	-0.150681
9.0278	0.0463724	-0.400722	-0.151217
9.03447	0.046134	-0.400364	-0.151575
9.04113	0.0457764	-0.400186	-0.151575
9.0478	0.0452995	-0.400186	-0.151336
9.05447	0.0448227	-0.400364	-0.150919
9.06113	0.0442862	-0.400603	-0.150442
9.0678	0.0438094	-0.400722	-0.149906
9.07447	0.0433326	-0.400662	-0.149488
9.08113	0.0429153	-0.400364	-0.14919
9.0878	0.0425577	-0.400066	-0.149131
9.09447	0.0422597	-0.399768	-0.14925
9.10113	0.0420213	-0.39953	-0.149429
9.1078	0.0418425	-0.399292	-0.149488
9.11447	0.0417829	-0.399053	-0.149369
9.12113	0.0417233	-0.398755	-0.149071
9.1278	0.0417233	-0.398338	-0.148535
9.13447	0.0417829	-0.397921	-0.14782
9.14113	0.0418425	-0.397503	-0.147164
9.1478	0.0419617	-0.397325	-0.146449
9.15447	0.0421405	-0.397444	-0.145793
9.16113	0.0423789	-0.397921	-0.145197
9.1678	0.0426173	-0.398636	-0.144839
9.17447	0.0429153	-0.399351	-0.14472
9.18113	0.0433326	-0.399888	-0.144839
9.1878	0.0437498	-0.400305	-0.145137
9.19447	0.0442862	-0.400662	-0.145495
9.20113	0.0447631	-0.40108	-0.145853
9.2078	0.0452399	-0.401556	-0.146151
9.21447	0.0456572	-0.402153	-0.146389
9.22113	0.0460148	-0.40257	-0.146568
9.2278	0.0463128	-0.402868	-0.146747
9.23447	0.046432	-0.403106	-0.146806
9.24113	0.0465512	-0.403464	-0.146866
9.2478	0.0464916	-0.403941	-0.146985
9.25447	0.0463724	-0.404596	-0.147223
9.26113	0.0462532	-0.405252	-0.147343
9.2678	0.0460148	-0.405908	-0.147283
9.27447	0.045836	-0.406682	-0.146747
9.28113	0.0455976	-0.407636	-0.145853
9.2878	0.0453591	-0.408769	-0.144899
9.29447	0.0451207	-0.41002	-0.144064
9.30113	0.0448227	-0.411093	-0.143468
9.3078	0.0445843	-0.411928	-0.14317
9.31447	0.0442862	-0.412405	-0.143051
9.32113	0.0439286	-0.412583	-0.143111
9.3278	0.043571	-0.412703	-0.14323
9.33447	0.0432134	-0.412941	-0.14329
9.34113	0.0427961	-0.413418	-0.14317
9.3478	0.0423193	-0.413954	-0.142932
9.35447	0.0418425	-0.414431	-0.142634
9.36113	0.041306	-0.414789	-0.142395
9.3678	0.0408292	-0.414968	-0.142336
9.37447	0.0402927	-0.415266	-0.142336
9.38113	0.0398159	-0.415683	-0.142395
9.3878	0.0393987	-0.416338	-0.142336
9.39447	0.039041	-0.416994	-0.142217
9.40113	0.038743	-0.417531	-0.141799
9.4078	0.0385046	-0.417948	-0.141084
9.41447	0.0383854	-0.418246	-0.139952
9.42113	0.0382662	-0.418484	-0.138462
9.4278	0.0382066	-0.418663	-0.136673
9.43447	0.0380874	-0.418723	-0.134706
9.44113	0.0380278	-0.418663	-0.13274
9.4478	0.0379085	-0.418544	-0.131011
9.45447	0.0377893	-0.418425	-0.129342
9.46113	0.0376105	-0.418484	-0.127435
9.4678	0.0374913	-0.418842	-0.12511
9.47447	0.0373721	-0.419319	-0.122309
9.48113	0.0373125	-0.419736	-0.11909
9.4878	0.0373721	-0.420034	-0.115752
9.49447	0.0375509	-0.419915	-0.112474
9.50113	0.0378489	-0.419557	-0.109315
9.5078	0.0383258	-0.418842	-0.106275
9.51447	0.0389814	-0.418067	-0.103295
9.52113	0.0397563	-0.417173	-0.100315
9.5278	0.04071	-0.416338	-0.0974536
9.53447	0.0417233	-0.415444	-0.0945926
9.54113	0.0428557	-0.414371	-0.0917912
9.5478	0.0441074	-0.41306	-0.0890493
9.55447	0.0453591	-0.411451	-0.0863671
9.56113	0.0466704	-0.409663	-0.0838041
9.5678	0.0480413	-0.407696	-0.0815392
9.57447	0.0494122	-0.405729	-0.0795722
9.58113	0.0508428	-0.403643	-0.0779033
9.5878	0.0523329	-0.401318	-0.0763536
9.59447	0.053823	-0.398695	-0.0751019
9.60113	0.0554323	-0.395656	-0.0739694
9.6078	0.0571012	-0.392377	-0.0731349
9.61447	0.0588298	-0.38904	-0.0724792
9.62113	0.0606179	-0.386059	-0.0721216
9.6278	0.0624657	-0.383556	-0.0720024
9.63447	0.0643134	-0.381589	-0.0722408
9.64113	0.0661015	-0.380278	-0.0727773
9.6478	0.0678897	-0.379622	-0.0734925
9.65447	0.0695586	-0.379562	-0.0742078
9.66113	0.0710487	-0.37998	-0.0747442
9.6678	0.0724196	-0.380933	-0.0752807
9.67447	0.0736117	-0.382125	-0.0758767
9.68113	0.074625	-0.383615	-0.0766516
9.6878	0.0754595	-0.385404	-0.0778437
9.69447	0.0761151	-0.38749	-0.0792742
9.70113	0.0766516	-0.389993	-0.0810623
9.7078	0.0770688	-0.392914	-0.0830293
9.71447	0.0773072	-0.396073	-0.0851154
9.72113	0.0773668	-0.399292	-0.0870824
9.7278	0.0772476	-0.402331	-0.0889301
9.73447	0.0769496	-0.404894	-0.0905395
9.74113	0.0764131	-0.406981	-0.0920296
9.7478	0.0756979	-0.408828	-0.0934005
9.75447	0.0747442	-0.410557	-0.0946522
9.76113	0.0736117	-0.412345	-0.0958443
9.7678	0.0723004	-0.414312	-0.0969768
9.77447	0.0708103	-0.416338	-0.0982285
9.78113	0.069201	-0.418305	-0.0994802
9.7878	0.0675917	-0.420034	-0.100791
9.79447	0.0659227	-0.421405	-0.102103
9.80113	0.0643134	-0.422478	-0.103354
9.8078	0.0627637	-0.423253	-0.104427
9.81447	0.0613332	-0.423849	-0.105441
9.82113	0.0600815	-0.424266	-0.106215
9.8278	0.0588894	-0.424683	-0.106812
9.83447	0.0578761	-0.425041	-0.10711
9.84113	0.0569224	-0.425398	-0.107169
9.8478	0.056088	-0.425756	-0.106871
9.85447	0.0553131	-0.426054	-0.106394
9.86113	0.0545383	-0.426173	-0.105679
9.8678	0.0537038	-0.426114	-0.104725
9.87447	0.0529289	-0.425875	-0.103533
9.88113	0.0520945	-0.425637	-0.102162
9.8878	0.0513196	-0.425458	-0.100791
9.89447	0.0504851	-0.425339	-0.0993013
9.90113	0.0497699	-0.425279	-0.0978708
9.9078	0.0490546	-0.42516	-0.0962615
9.91447	0.0484586	-0.42516	-0.0944138
9.92113	0.0479817	-0.42522	-0.0922084
9.9278	0.0476241	-0.425518	-0.089705
9.93447	0.0473857	-0.425875	-0.0870824
9.94113	0.0473261	-0.426352	-0.0845194
9.9478	0.0473261	-0.42671	-0.0821352
9.95447	0.0475049	-0.427127	-0.079751
9.96113	0.0476837	-0.427425	-0.0774264
9.9678	0.0479221	-0.427783	-0.0751615
9.97447	0.0482202	-0.428259	-0.0730157
9.98113	0.0485778	-0.428796	-0.0711679
9.9878	0.0488758	-0.42963	-0.0697374
9.99447	0.0492334	-0.430703	-0.0686646
10.0011	0.0496507	-0.431955	-0.0679493
10.0078	0.0501275	-0.433266	-0.0675917
10.0145	0.0506043	-0.434637	-0.0676513
10.0211	0.0512004	-0.436008	-0.0680685
10.0278	0.051856	-0.437498	-0.0689626
10.0345	0.0525713	-0.438988	-0.0702143
10.0411	0.0533462	-0.440538	-0.0718832
10.0478	0.0542402	-0.442088	-0.0737905
10.0545	0.0551343	-0.443637	-0.0759363
10.0611	0.056088	-0.445068	-0.0781417
10.0678	0.0570416	-0.44626	-0.0802875
10.0745	0.0581145	-0.447214	-0.082314
10.0811	0.0591874	-0.447929	-0.0843406
10.0878	0.0602603	-0.448465	-0.0865459
10.0945	0.0613928	-0.448942	-0.0890493
10.1011	0.0625253	-0.449419	-0.09197
10.1078	0.0636578	-0.449896	-0.0953674
10.1145	0.064671	-0.450373	-0.0990033
10.1211	0.0656247	-0.451028	-0.10252
10.1278	0.0664592	-0.451863	-0.105739
10.1345	0.0671744	-0.452816	-0.108302
10.1411	0.0676513	-0.45383	-0.110209
10.1478	0.0679493	-0.454843	-0.11158
10.1545	0.0680089	-0.455678	-0.112772
10.1611	0.0678301	-0.456452	-0.113845
10.1678	0.0675321	-0.457168	-0.115037
10.1745	0.0670552	-0.457764	-0.116169
10.1811	0.0665188	-0.458181	-0.117242
10.1878	0.0658035	-0.45836	-0.118136
10.1945	0.0651479	-0.4583	-0.118911
10.2011	0.064373	-0.458241	-0.119686
10.2078	0.0636578	-0.458241	-0.120461
10.2145	0.0628829	-0.458419	-0.121295
10.2211	0.0621676	-0.458837	-0.121951
10.2278	0.0613332	-0.459313	-0.122368
10.2345	0.0605583	-0.459731	-0.122547
10.2411	0.0596643	-0.460148	-0.122607
10.2478	0.0587106	-0.460505	-0.122786
10.2545	0.0576377	-0.460863	-0.123143
10.2611	0.0565648	-0.461221	-0.123501
10.2678	0.0553131	-0.461459	-0.123799
10.2745	0.054121	-0.461578	-0.123799
10.2811	0.0528097	-0.461757	-0.12362
10.2878	0.051558	-0.462174	-0.123382
10.2945	0.0503063	-0.46277	-0.123262
10.3011	0.0491142	-0.463545	-0.123382
10.3078	0.0480413	-0.464261	-0.12362
10.3145	0.0470281	-0.464559	-0.124037
10.3211	0.0461936	-0.464499	-0.124574
10.3278	0.0453591	-0.464261	-0.12517
10.3345	0.0445843	-0.463963	-0.125766
10.3411	0.043869	-0.463784	-0.126183
10.3478	0.0432134	-0.463724	-0.126421
10.3545	0.0424981	-0.463605	-0.126481
10.3611	0.0417829	-0.463367	-0.126421
10.3678	0.0411272	-0.463128	-0.126421
10.3745	0.040412	-0.463009	-0.126362
10.3811	0.0398159	-0.463247	-0.126243
10.3878	0.0392199	-0.463843	-0.126004
10.3945	0.038743	-0.464618	-0.125647
10.4011	0.0383258	-0.465274	-0.125289
10.4078	0.0379682	-0.46581	-0.124991
10.4145	0.0377297	-0.466347	-0.124812
10.4211	0.0375509	-0.466883	-0.124753
10.4278	0.0373721	-0.4673	-0.124812
10.4345	0.0371933	-0.467598	-0.125051
10.4411	0.0370741	-0.467658	-0.125468
10.4478	0.0369549	-0.467479	-0.125945
10.4545	0.0368357	-0.467181	-0.126421
10.4611	0.0367165	-0.467002	-0.126779
10.4678	0.0366569	-0.467002	-0.127017
10.4745	0.0365972	-0.467122	-0.127137
10.4811	0.0365376	-0.467479	-0.127137
10.4878	0.0365376	-0.467837	-0.127137
10.4945	0.0365376	-0.468254	-0.127017
10.5011	0.036478	-0.468493	-0.127017
10.5078	0.0364184	-0.468552	-0.127137
10.5145	0.0362992	-0.468493	-0.127316
10.5211	0.0361204	-0.468433	-0.127614
10.5278	0.035882	-0.468433	-0.127971
10.5345	0.0356436	-0.468612	-0.128269
10.5411	0.0354052	-0.468731	-0.128686
10.5478	0.0351667	-0.46885	-0.129163
10.5545	0.0349879	-0.46885	-0.12958
10.5611	0.0348687	-0.468969	-0.1297
10.5678	0.0348091	-0.469208	-0.129461
10.5745	0.0348091	-0.469506	-0.128865
10.5811	0.0348091	-0.469625	-0.127971
10.5878	0.0348687	-0.469565	-0.127137
10.5945	0.0349283	-0.469327	-0.126421
10.6011	0.0349879	-0.469029	-0.125885
10.6078	0.0349879	-0.46891	-0.125408
10.6145	0.0349879	-0.469029	-0.124872
10.6211	0.0349283	-0.469208	-0.124395
10.6278	0.0348687	-0.469327	-0.124097
10.6345	0.0348091	-0.469267	-0.123858
10.6411	0.0347495	-0.469089	-0.123799
10.6478	0.0346899	-0.46885	-0.123739
10.6545	0.0346899	-0.468612	-0.12356
10.6611	0.0346899	-0.468552	-0.123262
10.6678	0.0347495	-0.468612	-0.122845
10.6745	0.0348091	-0.468791	-0.122428
10.6811	0.0348687	-0.469089	-0.121891
10.6878	0.0349283	-0.469565	-0.121474
10.6945	0.0349283	-0.469923	-0.121117
10.7011	0.0349879	-0.470102	-0.120819
10.7078	0.0349283	-0.470221	-0.120461
10.7145	0.0349283	-0.470161	-0.119984
10.7211	0.0349879	-0.470102	-0.119388
10.7278	0.0350475	-0.469923	-0.118554
10.7345	0.0351667	-0.469565	-0.11766
10.7411	0.0354052	-0.469208	-0.116885
10.7478	0.0357032	-0.469029	-0.116289
10.7545	0.0361204	-0.469267	-0.115931
10.7611	0.0365972	-0.469804	-0.115752
10.7678	0.0371933	-0.4704	-0.115633
10.7745	0.0377893	-0.470698	-0.115454
10.7811	0.038445	-0.470519	-0.115275
10.7878	0.039041	-0.469923	-0.115156
10.7945	0.0395179	-0.469327	-0.114918
10.8011	0.0399351	-0.46885	-0.114679
10.8078	0.0401735	-0.468552	-0.114202
10.8145	0.0403523	-0.468254	-0.113547
10.8211	0.0403523	-0.467777	-0.112712
10.8278	0.0402927	-0.467062	-0.111878
10.8345	0.0401735	-0.466228	-0.111163
10.8411	0.0400543	-0.465453	-0.110686
10.8478	0.0398755	-0.464797	-0.110447
10.8545	0.0397563	-0.464082	-0.110388
10.8611	0.0396371	-0.463247	-0.110447
10.8678	0.0396371	-0.462115	-0.110507
10.8745	0.0396371	-0.460684	-0.110447
10.8811	0.0396967	-0.459135	-0.110149
10.8878	0.0398159	-0.457585	-0.109673
10.8945	0.0399947	-0.456035	-0.109196
10.9011	0.0401735	-0.454485	-0.108838
10.9078	0.0404716	-0.453055	-0.108659
10.9145	0.0407696	-0.451744	-0.1086
10.9211	0.0411272	-0.450671	-0.1086
10.9278	0.0414252	-0.450015	-0.10848
10.9345	0.0417233	-0.449717	-0.108421
10.9411	0.0419021	-0.449836	-0.108302
10.9478	0.0420809	-0.450253	-0.108302
10.9545	0.0421405	-0.45079	-0.108302
10.9611	0.0421405	-0.451505	-0.108302
10.9678	0.0421405	-0.45234	-0.108421
10.9745	0.0421405	-0.453234	-0.10854
10.9811	0.0422001	-0.454247	-0.108659
10.9878	0.0423193	-0.45532	-0.108778
10.9945	0.0424981	-0.456393	-0.108719
11.0011	0.0427365	-0.457525	-0.10848
11.0078	0.0429749	-0.458717	-0.108182
11.0145	0.043273	-0.459969	-0.107884
11.0211	0.0435114	-0.46128	-0.107527
11.0278	0.0436306	-0.462592	-0.107288
11.0345	0.0437498	-0.463784	-0.107288
11.0411	0.0436902	-0.464499	-0.107408
11.0478	0.043571	-0.464678	-0.107765
11.0545	0.0433922	-0.464439	-0.108123
11.0611	0.0432134	-0.464022	-0.108242
11.0678	0.0429749	-0.463665	-0.108004
11.0745	0.0426769	-0.463545	-0.107586
11.0811	0.0424981	-0.463605	-0.107169
11.0878	0.0422597	-0.463724	-0.10705
11.0945	0.0420809	-0.463903	-0.10711
11.1011	0.0419021	-0.464201	-0.107169
11.1078	0.0417233	-0.464499	-0.106812
11.1145	0.0416637	-0.464857	-0.106096
11.1211	0.041604	-0.465274	-0.105262
11.1278	0.041604	-0.465631	-0.104606
11.1345	0.0417233	-0.465989	-0.104308
11.1411	0.0419021	-0.466287	-0.104189
11.1478	0.0421405	-0.466526	-0.10401
11.1545	0.0423789	-0.466585	-0.103474
11.1611	0.0426769	-0.466526	-0.102639
11.1678	0.0429153	-0.466406	-0.101507
11.1745	0.0430942	-0.466347	-0.100315
11.1811	0.0431538	-0.466466	-0.0994205
11.1878	0.0431538	-0.466704	-0.0987053
11.1945	0.0429749	-0.467062	-0.0982285
11.2011	0.0427365	-0.467539	-0.0975728
11.2078	0.0423789	-0.467956	-0.0965595
11.2145	0.0419617	-0.468373	-0.0950694
11.2211	0.0414848	-0.46885	-0.0932813
11.2278	0.041008	-0.469446	-0.0912547
11.2345	0.0405312	-0.470042	-0.0891685
11.2411	0.0401139	-0.470698	-0.0872016
11.2478	0.0397563	-0.471234	-0.0852942
11.2545	0.0393987	-0.471771	-0.0833869
11.2611	0.0391603	-0.472367	-0.0813007
11.2678	0.039041	-0.473082	-0.0789166
11.2745	0.039041	-0.473976	-0.0761747
11.2811	0.0392199	-0.475109	-0.0731349
11.2878	0.0394583	-0.476301	-0.0700355
11.2945	0.0398755	-0.477493	-0.066936
11.3011	0.0404716	-0.478506	-0.064075
11.3078	0.0411868	-0.479341	-0.06181
11.3145	0.0419617	-0.479937	-0.0599623
11.3211	0.0428557	-0.480413	-0.0585914
11.3278	0.0438094	-0.481009	-0.0573993
11.3345	0.0447631	-0.481784	-0.0562668
11.3411	0.0457168	-0.482619	-0.0550747
11.3478	0.0466704	-0.483394	-0.0539422
11.3545	0.0476837	-0.483871	-0.0529885
11.3611	0.048697	-0.484109	-0.0522733
11.3678	0.0498295	-0.484288	-0.0519753
11.3745	0.0510216	-0.484645	-0.0520349
11.3811	0.0522733	-0.485241	-0.0522733
11.3878	0.0535846	-0.485957	-0.0528097
11.3945	0.0550151	-0.486553	-0.0536442
11.4011	0.0565052	-0.486791	-0.0547767
11.4078	0.0579953	-0.486672	-0.056088
11.4145	0.059545	-0.486255	-0.0575185
11.4211	0.0610352	-0.485897	-0.0587106
11.4278	0.0625253	-0.485659	-0.0597239
11.4345	0.0638962	-0.485659	-0.0604987
11.4411	0.0652075	-0.485778	-0.061214
11.4478	0.0663996	-0.485837	-0.0619292
11.4545	0.0674725	-0.485718	-0.0625253
11.4611	0.0683665	-0.48542	-0.0627041
11.4678	0.0690818	-0.485003	-0.0624657
11.4745	0.0696182	-0.484407	-0.0617504
11.4811	0.0699162	-0.483751	-0.0607371
11.4878	0.0700355	-0.482976	-0.059545
11.4945	0.0699759	-0.482142	-0.0584126
11.5011	0.0696778	-0.481427	-0.0571012
11.5078	0.0692606	-0.480831	-0.0555515
11.5145	0.0687242	-0.480473	-0.0537634
11.5211	0.0681877	-0.480294	-0.0517368
11.5278	0.0676513	-0.480115	-0.0495315
11.5345	0.0671148	-0.479877	-0.0472069
11.5411	0.0666976	-0.479341	-0.0447631
11.5478	0.06634	-0.478566	-0.0422001
11.5545	0.0661015	-0.477433	-0.0396371
11.5611	0.0659823	-0.476062	-0.0371933
11.5678	0.0658631	-0.474632	-0.0348091
11.5745	0.0659227	-0.473201	-0.0324845
11.5811	0.0659823	-0.471711	-0.0300407
11.5878	0.0661015	-0.470161	-0.0274777
11.5945	0.0662804	-0.468552	-0.0247359
11.6011	0.0665784	-0.466704	-0.0219941
11.6078	0.0669956	-0.464559	-0.0193119
11.6145	0.0674725	-0.461996	-0.0167489
11.6211	0.0680685	-0.459194	-0.0144839
11.6278	0.0688434	-0.456393	-0.0125766
11.6345	0.0697374	-0.45377	-0.0111461
11.6411	0.0708103	-0.451565	-0.0100136
11.6478	0.0719428	-0.449598	-0.00911951
11.6545	0.0731945	-0.447631	-0.00834465
11.6611	0.0745058	-0.445664	-0.007689
11.6678	0.0758171	-0.443518	-0.00727177
11.6745	0.0770688	-0.441313	-0.00697374
11.6811	0.0783205	-0.439167	-0.00697374
11.6878	0.0795126	-0.437081	-0.00715256
11.6945	0.0806451	-0.435114	-0.00745058
11.7011	0.0816584	-0.433564	-0.00792742
11.7078	0.082612	-0.432372	-0.00840425
11.7145	0.0835061	-0.431418	-0.00882149
11.7211	0.0844002	-0.430644	-0.00929832
11.7278	0.085175	-0.429928	-0.0100136
11.7345	0.0859499	-0.429273	-0.0112057
11.7411	0.0866056	-0.428796	-0.012815
11.7478	0.0872016	-0.428557	-0.0146627
11.7545	0.087738	-0.428617	-0.0165701
11.7611	0.0881553	-0.428796	-0.0181794
11.7678	0.0884533	-0.429094	-0.0194907
11.7745	0.0886917	-0.429332	-0.0204444
11.7811	0.0888109	-0.429571	-0.0210404
11.7878	0.0888109	-0.429869	-0.0215173
11.7945	0.0886321	-0.430226	-0.0218749
11.8011	0.0883341	-0.430644	-0.0222921
11.8078	0.0879169	-0.431061	-0.0228882
11.8145	0.0873804	-0.431478	-0.023663
11.8211	0.0866056	-0.432074	-0.0244975
11.8278	0.0857115	-0.432849	-0.025332
11.8345	0.0846982	-0.434041	-0.0261068
11.8411	0.0835657	-0.43565	-0.0268817
11.8478	0.0823736	-0.437558	-0.027597
11.8545	0.0811815	-0.439525	-0.028193
11.8611	0.0799894	-0.441611	-0.0286102
11.8678	0.0788569	-0.443757	-0.0287294
11.8745	0.0777841	-0.4462	-0.0286102
11.8811	0.0767708	-0.449002	-0.0283122
11.8878	0.0758767	-0.452161	-0.027895
11.8945	0.0749826	-0.455439	-0.0274181
11.9011	0.0741482	-0.458777	-0.0270605
11.9078	0.0733137	-0.461996	-0.0267625
11.9145	0.0724792	-0.465095	-0.0264049
11.9211	0.0715852	-0.468135	-0.0258088
11.9278	0.0707507	-0.471115	-0.0250936
11.9345	0.0698566	-0.474036	-0.0244379
11.9411	0.0690818	-0.476658	-0.0241995
11.9478	0.0684261	-0.478983	-0.0245571
11.9545	0.0678897	-0.48095	-0.0254512
11.9611	0.0674725	-0.482619	-0.0265837
11.9678	0.067234	-0.484169	-0.0275373
11.9745	0.0671744	-0.485659	-0.0280142
11.9811	0.0673533	-0.487089	-0.0279546
11.9878	0.0676513	-0.48852	-0.027597
11.9945	0.0681877	-0.489891	-0.0268817
12.0011	0.0687838	-0.491321	-0.0259876
12.0078	0.069499	-0.492811	-0.025034
12.0145	0.0702739	-0.494301	-0.0240207
12.0211	0.0711083	-0.495732	-0.0232458
12.0278	0.0719428	-0.496924	-0.0227094
12.0345	0.0727773	-0.497878	-0.0222921
12.0411	0.0734925	-0.498593	-0.0219345
12.0478	0.0741482	-0.499249	-0.0214577
12.0545	0.074625	-0.499964	-0.0209808
12.0611	0.0749826	-0.500679	-0.020504
12.0678	0.0752807	-0.501454	-0.020206
12.0745	0.0753403	-0.50211	-0.0197291
12.0811	0.0753403	-0.502646	-0.0190735
12.0878	0.0751615	-0.503004	-0.0180006
12.0945	0.074923	-0.503063	-0.0165701
12.1011	0.0745058	-0.502765	-0.0151396
12.1078	0.0739694	-0.50205	-0.0140071
12.1145	0.0733733	-0.500619	-0.0132918
12.1211	0.0727177	-0.498533	-0.0129342
12.1278	0.0718832	-0.495851	-0.0126958
12.1345	0.0710487	-0.492752	-0.0122786
12.1411	0.0700951	-0.489593	-0.0115037
12.1478	0.0690818	-0.486493	-0.0103712
12.1545	0.0680685	-0.483513	-0.00888109
12.1611	0.0671148	-0.480592	-0.00727177
12.1678	0.0662208	-0.477731	-0.00572205
12.1745	0.0654459	-0.47487	-0.00435114
12.1811	0.0647902	-0.472069	-0.00303984
12.1878	0.064373	-0.469327	-0.00172854
12.1945	0.0641942	-0.466824	-0.000298023
12.2011	0.0642538	-0.464678	0.0013113
12.2078	0.0645518	-0.463009	0.00298023
12.2145	0.0650287	-0.462055	0.00458956
12.2211	0.0656843	-0.461936	0.00596046
12.2278	0.0664592	-0.462592	0.00721216
12.2345	0.0672936	-0.463903	0.00822544
12.2411	0.0682473	-0.46587	0.00905991
12.2478	0.0691414	-0.468254	0.00965595
12.2545	0.0701547	-0.470877	0.00989437
12.2611	0.0711083	-0.473678	0.00971556
12.2678	0.0721812	-0.476539	0.00905991
12.2745	0.0733137	-0.479341	0.00804663
12.2811	0.0745654	-0.482082	0.00667572
12.2878	0.0759959	-0.484586	0.00506639
12.2945	0.0775456	-0.486791	0.00339747
12.3011	0.0792742	-0.488341	0.00172854
12.3078	0.0812411	-0.488937	0
12.3145	0.0833869	-0.488341	-0.00166893
12.3211	0.0856519	-0.486553	-0.00327825
12.3278	0.0880957	-0.483572	-0.00488758
12.3345	0.0905395	-0.479519	-0.0063777
12.3411	0.0929833	-0.474334	-0.00792742
12.3478	0.0953674	-0.468016	-0.00953674
12.3545	0.0975132	-0.460327	-0.0111461
12.3611	0.0994205	-0.451267	-0.0126958
12.3678	0.10097	-0.440896	-0.0140667
12.3745	0.102103	-0.429332	-0.0151992
12.3811	0.102758	-0.417113	-0.0162125
12.3878	0.102878	-0.404596	-0.0172257
12.3945	0.10252	-0.392258	-0.0182986
12.4011	0.101745	-0.380337	-0.0192523
12.4078	0.100493	-0.368893	-0.019908
12.4145	0.0989437	-0.357926	-0.0200868
12.4211	0.0971556	-0.347555	-0.019908
12.4278	0.095129	-0.338256	-0.0195503
12.4345	0.0930428	-0.330329	-0.0193715
12.4411	0.0908971	-0.32413	-0.0195503
12.4478	0.0888109	-0.320017	-0.0201464
12.4545	0.0867844	-0.31805	-0.0209808
12.4611	0.0848174	-0.318468	-0.0219345
12.4678	0.0829101	-0.321031	-0.0228882
12.4745	0.0810027	-0.32568	-0.023663
12.4811	0.079155	-0.332057	-0.0243187
12.4878	0.0772476	-0.339746	-0.0249147
12.4945	0.0753999	-0.348449	-0.0255704
12.5011	0.0734329	-0.357866	-0.026226
12.5078	0.071466	-0.367761	-0.0268221
12.5145	0.069499	-0.377953	-0.0274181
12.5211	0.0675917	-0.388384	-0.0277758
12.5278	0.0656843	-0.398934	-0.0279546
12.5345	0.0638962	-0.409424	-0.0278354
12.5411	0.0622272	-0.419855	-0.0272989
12.5478	0.0607371	-0.430107	-0.0264645
12.5545	0.0593662	-0.439882	-0.025332
12.5611	0.0581741	-0.448942	-0.0239611
12.5678	0.0571608	-0.457168	-0.0225306
12.5745	0.056386	-0.464439	-0.0209808
12.5811	0.0557899	-0.471056	-0.0191331
12.5878	0.0553727	-0.477314	-0.0169873
12.5945	0.0550747	-0.483274	-0.0146031
12.6011	0.0548959	-0.488818	-0.012219
12.6078	0.0547767	-0.493705	-0.00989437
12.6145	0.0547767	-0.497639	-0.00780821
12.6211	0.0547171	-0.500619	-0.00596046
12.6278	0.0547767	-0.502884	-0.00435114
12.6345	0.0548363	-0.504673	-0.00298023
12.6411	0.0550151	-0.506103	-0.00196695
12.6478	0.0553131	-0.507236	-0.00143051
12.6545	0.0557899	-0.507891	-0.00154972
12.6611	0.0566244	-0.507951	-0.00226498
12.6678	0.0577569	-0.507295	-0.00351667
12.6745	0.059247	-0.506103	-0.005126
12.6811	0.0611544	-0.504434	-0.00691414
12.6878	0.0635385	-0.502586	-0.00882149
12.6945	0.0662804	-0.500798	-0.0106692
12.7011	0.0693798	-0.49901	-0.0123382
12.7078	0.0728369	-0.497282	-0.0137091
12.7145	0.0764728	-0.495434	-0.014782
12.7211	0.0802279	-0.493288	-0.0153184
12.7278	0.0840425	-0.490785	-0.0153184
12.7345	0.0876784	-0.487864	-0.0147223
12.7411	0.0910759	-0.484705	-0.0137687
12.7478	0.0940561	-0.481367	-0.012219
12.7545	0.0966191	-0.478148	-0.0100136
12.7611	0.0985861	-0.475287	-0.00679493
12.7678	0.0998974	-0.472724	-0.00244379
12.7745	0.100553	-0.4704	0.00321865
12.7811	0.100434	-0.468135	0.0100732
12.7878	0.0997186	-0.46581	0.0182986
12.7945	0.0983477	-0.463307	0.0279546
12.8011	0.0964999	-0.460804	0.0391603
12.8078	0.0941157	-0.458479	0.0519156
12.8145	0.0914335	-0.456512	0.0658631
12.8211	0.0885129	-0.454962	0.0805259
12.8278	0.0855327	-0.453889	0.095427
12.8345	0.0825524	-0.453115	0.110209
12.8411	0.0796914	-0.452518	0.124693
12.8478	0.0771284	-0.451922	0.13864
12.8545	0.0749826	-0.451446	0.151932
12.8611	0.0733137	-0.451267	0.164211
12.8678	0.0722408	-0.451684	0.175118
12.8745	0.0718832	-0.452816	0.184357
12.8811	0.07236	-0.454664	0.191629
12.8878	0.073731	-0.456989	0.196993
12.8945	0.0760555	-0.459552	0.200331
12.9011	0.0793934	-0.462353	0.201702
12.9078	0.0836849	-0.465393	0.200927
12.9145	0.0890493	-0.468731	0.198066
12.9211	0.0953674	-0.472367	0.193059
12.9278	0.10258	-0.47642	0.186086
12.9345	0.110626	-0.480711	0.177503
12.9411	0.119269	-0.485003	0.167727
12.9478	0.128329	-0.489235	0.157177
12.9545	0.137627	-0.493169	0.146091
12.9611	0.146866	-0.496686	0.134706
12.9678	0.155926	-0.499904	0.123203
12.9745	0.164509	-0.502944	0.111759
12.9811	0.172317	-0.505805	0.100672
12.9878	0.179291	-0.508666	0.090003
12.9945	0.185132	-0.511408	0.0798702
13.0011	0.189841	-0.513852	0.0702143
13.0078	0.193298	-0.515997	0.0611544
13.0145	0.195503	-0.517845	0.0526905
13.0211	0.196397	-0.519514	0.0448227
13.0278	0.19604	-0.521064	0.0376105
13.0345	0.19449	-0.522554	0.0311732
13.0411	0.191808	-0.523865	0.0255704
13.0478	0.188053	-0.525057	0.020802
13.0545	0.183403	-0.526071	0.0167489
13.0611	0.17786	-0.526905	0.0132918
13.0678	0.171661	-0.527561	0.0101328
13.0745	0.164866	-0.528097	0.00727177
13.0811	0.157654	-0.528455	0.00470877
13.0878	0.150144	-0.528693	0.00268221
13.0945	0.142455	-0.528693	0.00119209
13.1011	0.134766	-0.528395	0.000119209
13.1078	0.127196	-0.527859	-0.000596046
13.1145	0.119865	-0.527084	-0.00113249
13.1211	0.112832	-0.52613	-0.00149012
13.1278	0.106215	-0.525415	-0.00149012
13.1345	0.099957	-0.525117	-0.00113249
13.1411	0.0941753	-0.525236	-0.000476837
13.1478	0.0889301	-0.525594	0.000357628
13.1545	0.0841022	-0.526071	0.0013113
13.1611	0.0798106	-0.526488	0.00232458
13.1678	0.0759959	-0.526786	0.00345707
13.1745	0.0725985	-0.527084	0.00464916
13.1811	0.0696778	-0.527442	0.00607967
13.1878	0.0672936	-0.527918	0.00762939
13.1945	0.0652671	-0.528634	0.00917911
13.2011	0.063777	-0.529587	0.0107288
13.2078	0.0627041	-0.53072	0.0122786
13.2145	0.062108	-0.531852	0.0138879
13.2211	0.0619888	-0.532746	0.0155568
13.2278	0.0622272	-0.533223	0.0172257
13.2345	0.0628829	-0.533104	0.0188947
13.2411	0.0638962	-0.532508	0.0206828
13.2478	0.0652075	-0.531733	0.0226498
13.2545	0.0668168	-0.531018	0.0247359
13.2611	0.0686646	-0.53066	0.0268817
13.2678	0.0706911	-0.53066	0.0289679
13.2745	0.0728369	-0.530779	0.0308752
13.2811	0.0751018	-0.530899	0.032723
13.2878	0.077486	-0.530779	0.0346303
13.2945	0.0799894	-0.530481	0.0365973
13.3011	0.0825524	-0.530124	0.0388026
13.3078	0.0852346	-0.529885	0.0409484
[truncated: 3,583 more rows]

## Sheet: B
Time (min)	A280
		EXTL3	EXT1/EXT2
	GlcNAc-Tetra-BETA	GlcNAc-Tetra-BETA	GlcNAc-Tetra-BETA
0.0026	-0.02778	-0.80186	0.000834
0.009267	-0.02801	-0.79048	0.029027
0.015933	-0.02813	-0.77832	0.056505
0.0226	-0.02819	-0.76556	0.083089
0.029267	-0.02819	-0.75215	0.108898
0.035933	-0.02813	-0.73838	0.13417
0.0426	-0.02807	-0.7242	0.158966
0.049267	-0.02807	-0.70977	0.183225
0.055933	-0.02813	-0.69517	0.206769
0.0626	-0.02819	-0.68027	0.229299
0.069267	-0.02831	-0.66513	0.250876
0.075933	-0.02849	-0.64963	0.271499
0.0826	-0.02873	-0.63384	0.291228
0.089267	-0.02897	-0.61768	0.310004
0.095933	-0.02921	-0.60123	0.327647
0.1026	-0.0295	-0.58478	0.344038
0.109267	-0.02986	-0.56839	0.358939
0.115933	-0.03016	-0.5523	0.37235
0.1226	-0.03052	-0.53638	0.384331
0.129267	-0.03082	-0.52065	0.395
0.135933	-0.03117	-0.50485	0.404716
0.1426	-0.03147	-0.48894	0.413656
0.149267	-0.03183	-0.47284	0.421822
0.155933	-0.03207	-0.45663	0.429094
0.1626	-0.03237	-0.44042	0.435233
0.169267	-0.0326	-0.42439	0.44018
0.175933	-0.03284	-0.40865	0.443995
0.1826	-0.03308	-0.39327	0.446916
0.189267	-0.03326	-0.37837	0.4493
0.195933	-0.03344	-0.36383	0.451267
0.2026	-0.03356	-0.34982	0.452876
0.209267	-0.03362	-0.33617	0.454128
0.215933	-0.03362	-0.323	0.454903
0.2226	-0.03356	-0.31018	0.45526
0.229267	-0.03344	-0.29778	0.455379
0.235933	-0.03332	-0.28604	0.455439
0.2426	-0.03314	-0.2749	0.455439
0.249267	-0.03302	-0.26441	0.455379
0.255933	-0.0329	-0.25439	0.455201
0.2626	-0.0329	-0.2448	0.454903
0.269267	-0.03296	-0.23562	0.454426
0.275933	-0.03314	-0.22674	0.453889
0.2826	-0.03344	-0.21833	0.453115
0.289267	-0.03386	-0.21029	0.452042
0.295933	-0.03433	-0.20278	0.450552
0.3026	-0.03487	-0.19592	0.448704
0.309267	-0.03541	-0.18966	0.446439
0.315933	-0.03594	-0.18394	0.443935
0.3226	-0.03642	-0.17858	0.441194
0.329267	-0.03678	-0.17333	0.438273
0.335933	-0.03713	-0.16803	0.435293
0.3426	-0.03737	-0.16278	0.432193
0.349267	-0.03755	-0.15777	0.428975
0.355933	-0.03767	-0.15301	0.425518
0.3626	-0.03773	-0.14871	0.421703
0.369267	-0.03779	-0.14484	0.417531
0.375933	-0.03779	-0.14126	0.412881
0.3826	-0.03785	-0.13793	0.407696
0.389267	-0.03791	-0.13465	0.401855
0.395933	-0.03797	-0.13125	0.395179
0.4026	-0.03809	-0.12785	0.387788
0.409267	-0.03815	-0.12445	0.37992
0.415933	-0.03827	-0.1213	0.371754
0.4226	-0.03839	-0.11849	0.36335
0.429267	-0.03844	-0.11623	0.35435
0.435933	-0.0385	-0.11444	0.344455
0.4426	-0.03856	-0.11319	0.333607
0.449267	-0.03868	-0.11235	0.321984
0.455933	-0.0388	-0.11182	0.310004
0.4626	-0.03898	-0.1117	0.297964
0.469267	-0.0391	-0.11206	0.285983
0.475933	-0.03934	-0.11313	0.273883
0.4826	-0.03952	-0.11498	0.261724
0.489267	-0.03976	-0.11766	0.249386
0.495933	-0.03994	-0.12112	0.236988
0.5026	-0.04011	-0.12529	0.22465
0.509267	-0.04017	-0.13024	0.212491
0.515933	-0.04023	-0.13584	0.200689
0.5226	-0.04029	-0.14198	0.189364
0.529267	-0.04023	-0.14865	0.178576
0.535933	-0.04023	-0.15563	0.168264
0.5426	-0.04023	-0.16302	0.158548
0.549267	-0.04029	-0.17089	0.149369
0.555933	-0.04035	-0.17947	0.140846
0.5626	-0.04047	-0.18877	0.133097
0.569267	-0.04065	-0.19872	0.126302
0.575933	-0.04083	-0.20909	0.120401
0.5826	-0.04107	-0.21946	0.115454
0.589267	-0.04125	-0.22954	0.111461
0.595933	-0.04148	-0.23907	0.108242
0.6026	-0.0416	-0.24819	0.105977
0.609267	-0.04178	-0.25684	0.104547
0.615933	-0.0419	-0.26524	0.103831
0.6226	-0.04202	-0.27329	0.103831
0.629267	-0.04208	-0.28104	0.104487
0.635933	-0.0422	-0.28807	0.105977
0.6426	-0.04226	-0.29415	0.108421
0.649267	-0.04226	-0.29892	0.111699
0.655933	-0.04232	-0.30226	0.115752
0.6626	-0.04226	-0.30416	0.120342
0.669267	-0.04226	-0.3047	0.125349
0.675933	-0.0422	-0.30404	0.130653
0.6826	-0.0422	-0.30226	0.136435
0.689267	-0.0422	-0.29933	0.142872
0.695933	-0.04226	-0.29504	0.149965
0.7026	-0.04244	-0.28932	0.157535
0.709267	-0.04274	-0.28205	0.165462
0.715933	-0.04309	-0.27311	0.17345
0.7226	-0.04363	-0.26268	0.181496
0.729267	-0.04417	-0.25094	0.189424
0.735933	-0.04476	-0.238	0.197291
0.7426	-0.04536	-0.22399	0.20504
0.749267	-0.04596	-0.20897	0.21261
0.755933	-0.04649	-0.193	0.220001
0.7626	-0.04703	-0.17625	0.227213
0.769267	-0.0475	-0.15879	0.234485
0.775933	-0.04792	-0.14079	0.241816
0.7826	-0.04828	-0.12243	0.249207
0.789267	-0.04858	-0.10365	0.256419
0.795933	-0.04882	-0.08464	0.263333
0.8026	-0.049	-0.06551	0.269651
0.809267	-0.04911	-0.04643	0.275433
0.815933	-0.04917	-0.02784	0.280559
0.8226	-0.04911	-0.00995	0.285149
0.829267	-0.049	0.007033	0.289261
0.835933	-0.04888	0.023186	0.292838
0.8426	-0.0487	0.038505	0.295937
0.849267	-0.04852	0.053048	0.2985
0.855933	-0.04828	0.066757	0.300586
0.8626	-0.04816	0.079274	0.302196
0.869267	-0.04804	0.090361	0.303328
0.875933	-0.04798	0.099897	0.304043
0.8826	-0.04798	0.107646	0.304222
0.889267	-0.04804	0.113666	0.303924
0.895933	-0.04816	0.118136	0.30303
0.9026	-0.04834	0.121176	0.3016
0.909267	-0.04852	0.122786	0.299513
0.915933	-0.04876	0.122964	0.296772
0.9226	-0.04894	0.121415	0.293434
0.929267	-0.04905	0.118017	0.2895
0.935933	-0.04917	0.112653	0.285327
0.9426	-0.04917	0.105441	0.281036
0.949267	-0.04911	0.09644	0.276685
0.955933	-0.049	0.08589	0.272393
0.9626	-0.04882	0.073791	0.267982
0.969267	-0.0487	0.060081	0.263512
0.975933	-0.04852	0.044823	0.259161
0.9826	-0.0484	0.028014	0.254989
0.989267	-0.0484	0.009835	0.250995
0.995933	-0.0484	-0.00966	0.2473
1.0026	-0.04858	-0.03028	0.243664
1.00927	-0.04882	-0.0518	0.240147
1.01593	-0.04911	-0.07409	0.23669
1.0226	-0.04947	-0.09692	0.233591
1.02927	-0.04983	-0.12028	0.230968
1.03593	-0.05019	-0.14442	0.228763
1.0426	-0.05049	-0.1694	0.227094
1.04927	-0.05084	-0.19521	0.225663
1.05593	-0.05108	-0.22161	0.224471
1.0626	-0.05132	-0.24831	0.223279
1.06927	-0.05162	-0.27502	0.222087
1.07593	-0.05192	-0.30148	0.220895
1.0826	-0.05227	-0.32771	0.219882
1.08927	-0.05269	-0.35357	0.219226
1.09593	-0.05311	-0.3792	0.219107
1.1026	-0.05352	-0.40466	0.219285
1.10927	-0.05388	-0.42993	0.219584
1.11593	-0.05424	-0.45478	0.219822
1.1226	-0.05448	-0.47922	0.220001
1.12927	-0.05454	-0.50306	0.22012
1.13593	-0.05448	-0.52637	0.220358
1.1426	-0.05424	-0.54908	0.220656
1.14927	-0.05382	-0.57119	0.220895
1.15593	-0.05341	-0.59265	0.220895
1.1626	-0.05287	-0.61327	0.220478
1.16927	-0.05245	-0.63282	0.219762
1.17593	-0.05203	-0.651	0.218928
1.1826	-0.05174	-0.66769	0.218153
1.18927	-0.05156	-0.68295	0.217557
1.19593	-0.0515	-0.69684	0.217021
1.2026	-0.0515	-0.70959	0.216424
1.20927	-0.05168	-0.72128	0.21553
1.21593	-0.05186	-0.73177	0.214219
1.2226	-0.05209	-0.74106	0.21261
1.22927	-0.05233	-0.74911	0.210822
1.23593	-0.05263	-0.75603	0.208795
1.2426	-0.05287	-0.76169	0.20653
1.24927	-0.05305	-0.76616	0.203907
1.25593	-0.05329	-0.76932	0.200987
1.2626	-0.05347	-0.77111	0.197649
1.26927	-0.05358	-0.77152	0.194132
1.27593	-0.05376	-0.77069	0.190556
1.2826	-0.05388	-0.76866	0.18692
1.28927	-0.05406	-0.76538	0.183403
1.29593	-0.05424	-0.76097	0.180066
1.3026	-0.05448	-0.75531	0.177026
1.30927	-0.05466	-0.74846	0.174284
1.31593	-0.0549	-0.74047	0.171721
1.3226	-0.05513	-0.73135	0.169098
1.32927	-0.05531	-0.72122	0.166416
1.33593	-0.05543	-0.71013	0.163674
1.3426	-0.05543	-0.69797	0.161111
1.34927	-0.05537	-0.68468	0.158787
1.35593	-0.05519	-0.67037	0.156641
1.3626	-0.05496	-0.65511	0.154734
1.36927	-0.05466	-0.63902	0.152946
1.37593	-0.0543	-0.62227	0.151455
1.3826	-0.05394	-0.60493	0.150442
1.38927	-0.05364	-0.58711	0.149965
1.39593	-0.05335	-0.56881	0.150084
1.4026	-0.05317	-0.55009	0.150502
1.40927	-0.05305	-0.53102	0.151038
1.41593	-0.05299	-0.51165	0.151753
1.4226	-0.05305	-0.4918	0.152767
1.42927	-0.05311	-0.47147	0.154138
1.43593	-0.05311	-0.45055	0.156105
1.4426	-0.05317	-0.42921	0.158608
1.44927	-0.05305	-0.40746	0.161648
1.45593	-0.05287	-0.38552	0.165284
1.4626	-0.05245	-0.36353	0.169337
1.46927	-0.0518	-0.34165	0.173688
1.47593	-0.0509	-0.31996	0.178337
1.4826	-0.04977	-0.29844	0.183225
1.48927	-0.04834	-0.2771	0.188291
1.49593	-0.04667	-0.25582	0.193655
1.5026	-0.04476	-0.23472	0.199378
1.50927	-0.0428	-0.2138	0.205576
1.51593	-0.04071	-0.19312	0.212491
1.5226	-0.03868	-0.17285	0.22012
1.52927	-0.03678	-0.15306	0.228405
1.53593	-0.03499	-0.13387	0.237346
1.5426	-0.03344	-0.1151	0.246704
1.54927	-0.03207	-0.09662	0.256658
1.55593	-0.03093	-0.07826	0.267327
1.5626	-0.03004	-0.06002	0.278831
1.56927	-0.02927	-0.04184	0.291348
1.57593	-0.02867	-0.02396	0.304759
1.5826	-0.02819	-0.00614	0.319064
1.58927	-0.02772	0.011623	0.334084
1.59593	-0.0273	0.029564	0.349879
1.6026	-0.02694	0.047863	0.366271
1.60927	-0.02658	0.066519	0.383317
1.61593	-0.02629	0.085711	0.400841
1.6226	-0.02599	0.106394	0.418901
1.62927	-0.02581	0.131428	0.437438
1.63593	-0.02557	0.168264	0.456154
1.6426	-0.02545	0.232279	0.475049
1.64927	-0.02533	0.351071	0.493944
1.65593	-0.02527	0.565469	0.513077
1.6626	-0.02521	0.924885	0.533402
1.66927	-0.02509	1.47635	0.558138
1.67593	-0.02497	2.25163	0.595808
1.6826	-0.02486	3.25936	0.66638
1.68927	-0.02468	4.4893	0.810504
1.69593	-0.0245	5.92619	1.09875
1.7026	-0.0242	7.56574	1.63329
1.70927	-0.02378	9.42177	2.53624
1.71593	-0.02325	11.5182	3.9224
1.7226	-0.02247	13.8702	5.86551
1.72927	-0.0214	16.4609	8.37129
1.73593	-0.01991	19.2263	11.3705
1.7426	-0.01776	22.0498	14.7306
1.74927	-0.0149	24.7691	18.2773
1.75593	-0.01097	27.1887	21.8109
1.7626	-0.00572	29.0996	25.1152
1.76927	0.001192	30.2997	27.9592
1.77593	0.010133	30.614	30.1047
1.7826	0.021398	29.913	31.324
1.78927	0.035465	28.1279	31.4274
1.79593	0.052452	25.2641	30.296
1.8026	0.072539	21.4146	27.9154
1.80927	0.095665	16.7744	24.4082
1.81593	0.121355	11.6423	20.0508
1.8226	0.149071	6.39427	15.2516
1.82927	0.17792	1.4233	10.4728
1.83593	0.206709	-2.92587	6.1127
1.8426	0.234187	-6.37287	2.41506
1.84927	0.258803	-8.63487	-0.51135
1.85593	0.279248	-9.31954	-2.54911
1.8626	0.294149	-7.88611	-3.39413
1.86927	0.302613	-3.77107	-2.49565
1.87593	0.303924	3.3316	0.784159
1.8826	0.297844	13.1868	6.84452
1.88927	0.284553	24.9274	15.5464
1.89593	0.264525	37.2565	26.1449
1.9026	0.238478	48.8637	37.5158
1.90927	0.207663	58.8528	48.5608
1.91593	0.173092	66.9829	58.5782
1.9226	0.136077	73.6442	67.4334
1.92927	0.097871	79.6249	75.4828
1.93593	0.059426	85.7944	83.3354
1.9426	0.021756	92.8273	91.5764
1.94927	-0.01448	101.045	100.569
1.95593	-0.04858	110.409	110.392
1.9626	-0.08005	120.648	120.924
1.96927	-0.1086	131.479	132.018
1.97593	-0.13399	142.823	143.699
1.9826	-0.15599	154.921	156.273
1.98927	-0.17446	168.281	170.275
1.99593	-0.18936	183.425	186.258
2.0026	-0.20081	200.508	204.443
2.00927	-0.20874	218.948	224.364
2.01593	-0.21344	237.227	244.641
2.0226	-0.21523	253.036	263.039
2.02927	-0.2144	263.76	276.851
2.03593	-0.2116	267.165	283.546
2.0426	-0.2073	262.035	281.455
2.04927	-0.20224	248.5	270.235
2.05593	-0.19693	227.946	250.927
2.0626	-0.19222	202.596	225.617
2.06927	-0.18853	174.941	196.881
2.07593	-0.18638	147.261	167.232
2.0826	-0.18626	121.313	138.733
2.08927	-0.18829	98.2205	112.827
2.09593	-0.1927	78.5083	90.3242
2.1026	-0.19944	62.2118	71.4794
2.10927	-0.20838	49.0197	56.1001
2.11593	-0.2194	38.3986	43.6489
2.1226	-0.2321	29.6594	33.3062
2.12927	-0.24623	21.9488	23.9889
2.13593	-0.26131	14.2041	14.3729
2.1426	-0.27692	5.15562	3.00145
2.14927	-0.29248	-6.53011	-11.4599
2.15593	-0.30762	-21.9423	-29.8553
2.1626	-0.32187	-41.5393	-52.1963
2.16927	-0.33492	-64.8666	-77.5281
2.17593	-0.34648	-90.5442	-104.106
2.1826	-0.3565	-116.576	-129.839
2.18927	-0.3652	-140.87	-152.829
2.19593	-0.37271	-161.756	-171.783
2.2026	-0.3795	-178.297	-186.187
2.20927	-0.38606	-190.332	-196.22
2.21593	-0.39291	-198.29	-202.513
2.2226	-0.40042	-202.914	-205.877
2.22927	-0.40907	-205.008	-207.093
2.23593	-0.4189	-205.286	-206.799
2.2426	-0.42999	-204.303	-205.466
2.24927	-0.44209	-202.455	-203.414
2.25593	-0.45502	-200.011	-200.861
2.2626	-0.46837	-197.15	-197.95
2.26927	-0.48161	-193.988	-194.778
2.27593	-0.49436	-190.606	-191.412
2.2826	-0.50628	-187.063	-187.897
2.28927	-0.51713	-183.402	-184.265
2.29593	-0.52667	-179.654	-180.536
2.3026	-0.53483	-175.841	-176.728
2.30927	-0.54145	-171.973	-172.853
2.31593	-0.54646	-168.053	-168.918
2.3226	-0.54973	-164.08	-164.929
2.32927	-0.55099	-160.05	-160.886
2.33593	-0.54979	-155.96	-156.784
2.3426	-0.54532	-151.802	-152.616
2.34927	-0.53644	-147.561	-148.367
2.35593	-0.52118	-143.202	-144.012
2.3626	-0.49657	-138.663	-139.502
2.36927	-0.45812	-133.836	-134.753
2.37593	-0.39947	-128.56	-129.631
2.3826	-0.31179	-122.602	-123.927
2.38927	-0.18394	-115.644	-117.345
2.39593	-0.00256	-107.267	-109.484
2.4026	0.246704	-96.937	-99.8213
2.40927	0.578105	-84.0049	-87.7206
2.41593	1.00333	-67.7378	-72.4515
2.4226	1.52886	-47.3989	-53.2582
2.42927	2.1528	-22.386	-29.4773
2.43593	2.86174	7.58702	-0.70572
2.4426	3.62879	42.3023	33.0041
2.44927	4.4139	80.8859	70.966
2.45593	5.16659	121.722	111.736
2.4626	5.83094	162.439	153.07
2.46927	6.35254	200.005	192.006
2.47593	6.68484	230.974	225.101
2.4826	6.79529	251.969	248.881
2.48927	6.6703	260.373	260.484
2.49593	6.31785	255.051	258.388
2.5026	5.76776	236.847	242.964
2.50927	5.06794	208.552	216.585
2.51593	4.278	174.302	183.165
2.5226	3.46094	138.58	147.242
2.52927	2.67416	105.229	112.93
2.53593	1.96356	76.7839	83.136
2.5426	1.3597	54.314	59.2634
2.54927	0.876904	37.6815	41.3904
2.55593	0.514865	26.0089	28.7295
2.5626	0.261128	18.1392	20.1268
2.56927	0.095367	12.9628	14.4337
2.57593	-0.00632	9.58204	10.7025
2.5826	-0.06682	7.34937	8.23927
2.58927	-0.10449	5.83583	6.57654
2.59593	-0.13191	4.77368	5.41657
2.6026	-0.15575	4.00138	4.57632
2.60927	-0.17858	3.42214	3.94511
2.61593	-0.20027	2.97713	3.45588
2.6226	-0.21952	2.62922	3.06749
2.62927	-0.2349	2.35456	2.75391
2.63593	-0.24509	2.13713	2.49785
2.6426	-0.24956	1.96582	2.28709
2.64927	-0.24825	1.83237	2.11227
2.65593	-0.24182	1.72985	1.96588
2.6626	-0.23115	1.65159	1.84208
2.66927	-0.21744	1.59091	1.73605
2.67593	-0.20188	1.54138	1.64402
2.6826	-0.18549	1.49703	1.56272
2.68927	-0.16916	1.45304	1.4894
2.69593	-0.15336	1.40637	1.42193
2.7026	-0.1387	1.35559	1.35881
2.70927	-0.12541	1.30105	1.29932
2.71593	-0.11361	1.24407	1.24341
2.7226	-0.10347	1.18673	1.19138
2.72927	-0.09495	1.13106	1.14393
2.73593	-0.08792	1.07902	1.10167
2.7426	-0.08231	1.03205	1.06513
2.74927	-0.07796	0.991344	1.03444
2.75593	-0.07468	0.95737	1.00964
2.7626	-0.0723	0.93025	0.991046
2.76927	-0.07063	0.909686	0.979245
2.77593	-0.0695	0.895381	0.975251
2.7826	-0.06872	0.886858	0.980437
2.78927	-0.06825	0.883877	0.995874
2.79593	-0.06795	0.886321	1.02222
2.8026	-0.06771	0.893891	1.05923
2.80927	-0.06765	0.90611	1.10531
2.81593	-0.06759	0.922322	1.158
2.8226	-0.06765	0.942051	1.21409
2.82927	-0.06783	0.964999	1.27029
2.83593	-0.06819	0.991583	1.32376
2.8426	-0.0686	1.02264	1.3724
2.84927	-0.06914	1.059	1.41507
2.85593	-0.0698	1.10072	1.4509
2.8626	-0.07051	1.14655	1.47951
2.86927	-0.07123	1.1937	1.49995
2.87593	-0.07188	1.23787	1.51134
2.8826	-0.07254	1.27429	1.51235
2.88927	-0.07308	1.29849	1.50228
2.89593	-0.07343	1.30749	1.48124
2.9026	-0.07367	1.30022	1.45012
2.90927	-0.07373	1.27751	1.41078
2.91593	-0.07373	1.2418	1.36572
2.9226	-0.07361	1.19668	1.31762
2.92927	-0.07343	1.14578	1.26904
2.93593	-0.07319	1.09249	1.22219
2.9426	-0.07302	1.03921	1.17838
2.94927	-0.0729	0.987232	1.13809
2.95593	-0.0729	0.937164	1.1009
2.9626	-0.0729	0.888824	1.06591
2.96927	-0.07308	0.841737	1.03205
2.97593	-0.07337	0.795484	0.998437
2.9826	-0.07373	0.749826	0.96482
2.98927	-0.07415	0.704944	0.931263
2.99593	-0.07457	0.661492	0.898361
3.0026	-0.07498	0.620067	0.866652
3.00927	-0.07528	0.581205	0.836611
3.01593	-0.07552	0.545263	0.808597
3.0226	-0.07558	0.512242	0.782907
3.02927	-0.07546	0.482023	0.759423
3.03593	-0.07516	0.454605	0.738204
3.0426	-0.07457	0.429749	0.718951
3.04927	-0.07379	0.407279	0.701606
3.05593	-0.07284	0.386834	0.68599
3.0626	-0.07176	0.36788	0.671923
3.06927	-0.07057	0.350118	0.659049
3.07593	-0.06932	0.333309	0.647247
3.0826	-0.06807	0.317395	0.636458
3.08927	-0.06694	0.302494	0.626683
3.09593	-0.06592	0.288546	0.61816
3.1026	-0.06521	0.275314	0.610888
3.10927	-0.06467	0.262737	0.604808
3.11593	-0.06455	0.250638	0.599742
3.1226	-0.06467	0.239074	0.595629
3.12927	-0.06521	0.228167	0.592351
3.13593	-0.06604	0.217855	0.589967
3.1426	-0.06711	0.208259	0.588417
3.14927	-0.06837	0.199497	0.587702
3.15593	-0.0698	0.191569	0.58794
3.1626	-0.07129	0.184596	0.589073
3.16927	-0.07272	0.178635	0.591099
3.17593	-0.07403	0.173807	0.59396
3.1826	-0.07522	0.170171	0.597417
3.18927	-0.07623	0.167787	0.601411
3.19593	-0.07701	0.166714	0.606
3.2026	-0.07755	0.166595	0.611246
3.20927	-0.07784	0.167012	0.617325
3.21593	-0.07784	0.167608	0.624299
3.2226	-0.07755	0.168204	0.632107
3.22927	-0.07701	0.168622	0.64081
3.23593	-0.07623	0.168622	0.650227
3.2426	-0.07516	0.168204	0.660241
3.24927	-0.07391	0.167131	0.670671
3.25593	-0.07248	0.165224	0.680983
3.2626	-0.07099	0.162303	0.690818
3.26927	-0.0695	0.15837	0.699699
3.27593	-0.06801	0.153124	0.707448
3.2826	-0.0667	0.146627	0.713944
3.28927	-0.06551	0.138938	0.719368
3.29593	-0.06455	0.130475	0.724018
3.3026	-0.0639	0.121653	0.728011
3.30927	-0.0636	0.11301	0.731647
3.31593	-0.0636	0.104904	0.735283
3.3226	-0.0639	0.097573	0.738978
3.32927	-0.06449	0.091076	0.743151
3.33593	-0.06539	0.085354	0.74774
3.3426	-0.06646	0.080585	0.752866
3.34927	-0.06771	0.077128	0.75835
3.35593	-0.06908	0.075221	0.764132
3.3626	-0.07051	0.0754	0.770152
3.36927	-0.07188	0.077665	0.776768
3.37593	-0.07313	0.081956	0.784338
3.3826	-0.07427	0.087976	0.793397
3.38927	-0.07528	0.095487	0.804365
3.39593	-0.07617	0.104308	0.817478
3.4026	-0.07689	0.114381	0.832915
3.40927	-0.07749	0.125706	0.850439
3.41593	-0.07796	0.138223	0.869632
3.4226	-0.07832	0.151873	0.889897
3.42927	-0.07862	0.166237	0.910461
3.43593	-0.07886	0.18096	0.930786
3.4426	-0.07904	0.195622	0.950396
3.44927	-0.07921	0.209808	0.968993
3.45593	-0.07933	0.223339	0.986576
3.4626	-0.07951	0.236094	1.00315
3.46927	-0.07969	0.248015	1.01864
3.47593	-0.07993	0.258982	1.03289
3.4826	-0.08029	0.268936	1.0457
3.48927	-0.0807	0.277758	1.05685
3.49593	-0.08124	0.285327	1.06639
3.5026	-0.0819	0.291705	1.07443
3.50927	-0.08255	0.296712	1.08123
3.51593	-0.08333	0.300467	1.08707
3.5226	-0.08404	0.30303	1.09214
3.52927	-0.0847	0.304878	1.09667
3.53593	-0.08523	0.306368	1.10084
3.5426	-0.08565	0.307798	1.10483
3.54927	-0.08595	0.309408	1.10847
3.55593	-0.08613	0.311077	1.11187
3.5626	-0.08625	0.312805	1.11496
3.56927	-0.08631	0.314593	1.11777
3.57593	-0.08637	0.31662	1.12039
3.5826	-0.08649	0.318885	1.12301
3.58927	-0.08661	0.321329	1.12563
3.59593	-0.08678	0.323951	1.1282
3.6026	-0.08708	0.326574	1.1304
3.60927	-0.08732	0.329196	1.13201
3.61593	-0.08762	0.331759	1.13279
3.6226	-0.08786	0.334203	1.13261
3.62927	-0.08804	0.336468	1.13165
3.63593	-0.08821	0.338435	1.13022
3.6426	-0.08839	0.339925	1.12838
3.64927	-0.08851	0.340939	1.12617
3.65593	-0.08863	0.341117	1.12337
3.6626	-0.08875	0.340402	1.11973
3.66927	-0.08881	0.338912	1.11508
3.67593	-0.08887	0.336707	1.10924
3.6826	-0.08893	0.334144	1.10239
3.68927	-0.08887	0.331521	1.09476
3.69593	-0.08881	0.328839	1.08665
3.7026	-0.08869	0.326276	1.07831
3.70927	-0.08845	0.323892	1.06984
3.71593	-0.08821	0.322044	1.0615
3.7226	-0.08798	0.32109	1.05327
3.72927	-0.0878	0.321209	1.04535
3.73593	-0.08762	0.322342	1.03784
3.7426	-0.08756	0.32419	1.03092
3.74927	-0.08756	0.326574	1.02454
3.75593	-0.08762	0.329137	1.01852
3.7626	-0.08774	0.331879	1.01239
3.76927	-0.08786	0.33462	1.00577
3.77593	-0.08804	0.337362	0.998259
3.7826	-0.08821	0.339806	0.989854
3.78927	-0.08833	0.341654	0.980496
3.79593	-0.08839	0.342786	0.970185
3.8026	-0.08839	0.343204	0.958979
3.80927	-0.08833	0.343263	0.946999
3.81593	-0.08821	0.343442	0.934362
3.8226	-0.0881	0.344217	0.921369
3.82927	-0.08804	0.345886	0.908136
3.83593	-0.08798	0.348628	0.894606
3.8426	-0.08804	0.352383	0.881016
3.84927	-0.08816	0.357151	0.867367
3.85593	-0.08839	0.362933	0.853956
3.8626	-0.08869	0.36937	0.840902
3.86927	-0.08905	0.376463	0.828266
3.87593	-0.08947	0.383854	0.815749
3.8826	-0.08982	0.391543	0.803053
3.88927	-0.09018	0.399411	0.789881
3.89593	-0.09048	0.407279	0.776112
3.9026	-0.09072	0.415087	0.761747
3.90927	-0.0909	0.422657	0.746906
3.91593	-0.09102	0.429928	0.731766
3.9226	-0.0912	0.436842	0.716388
3.92927	-0.09137	0.443161	0.700831
3.93593	-0.09167	0.448823	0.685155
3.9426	-0.09203	0.45377	0.66936
3.94927	-0.09245	0.458002	0.653505
3.95593	-0.09292	0.461519	0.63765
3.9626	-0.09346	0.464499	0.621855
3.96927	-0.09394	0.466883	0.60612
3.97593	-0.09435	0.468791	0.590622
3.9826	-0.09465	0.470281	0.575423
3.98927	-0.09489	0.471532	0.56076
3.99593	-0.09489	0.472486	0.546575
4.0026	-0.09483	0.473201	0.532925
4.00927	-0.09465	0.473499	0.519872
4.01593	-0.09435	0.473201	0.507534
4.0226	-0.09406	0.472367	0.49597
4.02927	-0.0937	0.471234	0.485241
4.03593	-0.09334	0.470042	0.475585
4.0426	-0.09304	0.46891	0.467241
4.04927	-0.09269	0.467837	0.460386
4.05593	-0.09239	0.466585	0.454903
4.0626	-0.09209	0.464916	0.450671
4.06927	-0.09185	0.462711	0.447333
4.07593	-0.09173	0.459969	0.444651
4.0826	-0.09161	0.45675	0.442564
4.08927	-0.09167	0.453174	0.441134
4.09593	-0.09179	0.449479	0.440478
4.1026	-0.09197	0.445664	0.440657
4.10927	-0.09227	0.44167	0.441968
4.11593	-0.09263	0.437438	0.444353
4.1226	-0.09298	0.432968	0.44769
4.12927	-0.09322	0.428438	0.451863
4.13593	-0.09346	0.424027	0.456512
4.1426	-0.09352	0.419855	0.461519
4.14927	-0.09346	0.415981	0.466943
4.15593	-0.09322	0.412345	0.473201
4.1626	-0.09274	0.408888	0.480413
4.16927	-0.09209	0.40549	0.488818
4.17593	-0.09131	0.402331	0.498295
4.1826	-0.0903	0.399649	0.508904
4.18927	-0.08923	0.397682	0.520587
4.19593	-0.0881	0.39649	0.533342
4.2026	-0.08696	0.396252	0.54729
4.20927	-0.08595	0.397027	0.56231
4.21593	-0.08506	0.398695	0.578344
4.2226	-0.08434	0.401139	0.595391
4.22927	-0.08398	0.404179	0.613511
4.23593	-0.08386	0.407636	0.633061
4.2426	-0.0841	0.411391	0.654757
4.24927	-0.08458	0.415444	0.679791
4.25593	-0.08535	0.419855	0.710011
4.2626	-0.08637	0.424802	0.7478
4.26927	-0.0875	0.430286	0.79596
4.27593	-0.08875	0.436068	0.857711
4.2826	-0.09	0.441849	0.936091
4.28927	-0.09125	0.447094	1.03354
4.29593	-0.09251	0.451446	1.15162
4.3026	-0.09364	0.454366	1.2902
4.30927	-0.09465	0.455737	1.44708
4.31593	-0.09555	0.455201	1.61749
4.3226	-0.09632	0.452459	1.7941
4.32927	-0.09698	0.447512	1.96761
4.33593	-0.09751	0.440121	2.12783
4.3426	-0.09787	0.430405	2.26468
4.34927	-0.09823	0.418484	2.36958
4.35593	-0.09847	0.404894	2.43616
4.3626	-0.09871	0.389934	2.46096
4.36927	-0.09894	0.374317	2.44367
4.37593	-0.09924	0.358403	2.38723
4.3826	-0.0996	0.342607	2.2971
4.38927	-0.10002	0.327408	2.18064
4.39593	-0.10043	0.312865	2.04581
4.4026	-0.10091	0.299096	1.90067
4.40927	-0.10133	0.286102	1.7522
4.41593	-0.10169	0.273824	1.60646
4.4226	-0.10192	0.261962	1.46824
4.42927	-0.10198	0.250459	1.34063
4.43593	-0.10192	0.238955	1.22547
4.4426	-0.10169	0.227392	1.12331
4.44927	-0.10145	0.215709	1.03366
4.45593	-0.10109	0.204086	0.955701
4.4626	-0.10079	0.192702	0.888348
4.46927	-0.10055	0.181675	0.830472
4.47593	-0.10043	0.171125	0.780821
4.4826	-0.10043	0.160873	0.738204
4.48927	-0.10049	0.150859	0.701606
4.49593	-0.10067	0.140905	0.670195
4.5026	-0.10085	0.131011	0.643075
4.50927	-0.10103	0.121355	0.619709
4.51593	-0.10115	0.111938	0.599325
4.5226	-0.10121	0.102878	0.581622
4.52927	-0.10115	0.094175	0.566244
4.53593	-0.10097	0.085592	0.55331
4.5426	-0.10079	0.077009	0.542521
4.54927	-0.10055	0.068426	0.533581
4.55593	-0.10037	0.059843	0.526249
4.5626	-0.10031	0.0512	0.520289
4.56927	-0.10037	0.042558	0.515819
4.57593	-0.10055	0.033855	0.512958
4.5826	-0.10091	0.024915	0.511825
4.58927	-0.10139	0.015497	0.512421
4.59593	-0.10198	0.005662	0.514507
4.6026	-0.1027	-0.00447	0.518084
4.60927	-0.10335	-0.0146	0.523031
4.61593	-0.10401	-0.02444	0.52923
4.6226	-0.10455	-0.03368	0.536978
4.62927	-0.10496	-0.04238	0.546217
4.63593	-0.1052	-0.05054	0.556946
4.6426	-0.1052	-0.05835	0.569165
4.64927	-0.10508	-0.06568	0.582516
4.65593	-0.10478	-0.07254	0.596762
4.6626	-0.10431	-0.07874	0.61208
4.66927	-0.10377	-0.0844	0.628352
4.67593	-0.10312	-0.08965	0.645697
4.6826	-0.1024	-0.09483	0.664115
4.68927	-0.10169	-0.10026	0.683308
4.69593	-0.10097	-0.10604	0.702977
4.7026	-0.10026	-0.11235	0.722826
4.70927	-0.09966	-0.11915	0.742614
4.71593	-0.09906	-0.12618	0.762284
4.7226	-0.09853	-0.1331	0.781775
4.72927	-0.09811	-0.13953	0.801086
4.73593	-0.09781	-0.14502	0.820279
4.7426	-0.09757	-0.14913	0.839472
4.74927	-0.09745	-0.15163	0.858843
4.75593	-0.09751	-0.15223	0.878513
4.7626	-0.09769	-0.15062	0.898719
4.76927	-0.09805	-0.14657	0.919521
4.77593	-0.09853	-0.13977	0.940859
4.7826	-0.09918	-0.13012	0.962734
4.78927	-0.09984	-0.1176	0.985026
4.79593	-0.10061	-0.10216	1.0075
4.8026	-0.10133	-0.08404	1.02997
4.80927	-0.10192	-0.06324	1.0522
4.81593	-0.10246	-0.03994	1.07402
4.8226	-0.10282	-0.01419	1.09547
4.82927	-0.103	0.013888	1.11657
4.83593	-0.103	0.044107	1.13726
4.8426	-0.10288	0.076115	1.1574
4.84927	-0.10264	0.109792	1.17701
4.85593	-0.10234	0.144958	1.19585
4.8626	-0.10204	0.181496	1.21397
4.86927	-0.10169	0.219464	1.23137
4.87593	-0.10145	0.258923	1.248
4.8826	-0.10127	0.299811	1.26374
4.88927	-0.10121	0.341833	1.27846
4.89593	-0.10121	0.384867	1.29217
4.9026	-0.10121	0.428438	1.30492
4.90927	-0.10133	0.472367	1.31696
4.91593	-0.10145	0.516474	1.32835
4.9226	-0.10163	0.56088	1.33926
4.92927	-0.1018	0.605762	1.34951
4.93593	-0.10198	0.65124	1.35916
4.9426	-0.1021	0.697434	1.36834
4.94927	-0.10222	0.744164	1.37722
4.95593	-0.10234	0.791371	1.38623
4.9626	-0.1024	0.839055	1.39546
4.96927	-0.1024	0.887334	1.40524
4.97593	-0.10246	0.93627	1.41561
4.9826	-0.10246	0.986099	1.42688
4.98927	-0.10246	1.03676	1.4391
4.99593	-0.10246	1.08826	1.45239
5.0026	-0.10246	1.14042	1.46669
5.00927	-0.10252	1.19317	1.48207
5.01593	-0.10258	1.24633	1.49858
5.0226	-0.10264	1.2998	1.5164
5.02927	-0.10276	1.35338	1.53559
5.03593	-0.10294	1.40721	1.55622
5.0426	-0.10312	1.46133	1.57845
5.04927	-0.10341	1.51563	1.60223
5.05593	-0.10371	1.57017	1.62774
5.0626	-0.10407	1.62476	1.65504
5.06927	-0.10455	1.67942	1.68401
5.07593	-0.10502	1.73414	1.71465
5.0826	-0.10562	1.78897	1.74695
5.08927	-0.10616	1.84387	1.78099
5.09593	-0.10681	1.89865	1.81681
5.1026	-0.10735	1.95318	1.85436
5.10927	-0.10788	2.00731	1.89346
5.11593	-0.1083	2.06089	1.93381
5.1226	-0.10866	2.11388	1.9753
5.12927	-0.10896	2.16609	2.01762
5.13593	-0.10914	2.21741	2.06065
5.1426	-0.1092	2.26778	2.1044
5.14927	-0.10926	2.31707	2.14893
5.15593	-0.1092	2.36505	2.19405
5.1626	-0.1092	2.41154	2.23964
5.16927	-0.10914	2.45637	2.2856
5.17593	-0.10914	2.4994	2.33179
5.1826	-0.10914	2.54065	2.37817
5.18927	-0.10914	2.5804	2.42472
5.19593	-0.1092	2.61903	2.47168
5.2026	-0.10926	2.6567	2.51901
5.20927	-0.10931	2.69365	2.56676
5.21593	-0.10931	2.72989	2.61497
5.2226	-0.10937	2.76554	2.66355
5.22927	-0.10937	2.8007	2.71261
5.23593	-0.10931	2.83545	2.76226
5.2426	-0.10931	2.86996	2.81262
5.24927	-0.10926	2.9043	2.86388
5.25593	-0.10914	2.93845	2.91604
5.2626	-0.10908	2.97242	2.96915
5.26927	-0.10908	3.00628	3.02315
5.27593	-0.10908	3.03996	3.07798
5.2826	-0.10908	3.07334	3.1333
5.28927	-0.10914	3.10653	3.18879
5.29593	-0.1092	3.13944	3.24416
5.3026	-0.10931	3.17198	3.29942
5.30927	-0.10949	3.20411	3.35455
5.31593	-0.10961	3.23576	3.40962
5.3226	-0.10973	3.26681	3.46446
5.32927	-0.10985	3.29721	3.519
5.33593	-0.10997	3.32695	3.57306
5.3426	-0.11003	3.35616	3.62652
5.34927	-0.11009	3.38501	3.67934
5.35593	-0.11021	3.41368	3.73149
5.3626	-0.11027	3.44217	3.78305
5.36927	-0.11027	3.47024	3.83395
5.37593	-0.11033	3.49766	3.88426
5.3826	-0.11039	3.52424	3.93373
5.38927	-0.11045	3.55023	3.98219
5.39593	-0.11051	3.57562	4.02945
5.4026	-0.11051	3.60054	4.07529
5.40927	-0.11057	3.62504	4.11969
5.41593	-0.11057	3.649	4.16285
5.4226	-0.11063	3.67224	4.20493
5.42927	-0.11069	3.69453	4.24606
5.43593	-0.11075	3.71587	4.28605
5.4426	-0.11086	3.7362	4.32461
5.44927	-0.11092	3.75551	4.36127
5.45593	-0.11098	3.77375	4.39596
5.4626	-0.1111	3.79103	4.42863
5.46927	-0.11116	3.80731	4.45944
5.47593	-0.11122	3.82245	4.48853
5.4826	-0.11128	3.83645	4.51601
5.48927	-0.11134	3.84939	4.54176
5.49593	-0.1114	3.86137	4.56578
5.5026	-0.11152	3.87275	4.58813
5.50927	-0.11176	3.88384	4.60869
5.51593	-0.11206	3.89493	4.62758
5.5226	-0.11247	3.90601	4.64481
5.52927	-0.11301	3.9171	4.66055
5.53593	-0.11361	3.92807	4.67503
5.5426	-0.11426	3.93891	4.68862
5.54927	-0.11498	3.94964	4.70161
5.55593	-0.11563	3.96043	4.71401
5.5626	-0.11629	3.9714	4.72581
5.56927	-0.11677	3.9829	4.73672
5.57593	-0.11712	3.99518	4.74667
5.5826	-0.1173	4.00841	4.75556
5.58927	-0.1173	4.02296	4.76384
5.59593	-0.11712	4.03905	4.77201
5.6026	-0.11671	4.05693	4.78077
5.60927	-0.11617	4.07696	4.7906
5.61593	-0.11551	4.09943	4.80193
5.6226	-0.11486	4.12452	4.81498
5.62927	-0.11414	4.15266	4.83012
5.63593	-0.11349	4.18401	4.84771
5.6426	-0.11289	4.21912	4.86827
5.64927	-0.11241	4.25804	4.89199
5.65593	-0.11206	4.30065	4.91887
5.6626	-0.11176	4.34655	4.9485
5.66927	-0.11152	4.39477	4.98033
5.67593	-0.11134	4.4443	5.01358
5.6826	-0.11116	4.49401	5.0475
5.68927	-0.11098	4.54253	5.08112
5.69593	-0.11075	4.58849	5.11318
5.7026	-0.11045	4.63039	5.14221
5.70927	-0.11009	4.66692	5.16665
5.71593	-0.10955	4.69708	5.18519
5.7226	-0.10896	4.72015	5.19687
5.72927	-0.10812	4.73583	5.20116
5.73593	-0.10711	4.74399	5.19806
5.7426	-0.10586	4.74477	5.18775
5.74927	-0.10437	4.73869	5.17064
5.75593	-0.10264	4.72665	5.14722
5.7626	-0.10055	4.70954	5.11843
5.76927	-0.09817	4.68844	5.08547
5.77593	-0.09543	4.6643	5.04941
5.7826	-0.09239	4.63796	5.0115
5.78927	-0.08899	4.6103	4.97264
5.79593	-0.08535	4.58193	4.93354
5.8026	-0.08136	4.55344	4.89503
5.80927	-0.07725	4.52501	4.85784
5.81593	-0.07302	4.49705	4.82267
5.8226	-0.06878	4.46957	4.78995
5.82927	-0.06473	4.44269	4.75997
5.83593	-0.06098	4.4167	4.73261
5.8426	-0.0577	4.39149	4.70769
5.84927	-0.05507	4.36705	4.68516
5.85593	-0.05317	4.34321	4.66502
5.8626	-0.05209	4.31979	4.64743
5.86927	-0.05192	4.29648	4.63259
5.87593	-0.05257	4.27312	4.62037
5.8826	-0.05412	4.24963	4.61072
5.88927	-0.05639	4.22597	4.60339
5.89593	-0.05931	4.20201	4.5982
5.9026	-0.0627	4.17787	4.59486
5.90927	-0.06652	4.15343	4.59325
5.91593	-0.07051	4.12881	4.59295
5.9226	-0.07463	4.10396	4.59379
5.92927	-0.07874	4.07887	4.59552
5.93593	-0.08279	4.05347	4.59796
5.9426	-0.08678	4.02784	4.60106
5.94927	-0.0906	4.00215	4.6047
5.95593	-0.09423	3.97652	4.60863
5.9626	-0.09769	3.95101	4.61263
5.96927	-0.10097	3.92574	4.61626
5.97593	-0.10401	3.90059	4.61924
5.9826	-0.10687	3.87567	4.62121
5.98927	-0.10943	3.85106	4.62198
5.99593	-0.11176	3.82698	4.62174
6.0026	-0.11373	3.80355	4.62061
6.00927	-0.11528	3.78102	4.61864
6.01593	-0.11653	3.75968	4.6159
6.0226	-0.11736	3.73965	4.61233
6.02927	-0.11778	3.72112	4.60797
6.03593	-0.1179	3.70425	4.60303
6.0426	-0.11778	3.68893	4.5976
6.04927	-0.11736	3.6751	4.5917
6.05593	-0.11683	3.66288	4.58527
6.0626	-0.11611	3.65233	4.57829
6.06927	-0.11539	3.64333	4.57072
6.07593	-0.11462	3.63582	4.56268
6.0826	-0.11384	3.62974	4.55403
6.08927	-0.11313	3.62515	4.54485
6.09593	-0.11235	3.62247	4.53496
6.1026	-0.11158	3.62206	4.52435
6.10927	-0.11086	3.62414	4.51302
6.11593	-0.11015	3.62873	4.50099
6.1226	-0.10949	3.63547	4.48835
6.12927	-0.10902	3.64417	4.47518
6.13593	-0.10866	3.6546	4.46159
6.1426	-0.10854	3.66682	4.4477
6.14927	-0.1086	3.68071	4.43351
6.15593	-0.10896	3.69626	4.41909
6.1626	-0.10961	3.71337	4.40437
6.16927	-0.11045	3.73197	4.38941
6.17593	-0.11146	3.75217	4.37439
6.1826	-0.11259	3.77393	4.35924
6.18927	-0.11384	3.79705	4.34393
6.19593	-0.1151	3.82143	4.32849
6.2026	-0.11629	3.84671	4.31293
6.20927	-0.11742	3.87263	4.29732
6.21593	-0.11849	3.89886	4.28182
6.2226	-0.11945	3.92526	4.2665
6.22927	-0.12034	3.95179	4.2513
6.23593	-0.12112	3.97819	4.23634
6.2426	-0.12183	4.00424	4.22168
6.24927	-0.12255	4.02951	4.20695
6.25593	-0.12314	4.05383	4.192
6.2626	-0.12374	4.07708	4.1765
6.26927	-0.12428	4.09901	4.16029
6.27593	-0.12475	4.11951	4.1436
6.2826	-0.12523	4.13853	4.12685
6.28927	-0.12559	4.15581	4.11022
6.29593	-0.126	4.17119	4.09377
6.3026	-0.12636	4.18478	4.07744
6.30927	-0.12672	4.19629	4.0611
6.31593	-0.12708	4.2057	4.04459
6.3226	-0.12738	4.21286	4.02796
6.32927	-0.12773	4.21774	4.01133
6.33593	-0.12797	4.22043	3.99494
6.3426	-0.12821	4.22096	3.97921
6.34927	-0.12833	4.21983	3.96454
6.35593	-0.12839	4.21733	3.95119
6.3626	-0.12833	4.21375	3.93945
6.36927	-0.12821	4.20958	3.92962
6.37593	-0.12797	4.20511	3.92187
6.3826	-0.12773	4.20052	3.91656
6.38927	-0.12743	4.19611	3.91418
6.39593	-0.1272	4.19205	3.91507
6.4026	-0.12702	4.18854	3.91942
6.40927	-0.12696	4.18574	3.92747
6.41593	-0.12696	4.18389	3.93921
6.4226	-0.12702	4.18335	3.95465
6.42927	-0.1272	4.18431	3.97366
6.43593	-0.12732	4.18669	3.99595
6.4426	-0.12749	4.19021	4.02123
6.44927	-0.12755	4.19414	4.049
6.45593	-0.12755	4.19766	4.07881
6.4626	-0.12743	4.2001	4.1101
6.46927	-0.12726	4.20064	4.14217
6.47593	-0.12696	4.19891	4.17417
6.4826	-0.12654	4.19432	4.20523
6.48927	-0.12612	4.18633	4.23431
6.49593	-0.12565	4.17447	4.2606
6.5026	-0.12523	4.15838	4.28355
6.50927	-0.12487	4.13793	4.30286
6.51593	-0.12457	4.11332	4.31842
6.5226	-0.12434	4.08488	4.33034
6.52927	-0.12422	4.0533	4.33886
6.53593	-0.12422	4.01896	4.34422
6.5426	-0.12428	3.98237	4.34691
6.54927	-0.12445	3.94428	4.34732
6.55593	-0.12475	3.9053	4.34607
6.5626	-0.12505	3.86626	4.34387
6.56927	-0.12541	3.82781	4.34107
6.57593	-0.12583	3.7908	4.33821
6.5826	-0.12624	3.75587	4.33564
6.58927	-0.12666	3.72344	4.33361
6.59593	-0.12708	3.69388	4.33248
6.6026	-0.12743	3.66712	4.3323
6.60927	-0.12773	3.64292	4.33326
6.61593	-0.12797	3.6211	4.33516
6.6226	-0.12809	3.60155	4.33779
6.62927	-0.12815	3.58421	4.34083
6.63593	-0.12803	3.56901	4.34411
6.6426	-0.12773	3.55589	4.3472
6.64927	-0.12726	3.54457	4.34989
6.65593	-0.1266	3.53456	4.35191
6.6626	-0.12577	3.52556	4.35299
6.66927	-0.12475	3.51715	4.35287
6.67593	-0.12356	3.50904	4.35138
6.6826	-0.12231	3.50124	4.34828
6.68927	-0.12094	3.49384	4.34381
6.69593	-0.11957	3.48705	4.33821
6.7026	-0.1182	3.48109	4.33177
6.70927	-0.11694	3.47585	4.3245
6.71593	-0.11575	3.47132	4.31621
6.7226	-0.11462	3.46714	4.30656
6.72927	-0.11361	3.46327	4.29535
6.73593	-0.11259	3.45975	4.28265
6.7426	-0.1117	3.45659	4.26877
6.74927	-0.11075	3.45391	4.25416
6.75593	-0.10979	3.45182	4.23914
6.7626	-0.1089	3.45039	4.224
6.76927	-0.108	3.44974	4.2088
6.77593	-0.10729	3.4498	4.19348
6.7826	-0.10669	3.45045	4.17805
6.78927	-0.10633	3.45171	4.16237
6.79593	-0.10622	3.45355	4.14646
6.8026	-0.10633	3.456	4.1303
6.80927	-0.10669	3.45898	4.11403
6.81593	-0.10723	3.46237	4.09776
6.8226	-0.10794	3.46589	4.08167
6.82927	-0.10866	3.46947	4.06593
6.83593	-0.10937	3.47322	4.05061
6.8426	-0.11003	3.4771	4.03571
6.84927	-0.11057	3.48109	4.02105
6.85593	-0.11098	3.48514	4.00639
6.8626	-0.11134	3.48908	3.99166
6.86927	-0.11152	3.49289	3.97694
6.87593	-0.11176	3.49688	3.96246
6.8826	-0.11194	3.50124	3.94857
6.88927	-0.11218	3.50595	3.93546
6.89593	-0.11253	3.51089	3.92324
6.9026	-0.11307	3.5156	3.91203
6.90927	-0.11367	3.51977	3.90184
6.91593	-0.11444	3.52311	3.89266
6.9226	-0.11539	3.52579	3.88426
6.92927	-0.11641	3.528	3.87651
6.93593	-0.11754	3.53009	3.86918
6.9426	-0.11867	3.53229	3.86226
6.94927	-0.11986	3.53456	3.856
6.95593	-0.12094	3.53682	3.85082
6.9626	-0.12201	3.53897	3.84694
6.96927	-0.12296	3.54093	3.84456
6.97593	-0.12374	3.5429	3.84355
6.9826	-0.12445	3.54487	3.84384
6.98927	-0.12499	3.54683	3.84527
6.99593	-0.12535	3.54874	3.84766
7.0026	-0.12565	3.55041	3.85106
7.00927	-0.12583	3.55154	3.85565
7.01593	-0.12589	3.55196	3.86149
7.0226	-0.12589	3.55154	3.8687
7.02927	-0.12577	3.55041	3.87704
7.03593	-0.12553	3.54862	3.88646
7.0426	-0.12523	3.54624	3.89683
7.04927	-0.12481	3.54338	3.90816
7.05593	-0.12439	3.5401	3.92044
7.0626	-0.12398	3.53646	3.93373
7.06927	-0.12356	3.53283	3.94797
7.07593	-0.12314	3.52925	3.96293
7.0826	-0.12285	3.52567	3.97855
7.08927	-0.12261	3.52198	3.9947
7.09593	-0.12249	3.51798	4.01151
7.1026	-0.12243	3.51375	4.02886
7.10927	-0.12249	3.5094	4.04662
7.11593	-0.12255	3.50511	4.06444
7.1226	-0.12267	3.50112	4.08208
7.12927	-0.12273	3.49742	4.09937
7.13593	-0.12273	3.4942	4.11618
7.1426	-0.12273	3.49152	4.13263
7.14927	-0.12273	3.48967	4.14884
7.15593	-0.12273	3.48872	4.16493
7.1626	-0.12279	3.48896	4.18091
7.16927	-0.1229	3.49051	4.19688
7.17593	-0.12314	3.49355	4.2128
7.1826	-0.1235	3.49826	4.22865
7.18927	-0.12392	3.50481	4.24421
7.19593	-0.12439	3.5134	4.25959
7.2026	-0.12493	3.52418	4.27467
7.20927	-0.12547	3.53742	4.28939
7.21593	-0.126	3.55309	4.30381
7.2226	-0.12648	3.57127	4.31806
7.22927	-0.1269	3.59207	4.33195
7.23593	-0.12732	3.6155	4.3456
7.2426	-0.12761	3.64167	4.35895
7.24927	-0.12791	3.67069	4.37182
7.25593	-0.12815	3.70234	4.38422
7.2626	-0.12833	3.73614	4.39608
7.26927	-0.12851	3.7716	4.40735
7.27593	-0.12869	3.80796	4.41807
7.2826	-0.12875	3.84468	4.42839
7.28927	-0.12881	3.88122	4.43828
7.29593	-0.12881	3.91722	4.44782
7.3026	-0.12881	3.95227	4.45688
7.30927	-0.12869	3.98588	4.46534
7.31593	-0.12845	4.01771	4.47297
7.3226	-0.12821	4.04727	4.47959
7.32927	-0.12791	4.07433	4.48501
7.33593	-0.12749	4.09865	4.48948
7.3426	-0.12708	4.12023	4.49324
7.34927	-0.1266	4.13901	4.49634
7.35593	-0.12606	4.15498	4.49902
7.3626	-0.12553	4.16833	4.50134
7.36927	-0.12493	4.17942	4.50325
7.37593	-0.12434	4.1886	4.50486
7.3826	-0.12374	4.19629	4.50623
7.38927	-0.12314	4.2029	4.50748
7.39593	-0.12261	4.20874	4.50879
7.4026	-0.12207	4.21429	4.51052
7.40927	-0.12159	4.21995	4.51291
7.41593	-0.12118	4.22597	4.51612
7.4226	-0.12088	4.23253	4.5203
7.42927	-0.1207	4.23956	4.52536
7.43593	-0.12064	4.24683	4.53109
7.4426	-0.1207	4.25422	4.53752
7.44927	-0.12094	4.26173	4.54456
7.45593	-0.1213	4.26936	4.55236
7.4626	-0.12171	4.27717	4.56077
7.46927	-0.12225	4.28516	4.56971
7.47593	-0.12279	4.29344	4.57913
7.4826	-0.12338	4.30179	4.58902
7.48927	-0.12398	4.31019	4.59933
7.49593	-0.12457	4.31842	4.60994
7.5026	-0.12523	4.3264	4.62079
7.50927	-0.12583	4.33409	4.63164
7.51593	-0.12648	4.34142	4.64237
7.5226	-0.12714	4.34828	4.65286
7.52927	-0.12785	4.3546	4.66311
7.53593	-0.12857	4.36038	4.67306
7.5426	-0.12934	4.36592	4.68254
7.54927	-0.13012	4.37164	4.69142
7.55593	-0.13089	4.37766	4.69965
7.5626	-0.13167	4.3838	4.70728
7.56927	-0.13244	4.38982	4.71449
7.57593	-0.13316	4.3956	4.72146
7.5826	-0.13381	4.40109	4.72832
7.58927	-0.13441	4.40645	4.73499
7.59593	-0.13494	4.41182	4.74131
7.6026	-0.13536	4.4173	4.74715
7.60927	-0.13572	4.4229	4.75234
7.61593	-0.13596	4.42868	4.75687
7.6226	-0.13614	4.43471	4.7608
7.62927	-0.13632	4.44096	4.76426
7.63593	-0.13638	4.44734	4.76736
7.6426	-0.13644	4.45372	4.77028
7.64927	-0.13649	4.4598	4.77314
7.65593	-0.13655	4.46558	4.77582
7.6626	-0.13661	4.47112	4.7785
7.66927	-0.13661	4.47649	4.78119
7.67593	-0.13667	4.48191	4.78387
7.6826	-0.13667	4.48751	4.78655
7.68927	-0.13667	4.4933	4.78911
7.69593	-0.13661	4.49926	4.7915
7.7026	-0.13655	4.5054	4.79364
7.70927	-0.13644	4.51159	4.79585
7.71593	-0.13638	4.51803	4.79829
7.7226	-0.1362	4.52483	4.8011
7.72927	-0.13608	4.53192	4.80425
7.73593	-0.13596	4.53937	4.80747
7.7426	-0.13584	4.54706	4.81051
7.74927	-0.13572	4.55511	4.81337
7.75593	-0.13554	4.56369	4.81611
7.7626	-0.13536	4.57293	4.81886
7.76927	-0.13512	4.58318	4.82172
7.77593	-0.13489	4.59433	4.82488
7.7826	-0.13459	4.60637	4.8281
7.78927	-0.13435	4.61912	4.83155
7.79593	-0.13411	4.63253	4.83513
7.8026	-0.13393	4.64636	4.83888
7.80927	-0.13375	4.66073	4.84276
7.81593	-0.13363	4.67569	4.84663
7.8226	-0.13357	4.69148	4.85045
7.82927	-0.13351	4.70805	4.85414
7.83593	-0.13345	4.72552	4.8576
7.8426	-0.1334	4.74364	4.861
7.84927	-0.13334	4.76229	4.8644
7.85593	-0.13328	4.78131	4.86791
7.8626	-0.13316	4.80056	4.87131
7.86927	-0.1331	4.81999	4.87435
7.87593	-0.13298	4.83954	4.87679
7.8826	-0.13286	4.85903	4.87858
7.88927	-0.13268	4.87834	4.87983
7.89593	-0.1325	4.8973	4.88091
7.9026	-0.13232	4.91583	4.88186
7.90927	-0.13202	4.93383	4.88281
7.91593	-0.13179	4.95106	4.88353
7.9226	-0.13155	4.96763	4.88394
7.92927	-0.13131	4.98354	4.88401
7.93593	-0.13113	4.99868	4.88377
7.9426	-0.13107	5.01311	4.88323
7.94927	-0.13113	5.02664	4.88251
7.95593	-0.13131	5.03892	4.8818
7.9626	-0.13167	5.04994	4.88114
7.96927	-0.1322	5.0596	4.88073
7.97593	-0.1328	5.068	4.88073
7.9826	-0.13351	5.07522	4.8812
7.98927	-0.13423	5.08136	4.88216
7.99593	-0.135	5.08654	4.88365
8.0026	-0.13566	5.09095	4.88555
8.00927	-0.13626	5.09441	4.88788
8.01593	-0.13679	5.09679	4.89074
8.0226	-0.13721	5.09787	4.89426
8.02927	-0.13751	5.09745	4.89873
8.03593	-0.13775	5.09578	4.90433
8.0426	-0.13787	5.09334	4.91118
8.04927	-0.13798	5.09047	4.91929
8.05593	-0.1381	5.08744	4.92865
8.0626	-0.13816	5.08428	4.9392
8.06927	-0.13816	5.081	4.95088
8.07593	-0.13822	5.0776	4.96352
8.0826	-0.13816	5.07426	4.97717
8.08927	-0.13816	5.07116	4.99183
8.09593	-0.13804	5.06848	5.00768
8.1026	-0.13793	5.06633	5.02497
8.10927	-0.13775	5.06485	5.04363
8.11593	-0.13763	5.06431	5.06365
8.1226	-0.13751	5.06496	5.08475
8.12927	-0.13745	5.06699	5.10669
8.13593	-0.13739	5.07045	5.12922
8.1426	-0.13745	5.07522	5.15222
8.14927	-0.13757	5.08118	5.17553
8.15593	-0.13769	5.08809	5.19925
8.1626	-0.13793	5.09602	5.22339
8.16927	-0.1381	5.10454	5.24807
8.17593	-0.13834	5.11336	5.27299
8.1826	-0.13858	5.12177	5.2979
8.18927	-0.13876	5.12916	5.3224
8.19593	-0.13894	5.13512	5.34594
8.2026	-0.13906	5.13941	5.36805
8.20927	-0.13918	5.14203	5.38856
8.21593	-0.13924	5.14287	5.40703
8.2226	-0.1393	5.14173	5.42325
8.22927	-0.13936	5.13858	5.43672
8.23593	-0.13936	5.13339	5.44733
8.2426	-0.13936	5.1266	5.45514
8.24927	-0.13936	5.11861	5.46068
8.25593	-0.13936	5.11003	5.46461
8.2626	-0.13942	5.10126	5.46753
8.26927	-0.13953	5.09286	5.46974
8.27593	-0.13977	5.08499	5.47129
8.2826	-0.14001	5.07814	5.47212
8.28927	-0.14031	5.07247	5.47236
8.29593	-0.14067	5.06818	5.47254
8.3026	-0.14096	5.06538	5.47308
8.30927	-0.14126	5.06419	5.47475
8.31593	-0.14156	5.06467	5.4779
8.3226	-0.14174	5.06681	5.48285
8.32927	-0.1418	5.07057	5.48971
8.33593	-0.1418	5.07593	5.49859
8.3426	-0.14168	5.08291	5.5095
8.34927	-0.14156	5.09143	5.52231
8.35593	-0.14144	5.10156	5.53697
8.3626	-0.14126	5.11306	5.55319
8.36927	-0.14114	5.12576	5.57077
8.37593	-0.14108	5.13923	5.58955
8.3826	-0.14102	5.15342	5.60951
8.38927	-0.14096	5.16808	5.63079
8.39593	-0.14091	5.18322	5.6535
8.4026	-0.14085	5.19878	5.6774
8.40927	-0.14067	5.21445	5.70244
8.41593	-0.14049	5.23001	5.7283
8.4226	-0.14025	5.24533	5.75483
8.42927	-0.13989	5.26041	5.78189
8.43593	-0.13947	5.27531	5.80943
8.4426	-0.13894	5.29021	5.83708
8.44927	-0.13834	5.30505	5.8645
8.45593	-0.13775	5.31966	5.89162
8.4626	-0.13703	5.3339	5.91826
8.46927	-0.13626	5.34743	5.94449
8.47593	-0.13542	5.36013	5.97042
8.4826	-0.13447	5.37211	5.99593
8.48927	-0.1334	5.38337	6.02084
8.49593	-0.13232	5.39404	6.0451
8.5026	-0.13107	5.40423	6.06847
8.50927	-0.12982	5.41395	6.09076
8.51593	-0.12851	5.42313	6.11198
8.5226	-0.1272	5.43147	6.13195
8.52927	-0.12594	5.43886	6.15042
8.53593	-0.12475	5.44506	6.16735
8.5426	-0.12368	5.44995	6.18273
8.54927	-0.12279	5.45376	6.19662
8.55593	-0.12201	5.45663	6.20902
8.5626	-0.12147	5.45859	6.22004
8.56927	-0.12118	5.45973	6.2294
8.57593	-0.12112	5.45991	6.23697
8.5826	-0.12124	5.45889	6.24263
8.58927	-0.12159	5.45663	6.24651
8.59593	-0.12213	5.45329	6.24889
8.6026	-0.12285	5.449	6.25008
8.60927	-0.12368	5.44375	6.25008
8.61593	-0.12463	5.43755	6.24895
8.6226	-0.12571	5.43034	6.24663
8.62927	-0.1269	5.42206	6.24317
8.63593	-0.12809	5.41276	6.23882
8.6426	-0.12934	5.40233	6.23369
8.64927	-0.13053	5.39088	6.22779
8.65593	-0.13179	5.37843	6.22112
8.6626	-0.13292	5.36495	6.21355
8.66927	-0.13405	5.35065	6.20526
8.67593	-0.13518	5.33551	6.19638
8.6826	-0.1362	5.31954	6.18708
8.68927	-0.13715	5.30291	6.17755
8.69593	-0.1381	5.28562	6.16771
8.7026	-0.13906	5.26798	6.15764
8.70927	-0.13995	5.2501	6.14733
8.71593	-0.14085	5.23192	6.13683
8.7226	-0.14168	5.21344	6.12605
8.72927	-0.14246	5.19443	6.1149
8.73593	-0.14317	5.1747	6.1034
8.7426	-0.14371	5.15419	6.09177
8.74927	-0.14424	5.13297	6.08015
8.75593	-0.1446	5.11134	6.06871
8.7626	-0.1449	5.08952	6.0572
8.76927	-0.14514	5.06771	6.04552
8.77593	-0.14532	5.04595	6.03336
8.7826	-0.14544	5.02419	6.02061
8.78927	-0.14561	5.00238	6.00767
8.79593	-0.14579	4.98062	5.99474
8.8026	-0.14597	4.95917	5.98186
8.80927	-0.14615	4.93807	5.96893
8.81593	-0.14633	4.91738	5.95564
8.8226	-0.14651	4.897	5.94175
8.82927	-0.14669	4.87673	5.92697
8.83593	-0.14675	4.85653	5.91135
8.8426	-0.14681	4.83638	5.89502
8.84927	-0.14687	4.81641	5.87809
8.85593	-0.14687	4.79662	5.86069
8.8626	-0.14687	4.77713	5.84292
8.86927	-0.14687	4.75824	5.82486
8.87593	-0.14687	4.74006	5.80645
8.8826	-0.14687	4.72265	5.78749
8.88927	-0.14687	4.70603	5.76782
8.89593	-0.14687	4.68993	5.74732
8.9026	-0.14693	4.67438	5.72598
8.90927	-0.14699	4.6593	5.70387
8.91593	-0.14699	4.64499	5.68116
8.9226	-0.14693	4.63158	5.65791
8.92927	-0.14687	4.61918	5.63431
8.93593	-0.14669	4.60768	5.61053
8.9426	-0.14639	4.59683	5.5865
8.94927	-0.14603	4.58658	5.56231
8.95593	-0.14555	4.5771	5.53787
8.9626	-0.14496	4.56876	5.51319
8.96927	-0.14436	4.5619	5.48828
8.97593	-0.14377	4.55684	5.4633
8.9826	-0.14317	4.55368	5.43845
8.98927	-0.14257	4.55248	5.41407
8.99593	-0.1421	4.55344	5.39058
9.0026	-0.14168	4.55689	5.36823
9.00927	-0.14132	4.56339	5.34731
9.01593	-0.14096	4.57346	5.32818
9.0226	-0.14073	4.58771	5.31101
9.02927	-0.14055	4.60631	5.29629
9.03593	-0.14037	4.62925	5.28413
9.0426	-0.14031	4.65625	5.27495
9.04927	-0.14031	4.68701	5.26881
9.05593	-0.14037	4.72099	5.26583
9.0626	-0.14055	4.7577	5.26589
9.06927	-0.14079	4.79657	5.26893
9.07593	-0.14114	4.83674	5.27477
9.0826	-0.14156	4.87715	5.28336
9.08927	-0.14204	4.91649	5.29438
9.09593	-0.14246	4.95338	5.30738
9.1026	-0.14287	4.98658	5.32174
9.10927	-0.14317	5.01478	5.33629
9.11593	-0.14347	5.03701	5.34987
9.1226	-0.14365	5.05239	5.3615
9.12927	-0.14377	5.06014	5.37008
9.13593	-0.14383	5.05978	5.37497
9.1426	-0.14377	5.05114	5.37562
9.14927	-0.14371	5.03433	5.37163
9.15593	-0.14359	5.01001	5.36263
9.1626	-0.14341	4.97889	5.34874
9.16927	-0.14317	4.942	5.33021
9.17593	-0.14281	4.90034	5.3075
9.1826	-0.1424	4.85527	5.28109
9.18927	-0.14186	4.80795	5.25165
9.19593	-0.1412	4.75967	5.21952
9.2026	-0.14049	4.71133	5.18531
9.20927	-0.13971	4.66376	5.14966
9.21593	-0.13894	4.61757	5.11336
9.2226	-0.13816	4.57329	5.07712
9.22927	-0.13739	4.53132	5.04166
9.23593	-0.13679	4.4921	5.00745
9.2426	-0.13626	4.45616	4.97466
9.24927	-0.1359	4.42368	4.94367
9.25593	-0.13566	4.39483	4.9147
9.2626	-0.13548	4.36938	4.88782
9.26927	-0.13548	4.34703	4.86302
9.27593	-0.13548	4.32748	4.84025
9.2826	-0.13554	4.31055	4.81927
9.28927	-0.13554	4.29589	4.8002
9.29593	-0.13554	4.28319	4.78286
9.3026	-0.13548	4.27216	4.76736
9.30927	-0.13536	4.26257	4.75335
9.31593	-0.13518	4.2544	4.74054
9.3226	-0.135	4.24779	4.72867
9.32927	-0.13483	4.24272	4.71759
9.33593	-0.13465	4.23908	4.7071
9.3426	-0.13459	4.23646	4.69726
9.34927	-0.13459	4.23437	4.6879
9.35593	-0.13465	4.23247	4.67884
9.3626	-0.13477	4.23068	4.67008
9.36927	-0.135	4.22907	4.66162
9.37593	-0.13524	4.22788	4.65345
9.3826	-0.13548	4.22704	4.64553
9.38927	-0.13578	4.22656	4.6379
9.39593	-0.13602	4.22615	4.63033
9.4026	-0.13632	4.22573	4.62276
9.40927	-0.13661	4.22508	4.61513
9.41593	-0.13691	4.22412	4.60726
9.4226	-0.13721	4.22269	4.59903
9.42927	-0.13757	4.2206	4.59033
9.43593	-0.13798	4.2178	4.58103
9.4426	-0.1384	4.21447	4.57114
9.44927	-0.13882	4.21077	4.56077
9.45593	-0.13924	4.20684	4.55004
9.4626	-0.13965	4.20272	4.53907
9.46927	-0.14007	4.19831	4.52793
9.47593	-0.14043	4.19331	4.51654
9.4826	-0.14073	4.18782	4.5048
9.48927	-0.14102	4.18174	4.49252
9.49593	-0.1412	4.17542	4.47959
9.5026	-0.14138	4.16881	4.46612
9.50927	-0.1415	4.16195	4.45223
9.51593	-0.14156	4.15468	4.43828
9.5226	-0.14156	4.14693	4.42451
9.52927	-0.14156	4.13841	4.41116
9.53593	-0.14144	4.12935	4.39811
9.5426	-0.14132	4.11987	4.38523
9.54927	-0.1412	4.11016	4.3723
9.55593	-0.14108	4.10038	4.35924
9.5626	-0.14091	4.09043	4.34613
9.56927	-0.14067	4.08018	4.3332
9.57593	-0.14043	4.06945	4.32062
9.5826	-0.14007	4.05818	4.30852
9.58927	-0.13965	4.0465	4.29714
9.59593	-0.13912	4.03434	4.28647
9.6026	-0.1384	4.02206	4.27657
9.60927	-0.13763	4.00966	4.26745
9.61593	-0.13661	3.99733	4.25905
9.6226	-0.13554	3.98505	4.25112
9.62927	-0.13435	3.97277	4.24361
9.63593	-0.1331	3.96049	4.23646
9.6426	-0.13185	3.94809	4.22972
9.64927	-0.13053	3.93575	4.22358
9.65593	-0.12928	3.92342	4.2181
9.6626	-0.12803	3.9112	4.21333
9.66927	-0.12672	3.89892	4.2091
9.67593	-0.12535	3.88652	4.20535
9.6826	-0.12398	3.87394	4.20207
9.68927	-0.12255	3.86119	4.19915
9.69593	-0.12094	3.84831	4.19664
9.7026	-0.11933	3.8352	4.19444
9.70927	-0.1176	3.82185	4.19235
9.71593	-0.11581	3.80808	4.19021
9.7226	-0.11408	3.79407	4.188
9.72927	-0.11241	3.77983	4.18568
9.73593	-0.11086	3.76534	4.18347
9.7426	-0.10955	3.75062	4.18138
9.74927	-0.10848	3.73554	4.1796
9.75593	-0.10777	3.72004	4.17811
9.7626	-0.10735	3.70407	4.17692
9.76927	-0.10729	3.68768	4.1759
9.77593	-0.10753	3.67105	4.17495
9.7826	-0.10818	3.65442	4.17393
9.78927	-0.10908	3.63785	4.1728
9.79593	-0.11027	3.62146	4.17155
9.8026	-0.1117	3.60519	4.17018
9.80927	-0.11337	3.58903	4.16857
9.81593	-0.11516	3.57306	4.1666
9.8226	-0.11706	3.55727	4.16428
9.82927	-0.11903	3.54165	4.16154
9.83593	-0.12106	3.52633	4.1585
9.8426	-0.12308	3.51113	4.15546
9.84927	-0.12499	3.49605	4.1523
9.85593	-0.1269	3.48103	4.14908
9.8626	-0.12863	3.46631	4.14562
9.86927	-0.13018	3.45194	4.14175
9.87593	-0.13155	3.43818	4.13734
9.8826	-0.1328	3.42518	4.13239
9.88927	-0.13381	3.41284	4.12697
9.89593	-0.13465	3.40116	4.12118
9.9026	-0.1353	3.39007	4.11522
9.90927	-0.13578	3.37946	4.1092
9.91593	-0.13608	3.36939	4.10295
9.9226	-0.13626	3.35997	4.09645
9.92927	-0.13632	3.35115	4.08941
9.93593	-0.13626	3.34305	4.08185
9.9426	-0.13608	3.33566	4.07374
9.94927	-0.13584	3.32892	4.0651
9.95593	-0.13554	3.32296	4.05616
9.9626	-0.13512	3.31759	4.04692
9.96927	-0.13465	3.31289	4.03744
9.97593	-0.13411	3.30883	4.02743
9.9826	-0.13345	3.30544	4.0167
9.98927	-0.13274	3.30257	4.00513
9.99593	-0.13196	3.30013	3.9928
10.0026	-0.13119	3.29804	3.97992
10.0093	-0.1303	3.29632	3.96693
10.0159	-0.12946	3.29512	3.95387
10.0226	-0.12863	3.29447	3.94076
10.0293	-0.12791	3.29447	3.92759
10.0359	-0.12726	3.29524	3.9143
10.0426	-0.12672	3.29679	3.90077
10.0493	-0.12636	3.29918	3.88694
10.0559	-0.12612	3.3024	3.87275
10.0626	-0.12606	3.30621	3.85851
10.0693	-0.12618	3.31032	3.84432
10.0759	-0.12642	3.31444	3.83049
10.0826	-0.12684	3.31843	3.8172
10.0893	-0.12738	3.3223	3.80439
10.0959	-0.12809	3.32618	3.79193
10.1026	-0.12887	3.33011	3.77965
10.1093	-0.1297	3.33417	3.76755
10.1159	-0.13059	3.33828	3.75557
10.1226	-0.13155	3.34221	3.74371
10.1293	-0.13256	3.34585	3.73215
10.1359	-0.13351	3.34918	3.721
10.1426	-0.13453	3.35222	3.71057
10.1493	-0.13554	3.35509	3.70085
10.1559	-0.13655	3.35783	3.69179
10.1626	-0.13757	3.36027	3.68303
10.1693	-0.1387	3.36224	3.67433
10.1759	-0.13977	3.36343	3.66545
10.1826	-0.14091	3.36373	3.65639
10.1893	-0.1421	3.36319	3.64727
10.1959	-0.14323	3.362	3.63821
10.2026	-0.14442	3.36051	3.62933
10.2093	-0.14549	3.35878	3.62086
10.2159	-0.14645	3.35687	3.61306
10.2226	-0.14734	3.35473	3.60602
10.2293	-0.14806	3.35246	3.59982
10.2359	-0.14865	3.35014	3.59458
10.2426	-0.14913	3.34787	3.59023
10.2493	-0.14955	3.34567	3.58677
10.2559	-0.14997	3.34358	3.58439
10.2626	-0.15026	3.34156	3.58301
10.2693	-0.15062	3.33947	3.58266
10.2759	-0.15098	3.33732	3.58325
10.2826	-0.15134	3.335	3.5848
10.2893	-0.15169	3.33262	3.58725
10.2959	-0.15205	3.33035	3.5907
10.3026	-0.15235	3.32838	3.59535
10.3093	-0.15259	3.32689	3.60107
10.3159	-0.15271	3.32576	3.60793
10.3226	-0.15271	3.32481	3.61562
10.3293	-0.15271	3.32391	3.6242
10.3359	-0.15265	3.32308	3.63356
10.3426	-0.15259	3.3223	3.64387
10.3493	-0.15259	3.32183	3.65525
10.3559	-0.15259	3.32165	3.66759
10.3626	-0.15271	3.32183	3.68083
10.3693	-0.15289	3.32242	3.69471
10.3759	-0.15318	3.32373	3.7092
10.3826	-0.15354	3.32582	3.72404
10.3893	-0.15396	3.32868	3.7393
10.3959	-0.15438	3.33226	3.75485
10.4026	-0.15479	3.33649	3.77089
10.4093	-0.15515	3.34132	3.78728
10.4159	-0.15557	3.34698	3.80403
10.4226	-0.15587	3.35354	3.82107
10.4293	-0.1561	3.36111	3.8386
10.4359	-0.15628	3.36969	3.8566
10.4426	-0.1564	3.37923	3.87532
10.4493	-0.1564	3.3896	3.89463
10.4559	-0.15628	3.40074	3.91447
10.4626	-0.1561	3.41266	3.9345
10.4693	-0.15581	3.42542	3.95471
10.4759	-0.15545	3.43925	3.97515
10.4826	-0.15503	3.45415	3.99601
10.4893	-0.15467	3.47012	4.01741
10.4959	-0.15438	3.48717	4.03923
10.5026	-0.15408	3.50517	4.0614
10.5093	-0.15384	3.52383	4.08375
10.5159	-0.15366	3.54302	4.10622
10.5226	-0.15354	3.56257	4.12881
10.5293	-0.15336	3.58236	4.15146
10.5359	-0.15324	3.60215	4.17417
10.5426	-0.15312	3.622	4.19688
10.5493	-0.15301	3.64178	4.21959
10.5559	-0.15283	3.66157	4.24218
10.5626	-0.15271	3.6813	4.26477
10.5693	-0.15259	3.70091	4.287
10.5759	-0.15253	3.72034	4.30852
10.5826	-0.15247	3.7393	4.32909
10.5893	-0.15247	3.75766	4.34846
10.5959	-0.15247	3.77536	4.36652
10.6026	-0.15253	3.79252	4.38345
10.6093	-0.15259	3.80951	4.39942
10.6159	-0.15259	3.8265	4.4145
10.6226	-0.15265	3.84367	4.42868
10.6293	-0.15271	3.86083	4.44192
10.6359	-0.15283	3.87794	4.45414
10.6426	-0.15289	3.89469	4.46528
10.6493	-0.15301	3.91126	4.47541
10.6559	-0.15318	3.92771	4.48477
10.6626	-0.15336	3.94434	4.49359
10.6693	-0.15354	3.96127	4.50236
10.6759	-0.15378	3.97849	4.51118
10.6826	-0.15402	3.99601	4.52018
10.6893	-0.1542	4.0136	4.52924
10.6959	-0.15432	4.03124	4.53818
10.7026	-0.15438	4.04882	4.5467
10.7093	-0.15438	4.06623	4.55499
10.7159	-0.15438	4.08351	4.56309
10.7226	-0.15426	4.10068	4.57126
10.7293	-0.1542	4.11773	4.57954
10.7359	-0.1542	4.13483	4.58807
10.7426	-0.1542	4.15194	4.59659
10.7493	-0.15426	4.16899	4.60506
10.7559	-0.15444	4.18598	4.61346
10.7626	-0.15461	4.20266	4.62198
10.7693	-0.15485	4.21905	4.63057
10.7759	-0.15509	4.23533	4.63939
10.7826	-0.15539	4.25148	4.64845
10.7893	-0.15563	4.26751	4.65757
10.7959	-0.15581	4.28343	4.66675
10.8026	-0.15599	4.29916	4.67604
10.8093	-0.1561	4.3149	4.68546
10.8159	-0.15622	4.3307	4.69512
10.8226	-0.1564	4.34655	4.70501
10.8293	-0.15658	4.36246	4.71514
10.8359	-0.15676	4.37832	4.72558
10.8426	-0.15706	4.39405	4.73618
10.8493	-0.15736	4.40955	4.74691
10.8559	-0.15771	4.42499	4.7577
10.8626	-0.15801	4.44037	4.76849
10.8693	-0.15831	4.4558	4.7791
10.8759	-0.15849	4.47142	4.78953
10.8826	-0.15855	4.48722	4.79978
10.8893	-0.15849	4.50319	4.80992
10.8959	-0.15831	4.51922	4.82023
10.9026	-0.15795	4.53508	4.83066
10.9093	-0.15748	4.55046	4.84121
10.9159	-0.157	4.56524	4.85182
10.9226	-0.15646	4.57948	4.86225
10.9293	-0.15599	4.59355	4.87256
10.9359	-0.15557	4.6078	4.88275
10.9426	-0.15527	4.62222	4.893
10.9493	-0.15509	4.63682	4.90338
10.9559	-0.15503	4.65149	4.91416
10.9626	-0.15503	4.66597	4.92549
10.9693	-0.15515	4.68028	4.93747
10.9759	-0.15533	4.69434	4.95005
10.9826	-0.15557	4.70811	4.9631
10.9893	-0.15581	4.72146	4.97657
10.9959	-0.15604	4.73422	4.99052
11.0026	-0.15628	4.74638	5.00524
11.0093	-0.15646	4.75782	5.02086
11.0159	-0.15664	4.76861	5.03755
11.0226	-0.15676	4.77874	5.05525
11.0293	-0.15688	4.78804	5.07402
11.0359	-0.15694	4.79645	5.09369
11.0426	-0.15688	4.80372	5.11414
11.0493	-0.15688	4.8098	5.13518
11.0559	-0.15676	4.81474	5.15688
11.0626	-0.15658	4.81868	5.17911
11.0693	-0.1564	4.82166	5.20217
11.0759	-0.15622	4.8238	5.22602
11.0826	-0.15599	4.82512	5.25069
11.0893	-0.15575	4.82565	5.27597
11.0959	-0.15545	4.82547	5.30165
11.1026	-0.15521	4.82464	5.32782
11.1093	-0.15491	4.82327	5.3544
11.1159	-0.15461	4.82124	5.38152
11.1226	-0.15426	4.8188	5.409
11.1293	-0.1539	4.81611	5.43684
11.1359	-0.15354	4.81349	5.46503
11.1426	-0.15312	4.81117	5.49364
11.1493	-0.15271	4.80938	5.52285
11.1559	-0.15223	4.80801	5.55247
11.1626	-0.15175	4.80688	5.58245
11.1693	-0.15128	4.80574	5.61255
11.1759	-0.15074	4.80473	5.64247
11.1826	-0.15014	4.80396	5.67222
11.1893	-0.14955	4.8039	5.70178
11.1959	-0.14889	4.80491	5.73116
11.2026	-0.14812	4.80699	5.76031
11.2093	-0.14734	4.80986	5.78922
11.2159	-0.14651	4.81313	5.81741
11.2226	-0.14567	4.81641	5.84465
11.2293	-0.14484	4.81975	5.87058
11.2359	-0.144	4.82345	5.8952
11.2426	-0.14317	4.82762	5.9185
11.2493	-0.14234	4.83239	5.94074
11.2559	-0.14156	4.83751	5.96201
11.2626	-0.14079	4.843	5.98228
11.2693	-0.13995	4.84854	6.00123
11.2759	-0.13912	4.85432	6.01852
11.2826	-0.13828	4.8604	6.03378
11.2893	-0.13733	4.8669	6.04707
11.2959	-0.13644	4.87375	6.05846
11.3026	-0.13554	4.88096	6.06805
11.3093	-0.13465	4.88847	6.07598
11.3159	-0.13381	4.89634	6.08206
11.3226	-0.1331	4.90469	6.08641
11.3293	-0.1325	4.91345	6.08903
11.3359	-0.13202	4.92275	6.09022
11.3426	-0.13167	4.93234	6.09011
11.3493	-0.13143	4.9423	6.08879
11.3559	-0.13131	4.95267	6.08635
11.3626	-0.13125	4.96352	6.08271
11.3693	-0.13125	4.9749	6.07783
11.3759	-0.13131	4.98694	6.07169
11.3826	-0.13137	4.99958	6.0643
11.3893	-0.13149	5.01269	6.05589
11.3959	-0.13167	5.02628	6.04665
11.4026	-0.13185	5.04011	6.0367
11.4093	-0.13208	5.05406	6.02627
11.4159	-0.13244	5.06812	6.01554
11.4226	-0.1328	5.08249	6.00451
11.4293	-0.13328	5.09727	5.99348
11.4359	-0.13381	5.11247	5.98264
11.4426	-0.13435	5.12797	5.97191
11.4493	-0.135	5.14364	5.9613
11.4559	-0.1356	5.15938	5.95081
11.4626	-0.13626	5.17535	5.94044
11.4693	-0.13691	5.19168	5.9303
11.4759	-0.13751	5.20831	5.92065
11.4826	-0.1381	5.22536	5.91165
11.4893	-0.13864	5.2427	5.90336
11.4959	-0.13918	5.26041	5.89591
11.5026	-0.13959	5.27841	5.8893
11.5093	-0.14001	5.29677	5.88369
11.5159	-0.14043	5.31542	5.87928
11.5226	-0.14079	5.33414	5.87601
11.5293	-0.1412	5.3528	5.87392
11.5359	-0.14168	5.37145	5.87279
11.5426	-0.14216	5.39005	5.87267
11.5493	-0.14275	5.40876	5.87356
11.5559	-0.14341	5.42778	5.87565
11.5626	-0.14406	5.44715	5.87892
11.5693	-0.14478	5.46682	5.88334
11.5759	-0.14538	5.48643	5.88876
11.5826	-0.14591	5.5058	5.89502
11.5893	-0.14633	5.5247	5.90193
11.5959	-0.14657	5.54293	5.9095
11.6026	-0.14663	5.56052	5.91791
11.6093	-0.14651	5.57744	5.92727
11.6159	-0.14633	5.59372	5.93764
11.6226	-0.14603	5.60927	5.94884
11.6293	-0.14573	5.62418	5.96046
11.6359	-0.14538	5.63842	5.97221
11.6426	-0.14502	5.65213	5.98365
11.6493	-0.14472	5.66518	5.99486
11.6559	-0.14436	5.67752	6.00582
11.6626	-0.14412	5.68914	6.01667
11.6693	-0.14383	5.69981	6.02734
11.6759	-0.14359	5.70935	6.03747
11.6826	-0.14335	5.71746	6.04671
11.6893	-0.14317	5.72395	6.05482
11.6959	-0.14299	5.72872	6.06161
11.7026	-0.14281	5.73188	6.06716
11.7093	-0.14275	5.73373	6.07145
11.7159	-0.14263	5.7345	6.07437
11.7226	-0.14257	5.73432	6.07574
11.7293	-0.14246	5.73313	6.07532
11.7359	-0.14234	5.73075	6.07318
11.7426	-0.14228	5.72735	6.06942
11.7493	-0.1421	5.72306	6.06424
11.7559	-0.14198	5.71811	6.05768
11.7626	-0.14186	5.71251	6.04987
11.7693	-0.14168	5.70601	6.04063
11.7759	-0.14144	5.69862	6.03026
11.7826	-0.14126	5.69046	6.01882
11.7893	-0.14102	5.68163	6.00666
11.7959	-0.14085	5.67263	5.99402
11.8026	-0.14055	5.66363	5.98097
11.8093	-0.14025	5.65463	5.96744
11.8159	-0.13995	5.64551	5.95325
11.8226	-0.13959	5.63628	5.93847
11.8293	-0.1393	5.62704	5.92309
11.8359	-0.13894	5.61786	5.90742
11.8426	-0.1387	5.60898	5.89162
11.8493	-0.1384	5.60027	5.87594
11.8559	-0.13816	5.59163	5.86063
11.8626	-0.13798	5.58311	5.84555
11.8693	-0.13787	5.57482	5.83082
11.8759	-0.13775	5.56696	5.81634
11.8826	-0.13769	5.55956	5.80204
11.8893	-0.13763	5.55277	5.78797
11.8959	-0.13757	5.54657	5.7742
11.9026	-0.13757	5.54109	5.76079
11.9093	-0.13757	5.53626	5.74779
11.9159	-0.13751	5.53221	5.73552
11.9226	-0.13739	5.52881	5.72413
11.9293	-0.13727	5.52607	5.71376
11.9359	-0.13703	5.52386	5.7047
11.9426	-0.13667	5.52225	5.69671
11.9493	-0.1362	5.52142	5.68974
11.9559	-0.1356	5.52136	5.68366
11.9626	-0.13489	5.52177	5.67836
11.9693	-0.13411	5.52237	5.67389
11.9759	-0.1334	5.52279	5.67037
11.9826	-0.13262	5.52279	5.66781
11.9893	-0.13191	5.52243	5.66614
11.9959	-0.13125	5.52183	5.66536
12.0026	-0.13071	5.52094	5.66536
12.0093	-0.13018	5.51975	5.66596
12.0159	-0.1297	5.51802	5.66685
12.0226	-0.12922	5.51563	5.66781
12.0293	-0.12881	5.51254	5.6687
12.0359	-0.12833	5.50884	5.66948
12.0426	-0.12797	5.50449	5.67019
12.0493	-0.12767	5.4993	5.67091
12.0559	-0.12749	5.49316	5.67138
12.0626	-0.12749	5.48619	5.67132
12.0693	-0.12773	5.4785	5.67043
12.0759	-0.12815	5.47034	5.6684
12.0826	-0.12887	5.46187	5.66518
12.0893	-0.12982	5.45305	5.66089
12.0959	-0.13089	5.44381	5.65594
12.1026	-0.13214	5.4341	5.65064
12.1093	-0.13351	5.42408	5.64504
12.1159	-0.13494	5.41395	5.63914
12.1226	-0.13632	5.40405	5.63306
12.1293	-0.13775	5.3944	5.62662
12.1359	-0.13912	5.3851	5.62006
12.1426	-0.14049	5.3761	5.61339
12.1493	-0.14186	5.3674	5.60683
12.1559	-0.14317	5.35905	5.60069
12.1626	-0.14454	5.35119	5.59509
12.1693	-0.14597	5.34391	5.5902
12.1759	-0.1474	5.33754	5.58621
12.1826	-0.14889	5.33223	5.58323
12.1893	-0.15032	5.32812	5.58144
12.1959	-0.15181	5.32514	5.58102
12.2026	-0.15318	5.32347	5.58221
12.2093	-0.1545	5.32287	5.58525
12.2159	-0.15563	5.32341	5.59038
12.2226	-0.15658	5.32496	5.59783
12.2293	-0.1573	5.32758	5.6079
12.2359	-0.15783	5.33116	5.62054
12.2426	-0.15813	5.33545	5.63568
12.2493	-0.15825	5.34004	5.65296
12.2559	-0.15825	5.34433	5.67216
12.2626	-0.15819	5.34785	5.69302
12.2693	-0.15807	5.34999	5.71519
12.2759	-0.15795	5.35035	5.7382
12.2826	-0.15789	5.34868	5.76138
12.2893	-0.15789	5.34439	5.78397
12.2959	-0.15789	5.33718	5.80508
12.3026	-0.15789	5.32651	5.82397
12.3093	-0.15789	5.31226	5.83983
12.3159	-0.15789	5.29426	5.85234
12.3226	-0.15777	5.27257	5.8611
12.3293	-0.15754	5.2473	5.86593
12.3359	-0.15724	5.21845	5.86659
12.3426	-0.15676	5.18614	5.86319
12.3493	-0.15622	5.1505	5.8558
12.3559	-0.15557	5.11187	5.84453
12.3626	-0.15479	5.07081	5.82975
12.3693	-0.15396	5.02783	5.81169
12.3759	-0.15306	4.98348	5.79053
12.3826	-0.15211	4.93818	5.76681
12.3893	-0.15128	4.89229	5.74094
12.3959	-0.15044	4.84586	5.71364
12.4026	-0.14973	4.79913	5.68539
12.4093	-0.14919	4.75234	5.65678
12.4159	-0.14877	4.70567	5.62811
12.4226	-0.14853	4.6593	5.59962
12.4293	-0.14848	4.61358	5.57149
12.4359	-0.14859	4.56893	5.54389
12.4426	-0.14883	4.52572	5.51701
12.4493	-0.14919	4.4843	5.49114
12.4559	-0.14967	4.44478	5.4664
12.4626	-0.15014	4.40699	5.44268
12.4693	-0.15062	4.37087	5.41979
12.4759	-0.15104	4.33654	5.39756
12.4826	-0.15134	4.30417	5.37604
12.4893	-0.15152	4.27419	5.35524
12.4959	-0.15146	4.24677	5.33515
12.5026	-0.15116	4.2221	5.31596
12.5093	-0.15056	4.2004	5.29754
12.5159	-0.14955	4.1821	5.2799
12.5226	-0.14818	4.16756	5.26291
12.5293	-0.14633	4.15707	5.24658
12.5359	-0.144	4.15063	5.23102
12.5426	-0.1412	4.14807	5.21642
12.5493	-0.13787	4.14932	5.20295
12.5559	-0.13393	4.15409	5.19067
12.5626	-0.12952	4.16213	5.17976
12.5693	-0.12463	4.17304	5.16993
12.5759	-0.11927	4.18633	5.16111
12.5826	-0.11349	4.20153	5.15294
12.5893	-0.10735	4.21798	5.14501
12.5959	-0.10091	4.23515	5.13697
12.6026	-0.09435	4.25225	5.12838
12.6093	-0.08774	4.26835	5.11909
12.6159	-0.08112	4.28247	5.10871
12.6226	-0.07474	4.29398	5.09703
12.6293	-0.0686	4.30238	5.08368
12.6359	-0.06288	4.30751	5.06824
12.6426	-0.05776	4.3093	5.0503
12.6493	-0.05329	4.30739	5.02962
12.6559	-0.04965	4.30179	5.00619
12.6626	-0.04691	4.29249	4.98021
12.6693	-0.04518	4.27973	4.95183
12.6759	-0.04447	4.26406	4.92114
12.6826	-0.04488	4.24618	4.88812
12.6893	-0.04631	4.22668	4.85277
12.6959	-0.04882	4.20612	4.8151
12.7026	-0.05227	4.18496	4.77546
12.7093	-0.05651	4.16338	4.73428
12.7159	-0.06139	4.14145	4.6922
12.7226	-0.06682	4.11958	4.64976
12.7293	-0.07248	4.09818	4.60708
12.7359	-0.07838	4.07773	4.56428
12.7426	-0.08434	4.05872	4.52167
12.7493	-0.09018	4.04143	4.47941
12.7559	-0.0959	4.026	4.43804
12.7626	-0.10145	4.01241	4.39805
12.7693	-0.10675	4.0006	4.35966
12.7759	-0.11182	3.99059	4.32277
12.7826	-0.11665	3.98219	4.28736
12.7893	-0.12124	3.97539	4.25351
12.7959	-0.12559	3.97021	4.22114
12.8026	-0.12958	3.96651	4.19062
12.8093	-0.13322	3.96436	4.16219
12.8159	-0.13649	3.96353	4.13614
12.8226	-0.13936	3.96389	4.1123
12.8293	-0.14174	3.96538	4.09055
12.8359	-0.14377	3.96806	4.07052
12.8426	-0.14532	3.97199	4.05204
12.8493	-0.14657	3.9773	4.03517
12.8559	-0.14746	3.98409	4.01992
12.8626	-0.14812	3.99226	4.00639
12.8693	-0.14859	4.00174	3.99464
12.8759	-0.14889	4.01258	3.98487
12.8826	-0.14907	4.02498	3.97712
12.8893	-0.14913	4.03923	3.97152
12.8959	-0.14913	4.05562	3.96806
12.9026	-0.14901	4.07433	3.96687
12.9093	-0.14883	4.09555	3.96806
12.9159	-0.14853	4.11951	3.97199
12.9226	-0.14812	4.14628	3.97891
12.9293	-0.14758	4.17632	3.98904
12.9359	-0.14687	4.20964	4.00239
12.9426	-0.14597	4.24629	4.0189
12.9493	-0.14496	4.28611	4.03833
12.9559	-0.14365	4.32885	4.06081
12.9626	-0.14222	4.37444	4.08638
12.9693	-0.14055	4.4226	4.11505
12.9759	-0.13864	4.47303	4.14687
12.9826	-0.13655	4.52501	4.1818
12.9893	-0.13429	4.57764	4.21959
12.9959	-0.13196	4.62961	4.25971
13.0026	-0.12958	4.67986	4.30131
13.0093	-0.1272	4.72707	4.34345
13.0159	-0.12487	4.77028	4.38535
13.0226	-0.12267	4.80849	4.42636
13.0293	-0.12064	4.84073	4.46576
13.0359	-0.11891	4.86612	4.50289
13.0426	-0.11736	4.88389	4.53711
13.0493	-0.11611	4.8936	4.56768
13.0559	-0.1151	4.89503	4.59391
13.0626	-0.11444	4.88824	4.61543
13.0693	-0.11402	4.87351	4.632
13.0759	-0.11396	4.85128	4.64338
13.0826	-0.11426	4.82219	4.64976
13.0893	-0.11492	4.78673	4.65119
13.0959	-0.11599	4.74572	4.64797
13.1026	-0.11742	4.70007	4.64046
13.1093	-0.11921	4.65077	4.62931
13.1159	-0.12141	4.59909	4.61507
13.1226	-0.12386	4.5464	4.59838
13.1293	-0.12654	4.49371	4.5799
13.1359	-0.12934	4.44198	4.56047
13.1426	-0.1322	4.39173	4.54062
13.1493	-0.135	4.34351	4.52089
13.1559	-0.13775	4.29761	4.50176
13.1626	-0.14031	4.25452	4.48334
13.1693	-0.14275	4.21441	4.46594
13.1759	-0.14496	4.17739	4.44984
13.1826	-0.14704	4.14348	4.43542
13.1893	-0.14889	4.11278	4.42278
13.1959	-0.15062	4.0853	4.41205
13.2026	-0.15223	4.0611	4.40341
13.2093	-0.15372	4.03994	4.39662
13.2159	-0.15497	4.02152	4.39167
13.2226	-0.1561	4.00555	4.38845
13.2293	-0.15706	3.99196	4.38678
13.2359	-0.15783	3.98088	4.38672
13.2426	-0.15843	3.97247	4.38815
13.2493	-0.15891	3.96669	4.39119
13.2559	-0.15926	3.96335	4.39578
13.2626	-0.15956	3.9621	4.40186
13.2693	-0.1598	3.96252	4.40925
13.2759	-0.16004	3.9643	4.41784
13.2826	-0.16028	3.96734	4.42749
13.2893	-0.16057	3.97146	4.43798
13.2959	-0.16093	3.97664	4.44925
13.3026	-0.16123	3.9829	4.46117
13.3093	-0.16147	3.99017	4.4738
[truncated: 2,776 more rows]

## Sheet: C
Time (min)	A280
		EXTL3	EXT1/EXT2
	GlcNAc-Tetra-BETA	GlcNAc-Tetra-BETA	GlcNAc-Tetra-BETA
0.0026	-0.02778	0.521183	0.63777
0.009267	-0.02801	0.52321	0.63777
0.015933	-0.02813	0.52464	0.637531
0.0226	-0.02819	0.525653	0.637054
0.029267	-0.02819	0.526369	0.636399
0.035933	-0.02813	0.527024	0.635624
0.0426	-0.02807	0.52762	0.63473
0.049267	-0.02807	0.528097	0.633895
0.055933	-0.02813	0.528276	0.633061
0.0626	-0.02819	0.527918	0.632048
0.069267	-0.02831	0.527024	0.630856
0.075933	-0.02849	0.525653	0.629544
0.0826	-0.02873	0.523925	0.628412
0.089267	-0.02897	0.521839	0.627577
0.095933	-0.02921	0.519335	0.627279
0.1026	-0.0295	0.516415	0.627577
0.109267	-0.02986	0.512898	0.628352
0.115933	-0.03016	0.508964	0.629425
0.1226	-0.03052	0.504851	0.630796
0.129267	-0.03082	0.500858	0.632286
0.135933	-0.03117	0.497162	0.633895
0.1426	-0.03147	0.493884	0.635684
0.149267	-0.03183	0.490963	0.63765
0.155933	-0.03207	0.488341	0.639677
0.1626	-0.03237	0.485897	0.641823
0.169267	-0.0326	0.483572	0.643969
0.175933	-0.03284	0.481486	0.646234
0.1826	-0.03308	0.479698	0.648797
0.189267	-0.03326	0.478387	0.651717
0.195933	-0.03344	0.477731	0.655115
0.2026	-0.03356	0.47785	0.65881
0.209267	-0.03362	0.478685	0.662684
0.215933	-0.03362	0.480175	0.66638
0.2226	-0.03356	0.482321	0.669777
0.229267	-0.03344	0.485003	0.672698
0.235933	-0.03332	0.48846	0.675082
0.2426	-0.03314	0.492752	0.677109
0.249267	-0.03302	0.497818	0.678837
0.255933	-0.0329	0.503302	0.680208
0.2626	-0.0329	0.509083	0.681102
0.269267	-0.03296	0.515103	0.681281
0.275933	-0.03314	0.521541	0.680327
0.2826	-0.03344	0.528932	0.678122
0.289267	-0.03386	0.537395	0.674903
0.295933	-0.03433	0.546873	0.670969
0.3026	-0.03487	0.557065	0.666797
0.309267	-0.03541	0.567675	0.662684
0.315933	-0.03594	0.578701	0.658512
0.3226	-0.03642	0.590265	0.654042
0.329267	-0.03678	0.602424	0.648916
0.335933	-0.03713	0.61506	0.642836
0.3426	-0.03737	0.627995	0.635862
0.349267	-0.03755	0.640988	0.627875
0.355933	-0.03767	0.654042	0.619113
0.3626	-0.03773	0.667214	0.609756
0.369267	-0.03779	0.680625	0.60004
0.375933	-0.03779	0.694275	0.590146
0.3826	-0.03785	0.707805	0.580132
0.389267	-0.03791	0.721097	0.569999
0.395933	-0.03797	0.733912	0.559866
0.4026	-0.03809	0.746191	0.549614
0.409267	-0.03815	0.757992	0.539482
0.415933	-0.03827	0.769377	0.529468
0.4226	-0.03839	0.780284	0.519812
0.429267	-0.03844	0.790477	0.510454
0.435933	-0.0385	0.799894	0.501394
0.4426	-0.03856	0.808358	0.492632
0.449267	-0.03868	0.815868	0.484169
0.455933	-0.0388	0.822365	0.476122
0.4626	-0.03898	0.827968	0.468493
0.469267	-0.0391	0.832617	0.46128
0.475933	-0.03934	0.836194	0.454664
0.4826	-0.03952	0.838578	0.448585
0.489267	-0.03976	0.83971	0.443161
0.495933	-0.03994	0.839412	0.438452
0.5026	-0.04011	0.837803	0.434458
0.509267	-0.04017	0.834823	0.430942
0.515933	-0.04023	0.830591	0.427961
0.5226	-0.04029	0.825286	0.425339
0.529267	-0.04023	0.818908	0.423312
0.535933	-0.04023	0.811398	0.42206
0.5426	-0.04023	0.802875	0.421524
0.549267	-0.04029	0.793159	0.421643
0.555933	-0.04035	0.782311	0.422359
0.5626	-0.04047	0.770271	0.42361
0.569267	-0.04065	0.757217	0.425518
0.575933	-0.04083	0.743032	0.428021
0.5826	-0.04107	0.727892	0.43112
0.589267	-0.04125	0.711918	0.434399
0.595933	-0.04148	0.695288	0.437856
0.6026	-0.0416	0.678241	0.441313
0.609267	-0.04178	0.660717	0.444829
0.615933	-0.0419	0.642776	0.448406
0.6226	-0.04202	0.624359	0.452101
0.629267	-0.04208	0.605464	0.455856
0.635933	-0.0422	0.58639	0.459731
0.6426	-0.04226	0.567257	0.463903
0.649267	-0.04226	0.548244	0.468373
0.655933	-0.04232	0.529289	0.473142
0.6626	-0.04226	0.510454	0.478029
0.669267	-0.04226	0.491738	0.483096
0.675933	-0.0422	0.47338	0.488281
0.6826	-0.0422	0.455678	0.493467
0.689267	-0.0422	0.438571	0.498712
0.695933	-0.04226	0.422299	0.504017
0.7026	-0.04244	0.406682	0.50956
0.709267	-0.04274	0.391781	0.515223
0.715933	-0.04309	0.377715	0.521064
0.7226	-0.04363	0.364482	0.526965
0.729267	-0.04417	0.352085	0.532985
0.735933	-0.04476	0.340283	0.539184
0.7426	-0.04536	0.329137	0.545681
0.749267	-0.04596	0.318527	0.552595
0.755933	-0.04649	0.308752	0.559866
0.7626	-0.04703	0.300229	0.567496
0.769267	-0.0475	0.293136	0.575483
0.775933	-0.04792	0.287592	0.583827
0.7826	-0.04828	0.28336	0.592589
0.789267	-0.04858	0.280321	0.60147
0.795933	-0.04882	0.277996	0.61053
0.8026	-0.049	0.276506	0.61965
0.809267	-0.04911	0.27585	0.628829
0.815933	-0.04917	0.276089	0.638187
0.8226	-0.04911	0.27746	0.647664
0.829267	-0.049	0.280023	0.65726
0.835933	-0.04888	0.283778	0.666797
0.8426	-0.0487	0.288665	0.676155
0.849267	-0.04852	0.294507	0.685215
0.855933	-0.04828	0.301063	0.693858
0.8626	-0.04816	0.308096	0.701964
0.869267	-0.04804	0.315547	0.709653
0.875933	-0.04798	0.323296	0.716984
0.8826	-0.04798	0.331283	0.723958
0.889267	-0.04804	0.339568	0.730515
0.895933	-0.04816	0.347972	0.736415
0.9026	-0.04834	0.356615	0.741482
0.909267	-0.04852	0.365257	0.745654
0.915933	-0.04876	0.37396	0.748932
0.9226	-0.04894	0.382602	0.751376
0.929267	-0.04905	0.391304	0.753224
0.935933	-0.04917	0.400186	0.754416
0.9426	-0.04917	0.409126	0.754774
0.949267	-0.04911	0.418067	0.753999
0.955933	-0.049	0.42671	0.752032
0.9626	-0.04882	0.434875	0.748754
0.969267	-0.0487	0.442505	0.744224
0.975933	-0.04852	0.449657	0.738621
0.9826	-0.0484	0.456333	0.732124
0.989267	-0.0484	0.462711	0.724733
0.995933	-0.0484	0.468671	0.716507
1.0026	-0.04858	0.474393	0.707567
1.00927	-0.04882	0.479877	0.69797
1.01593	-0.04911	0.485241	0.687778
1.0226	-0.04947	0.490367	0.677049
1.02927	-0.04983	0.495195	0.665784
1.03593	-0.05019	0.499606	0.653863
1.0426	-0.05049	0.5036	0.641227
1.04927	-0.05084	0.507295	0.627935
1.05593	-0.05108	0.510931	0.614166
1.0626	-0.05132	0.514686	0.6001
1.06927	-0.05162	0.51856	0.585914
1.07593	-0.05192	0.522494	0.571609
1.0826	-0.05227	0.526309	0.557303
1.08927	-0.05269	0.529945	0.542939
1.09593	-0.05311	0.533521	0.528753
1.1026	-0.05352	0.537097	0.514805
1.10927	-0.05388	0.540793	0.501096
1.11593	-0.05424	0.544608	0.487685
1.1226	-0.05448	0.548422	0.474393
1.12927	-0.05454	0.552237	0.46134
1.13593	-0.05448	0.556052	0.448406
1.1426	-0.05424	0.559926	0.435829
1.14927	-0.05382	0.56386	0.42367
1.15593	-0.05341	0.567794	0.412107
1.1626	-0.05287	0.571609	0.401318
1.16927	-0.05245	0.575364	0.391245
1.17593	-0.05203	0.579059	0.381947
1.1826	-0.05174	0.582993	0.373423
1.18927	-0.05156	0.587165	0.365674
1.19593	-0.0515	0.591636	0.358701
1.2026	-0.0515	0.596225	0.352681
1.20927	-0.05168	0.600576	0.347495
1.21593	-0.05186	0.60451	0.343084
1.2226	-0.05209	0.608087	0.33927
1.22927	-0.05233	0.611424	0.335991
1.23593	-0.05263	0.614762	0.33325
1.2426	-0.05287	0.618339	0.330985
1.24927	-0.05305	0.621915	0.329375
1.25593	-0.05329	0.625312	0.328541
1.2626	-0.05347	0.628412	0.328422
1.26927	-0.05358	0.631154	0.329018
1.27593	-0.05376	0.633478	0.330389
1.2826	-0.05388	0.635684	0.332415
1.28927	-0.05406	0.63771	0.334978
1.29593	-0.05424	0.639796	0.337899
1.3026	-0.05448	0.642002	0.341117
1.30927	-0.05466	0.644207	0.344455
1.31593	-0.0549	0.646353	0.347853
1.3226	-0.05513	0.648201	0.351191
1.32927	-0.05531	0.649691	0.354528
1.33593	-0.05543	0.650704	0.357926
1.3426	-0.05543	0.65136	0.361502
1.34927	-0.05537	0.651717	0.365376
1.35593	-0.05519	0.651896	0.369549
1.3626	-0.05496	0.652015	0.3739
1.36927	-0.05466	0.652194	0.378072
1.37593	-0.0543	0.652492	0.382006
1.3826	-0.05394	0.652671	0.385404
1.38927	-0.05364	0.65273	0.388443
1.39593	-0.05335	0.652611	0.391066
1.4026	-0.05317	0.652373	0.39345
1.40927	-0.05305	0.652015	0.395775
1.41593	-0.05299	0.651717	0.398099
1.4226	-0.05305	0.651419	0.400543
1.42927	-0.05311	0.651121	0.403225
1.43593	-0.05311	0.650585	0.406027
1.4426	-0.05317	0.649929	0.408709
1.44927	-0.05305	0.648975	0.411212
1.45593	-0.05287	0.647783	0.413477
1.4626	-0.05245	0.646472	0.415444
1.46927	-0.0518	0.644922	0.417292
1.47593	-0.0509	0.643194	0.41908
1.4826	-0.04977	0.641406	0.42069
1.48927	-0.04834	0.639558	0.42212
1.49593	-0.04667	0.637829	0.423253
1.5026	-0.04476	0.636041	0.424087
1.50927	-0.0428	0.634193	0.424802
1.51593	-0.04071	0.632226	0.425518
1.5226	-0.03868	0.630081	0.426471
1.52927	-0.03678	0.627875	0.427663
1.53593	-0.03499	0.625491	0.429153
1.5426	-0.03344	0.622988	0.430942
1.54927	-0.03207	0.620425	0.432909
1.55593	-0.03093	0.617862	0.434995
1.5626	-0.03004	0.615478	0.4372
1.56927	-0.02927	0.613391	0.439405
1.57593	-0.02867	0.611782	0.44179
1.5826	-0.02819	0.610709	0.444591
1.58927	-0.02772	0.610292	0.447989
1.59593	-0.0273	0.61059	0.45222
1.6026	-0.02694	0.612497	0.457466
1.60927	-0.02658	0.61965	0.464082
1.61593	-0.02629	0.644684	0.473201
1.6226	-0.02599	0.722706	0.488341
1.62927	-0.02581	0.930071	0.517726
1.63593	-0.02557	1.40285	0.57739
1.6426	-0.02545	2.34073	0.693858
1.64927	-0.02533	3.98499	0.90462
1.65593	-0.02527	6.56837	1.25539
1.6626	-0.02521	10.2504	1.79499
1.66927	-0.02509	15.0612	2.57218
1.67593	-0.02497	20.8774	3.64101
1.6826	-0.02486	27.4382	5.0779
1.68927	-0.02468	34.3956	7.002
1.69593	-0.0245	41.3808	9.5827
1.7026	-0.0242	48.0632	13.0218
1.70927	-0.02378	54.1903	17.511
1.71593	-0.02325	59.6011	23.1792
1.7226	-0.02247	64.2159	30.0544
1.72927	-0.0214	68.0128	38.0484
1.73593	-0.01991	71.0002	46.9588
1.7426	-0.01776	73.1916	56.4737
1.74927	-0.0149	74.5874	66.1748
1.75593	-0.01097	75.1645	75.5475
1.7626	-0.00572	74.8768	84.0118
1.76927	0.001192	73.6637	90.9806
1.77593	0.010133	71.4657	95.9366
1.7826	0.021398	68.2445	98.5076
1.78927	0.035465	63.9999	98.5206
1.79593	0.052452	58.7849	96.0267
1.8026	0.072539	52.7192	91.3011
1.80927	0.095665	46.0039	84.8225
1.81593	0.121355	38.9316	77.2281
1.8226	0.149071	31.8717	69.2297
1.82927	0.17792	25.2195	61.4881
1.83593	0.206709	19.3231	54.4758
1.8426	0.234187	14.4367	48.4058
1.84927	0.258803	10.7513	43.2947
1.85593	0.279248	8.49688	39.1502
1.8626	0.294149	8.02982	36.1729
1.86927	0.302613	9.79763	34.818
1.87593	0.303924	14.145	35.6334
1.8826	0.297844	21.0518	38.9468
1.88927	0.284553	29.9757	44.6008
1.89593	0.264525	39.9352	51.9161
1.9026	0.238478	49.813	59.9202
1.90927	0.207663	58.731	67.7189
1.91593	0.173092	66.3134	74.8116
1.9226	0.136077	72.7349	81.2081
1.92927	0.097871	78.5707	87.3244
1.93593	0.059426	84.5421	93.7446
1.9426	0.021756	91.267	100.966
1.94927	-0.01448	99.0896	109.233
1.95593	-0.04858	108.031	118.504
1.9626	-0.08005	117.871	128.569
1.96927	-0.1086	128.321	139.239
1.97593	-0.13399	139.24	150.549
1.9826	-0.15599	150.772	162.845
1.98927	-0.17446	163.349	176.703
1.99593	-0.18936	177.505	192.676
2.0026	-0.20081	193.543	210.908
2.00927	-0.20874	211.155	230.785
2.01593	-0.21344	229.165	250.743
2.0226	-0.21523	245.54	268.402
2.02927	-0.2144	257.755	281.011
2.03593	-0.2116	263.428	286.127
2.0426	-0.2073	260.992	282.275
2.04927	-0.20224	250.148	269.348
2.05593	-0.19693	231.92	248.6
2.0626	-0.19222	208.305	222.266
2.06927	-0.18853	181.721	192.982
2.07593	-0.18638	154.479	163.24
2.0826	-0.18626	128.431	135.014
2.08927	-0.18829	104.836	109.617
2.09593	-0.1927	84.3733	87.7179
2.1026	-0.19944	67.24	69.4571
2.10927	-0.20838	53.2675	54.574
2.11593	-0.2194	42.0368	42.5104
2.1226	-0.2321	32.9665	32.4544
2.12927	-0.24623	25.3416	23.3368
2.13593	-0.26131	18.2819	13.8393
2.1426	-0.27692	10.7006	2.50125
2.14927	-0.29248	1.34057	-12.0123
2.15593	-0.30762	-11.0355	-30.5275
2.1626	-0.32187	-27.3114	-53.0126
2.16927	-0.33492	-47.6611	-78.4501
2.17593	-0.34648	-71.3499	-105.036
2.1826	-0.3565	-96.8203	-130.652
2.18927	-0.3652	-122.061	-153.41
2.19593	-0.37271	-145.114	-172.07
2.2026	-0.3795	-164.523	-186.177
2.20927	-0.38606	-179.565	-195.958
2.21593	-0.39291	-190.234	-202.062
2.2226	-0.40042	-197.037	-205.293
2.22927	-0.40907	-200.734	-206.417
2.23593	-0.4189	-202.112	-206.06
2.2426	-0.42999	-201.846	-204.683
2.24927	-0.44209	-200.447	-202.604
2.25593	-0.45502	-198.278	-200.034
2.2626	-0.46837	-195.58	-197.111
2.26927	-0.48161	-192.517	-193.931
2.27593	-0.49436	-189.196	-190.561
2.2826	-0.50628	-185.688	-187.049
2.28927	-0.51713	-182.039	-183.429
2.29593	-0.52667	-178.281	-179.725
2.3026	-0.53483	-174.432	-175.947
2.30927	-0.54145	-170.506	-172.101
2.31593	-0.54646	-166.515	-168.19
2.3226	-0.54973	-162.466	-164.214
2.32927	-0.55099	-158.362	-160.178
2.33593	-0.54979	-154.202	-156.081
2.3426	-0.54532	-149.977	-151.921
2.34927	-0.53644	-145.67	-147.682
2.35593	-0.52118	-141.249	-143.328
2.3626	-0.49657	-136.66	-138.799
2.36927	-0.45812	-131.814	-133.994
2.37593	-0.39947	-126.57	-128.763
2.3826	-0.31179	-120.717	-122.887
2.38927	-0.18394	-113.948	-116.062
2.39593	-0.00256	-105.849	-107.868
2.4026	0.246704	-95.8872	-97.7579
2.40927	0.578105	-83.4165	-85.0533
2.41593	1.00333	-67.7179	-68.9809
2.4226	1.52886	-48.0747	-48.764
2.42927	2.1528	-23.8961	-23.772
2.43593	2.86174	5.12552	6.293
2.4426	3.62879	38.8424	41.2121
2.44927	4.4139	76.4925	80.1077
2.45593	5.16659	116.583	121.364
2.4626	5.83094	156.845	162.615
2.46927	6.35254	194.302	200.826
2.47593	6.68484	225.525	232.539
2.4826	6.79529	247.123	254.335
2.48927	6.6703	256.426	263.521
2.49593	6.31785	252.205	258.869
2.5026	5.76776	235.156	241.123
2.50927	5.06794	207.909	213.001
2.51593	4.278	174.468	178.62
2.5226	3.46094	139.274	142.517
2.52927	2.67416	106.21	108.636
2.53593	1.96356	77.8968	79.6341
2.5426	1.3597	55.4876	56.6801
2.54927	0.876904	38.8914	39.6867
2.55593	0.514865	27.2425	27.7758
2.5626	0.261128	19.3807	19.7605
2.56927	0.095367	14.1964	14.495
2.57593	-0.00632	10.7989	11.0543
2.5826	-0.06682	8.55029	8.7775
2.58927	-0.10449	7.02727	7.23058
2.59593	-0.13191	5.96273	6.14369
2.6026	-0.15575	5.19222	5.35297
2.60927	-0.17858	4.61501	4.75907
2.61593	-0.20027	4.16917	4.30053
2.6226	-0.21952	3.81619	3.93832
2.62927	-0.2349	3.5314	3.64685
2.63593	-0.24509	3.2984	3.40915
2.6426	-0.24956	3.1057	3.21364
2.64927	-0.24825	2.94447	3.05206
2.65593	-0.24182	2.80797	2.91818
2.6626	-0.23115	2.69079	2.80666
2.66927	-0.21744	2.58851	2.71285
2.67593	-0.20188	2.49779	2.63226
2.6826	-0.18549	2.41589	2.56085
2.68927	-0.16916	2.34067	2.49565
2.69593	-0.15336	2.27058	2.43443
2.7026	-0.1387	2.2046	2.37608
2.70927	-0.12541	2.14189	2.32005
2.71593	-0.11361	2.08199	2.26629
2.7226	-0.10347	2.02477	2.21497
2.72927	-0.09495	1.97005	2.16639
2.73593	-0.08792	1.9179	2.12097
2.7426	-0.08231	1.86831	2.07895
2.74927	-0.07796	1.8211	2.04086
2.75593	-0.07468	1.77616	2.00701
2.7626	-0.0723	1.73342	1.97786
2.76927	-0.07063	1.69301	1.95402
2.77593	-0.0695	1.65528	1.93626
2.7826	-0.06872	1.62065	1.92571
2.78927	-0.06825	1.5896	1.9235
2.79593	-0.06795	1.5623	1.93059
2.8026	-0.06771	1.53875	1.94734
2.80927	-0.06765	1.51855	1.97333
2.81593	-0.06759	1.50108	2.00671
2.8226	-0.06765	1.48571	2.04486
2.82927	-0.06783	1.47206	2.08461
2.83593	-0.06819	1.46043	2.12306
2.8426	-0.0686	1.45191	2.15763
2.84927	-0.06914	1.44786	2.18666
2.85593	-0.0698	1.44958	2.20913
2.8626	-0.07051	1.45739	2.22427
2.86927	-0.07123	1.47045	2.2313
2.87593	-0.07188	1.4863	2.22927
2.8826	-0.07254	1.50186	2.21711
2.88927	-0.07308	1.51336	2.19381
2.89593	-0.07343	1.51736	2.15918
2.9026	-0.07367	1.5114	2.114
2.90927	-0.07373	1.49423	2.06012
2.91593	-0.07373	1.46622	2.00039
2.9226	-0.07361	1.42938	1.93822
2.92927	-0.07343	1.38664	1.87659
2.93593	-0.07319	1.34128	1.81794
2.9426	-0.07302	1.29634	1.76382
2.94927	-0.0729	1.25426	1.71477
2.95593	-0.0729	1.21653	1.67054
2.9626	-0.0729	1.18387	1.63031
2.96927	-0.07308	1.15663	1.59299
2.97593	-0.07337	1.1344	1.55765
2.9826	-0.07373	1.11687	1.52361
2.98927	-0.07415	1.1037	1.49077
2.99593	-0.07457	1.09476	1.45942
3.0026	-0.07498	1.09011	1.43009
3.00927	-0.07528	1.08981	1.40345
3.01593	-0.07552	1.09345	1.37991
3.0226	-0.07558	1.1006	1.35952
3.02927	-0.07546	1.11067	1.34242
3.03593	-0.07516	1.12301	1.32829
3.0426	-0.07457	1.13738	1.31696
3.04927	-0.07379	1.15329	1.30838
3.05593	-0.07284	1.1704	1.30224
3.0626	-0.07176	1.18822	1.29825
3.06927	-0.07057	1.20628	1.2961
3.07593	-0.06932	1.22422	1.29527
3.0826	-0.06807	1.24186	1.29574
3.08927	-0.06694	1.25915	1.29736
3.09593	-0.06592	1.27608	1.30016
3.1026	-0.06521	1.29253	1.30415
3.10927	-0.06467	1.30856	1.30916
3.11593	-0.06455	1.32394	1.31524
3.1226	-0.06467	1.3386	1.32251
3.12927	-0.06521	1.35261	1.33109
3.13593	-0.06604	1.36596	1.34105
3.1426	-0.06711	1.37895	1.35231
3.14927	-0.06837	1.39153	1.36447
3.15593	-0.0698	1.40357	1.37746
3.1626	-0.07129	1.41501	1.39123
3.16927	-0.07272	1.4258	1.40595
3.17593	-0.07403	1.43606	1.42193
3.1826	-0.07522	1.44589	1.43915
3.18927	-0.07623	1.45537	1.45757
3.19593	-0.07701	1.4646	1.47694
3.2026	-0.07755	1.47337	1.49697
3.20927	-0.07784	1.48159	1.51741
3.21593	-0.07784	1.4891	1.53816
3.2226	-0.07755	1.4956	1.5592
3.22927	-0.07701	1.50108	1.58054
3.23593	-0.07623	1.50573	1.60193
3.2426	-0.07516	1.50973	1.62327
3.24927	-0.07391	1.51324	1.64413
3.25593	-0.07248	1.51628	1.66398
3.2626	-0.07099	1.51813	1.68246
3.26927	-0.0695	1.51819	1.69939
3.27593	-0.06801	1.51581	1.71471
3.2826	-0.0667	1.51086	1.72871
3.28927	-0.06551	1.50341	1.74159
3.29593	-0.06455	1.49387	1.75339
3.3026	-0.0639	1.48273	1.76418
3.30927	-0.0636	1.47021	1.77395
3.31593	-0.0636	1.45668	1.78266
3.3226	-0.0639	1.44237	1.7904
3.32927	-0.06449	1.42753	1.79732
3.33593	-0.06539	1.41257	1.80322
3.3426	-0.06646	1.39767	1.80787
3.34927	-0.06771	1.38301	1.81109
3.35593	-0.06908	1.36882	1.81293
3.3626	-0.07051	1.35523	1.81383
3.36927	-0.07188	1.34242	1.81425
3.37593	-0.07313	1.33061	1.81454
3.3826	-0.07427	1.31994	1.81496
3.38927	-0.07528	1.31071	1.81538
3.39593	-0.07617	1.30272	1.81574
3.4026	-0.07689	1.29592	1.81627
3.40927	-0.07749	1.29026	1.81699
3.41593	-0.07796	1.28543	1.81776
3.4226	-0.07832	1.28138	1.81836
3.42927	-0.07862	1.27798	1.81824
3.43593	-0.07886	1.27488	1.81669
3.4426	-0.07904	1.27172	1.81317
3.44927	-0.07921	1.26827	1.80727
3.45593	-0.07933	1.26427	1.79875
3.4626	-0.07951	1.25951	1.78748
3.46927	-0.07969	1.25414	1.77348
3.47593	-0.07993	1.24836	1.75673
3.4826	-0.08029	1.24222	1.73748
3.48927	-0.0807	1.23566	1.71596
3.49593	-0.08124	1.22851	1.69253
3.5026	-0.0819	1.2207	1.6675
3.50927	-0.08255	1.2123	1.64133
3.51593	-0.08333	1.20342	1.61433
3.5226	-0.08404	1.1943	1.58691
3.52927	-0.0847	1.185	1.55926
3.53593	-0.08523	1.1757	1.53166
3.5426	-0.08565	1.16646	1.50442
3.54927	-0.08595	1.15776	1.47796
3.55593	-0.08613	1.14995	1.45268
3.5626	-0.08625	1.14346	1.42896
3.56927	-0.08631	1.13845	1.40685
3.57593	-0.08637	1.13487	1.3864
3.5826	-0.08649	1.13261	1.36739
3.58927	-0.08661	1.13142	1.34993
3.59593	-0.08678	1.131	1.33401
3.6026	-0.08708	1.13124	1.31977
3.60927	-0.08732	1.13213	1.30737
3.61593	-0.08762	1.13404	1.29682
3.6226	-0.08786	1.13708	1.288
3.62927	-0.08804	1.14137	1.2809
3.63593	-0.08821	1.14679	1.27572
3.6426	-0.08839	1.15287	1.27256
3.64927	-0.08851	1.15913	1.27131
3.65593	-0.08863	1.16533	1.27202
3.6626	-0.08875	1.17135	1.27435
3.66927	-0.08881	1.17701	1.2778
3.67593	-0.08887	1.18232	1.28216
3.6826	-0.08893	1.18709	1.28704
3.68927	-0.08887	1.19138	1.29241
3.69593	-0.08881	1.19525	1.29831
3.7026	-0.08869	1.19889	1.30498
3.70927	-0.08845	1.2024	1.31267
3.71593	-0.08821	1.20598	1.32161
3.7226	-0.08798	1.20962	1.33187
3.72927	-0.0878	1.21355	1.34337
3.73593	-0.08762	1.21766	1.35607
3.7426	-0.08756	1.22201	1.36972
3.74927	-0.08756	1.2266	1.38426
3.75593	-0.08762	1.23107	1.39946
3.7626	-0.08774	1.23537	1.41513
3.76927	-0.08786	1.23936	1.43117
3.77593	-0.08804	1.24282	1.4472
3.7826	-0.08821	1.24568	1.46282
3.78927	-0.08833	1.2477	1.47784
3.79593	-0.08839	1.24866	1.49202
3.8026	-0.08839	1.24836	1.50526
3.80927	-0.08833	1.24663	1.51765
3.81593	-0.08821	1.24347	1.52928
3.8226	-0.0881	1.23894	1.54018
3.82927	-0.08804	1.23316	1.55008
3.83593	-0.08798	1.22643	1.55872
3.8426	-0.08804	1.21909	1.56599
3.84927	-0.08816	1.21146	1.57189
3.85593	-0.08839	1.20383	1.57666
3.8626	-0.08869	1.19638	1.5803
3.86927	-0.08905	1.18917	1.5828
3.87593	-0.08947	1.18208	1.58376
3.8826	-0.08982	1.17511	1.58298
3.88927	-0.09018	1.16831	1.58036
3.89593	-0.09048	1.16175	1.57601
3.9026	-0.09072	1.15556	1.56987
3.90927	-0.0909	1.14971	1.562
3.91593	-0.09102	1.14423	1.5524
3.9226	-0.0912	1.1391	1.54132
3.92927	-0.09137	1.13434	1.5291
3.93593	-0.09167	1.12993	1.51622
3.9426	-0.09203	1.12605	1.50287
3.94927	-0.09245	1.12277	1.48898
3.95593	-0.09292	1.12021	1.47432
3.9626	-0.09346	1.1183	1.45888
3.96927	-0.09394	1.11693	1.44273
3.97593	-0.09435	1.11592	1.42616
3.9826	-0.09465	1.11514	1.40935
3.98927	-0.09489	1.11467	1.39272
3.99593	-0.09489	1.11455	1.37633
4.0026	-0.09483	1.11502	1.3603
4.00927	-0.09465	1.11616	1.3448
4.01593	-0.09435	1.11777	1.3299
4.0226	-0.09406	1.11985	1.31571
4.02927	-0.0937	1.12212	1.30254
4.03593	-0.09334	1.12432	1.29056
4.0426	-0.09304	1.12641	1.28001
4.04927	-0.09269	1.12838	1.27071
4.05593	-0.09239	1.1304	1.26266
4.0626	-0.09209	1.13261	1.25545
4.06927	-0.09185	1.13505	1.2489
4.07593	-0.09173	1.13761	1.24306
4.0826	-0.09161	1.14018	1.23799
4.08927	-0.09167	1.14244	1.23376
4.09593	-0.09179	1.14417	1.23036
4.1026	-0.09197	1.14542	1.22786
4.10927	-0.09227	1.1462	1.22607
4.11593	-0.09263	1.14673	1.22511
4.1226	-0.09298	1.14703	1.225
4.12927	-0.09322	1.14721	1.22583
4.13593	-0.09346	1.14721	1.22756
4.1426	-0.09352	1.14685	1.23018
4.14927	-0.09346	1.14608	1.23346
4.15593	-0.09322	1.14483	1.23721
4.1626	-0.09274	1.14316	1.24133
4.16927	-0.09209	1.14119	1.24586
4.17593	-0.09131	1.13934	1.25092
4.1826	-0.0903	1.13785	1.2567
4.18927	-0.08923	1.1369	1.26356
4.19593	-0.0881	1.1366	1.27172
4.2026	-0.08696	1.13696	1.28126
4.20927	-0.08595	1.13809	1.29235
4.21593	-0.08506	1.13994	1.30475
4.2226	-0.08434	1.14256	1.31834
4.22927	-0.08398	1.14572	1.33294
4.23593	-0.08386	1.149	1.34855
4.2426	-0.0841	1.15204	1.36578
4.24927	-0.08458	1.1546	1.38533
4.25593	-0.08535	1.15657	1.4087
4.2626	-0.08637	1.15794	1.43778
4.26927	-0.0875	1.15889	1.47515
4.27593	-0.08875	1.15967	1.52367
4.2826	-0.09	1.16038	1.5865
4.28927	-0.09125	1.16122	1.66678
4.29593	-0.09251	1.16247	1.76728
4.3026	-0.09364	1.16444	1.88935
4.30927	-0.09465	1.16759	2.03288
4.31593	-0.09555	1.1723	2.19518
4.3226	-0.09632	1.17862	2.37113
4.32927	-0.09698	1.18631	2.55322
4.33593	-0.09751	1.19507	2.73192
4.3426	-0.09787	1.20431	2.89696
4.34927	-0.09823	1.21349	3.03799
4.35593	-0.09847	1.22207	3.14623
4.3626	-0.09871	1.22958	3.21531
4.36927	-0.09894	1.23572	3.2419
4.37593	-0.09924	1.24049	3.2261
4.3826	-0.0996	1.24407	3.17121
4.38927	-0.10002	1.24693	3.08299
4.39593	-0.10043	1.24914	2.96938
4.4026	-0.10091	1.25092	2.83891
4.40927	-0.10133	1.25223	2.69997
4.41593	-0.10169	1.25319	2.55996
4.4226	-0.10192	1.25384	2.4249
4.42927	-0.10198	1.25456	2.29901
4.43593	-0.10192	1.25551	2.18522
4.4426	-0.10169	1.25676	2.08497
4.44927	-0.10145	1.25814	1.99848
4.45593	-0.10109	1.25939	1.92523
4.4626	-0.10079	1.2604	1.8642
4.46927	-0.10055	1.26123	1.81407
4.47593	-0.10043	1.26183	1.77336
4.4826	-0.10043	1.26213	1.74063
4.48927	-0.10049	1.26195	1.71453
4.49593	-0.10067	1.26129	1.69361
4.5026	-0.10085	1.26016	1.67674
4.50927	-0.10103	1.25873	1.66273
4.51593	-0.10115	1.257	1.65075
4.5226	-0.10121	1.25503	1.64014
4.52927	-0.10115	1.25277	1.63054
4.53593	-0.10097	1.25033	1.62166
4.5426	-0.10079	1.24776	1.61338
4.54927	-0.10055	1.24508	1.60545
4.55593	-0.10037	1.24222	1.59758
4.5626	-0.10031	1.23912	1.58942
4.56927	-0.10037	1.23584	1.58089
4.57593	-0.10055	1.23256	1.57195
4.5826	-0.10091	1.22952	1.56259
4.58927	-0.10139	1.22684	1.55288
4.59593	-0.10198	1.22452	1.54269
4.6026	-0.1027	1.22243	1.53214
4.60927	-0.10335	1.22029	1.52135
4.61593	-0.10401	1.21796	1.51044
4.6226	-0.10455	1.21528	1.49941
4.62927	-0.10496	1.21218	1.48839
4.63593	-0.1052	1.20878	1.4773
4.6426	-0.1052	1.20532	1.46633
4.64927	-0.10508	1.20211	1.45549
4.65593	-0.10478	1.19924	1.44476
4.6626	-0.10431	1.19692	1.43409
4.66927	-0.10377	1.19501	1.42342
4.67593	-0.10312	1.1934	1.41269
4.6826	-0.1024	1.19203	1.4019
4.68927	-0.10169	1.19072	1.39105
4.69593	-0.10097	1.18941	1.37991
4.7026	-0.10026	1.18834	1.3684
4.70927	-0.09966	1.18768	1.35642
4.71593	-0.09906	1.18756	1.34391
4.7226	-0.09853	1.18804	1.33085
4.72927	-0.09811	1.18887	1.3175
4.73593	-0.09781	1.19007	1.30415
4.7426	-0.09757	1.19162	1.29133
4.74927	-0.09745	1.19335	1.27935
4.75593	-0.09751	1.19549	1.26827
4.7626	-0.09769	1.19811	1.25819
4.76927	-0.09805	1.20145	1.24907
4.77593	-0.09853	1.20574	1.24085
4.7826	-0.09918	1.21123	1.23358
4.78927	-0.09984	1.21796	1.22726
4.79593	-0.10061	1.22589	1.22201
4.8026	-0.10133	1.23483	1.21814
4.80927	-0.10192	1.24484	1.21564
4.81593	-0.10246	1.25587	1.21462
4.8226	-0.10282	1.26797	1.21486
4.82927	-0.103	1.2812	1.21617
4.83593	-0.103	1.29539	1.21838
4.8426	-0.10288	1.31041	1.22142
4.84927	-0.10264	1.32608	1.22529
4.85593	-0.10234	1.34212	1.23006
4.8626	-0.10204	1.35851	1.23566
4.86927	-0.10169	1.37514	1.2421
4.87593	-0.10145	1.39207	1.24943
4.8826	-0.10127	1.40911	1.25766
4.88927	-0.10121	1.42616	1.26678
4.89593	-0.10121	1.44327	1.27679
4.9026	-0.10121	1.46037	1.28752
4.90927	-0.10133	1.47754	1.29885
4.91593	-0.10145	1.495	1.31053
4.9226	-0.10163	1.51271	1.32257
4.92927	-0.1018	1.53077	1.33496
4.93593	-0.10198	1.54918	1.34766
4.9426	-0.1021	1.5679	1.36077
4.94927	-0.10222	1.58691	1.37436
4.95593	-0.10234	1.60623	1.38849
4.9626	-0.1024	1.6259	1.40345
4.96927	-0.1024	1.64592	1.41931
4.97593	-0.10246	1.66643	1.43623
4.9826	-0.10246	1.68753	1.45423
4.98927	-0.10246	1.70922	1.47325
4.99593	-0.10246	1.73158	1.49322
5.0026	-0.10246	1.75476	1.51408
5.00927	-0.10252	1.77914	1.53595
5.01593	-0.10258	1.80483	1.55908
5.0226	-0.10264	1.83219	1.5834
5.02927	-0.10276	1.86098	1.60891
5.03593	-0.10294	1.89102	1.63561
5.0426	-0.10312	1.92201	1.66339
5.04927	-0.10341	1.95402	1.69236
5.05593	-0.10371	1.98716	1.72252
5.0626	-0.10407	2.02161	1.75399
5.06927	-0.10455	2.05773	1.78683
5.07593	-0.10502	2.09552	1.8211
5.0826	-0.10562	2.13498	1.85698
5.08927	-0.10616	2.17581	1.89453
5.09593	-0.10681	2.21783	1.93363
5.1026	-0.10735	2.26092	1.97416
5.10927	-0.10788	2.30515	2.01583
5.11593	-0.1083	2.35039	2.05839
5.1226	-0.10866	2.39652	2.10166
5.12927	-0.10896	2.44343	2.14553
5.13593	-0.10914	2.49076	2.19011
5.1426	-0.1092	2.53844	2.23565
5.14927	-0.10926	2.58642	2.28238
5.15593	-0.1092	2.63458	2.33042
5.1626	-0.1092	2.68281	2.37942
5.16927	-0.10914	2.73097	2.42889
5.17593	-0.10914	2.77871	2.47824
5.1826	-0.10914	2.82592	2.52718
5.18927	-0.10914	2.87241	2.57581
5.19593	-0.1092	2.91795	2.62433
5.2026	-0.10926	2.96253	2.67309
5.20927	-0.10931	3.00616	2.72238
5.21593	-0.10931	3.04884	2.77227
5.2226	-0.10937	3.09056	2.82276
5.22927	-0.10937	3.13145	2.87384
5.23593	-0.10931	3.17144	2.92551
5.2426	-0.10931	3.21048	2.97773
5.24927	-0.10926	3.24869	3.0303
5.25593	-0.10914	3.28612	3.08287
5.2626	-0.10908	3.32278	3.13526
5.26927	-0.10908	3.35872	3.18748
5.27593	-0.10908	3.39383	3.23963
5.2826	-0.10908	3.4281	3.29173
5.28927	-0.10914	3.46154	3.34406
5.29593	-0.1092	3.49414	3.39663
5.3026	-0.10931	3.52585	3.44932
5.30927	-0.10949	3.55661	3.50207
5.31593	-0.10961	3.58629	3.5547
5.3226	-0.10973	3.61478	3.60697
5.32927	-0.10985	3.64202	3.65865
5.33593	-0.10997	3.66789	3.70979
5.3426	-0.11003	3.69251	3.76046
5.34927	-0.11009	3.71593	3.81088
5.35593	-0.11021	3.73834	3.86119
5.3626	-0.11027	3.76004	3.91132
5.36927	-0.11027	3.78108	3.96121
5.37593	-0.11033	3.80146	4.01056
5.3826	-0.11039	3.82113	4.0592
5.38927	-0.11045	3.83997	4.10718
5.39593	-0.11051	3.85809	4.15468
5.4026	-0.11051	3.87549	4.20189
5.40927	-0.11057	3.8923	4.24892
5.41593	-0.11057	3.90851	4.29571
5.4226	-0.11063	3.92413	4.34226
5.42927	-0.11069	3.93897	4.38815
5.43593	-0.11075	3.9531	4.43321
5.4426	-0.11086	3.96645	4.47714
5.44927	-0.11092	3.97903	4.51988
5.45593	-0.11098	3.99083	4.5616
5.4626	-0.1111	4.00197	4.60243
5.46927	-0.11116	4.01258	4.64243
5.47593	-0.11122	4.02278	4.68147
5.4826	-0.11128	4.03255	4.71932
5.48927	-0.11134	4.04179	4.75591
5.49593	-0.1114	4.05043	4.79126
5.5026	-0.11152	4.0583	4.82535
5.50927	-0.11176	4.06545	4.85837
5.51593	-0.11206	4.07213	4.89032
5.5226	-0.11247	4.07845	4.92102
5.52927	-0.11301	4.08477	4.95035
5.53593	-0.11361	4.09114	4.97842
5.5426	-0.11426	4.09776	5.00518
5.54927	-0.11498	4.10485	5.03081
5.55593	-0.11563	4.11248	5.05525
5.5626	-0.11629	4.12077	5.07861
5.56927	-0.11677	4.12977	5.10097
5.57593	-0.11712	4.13936	5.12224
5.5826	-0.1173	4.14962	5.14263
5.58927	-0.1173	4.16052	5.16218
5.59593	-0.11712	4.17232	5.18084
5.6026	-0.11671	4.1852	5.19872
5.60927	-0.11617	4.19933	5.216
5.61593	-0.11551	4.21488	5.23275
5.6226	-0.11486	4.23211	5.24908
5.62927	-0.11414	4.25106	5.26518
5.63593	-0.11349	4.27204	5.28121
5.6426	-0.11289	4.29511	5.2973
5.64927	-0.11241	4.32056	5.31387
5.65593	-0.11206	4.34881	5.33104
5.6626	-0.11176	4.38017	5.34892
5.66927	-0.11152	4.41515	5.36752
5.67593	-0.11134	4.45396	5.38665
5.6826	-0.11116	4.49669	5.4059
5.68927	-0.11098	4.54324	5.42486
5.69593	-0.11075	4.59331	5.44322
5.7026	-0.11045	4.64672	5.4605
5.70927	-0.11009	4.70305	5.47642
5.71593	-0.10955	4.76158	5.49078
5.7226	-0.10896	4.82178	5.503
5.72927	-0.10812	4.88269	5.51277
5.73593	-0.10711	4.94355	5.51975
5.7426	-0.10586	5.00363	5.52392
5.74927	-0.10437	5.06198	5.52523
5.75593	-0.10264	5.11783	5.52374
5.7626	-0.10055	5.17047	5.51939
5.76927	-0.09817	5.2194	5.51206
5.77593	-0.09543	5.2641	5.50157
5.7826	-0.09239	5.30464	5.48816
5.78927	-0.08899	5.34111	5.47224
5.79593	-0.08535	5.3739	5.45436
5.8026	-0.08136	5.40352	5.43505
5.80927	-0.07725	5.43046	5.41431
5.81593	-0.07302	5.45514	5.39213
5.8226	-0.06878	5.47773	5.36847
5.82927	-0.06473	5.49847	5.34344
5.83593	-0.06098	5.5176	5.31745
5.8426	-0.0577	5.53536	5.29099
5.84927	-0.05507	5.55211	5.26464
5.85593	-0.05317	5.56803	5.23865
5.8626	-0.05209	5.58352	5.21326
5.86927	-0.05192	5.59872	5.18858
5.87593	-0.05257	5.61374	5.16462
5.8826	-0.05412	5.62841	5.14156
5.88927	-0.05639	5.64253	5.11938
5.89593	-0.05931	5.65571	5.09822
5.9026	-0.0627	5.66775	5.0782
5.90927	-0.06652	5.67865	5.0593
5.91593	-0.07051	5.68837	5.04154
5.9226	-0.07463	5.69695	5.02503
5.92927	-0.07874	5.70428	5.00959
5.93593	-0.08279	5.71042	4.99517
5.9426	-0.08678	5.71531	4.98164
5.94927	-0.0906	5.71907	4.96876
5.95593	-0.09423	5.72157	4.95636
5.9626	-0.09769	5.7227	4.94421
5.96927	-0.10097	5.72234	4.93222
5.97593	-0.10401	5.72038	4.9206
5.9826	-0.10687	5.7168	4.90928
5.98927	-0.10943	5.71173	4.89831
5.99593	-0.11176	5.70524	4.88782
6.0026	-0.11373	5.69725	4.87775
6.00927	-0.11528	5.68783	4.86821
6.01593	-0.11653	5.67699	4.85915
6.0226	-0.11736	5.66465	4.85063
6.02927	-0.11778	5.65094	4.8424
6.03593	-0.1179	5.63616	4.83453
6.0426	-0.11778	5.62036	4.82708
6.04927	-0.11736	5.60355	4.82029
6.05593	-0.11683	5.58561	4.81433
6.0626	-0.11611	5.56648	4.80932
6.06927	-0.11539	5.54603	4.80521
6.07593	-0.11462	5.52458	4.80175
6.0826	-0.11384	5.50246	4.79895
6.08927	-0.11313	5.47993	4.7968
6.09593	-0.11235	5.4571	4.79531
6.1026	-0.11158	5.4338	4.79454
6.10927	-0.11086	5.40972	4.79436
6.11593	-0.11015	5.38486	4.79454
6.1226	-0.10949	5.35941	4.79478
6.12927	-0.10902	5.33366	4.7949
6.13593	-0.10866	5.30779	4.79484
6.1426	-0.10854	5.28193	4.79472
6.14927	-0.1086	5.25618	4.7946
6.15593	-0.10896	5.23072	4.79454
6.1626	-0.10961	5.20557	4.7946
6.16927	-0.11045	5.18084	4.79466
6.17593	-0.11146	5.15634	4.79478
6.1826	-0.11259	5.13232	4.79472
6.18927	-0.11384	5.10889	4.79448
6.19593	-0.1151	5.08642	4.79382
6.2026	-0.11629	5.06526	4.79287
6.20927	-0.11742	5.04553	4.79162
6.21593	-0.11849	5.02717	4.79025
6.2226	-0.11945	5.01019	4.7887
6.22927	-0.12034	4.99433	4.78685
6.23593	-0.12112	4.97961	4.78452
6.2426	-0.12183	4.96608	4.78154
6.24927	-0.12255	4.95386	4.77785
6.25593	-0.12314	4.94295	4.77326
6.2626	-0.12374	4.93312	4.7676
6.26927	-0.12428	4.92406	4.76086
6.27593	-0.12475	4.91583	4.75299
6.2826	-0.12523	4.90844	4.74411
6.28927	-0.12559	4.902	4.73422
6.29593	-0.126	4.89676	4.72337
6.3026	-0.12636	4.89247	4.71163
6.30927	-0.12672	4.88889	4.69893
6.31593	-0.12708	4.88555	4.6854
6.3226	-0.12738	4.88246	4.67122
6.32927	-0.12773	4.87959	4.65649
6.33593	-0.12797	4.87733	4.64129
6.3426	-0.12821	4.87572	4.62568
6.34927	-0.12833	4.87495	4.60982
6.35593	-0.12839	4.87488	4.59391
6.3626	-0.12833	4.87542	4.57823
6.36927	-0.12821	4.87679	4.56303
6.37593	-0.12797	4.87918	4.54855
6.3826	-0.12773	4.88263	4.53502
6.38927	-0.12743	4.88716	4.52286
6.39593	-0.1272	4.89259	4.51225
6.4026	-0.12702	4.89902	4.50355
6.40927	-0.12696	4.90665	4.49705
6.41593	-0.12696	4.91595	4.493
6.4226	-0.12702	4.92728	4.49139
6.42927	-0.1272	4.94075	4.49228
6.43593	-0.12732	4.95619	4.49562
6.4426	-0.12749	4.97335	4.50128
6.44927	-0.12755	4.99195	4.50933
6.45593	-0.12755	5.0118	4.51952
6.4626	-0.12743	5.03284	4.5315
6.46927	-0.12726	5.05477	4.54479
6.47593	-0.12696	5.07706	4.55898
6.4826	-0.12654	5.09918	4.57334
6.48927	-0.12612	5.1204	4.58741
6.49593	-0.12565	5.14013	4.60053
6.5026	-0.12523	5.15783	4.61233
6.50927	-0.12487	5.17303	4.62258
6.51593	-0.12457	5.18543	4.63122
6.5226	-0.12434	5.1946	4.63819
6.52927	-0.12422	5.20045	4.6435
6.53593	-0.12422	5.20307	4.64714
6.5426	-0.12428	5.20265	4.64922
6.54927	-0.12445	5.19973	4.65018
6.55593	-0.12475	5.1946	4.65041
6.5626	-0.12505	5.18763	4.65035
6.56927	-0.12541	5.17929	4.65024
6.57593	-0.12583	5.16981	4.65029
6.5826	-0.12624	5.15974	4.65071
6.58927	-0.12666	5.14966	4.65179
6.59593	-0.12708	5.14001	4.65381
6.6026	-0.12743	5.1313	4.65697
6.60927	-0.12773	5.12379	4.66108
6.61593	-0.12797	5.11754	4.66603
6.6226	-0.12809	5.11265	4.67151
6.62927	-0.12815	5.10913	4.67741
6.63593	-0.12803	5.10693	4.68361
6.6426	-0.12773	5.10591	4.69005
6.64927	-0.12726	5.10579	4.69667
6.65593	-0.1266	5.10657	4.7034
6.6626	-0.12577	5.10782	4.71002
6.66927	-0.12475	5.10961	4.7164
6.67593	-0.12356	5.11175	4.72224
6.6826	-0.12231	5.11408	4.72742
6.68927	-0.12094	5.11658	4.73177
6.69593	-0.11957	5.11909	4.73535
6.7026	-0.1182	5.12129	4.73845
6.70927	-0.11694	5.12308	4.74113
6.71593	-0.11575	5.12421	4.74376
6.7226	-0.11462	5.12457	4.74632
6.72927	-0.11361	5.12427	4.7487
6.73593	-0.11259	5.1232	4.75085
6.7426	-0.1117	5.12141	4.75282
6.74927	-0.11075	5.11879	4.7546
6.75593	-0.10979	5.11515	4.75639
6.7626	-0.1089	5.11056	4.7586
6.76927	-0.108	5.10508	4.76158
6.77593	-0.10729	5.09894	4.76545
6.7826	-0.10669	5.0922	4.7701
6.78927	-0.10633	5.08499	4.77523
6.79593	-0.10622	5.0773	4.78053
6.8026	-0.10633	5.06914	4.78584
6.80927	-0.10669	5.06067	4.79114
6.81593	-0.10723	5.05203	4.79662
6.8226	-0.10794	5.04339	4.80241
6.82927	-0.10866	5.0351	4.80854
6.83593	-0.10937	5.02735	4.81498
6.8426	-0.11003	5.02026	4.82178
6.84927	-0.11057	5.01382	4.82899
6.85593	-0.11098	5.00798	4.83656
6.8626	-0.11134	5.00256	4.84437
6.86927	-0.11152	4.99743	4.85218
6.87593	-0.11176	4.9926	4.8598
6.8826	-0.11194	4.98819	4.86696
6.88927	-0.11218	4.98414	4.87357
6.89593	-0.11253	4.98062	4.87959
6.9026	-0.11307	4.97752	4.88514
6.90927	-0.11367	4.9749	4.89032
6.91593	-0.11444	4.97288	4.89521
6.9226	-0.11539	4.97174	4.89992
6.92927	-0.11641	4.97174	4.90433
6.93593	-0.11754	4.97282	4.9085
6.9426	-0.11867	4.9749	4.91226
6.94927	-0.11986	4.9777	4.91542
6.95593	-0.12094	4.98104	4.9178
6.9626	-0.12201	4.98491	4.91935
6.96927	-0.12296	4.98939	4.92001
6.97593	-0.12374	4.99439	4.91995
6.9826	-0.12445	4.99994	4.91947
6.98927	-0.12499	5.0059	4.91881
6.99593	-0.12535	5.01227	4.9181
7.0026	-0.12565	5.01895	4.9172
7.00927	-0.12583	5.0261	4.91595
7.01593	-0.12589	5.03361	4.91411
7.0226	-0.12589	5.04136	4.91142
7.02927	-0.12577	5.04911	4.90791
7.03593	-0.12553	5.05686	4.90355
7.0426	-0.12523	5.06449	4.89843
7.04927	-0.12481	5.07212	4.89277
7.05593	-0.12439	5.07986	4.88687
7.0626	-0.12398	5.08779	4.88067
7.06927	-0.12356	5.0959	4.87429
7.07593	-0.12314	5.10395	4.86785
7.0826	-0.12285	5.11158	4.8613
7.08927	-0.12261	5.11861	4.8548
7.09593	-0.12249	5.12493	4.84848
7.1026	-0.12243	5.13065	4.84234
7.10927	-0.12249	5.13613	4.83644
7.11593	-0.12255	5.14144	4.83054
7.1226	-0.12267	5.14674	4.8247
7.12927	-0.12273	5.15199	4.81886
7.13593	-0.12273	5.15705	4.81319
7.1426	-0.12273	5.16188	4.80801
7.14927	-0.12273	5.16653	4.8033
7.15593	-0.12273	5.171	4.79931
7.1626	-0.12279	5.17535	4.79585
7.16927	-0.1229	5.1797	4.79293
7.17593	-0.12314	5.18405	4.79066
7.1826	-0.1235	5.18829	4.78899
7.18927	-0.12392	5.19252	4.78792
7.19593	-0.12439	5.19687	4.78733
7.2026	-0.12493	5.20146	4.78744
7.20927	-0.12547	5.20664	4.7884
7.21593	-0.126	5.21237	4.79037
7.2226	-0.12648	5.21856	4.79347
7.22927	-0.1269	5.22506	4.7977
7.23593	-0.12732	5.23186	4.8027
7.2426	-0.12761	5.23901	4.80849
7.24927	-0.12791	5.2467	4.81504
7.25593	-0.12815	5.2551	4.82261
7.2626	-0.12833	5.26416	4.8312
7.26927	-0.12851	5.27382	4.84103
7.27593	-0.12869	5.28383	4.85182
7.2826	-0.12875	5.29385	4.86338
7.28927	-0.12881	5.30374	4.8756
7.29593	-0.12881	5.31316	4.88836
7.3026	-0.12881	5.32186	4.90153
7.30927	-0.12869	5.32973	4.91488
7.31593	-0.12845	5.33664	4.92817
7.3226	-0.12821	5.34266	4.94105
7.32927	-0.12791	5.34785	4.95338
7.33593	-0.12749	5.35214	4.96513
7.3426	-0.12708	5.35554	4.97615
7.34927	-0.1266	5.35792	4.98635
7.35593	-0.12606	5.35917	4.99552
7.3626	-0.12553	5.35905	5.00375
7.36927	-0.12493	5.3575	5.01108
7.37593	-0.12434	5.3544	5.01758
7.3826	-0.12374	5.3497	5.0236
7.38927	-0.12314	5.3435	5.0292
7.39593	-0.12261	5.33611	5.03451
7.4026	-0.12207	5.3277	5.03963
7.40927	-0.12159	5.31864	5.04458
7.41593	-0.12118	5.30893	5.04959
7.4226	-0.12088	5.29873	5.05489
7.42927	-0.1207	5.28801	5.06073
7.43593	-0.12064	5.2768	5.06717
7.4426	-0.1207	5.2653	5.07432
7.44927	-0.12094	5.25379	5.08189
7.45593	-0.1213	5.24241	5.0897
7.4626	-0.12171	5.23144	5.09769
7.46927	-0.12225	5.22089	5.10603
7.47593	-0.12279	5.21076	5.11491
7.4826	-0.12338	5.2011	5.12463
7.48927	-0.12398	5.19186	5.1353
7.49593	-0.12457	5.18322	5.1468
7.5026	-0.12523	5.17529	5.15914
7.50927	-0.12583	5.16838	5.17219
7.51593	-0.12648	5.16254	5.18572
7.5226	-0.12714	5.15783	5.19967
7.52927	-0.12785	5.15425	5.21386
7.53593	-0.12857	5.15175	5.22834
7.5426	-0.12934	5.15038	5.24318
7.54927	-0.13012	5.14996	5.25838
7.55593	-0.13089	5.1505	5.274
7.5626	-0.13167	5.15199	5.28991
7.56927	-0.13244	5.15425	5.30607
7.57593	-0.13316	5.15735	5.32258
7.5826	-0.13381	5.16146	5.33962
7.58927	-0.13441	5.16665	5.35721
7.59593	-0.13494	5.17285	5.37533
7.6026	-0.13536	5.18012	5.3938
7.60927	-0.13572	5.18817	5.41252
7.61593	-0.13596	5.19675	5.43147
7.6226	-0.13614	5.20569	5.45049
7.62927	-0.13632	5.21475	5.4695
7.63593	-0.13638	5.22375	5.48834
7.6426	-0.13644	5.23275	5.50693
7.64927	-0.13649	5.24157	5.52535
7.65593	-0.13655	5.25033	5.54377
7.6626	-0.13661	5.2591	5.56254
7.66927	-0.13661	5.26798	5.58162
7.67593	-0.13667	5.27686	5.60105
7.6826	-0.13667	5.28556	5.6206
7.68927	-0.13667	5.29403	5.64009
7.69593	-0.13661	5.30201	5.65952
7.7026	-0.13655	5.30946	5.67883
7.70927	-0.13644	5.31644	5.69808
7.71593	-0.13638	5.32299	5.71716
7.7226	-0.1362	5.32895	5.73611
7.72927	-0.13608	5.3345	5.75489
7.73593	-0.13596	5.33968	5.77342
7.7426	-0.13584	5.34457	5.79172
7.74927	-0.13572	5.34934	5.8099
7.75593	-0.13554	5.35399	5.8279
7.7626	-0.13536	5.35852	5.8459
7.76927	-0.13512	5.36293	5.86367
7.77593	-0.13489	5.36722	5.88113
7.7826	-0.13459	5.37145	5.89812
7.78927	-0.13435	5.37556	5.91451
7.79593	-0.13411	5.3798	5.93042
7.8026	-0.13393	5.38421	5.94592
7.80927	-0.13375	5.38909	5.96082
7.81593	-0.13363	5.39446	5.97513
7.8226	-0.13357	5.4003	5.9886
7.82927	-0.13351	5.40632	6.00112
7.83593	-0.13345	5.41246	6.0128
7.8426	-0.1334	5.41878	6.02359
7.84927	-0.13334	5.42563	6.03372
7.85593	-0.13328	5.43314	6.0429
7.8626	-0.13316	5.44131	6.05106
7.86927	-0.1331	5.44983	6.0578
7.87593	-0.13298	5.45847	6.06304
7.8826	-0.13286	5.46706	6.06668
7.88927	-0.13268	5.47558	6.06895
7.89593	-0.1325	5.48422	6.0699
7.9026	-0.13232	5.49322	6.06942
7.90927	-0.13202	5.5024	6.06751
7.91593	-0.13179	5.51176	6.064
7.9226	-0.13155	5.5213	6.05887
7.92927	-0.13131	5.53101	6.05232
7.93593	-0.13113	5.54103	6.04451
7.9426	-0.13107	5.55134	6.03551
7.94927	-0.13113	5.56207	6.02531
7.95593	-0.13131	5.57303	6.01411
7.9626	-0.13167	5.58424	6.00195
7.96927	-0.1322	5.59562	5.98895
7.97593	-0.1328	5.60707	5.97519
7.9826	-0.13351	5.61863	5.96064
7.98927	-0.13423	5.63031	5.94538
7.99593	-0.135	5.64224	5.92941
8.0026	-0.13566	5.65445	5.91296
8.00927	-0.13626	5.66715	5.89609
8.01593	-0.13679	5.68044	5.8791
8.0226	-0.13721	5.69439	5.86182
8.02927	-0.13751	5.70887	5.84441
8.03593	-0.13775	5.72354	5.82695
8.0426	-0.13787	5.7382	5.80984
8.04927	-0.13798	5.75268	5.79333
8.05593	-0.1381	5.76699	5.77772
8.0626	-0.13816	5.78117	5.76293
8.06927	-0.13816	5.79536	5.74893
8.07593	-0.13822	5.80955	5.73564
8.0826	-0.13816	5.82379	5.72282
8.08927	-0.13816	5.83786	5.71042
8.09593	-0.13804	5.85175	5.6985
8.1026	-0.13793	5.86533	5.687
8.10927	-0.13775	5.87857	5.67597
8.11593	-0.13763	5.89162	5.66548
8.1226	-0.13751	5.9045	5.65559
8.12927	-0.13745	5.91719	5.64611
8.13593	-0.13739	5.92971	5.63681
8.1426	-0.13745	5.94205	5.62757
8.14927	-0.13757	5.95432	5.61822
8.15593	-0.13769	5.9666	5.60874
8.1626	-0.13793	5.97894	5.5992
8.16927	-0.1381	5.99116	5.5896
8.17593	-0.13834	6.00314	5.57995
8.1826	-0.13858	6.01459	5.57035
8.18927	-0.13876	6.0252	5.56081
8.19593	-0.13894	6.03485	5.55134
8.2026	-0.13906	6.04343	5.54204
8.20927	-0.13918	6.05059	5.53274
8.21593	-0.13924	6.05607	5.52326
8.2226	-0.1393	6.05935	5.51343
8.22927	-0.13936	6.06006	5.50312
8.23593	-0.13936	6.05798	5.49239
8.2426	-0.13936	6.05291	5.48142
8.24927	-0.13936	6.04469	5.47022
8.25593	-0.13936	6.03336	5.45895
8.2626	-0.13942	6.01917	5.44787
8.26927	-0.13953	6.00243	5.43702
8.27593	-0.13977	5.98341	5.42659
8.2826	-0.14001	5.96267	5.41669
8.28927	-0.14031	5.9405	5.40751
8.29593	-0.14067	5.91737	5.39929
8.3026	-0.14096	5.89365	5.39213
8.30927	-0.14126	5.86969	5.38623
8.31593	-0.14156	5.84567	5.38176
8.3226	-0.14174	5.82182	5.37872
8.32927	-0.1418	5.79822	5.37717
8.33593	-0.1418	5.77498	5.37705
8.3426	-0.14168	5.75227	5.37849
8.34927	-0.14156	5.73015	5.38147
8.35593	-0.14144	5.70893	5.38611
8.3626	-0.14126	5.68849	5.39243
8.36927	-0.14114	5.66882	5.40018
8.37593	-0.14108	5.6498	5.409
8.3826	-0.14102	5.63139	5.4186
8.38927	-0.14096	5.61333	5.42891
8.39593	-0.14091	5.59568	5.43994
8.4026	-0.14085	5.57828	5.4518
8.40927	-0.14067	5.56117	5.46443
8.41593	-0.14049	5.54436	5.47779
8.4226	-0.14025	5.52791	5.49173
8.42927	-0.13989	5.51176	5.50598
8.43593	-0.13947	5.49567	5.52034
8.4426	-0.13894	5.4794	5.53453
8.44927	-0.13834	5.46265	5.54836
8.45593	-0.13775	5.44518	5.56183
8.4626	-0.13703	5.42706	5.57488
8.46927	-0.13626	5.40864	5.58764
8.47593	-0.13542	5.39023	5.59992
8.4826	-0.13447	5.37187	5.61154
8.48927	-0.1334	5.35357	5.62227
8.49593	-0.13232	5.33515	5.63186
8.5026	-0.13107	5.3165	5.64027
8.50927	-0.12982	5.29754	5.64748
8.51593	-0.12851	5.27853	5.65362
8.5226	-0.1272	5.25981	5.65869
8.52927	-0.12594	5.24169	5.66268
8.53593	-0.12475	5.22441	5.66548
8.5426	-0.12368	5.20814	5.66703
8.54927	-0.12279	5.19276	5.66715
8.55593	-0.12201	5.17833	5.66578
8.5626	-0.12147	5.16486	5.66298
8.56927	-0.12118	5.1524	5.65875
8.57593	-0.12112	5.14144	5.65314
8.5826	-0.12124	5.13232	5.64629
8.58927	-0.12159	5.1251	5.63842
8.59593	-0.12213	5.1198	5.62966
8.6026	-0.12285	5.11604	5.62036
8.60927	-0.12368	5.11366	5.61047
8.61593	-0.12463	5.11265	5.60009
8.6226	-0.12571	5.1133	5.58901
8.62927	-0.1269	5.11604	5.57715
8.63593	-0.12809	5.12123	5.56433
8.6426	-0.12934	5.12898	5.55092
8.64927	-0.13053	5.13917	5.53739
8.65593	-0.13179	5.15163	5.5241
8.6626	-0.13292	5.16617	5.51134
8.66927	-0.13405	5.18256	5.49924
8.67593	-0.13518	5.20092	5.48756
8.6826	-0.1362	5.22119	5.4763
8.68927	-0.13715	5.24336	5.46551
8.69593	-0.1381	5.26744	5.45531
8.7026	-0.13906	5.29313	5.44578
8.70927	-0.13995	5.32025	5.43714
8.71593	-0.14085	5.34868	5.42945
8.7226	-0.14168	5.37831	5.42271
8.72927	-0.14246	5.409	5.41711
8.73593	-0.14317	5.44041	5.41276
8.7426	-0.14371	5.4723	5.40972
8.74927	-0.14424	5.50431	5.40787
8.75593	-0.1446	5.5362	5.40721
8.7626	-0.1449	5.56797	5.40751
8.76927	-0.14514	5.59944	5.4087
8.77593	-0.14532	5.63067	5.41091
8.7826	-0.14544	5.66143	5.41419
8.78927	-0.14561	5.69159	5.41878
8.79593	-0.14579	5.72085	5.42474
8.8026	-0.14597	5.74899	5.43189
8.80927	-0.14615	5.77569	5.44024
8.81593	-0.14633	5.80078	5.44959
8.8226	-0.14651	5.82409	5.45967
8.82927	-0.14669	5.84543	5.47039
8.83593	-0.14675	5.86492	5.48148
8.8426	-0.14681	5.88256	5.49293
8.84927	-0.14687	5.89836	5.50455
8.85593	-0.14687	5.91207	5.51647
8.8626	-0.14687	5.92375	5.52863
8.86927	-0.14687	5.93328	5.54109
8.87593	-0.14687	5.94068	5.55384
8.8826	-0.14687	5.94592	5.56689
8.88927	-0.14687	5.94908	5.57995
8.89593	-0.14687	5.94997	5.593
8.9026	-0.14693	5.94866	5.60594
8.90927	-0.14699	5.94527	5.61863
8.91593	-0.14699	5.9402	5.63115
8.9226	-0.14693	5.93376	5.64325
8.92927	-0.14687	5.92631	5.65481
8.93593	-0.14669	5.91773	5.66572
8.9426	-0.14639	5.90795	5.67591
8.94927	-0.14603	5.89681	5.68563
8.95593	-0.14555	5.88453	5.69505
8.9626	-0.14496	5.8713	5.70446
8.96927	-0.14436	5.85741	5.7137
8.97593	-0.14377	5.84316	5.72258
8.9826	-0.14317	5.82868	5.73087
8.98927	-0.14257	5.81414	5.7385
8.99593	-0.1421	5.79965	5.74553
9.0026	-0.14168	5.7857	5.75227
9.00927	-0.14132	5.77259	5.75906
9.01593	-0.14096	5.76061	5.76603
9.0226	-0.14073	5.75012	5.77325
9.02927	-0.14055	5.7413	5.78064
9.03593	-0.14037	5.73432	5.78815
9.0426	-0.14031	5.72932	5.79572
9.04927	-0.14031	5.7264	5.80365
9.05593	-0.14037	5.72574	5.81217
9.0626	-0.14055	5.72753	5.82141
9.06927	-0.14079	5.73182	5.83124
9.07593	-0.14114	5.73856	5.84155
9.0826	-0.14156	5.74744	5.85204
9.08927	-0.14204	5.75805	5.86247
9.09593	-0.14246	5.76991	5.87255
9.1026	-0.14287	5.78249	5.88185
9.10927	-0.14317	5.79524	5.89001
9.11593	-0.14347	5.80746	5.89663
9.1226	-0.14365	5.81837	5.9014
9.12927	-0.14377	5.82695	5.9039
9.13593	-0.14383	5.83261	5.90396
9.1426	-0.14377	5.83482	5.90128
9.14927	-0.14371	5.83339	5.89567
9.15593	-0.14359	5.82814	5.88715
9.1626	-0.14341	5.81884	5.87577
9.16927	-0.14317	5.80549	5.86158
9.17593	-0.14281	5.78797	5.84477
9.1826	-0.1424	5.76657	5.82558
9.18927	-0.14186	5.74154	5.80442
9.19593	-0.1412	5.71352	5.78171
9.2026	-0.14049	5.68306	5.75769
9.20927	-0.13971	5.65082	5.7326
9.21593	-0.13894	5.6175	5.70667
9.2226	-0.13816	5.58382	5.68026
9.22927	-0.13739	5.55044	5.6538
9.23593	-0.13679	5.51778	5.62781
9.2426	-0.13626	5.48625	5.60278
9.24927	-0.1359	5.45603	5.57882
9.25593	-0.13566	5.42736	5.55605
9.2626	-0.13548	5.40036	5.53453
9.26927	-0.13548	5.37533	5.5142
9.27593	-0.13548	5.35232	5.49501
9.2826	-0.13554	5.33122	5.47689
9.28927	-0.13554	5.31179	5.45955
9.29593	-0.13554	5.29373	5.44292
9.3026	-0.13548	5.27704	5.42688
9.30927	-0.13536	5.2619	5.41157
9.31593	-0.13518	5.24843	5.39708
9.3226	-0.135	5.23674	5.38361
9.32927	-0.13483	5.22667	5.37109
9.33593	-0.13465	5.21803	5.35923
9.3426	-0.13459	5.2104	5.34785
9.34927	-0.13459	5.20378	5.33664
9.35593	-0.13465	5.19812	5.3255
9.3626	-0.13477	5.19347	5.31435
9.36927	-0.135	5.18996	5.30302
9.37593	-0.13524	5.18763	5.29164
9.3826	-0.13548	5.18638	5.28026
9.38927	-0.13578	5.18596	5.26899
9.39593	-0.13602	5.18638	5.25796
9.4026	-0.13632	5.18733	5.2473
9.40927	-0.13661	5.18894	5.23692
9.41593	-0.13691	5.19115	5.22679
9.4226	-0.13721	5.19383	5.21666
9.42927	-0.13757	5.19693	5.20629
9.43593	-0.13798	5.20039	5.19556
9.4426	-0.1384	5.20438	5.18435
9.44927	-0.13882	5.20891	5.17255
9.45593	-0.13924	5.2141	5.16033
9.4626	-0.13965	5.21976	5.14776
9.46927	-0.14007	5.2256	5.135
9.47593	-0.14043	5.2312	5.12201
9.4826	-0.14073	5.23645	5.10865
9.48927	-0.14102	5.24116	5.09483
9.49593	-0.1412	5.24551	5.08052
9.5026	-0.14138	5.24974	5.0658
9.50927	-0.1415	5.25379	5.05084
9.51593	-0.14156	5.25767	5.03552
9.5226	-0.14156	5.26118	5.01972
9.52927	-0.14156	5.2641	5.00339
9.53593	-0.14144	5.26643	4.98653
9.5426	-0.14132	5.26828	4.96936
9.54927	-0.1412	5.26989	4.95237
9.55593	-0.14108	5.27137	4.93568
9.5626	-0.14091	5.27299	4.91917
9.56927	-0.14067	5.27465	4.9026
9.57593	-0.14043	5.27614	4.88573
9.5826	-0.14007	5.27728	4.86839
9.58927	-0.13965	5.27787	4.85074
9.59593	-0.13912	5.27799	4.83292
9.6026	-0.1384	5.27763	4.81516
9.60927	-0.13763	5.27686	4.79776
9.61593	-0.13661	5.27579	4.78083
9.6226	-0.13554	5.27435	4.7645
9.62927	-0.13435	5.27263	4.74894
9.63593	-0.1331	5.27066	4.73416
9.6426	-0.13185	5.26869	4.72015
9.64927	-0.13053	5.26673	4.70698
9.65593	-0.12928	5.2647	4.69458
9.6626	-0.12803	5.26267	4.68296
9.66927	-0.12672	5.26053	4.67229
9.67593	-0.12535	5.25826	4.66263
9.6826	-0.12398	5.25582	4.65411
9.68927	-0.12255	5.25302	4.64672
9.69593	-0.12094	5.24968	4.64058
9.7026	-0.11933	5.24545	4.63557
9.70927	-0.1176	5.24002	4.63152
9.71593	-0.11581	5.23341	4.62824
9.7226	-0.11408	5.22578	4.62568
9.72927	-0.11241	5.21737	4.62371
9.73593	-0.11086	5.20831	4.62228
9.7426	-0.10955	5.1986	4.62157
9.74927	-0.10848	5.18787	4.62174
9.75593	-0.10777	5.17589	4.62282
9.7626	-0.10735	5.1626	4.62484
9.76927	-0.10729	5.14799	4.62758
9.77593	-0.10753	5.13226	4.63092
9.7826	-0.10818	5.11551	4.63474
9.78927	-0.10908	5.09793	4.63903
9.79593	-0.11027	5.07969	4.6438
9.8026	-0.1117	5.06085	4.64916
9.80927	-0.11337	5.04148	4.65506
9.81593	-0.11516	5.02139	4.66132
9.8226	-0.11706	5.00059	4.66776
9.82927	-0.11903	4.97907	4.67384
9.83593	-0.12106	4.9569	4.67944
9.8426	-0.12308	4.93407	4.68457
9.84927	-0.12499	4.91065	4.68934
9.85593	-0.1269	4.88651	4.69398
9.8626	-0.12863	4.86171	4.69881
9.86927	-0.13018	4.83638	4.70358
9.87593	-0.13155	4.81057	4.70823
9.8826	-0.1328	4.78446	4.71264
9.88927	-0.13381	4.75824	4.71681
9.89593	-0.13465	4.73195	4.72081
9.9026	-0.1353	4.70567	4.7248
9.90927	-0.13578	4.67956	4.72867
9.91593	-0.13608	4.65339	4.73219
9.9226	-0.13626	4.62717	4.73511
9.92927	-0.13632	4.60046	4.73714
9.93593	-0.13626	4.57311	4.73821
9.9426	-0.13608	4.54515	4.73827
9.94927	-0.13584	4.51684	4.73762
9.95593	-0.13554	4.48835	4.73613
9.9626	-0.13512	4.45998	4.73386
9.96927	-0.13465	4.43178	4.73082
9.97593	-0.13411	4.40365	4.72695
9.9826	-0.13345	4.37558	4.72242
9.98927	-0.13274	4.34744	4.71747
9.99593	-0.13196	4.31919	4.71216
10.0026	-0.13119	4.29088	4.70638
10.0093	-0.1303	4.26269	4.69983
10.0159	-0.12946	4.23485	4.69208
10.0226	-0.12863	4.20761	4.68308
10.0293	-0.12791	4.18103	4.67312
10.0359	-0.12726	4.15516	4.66263
10.0426	-0.12672	4.12995	4.65179
10.0493	-0.12636	4.10527	4.64064
10.0559	-0.12612	4.08119	4.62896
10.0626	-0.12606	4.05776	4.61662
10.0693	-0.12618	4.03517	4.60374
10.0759	-0.12642	4.01366	4.59063
10.0826	-0.12684	3.99327	4.57752
10.0893	-0.12738	3.97432	4.56452
10.0959	-0.12809	3.95662	4.55147
10.1026	-0.12887	3.94005	4.53818
10.1093	-0.1297	3.92449	4.52453
10.1159	-0.13059	3.90977	4.51064
10.1226	-0.13155	3.89606	4.49699
10.1293	-0.13256	3.8836	4.4837
10.1359	-0.13351	3.87257	4.47094
10.1426	-0.13453	3.86316	4.45843
10.1493	-0.13554	3.85517	4.44591
10.1559	-0.13655	3.84855	4.43333
10.1626	-0.13757	3.84319	4.4207
10.1693	-0.1387	3.83931	4.4083
10.1759	-0.13977	3.83705	4.39638
10.1826	-0.14091	3.83639	4.38505
10.1893	-0.1421	3.83735	4.37415
10.1959	-0.14323	3.83967	4.3636
10.2026	-0.14442	3.84337	4.35334
10.2093	-0.14549	3.84831	4.34351
10.2159	-0.14645	3.85475	4.33427
10.2226	-0.14734	3.86268	4.32575
10.2293	-0.14806	3.87198	4.31794
10.2359	-0.14865	3.88259	4.31079
10.2426	-0.14913	3.89421	4.30423
10.2493	-0.14955	3.90673	4.29833
10.2559	-0.14997	3.92002	4.29314
10.2626	-0.15026	3.93409	4.28873
10.2693	-0.15062	3.94893	4.28504
10.2759	-0.15098	3.96448	4.282
10.2826	-0.15134	3.98052	4.27955
10.2893	-0.15169	3.99703	4.27771
10.2959	-0.15205	4.01372	4.27669
10.3026	-0.15235	4.03059	4.27657
10.3093	-0.15259	4.04727	4.27741
10.3159	-0.15271	4.06379	4.27896
10.3226	-0.15271	4.07982	4.28104
10.3293	-0.15271	4.0952	4.28367
10.3359	-0.15265	4.1098	4.28665
10.3426	-0.15259	4.12351	4.29004
10.3493	-0.15259	4.13638	4.29374
10.3559	-0.15259	4.14848	4.29767
10.3626	-0.15271	4.15975	4.30173
10.3693	-0.15289	4.17024	4.30602
10.3759	-0.15318	4.17995	4.31061
10.3826	-0.15354	4.18866	4.31573
10.3893	-0.15396	4.19653	4.3214
10.3959	-0.15438	4.20362	4.32766
10.4026	-0.15479	4.21	4.33439
10.4093	-0.15515	4.21584	4.34154
10.4159	-0.15557	4.22114	4.34899
10.4226	-0.15587	4.22597	4.3568
10.4293	-0.1561	4.2305	4.36485
10.4359	-0.15628	4.23467	4.37313
10.4426	-0.1564	4.23849	4.38166
10.4493	-0.1564	4.24182	4.39036
10.4559	-0.15628	4.24457	4.3993
10.4626	-0.1561	4.24647	4.40842
10.4693	-0.15581	4.24761	4.41754
10.4759	-0.15545	4.24802	4.42666
10.4826	-0.15503	4.24808	4.43596
10.4893	-0.15467	4.2479	4.44549
10.4959	-0.15438	4.24761	4.45509
10.5026	-0.15408	4.24707	4.46469
10.5093	-0.15384	4.24606	4.47404
10.5159	-0.15366	4.24451	4.48322
10.5226	-0.15354	4.24248	4.49234
10.5293	-0.15336	4.23992	4.50158
10.5359	-0.15324	4.23717	4.51076
10.5426	-0.15312	4.23419	4.51958
10.5493	-0.15301	4.23109	4.52787
10.5559	-0.15283	4.22776	4.53514
10.5626	-0.15271	4.22418	4.5414
10.5693	-0.15259	4.22043	4.54664
10.5759	-0.15253	4.21661	4.55111
10.5826	-0.15247	4.21274	4.55511
10.5893	-0.15247	4.20892	4.5588
10.5959	-0.15247	4.20499	4.56208
10.6026	-0.15253	4.20094	4.56482
10.6093	-0.15259	4.19676	4.56679
10.6159	-0.15259	4.19271	4.5681
10.6226	-0.15265	4.18907	4.56864
10.6293	-0.15271	4.18615	4.56864
10.6359	-0.15283	4.18395	4.5681
10.6426	-0.15289	4.18258	4.56715
10.6493	-0.15301	4.18186	4.56572
10.6559	-0.15318	4.18174	4.56399
10.6626	-0.15336	4.18216	4.56202
10.6693	-0.15354	4.18329	4.55987
10.6759	-0.15378	4.18526	4.55779
10.6826	-0.15402	4.18824	4.5557
10.6893	-0.1542	4.19223	4.55356
10.6959	-0.15432	4.19694	4.55147
10.7026	-0.15438	4.20213	4.54962
10.7093	-0.15438	4.20773	4.54825
10.7159	-0.15438	4.21381	4.54724
10.7226	-0.15426	4.22067	4.54664
10.7293	-0.1542	4.22853	4.54646
10.7359	-0.1542	4.23741	4.54652
10.7426	-0.1542	4.24725	4.54706
10.7493	-0.15426	4.25798	4.54837
10.7559	-0.15444	4.26942	4.5504
10.7626	-0.15461	4.28164	4.5532
10.7693	-0.15485	4.29451	4.55671
10.7759	-0.15509	4.30799	4.56089
10.7826	-0.15539	4.32193	4.56578
10.7893	-0.15563	4.33642	4.57144
10.7959	-0.15581	4.3515	4.57794
10.8026	-0.15599	4.36717	4.58515
10.8093	-0.1561	4.38345	4.59295
10.8159	-0.15622	4.40013	4.60112
10.8226	-0.1564	4.41712	4.60964
10.8293	-0.15658	4.43429	4.61864
10.8359	-0.15676	4.45169	4.62842
10.8426	-0.15706	4.46934	4.63915
10.8493	-0.15736	4.48734	4.65083
10.8559	-0.15771	4.50575	4.66335
10.8626	-0.15801	4.52447	4.67628
10.8693	-0.15831	4.54348	4.68934
10.8759	-0.15849	4.56256	4.70239
10.8826	-0.15855	4.58151	4.71544
10.8893	-0.15849	4.60017	4.72861
10.8959	-0.15831	4.61847	4.74197
10.9026	-0.15795	4.63671	4.75556
10.9093	-0.15748	4.655	4.76927
10.9159	-0.157	4.67354	4.78298
10.9226	-0.15646	4.69226	4.79668
10.9293	-0.15599	4.71103	4.81051
10.9359	-0.15557	4.72975	4.82452
10.9426	-0.15527	4.74834	4.83859
10.9493	-0.15509	4.767	4.85253
10.9559	-0.15503	4.78578	4.8663
10.9626	-0.15503	4.80467	4.87989
10.9693	-0.15515	4.82374	4.8933
10.9759	-0.15533	4.84294	4.90671
10.9826	-0.15557	4.86207	4.92012
10.9893	-0.15581	4.88126	4.93336
10.9959	-0.15604	4.90046	4.94653
11.0026	-0.15628	4.91965	4.95952
11.0093	-0.15646	4.93872	4.97258
11.0159	-0.15664	4.9575	4.98593
11.0226	-0.15676	4.97591	4.99952
11.0293	-0.15688	4.99386	5.01329
11.0359	-0.15694	5.01126	5.027
11.0426	-0.15688	5.02819	5.04065
11.0493	-0.15688	5.04452	5.05412
11.0559	-0.15676	5.0602	5.06759
11.0626	-0.15658	5.07522	5.08106
11.0693	-0.1564	5.08934	5.09471
11.0759	-0.15622	5.10275	5.10848
11.0826	-0.15599	5.11563	5.12242
11.0893	-0.15575	5.12797	5.13643
11.0959	-0.15545	5.14001	5.15044
11.1026	-0.15521	5.15157	5.1645
11.1093	-0.15491	5.16254	5.17863
11.1159	-0.15461	5.17297	5.19288
11.1226	-0.15426	5.1828	5.2073
11.1293	-0.1539	5.19228	5.22208
11.1359	-0.15354	5.20152	5.23728
11.1426	-0.15312	5.21064	5.2529
11.1493	-0.15271	5.21982	5.26899
11.1559	-0.15223	5.22888	5.28544
11.1626	-0.15175	5.23788	5.30219
11.1693	-0.15128	5.24676	5.31936
11.1759	-0.15074	5.25546	5.33694
11.1826	-0.15014	5.26404	5.35506
11.1893	-0.14955	5.27245	5.3739
11.1959	-0.14889	5.28073	5.39333
11.2026	-0.14812	5.28884	5.41317
11.2093	-0.14734	5.29665	5.43338
11.2159	-0.14651	5.30404	5.45388
11.2226	-0.14567	5.31101	5.47469
11.2293	-0.14484	5.31751	5.49591
11.2359	-0.144	5.32371	5.51754
11.2426	-0.14317	5.32961	5.53942
11.2493	-0.14234	5.33521	5.56153
11.2559	-0.14156	5.34058	5.5837
11.2626	-0.14079	5.34564	5.60588
11.2693	-0.13995	5.35047	5.62787
11.2759	-0.13912	5.35536	5.64945
11.2826	-0.13828	5.36048	5.67049
11.2893	-0.13733	5.36591	5.69081
11.2959	-0.13644	5.37169	5.71042
11.3026	-0.13554	5.37765	5.72938
11.3093	-0.13465	5.38373	5.7475
11.3159	-0.13381	5.38975	5.76478
11.3226	-0.1331	5.39559	5.78094
11.3293	-0.1325	5.40131	5.79578
11.3359	-0.13202	5.40721	5.80925
11.3426	-0.13167	5.41359	5.82141
11.3493	-0.13143	5.42086	5.83237
11.3559	-0.13131	5.42915	5.84203
11.3626	-0.13125	5.43857	5.85037
11.3693	-0.13125	5.44888	5.85717
11.3759	-0.13131	5.46008	5.86247
11.3826	-0.13137	5.47194	5.86647
11.3893	-0.13149	5.4844	5.86915
11.3959	-0.13167	5.49758	5.87064
11.4026	-0.13185	5.51146	5.87082
11.4093	-0.13208	5.52618	5.86975
11.4159	-0.13244	5.54168	5.86754
11.4226	-0.1328	5.55783	5.86438
11.4293	-0.13328	5.5744	5.86045
11.4359	-0.13381	5.59127	5.85586
11.4426	-0.13435	5.60826	5.85049
11.4493	-0.135	5.62555	5.84429
11.4559	-0.1356	5.64319	5.83738
11.4626	-0.13626	5.66119	5.83005
11.4693	-0.13691	5.67973	5.82272
11.4759	-0.13751	5.69874	5.8158
11.4826	-0.1381	5.71811	5.80931
11.4893	-0.13864	5.73754	5.80323
11.4959	-0.13918	5.75685	5.79733
11.5026	-0.13959	5.77581	5.79148
11.5093	-0.14001	5.79429	5.78558
11.5159	-0.14043	5.81247	5.77974
11.5226	-0.14079	5.83047	5.77426
11.5293	-0.1412	5.84847	5.76919
11.5359	-0.14168	5.86647	5.76472
11.5426	-0.14216	5.88459	5.76103
11.5493	-0.14275	5.90271	5.75823
11.5559	-0.14341	5.92071	5.75656
11.5626	-0.14406	5.93853	5.75626
11.5693	-0.14478	5.95605	5.75751
11.5759	-0.14538	5.97334	5.76007
11.5826	-0.14591	5.99015	5.76389
11.5893	-0.14633	6.0063	5.76866
11.5959	-0.14657	6.0218	5.7742
11.6026	-0.14663	6.03652	5.78064
11.6093	-0.14651	6.05082	5.78809
11.6159	-0.14633	6.06501	5.79661
11.6226	-0.14603	6.0792	5.80609
11.6293	-0.14573	6.09356	5.8164
11.6359	-0.14538	6.10793	5.82773
11.6426	-0.14502	6.12205	5.84012
11.6493	-0.14472	6.1357	5.85371
11.6559	-0.14436	6.14888	5.86855
11.6626	-0.14412	6.16157	5.88471
11.6693	-0.14383	6.17415	5.90187
11.6759	-0.14359	6.18684	5.91993
11.6826	-0.14335	6.19984	5.93871
11.6893	-0.14317	6.21307	5.95814
11.6959	-0.14299	6.2263	5.97799
11.7026	-0.14281	6.23935	5.99825
11.7093	-0.14275	6.25205	6.0187
11.7159	-0.14263	6.26439	6.0392
11.7226	-0.14257	6.27643	6.05959
11.7293	-0.14246	6.28829	6.07967
11.7359	-0.14234	6.30015	6.09928
11.7426	-0.14228	6.31213	6.11842
11.7493	-0.1421	6.32423	6.13707
11.7559	-0.14198	6.33633	6.15537
11.7626	-0.14186	6.34819	6.17319
11.7693	-0.14168	6.3597	6.19054
11.7759	-0.14144	6.37096	6.20705
11.7826	-0.14126	6.38217	6.22267
11.7893	-0.14102	6.39343	6.23721
11.7959	-0.14085	6.40488	6.25074
11.8026	-0.14055	6.41644	6.26332
11.8093	-0.14025	6.42782	6.27506
11.8159	-0.13995	6.43879	6.28597
11.8226	-0.13959	6.4491	6.29598
11.8293	-0.1393	6.4587	6.30522
11.8359	-0.13894	6.46758	6.31386
11.8426	-0.1387	6.47593	6.32214
11.8493	-0.1384	6.48391	6.33019
11.8559	-0.13816	6.49166	6.33812
11.8626	-0.13798	6.49941	6.34587
11.8693	-0.13787	6.5071	6.3535
11.8759	-0.13775	6.51473	6.36083
11.8826	-0.13769	6.5223	6.36804
11.8893	-0.13763	6.52969	6.37519
11.8959	-0.13757	6.53678	6.38253
11.9026	-0.13757	6.54358	6.39045
11.9093	-0.13757	6.5499	6.39933
11.9159	-0.13751	6.55562	6.40953
11.9226	-0.13739	6.56086	6.42145
11.9293	-0.13727	6.56569	6.43534
11.9359	-0.13703	6.5701	6.45125
11.9426	-0.13667	6.57368	6.46937
11.9493	-0.1362	6.57606	6.48969
11.9559	-0.1356	6.5766	6.51205
11.9626	-0.13489	6.57499	6.53648
11.9693	-0.13411	6.57099	6.56271
11.9759	-0.1334	6.5645	6.59054
11.9826	-0.13262	6.5555	6.61945
11.9893	-0.13191	6.54393	6.64902
11.9959	-0.13125	6.52975	6.67876
12.0026	-0.13071	6.51252	6.70809
12.0093	-0.13018	6.49202	6.73634
12.0159	-0.1297	6.46824	6.76286
12.0226	-0.12922	6.44124	6.78712
12.0293	-0.12881	6.41143	6.80852
12.0359	-0.12833	6.37913	6.8267
12.0426	-0.12797	6.3448	6.84142
12.0493	-0.12767	6.30856	6.85245
12.0559	-0.12749	6.27065	6.85972
12.0626	-0.12749	6.23155	6.86324
12.0693	-0.12773	6.19149	6.86312
12.0759	-0.12815	6.15096	6.85954
12.0826	-0.12887	6.11025	6.85281
12.0893	-0.12982	6.0696	6.84333
12.0959	-0.13089	6.02919	6.83147
12.1026	-0.13214	5.98931	6.81764
12.1093	-0.13351	5.95003	6.80226
12.1159	-0.13494	5.91153	6.78563
12.1226	-0.13632	5.8741	6.76799
12.1293	-0.13775	5.83798	6.74975
12.1359	-0.13912	5.80347	6.73127
12.1426	-0.14049	5.7708	6.71297
12.1493	-0.14186	5.74005	6.69539
12.1559	-0.14317	5.71114	6.67888
12.1626	-0.14454	5.68402	6.66356
12.1693	-0.14597	5.65886	6.64914
12.1759	-0.1474	5.63568	6.63525
12.1826	-0.14889	5.6144	6.62148
12.1893	-0.15032	5.59497	6.60765
12.1959	-0.15181	5.57709	6.59376
12.2026	-0.15318	5.56076	6.58023
12.2093	-0.1545	5.54609	6.56742
12.2159	-0.15563	5.5334	6.5555
12.2226	-0.15658	5.52285	6.54447
12.2293	-0.1573	5.5145	6.53416
12.2359	-0.15783	5.50824	6.52409
12.2426	-0.15813	5.50383	6.51389
12.2493	-0.15825	5.50109	6.50346
12.2559	-0.15825	5.50008	6.49285
12.2626	-0.15819	5.50079	6.48224
12.2693	-0.15807	5.50318	6.47169
12.2759	-0.15795	5.50711	6.46108
12.2826	-0.15789	5.51236	6.45
12.2893	-0.15789	5.51873	6.4382
12.2959	-0.15789	5.52625	6.42568
12.3026	-0.15789	5.53471	6.41245
12.3093	-0.15789	5.5443	6.39874
12.3159	-0.15789	5.55497	6.38437
12.3226	-0.15777	5.56666	6.36893
12.3293	-0.15754	5.57917	6.35171
12.3359	-0.15724	5.59235	6.33234
12.3426	-0.15676	5.606	6.31088
12.3493	-0.15622	5.62012	6.28746
12.3559	-0.15557	5.6349	6.2623
12.3626	-0.15479	5.65016	6.23542
12.3693	-0.15396	5.66572	6.20675
12.3759	-0.15306	5.6814	6.17617
12.3826	-0.15211	5.69683	6.14357
12.3893	-0.15128	5.71191	6.10882
12.3959	-0.15044	5.7267	6.07187
12.4026	-0.14973	5.74118	6.03282
12.4093	-0.14919	5.75542	5.99176
12.4159	-0.14877	5.76931	5.94896
12.4226	-0.14853	5.78278	5.90485
12.4293	-0.14848	5.79572	5.85961
12.4359	-0.14859	5.80823	5.81342
12.4426	-0.14883	5.82045	5.76633
12.4493	-0.14919	5.83237	5.71859
12.4559	-0.14967	5.84376	5.67055
12.4626	-0.15014	5.85449	5.62263
12.4693	-0.15062	5.86438	5.5753
12.4759	-0.15104	5.87356	5.52893
12.4826	-0.15134	5.88226	5.48357
12.4893	-0.15152	5.89061	5.43916
12.4959	-0.15146	5.8986	5.39583
12.5026	-0.15116	5.90616	5.35357
12.5093	-0.15056	5.91338	5.31262
12.5159	-0.14955	5.92023	5.2734
12.5226	-0.14818	5.92727	5.23639
12.5293	-0.14633	5.93478	5.202
12.5359	-0.144	5.94318	5.1704
12.5426	-0.1412	5.95254	5.14185
12.5493	-0.13787	5.96297	5.11616
12.5559	-0.13393	5.97459	5.0931
12.5626	-0.12952	5.98752	5.07253
12.5693	-0.12463	6.00201	5.05447
12.5759	-0.11927	6.01798	5.0391
12.5826	-0.11349	6.03533	5.02682
12.5893	-0.10735	6.05345	5.01776
12.5959	-0.10091	6.07198	5.01221
12.6026	-0.09435	6.09022	5.01013
12.6093	-0.08774	6.10763	5.01162
12.6159	-0.08112	6.12348	5.01656
12.6226	-0.07474	6.13719	5.02473
12.6293	-0.0686	6.14816	5.03576
12.6359	-0.06288	6.15585	5.04917
12.6426	-0.05776	6.15966	5.06437
12.6493	-0.05329	6.15907	5.08088
12.6559	-0.04965	6.15329	5.0984
12.6626	-0.04691	6.14196	5.11664
12.6693	-0.04518	6.12491	5.13554
12.6759	-0.04447	6.10232	5.15461
12.6826	-0.04488	6.07449	5.17338
12.6893	-0.04631	6.04183	5.19097
12.6959	-0.04882	6.00469	5.20676
12.7026	-0.05227	5.96356	5.22053
12.7093	-0.05651	5.91922	5.23227
12.7159	-0.06139	5.87249	5.24217
12.7226	-0.06682	5.82421	5.25045
12.7293	-0.07248	5.77509	5.25719
12.7359	-0.07838	5.72562	5.26255
12.7426	-0.08434	5.67603	5.26661
12.7493	-0.09018	5.62668	5.26947
12.7559	-0.0959	5.57798	5.27149
12.7626	-0.10145	5.53036	5.27287
12.7693	-0.10675	5.48416	5.27406
12.7759	-0.11182	5.43982	5.27537
12.7826	-0.11665	5.39762	5.27698
12.7893	-0.12124	5.35792	5.279
12.7959	-0.12559	5.32079	5.28133
12.8026	-0.12958	5.28622	5.28395
12.8093	-0.13322	5.25415	5.28687
12.8159	-0.13649	5.22435	5.29003
12.8226	-0.13936	5.19669	5.29361
12.8293	-0.14174	5.1713	5.29772
12.8359	-0.14377	5.14841	5.30255
12.8426	-0.14532	5.12821	5.30815
12.8493	-0.14657	5.11074	5.31459
12.8559	-0.14746	5.0959	5.3218
12.8626	-0.14812	5.08332	5.32967
12.8693	-0.14859	5.07295	5.33807
12.8759	-0.14889	5.06461	5.34719
12.8826	-0.14907	5.05847	5.35715
12.8893	-0.14913	5.05477	5.36787
12.8959	-0.14913	5.05364	5.37962
12.9026	-0.14901	5.05537	5.39219
12.9093	-0.14883	5.06008	5.40561
12.9159	-0.14853	5.06777	5.41979
12.9226	-0.14812	5.07855	5.43469
12.9293	-0.14758	5.0922	5.44995
12.9359	-0.14687	5.10877	5.46551
12.9426	-0.14597	5.12809	5.48118
12.9493	-0.14496	5.15032	5.49686
12.9559	-0.14365	5.17559	5.51271
12.9626	-0.14222	5.20396	5.52875
12.9693	-0.14055	5.23555	5.54484
12.9759	-0.13864	5.27012	5.56081
12.9826	-0.13655	5.30762	5.57643
12.9893	-0.13429	5.34755	5.59151
12.9959	-0.13196	5.38945	5.60623
13.0026	-0.12958	5.43278	5.62066
13.0093	-0.1272	5.47707	5.63467
13.0159	-0.12487	5.52154	5.6482
13.0226	-0.12267	5.56529	5.66077
13.0293	-0.12064	5.60743	5.67228
13.0359	-0.11891	5.64688	5.68235
13.0426	-0.11736	5.68271	5.69099
13.0493	-0.11611	5.71394	5.69808
13.0559	-0.1151	5.73993	5.70363
13.0626	-0.11444	5.76007	5.70756
13.0693	-0.11402	5.77396	5.70977
13.0759	-0.11396	5.78153	5.71012
13.0826	-0.11426	5.78278	5.70834
13.0893	-0.11492	5.7779	5.70422
13.0959	-0.11599	5.76699	5.69761
13.1026	-0.11742	5.75018	5.68873
13.1093	-0.11921	5.72777	5.67758
13.1159	-0.12141	5.70029	5.66453
13.1226	-0.12386	5.66858	5.64945
13.1293	-0.12654	5.63353	5.63246
13.1359	-0.12934	5.59616	5.61357
13.1426	-0.1322	5.55748	5.59282
13.1493	-0.135	5.51808	5.57047
13.1559	-0.13775	5.47862	5.54705
13.1626	-0.14031	5.43952	5.52291
13.1693	-0.14275	5.40131	5.49835
13.1759	-0.14496	5.36454	5.47349
13.1826	-0.14704	5.32973	5.4484
13.1893	-0.14889	5.29718	5.42319
13.1959	-0.15062	5.26732	5.39786
13.2026	-0.15223	5.2402	5.3727
13.2093	-0.15372	5.216	5.34797
13.2159	-0.15497	5.19466	5.32395
13.2226	-0.1561	5.17613	5.301
13.2293	-0.15706	5.16063	5.27942
13.2359	-0.15783	5.14841	5.25939
13.2426	-0.15843	5.13965	5.24122
13.2493	-0.15891	5.13452	5.225
13.2559	-0.15926	5.13291	5.21094
13.2626	-0.15956	5.1347	5.19919
13.2693	-0.1598	5.13959	5.19001
13.2759	-0.16004	5.1474	5.1837
13.2826	-0.16028	5.15807	5.18036
13.2893	-0.16057	5.17148	5.18024
13.2959	-0.16093	5.18787	5.1834
13.3026	-0.16123	5.20706	5.1899
13.3093	-0.16147	5.22906	5.20003
[truncated: 2,449 more rows]
