# Supplementary material for: Molecular mechanism of decision-making in glycosaminoglycan biosynthesis
Source: Nat Commun. 2023 Oct 13;14:6425. doi: 10.1038/s41467-023-42236-z (PMC10570366; doi:10.1038/s41467-023-42236-z)
Supplement: Supplementary file 6 — Source Data [file 41467_2023_42236_MOESM6_ESM.zip › Source_Data/Supplementary_Figure_3a.xlsx]

## Sheet: Sheet1
Time (min)	A280
			B3GALT6	B3GALT6
	Gal-Xyl-BKN	Gal-XylP-BKN	Gal-Xyl-BKN	Gal-XylP-BKN
0.001967	-0.00154972	-0.00173	0.00596	0.015736
0.008633	-0.00154972	-0.00203	0.006199	0.01651
0.0153	-0.00166893	-0.00238	0.006378	0.017405
0.021967	-0.00178814	-0.00262	0.006497	0.01812
0.028633	-0.00190735	-0.00286	0.006676	0.018537
0.0353	-0.00202656	-0.00304	0.007033	0.018656
0.041967	-0.00208616	-0.0031	0.00751	0.018477
0.048633	-0.00208616	-0.00316	0.007868	0.01812
0.0553	-0.00202656	-0.0031	0.007987	0.017762
0.061967	-0.00184774	-0.00298	0.007808	0.017464
0.068633	-0.00160932	-0.0028	0.007331	0.017166
0.0753	-0.0013113	-0.00262	0.006795	0.016987
0.081967	-0.00107288	-0.0025	0.006378	0.016868
0.088633	-0.00089407	-0.00238	0.006139	0.016868
0.0953	-0.00077486	-0.00232	0.006139	0.016928
0.101967	-0.00077486	-0.00238	0.006318	0.016987
0.108633	-0.00089407	-0.00244	0.006437	0.016987
0.1153	-0.00113249	-0.00256	0.006497	0.016928
0.121967	-0.00149012	-0.00274	0.006497	0.016868
0.128633	-0.00178814	-0.00292	0.006378	0.016928
0.1353	-0.00208616	-0.00316	0.006318	0.017226
0.141967	-0.00232458	-0.00334	0.006378	0.017762
0.148633	-0.00250339	-0.00352	0.006616	0.018358
0.1553	-0.002563	-0.00364	0.007093	0.018716
0.161967	-0.00250339	-0.0037	0.007629	0.018775
0.168633	-0.00232458	-0.00376	0.008166	0.018418
0.1753	-0.00214577	-0.00376	0.008523	0.018001
0.181967	-0.00196695	-0.00376	0.008643	0.017643
0.188633	-0.00178814	-0.00376	0.008643	0.017703
0.1953	-0.00160932	-0.0037	0.008583	0.01812
0.201967	-0.00154972	-0.00364	0.008464	0.018835
0.208633	-0.00154972	-0.00352	0.008285	0.019431
0.2153	-0.00160932	-0.0034	0.007987	0.019789
0.221967	-0.00172854	-0.00328	0.007689	0.019729
0.228633	-0.00184774	-0.00322	0.00751	0.019252
0.2353	-0.00196695	-0.0031	0.00751	0.018537
0.241967	-0.00214577	-0.00298	0.007808	0.017941
0.248633	-0.00232458	-0.00292	0.008166	0.017703
0.2553	-0.00244379	-0.00292	0.008404	0.017822
0.261967	-0.0026226	-0.00286	0.008523	0.018358
0.268633	-0.00280142	-0.00286	0.008464	0.019014
0.2753	-0.00292063	-0.00286	0.008464	0.01961
0.281967	-0.00303984	-0.00286	0.008464	0.019848
0.288633	-0.00315905	-0.0028	0.008464	0.019848
0.2953	-0.00321865	-0.00274	0.008345	0.01955
0.301967	-0.00321865	-0.00262	0.008166	0.019252
0.308633	-0.00321865	-0.0025	0.008047	0.019073
0.3153	-0.00315905	-0.00238	0.008047	0.019014
0.321967	-0.00315905	-0.00232	0.008225	0.019133
0.328633	-0.00309944	-0.00226	0.008523	0.019252
0.3353	-0.00309944	-0.00226	0.008881	0.019312
0.341967	-0.00309944	-0.00232	0.00906	0.019372
0.348633	-0.00315905	-0.0025	0.00906	0.019372
0.3553	-0.00321865	-0.00274	0.008762	0.019372
0.361967	-0.00327825	-0.00304	0.008345	0.019312
0.368633	-0.00333786	-0.00334	0.007868	0.019133
0.3753	-0.00345707	-0.00358	0.007451	0.018895
0.381967	-0.00351667	-0.00381	0.007212	0.018537
0.388633	-0.00357628	-0.00399	0.007153	0.018239
0.3953	-0.00363588	-0.00405	0.007033	0.017941
0.401967	-0.00369549	-0.00405	0.007033	0.017762
0.408633	-0.0038147	-0.00399	0.007033	0.017822
0.4153	-0.00399351	-0.00387	0.007272	0.01812
0.421967	-0.00423193	-0.00376	0.007689	0.018656
0.428633	-0.00447035	-0.0037	0.008285	0.019073
0.4353	-0.00482798	-0.0037	0.008941	0.019193
0.441967	-0.0051856	-0.0037	0.009477	0.018895
0.448633	-0.00548363	-0.00376	0.009894	0.018358
0.4553	-0.00578165	-0.00387	0.010192	0.018001
0.461967	-0.00602007	-0.00393	0.01049	0.018001
0.468633	-0.00607967	-0.00405	0.010967	0.018418
0.4753	-0.00602007	-0.00417	0.011683	0.018954
0.481967	-0.00584126	-0.00417	0.012398	0.019491
0.488633	-0.00554323	-0.00423	0.012875	0.019848
0.4953	-0.0051856	-0.00417	0.013053	0.019968
0.501967	-0.00482798	-0.00411	0.012875	0.020087
0.508633	-0.00441074	-0.00399	0.012457	0.020266
0.5153	-0.00411272	-0.00387	0.01204	0.020504
0.521967	-0.0038147	-0.0037	0.011742	0.020921
0.528633	-0.00357628	-0.00358	0.011444	0.021338
0.5353	-0.00339747	-0.00346	0.011265	0.021756
0.541967	-0.00321865	-0.0034	0.011325	0.022054
0.548633	-0.00309944	-0.0034	0.011683	0.022233
0.5553	-0.00292063	-0.00352	0.012219	0.022173
0.561967	-0.00274181	-0.00364	0.012875	0.022054
0.568633	-0.0026226	-0.00393	0.013411	0.021815
0.5753	-0.00244379	-0.00429	0.013649	0.021338
0.581967	-0.00232458	-0.00471	0.013709	0.020742
0.588633	-0.00226498	-0.00519	0.013709	0.020206
0.5953	-0.00220537	-0.00566	0.013769	0.019908
0.601967	-0.00226498	-0.00614	0.014007	0.019908
0.608633	-0.00232458	-0.00656	0.014424	0.020325
0.6153	-0.00238419	-0.00697	0.014901	0.020921
0.621967	-0.00250339	-0.00721	0.015259	0.021458
0.628633	-0.00250339	-0.00745	0.015438	0.021875
0.6353	-0.00250339	-0.00751	0.015199	0.021994
0.641967	-0.00244379	-0.00751	0.014663	0.021875
0.648633	-0.00232458	-0.00733	0.013888	0.021696
0.6553	-0.00214577	-0.00703	0.013113	0.021517
0.661967	-0.00184774	-0.00662	0.012577	0.021517
0.668633	-0.00154972	-0.00614	0.012517	0.021636
0.6753	-0.0012517	-0.00566	0.012875	0.021875
0.681967	-0.00089407	-0.00513	0.013351	0.022113
0.688633	-0.000596046	-0.00465	0.013709	0.022411
0.6953	-0.000357628	-0.00429	0.013828	0.02259
0.701967	-0.000119209	-0.00405	0.013709	0.022829
0.708633	0	-0.00393	0.013471	0.023007
0.7153	5.96046e-05	-0.00393	0.013232	0.023246
0.721967	5.96046e-05	-0.00405	0.012875	0.023365
0.728633	5.96046e-05	-0.00429	0.012457	0.023365
0.7353	-5.96046e-05	-0.00459	0.011981	0.023127
0.741967	-0.000119209	-0.00483	0.011563	0.022829
0.748633	-0.000238419	-0.00501	0.011325	0.022769
0.7553	-0.000298023	-0.00519	0.011325	0.022948
0.761967	-0.000417233	-0.00525	0.011563	0.023365
0.768633	-0.000476837	-0.00525	0.011861	0.023782
0.7753	-0.000596046	-0.00519	0.011981	0.023901
0.781967	-0.000715256	-0.00513	0.011981	0.023603
0.788633	-0.000834465	-0.00501	0.011981	0.023186
0.7953	-0.000953674	-0.00489	0.0121	0.022888
0.801967	-0.00107288	-0.00483	0.012398	0.022888
0.808633	-0.00113249	-0.00477	0.012815	0.023067
0.8153	-0.0012517	-0.00477	0.013292	0.023246
0.821967	-0.0012517	-0.00483	0.013769	0.023365
0.828633	-0.0012517	-0.00501	0.014126	0.023305
0.8353	-0.00119209	-0.00519	0.014424	0.023127
0.841967	-0.00107288	-0.00542	0.014663	0.022888
0.848633	-0.000953674	-0.00572	0.014901	0.02259
0.8553	-0.00077486	-0.00596	0.015199	0.022233
0.861967	-0.000655651	-0.00626	0.015497	0.021935
0.868633	-0.000476837	-0.00644	0.015676	0.021815
0.8753	-0.000298023	-0.00656	0.015795	0.021994
0.881967	-0.000178814	-0.00656	0.015736	0.022411
0.888633	-5.96046e-05	-0.0065	0.015676	0.022888
0.8953	0	-0.00626	0.015676	0.023365
0.901967	0	-0.00596	0.015736	0.023663
0.908633	0	-0.0056	0.015914	0.023723
0.9153	0	-0.00525	0.015974	0.023544
0.921967	-0.000119209	-0.00483	0.015855	0.023186
0.928633	-0.000298023	-0.00453	0.015557	0.022829
0.9353	-0.000476837	-0.00429	0.015199	0.022531
0.941967	-0.00077486	-0.00411	0.014901	0.022292
0.948633	-0.00113249	-0.00405	0.014842	0.022113
0.9553	-0.00154972	-0.00405	0.01508	0.021875
0.961967	-0.00196695	-0.00411	0.015378	0.021577
0.968633	-0.00238419	-0.00417	0.015676	0.021219
0.9753	-0.00274181	-0.00429	0.015914	0.020921
0.981967	-0.00309944	-0.00441	0.015974	0.020802
0.988633	-0.00333786	-0.00441	0.015914	0.020862
0.9953	-0.00339747	-0.00441	0.015795	0.0211
1.00197	-0.00333786	-0.00429	0.015676	0.021577
1.00863	-0.00309944	-0.00405	0.015616	0.022054
1.0153	-0.00268221	-0.00376	0.015616	0.02259
1.02197	-0.00220537	-0.0034	0.015676	0.023067
1.02863	-0.00160932	-0.00298	0.015736	0.023365
1.0353	-0.00101328	-0.00262	0.015855	0.023484
1.04197	-0.000417233	-0.00226	0.016093	0.023484
1.04863	0.000178814	-0.00203	0.016451	0.023484
1.0553	0.000655651	-0.00191	0.016928	0.023425
1.06197	0.00113249	-0.00191	0.017405	0.023484
1.06863	0.00143051	-0.00209	0.017762	0.023544
1.0753	0.00172854	-0.00232	0.017822	0.023425
1.08197	0.00196695	-0.00268	0.017703	0.023127
1.08863	0.00220537	-0.0031	0.017405	0.022769
1.0953	0.00232458	-0.00352	0.017226	0.022411
1.10197	0.00244379	-0.00387	0.017107	0.022292
1.10863	0.00244379	-0.00423	0.017107	0.022352
1.1153	0.00244379	-0.00453	0.017285	0.022471
1.12197	0.00232458	-0.00471	0.017524	0.02259
1.12863	0.00214577	-0.00477	0.017643	0.02265
1.1353	0.00190735	-0.00471	0.017703	0.02265
1.14197	0.00166893	-0.00453	0.017524	0.022709
1.14863	0.00137091	-0.00423	0.017405	0.022948
1.1553	0.00113249	-0.00387	0.017524	0.023484
1.16197	0.00089407	-0.00346	0.017881	0.024319
1.16863	0.00077486	-0.00298	0.018477	0.025451
1.1753	0.000655651	-0.00256	0.019193	0.026584
1.18197	0.000596046	-0.00215	0.019848	0.027597
1.18863	0.000536442	-0.00173	0.020385	0.028253
1.1953	0.000476837	-0.00143	0.020862	0.028491
1.20197	0.000357628	-0.00113	0.02116	0.028372
1.20863	0.000238419	-0.00095	0.02116	0.028253
1.2153	0.000119209	-0.00072	0.020683	0.028074
1.22197	-5.96046e-05	-0.00054	0.019908	0.027955
1.22863	-0.000178814	-0.0003	0.019073	0.027776
1.2353	-0.000298023	-5.96e-05	0.018418	0.027418
1.24197	-0.000417233	0.000119	0.01812	0.026941
1.24863	-0.000476837	0.000298	0.01806	0.026524
1.2553	-0.000476837	0.000417	0.018001	0.026166
1.26197	-0.000417233	0.000477	0.017941	0.026047
1.26863	-0.000298023	0.000477	0.017941	0.026047
1.2753	-0.000178814	0.000477	0.01812	0.026166
1.28197	-5.96046e-05	0.000358	0.018477	0.026405
1.28863	5.96046e-05	0.000238	0.018895	0.026941
1.2953	0.000178814	5.96e-05	0.019372	0.027776
1.30197	0.000298023	-5.96e-05	0.019729	0.028729
1.30863	0.000357628	-0.00024	0.020146	0.029624
1.3153	0.000357628	-0.00042	0.020504	0.03022
1.32197	0.000357628	-0.0006	0.020921	0.030339
1.32863	0.000357628	-0.00077	0.02104	0.030041
1.3353	0.000357628	-0.00101	0.020921	0.029504
1.34197	0.000298023	-0.00119	0.020683	0.028908
1.34863	0.000298023	-0.00143	0.020504	0.028491
1.3553	0.000298023	-0.00161	0.020623	0.028372
1.36197	0.000357628	-0.00179	0.02104	0.028551
1.36863	0.000476837	-0.00191	0.021636	0.028849
1.3753	0.000596046	-0.00197	0.022173	0.029087
1.38197	0.00077486	-0.00197	0.02265	0.029206
1.38863	0.00101328	-0.00185	0.023007	0.029147
1.3953	0.0012517	-0.00173	0.023425	0.028968
1.40197	0.00149012	-0.00155	0.023842	0.028729
1.40863	0.00172854	-0.00137	0.024259	0.02867
1.4153	0.00196695	-0.00113	0.024557	0.028849
1.42197	0.00220537	-0.00083	0.024736	0.029385
1.42863	0.00238419	-0.0006	0.024796	0.03016
1.4353	0.00250339	-0.00024	0.024796	0.030935
1.44197	0.0026226	0.000119	0.024796	0.031352
1.44863	0.00268221	0.000477	0.024676	0.031352
1.4553	0.00268221	0.000894	0.024617	0.031173
1.46197	0.00268221	0.001371	0.024557	0.031114
1.46863	0.00268221	0.001788	0.024498	0.031352
1.4753	0.0026226	0.002146	0.024557	0.032008
1.48197	0.002563	0.002444	0.024676	0.032842
1.48863	0.00250339	0.002623	0.024855	0.033557
1.4953	0.00244379	0.002623	0.024915	0.034034
1.50197	0.00232458	0.002503	0.024855	0.034094
1.50863	0.00232458	0.002205	0.024617	0.033915
1.5153	0.00226498	0.001788	0.024378	0.033557
1.52197	0.00220537	0.001311	0.024259	0.033379
1.52863	0.00220537	0.000834	0.024438	0.033379
1.5353	0.00226498	0.000358	0.024796	0.033617
1.54197	0.00232458	0	0.025332	0.033915
1.54863	0.00238419	-0.00024	0.02569	0.034153
1.5553	0.002563	-0.00042	0.025868	0.034273
1.56197	0.00268221	-0.00048	0.025809	0.034213
1.56863	0.00292063	-0.00042	0.025451	0.034213
1.5753	0.00315905	-0.0003	0.025094	0.034332
1.58197	0.00345707	-0.00012	0.024736	0.034571
1.58863	0.0038147	0	0.024438	0.03469
1.5953	0.00423193	0.000179	0.024259	0.03469
1.60197	0.00464916	0.000358	0.024199	0.03463
1.60863	0.005126	0.000536	0.024438	0.034571
1.6153	0.00560284	0.000775	0.025749	0.03475
1.62197	0.00607967	0.001073	0.032008	0.035763
1.62863	0.00655651	0.00149	0.059664	0.04065
1.6353	0.00703335	0.001907	0.159085	0.059962
1.64197	0.00756979	0.002503	0.445902	0.123262
1.64863	0.00816584	0.003159	1.12861	0.294507
1.6553	0.00882149	0.003934	2.51281	0.684738
1.66197	0.00953674	0.004828	4.96763	1.45298
1.66863	0.0103712	0.005841	8.85975	2.78693
1.6753	0.0112653	0.006974	14.4762	4.86892
1.68197	0.0122786	0.008106	21.9665	7.83849
1.68863	0.013411	0.009358	31.319	11.7684
1.6953	0.0146031	0.010729	42.366	16.6607
1.70197	0.0158548	0.0121	54.8064	22.458
1.70863	0.0171661	0.013649	68.2364	29.06
1.7153	0.0185966	0.015259	82.1896	36.3357
1.72197	0.020206	0.016987	96.1874	44.1316
1.72863	0.0220537	0.019014	109.796	52.2799
1.7353	0.0241995	0.021279	122.675	60.6116
1.74197	0.0268221	0.02408	134.613	68.9744
1.74863	0.0301003	0.027478	145.515	77.2504
1.7553	0.0343323	0.03171	155.386	85.3661
1.76197	0.0396371	0.037134	164.282	93.292
1.76863	0.0464916	0.043929	172.274	101.03
1.7753	0.0550747	0.052512	179.41	108.595
1.78197	0.0659227	0.063241	185.7	115.995
1.78863	0.0793338	0.076532	191.11	123.214
1.7953	0.0958443	0.092745	195.574	130.213
1.80197	0.115812	0.112236	199	136.931
1.80863	0.139713	0.135183	201.3	143.302
1.8153	0.167668	0.161648	202.401	149.265
1.82197	0.199795	0.191569	202.273	154.779
1.82863	0.235856	0.224352	200.942	159.83
1.8353	0.275254	0.259399	198.516	164.45
1.84197	0.317097	0.295579	195.196	168.735
1.84863	0.360131	0.331581	191.279	172.873
1.8553	0.402689	0.365913	187.137	177.131
1.86197	0.442922	0.396907	183.136	181.795
1.86863	0.478864	0.423014	179.535	187.028
1.8753	0.508547	0.442684	176.367	192.708
1.88197	0.530362	0.454843	173.378	198.311
1.88863	0.542998	0.458717	170.063	202.931
1.8953	0.545681	0.454187	165.796	205.454
1.90197	0.538409	0.441492	160.019	204.844
1.90863	0.521541	0.421464	152.407	200.428
1.9153	0.496268	0.395298	142.957	192.075
1.92197	0.464022	0.364423	131.967	180.19
1.92863	0.426769	0.330567	119.934	165.581
1.9353	0.386477	0.295341	107.43	149.239
1.94197	0.345051	0.260234	94.9872	132.158
1.94863	0.304163	0.226557	83.0422	115.201
1.9553	0.265181	0.195026	71.9076	99.0531
1.96197	0.228941	0.166297	61.776	84.205
1.96863	0.19598	0.140309	52.7267	70.9514
1.9753	0.166297	0.116944	44.7417	59.4043
1.98197	0.139475	0.095785	37.7394	49.5284
1.98863	0.115037	0.076175	31.6221	41.1987
1.9953	0.0922084	0.057459	26.3192	34.2627
2.00197	0.0702739	0.038981	21.8056	28.5834
2.00863	0.0485778	0.020206	18.0846	24.0451
2.0153	0.0265837	0.000894	15.1458	20.53
2.02197	0.00405312	-0.01919	12.9311	17.8929
2.02863	-0.0190139	-0.03982	11.3271	15.9572
2.0353	-0.0423789	-0.0608	10.1879	14.5336
2.04197	-0.0656843	-0.08166	9.36788	13.4497
2.04863	-0.0881553	-0.10175	8.74925	12.5724
2.0553	-0.109196	-0.1204	8.25161	11.8148
2.06197	-0.128031	-0.13697	7.82681	11.1282
2.06863	-0.143766	-0.15074	7.4473	10.4887
2.0753	-0.155866	-0.16117	7.09605	9.88501
2.08197	-0.163674	-0.16773	6.76113	9.31096
2.08863	-0.166893	-0.17005	6.4351	8.76361
2.0953	-0.165224	-0.16814	6.1177	8.24559
2.10197	-0.158846	-0.16189	5.81968	7.7697
2.10863	-0.147879	-0.15169	5.56278	7.36034
2.1153	-0.132978	-0.13793	5.37479	7.04956
2.12197	-0.114739	-0.12118	5.27966	6.86717
2.12863	-0.0940561	-0.10228	5.28657	6.82795
2.1353	-0.0718236	-0.08202	5.38313	6.92201
2.14197	-0.048995	-0.06121	5.53578	7.1134
2.14863	-0.0265837	-0.04071	5.69767	7.34693
2.1553	-0.00554323	-0.02128	5.81968	7.56007
2.16197	0.013411	-0.00352	5.86021	7.69514
2.16863	0.0296235	0.0121	5.79083	7.707
2.1753	0.0426173	0.025213	5.59711	7.56592
2.18197	0.0520945	0.035644	5.27734	7.2583
2.18863	0.0579357	0.043333	4.84198	6.78766
2.1953	0.0602007	0.048339	4.31448	6.17719
2.20197	0.058949	0.050843	3.73101	5.47051
2.20863	0.0544786	0.050902	3.13669	4.72724
2.2153	0.0471473	0.048697	2.57713	4.01103
2.22197	0.0372529	0.044465	2.08819	3.37446
2.22863	0.0252128	0.038445	1.6883	2.84707
2.2353	0.0116825	0.030875	1.37818	2.43318
2.24197	-0.00292063	0.022113	1.14578	2.11871
2.24863	-0.0178814	0.012517	0.974119	1.88184
2.2553	-0.0327826	0.002444	0.84728	1.70219
2.26197	-0.0469685	-0.00769	0.753164	1.56438
2.26863	-0.0601411	-0.01764	0.683069	1.45805
2.2753	-0.0721812	-0.02718	0.630617	1.37556
2.28197	-0.0831485	-0.03648	0.590861	1.31106
2.28863	-0.0934005	-0.04572	0.560105	1.25962
2.2953	-0.103652	-0.05549	0.535309	1.21713
2.30197	-0.114858	-0.06652	0.514507	1.18035
2.30863	-0.12821	-0.07993	0.496268	1.14667
2.3153	-0.14478	-0.09668	0.479519	1.11455
2.32197	-0.165701	-0.1179	0.463486	1.08302
2.32863	-0.191808	-0.14442	0.447631	1.05178
2.3353	-0.223577	-0.17679	0.431538	1.02085
2.34197	-0.261009	-0.21517	0.415146	0.990391
2.34863	-0.303745	-0.25922	0.398695	0.960469
2.3553	-0.350833	-0.30822	0.382245	0.931263
2.36197	-0.40096	-0.36091	0.366032	0.902891
2.36863	-0.452518	-0.41574	0.350296	0.875711
2.3753	-0.503778	-0.47088	0.335395	0.850081
2.38197	-0.553012	-0.52452	0.321567	0.82624
2.38863	-0.598431	-0.57495	0.309169	0.804543
2.3953	-0.638783	-0.62042	0.298321	0.785053
2.40197	-0.672758	-0.65958	0.289381	0.768125
2.40863	-0.69952	-0.69141	0.282824	0.754356
2.4153	-0.718236	-0.71496	0.279367	0.744581
2.42197	-0.728369	-0.7295	0.280142	0.739992
2.42863	-0.729382	-0.73439	0.28652	0.742018
2.4353	-0.72068	-0.72908	0.299871	0.75227
2.44197	-0.701666	-0.71287	0.321805	0.772417
2.44863	-0.671506	-0.68498	0.353932	0.804007
2.4553	-0.629127	-0.64451	0.397861	0.848711
2.46197	-0.573516	-0.59038	0.455558	0.907958
2.46863	-0.503421	-0.52148	0.52917	0.983477
2.4753	-0.418007	-0.43708	0.6212	1.07759
2.48197	-0.316679	-0.33665	0.734508	1.19299
2.48863	-0.199795	-0.22048	0.871718	1.33258
2.4953	-0.0688434	-0.09018	1.0348	1.4984
2.50197	0.0727773	0.050783	1.22356	1.69098
2.50863	0.219405	0.196815	1.4351	1.908
2.5153	0.363231	0.340164	1.66339	2.1441
2.52197	0.494242	0.470698	1.89871	2.39074
2.52863	0.601411	0.57745	2.12705	2.63512
2.5353	0.673413	0.649154	2.3281	2.85864
2.54197	0.700533	0.675797	2.47377	3.03566
2.54863	0.675559	0.650287	2.53159	3.13675
2.5553	0.595629	0.569522	2.47467	3.13795
2.56197	0.463426	0.436008	2.29496	3.03298
2.56863	0.28789	0.258267	2.01225	2.84105
2.5753	0.0839829	0.051022	1.67239	2.60383
2.58197	-0.128329	-0.16636	1.33431	2.37238
2.58863	-0.326455	-0.37152	1.05256	2.19047
2.5953	-0.487804	-0.5424	0.865698	2.08491
2.60197	-0.592589	-0.65941	0.79447	2.06506
2.60863	-0.626385	-0.70804	0.843585	2.12729
2.6153	-0.581801	-0.6808	1.00386	2.25872
2.62197	-0.45985	-0.57787	1.25134	2.43771
2.62863	-0.269771	-0.40776	1.54805	2.63393
2.6353	-0.0282526	-0.18573	1.84643	2.81137
2.64197	0.24277	0.067532	2.09999	2.93636
2.64863	0.518799	0.329018	2.2738	2.98572
2.6553	0.776231	0.576198	2.35099	2.95156
2.66197	0.994563	0.789642	2.33275	2.84141
2.66863	1.15895	0.954866	2.23392	2.67327
2.6753	1.261	1.06347	2.07698	2.46978
2.68197	1.29902	1.11324	1.88607	2.25318
2.68863	1.27733	1.10757	1.68335	2.0417
2.6953	1.20533	1.05452	1.48666	1.84816
2.70197	1.09524	0.965118	1.30826	1.6802
2.70863	0.960946	0.85175	1.15532	1.54096
2.7153	0.815749	0.726581	1.03033	1.42997
2.72197	0.671089	0.6001	0.932515	1.34468
2.72863	0.535846	0.480711	0.859082	1.28096
2.7353	0.415921	0.3739	0.806153	1.23465
2.74197	0.314474	0.282824	0.769436	1.20175
2.74863	0.23222	0.208497	0.744879	1.1788
2.7553	0.168145	0.150204	0.728846	1.16295
2.76197	0.120223	0.106215	0.718474	1.15204
2.76863	0.0857115	0.074267	0.71156	1.14429
2.7753	0.0617504	0.051856	0.706553	1.13845
2.78197	0.045836	0.036657	0.70256	1.13374
2.78863	0.0356436	0.026703	0.698924	1.12957
2.7953	0.0293255	0.020385	0.695467	1.12546
2.80197	0.02563	0.016451	0.69201	1.12122
2.80863	0.0235438	0.014007	0.688434	1.11657
2.8153	0.0223517	0.012517	0.684738	1.11151
2.82197	0.0216365	0.011563	0.680804	1.10602
2.82863	0.0211	0.010848	0.676632	1.10036
2.8353	0.0206828	0.010371	0.67234	1.09458
2.84197	0.020206	0.010014	0.668108	1.08892
2.84863	0.0197887	0.009716	0.664055	1.08355
2.8553	0.0193119	0.009537	0.6603	1.07837
2.86197	0.0188947	0.009418	0.656903	1.0733
2.86863	0.018537	0.009358	0.653625	1.06823
2.8753	0.018239	0.009298	0.650465	1.06305
2.88197	0.0180602	0.009298	0.647366	1.0578
2.88863	0.017941	0.009298	0.644207	1.05256
2.8953	0.017941	0.009298	0.641167	1.04743
2.90197	0.017941	0.009298	0.638187	1.04237
2.90863	0.017941	0.009239	0.635326	1.03754
2.9153	0.0178814	0.00912	0.632644	1.03277
2.92197	0.0177622	0.009	0.630021	1.02812
2.92863	0.0175238	0.008821	0.627398	1.02335
2.9353	0.0172257	0.008643	0.624716	1.01835
2.94197	0.0169277	0.008464	0.621974	1.01298
2.94863	0.0165701	0.008285	0.619233	1.0075
2.9553	0.0162125	0.008106	0.616431	1.00189
2.96197	0.0159144	0.007987	0.613868	0.996351
2.96863	0.015676	0.007868	0.611484	0.991046
2.9753	0.0154972	0.007808	0.609338	0.986159
2.98197	0.0154376	0.007749	0.607431	0.981688
2.98863	0.0154972	0.007808	0.605822	0.977874
2.9953	0.015676	0.007987	0.604689	0.974834
3.00197	0.0160336	0.008345	0.60457	0.972986
3.00863	0.0165701	0.008881	0.60606	0.972927
3.0153	0.017345	0.009656	0.609815	0.975609
3.02197	0.0183582	0.010669	0.61661	0.982046
3.02863	0.0196099	0.011981	0.626802	0.993013
3.0353	0.0211596	0.01353	0.64075	1.00893
3.04197	0.0228882	0.015259	0.658154	1.02931
3.04863	0.0247955	0.017107	0.678182	1.05298
3.0553	0.0267029	0.018954	0.699401	1.07813
3.06197	0.0286102	0.020742	0.719845	1.10245
3.06863	0.0303984	0.022292	0.737369	1.12337
3.0753	0.0319481	0.023603	0.750184	1.13881
3.08197	0.0331998	0.024557	0.757039	1.14685
3.08863	0.0340343	0.025034	0.757515	1.14661
3.0953	0.0345111	0.025153	0.751913	1.13827
3.10197	0.0345707	0.024796	0.741184	1.12265
3.10863	0.0342727	0.02414	0.726521	1.10137
3.1153	0.0335574	0.023246	0.709355	1.07634
3.12197	0.0326633	0.022173	0.690818	1.04958
3.12863	0.0314713	0.020921	0.671983	1.02252
3.1353	0.0302196	0.019729	0.653565	0.99647
3.14197	0.0289679	0.018597	0.63616	0.972152
3.14863	0.0277758	0.017583	0.620425	0.950158
3.1553	0.0267625	0.016689	0.606656	0.930607
3.16197	0.0259876	0.015974	0.595152	0.913382
3.16863	0.0253916	0.015438	0.585675	0.89854
3.1753	0.0250936	0.01502	0.577986	0.885725
3.18197	0.0249743	0.014782	0.571847	0.874639
3.18863	0.025034	0.014663	0.56684	0.865161
3.1953	0.0252724	0.014722	0.562847	0.856996
3.20197	0.0255704	0.014842	0.559628	0.849843
3.20863	0.0258684	0.01514	0.557184	0.843525
3.2153	0.0261664	0.015497	0.555277	0.838041
3.22197	0.0264049	0.015914	0.553846	0.833333
3.22863	0.0265837	0.016451	0.552952	0.829518
3.2353	0.0267029	0.016987	0.552237	0.826597
3.24197	0.0268221	0.017583	0.551581	0.824273
3.24863	0.0269413	0.018179	0.550866	0.822365
3.2553	0.0270605	0.018716	0.550091	0.820518
3.26197	0.0271201	0.019193	0.549316	0.81861
3.26863	0.0272989	0.01955	0.54878	0.816703
3.2753	0.0274181	0.019848	0.548542	0.814915
3.28197	0.027597	0.019968	0.548363	0.813067
3.28863	0.0277758	0.020027	0.547945	0.81104
3.2953	0.0279546	0.019968	0.546932	0.808775
3.30197	0.0281334	0.019789	0.545204	0.806034
3.30863	0.0284314	0.01955	0.54276	0.802636
3.3153	0.0287294	0.019252	0.539839	0.798464
3.32197	0.0291467	0.019014	0.536561	0.793457
3.32863	0.0296831	0.018835	0.533044	0.787675
3.3353	0.0303984	0.018716	0.529349	0.781417
3.34197	0.031352	0.018656	0.525534	0.775218
3.34863	0.0324845	0.018716	0.521719	0.769436
3.3553	0.0337958	0.018835	0.517964	0.76437
3.36197	0.0352263	0.018954	0.514388	0.75984
3.36863	0.0366569	0.019193	0.510931	0.755608
3.3753	0.0380874	0.019431	0.507772	0.751436
3.38197	0.0393391	0.01967	0.504851	0.747263
3.38863	0.0403523	0.019908	0.50211	0.743091
3.3953	0.0411272	0.020206	0.499487	0.738919
3.40197	0.0414848	0.020504	0.496864	0.734806
3.40863	0.0414848	0.020742	0.494242	0.730753
3.4153	0.0411868	0.020981	0.491679	0.726879
3.42197	0.0404716	0.021219	0.489354	0.723243
3.42863	0.0395179	0.021338	0.487328	0.719786
3.4353	0.0383854	0.021398	0.485599	0.716448
3.44197	0.0370741	0.021279	0.484049	0.712991
3.44863	0.0357032	0.020981	0.48238	0.709295
3.4553	0.0343323	0.020623	0.480413	0.705421
3.46197	0.0329614	0.020087	0.478268	0.701547
3.46863	0.0316501	0.01955	0.475883	0.69797
3.4753	0.030458	0.018954	0.473499	0.694871
3.48197	0.0293851	0.018358	0.471115	0.692189
3.48863	0.028491	0.017881	0.468791	0.689983
3.4953	0.0277162	0.017524	0.466704	0.687957
3.50197	0.0270605	0.017285	0.464976	0.686049
3.50863	0.0265837	0.017285	0.463665	0.684261
3.5153	0.026226	0.017405	0.462651	0.682652
3.52197	0.025928	0.017703	0.461698	0.681102
3.52863	0.0257492	0.01806	0.460684	0.679553
3.5353	0.02563	0.018418	0.459552	0.678003
3.54197	0.0255704	0.018775	0.4583	0.676274
3.54863	0.0255108	0.019133	0.457108	0.674367
3.5553	0.0255108	0.019372	0.455916	0.6724
3.56197	0.0255108	0.019491	0.454664	0.670373
3.56863	0.0255704	0.01955	0.453234	0.668228
3.5753	0.02563	0.019491	0.451565	0.665963
3.58197	0.0257492	0.019312	0.449657	0.663638
3.58863	0.0258684	0.019193	0.447869	0.661314
3.5953	0.025928	0.019014	0.44626	0.659108
3.60197	0.0260472	0.018835	0.445008	0.656962
3.60863	0.0261664	0.018656	0.444055	0.654876
3.6153	0.0262856	0.018537	0.443101	0.652969
3.62197	0.0264645	0.018418	0.441968	0.65124
3.62863	0.0266433	0.018239	0.440598	0.649631
3.6353	0.0269413	0.01806	0.439107	0.648081
3.64197	0.0272393	0.017822	0.437558	0.646532
3.64863	0.027597	0.017583	0.436068	0.644743
3.6553	0.0280142	0.017345	0.434756	0.642776
3.66197	0.0284314	0.017107	0.433505	0.640631
3.66863	0.0288486	0.016868	0.432193	0.638664
3.6753	0.0292063	0.016749	0.430942	0.636876
3.68197	0.0295639	0.016749	0.429988	0.635624
3.68863	0.0297427	0.016928	0.42963	0.635087
3.6953	0.0298619	0.017226	0.430167	0.635386
3.70197	0.0298619	0.017643	0.431716	0.636637
3.70863	0.0298023	0.018239	0.434399	0.638783
3.7153	0.0297427	0.018954	0.438094	0.641823
3.72197	0.0297427	0.019729	0.442564	0.645757
3.72863	0.0298619	0.020623	0.447452	0.650585
3.7353	0.03016	0.021517	0.45228	0.656188
3.74197	0.0306368	0.022411	0.45675	0.662208
3.74863	0.0312924	0.023305	0.460684	0.668108
3.7553	0.0321269	0.024199	0.463963	0.673175
3.76197	0.0330806	0.025094	0.466526	0.676751
3.76863	0.0340343	0.025868	0.468135	0.678539
3.7753	0.0349283	0.026584	0.468671	0.67836
3.78197	0.0357032	0.02718	0.468075	0.676274
3.78863	0.0362992	0.027657	0.466466	0.672579
3.7953	0.0366569	0.028014	0.463903	0.667572
3.80197	0.0367165	0.028253	0.460505	0.661373
3.80863	0.0365973	0.028372	0.456452	0.65434
3.8153	0.0362992	0.028431	0.451803	0.64671
3.82197	0.0358224	0.028372	0.446796	0.638485
3.82863	0.035286	0.028312	0.44173	0.629961
3.8353	0.0346303	0.028193	0.436664	0.621498
3.84197	0.033915	0.028074	0.431716	0.613272
3.84863	0.0332594	0.027835	0.426769	0.605524
3.8553	0.0325441	0.027597	0.422001	0.598192
3.86197	0.0317693	0.027299	0.417531	0.591338
3.86863	0.031054	0.026882	0.413537	0.584781
3.8753	0.0302792	0.026405	0.41002	0.578523
3.88197	0.0295639	0.025749	0.406921	0.572801
3.88863	0.028789	0.025094	0.403941	0.567615
3.8953	0.0280738	0.024378	0.40102	0.563025
3.90197	0.0274777	0.023782	0.39804	0.558913
3.90863	0.0270009	0.023186	0.395238	0.555158
3.9153	0.0266433	0.022709	0.392735	0.551581
3.92197	0.0264645	0.022352	0.390708	0.548244
3.92863	0.0264049	0.022113	0.389099	0.545204
3.9353	0.0264645	0.022054	0.387847	0.542581
3.94197	0.0265241	0.022054	0.386596	0.540376
3.94863	0.0266433	0.022113	0.385404	0.538409
3.9553	0.0267625	0.022233	0.384212	0.536382
3.96197	0.0267625	0.022292	0.383377	0.534236
3.96863	0.0266433	0.022411	0.3829	0.531971
3.9753	0.0265241	0.022531	0.382781	0.529706
3.98197	0.0263453	0.022709	0.382721	0.52762
3.98863	0.0261068	0.022829	0.382483	0.525713
3.9953	0.025928	0.022948	0.381887	0.523865
4.00197	0.0258088	0.023067	0.381172	0.522077
4.00863	0.0257492	0.023186	0.380516	0.520408
4.0153	0.0258088	0.023246	0.380099	0.519037
4.02197	0.0259876	0.023305	0.379741	0.517905
4.02863	0.026226	0.023246	0.379384	0.51707
4.0353	0.0265241	0.023127	0.378668	0.516236
4.04197	0.0269413	0.023007	0.377595	0.515282
4.04863	0.0273585	0.022888	0.376284	0.51409
4.0553	0.0277758	0.022769	0.374973	0.512719
4.06197	0.028193	0.022769	0.37384	0.511408
4.06863	0.0286698	0.022888	0.373006	0.510156
4.0753	0.0291467	0.023067	0.372589	0.509202
4.08197	0.0296235	0.023365	0.37241	0.508547
4.08863	0.0299811	0.023723	0.37241	0.50813
4.0953	0.0303388	0.02414	0.372469	0.507832
4.10197	0.0305772	0.024617	0.37241	0.507534
4.10863	0.0308156	0.025034	0.371993	0.507057
4.1153	0.0309348	0.025332	0.371337	0.506461
4.12197	0.031054	0.02563	0.370502	0.505745
4.12863	0.0311732	0.025809	0.369608	0.504911
4.1353	0.0312328	0.025928	0.369012	0.504017
4.14197	0.031352	0.025988	0.368655	0.503004
4.14863	0.0315309	0.026047	0.368595	0.501931
4.1553	0.0317693	0.026107	0.368476	0.500619
4.16197	0.0320077	0.026226	0.368178	0.499129
4.16863	0.0322461	0.026345	0.367582	0.497401
4.1753	0.0324249	0.026524	0.366688	0.495553
4.18197	0.0324845	0.026703	0.365555	0.493646
4.18863	0.0324845	0.026882	0.364304	0.491977
4.1953	0.0323057	0.027001	0.362933	0.490487
4.20197	0.0320673	0.027061	0.361681	0.489295
4.20863	0.0317097	0.027001	0.360608	0.488102
4.2153	0.031352	0.026762	0.359774	0.486732
4.22197	0.0309944	0.026345	0.359297	0.485063
4.22863	0.0306368	0.025809	0.35882	0.483036
4.2353	0.0303984	0.025153	0.358284	0.480831
4.24197	0.0302792	0.024438	0.357509	0.478446
4.24863	0.0302196	0.023723	0.356436	0.476122
4.2553	0.0302792	0.023007	0.355124	0.473738
4.26197	0.0303984	0.022411	0.353754	0.471413
4.26863	0.0305772	0.021875	0.352323	0.469089
4.2753	0.0306964	0.021517	0.350893	0.466943
4.28197	0.0308156	0.021338	0.349402	0.464976
4.28863	0.0309348	0.021219	0.347972	0.463128
4.2953	0.031054	0.021279	0.346661	0.46128
4.30197	0.031054	0.021398	0.345647	0.459254
4.30863	0.031054	0.021636	0.344813	0.457227
4.3153	0.031054	0.021935	0.344038	0.455141
4.32197	0.031054	0.022233	0.343204	0.453174
4.32863	0.031054	0.02265	0.342131	0.451207
4.3353	0.031054	0.023127	0.340879	0.449181
4.34197	0.031054	0.023663	0.339687	0.447094
4.34863	0.0311136	0.024319	0.338554	0.445068
4.3553	0.0311136	0.025094	0.337541	0.44328
4.36197	0.0311732	0.025868	0.336528	0.441849
4.36863	0.0312924	0.026822	0.335455	0.440836
4.3753	0.0314116	0.027776	0.334382	0.440061
4.38197	0.0316501	0.028789	0.33325	0.439465
4.38863	0.0319481	0.029743	0.332177	0.438869
4.3953	0.0323653	0.030756	0.331163	0.438213
4.40197	0.0329614	0.03171	0.33021	0.437558
4.40863	0.033617	0.032604	0.329435	0.436783
4.4153	0.0344515	0.033379	0.328958	0.435948
4.42197	0.035286	0.034094	0.328779	0.434995
4.42863	0.03618	0.03475	0.328898	0.433803
4.4353	0.0370741	0.035226	0.329077	0.432432
4.44197	0.0379086	0.035644	0.329137	0.43118
4.44863	0.0386238	0.036001	0.328958	0.429988
4.4553	0.0392199	0.03618	0.328481	0.429094
4.46197	0.0396967	0.03624	0.327826	0.428319
4.46863	0.0399947	0.03618	0.32711	0.427544
4.4753	0.0401735	0.035942	0.326455	0.42671
4.48197	0.0402331	0.035644	0.325978	0.425637
4.48863	0.0401735	0.035167	0.32568	0.424385
4.4953	0.0400543	0.034571	0.325382	0.423133
4.50197	0.0398159	0.033915	0.325024	0.421941
4.50863	0.0395179	0.0332	0.324547	0.420928
4.5153	0.0391603	0.032485	0.32407	0.420034
4.52197	0.038743	0.03171	0.323713	0.419259
4.52863	0.0382662	0.030935	0.323653	0.418425
4.5353	0.0377297	0.03022	0.323832	0.417471
4.54197	0.0371337	0.029564	0.324011	0.416398
4.54863	0.0365973	0.028908	0.324011	0.415325
4.5553	0.0361204	0.028372	0.323713	0.414133
4.56197	0.0357628	0.027835	0.323176	0.413001
4.56863	0.0354648	0.027359	0.322759	0.411749
4.5753	0.0353456	0.027001	0.32264	0.410497
4.58197	0.0354052	0.026643	0.322819	0.409245
4.58863	0.0356436	0.026345	0.323117	0.408113
4.5953	0.0359416	0.026107	0.323236	0.406921
4.60197	0.0364184	0.025928	0.322998	0.405729
4.60863	0.0368953	0.025749	0.322402	0.404477
4.6153	0.0373125	0.02557	0.321567	0.403047
4.62197	0.0377297	0.025451	0.320792	0.401616
4.62863	0.0380874	0.025332	0.320196	0.400424
4.6353	0.0383258	0.025332	0.31966	0.39959
4.64197	0.0385046	0.025392	0.319123	0.398934
4.64863	0.0386238	0.025451	0.318468	0.398338
4.6553	0.0386834	0.02563	0.317633	0.397563
4.66197	0.0388026	0.025868	0.316679	0.39655
4.66863	0.0388622	0.026107	0.315666	0.395417
4.6753	0.0389814	0.026345	0.314832	0.394523
4.68197	0.0391006	0.026584	0.314116	0.393987
4.68863	0.0392199	0.026762	0.31358	0.393748
4.6953	0.0393391	0.026882	0.313222	0.393569
4.70197	0.0393391	0.026941	0.313044	0.393331
4.70863	0.0392795	0.026822	0.312984	0.392854
4.7153	0.0391006	0.026703	0.313044	0.392258
4.72197	0.0388622	0.026464	0.313163	0.391543
4.72863	0.0385046	0.026226	0.313163	0.390947
4.7353	0.0380874	0.025928	0.312805	0.39041
4.74197	0.0376701	0.02569	0.31203	0.389874
4.74863	0.0371933	0.025451	0.310957	0.389218
4.7553	0.0367165	0.025332	0.309646	0.388443
4.76197	0.0362396	0.025213	0.308275	0.387549
4.76863	0.0358224	0.025213	0.307024	0.386775
4.7753	0.0354648	0.025213	0.305951	0.386178
4.78197	0.0351667	0.025213	0.305235	0.385761
4.78863	0.0349283	0.025213	0.304818	0.385463
4.7953	0.0347495	0.025213	0.304699	0.385165
4.80197	0.0347495	0.025153	0.304699	0.384748
4.80863	0.0348091	0.025094	0.304759	0.384271
4.8153	0.0349283	0.025034	0.304818	0.383854
4.82197	0.0351667	0.024974	0.304818	0.383675
4.82863	0.0355244	0.024915	0.304878	0.383794
4.8353	0.035882	0.024974	0.304997	0.384092
4.84197	0.0363588	0.025034	0.305176	0.38451
4.84863	0.0367761	0.025213	0.305235	0.384748
4.8553	0.0372529	0.025511	0.305116	0.384748
4.86197	0.0377297	0.025809	0.304759	0.38451
4.86863	0.0382066	0.026166	0.304282	0.383973
4.8753	0.0386834	0.026524	0.303745	0.383317
4.88197	0.039041	0.026822	0.303268	0.382543
4.88863	0.0393987	0.02712	0.30297	0.381649
4.8953	0.0396371	0.027299	0.302911	0.380695
4.90197	0.0397563	0.027418	0.30303	0.379801
4.90863	0.0398755	0.027478	0.303328	0.379026
4.9153	0.0399351	0.027478	0.303686	0.378549
4.92197	0.0399351	0.027478	0.304043	0.37843
4.92863	0.0399351	0.027537	0.304461	0.378549
4.9353	0.0399947	0.027657	0.304878	0.378728
4.94197	0.0401139	0.027835	0.305355	0.378668
4.94863	0.0403523	0.028074	0.305891	0.378311
4.9553	0.0406504	0.028312	0.306368	0.377536
4.96197	0.0411272	0.02861	0.306845	0.376523
4.96863	0.0416636	0.028908	0.307262	0.375271
4.9753	0.0422597	0.029087	0.307679	0.374019
4.98197	0.0429153	0.029266	0.308216	0.373006
4.98863	0.043571	0.029325	0.308692	0.372171
4.9953	0.0442863	0.029385	0.30911	0.371575
5.00197	0.0449419	0.029385	0.309229	0.370979
5.00863	0.0455379	0.029385	0.308871	0.370324
5.0153	0.046134	0.029504	0.307977	0.369549
5.02197	0.0466108	0.029683	0.306845	0.368655
5.02863	0.0470877	0.029922	0.305772	0.367761
5.0353	0.0473857	0.030279	0.304997	0.366867
5.04197	0.0476837	0.030696	0.30458	0.365913
5.04863	0.0479221	0.031114	0.30452	0.36484
5.0553	0.0480413	0.031531	0.304461	0.363708
5.06197	0.0481606	0.031829	0.304341	0.362575
5.06863	0.0481606	0.032127	0.304103	0.361562
5.0753	0.0481606	0.032246	0.303686	0.360847
5.08197	0.0481606	0.032306	0.303268	0.360489
5.08863	0.0480413	0.032187	0.302911	0.36037
5.0953	0.0478625	0.032008	0.302434	0.36031
5.10197	0.0476241	0.03171	0.301898	0.360191
5.10863	0.0473261	0.031412	0.301242	0.359774
5.1153	0.0469685	0.031054	0.300586	0.359297
5.12197	0.0466108	0.030637	0.299931	0.358701
5.12863	0.0461936	0.030279	0.299335	0.358284
5.1353	0.0458956	0.029981	0.298738	0.357866
5.14197	0.0456572	0.029743	0.298202	0.357449
5.14863	0.0455379	0.029683	0.297725	0.356853
5.1553	0.0455379	0.029683	0.297308	0.356138
5.16197	0.0455976	0.029862	0.29695	0.355363
5.16863	0.045836	0.03022	0.296593	0.354826
5.1753	0.0460744	0.030756	0.296235	0.354588
5.18197	0.0463128	0.031412	0.295877	0.354648
5.18863	0.0465512	0.032187	0.295639	0.354946
5.1953	0.04673	0.033081	0.29552	0.355244
5.20197	0.0469089	0.033975	0.295579	0.355482
5.20863	0.0469685	0.034809	0.295699	0.355721
5.2153	0.0469685	0.035644	0.295997	0.35584
5.22197	0.0470281	0.036359	0.296533	0.356078
5.22863	0.0470877	0.037014	0.297427	0.356436
5.2353	0.0472069	0.037491	0.298679	0.356913
5.24197	0.0473261	0.037789	0.300109	0.357509
5.24863	0.0475049	0.038028	0.30148	0.358164
5.2553	0.0476837	0.038087	0.302553	0.35888
5.26197	0.0478625	0.038147	0.30303	0.359654
5.26863	0.0480413	0.038207	0.30303	0.360429
5.2753	0.0482202	0.038326	0.302553	0.361145
5.28197	0.0482798	0.038445	0.301898	0.361562
5.28863	0.0483394	0.038624	0.301242	0.361562
5.2953	0.0483394	0.038922	0.300646	0.361145
5.30197	0.0482798	0.039339	0.300169	0.360429
5.30863	0.0482202	0.039756	0.299692	0.359654
5.3153	0.0481606	0.040233	0.299096	0.359058
5.32197	0.0480413	0.04071	0.298321	0.358701
5.32863	0.0479221	0.041127	0.297427	0.358284
5.3353	0.0478029	0.041425	0.296474	0.357747
5.34197	0.0476837	0.041604	0.295579	0.356972
5.34863	0.0476241	0.041723	0.294745	0.35584
5.3553	0.0476241	0.041723	0.293911	0.354409
5.36197	0.0477433	0.041723	0.293076	0.3528
5.36863	0.0479817	0.041604	0.292301	0.351071
5.3753	0.0482798	0.041544	0.291646	0.349402
5.38197	0.048697	0.041485	0.291169	0.347853
5.38863	0.0492334	0.041485	0.290811	0.346422
5.3953	0.0497699	0.041544	0.290334	0.34529
5.40197	0.0503659	0.041604	0.289738	0.344396
5.40863	0.0509024	0.041723	0.288904	0.34374
5.4153	0.0513792	0.041902	0.288069	0.343204
5.42197	0.0517368	0.042021	0.287354	0.342786
5.42863	0.0519753	0.04214	0.286996	0.342429
5.4353	0.0522137	0.042319	0.286937	0.342131
5.44197	0.0523329	0.042439	0.286937	0.341892
5.44863	0.0523925	0.042558	0.286877	0.341654
5.4553	0.0524521	0.042737	0.286579	0.341237
5.46197	0.0525117	0.042856	0.286043	0.340641
5.46863	0.0525713	0.042915	0.285447	0.339985
5.4753	0.0526309	0.043035	0.284851	0.339329
5.48197	0.0527501	0.043154	0.284433	0.338972
5.48863	0.0528097	0.043273	0.284016	0.338733
5.4953	0.0529289	0.043452	0.283659	0.338674
5.50197	0.0529885	0.043631	0.283182	0.338614
5.50863	0.0530481	0.043809	0.282705	0.338554
5.5153	0.0530481	0.044048	0.282109	0.338614
5.52197	0.0531077	0.044286	0.281632	0.338912
5.52863	0.0531077	0.044584	0.281215	0.339329
5.5353	0.0531673	0.044823	0.280917	0.339866
5.54197	0.0531673	0.045121	0.280738	0.340164
5.54863	0.0532269	0.045359	0.280559	0.340223
5.5553	0.0532866	0.045538	0.280201	0.340104
5.56197	0.0533462	0.045717	0.279844	0.339806
5.56863	0.053525	0.045896	0.279546	0.339568
5.5753	0.0537634	0.046015	0.279486	0.339329
5.58197	0.0540614	0.046134	0.279844	0.33915
5.58863	0.0544786	0.046194	0.28044	0.339031
5.5953	0.0549555	0.046253	0.281096	0.339091
5.60197	0.0555515	0.046253	0.281572	0.33921
5.60863	0.0562668	0.046194	0.28187	0.339329
5.6153	0.056982	0.046134	0.28187	0.33927
5.62197	0.0576973	0.045955	0.281692	0.339031
5.62863	0.0584126	0.045717	0.281453	0.338972
5.6353	0.0590086	0.045478	0.281334	0.339091
5.64197	0.0594258	0.04524	0.281513	0.339448
5.64863	0.0597239	0.045061	0.28193	0.339746
5.6553	0.0598431	0.045002	0.282586	0.339925
5.66197	0.0598431	0.045002	0.283122	0.339985
5.66863	0.0597239	0.045121	0.28348	0.339985
5.6753	0.0596046	0.045359	0.283599	0.340104
5.68197	0.0594854	0.045717	0.283539	0.340402
5.68863	0.0594258	0.046194	0.28342	0.340641
5.6953	0.0594854	0.04673	0.28336	0.3407
5.70197	0.0597239	0.047266	0.28342	0.340521
5.70863	0.0602007	0.047803	0.28342	0.339925
5.7153	0.0607967	0.048339	0.283301	0.339031
5.72197	0.061512	0.048816	0.283003	0.337958
5.72863	0.0622869	0.049293	0.282705	0.336826
5.7353	0.0631213	0.04971	0.282526	0.335872
5.74197	0.0638962	0.050008	0.282586	0.335038
5.74863	0.0646114	0.050247	0.282824	0.334263
5.7553	0.0652075	0.050426	0.283003	0.333309
5.76197	0.0656247	0.050545	0.283003	0.332355
5.76863	0.0659823	0.050604	0.282884	0.331342
5.7753	0.0662208	0.050545	0.282586	0.330448
5.78197	0.06634	0.050485	0.282407	0.329793
5.78863	0.0664592	0.050306	0.282407	0.329196
5.7953	0.0665784	0.050128	0.282586	0.32866
5.80197	0.0666976	0.049889	0.282824	0.328124
5.80863	0.0667572	0.049591	0.283003	0.327647
5.8153	0.0668168	0.049233	0.283122	0.32711
5.82197	0.0667572	0.048816	0.283122	0.326574
5.82863	0.0666976	0.048339	0.283062	0.326037
5.8353	0.0665188	0.047863	0.282884	0.325441
5.84197	0.0662804	0.047326	0.282705	0.324845
5.84863	0.0659227	0.046849	0.282466	0.324368
5.8553	0.0655055	0.046313	0.282109	0.32407
5.86197	0.0650287	0.045955	0.281751	0.32413
5.86863	0.0645518	0.045598	0.281394	0.324428
5.8753	0.064075	0.045419	0.281215	0.324786
5.88197	0.0636578	0.0453	0.281215	0.325024
5.88863	0.0632405	0.045359	0.281274	0.324965
5.8953	0.0628829	0.045478	0.281334	0.324547
5.90197	0.0625253	0.045717	0.281215	0.323892
5.90863	0.0622272	0.046015	0.280976	0.323236
5.9153	0.0619292	0.046372	0.280678	0.322521
5.92197	0.0615716	0.04679	0.28044	0.321925
5.92863	0.061214	0.047207	0.280261	0.321507
5.9353	0.0608563	0.047743	0.280142	0.321209
5.94197	0.0604391	0.04828	0.279963	0.321031
5.94863	0.0600219	0.048876	0.279784	0.320852
5.9553	0.0596642	0.049591	0.279784	0.320673
5.96197	0.0593066	0.050366	0.279903	0.320435
5.96863	0.0590086	0.05132	0.280261	0.320315
5.9753	0.0587702	0.052392	0.280857	0.320435
5.98197	0.0585914	0.053585	0.281632	0.320852
5.98863	0.0585318	0.054896	0.282407	0.321388
5.9953	0.0585318	0.056326	0.283003	0.321805
6.00197	0.058651	0.057936	0.28336	0.322044
6.00863	0.0588298	0.059664	0.28342	0.322163
6.0153	0.0590682	0.061512	0.28342	0.322223
6.02197	0.0593066	0.063419	0.28336	0.322461
6.02863	0.0596046	0.065327	0.28342	0.322759
6.0353	0.0598431	0.067234	0.28348	0.322998
6.04197	0.0600219	0.069141	0.283659	0.323176
6.04863	0.0601411	0.07093	0.283837	0.323415
6.0553	0.0602007	0.072598	0.284016	0.323713
6.06197	0.0602007	0.074089	0.284195	0.32419
6.06863	0.0601411	0.075459	0.284374	0.324607
6.0753	0.0600815	0.076652	0.284433	0.324786
6.08197	0.0599623	0.077605	0.284493	0.324607
6.08863	0.0599623	0.07838	0.284672	0.32419
6.0953	0.0599623	0.078976	0.28497	0.323832
6.10197	0.0600815	0.079274	0.285387	0.323713
6.10863	0.0602603	0.079393	0.285804	0.324011
6.1153	0.0604987	0.079274	0.286162	0.324667
6.12197	0.0607371	0.078917	0.28646	0.325441
6.12863	0.0610352	0.078321	0.286818	0.326395
6.1353	0.0613332	0.077546	0.287354	0.327349
6.14197	0.0615716	0.076592	0.288069	0.328481
6.14863	0.06181	0.075459	0.288844	0.329673
6.1553	0.0619888	0.074267	0.2895	0.330985
6.16197	0.0621676	0.072956	0.289977	0.332177
6.16863	0.0622869	0.071585	0.290334	0.33313
6.1753	0.0623465	0.070155	0.290573	0.333786
6.18197	0.0624657	0.068784	0.290751	0.334203
6.18863	0.0625849	0.067413	0.290871	0.334442
6.1953	0.0626445	0.066161	0.290811	0.334442
6.20197	0.0627041	0.064969	0.290692	0.334382
6.20863	0.0627041	0.063777	0.290394	0.334263
6.2153	0.0627041	0.062704	0.289917	0.334144
6.22197	0.0625849	0.061691	0.289202	0.333905
6.22863	0.0624657	0.060678	0.288248	0.333607
6.2353	0.0622869	0.059664	0.287294	0.333309
6.24197	0.062108	0.058651	0.28646	0.332892
6.24863	0.0619292	0.057638	0.285983	0.332475
6.2553	0.0616908	0.056565	0.285864	0.332117
6.26197	0.061512	0.055552	0.285864	0.331759
6.26863	0.0612736	0.054598	0.285983	0.33164
6.2753	0.0610352	0.053763	0.286043	0.331938
6.28197	0.0608563	0.053048	0.286162	0.332534
6.28863	0.0606179	0.052512	0.286281	0.333369
6.2953	0.0603795	0.052214	0.2864	0.334263
6.30197	0.0601411	0.052154	0.2864	0.335157
6.30863	0.0599623	0.052214	0.286162	0.336051
6.3153	0.0598431	0.052392	0.285745	0.337303
6.32197	0.0597835	0.052631	0.285327	0.339031
6.32863	0.0597835	0.052929	0.285029	0.341177
6.3353	0.0598431	0.053108	0.28497	0.343621
6.34197	0.0599623	0.053167	0.285268	0.346124
6.34863	0.0600815	0.053108	0.285804	0.348628
6.3553	0.0602603	0.05281	0.28652	0.351071
6.36197	0.0604391	0.052452	0.287354	0.353396
6.36863	0.0606179	0.051916	0.288248	0.35578
6.3753	0.0607967	0.05132	0.289023	0.358224
6.38197	0.0609159	0.050724	0.289619	0.360668
6.38863	0.0610948	0.050187	0.289977	0.363111
6.3953	0.0612736	0.049651	0.290215	0.365496
6.40197	0.061512	0.049233	0.290453	0.367582
6.40863	0.0617504	0.048935	0.290692	0.36931
6.4153	0.062108	0.048757	0.29099	0.370622
6.42197	0.0624657	0.048697	0.291169	0.371456
6.42863	0.0628829	0.048697	0.291109	0.371873
6.4353	0.0633597	0.048816	0.290751	0.371754
6.44197	0.0638366	0.049055	0.290215	0.371218
6.44863	0.0643134	0.049293	0.289679	0.370204
6.4553	0.0647306	0.049591	0.28944	0.369072
6.46197	0.0652075	0.049889	0.289619	0.368059
6.46863	0.0656247	0.050187	0.290036	0.367403
6.4753	0.0659823	0.050426	0.290513	0.367165
6.48197	0.0662804	0.050604	0.290811	0.367105
6.48863	0.0665188	0.050664	0.290811	0.366986
6.4953	0.066638	0.050604	0.290453	0.366807
6.50197	0.0666976	0.050485	0.289798	0.36639
6.50863	0.066638	0.050306	0.289083	0.365734
6.5153	0.0664592	0.050068	0.288308	0.36478
6.52197	0.0661612	0.049829	0.287652	0.36341
6.52863	0.0657439	0.049531	0.287116	0.361741
6.5353	0.0652075	0.049293	0.286937	0.359893
6.54197	0.0646114	0.048995	0.286996	0.358045
6.54863	0.0639558	0.048816	0.287175	0.356197
6.5553	0.0632405	0.048578	0.287354	0.35435
6.56197	0.0624657	0.048339	0.287235	0.352502
6.56863	0.0616312	0.048041	0.286937	0.350833
6.5753	0.0607967	0.047743	0.286579	0.349462
6.58197	0.0599623	0.047445	0.286222	0.34833
6.58863	0.0591874	0.047028	0.285983	0.347316
6.5953	0.0584722	0.04667	0.285804	0.346184
6.60197	0.0578165	0.046253	0.285685	0.344813
6.60863	0.0573397	0.045776	0.285625	0.343084
6.6153	0.056982	0.045359	0.285804	0.341296
6.62197	0.0568032	0.044823	0.286162	0.339627
6.62863	0.0568628	0.044346	0.286639	0.338197
6.6353	0.0571609	0.043869	0.287235	0.337243
6.64197	0.0575781	0.043333	0.287831	0.336647
6.64863	0.0581741	0.042856	0.288427	0.336409
6.6553	0.058949	0.042379	0.289083	0.336409
6.66197	0.0597835	0.042021	0.2895	0.336647
6.66863	0.0606775	0.041664	0.289798	0.337005
6.6753	0.0616312	0.041485	0.289917	0.337601
6.68197	0.0625849	0.041485	0.289917	0.338554
6.68863	0.0635982	0.041544	0.289798	0.340104
6.6953	0.0645518	0.041723	0.289619	0.34225
6.70197	0.0655055	0.042021	0.2895	0.344932
6.70863	0.0664592	0.042439	0.2895	0.347912
6.7153	0.0673532	0.042856	0.289857	0.351191
6.72197	0.0681877	0.043333	0.290394	0.354826
6.72863	0.0689626	0.043869	0.291049	0.358939
6.7353	0.069499	0.044465	0.291705	0.363648
6.74197	0.0698566	0.045061	0.292242	0.369012
6.74863	0.0699759	0.045657	0.292659	0.374973
6.7553	0.069797	0.046313	0.293076	0.381231
6.76197	0.0693202	0.046968	0.293672	0.387669
6.76863	0.0685453	0.047624	0.294328	0.393987
6.7753	0.0675321	0.04822	0.295162	0.399828
6.78197	0.0662804	0.048757	0.295877	0.404894
6.78863	0.0648499	0.049174	0.296354	0.409067
6.7953	0.0634193	0.049472	0.296414	0.412345
6.80197	0.0619292	0.049651	0.296235	0.414729
6.80863	0.0605583	0.049651	0.295877	0.416338
6.8153	0.0593066	0.049531	0.29546	0.417054
6.82197	0.0582337	0.049293	0.295103	0.416815
6.82863	0.0572801	0.048876	0.294745	0.415504
6.8353	0.0564456	0.048399	0.294209	0.413179
6.84197	0.0557303	0.047803	0.293553	0.409842
6.84863	0.0550747	0.047088	0.292718	0.40561
6.8553	0.054419	0.046372	0.291824	0.400543
6.86197	0.0537634	0.045657	0.291109	0.39506
6.86863	0.0530481	0.044882	0.290751	0.389278
6.8753	0.0523329	0.044227	0.290811	0.383675
6.88197	0.0516176	0.043571	0.291407	0.37837
6.88863	0.050962	0.043035	0.292301	0.373363
6.8953	0.0503063	0.042558	0.293136	0.368536
6.90197	0.0497699	0.0422	0.293672	0.363767
6.90863	0.0493526	0.041902	0.293791	0.358999
6.9153	0.0490546	0.041723	0.293434	0.354409
6.92197	0.0488758	0.041604	0.292897	0.350177
6.92863	0.0488162	0.041544	0.292361	0.346422
6.9353	0.0488162	0.041544	0.292063	0.343263
6.94197	0.0489354	0.041664	0.292003	0.340641
6.94863	0.0491142	0.041783	0.292003	0.338495
6.9553	0.049293	0.041962	0.291824	0.336766
6.96197	0.0494719	0.04214	0.291526	0.335276
6.96863	0.0496507	0.042319	0.291109	0.334084
6.9753	0.0497699	0.042439	0.290751	0.333011
6.98197	0.0498891	0.042558	0.290513	0.332117
6.98863	0.0498891	0.042617	0.290453	0.331461
6.9953	0.0498295	0.042617	0.290453	0.331163
7.00197	0.0497103	0.042439	0.290513	0.331223
7.00863	0.0495315	0.04214	0.290394	0.331581
7.0153	0.0492334	0.041723	0.290096	0.332057
7.02197	0.048995	0.041246	0.28944	0.332415
7.02863	0.048697	0.04065	0.288486	0.332475
7.0353	0.0484586	0.039995	0.287414	0.332117
7.04197	0.0482798	0.039339	0.28646	0.331581
7.04863	0.0482202	0.038683	0.285745	0.330925
7.0553	0.0481606	0.038028	0.285327	0.33021
7.06197	0.0481009	0.037372	0.285029	0.329554
7.06863	0.0481009	0.036836	0.284731	0.329018
7.0753	0.0481009	0.036299	0.284374	0.328422
7.08197	0.0481009	0.035882	0.283957	0.327945
7.08863	0.0479817	0.035465	0.283718	0.327706
7.0953	0.0479221	0.035107	0.283718	0.327826
7.10197	0.0477433	0.03475	0.283897	0.328302
7.10863	0.0476241	0.034511	0.284135	0.329077
7.1153	0.0475049	0.034392	0.284314	0.329733
7.12197	0.0474453	0.034273	0.284255	0.330091
7.12863	0.0475049	0.034213	0.284076	0.330031
7.1353	0.0476241	0.034273	0.283957	0.329733
7.14197	0.0478029	0.034332	0.284016	0.329316
7.14863	0.0479817	0.034451	0.284255	0.329137
7.1553	0.0482798	0.034511	0.284553	0.329256
7.16197	0.0485778	0.034571	0.284851	0.329554
7.16863	0.0488162	0.034571	0.28497	0.329912
7.1753	0.048995	0.034511	0.284851	0.33021
7.18197	0.0491142	0.034332	0.284731	0.330269
7.18863	0.0491142	0.034094	0.284791	0.330329
7.1953	0.048995	0.033796	0.285327	0.330448
7.20197	0.0488758	0.033557	0.28646	0.330627
7.20863	0.048697	0.033319	0.28801	0.330865
7.2153	0.0485778	0.0332	0.289857	0.331104
7.22197	0.0485182	0.033081	0.291646	0.331223
7.22863	0.0486374	0.033021	0.293255	0.331342
7.2353	0.0489354	0.033021	0.294507	0.331521
7.24197	0.0494719	0.033081	0.29546	0.331819
7.24863	0.0503659	0.03314	0.296295	0.332117
7.2553	0.051558	0.0332	0.297189	0.332415
7.26197	0.0531673	0.03314	0.298321	0.332594
7.26863	0.0550747	0.033081	0.299692	0.332534
7.2753	0.0572801	0.033021	0.301123	0.332236
7.28197	0.0597239	0.032902	0.302553	0.331759
7.28863	0.0624061	0.032783	0.303745	0.331104
7.2953	0.0652075	0.032663	0.304699	0.330389
7.30197	0.0680089	0.032663	0.305295	0.329852
7.30863	0.0707507	0.032783	0.305533	0.329614
7.3153	0.0733733	0.032961	0.305474	0.329673
7.32197	0.0757575	0.033319	0.305176	0.330031
7.32863	0.0777841	0.033736	0.304937	0.330448
7.3353	0.0795126	0.034332	0.304759	0.330687
7.34197	0.0808239	0.034928	0.304878	0.330746
7.34863	0.0816584	0.035584	0.305057	0.330567
7.3553	0.0820756	0.03624	0.305116	0.330389
7.36197	0.0820756	0.036836	0.304937	0.330329
7.36863	0.0816584	0.037313	0.30458	0.330627
7.3753	0.0808835	0.03767	0.304103	0.331223
7.38197	0.079751	0.037909	0.303626	0.331998
7.38863	0.0783801	0.038028	0.303149	0.332832
7.3953	0.0767708	0.038028	0.302494	0.333607
7.40197	0.0750422	0.037909	0.301719	0.334263
7.40863	0.0731349	0.037789	0.300825	0.334978
7.4153	0.0712276	0.03767	0.29999	0.335753
7.42197	0.0693202	0.037611	0.299454	0.336647
7.42863	0.0674725	0.037491	0.299275	0.337601
7.4353	0.0657439	0.037432	0.299215	0.338435
7.44197	0.0641942	0.037432	0.299156	0.33921
7.44863	0.0628233	0.037372	0.298858	0.339985
7.4553	0.0617504	0.037313	0.29856	0.340819
7.46197	0.0609159	0.037253	0.2985	0.341892
7.46863	0.0603795	0.037074	0.298858	0.343144
7.4753	0.0601411	0.036955	0.299692	0.344396
7.48197	0.0600815	0.036716	0.300705	0.345647
7.48863	0.0602603	0.036538	0.3016	0.346839
7.4953	0.0604987	0.036359	0.302255	0.347853
7.50197	0.0609159	0.03618	0.302613	0.348747
7.50863	0.0612736	0.03612	0.302911	0.349402
7.5153	0.0616312	0.03612	0.303209	0.34982
7.52197	0.0618696	0.03624	0.303507	0.350058
7.52863	0.0619888	0.036538	0.303805	0.350177
7.5353	0.0619888	0.037074	0.304282	0.350535
7.54197	0.06181	0.037909	0.304997	0.351071
7.54863	0.061512	0.03922	0.306129	0.351906
7.5553	0.0610352	0.041187	0.307441	0.35274
7.56197	0.0604987	0.044167	0.308692	0.353396
7.56863	0.0597835	0.048459	0.309646	0.353634
7.5753	0.058949	0.054538	0.310183	0.353634
7.58197	0.0580549	0.062823	0.310242	0.353456
7.58863	0.0571012	0.07391	0.309825	0.353575
7.5953	0.0560284	0.088334	0.30905	0.35423
7.60197	0.0548959	0.106633	0.308037	0.355422
7.60863	0.0537038	0.129163	0.307083	0.357211
7.6153	0.0524521	0.156283	0.306427	0.359595
7.62197	0.0511408	0.188053	0.30601	0.362515
7.62863	0.0498295	0.224411	0.305772	0.36639
7.6353	0.0485182	0.264943	0.305474	0.371397
7.64197	0.0473261	0.30905	0.304997	0.377893
7.64863	0.0461936	0.35578	0.304401	0.386059
7.6553	0.0452399	0.403941	0.303924	0.395775
7.66197	0.0444651	0.45228	0.303745	0.406981
7.66863	0.0438094	0.499368	0.303864	0.419319
7.6753	0.0433922	0.543714	0.304282	0.432491
7.68197	0.0431538	0.583947	0.304639	0.446081
7.68863	0.0430346	0.618875	0.304818	0.459671
7.6953	0.0430346	0.647485	0.304699	0.472665
7.70197	0.0430942	0.669122	0.30452	0.484645
7.70863	0.0432134	0.683367	0.30458	0.495076
7.7153	0.0433922	0.690222	0.304997	0.5036
7.72197	0.0434518	0.689805	0.305891	0.509977
7.72863	0.0435114	0.682771	0.306964	0.51415
7.7353	0.0435114	0.669658	0.308037	0.516176
7.74197	0.0434518	0.651479	0.308871	0.516057
7.74863	0.0433326	0.629008	0.309527	0.51403
7.7553	0.0431538	0.603318	0.310063	0.510335
7.76197	0.0429749	0.575304	0.310659	0.505328
7.76863	0.0427365	0.545859	0.311255	0.499487
7.7753	0.0424981	0.51564	0.311792	0.493109
7.78197	0.0422597	0.48542	0.31203	0.486493
7.78863	0.0420809	0.455737	0.311971	0.479758
7.7953	0.0418425	0.426948	0.311673	0.473082
7.80197	0.0416636	0.39947	0.311196	0.466406
7.80863	0.0414848	0.373542	0.310898	0.45979
7.8153	0.041306	0.349283	0.310898	0.453293
7.82197	0.0412464	0.326753	0.311196	0.446975
7.82863	0.0411868	0.30601	0.311792	0.440955
7.8353	0.041306	0.287056	0.312746	0.435174
7.84197	0.0415444	0.269711	0.314057	0.429749
7.84863	0.0419617	0.253916	0.315607	0.424743
7.8553	0.0425577	0.239491	0.317216	0.420332
7.86197	0.0433922	0.226378	0.318825	0.416636
7.86863	0.0443459	0.214398	0.320137	0.413835
7.8753	0.0454783	0.203371	0.321388	0.411689
7.88197	0.0467896	0.193238	0.32258	0.41002
7.88863	0.0482202	0.18394	0.323951	0.40853
7.8953	0.0497103	0.175416	0.325501	0.406981
7.90197	0.0513792	0.167549	0.326991	0.405371
7.90863	0.0531673	0.160336	0.328243	0.403941
7.9153	0.0550747	0.15372	0.329137	0.402808
7.92197	0.0570416	0.14776	0.329733	0.402093
7.92863	0.0591874	0.142276	0.329912	0.401735
7.9353	0.0613332	0.137269	0.329733	0.401556
7.94197	0.0635386	0.13262	0.329137	0.401378
7.94863	0.0656843	0.128388	0.328124	0.401199
7.9553	0.0677109	0.124574	0.326812	0.40102
7.96197	0.0695586	0.121176	0.325501	0.400603
7.96863	0.0710487	0.118256	0.324428	0.399768
7.9753	0.0721216	0.115931	0.323474	0.398576
7.98197	0.0727177	0.114322	0.32264	0.397146
7.98863	0.0728369	0.113547	0.321805	0.395715
7.9953	0.0724196	0.113726	0.32109	0.394464
8.00197	0.071466	0.115037	0.320852	0.393689
8.00863	0.0700355	0.117481	0.32109	0.393271
8.0153	0.0682473	0.121176	0.321805	0.393152
8.02197	0.0661016	0.126123	0.32258	0.393331
8.02863	0.063777	0.132203	0.323296	0.393748
8.0353	0.0612736	0.139356	0.323772	0.394464
8.04197	0.0588298	0.147462	0.32407	0.395477
8.04863	0.0564456	0.156224	0.32419	0.396848
8.0553	0.0542402	0.165522	0.324249	0.398576
8.06197	0.0523329	0.17494	0.32413	0.400901
8.06863	0.0506639	0.184357	0.323892	0.403881
8.0753	0.0494123	0.193357	0.323355	0.407457
8.08197	0.0485182	0.201643	0.32264	0.411272
8.08863	0.0479817	0.208974	0.321865	0.415087
8.0953	0.0478625	0.215173	0.321388	0.418484
8.10197	0.0479817	0.220001	0.321209	0.421345
8.10863	0.048399	0.223339	0.321448	0.42367
8.1153	0.048995	0.225127	0.321984	0.425696
8.12197	0.0497103	0.225425	0.3227	0.427485
8.12863	0.0504851	0.224233	0.323653	0.429392
8.1353	0.05126	0.221729	0.324845	0.431538
8.14197	0.0519156	0.217974	0.326276	0.433981
8.14863	0.0524521	0.213206	0.328064	0.436485
8.1553	0.0528693	0.207663	0.33015	0.439048
8.16197	0.0531673	0.201523	0.332415	0.441551
8.16863	0.0533462	0.194967	0.33474	0.444055
8.1753	0.053525	0.188172	0.337243	0.446558
8.18197	0.0535846	0.181317	0.339746	0.449002
8.18863	0.0535846	0.174582	0.34225	0.451148
8.1953	0.0535846	0.168085	0.344515	0.452936
8.20197	0.053525	0.161827	0.346482	0.454307
8.20863	0.0533462	0.155926	0.347853	0.45526
8.2153	0.0530481	0.150323	0.348628	0.455856
8.22197	0.0526905	0.145018	0.348747	0.456214
8.22863	0.0520945	0.140011	0.34821	0.456274
8.2353	0.0513792	0.135183	0.347257	0.456035
8.24197	0.0505447	0.130534	0.345826	0.455558
8.24863	0.0495315	0.126004	0.344038	0.454903
8.2553	0.048399	0.121534	0.342011	0.454247
8.26197	0.0471473	0.117183	0.339687	0.453949
8.26863	0.0458956	0.112951	0.337183	0.454724
8.2753	0.0446439	0.108838	0.33468	0.457585
8.28197	0.0433326	0.104964	0.332296	0.464022
8.28863	0.0420809	0.101268	0.329971	0.475824
8.2953	0.0408292	0.097811	0.327826	0.495136
8.30197	0.0396371	0.094712	0.325978	0.524521
8.30863	0.038445	0.09191	0.324368	0.566721
8.3153	0.0373125	0.089467	0.323236	0.624359
8.32197	0.0362396	0.08738	0.322521	0.699997
8.32863	0.0351667	0.085711	0.322044	0.795364
8.3353	0.0341535	0.084579	0.321686	0.911176
8.34197	0.0331998	0.084102	0.321209	1.04666
8.34863	0.0323057	0.084519	0.320554	1.19954
8.3553	0.0314713	0.08589	0.31966	1.36596
8.36197	0.0306964	0.088513	0.318766	1.54036
8.36863	0.0299811	0.092626	0.317931	1.7162
8.3753	0.0294447	0.098526	0.317335	1.88619
8.38197	0.0290275	0.106335	0.316978	2.04331
8.38863	0.0287294	0.116408	0.316858	2.18153
8.3953	0.0286102	0.128806	0.316918	2.29651
8.40197	0.0287294	0.143826	0.317097	2.38597
8.40863	0.0289679	0.161409	0.317395	2.44951
8.4153	0.0293255	0.181735	0.317872	2.48855
8.42197	0.0297427	0.204623	0.318348	2.50572
8.42863	0.0302196	0.230074	0.318885	2.50435
8.4353	0.0306964	0.25773	0.319242	2.48808
8.44197	0.031054	0.287294	0.319481	2.46024
8.44863	0.0312924	0.318289	0.319719	2.42388
8.4553	0.0314713	0.350118	0.319898	2.38132
8.46197	0.0314713	0.382066	0.320137	2.3343
8.46863	0.031352	0.413537	0.320554	2.28411
8.4753	0.0311732	0.443757	0.320971	2.23184
8.48197	0.0309348	0.472069	0.321507	2.17837
8.48863	0.0305772	0.497818	0.322044	2.12508
8.4953	0.0302792	0.520408	0.32258	2.07323
8.50197	0.0299215	0.539541	0.323057	2.02453
8.50863	0.0296235	0.55474	0.323474	1.98025
8.5153	0.0293255	0.566065	0.323892	1.94156
8.52197	0.0290275	0.573397	0.324249	1.90878
8.52863	0.028789	0.576854	0.324547	1.88178
8.5353	0.028491	0.576735	0.324845	1.85978
8.54197	0.0282526	0.573456	0.325024	1.84166
8.54863	0.0280738	0.567377	0.325143	1.82623
8.5553	0.0278354	0.558972	0.325203	1.81252
8.56197	0.027597	0.548899	0.325322	1.80006
8.56863	0.0273585	0.537694	0.325501	1.78963
8.5753	0.0270605	0.525713	0.325799	1.78426
8.58197	0.0267029	0.513554	0.326157	1.79064
8.58863	0.0263453	0.501454	0.326514	1.82146
8.5953	0.0259876	0.489712	0.326753	1.89859
8.60197	0.02563	0.478446	0.327051	2.05773
8.60863	0.0252724	0.467718	0.327408	2.35444
8.6153	0.025034	0.457466	0.327826	2.8711
8.62197	0.0248551	0.447452	0.328422	3.72446
8.62863	0.0247359	0.437617	0.329077	5.07116
8.6353	0.0247359	0.427663	0.329852	7.11048
8.64197	0.0247955	0.41759	0.330687	10.0806
8.64863	0.0249147	0.407279	0.331581	14.2468
8.6553	0.0250936	0.396967	0.332534	19.8804
8.66197	0.0252724	0.386953	0.333548	27.2285
8.66863	0.0255108	0.378132	0.334561	36.4754
8.6753	0.0256896	0.371814	0.335634	47.7
8.68197	0.0258088	0.369966	0.336647	60.8372
8.68863	0.0259876	0.375688	0.337481	75.6522
8.6953	0.0261068	0.393212	0.338078	91.7367
8.70197	0.0262856	0.428259	0.338554	108.534
8.70863	0.0264645	0.488579	0.338852	125.389
8.7153	0.0266433	0.583589	0.339031	141.614
8.72197	0.0268221	0.725031	0.339091	156.556
8.72863	0.0270605	0.926316	0.339091	169.666
8.7353	0.0272393	1.20217	0.33915	180.542
8.74197	0.0273585	1.56766	0.339389	188.96
8.74863	0.0274777	2.03705	0.339746	194.875
8.7553	0.0275373	2.62237	0.340223	198.406
8.76197	0.0274777	3.33136	0.340641	199.793
8.76863	0.0274181	4.16607	0.340819	199.34
8.7753	0.0272989	5.12117	0.3407	197.363
8.78197	0.0271797	6.18285	0.340402	194.14
8.78863	0.0270605	7.32851	0.340044	189.881
8.7953	0.0269413	8.52692	0.339806	184.72
8.80197	0.0268221	9.73964	0.339806	178.728
8.80863	0.0267029	10.923	0.340104	171.929
8.8153	0.0265837	12.0308	0.3407	164.332
8.82197	0.0264049	13.0178	0.341475	155.952
8.82863	0.0261664	13.8427	0.34219	146.834
8.8353	0.0258088	14.4713	0.342607	137.067
8.84197	0.0253916	14.879	0.342727	126.792
8.84863	0.0247955	15.0525	0.342548	116.191
8.8553	0.0241399	14.9905	0.342071	105.475
8.86197	0.0234246	14.7033	0.341475	94.8662
8.86863	0.0227094	14.2112	0.340819	84.5699
8.8753	0.0219941	13.543	0.340223	74.7621
8.88197	0.0213385	12.7332	0.339925	65.5786
8.88863	0.020802	11.819	0.340104	57.1142
8.8953	0.0203848	10.8383	0.340819	49.4254
8.90197	0.0200868	9.82684	0.341952	42.5357
8.90863	0.019908	8.81648	0.343204	36.4408
8.9153	0.0197887	7.8342	0.344217	31.1119
8.92197	0.0197291	6.90114	0.344813	26.5005
8.92863	0.0197291	6.033	0.345051	22.5441
8.9353	0.0197291	5.23979	0.345051	19.1725
8.94197	0.0197291	4.52685	0.34517	16.3139
8.94863	0.0196695	3.89564	0.345528	13.9002
8.9553	0.0196099	3.34442	0.346065	11.8693
8.96197	0.0194907	2.86919	0.346839	10.1662
8.96863	0.0193119	2.46453	0.347495	8.74269
8.9753	0.0191331	2.12407	0.348032	7.5559
8.98197	0.0190139	1.84107	0.34833	6.56831
8.98863	0.0188947	1.60879	0.348508	5.7469
8.9953	0.0188351	1.42062	0.348628	5.06347
9.00197	0.0188947	1.27047	0.348747	4.49407
9.00863	0.0190139	1.15269	0.348985	4.01914
9.0153	0.0192523	1.06227	0.349402	3.62241
9.02197	0.0196695	0.994861	0.349879	3.29047
9.02863	0.0200868	0.94676	0.350296	3.01188
9.0353	0.0206232	0.914931	0.350595	2.77704
9.04197	0.0212193	0.896931	0.350952	2.5779
9.04863	0.0218153	0.890851	0.351191	2.40773
9.0553	0.0224113	0.895441	0.351548	2.26134
9.06197	0.023067	0.909626	0.352025	2.1345
9.06863	0.0237226	0.932872	0.352442	2.02417
9.0753	0.0244379	0.96494	0.352919	1.92809
9.08197	0.0252128	1.00601	0.353336	1.8447
9.08863	0.0260472	1.05703	0.353932	1.77294
9.0953	0.0270009	1.12033	0.354588	1.71196
9.10197	0.0280142	1.20056	0.355422	1.66106
9.10863	0.0290871	1.30624	0.356257	1.61946
9.1153	0.0302792	1.45221	0.356913	1.58662
9.12197	0.0315905	1.66249	0.35733	1.56164
9.12863	0.0329614	1.97446	0.357509	1.54382
9.1353	0.0343919	2.44319	0.357687	1.5322
9.14197	0.0360012	3.14641	0.357807	1.5257
9.14863	0.0377297	4.18919	0.358045	1.52302
9.1553	0.0395775	5.70714	0.358224	1.52266
9.16197	0.0415444	7.86704	0.358343	1.52326
9.16863	0.0436902	10.8643	0.358284	1.52332
9.1753	0.0460148	14.9153	0.358164	1.52212
9.18197	0.0483394	20.2448	0.358105	1.51914
9.18863	0.0507832	27.0675	0.358105	1.51449
9.1953	0.0532866	35.5658	0.358164	1.50818
9.20197	0.0556707	45.864	0.358403	1.50049
9.20863	0.0579953	58.0023	0.358701	1.49178
9.2153	0.0600815	71.914	0.358939	1.48237
9.22197	0.0619292	87.4091	0.358999	1.47283
9.22863	0.0634193	104.167	0.35882	1.46359
9.2353	0.0646114	121.742	0.358522	1.45489
9.24197	0.0653267	139.581	0.358343	1.44684
9.24863	0.0656247	157.052	0.358343	1.43904
9.2553	0.0654459	173.484	0.358701	1.43105
9.26197	0.0649095	188.216	0.359356	1.42205
9.26863	0.0640154	200.642	0.360131	1.41114
9.2753	0.0628233	210.255	0.361025	1.39767
9.28197	0.0615716	216.686	0.36186	1.38098
9.28863	0.0603795	219.728	0.362515	1.36077
9.2953	0.0593066	219.342	0.362873	1.33687
9.30197	0.058651	215.657	0.363052	1.30951
9.30863	0.0584126	208.953	0.363111	1.279
9.3153	0.0587702	199.629	0.36329	1.24609
9.32197	0.0598431	188.167	0.363767	1.21158
9.32863	0.0616312	175.101	0.364423	1.17642
9.3353	0.064075	160.97	0.365198	1.14137
9.34197	0.0671148	146.291	0.365853	1.10716
9.34863	0.0707507	131.531	0.366271	1.07425
9.3553	0.0746846	117.087	0.366628	1.04314
9.36197	0.0789166	103.278	0.367045	1.01423
9.36863	0.0832677	90.341	0.367582	0.987768
9.3753	0.08744	78.4364	0.368178	0.963867
9.38197	0.0913143	67.6529	0.368655	0.942767
9.38863	0.0947118	58.0201	0.368953	0.924647
9.3953	0.0975132	49.5208	0.369072	0.909448
9.40197	0.0994802	42.1025	0.368953	0.89705
9.40863	0.100613	35.6891	0.368774	0.887275
9.4153	0.100732	30.1904	0.368655	0.879526
9.42197	0.0998378	25.5098	0.368834	0.873208
9.42863	0.0978708	21.5501	0.36937	0.867724
9.4353	0.0950098	18.2177	0.370383	0.862479
9.44197	0.0913143	15.4254	0.371754	0.856757
9.44863	0.0869632	13.0938	0.373244	0.850201
9.4553	0.0820756	11.152	0.374675	0.842273
9.46197	0.07689	9.53782	0.375807	0.832915
9.46863	0.0715852	8.19683	0.376701	0.822306
9.4753	0.0664592	7.08258	0.377417	0.810683
9.48197	0.0616312	6.15525	0.378013	0.798702
9.48863	0.0572801	5.38135	0.37843	0.786781
9.4953	0.0535846	4.73285	0.378668	0.775456
9.50197	0.0506043	4.18663	0.378847	0.765324
9.50863	0.048399	3.72386	0.379026	0.756621
9.5153	0.0471473	3.32934	0.379503	0.749707
9.52197	0.04673	2.99078	0.380218	0.744641
9.52863	0.0472069	2.69848	0.381112	0.741124
9.5353	0.0485778	2.44474	0.382006	0.738919
9.54197	0.0507236	2.22337	0.382662	0.737488
9.54863	0.0536442	2.02966	0.383317	0.736237
9.5553	0.0572801	1.85966	0.383973	0.734806
9.56197	0.0613928	1.7103	0.384927	0.732899
9.56863	0.0659227	1.57911	0.386298	0.730217
9.5753	0.0706911	1.46395	0.388384	0.726879
9.58197	0.0756383	1.3631	0.391304	0.722945
9.58863	0.0805855	1.27494	0.395	0.718713
9.5953	0.0853539	1.19823	0.39947	0.714362
9.60197	0.0898838	1.13171	0.404596	0.710189
9.60863	0.0940561	1.07431	0.410259	0.706315
9.6153	0.0977516	1.02496	0.416398	0.702858
9.62197	0.10103	0.982761	0.422955	0.699878
9.62863	0.103712	0.946641	0.429809	0.697613
9.6353	0.105739	0.915706	0.436902	0.696301
9.64197	0.107169	0.889122	0.444114	0.695944
9.64863	0.107944	0.865996	0.451267	0.696301
9.6553	0.108004	0.845611	0.458241	0.696898
9.66197	0.107288	0.827312	0.464678	0.697255
9.66863	0.105858	0.810444	0.470579	0.697076
9.6753	0.103772	0.794649	0.475645	0.696361
9.68197	0.10097	0.77945	0.479698	0.695169
9.68863	0.0975728	0.764728	0.4825	0.6935
9.6953	0.0935793	0.750303	0.48399	0.691354
9.70197	0.0891089	0.736177	0.484049	0.688553
9.70863	0.0843406	0.722528	0.482917	0.685215
9.7153	0.0792146	0.709534	0.480831	0.681639
9.72197	0.0739694	0.697374	0.478029	0.678301
9.72863	0.0686049	0.686467	0.474811	0.675678
9.7353	0.0631809	0.677049	0.471354	0.674188
9.74197	0.0578165	0.669241	0.467837	0.674248
9.74863	0.0525117	0.66334	0.464439	0.676394
9.7553	0.0473857	0.659287	0.461221	0.680923
9.76197	0.0424385	0.656962	0.45836	0.688195
9.76863	0.0377297	0.656188	0.455976	0.698507
9.7753	0.033319	0.656605	0.454307	0.711918
9.78197	0.0292659	0.657797	0.45377	0.72825
9.78863	0.0255704	0.659227	0.454664	0.746965
9.7953	0.0222325	0.660479	0.457227	0.76735
9.80197	0.0193119	0.661075	0.461698	0.78851
9.80863	0.0167489	0.660717	0.468135	0.809312
9.8153	0.0146031	0.659108	0.476718	0.828862
9.82197	0.0128746	0.656188	0.487983	0.846028
9.82863	0.0114441	0.651717	0.502527	0.859797
9.8353	0.0103116	0.645816	0.521243	0.869334
9.84197	0.00941753	0.638485	0.54574	0.873983
9.84863	0.00888109	0.629783	0.578344	0.873566
9.8553	0.00852346	0.61965	0.623465	0.868201
9.86197	0.00834465	0.608146	0.689209	0.858247
9.86863	0.00840425	0.595093	0.789225	0.844479
9.8753	0.00864267	0.58049	0.945985	0.82773
9.88197	0.00911951	0.564158	1.19388	0.808954
9.88863	0.00983477	0.546038	1.5837	0.789821
9.8953	0.0107288	0.526071	2.18582	0.772417
9.90197	0.0119805	0.504255	3.093	0.75978
9.90863	0.0136495	0.480771	4.41992	0.75525
9.9153	0.0158548	0.455856	6.29878	0.762939
9.92197	0.0188351	0.429869	8.86911	0.787437
9.92863	0.0228882	0.403523	12.2613	0.834227
9.9353	0.0286698	0.377357	16.5753	0.909686
9.94197	0.0368357	0.352263	21.8589	1.02079
9.94863	0.048399	0.329256	28.0882	1.17445
9.9553	0.0645518	0.309527	35.1589	1.37681
9.96197	0.0869632	0.294268	42.8877	1.63221
9.96863	0.117302	0.285029	51.0259	1.94234
9.9753	0.157595	0.28336	59.2798	2.30527
9.98197	0.209928	0.291049	67.336	2.71541
9.98863	0.276268	0.309885	74.8852	3.1631
9.9953	0.358284	0.341654	81.6448	3.63499
10.002	0.457227	0.388026	87.3756	4.11481
10.0086	0.573456	0.450253	91.8955	4.58431
10.0153	0.706434	0.52923	95.0871	5.02425
10.022	0.854492	0.624955	96.8979	5.41615
10.0286	1.01477	0.736833	97.336	5.74344
10.0353	1.18315	0.863135	96.4611	5.99319
10.042	1.35446	1.00124	94.3749	6.15662
10.0486	1.52284	1.14751	91.2113	6.22958
10.0553	1.68175	1.29753	87.1278	6.21253
10.062	1.82492	1.44643	82.2972	6.11007
10.0686	1.94639	1.58888	76.8993	5.93042
10.0753	2.04104	1.71995	71.1127	5.68479
10.082	2.10518	1.83499	65.1082	5.38629
10.0886	2.13647	1.93018	59.043	5.04875
10.0953	2.13432	2.0026	53.0574	4.686
10.102	2.09987	2.0507	47.2719	4.31085
10.1086	2.03562	2.07388	41.7854	3.93474
10.1153	1.94544	2.07287	36.6737	3.56752
10.122	1.83392	2.04927	31.9881	3.21704
10.1286	1.7063	2.00534	27.7556	2.88928
10.1353	1.56796	1.94413	23.9816	2.58839
10.142	1.42401	1.86861	20.6541	2.31654
10.1486	1.27918	1.78206	17.7492	2.07406
10.1553	1.1375	1.68747	15.2354	1.86002
10.162	1.00219	1.58775	13.0776	1.67239
10.1686	0.875711	1.48541	11.2387	1.50889
10.1753	0.759602	1.38247	9.68117	1.36721
10.182	0.654936	1.28096	8.36813	1.2452
10.1886	0.561953	1.1822	7.26461	1.14059
10.1953	0.480533	1.08749	6.3383	1.05131
10.202	0.410199	0.997663	5.56064	0.975072
10.2086	0.350237	0.913382	4.90719	0.909925
10.2153	0.299752	0.835121	4.35734	0.854194
10.222	0.25779	0.762939	3.89409	0.806332
10.2286	0.223398	0.696838	3.50338	0.765324
10.2353	0.195742	0.636578	3.17335	0.730217
10.242	0.174046	0.581801	2.89392	0.700355
10.2486	0.157654	0.531971	2.6567	0.675201
10.2553	0.146091	0.486612	2.455	0.653923
10.262	0.139058	0.445068	2.28375	0.636041
10.2686	0.136554	0.406921	2.13969	0.620902
10.2753	0.139177	0.371575	2.02089	0.608027
10.282	0.148237	0.338733	1.9272	0.59706
10.2886	0.166714	0.308037	1.86086	0.587881
10.2953	0.200272	0.279307	1.82784	0.580549
10.302	0.259697	0.252366	1.84059	0.574946
10.3086	0.364006	0.227213	1.92183	0.57137
10.3153	0.545382	0.203788	2.10917	0.570178
10.322	0.855088	0.182152	2.46125	0.572205
10.3286	1.37085	0.162303	3.0638	0.579119
10.3353	2.20346	0.144422	4.03517	0.593781
10.342	3.50171	0.128627	5.52887	0.620365
10.3486	5.45406	0.115097	7.72929	0.665009
10.3553	8.28421	0.104189	10.8383	0.735998
10.362	12.2403	0.09644	15.0522	0.843942
10.3686	17.5771	0.092745	20.532	1.00189
10.3753	24.5312	0.094235	27.3708	1.22476
10.382	33.2933	0.102818	35.5667	1.52844
10.3886	43.9777	0.120938	45.0076	1.92845
10.3953	56.5953	0.152111	55.4697	2.43813
10.402	71.0337	0.200689	66.6316	3.0669
10.4086	87.0472	0.272155	78.0995	3.81827
10.4153	104.26	0.372767	89.4405	4.68773
10.422	122.183	0.509679	100.219	5.66167
10.4286	140.245	0.690281	110.029	6.71697
10.4353	157.827	0.921786	118.528	7.82132
10.442	174.31	1.21045	125.454	8.93521
10.4486	189.112	1.56063	130.637	10.0148
10.4553	201.732	1.97411	133.992	11.0152
10.462	211.778	2.44927	135.512	11.8946
10.4686	218.985	2.98041	135.258	12.6171
10.4753	223.224	3.5575	133.342	13.1548
10.482	224.497	4.16631	129.921	13.4901
10.4886	222.922	4.7887	125.182	13.6156
10.4953	218.718	5.40364	119.332	13.534
10.502	212.177	5.98854	112.589	13.2577
10.5086	203.641	6.52045	105.171	12.8072
10.5153	193.479	6.97804	97.2942	12.2092
10.522	182.07	7.34276	89.1641	11.4939
10.5286	169.78	7.60043	80.9747	10.6934
10.5353	156.953	7.74205	72.9021	9.83924
10.542	143.905	7.76434	65.0986	8.96102
10.5486	130.908	7.66993	57.6878	8.08555
10.5553	118.199	7.46667	50.7619	7.23541
10.562	105.97	7.1671	44.3824	6.42848
10.5686	94.3716	6.78706	38.5828	5.67746
10.5753	83.5173	6.34456	33.3736	4.98986
10.582	73.4826	5.8583	28.7476	4.36938
10.5886	64.3108	5.34689	24.6829	3.81637
10.5953	56.0166	4.82726	21.146	3.32916
10.602	48.5906	4.3143	18.0941	2.90448
10.6086	42.004	3.82036	15.4784	2.53773
10.6153	36.2126	3.35479	13.2479	2.22367
10.622	31.1614	2.92402	11.3524	1.95646
10.6286	26.7879	2.53213	9.7456	1.7302
10.6353	23.0258	2.1807	8.38643	1.53923
10.642	19.8075	1.8695	7.23922	1.37865
10.6486	17.0668	1.59705	6.27321	1.24407
10.6553	14.7408	1.36071	5.46151	1.13165
10.662	12.7707	1.15722	4.78071	1.03813
10.6686	11.1032	0.983179	4.21059	0.960469
10.6753	9.69088	0.834942	3.73393	0.895917
10.682	8.49205	0.709236	3.33637	0.842333
10.6886	7.47108	0.602841	3.00604	0.797808
10.6953	6.59806	0.512898	2.73305	0.760973
10.702	5.84793	0.436902	2.50864	0.730634
10.7086	5.20039	0.372708	2.32494	0.705719
10.7153	4.63873	0.318408	2.17474	0.685275
10.722	4.14962	0.272512	2.05141	0.668406
10.7286	3.72213	0.23365	1.94901	0.654399
10.7353	3.34734	0.200748	1.86253	0.642776
10.742	3.0179	0.172913	1.78748	0.633061
10.7486	2.72775	0.14931	1.72055	0.624716
10.7553	2.47151	0.129282	1.65909	0.617325
10.762	2.24477	0.112355	1.60122	0.610769
10.7686	2.04366	0.09799	1.54602	0.604868
10.7753	1.86485	0.085831	1.49292	0.599742
10.782	1.70535	0.075519	1.44202	0.595212
10.7886	1.56271	0.066757	1.39373	0.591159
10.7953	1.43474	0.059247	1.34861	0.587285
10.802	1.31977	0.052869	1.30707	0.583351
10.8086	1.21629	0.047326	1.26928	0.579536
10.8153	1.12319	0.042498	1.23513	0.5759
10.822	1.03939	0.038326	1.20419	0.572622
10.8286	0.964105	0.03463	1.176	0.56988
10.8353	0.896692	0.031292	1.14989	0.567436
10.842	0.836432	0.028312	1.12522	0.56535
10.8486	0.782907	0.02563	1.10132	0.563502
10.8553	0.735581	0.023127	1.07771	0.562012
10.862	0.693977	0.020802	1.05417	0.560939
10.8686	0.657737	0.018656	1.03086	0.560164
10.8753	0.626445	0.01663	1.00803	0.559628
10.882	0.599742	0.014663	0.986159	0.559151
10.8886	0.57739	0.012815	0.965357	0.558674
10.8953	0.559092	0.010967	0.945747	0.558257
10.902	0.544667	0.009239	0.92715	0.557959
10.9086	0.533819	0.00757	0.909626	0.557661
10.9153	0.526249	0.00596	0.893056	0.557363
10.922	0.521779	0.004411	0.87744	0.557303
10.9286	0.519872	0.00298	0.862837	0.557661
10.9353	0.520229	0.001669	0.849128	0.558972
10.942	0.522256	0.000477	0.836194	0.561714
10.9486	0.525415	-0.00054	0.824034	0.566423
10.9553	0.52911	-0.00143	0.812471	0.573218
10.962	0.532687	-0.00221	0.801682	0.582337
10.9686	0.535488	-0.00286	0.791848	0.59396
10.9753	0.537097	-0.00328	0.783145	0.608444
10.982	0.536919	-0.00358	0.775695	0.626206
10.9886	0.534534	-0.00364	0.769615	0.647664
10.9953	0.529766	-0.00358	0.764668	0.672936
11.002	0.522316	-0.0034	0.760674	0.701845
11.0086	0.512183	-0.00304	0.757277	0.734031
11.0153	0.499368	-0.00268	0.754237	0.768602
11.022	0.48399	-0.00226	0.750959	0.804543
11.0286	0.466228	-0.00191	0.747204	0.840485
11.0353	0.44632	-0.00161	0.742376	0.875056
11.042	0.424623	-0.00149	0.736296	0.906885
11.0486	0.401497	-0.00161	0.728905	0.934899
11.0553	0.377297	-0.00191	0.720382	0.957966
11.062	0.352442	-0.00244	0.710905	0.97537
11.0686	0.327408	-0.00316	0.70101	0.986278
11.0753	0.302613	-0.00405	0.690877	0.990331
11.082	0.278473	-0.00513	0.680745	0.987411
11.0886	0.255287	-0.00626	0.670791	0.977755
11.0953	0.233471	-0.00739	0.661254	0.961959
11.102	0.213206	-0.00858	0.652432	0.941098
11.1086	0.194728	-0.00978	0.644684	0.916243
11.1153	0.178099	-0.01097	0.638485	0.888526
11.122	0.163436	-0.0121	0.634193	0.859141
11.1286	0.15074	-0.01323	0.632048	0.829041
11.1353	0.140011	-0.01436	0.632167	0.799119
11.142	0.13113	-0.01544	0.634909	0.770211
11.1486	0.124037	-0.01645	0.640333	0.742912
11.1553	0.118732	-0.01746	0.648677	0.7177
11.162	0.115156	-0.01836	0.660002	0.694811
11.1686	0.113189	-0.01907	0.674367	0.674427
11.1753	0.112951	-0.01973	0.691891	0.656605
11.182	0.114381	-0.02015	0.712812	0.641227
11.1886	0.117719	-0.02044	0.737786	0.628114
11.1953	0.123262	-0.02056	0.768006	0.617027
11.202	0.131547	-0.02056	0.805497	0.607789
11.2086	0.143409	-0.02044	0.85324	0.6001
11.2153	0.160158	-0.02027	0.915468	0.593722
11.222	0.183403	-0.02009	0.997126	0.588596
11.2286	0.215471	-0.01985	1.10388	0.584543
11.2353	0.259161	-0.01967	1.24157	0.581443
11.242	0.317991	-0.01949	1.41549	0.57894
11.2486	0.396073	-0.01931	1.62971	0.576854
11.2553	0.497818	-0.01901	1.88631	0.574887
11.262	0.627875	-0.0186	2.18457	0.573099
11.2686	0.790775	-0.018	2.52032	0.571609
11.2753	0.99045	-0.01717	2.88558	0.570536
11.282	1.22976	-0.01603	3.26878	0.56982
11.2886	1.50985	-0.01472	3.65519	0.569224
11.2953	1.82992	-0.01317	4.02814	0.568569
11.302	2.18642	-0.0115	4.37039	0.567615
11.3086	2.57331	-0.00972	4.66567	0.566363
11.3153	2.98148	-0.00799	4.89998	0.564873
11.322	3.39949	-0.00638	5.06282	0.563145
11.3286	3.81386	-0.00501	5.14793	0.561237
11.3353	4.20982	-0.00393	5.1536	0.559151
11.342	4.57215	-0.00334	5.08255	0.556946
11.3486	4.88657	-0.00316	4.94134	0.55474
11.3553	5.14019	-0.00352	4.73982	0.552475
11.362	5.32293	-0.00423	4.48966	0.55033
11.3686	5.42802	-0.00542	4.20404	0.548303
11.3753	5.45245	-0.00697	3.89612	0.546455
11.382	5.39708	-0.00876	3.57836	0.544846
11.3886	5.26661	-0.01079	3.26186	0.543475
11.3953	5.06878	-0.01293	2.95544	0.542402
11.402	4.81397	-0.0152	2.66588	0.541687
11.4086	4.51422	-0.0174	2.39772	0.541329
11.4153	4.18222	-0.01961	2.15375	0.54127
11.422	3.83073	-0.02176	1.93512	0.541151
11.4286	3.47173	-0.02378	1.74165	0.540793
11.4353	3.11571	-0.02569	1.57231	0.540197
11.442	2.77144	-0.02748	1.42527	0.539541
11.4486	2.4457	-0.02915	1.29849	0.538945
11.4553	2.1432	-0.0307	1.18959	0.538647
11.462	1.867	-0.03213	1.09649	0.538588
11.4686	1.61839	-0.03344	1.0168	0.538886
11.4753	1.39731	-0.03463	0.948548	0.539422
11.482	1.20282	-0.03576	0.889897	0.540316
11.4886	1.03313	-0.03684	0.839293	0.54121
11.4953	0.886083	-0.03785	0.795782	0.542104
11.502	0.759304	-0.0388	0.758588	0.54282
11.5086	0.650346	-0.03964	0.726879	0.543058
11.5153	0.556886	-0.04041	0.700057	0.54282
11.522	0.476718	-0.04113	0.677347	0.542283
11.5286	0.408053	-0.04172	0.658035	0.541449
11.5353	0.349045	-0.0422	0.641584	0.540733
11.542	0.298381	-0.04268	0.627756	0.540197
11.5486	0.254691	-0.04303	0.616312	0.540078
11.5553	0.217021	-0.04345	0.606954	0.540257
11.562	0.184476	-0.04381	0.599444	0.540853
11.5686	0.156403	-0.04423	0.593245	0.541687
11.5753	0.132143	-0.04464	0.588059	0.5427
11.582	0.111282	-0.04506	0.583529	0.543773
11.5886	0.0933409	-0.04554	0.579596	0.544786
11.5953	0.0780821	-0.04607	0.576258	0.545502
11.602	0.0650883	-0.04655	0.573456	0.5458
11.6086	0.0541806	-0.04703	0.571191	0.545919
11.6153	0.0451207	-0.0475	0.569344	0.546098
11.622	0.0376701	-0.04798	0.568032	0.546515
11.6286	0.0317693	-0.04846	0.567317	0.54723
11.6353	0.0271797	-0.04888	0.567257	0.548184
11.642	0.0237823	-0.04929	0.567734	0.549197
11.6486	0.0214577	-0.04959	0.568748	0.550151
11.6553	0.020206	-0.04983	0.569999	0.550926
11.662	0.019908	-0.05001	0.57143	0.551641
11.6686	0.0206232	-0.05001	0.572979	0.552297
11.6753	0.0222325	-0.04989	0.574648	0.552952
11.682	0.0246763	-0.04965	0.576735	0.553548
11.6886	0.0280738	-0.04929	0.579417	0.554204
11.6953	0.0321865	-0.04876	0.582635	0.554919
11.702	0.0370145	-0.04816	0.586331	0.555754
11.7086	0.0423789	-0.0475	0.590205	0.556886
11.7153	0.0481606	-0.04685	0.59396	0.558138
11.722	0.0540614	-0.04619	0.597477	0.559509
11.7286	0.0599623	-0.04554	0.600755	0.56082
11.7353	0.0655651	-0.04488	0.603795	0.562072
11.742	0.0705719	-0.04429	0.606537	0.563264
11.7486	0.074923	-0.04369	0.608802	0.564575
11.7553	0.0783205	-0.04309	0.610471	0.566125
11.762	0.0805855	-0.04256	0.611603	0.567734
11.7686	0.081718	-0.04208	0.61214	0.569403
11.7753	0.0815988	-0.0416	0.61208	0.570774
11.782	0.0802875	-0.04125	0.611484	0.571728
11.7886	0.0778437	-0.04101	0.610352	0.572264
11.7953	0.074327	-0.04095	0.608981	0.572503
11.802	0.0698566	-0.04101	0.60761	0.572562
11.8086	0.064671	-0.04119	0.606477	0.572681
11.8153	0.058949	-0.0416	0.605583	0.57292
11.822	0.0528097	-0.04208	0.604868	0.573397
11.8286	0.0465512	-0.04262	0.604153	0.574231
11.8353	0.0402331	-0.04321	0.603497	0.575244
11.842	0.0341535	-0.04381	0.602782	0.576317
11.8486	0.0282526	-0.04441	0.602186	0.577211
11.8553	0.022769	-0.04488	0.601649	0.577867
11.862	0.017643	-0.0453	0.601172	0.578344
11.8686	0.0129342	-0.0456	0.600636	0.578821
11.8753	0.00864267	-0.04584	0.6001	0.579417
11.882	0.00464916	-0.04601	0.599682	0.580192
11.8886	0.00101328	-0.04613	0.599623	0.581086
11.8953	-0.00232458	-0.04619	0.599921	0.58192
11.902	-0.00542402	-0.04631	0.600755	0.582635
11.9086	-0.00822544	-0.04649	0.601947	0.583172
11.9153	-0.010848	-0.04661	0.603378	0.583708
11.922	-0.0132322	-0.04685	0.604689	0.584126
11.9286	-0.015378	-0.04703	0.605822	0.584364
11.9353	-0.0172853	-0.04733	0.606656	0.584602
11.942	-0.0188947	-0.04762	0.607252	0.584841
11.9486	-0.0203252	-0.04792	0.607848	0.585258
11.9553	-0.0214577	-0.04822	0.608683	0.586033
11.962	-0.0224113	-0.04858	0.610054	0.587046
11.9686	-0.0231266	-0.04894	0.611901	0.588238
11.9753	-0.0236034	-0.04929	0.614285	0.58955
11.982	-0.0239611	-0.04977	0.616968	0.590861
11.9886	-0.0241399	-0.05025	0.619888	0.592113
11.9953	-0.0242591	-0.05072	0.622749	0.593305
12.002	-0.0242591	-0.05126	0.62573	0.594318
12.0086	-0.0241399	-0.0518	0.628769	0.595212
12.0153	-0.0240207	-0.05233	0.632048	0.596106
12.022	-0.0238419	-0.05281	0.635743	0.597119
12.0286	-0.023663	-0.05323	0.639737	0.598192
12.0353	-0.023365	-0.05358	0.644088	0.599384
12.042	-0.0230074	-0.05388	0.648379	0.600576
12.0486	-0.0225306	-0.05406	0.652373	0.601649
12.0553	-0.0219345	-0.05418	0.65577	0.602603
12.062	-0.0211596	-0.0543	0.658572	0.603318
12.0686	-0.0202656	-0.05442	0.660956	0.603914
12.0753	-0.0191927	-0.05454	0.663102	0.604451
12.082	-0.017941	-0.05466	0.665367	0.605106
12.0886	-0.0164509	-0.05484	0.667572	0.60612
12.0953	-0.0147223	-0.05502	0.669658	0.607431
12.102	-0.012815	-0.05525	0.671566	0.60904
12.1086	-0.0107288	-0.05549	0.673234	0.610828
12.1153	-0.00846386	-0.05567	0.674605	0.612617
12.122	-0.00596046	-0.05579	0.675976	0.614345
12.1286	-0.00339747	-0.05585	0.677168	0.616074
12.1353	-0.00077486	-0.05579	0.678182	0.617802
12.142	0.00178814	-0.05567	0.678957	0.619292
12.1486	0.00417233	-0.05549	0.679433	0.620604
12.1553	0.00631809	-0.05525	0.679791	0.621796
12.162	0.00804663	-0.05507	0.680089	0.622869
12.1686	0.00929832	-0.0549	0.680625	0.623882
12.1753	0.00995398	-0.05478	0.681162	0.624835
12.182	0.0100732	-0.05466	0.681579	0.62561
12.1886	0.00953674	-0.05466	0.681818	0.626147
12.1953	0.00840425	-0.05472	0.681758	0.626624
12.202	0.00679493	-0.05478	0.68146	0.627339
12.2086	0.00470877	-0.05484	0.680983	0.628591
12.2153	0.00226498	-0.05484	0.680447	0.63026
12.222	-0.000476837	-0.05472	0.679851	0.632107
12.2286	-0.00333786	-0.0546	0.679255	0.634015
12.2353	-0.00625849	-0.05442	0.678837	0.635624
12.242	-0.00911951	-0.05418	0.678658	0.637174
12.2486	-0.0119209	-0.054	0.678837	0.638783
12.2553	-0.0145435	-0.05376	0.679374	0.640631
12.262	-0.0169873	-0.0537	0.680089	0.642657
12.2686	-0.0191927	-0.0537	0.680804	0.644624
12.2753	-0.0211596	-0.05382	0.68146	0.646412
12.282	-0.0228286	-0.05412	0.682056	0.647783
12.2886	-0.0242591	-0.0546	0.682712	0.648856
12.2953	-0.0254512	-0.05513	0.683486	0.649691
12.302	-0.0263453	-0.05573	0.684261	0.650585
12.3086	-0.0270605	-0.05639	0.685096	0.651658
12.3153	-0.027597	-0.05692	0.685811	0.652909
12.322	-0.0280142	-0.05746	0.686347	0.654519
12.3286	-0.028193	-0.05788	0.686944	0.656247
12.3353	-0.0283718	-0.05817	0.687718	0.658095
12.342	-0.0283718	-0.05835	0.688732	0.659883
12.3486	-0.0283718	-0.05841	0.689864	0.661433
12.3553	-0.0282526	-0.05835	0.691056	0.662625
12.362	-0.0280142	-0.05823	0.692129	0.663579
12.3686	-0.0277162	-0.05805	0.693023	0.664592
12.3753	-0.0272989	-0.05788	0.693798	0.665843
12.382	-0.0267625	-0.05764	0.694513	0.667453
12.3886	-0.0261664	-0.0574	0.695348	0.669301
12.3953	-0.0255108	-0.0571	0.696301	0.671268
12.402	-0.0247359	-0.05674	0.697434	0.673175
12.4086	-0.0239015	-0.05633	0.698626	0.674963
12.4153	-0.0230074	-0.05597	0.699639	0.676632
12.422	-0.0220537	-0.05555	0.700474	0.67836
12.4286	-0.0211	-0.05525	0.70101	0.680268
12.4353	-0.0201464	-0.05496	0.701368	0.682294
12.442	-0.0190735	-0.05478	0.701606	0.684381
12.4486	-0.0180006	-0.05466	0.701904	0.686347
12.4553	-0.0168085	-0.05472	0.702262	0.688016
12.462	-0.0155568	-0.0549	0.702739	0.689328
12.4686	-0.0142455	-0.05513	0.703275	0.690401
12.4753	-0.012815	-0.05549	0.703931	0.691295
12.482	-0.0113845	-0.05591	0.704646	0.692248
12.4886	-0.00989437	-0.05627	0.705481	0.6935
12.4953	-0.00846386	-0.05656	0.706375	0.69505
12.502	-0.00709295	-0.05686	0.707507	0.696778
12.5086	-0.00584126	-0.05704	0.708818	0.698686
12.5153	-0.00476837	-0.0571	0.710309	0.700533
12.522	-0.0038743	-0.0571	0.711858	0.702262
12.5286	-0.00321865	-0.0571	0.713229	0.703752
12.5353	-0.00274181	-0.05698	0.714123	0.705004
12.542	-0.00250339	-0.05692	0.7146	0.706196
12.5486	-0.00238419	-0.05686	0.714898	0.707507
12.5553	-0.00232458	-0.05686	0.715435	0.708997
12.562	-0.00232458	-0.05692	0.716448	0.710547
12.5686	-0.00226498	-0.0571	0.718117	0.712156
12.5753	-0.00208616	-0.0574	0.720203	0.713527
12.582	-0.00184774	-0.05782	0.722468	0.714719
12.5886	-0.00143051	-0.05835	0.724673	0.715792
12.5953	-0.000834465	-0.05895	0.726819	0.716865
12.602	-0.000119209	-0.0596	0.728846	0.717998
12.6086	0.000715256	-0.06032	0.730693	0.719368
12.6153	0.00172854	-0.06104	0.732362	0.720859
12.622	0.00280142	-0.06169	0.733852	0.722349
12.6286	0.00393391	-0.06229	0.735164	0.723839
12.6353	0.00506639	-0.06276	0.736535	0.72521
12.642	0.00625849	-0.06312	0.738144	0.726521
12.6486	0.00745058	-0.06336	0.739992	0.727832
12.6553	0.00852346	-0.06348	0.741839	0.729501
12.662	0.00959635	-0.0636	0.743508	0.731647
12.6686	0.0104904	-0.06354	0.744998	0.734389
12.6753	0.0112057	-0.06348	0.746489	0.737607
12.682	0.0117421	-0.06336	0.748217	0.740826
12.6886	0.0120401	-0.06324	0.750601	0.743985
12.6953	0.0120997	-0.06312	0.753701	0.747085
12.702	0.0118613	-0.06294	0.757456	0.750244
12.7086	0.0113845	-0.06276	0.761747	0.753641
12.7153	0.0106692	-0.06258	0.766516	0.757456
12.722	0.00977516	-0.06241	0.771642	0.761509
12.7286	0.00870228	-0.06223	0.777006	0.765622
12.7353	0.00751018	-0.06205	0.78243	0.769854
12.742	0.00631809	-0.06193	0.787675	0.774086
12.7486	0.005126	-0.06181	0.792682	0.778317
12.7553	0.00393391	-0.06169	0.797272	0.782371
12.762	0.00286102	-0.06163	0.801265	0.786066
12.7686	0.00190735	-0.06157	0.804663	0.789285
12.7753	0.00101328	-0.06145	0.807405	0.792027
12.782	0.000298023	-0.06133	0.809669	0.794411
12.7886	-0.000357628	-0.06109	0.811517	0.796676
12.7953	-0.000834465	-0.06086	0.812948	0.798881
12.802	-0.0012517	-0.06062	0.813901	0.800908
12.8086	-0.00154972	-0.06026	0.814378	0.802696
12.8153	-0.00166893	-0.0599	0.814259	0.804007
12.822	-0.00166893	-0.05955	0.813663	0.804722
12.8286	-0.00149012	-0.05919	0.812709	0.804782
12.8353	-0.00113249	-0.05895	0.811517	0.804424
12.842	-0.000596046	-0.05877	0.810206	0.803828
12.8486	5.96046e-05	-0.05871	0.808716	0.803232
12.8553	0.000834465	-0.05877	0.806987	0.802636
12.862	0.00160932	-0.05895	0.80514	0.801921
12.8686	0.00232458	-0.05925	0.803053	0.800788
12.8753	0.00286102	-0.0596	0.800967	0.799179
12.882	0.00315905	-0.06002	0.798941	0.797272
12.8886	0.00309944	-0.06038	0.797153	0.795245
12.8953	0.00274181	-0.0608	0.795424	0.793397
12.902	0.00190735	-0.06121	0.793755	0.791907
12.9086	0.000655651	-0.06157	0.791967	0.790834
12.9153	-0.00089407	-0.06193	0.79	0.79
12.922	-0.00280142	-0.06223	0.788033	0.789344
12.9286	-0.00494719	-0.06253	0.786304	0.788748
12.9353	-0.00721216	-0.06282	0.785172	0.788331
12.942	-0.00953674	-0.063	0.784755	0.788271
12.9486	-0.0116825	-0.06312	0.785053	0.788748
12.9553	-0.0136495	-0.06306	0.785828	0.789762
12.962	-0.0152588	-0.06288	0.786662	0.791192
12.9686	-0.0164509	-0.06247	0.787437	0.792801
12.9753	-0.0171065	-0.06181	0.788152	0.794411
12.982	-0.0172257	-0.06098	0.788987	0.79596
12.9886	-0.0167489	-0.05984	0.790238	0.797629
12.9953	-0.0157356	-0.05847	0.791967	0.799298
13.002	-0.0141263	-0.05686	0.793993	0.801146
13.0086	-0.0120997	-0.05507	0.79608	0.803173
13.0153	-0.00965595	-0.05305	0.798106	0.805318
13.022	-0.00691414	-0.05084	0.799835	0.807524
13.0286	-0.00405312	-0.04858	0.801265	0.809669
13.0353	-0.00119209	-0.04619	0.802398	0.811517
13.042	0.00160932	-0.04375	0.803232	0.812948
13.0486	0.00417233	-0.04137	0.803709	0.813961
13.0553	0.0063777	-0.0391	0.803888	0.814557
13.062	0.00810623	-0.03701	0.803769	0.814676
13.0686	0.00941753	-0.03523	0.803649	0.814438
13.0753	0.0100732	-0.03374	0.80353	0.814021
13.082	0.0101924	-0.03272	0.803471	0.813723
13.0886	0.00965595	-0.03219	0.803351	0.813663
13.0953	0.00852346	-0.03219	0.803292	0.813961
13.102	0.00679493	-0.03272	0.803232	0.814557
13.1086	0.00458956	-0.0338	0.803411	0.815332
13.1153	0.00196695	-0.03529	0.803769	0.815928
13.122	-0.00113249	-0.03725	0.804186	0.816345
13.1286	-0.00458956	-0.03964	0.804663	0.816405
13.1353	-0.00822544	-0.0422	0.80508	0.816166
13.142	-0.0120997	-0.045	0.805557	0.81569
13.1486	-0.0160933	-0.04786	0.806332	0.815094
13.1553	-0.0201464	-0.05072	0.807345	0.814497
13.162	-0.0241399	-0.05358	0.808418	0.814021
13.1686	-0.0280142	-0.05627	0.809431	0.813782
13.1753	-0.0316501	-0.05889	0.810146	0.813782
13.182	-0.0350475	-0.06127	0.810504	0.813842
13.1886	-0.0380874	-0.06348	0.810742	0.813901
13.1953	-0.04071	-0.06545	0.8111	0.813842
13.202	-0.0429749	-0.06729	0.811756	0.813663
13.2086	-0.0448823	-0.06884	0.812769	0.813544
13.2153	-0.046432	-0.07027	0.813961	0.813782
13.222	-0.0476241	-0.07159	0.815094	0.814497
13.2286	-0.0486374	-0.07272	0.815988	0.81569
13.2353	-0.0494123	-0.07373	0.816524	0.81706
13.242	-0.0501275	-0.07463	0.816882	0.818312
13.2486	-0.0507236	-0.07546	0.81718	0.819206
13.2553	-0.05126	-0.07623	0.817716	0.819802
13.262	-0.0517368	-0.07689	0.818372	0.8201
13.2686	-0.0522137	-0.07749	0.819027	0.820279
13.2753	-0.0526309	-0.07802	0.819683	0.820398
13.282	-0.0529885	-0.07844	0.8201	0.820518
13.2886	-0.0532866	-0.0788	0.820398	0.820637
13.2953	-0.0535846	-0.07904	0.820696	0.820756
13.302	-0.053823	-0.07915	0.820994	0.820875
13.3086	-0.0540018	-0.07921	0.821471	0.820994
[truncated: 2,295 more rows]
