# Supplementary material for: Molecular mechanism of decision-making in glycosaminoglycan biosynthesis
Source: Nat Commun. 2023 Oct 13;14:6425. doi: 10.1038/s41467-023-42236-z (PMC10570366; doi:10.1038/s41467-023-42236-z)
Supplement: Supplementary file 6 — Source Data [file 41467_2023_42236_MOESM6_ESM.zip › Source_Data/Figure_2a.xlsx]

## Sheet: BKN
Time (min)	A280
			EXTL3	EXTL3	CSGALNACT2	CSGALNACT2
	Tetra-BKN	TetraP-BKN	Tetra-BKN	TetraP-BKN	Tetra-BKN	TetraP-BKN
0.002383	-0.0039935	-0.0172853	0.00655651	0.0191331	-0.00220537	0.0112057
0.00905	-0.0039339	-0.0168085	0.00673533	0.0189543	-0.00202656	0.0113845
0.015717	-0.0038743	-0.0162721	0.00697374	0.0187159	-0.00202656	0.0115633
0.022383	-0.0039339	-0.015676	0.00703335	0.018537	-0.00232458	0.0116825
0.02905	-0.0040531	-0.0151396	0.00697374	0.0185966	-0.00274181	0.0118017
0.035717	-0.0042319	-0.0146031	0.00667572	0.0187755	-0.00333786	0.0120401
0.042383	-0.0044107	-0.0141859	0.00631809	0.0190139	-0.0038743	0.0121593
0.04905	-0.0046492	-0.0138283	0.00607967	0.0192523	-0.00429153	0.0119805
0.055717	-0.0048876	-0.0135899	0.00602007	0.0196099	-0.00447035	0.0115037
0.062383	-0.0050664	-0.0134706	0.00607967	0.019908	-0.00447035	0.0109673
0.06905	-0.0052452	-0.0134706	0.00607967	0.0201464	-0.00447035	0.01055
0.075717	-0.0053048	-0.0135303	0.00602007	0.020206	-0.00458956	0.01055
0.082383	-0.0053048	-0.0136495	0.00590086	0.0200868	-0.00482798	0.0109076
0.08905	-0.0052452	-0.0137687	0.00590086	0.0198483	-0.00500679	0.0112057
0.095717	-0.0050664	-0.0139475	0.00607967	0.0196695	-0.00506639	0.0113845
0.102383	-0.0048876	-0.0140667	0.0064373	0.0196695	-0.00506639	0.0112057
0.10905	-0.0045896	-0.0141859	0.00685453	0.0197887	-0.005126	0.010848
0.115717	-0.0042319	-0.0143647	0.00703335	0.0198483	-0.00524521	0.01055
0.122383	-0.0038743	-0.0144839	0.00697374	0.0198483	-0.00530481	0.0103712
0.12905	-0.0035763	-0.0146627	0.00673533	0.0196695	-0.0051856	0.0103712
0.135717	-0.0032783	-0.0148416	0.00649691	0.0194311	-0.00476837	0.0104308
0.142383	-0.0030398	-0.0150204	0.0064373	0.0192523	-0.00423193	0.0106692
0.14905	-0.002861	-0.0151992	0.00661612	0.0193119	-0.0038147	0.0109076
0.155717	-0.0027418	-0.015378	0.00679493	0.0196695	-0.00357628	0.0112653
0.162383	-0.0026226	-0.0155568	0.00697374	0.020206	-0.00363588	0.0115633
0.16905	-0.0026226	-0.015676	0.00697374	0.020802	-0.00393391	0.0115633
0.175717	-0.002563	-0.015676	0.00691414	0.0213385	-0.00447035	0.0113249
0.182383	-0.002563	-0.015676	0.00685453	0.0217557	-0.005126	0.010848
0.18905	-0.002563	-0.0156164	0.00673533	0.0220537	-0.00584126	0.0104308
0.195717	-0.002563	-0.0154972	0.00661612	0.0220537	-0.00631809	0.010252
0.202383	-0.002563	-0.015378	0.00619888	0.0218153	-0.00655651	0.0103116
0.20905	-0.0026226	-0.0152588	0.00572205	0.0213385	-0.00655651	0.01055
0.215717	-0.0028014	-0.0151396	0.00524521	0.0206828	-0.0064373	0.0107288
0.222383	-0.0029802	-0.01508	0.005126	0.0199676	-0.0064373	0.0106096
0.22905	-0.0032783	-0.0150204	0.00536442	0.0192523	-0.00649691	0.0103116
0.235717	-0.0036955	-0.0149608	0.00572205	0.0187159	-0.00661612	0.00995398
0.242383	-0.0041127	-0.0149608	0.00602007	0.0182986	-0.00667572	0.00971556
0.24905	-0.0046492	-0.0149608	0.00596046	0.0181198	-0.00679493	0.00983477
0.255717	-0.005126	-0.0149012	0.00554323	0.018239	-0.00697374	0.0101924
0.262383	-0.0056028	-0.0148416	0.00488758	0.0185966	-0.00721216	0.01055
0.26905	-0.0060201	-0.0147223	0.00429153	0.0190139	-0.00745058	0.0107288
0.275717	-0.0063181	-0.0145435	0.0038147	0.0194311	-0.00762939	0.0107884
0.282383	-0.0064969	-0.0143647	0.00363588	0.0196099	-0.0077486	0.0107288
0.28905	-0.0065565	-0.0141263	0.0038147	0.0196695	-0.00786781	0.0106692
0.295717	-0.0065565	-0.0138879	0.00399351	0.0197291	-0.00804663	0.01055
0.302383	-0.0064969	-0.0136495	0.00417233	0.0197887	-0.00840425	0.0103712
0.30905	-0.0063777	-0.013411	0.00405312	0.0199676	-0.00876188	0.0101328
0.315717	-0.0062585	-0.0131726	0.00375509	0.0200868	-0.0090003	0.0100136
0.322383	-0.0060797	-0.0129938	0.00327825	0.0200868	-0.00911951	0.0100732
0.32905	-0.0059605	-0.0129342	0.00303984	0.019908	-0.00917911	0.01055
0.335717	-0.0059009	-0.0129342	0.00298023	0.0195503	-0.00917911	0.0113845
0.342383	-0.0059009	-0.0129938	0.00315905	0.0191331	-0.00917911	0.0123382
0.34905	-0.0059009	-0.0131726	0.00339747	0.0187755	-0.00917911	0.013113
0.355717	-0.0059605	-0.0133514	0.00351667	0.0184774	-0.00923872	0.0134707
0.362383	-0.0060797	-0.0135899	0.00351667	0.0180006	-0.00923872	0.0133514
0.36905	-0.0061989	-0.0138283	0.00333786	0.0174046	-0.00929832	0.0127554
0.375717	-0.0063181	-0.0140667	0.00315905	0.0167489	-0.00941753	0.0118613
0.382383	-0.0063777	-0.0142455	0.00292063	0.0163913	-0.00953674	0.0109673
0.38905	-0.0064373	-0.0144243	0.00286102	0.0164509	-0.00965595	0.010252
0.395717	-0.0064373	-0.0146031	0.00298023	0.0169873	-0.00977516	0.00989437
0.402383	-0.0063181	-0.0146627	0.00321865	0.0178218	-0.00989437	0.00995398
0.40905	-0.0061393	-0.0147223	0.00357628	0.0186563	-0.0100136	0.0103712
0.415717	-0.0058413	-0.014782	0.00393391	0.0192523	-0.0100732	0.0109673
0.422383	-0.0054836	-0.0148416	0.00417233	0.0195503	-0.0101328	0.0115633
0.42905	-0.005126	-0.0149608	0.00441074	0.0196099	-0.0100136	0.0120997
0.435717	-0.004828	-0.0150204	0.00464916	0.0194311	-0.00977516	0.0123382
0.442383	-0.0044703	-0.01508	0.00494719	0.0191927	-0.00941753	0.0122786
0.44905	-0.0042915	-0.01508	0.00530481	0.0189543	-0.00905991	0.0119209
0.455717	-0.0041723	-0.01508	0.00572205	0.0187159	-0.0089407	0.0114441
0.462383	-0.0041723	-0.01508	0.00602007	0.0184178	-0.0090003	0.0111461
0.46905	-0.0042915	-0.0150204	0.00613928	0.018239	-0.00923872	0.0111461
0.475717	-0.0044703	-0.0149608	0.00602007	0.0180602	-0.00941753	0.0113845
0.482383	-0.0047088	-0.0148416	0.00572205	0.0180006	-0.00941753	0.0118017
0.48905	-0.0049472	-0.0147223	0.00536442	0.0180006	-0.00935793	0.0121593
0.495717	-0.0051856	-0.0146627	0.0051856	0.017941	-0.00935793	0.0122786
0.502383	-0.005424	-0.0146627	0.00530481	0.0178814	-0.00959635	0.0120997
0.50905	-0.0056028	-0.0147223	0.00566244	0.0177026	-0.0100732	0.0118017
0.515717	-0.0057817	-0.0149012	0.00613928	0.0175834	-0.0106096	0.0114441
0.522383	-0.0059009	-0.01508	0.00655651	0.0175834	-0.0110865	0.0111461
0.52905	-0.0060201	-0.0153184	0.00679493	0.0177622	-0.0113249	0.0109076
0.535717	-0.0061989	-0.0155568	0.00691414	0.0180602	-0.0113249	0.0106692
0.542383	-0.0063777	-0.0157952	0.00673533	0.0183582	-0.0111461	0.0103712
0.54905	-0.0066161	-0.0160336	0.00631809	0.018537	-0.010848	0.00995398
0.555717	-0.0067949	-0.0161529	0.00578165	0.0187159	-0.0106692	0.00953674
0.562383	-0.0070333	-0.0162721	0.0051856	0.0188351	-0.0106692	0.00929832
0.56905	-0.0072122	-0.0162721	0.00476837	0.0190139	-0.0107884	0.00935793
0.575717	-0.007391	-0.0162125	0.00458956	0.0191331	-0.010848	0.00983477
0.582383	-0.0075102	-0.0160933	0.00452995	0.0191927	-0.010848	0.0104308
0.58905	-0.0075698	-0.015974	0.00447035	0.0191331	-0.0107288	0.0109673
0.595717	-0.0075698	-0.0157952	0.00441074	0.0189543	-0.0106096	0.0113249
0.602383	-0.0075102	-0.0155568	0.00441074	0.0187755	-0.0107288	0.0114441
0.60905	-0.0074506	-0.0152588	0.00458956	0.018537	-0.0110269	0.0113845
0.615717	-0.007391	-0.0149608	0.00494719	0.0183582	-0.0115633	0.0112653
0.622383	-0.007391	-0.0145435	0.00536442	0.0181198	-0.0121593	0.0110865
0.62905	-0.007391	-0.0141263	0.00560284	0.0180006	-0.0126958	0.0109673
0.635717	-0.007391	-0.0136495	0.00554323	0.0181198	-0.0129342	0.010848
0.642383	-0.0075102	-0.0132322	0.00542402	0.0183582	-0.0129342	0.0106692
0.64905	-0.0076294	-0.0128746	0.00524521	0.0185966	-0.0125766	0.0104904
0.655717	-0.0078082	-0.0126362	0.005126	0.0185966	-0.0119805	0.0104308
0.662383	-0.007987	-0.012517	0.005126	0.0182986	-0.0114441	0.0104904
0.66905	-0.0081658	-0.012517	0.00506639	0.0178218	-0.0110865	0.0106692
0.675717	-0.0084043	-0.0126958	0.00476837	0.0174642	-0.0109076	0.0109076
0.682383	-0.0085831	-0.0129342	0.00429153	0.0172257	-0.0110269	0.0109076
0.68905	-0.0087023	-0.0132918	0.00375509	0.0171065	-0.0113249	0.0106692
0.695717	-0.0088215	-0.0137091	0.00333786	0.0168681	-0.0118017	0.0101328
0.702383	-0.0088811	-0.0141263	0.00315905	0.0165105	-0.0123382	0.00935793
0.70905	-0.0088215	-0.0144243	0.00327825	0.0160933	-0.0127554	0.00858307
0.715717	-0.0087619	-0.0146627	0.00351667	0.0157356	-0.0129342	0.00798702
0.722383	-0.0087023	-0.014782	0.00357628	0.0154972	-0.0128746	0.00762939
0.72905	-0.0085831	-0.0148416	0.00357628	0.0154972	-0.0126958	0.007689
0.735717	-0.0085235	-0.014782	0.00357628	0.0154972	-0.012517	0.00828505
0.742383	-0.0084639	-0.0147223	0.00363588	0.0155568	-0.0125766	0.00923872
0.74905	-0.0084639	-0.0146627	0.0038147	0.015676	-0.0127554	0.0103712
0.755717	-0.0085831	-0.0146031	0.00399351	0.015974	-0.0129342	0.0112653
0.762383	-0.0087619	-0.0146031	0.00393391	0.0164509	-0.0130534	0.0116229
0.76905	-0.0090599	-0.0147223	0.0038147	0.0169873	-0.0130534	0.0113845
0.775717	-0.0092983	-0.0149608	0.00369549	0.0175238	-0.0129342	0.01055
0.782383	-0.0095963	-0.0152588	0.0038147	0.0181198	-0.0126958	0.00947714
0.78905	-0.0098348	-0.0156164	0.00411272	0.0186563	-0.0123382	0.00852346
0.795717	-0.0100732	-0.015974	0.00441074	0.0190735	-0.0119805	0.00792742
0.802383	-0.0101328	-0.0163913	0.00458956	0.0193119	-0.0118017	0.007689
0.80905	-0.0101328	-0.0167489	0.00464916	0.0192523	-0.0117421	0.00792742
0.815717	-0.0100136	-0.0170469	0.00447035	0.0190139	-0.0118613	0.00846386
0.822383	-0.0098348	-0.0172853	0.00435114	0.0188351	-0.0121593	0.00911951
0.82905	-0.0095367	-0.0174642	0.00423193	0.0188351	-0.0125766	0.00971556
0.835717	-0.0092387	-0.0175238	0.00417233	0.0188947	-0.013113	0.0100732
0.842383	-0.0088215	-0.0175834	0.00423193	0.0188947	-0.0137687	0.0100732
0.84905	-0.0084639	-0.0175834	0.00429153	0.0186563	-0.0144839	0.00983477
0.855717	-0.0080466	-0.0175238	0.00429153	0.0182986	-0.0150204	0.00947714
0.862383	-0.007689	-0.0174046	0.00429153	0.0178814	-0.0153184	0.00917911
0.86905	-0.0073314	-0.017345	0.00423193	0.0175834	-0.015378	0.00882149
0.875717	-0.0069141	-0.0172257	0.00411272	0.0175238	-0.0151396	0.00852346
0.882383	-0.0065565	-0.0171065	0.00399351	0.017643	-0.0148416	0.00822544
0.88905	-0.0061989	-0.0169873	0.0038147	0.0177622	-0.0144839	0.00804663
0.895717	-0.0059009	-0.0168681	0.00357628	0.017941	-0.0142455	0.00798702
0.902383	-0.0056028	-0.0167489	0.00333786	0.0180602	-0.0140071	0.00810623
0.90905	-0.0053644	-0.0165701	0.00309944	0.0181198	-0.0138879	0.00816584
0.915717	-0.005126	-0.0164509	0.00303984	0.0181794	-0.0138879	0.00822544
0.922383	-0.0050068	-0.0162721	0.00309944	0.0181198	-0.0139475	0.00822544
0.92905	-0.0048876	-0.0161529	0.00327825	0.0178814	-0.0141859	0.00834465
0.935717	-0.0047684	-0.015974	0.00351667	0.0174642	-0.0144243	0.00858307
0.942383	-0.0046492	-0.0158548	0.00363588	0.0169277	-0.0147223	0.00911951
0.94905	-0.00453	-0.015676	0.00375509	0.0165105	-0.0150204	0.00977516
0.955717	-0.0044107	-0.0154972	0.00369549	0.0162721	-0.0151992	0.0104904
0.962383	-0.0042319	-0.0152588	0.00345707	0.0162125	-0.0152588	0.0110865
0.96905	-0.0041127	-0.01508	0.00303984	0.0160336	-0.0151396	0.0112653
0.975717	-0.0039935	-0.0148416	0.00244379	0.0158548	-0.0149608	0.0110269
0.982383	-0.0039339	-0.0146627	0.00190735	0.015676	-0.0146627	0.0103712
0.98905	-0.0039339	-0.0144839	0.00154972	0.015676	-0.0143647	0.00959635
0.995717	-0.0039935	-0.0143051	0.00160932	0.0160336	-0.0140667	0.0090003
1.00238	-0.0041723	-0.0141859	0.00196695	0.0165105	-0.0137687	0.00870228
1.00905	-0.0044107	-0.0141263	0.00250339	0.0169277	-0.0136495	0.00882149
1.01572	-0.0047684	-0.0141859	0.00309944	0.0171065	-0.0137687	0.00917911
1.02238	-0.005126	-0.0143051	0.00363588	0.0169873	-0.0142455	0.00941753
1.02905	-0.0054836	-0.0145435	0.00423193	0.0166297	-0.0148416	0.00941753
1.03572	-0.0057817	-0.0148416	0.00470877	0.0160933	-0.0155568	0.00929832
1.04238	-0.0060797	-0.0151992	0.00482798	0.0154972	-0.0160933	0.00911951
1.04905	-0.0062585	-0.0155568	0.00441074	0.01508	-0.0164509	0.00905991
1.05572	-0.0063777	-0.0158548	0.00357628	0.0151992	-0.0165105	0.00905991
1.06238	-0.0063777	-0.0160933	0.002563	0.0157356	-0.0164509	0.0090003
1.06905	-0.0063181	-0.0162125	0.00178814	0.0165701	-0.0165105	0.00876188
1.07572	-0.0061989	-0.0161529	0.00143051	0.0172853	-0.0168085	0.00840425
1.08238	-0.0060797	-0.015974	0.00149012	0.0175238	-0.0174046	0.00816584
1.08905	-0.0059605	-0.0156164	0.00172854	0.0172853	-0.0180602	0.00828505
1.09572	-0.0059605	-0.0151396	0.00202656	0.0168085	-0.0184774	0.00876188
1.10238	-0.0059605	-0.0146031	0.00232458	0.0163317	-0.0185966	0.00935793
1.10905	-0.0060797	-0.0140667	0.002563	0.0160336	-0.0184178	0.00971556
1.11572	-0.0062585	-0.0135303	0.00286102	0.0159144	-0.0181794	0.00971556
1.12238	-0.0064373	-0.013113	0.00315905	0.0157952	-0.0181794	0.00941753
1.12905	-0.0067353	-0.012815	0.00345707	0.0155568	-0.0184178	0.0090003
1.13572	-0.0069737	-0.0125766	0.00375509	0.0151992	-0.0187159	0.00858307
1.14238	-0.0071526	-0.012517	0.0038743	0.014782	-0.0188947	0.00828505
1.14905	-0.0072718	-0.0124574	0.0038147	0.0144839	-0.0188947	0.00786781
1.15572	-0.0073314	-0.012517	0.00357628	0.0144243	-0.0185966	0.00745058
1.16238	-0.0073314	-0.0125766	0.00315905	0.0146627	-0.0181794	0.00703335
1.16905	-0.0072718	-0.0126958	0.00268221	0.0150204	-0.0177026	0.00685453
1.17572	-0.0071526	-0.012815	0.00226498	0.015378	-0.0174046	0.00703335
1.18238	-0.0069141	-0.0129342	0.00202656	0.0156164	-0.017345	0.00745058
1.18905	-0.0066757	-0.0130534	0.00178814	0.0157356	-0.0175238	0.00786781
1.19572	-0.0064373	-0.0131726	0.00160932	0.0157952	-0.0177622	0.00816584
1.20238	-0.0061393	-0.0133514	0.00143051	0.0157356	-0.017941	0.00828505
1.20905	-0.0057817	-0.0135303	0.00119209	0.0154376	-0.0180006	0.00828505
1.21572	-0.0053644	-0.0137091	0.000953674	0.0149012	-0.0180006	0.00834465
1.22238	-0.0049472	-0.0138283	0.00077486	0.0144243	-0.0180006	0.00852346
1.22905	-0.0044703	-0.0140071	0.000834465	0.0140667	-0.0181198	0.00882149
1.23572	-0.0040531	-0.0141263	0.00113249	0.0140071	-0.0182986	0.00911951
1.24238	-0.0036359	-0.0142455	0.00149012	0.0142455	-0.0184774	0.00929832
1.24905	-0.0032783	-0.0143647	0.00184774	0.0145435	-0.018537	0.00941753
1.25572	-0.0029802	-0.0144839	0.00190735	0.014782	-0.0185966	0.00941753
1.26238	-0.0027418	-0.0146031	0.00172854	0.0149012	-0.0185966	0.00923872
1.26905	-0.002563	-0.0147223	0.0012517	0.0149012	-0.0186563	0.0090003
1.27572	-0.0025034	-0.0148416	0.00077486	0.0148416	-0.0188947	0.00858307
1.28238	-0.0025034	-0.0149012	0.000536442	0.0149012	-0.0191331	0.00816584
1.28905	-0.002563	-0.0150204	0.000655651	0.0150204	-0.0193715	0.00804663
1.29572	-0.0028014	-0.01508	0.00101328	0.01508	-0.0194311	0.00834465
1.30238	-0.0030398	-0.0151396	0.00149012	0.01508	-0.0193715	0.00905991
1.30905	-0.0033975	-0.0151992	0.00196695	0.01508	-0.0193715	0.00989437
1.31572	-0.0038147	-0.0151992	0.00238419	0.01508	-0.0194311	0.01055
1.32238	-0.0042915	-0.0151396	0.00268221	0.01508	-0.0196099	0.0107288
1.32905	-0.0047684	-0.0150204	0.00280142	0.01508	-0.019908	0.0104308
1.33572	-0.0052452	-0.0149012	0.00268221	0.0150204	-0.0199676	0.00977516
1.34238	-0.0056028	-0.0147223	0.00238419	0.0150204	-0.0197887	0.0089407
1.34905	-0.0059009	-0.0146031	0.00196695	0.01508	-0.0193715	0.00822544
1.35572	-0.0060797	-0.0144839	0.00160932	0.0153184	-0.0188947	0.0077486
1.36238	-0.0061393	-0.0143647	0.00143051	0.0155568	-0.0186563	0.00762939
1.36905	-0.0061393	-0.0142455	0.00154972	0.0155568	-0.0187159	0.00780821
1.37572	-0.0060797	-0.0141859	0.00172854	0.0153184	-0.0191927	0.00810623
1.38238	-0.0060201	-0.0141859	0.00196695	0.0149608	-0.0198483	0.00828505
1.38905	-0.0060201	-0.0141859	0.00202656	0.0148416	-0.0205636	0.00846386
1.39572	-0.0060797	-0.0141263	0.00196695	0.0150204	-0.0211596	0.00852346
1.40238	-0.0062585	-0.0141263	0.00190735	0.0154376	-0.0216365	0.00864267
1.40905	-0.0065565	-0.0140667	0.00202656	0.0157952	-0.0219345	0.00882149
1.41572	-0.0069141	-0.0139475	0.00226498	0.0159144	-0.0220537	0.00888109
1.42238	-0.0073314	-0.0137687	0.00280142	0.0157356	-0.0219345	0.00888109
1.42905	-0.0078082	-0.0135899	0.00333786	0.0154972	-0.0215173	0.00882149
1.43572	-0.0081658	-0.0133514	0.0038743	0.0153184	-0.0208616	0.00876188
1.44238	-0.0084639	-0.013113	0.00441074	0.015378	-0.0202656	0.0089407
1.44905	-0.0085831	-0.0128746	0.00488758	0.0155568	-0.0198483	0.00935793
1.45572	-0.0086427	-0.0126362	0.005126	0.0158548	-0.0197887	0.00977516
1.46238	-0.0085235	-0.0123978	0.00506639	0.0160933	-0.0200272	0.0101328
1.46905	-0.0083447	-0.0122786	0.00476837	0.0163317	-0.0204444	0.0101328
1.47572	-0.0081658	-0.012219	0.00447035	0.0165701	-0.0209808	0.00983477
1.48238	-0.0078678	-0.012219	0.00429153	0.0168085	-0.0214577	0.00917911
1.48905	-0.007689	-0.0122786	0.00429153	0.0170469	-0.0218153	0.00846386
1.49572	-0.0074506	-0.0124574	0.00429153	0.0171065	-0.0221133	0.00792742
1.50238	-0.0073314	-0.0126958	0.00417233	0.0168681	-0.0222921	0.0077486
1.50905	-0.0072718	-0.0129342	0.0038743	0.0163913	-0.0224113	0.00792742
1.51572	-0.0072122	-0.0132322	0.00351667	0.0158548	-0.0225306	0.00834465
1.52238	-0.0072122	-0.0135303	0.00333786	0.0154376	-0.0226498	0.00882149
1.52905	-0.0071526	-0.0137687	0.00351667	0.0153184	-0.0228286	0.00923872
1.53572	-0.0071526	-0.0139475	0.00393391	0.0154972	-0.0228882	0.00965595
1.54238	-0.007093	-0.0140071	0.00423193	0.015974	-0.022769	0.0101328
1.54905	-0.0070333	-0.0140667	0.00429153	0.0165105	-0.022471	0.0104904
1.55572	-0.0069737	-0.0140071	0.00405312	0.0168681	-0.0220537	0.0106692
1.56238	-0.0068545	-0.0139475	0.00357628	0.0168681	-0.0216961	0.0106096
1.56905	-0.0066757	-0.0138283	0.00315905	0.0165105	-0.0214577	0.010252
1.57572	-0.0065565	-0.0137687	0.00286102	0.0159144	-0.0214577	0.00983477
1.58238	-0.0063181	-0.0137091	0.00268221	0.0152588	-0.0215769	0.00953674
1.58905	-0.0061393	-0.0137687	0.00274181	0.0146627	-0.0218153	0.00941753
1.59572	-0.0059009	-0.0138283	0.00303984	0.0143051	-0.0219345	0.00959635
1.60238	-0.005722	-0.0138879	0.00363588	0.0141263	-0.0218153	0.00983477
1.60905	-0.0054836	-0.0140071	0.00447035	0.0141263	-0.0214577	0.0100136
1.61572	-0.0053048	-0.0141263	0.00560284	0.0144839	-0.020802	0.0100732
1.62238	-0.0050664	-0.0141859	0.00703335	0.0152588	-0.0197887	0.0100732
1.62905	-0.004828	-0.0141859	0.00983477	0.0177622	-0.0180006	0.010252
1.63572	-0.00453	-0.0140071	0.0180602	0.0257492	-0.0137687	0.0110865
1.64238	-0.0041723	-0.0136495	0.0444055	0.0506639	-0.00232458	0.013411
1.64905	-0.0036955	-0.013113	0.120282	0.119686	0.0289083	0.0191927
1.65572	-0.0030994	-0.0123382	0.309408	0.285983	0.107288	0.0325441
1.66238	-0.0023246	-0.0113845	0.717223	0.635982	0.282526	0.0613928
1.66905	-0.0013709	-0.010252	1.48803	1.28669	0.63014	0.11915
1.67572	-0.000298	-0.0088811	2.78461	2.3697	1.24568	0.226557
1.68238	0.00089407	-0.0073314	4.7552	4.00501	2.22945	0.410736
1.68905	0.00220537	-0.005722	7.50005	6.27381	3.66545	0.702858
1.69572	0.00351667	-0.0039935	11.0516	9.20171	5.60385	1.13326
1.70238	0.00494719	-0.0022054	15.373	12.7563	8.05342	1.72573
1.70905	0.0063777	-0.0003576	20.3702	16.8574	10.9856	2.49392
1.71572	0.00798702	0.00160933	25.9072	21.3917	14.3446	3.44121
1.72238	0.00977516	0.00363588	31.8191	26.2256	18.0589	4.56375
1.72905	0.0118613	0.00584126	37.9239	31.2158	22.0481	5.85461
1.73572	0.0144839	0.00840425	44.0364	36.2197	26.2281	7.30783
1.74238	0.0177622	0.0113845	49.9892	41.1072	30.5156	8.92001
1.74905	0.0219345	0.01508	55.6539	45.7777	34.835	10.691
1.75572	0.0272393	0.0197291	60.9598	50.1738	39.1272	12.6246
1.76238	0.0339747	0.02563	65.9015	54.2909	43.3587	14.7306
1.76905	0.0423193	0.0331402	70.537	58.1779	47.5291	17.0276
1.77572	0.0526309	0.0426769	74.9758	61.9285	51.6739	19.5441
1.78238	0.0653267	0.0546575	79.3623	65.6665	55.8635	22.3175
1.78905	0.0807047	0.0696182	83.8577	69.529	60.1953	25.3908
1.79572	0.0992417	0.0880361	88.6233	73.6506	64.7832	28.8095
1.80238	0.121474	0.110507	93.807	78.1515	69.7424	32.6195
1.80905	0.147879	0.137448	99.5318	83.1295	75.1758	36.8683
1.81572	0.178814	0.169396	105.887	88.6551	81.1611	41.6057
1.82238	0.214517	0.206649	112.92	94.7694	87.7444	46.8853
1.82905	0.254989	0.249207	120.632	101.482	94.9407	52.7664
1.83572	0.299752	0.296772	128.981	108.778	102.751	59.3191
1.84238	0.348151	0.348508	137.897	116.634	111.202	66.6497
1.84905	0.398874	0.403047	147.328	125.059	120.404	74.9533
1.85572	0.450253	0.458717	157.276	134.136	130.607	84.5886
1.86238	0.500143	0.513315	167.813	144.03	142.193	96.1266
1.86905	0.546217	0.564158	179.019	154.934	155.574	110.31
1.87572	0.586033	0.608683	190.834	166.916	170.976	127.864
1.88238	0.617385	0.644445	202.871	179.732	188.171	149.166
1.88905	0.638425	0.669241	214.282	192.671	206.285	173.864
1.89572	0.647724	0.681579	223.792	204.543	223.776	200.621
1.90238	0.644863	0.680804	229.923	213.858	238.65	227.133
1.90905	0.629961	0.667036	231.343	219.136	248.869	250.493
1.91572	0.604033	0.641286	227.235	219.275	252.823	267.814
1.92238	0.568628	0.605226	217.522	213.817	249.705	276.901
1.92905	0.525951	0.561059	202.884	203.048	239.677	276.73
1.93572	0.478446	0.511348	184.585	187.904	223.776	267.599
1.94238	0.428438	0.458658	164.177	169.742	203.626	250.92
1.94905	0.378311	0.40555	143.201	150.062	181.066	228.792
1.95572	0.329852	0.353873	122.947	130.25	157.814	203.518
1.96238	0.284314	0.305235	104.334	111.411	135.253	177.211
1.96905	0.242591	0.260472	87.8839	94.2869	114.343	151.556
1.97572	0.204861	0.22006	73.7737	79.2547	95.6453	127.723
1.98238	0.170887	0.183702	61.9254	66.3897	79.3984	106.399
1.98905	0.140131	0.150979	52.1004	55.5517	65.6014	87.8771
1.99572	0.111818	0.121057	43.9842	46.4814	54.0999	72.174
2.00238	0.0850558	0.0931025	37.2559	38.8882	44.6568	59.1338
2.00905	0.0591278	0.06634	31.6359	32.515	37.0067	48.5137
2.01572	0.0333786	0.0400543	26.9103	27.171	30.8924	40.0372
2.02238	0.00751019	0.0139475	22.9319	22.7325	26.0816	33.4243
2.02905	-0.0185966	-0.0121593	19.6021	19.118	22.3653	28.3995
2.03572	-0.0447631	-0.038147	16.8437	16.254	19.5487	24.6924
2.04238	-0.0704527	-0.0635982	14.5784	14.0504	17.4459	22.039
2.04905	-0.095129	-0.0879765	12.718	12.3947	15.8792	20.1864
2.05572	-0.117958	-0.110507	11.1692	11.1617	14.6834	18.899
2.06238	-0.138164	-0.130534	9.84561	10.2299	13.7108	17.9619
2.06905	-0.154793	-0.147343	8.67897	9.49222	12.8362	17.1838
2.07572	-0.167191	-0.160277	7.62421	8.86106	11.9648	16.4036
2.08238	-0.174761	-0.1688	6.6582	8.26859	11.0391	15.5035
2.08905	-0.177085	-0.172615	5.77438	7.66772	10.0439	14.4237
2.09572	-0.174046	-0.171602	4.97568	7.03394	9.00209	13.1686
2.10238	-0.165761	-0.165761	4.26787	6.36601	7.96115	11.7978
2.10905	-0.152647	-0.155449	3.65466	5.68235	6.9744	10.4021
2.11572	-0.135243	-0.141263	3.13479	5.01245	6.0851	9.07403
2.12238	-0.11456	-0.123799	2.7017	4.38654	5.31697	7.88414
2.12905	-0.0914931	-0.104189	2.34443	3.82715	4.67414	6.87015
2.13572	-0.0672936	-0.0834465	2.04998	3.34501	4.14532	6.03759
2.14238	-0.0430942	-0.0627637	1.80525	2.93964	3.71057	5.36847
2.14905	-0.0201464	-0.0433326	1.59848	2.6021	3.34668	4.83131
2.15572	0.00065565	-0.026226	1.41943	2.31886	3.0309	4.38994
2.16238	0.018239	-0.0123382	1.2601	2.07484	2.74354	4.00949
2.16905	0.0320077	-0.0023842	1.11395	1.85579	2.4702	3.66074
2.17572	0.0414848	0.00315905	0.976324	1.65027	2.20281	3.32284
2.18238	0.0463724	0.00405312	0.844479	1.45102	1.94019	2.98536
2.18905	0.0466704	0.00035763	0.717342	1.25569	1.68759	2.64812
2.19572	0.0425577	-0.007689	0.595689	1.06657	1.45388	2.31951
2.20238	0.0343919	-0.0197291	0.481248	0.888705	1.24866	2.01225
2.20905	0.0227094	-0.0351667	0.376105	0.728011	1.07872	1.73897
2.21572	0.00798702	-0.0534058	0.28193	0.589073	0.946343	1.50788
2.22238	-0.0090599	-0.0737906	0.199556	0.473559	0.849009	1.3212
2.22905	-0.0276566	-0.0955462	0.128508	0.380695	0.780344	1.17582
2.23572	-0.0470281	-0.118017	0.0675917	0.307322	0.731826	1.06519
2.24238	-0.0664592	-0.140488	0.0151396	0.249445	0.694633	0.981212
2.24905	-0.085175	-0.162184	-0.0306368	0.202596	0.660539	0.915229
2.25572	-0.10258	-0.182569	-0.0713468	0.162542	0.623345	0.859022
2.26238	-0.118315	-0.201166	-0.108361	0.125825	0.579	0.805557
2.26905	-0.132084	-0.217676	-0.142753	0.090003	0.526369	0.750005
2.27572	-0.144005	-0.2321	-0.175297	0.0540018	0.466466	0.69046
2.28238	-0.154495	-0.244677	-0.206292	0.0180006	0.402272	0.627756
2.28905	-0.16427	-0.256002	-0.235558	-0.0168085	0.337481	0.564754
2.29572	-0.174403	-0.26691	-0.262618	-0.0490546	0.27585	0.504911
2.30238	-0.186026	-0.278473	-0.286639	-0.0774264	0.220656	0.451148
2.30905	-0.20051	-0.291884	-0.307143	-0.101089	0.173926	0.40549
2.31572	-0.218928	-0.308335	-0.323772	-0.119865	0.136495	0.368834
2.32238	-0.242352	-0.32872	-0.336707	-0.133991	0.108004	0.340939
2.32905	-0.27132	-0.353813	-0.346303	-0.144184	0.0873208	0.320792
2.33572	-0.30607	-0.383914	-0.353396	-0.151277	0.0727773	0.306785
2.34238	-0.346184	-0.418901	-0.358939	-0.156403	0.0625253	0.296772
2.34905	-0.390947	-0.458121	-0.363767	-0.160635	0.0548363	0.289023
2.35572	-0.439048	-0.500679	-0.368476	-0.164866	0.0483394	0.28187
2.36238	-0.488937	-0.545204	-0.373304	-0.169456	0.0420809	0.27436
2.36905	-0.538945	-0.590146	-0.378251	-0.174701	0.035584	0.265956
2.37572	-0.587225	-0.633955	-0.383139	-0.180542	0.0284314	0.25636
2.38238	-0.632167	-0.675201	-0.387907	-0.18698	0.0206232	0.245512
2.38905	-0.67246	-0.712514	-0.392556	-0.193834	0.0119805	0.233412
2.39572	-0.706792	-0.7447	-0.396848	-0.200987	0.002563	0.220358
2.40238	-0.73427	-0.770986	-0.400364	-0.207901	-0.00751018	0.206888
2.40905	-0.754237	-0.790536	-0.402749	-0.214279	-0.0178814	0.193596
2.41572	-0.766039	-0.802815	-0.403523	-0.219405	-0.027895	0.181139
2.42238	-0.769258	-0.807345	-0.402033	-0.222504	-0.0368357	0.17035
2.42905	-0.763357	-0.803471	-0.397682	-0.222564	-0.0433922	0.162125
2.43572	-0.747681	-0.790536	-0.389576	-0.218391	-0.046134	0.157595
2.44238	-0.721455	-0.767708	-0.376642	-0.208735	-0.0432134	0.158429
2.44905	-0.683725	-0.734031	-0.357509	-0.192285	-0.0329018	0.166416
2.45572	-0.633478	-0.688314	-0.330627	-0.167668	-0.013411	0.183344
2.46238	-0.569463	-0.629306	-0.294805	-0.133634	0.0166893	0.210702
2.46905	-0.490785	-0.555754	-0.248909	-0.0891089	0.0587106	0.249803
2.47572	-0.39655	-0.466764	-0.192165	-0.033319	0.113785	0.301898
2.48238	-0.286579	-0.361919	-0.124216	0.0345111	0.183284	0.368237
2.48905	-0.161588	-0.241697	-0.0444055	0.114918	0.268936	0.450253
2.49572	-0.0238419	-0.108004	0.0483394	0.208855	0.372946	0.549614
2.50238	0.122726	0.0353456	0.155747	0.317872	0.497282	0.66793
2.50905	0.271678	0.182271	0.279784	0.443518	0.643432	0.806689
2.51572	0.41455	0.32419	0.421941	0.586987	0.811398	0.96643
2.52238	0.541031	0.450969	0.582397	0.747919	0.99957	1.14626
2.52905	0.640094	0.551283	0.759184	0.924051	1.20419	1.34331
2.53572	0.700951	0.614107	0.948012	1.11073	1.41948	1.55318
2.54238	0.714719	0.630021	1.14197	1.30075	1.6368	1.76954
2.54905	0.675678	0.592589	1.33055	1.48273	1.84262	1.98263
2.55572	0.582814	0.500143	1.49715	1.63943	2.01654	2.17712
2.56238	0.441134	0.356436	1.61821	1.74689	2.13236	2.33144
2.56905	0.261962	0.171542	1.66631	1.77914	2.16484	2.42203
2.57572	0.0628233	-0.0388622	1.6191	1.71733	2.10011	2.43258
2.58238	-0.134289	-0.254631	1.46967	1.5595	1.94508	2.36297
2.58905	-0.305235	-0.45377	1.23316	1.32596	1.72895	2.23374
2.59572	-0.426889	-0.614941	0.945747	1.05584	1.49584	2.08116
2.60238	-0.479579	-0.720263	0.656068	0.797153	1.29229	1.94621
2.60905	-0.450253	-0.757098	0.414133	0.596106	1.15657	1.86366
2.61572	-0.333905	-0.720143	0.26381	0.490189	1.11389	1.85668
2.62238	-0.134885	-0.611663	0.237644	0.504613	1.17487	1.93477
2.62905	0.133157	-0.441551	0.351548	0.648379	1.33413	2.09314
2.63572	0.448883	-0.22608	0.599325	0.910699	1.56951	2.31236
2.64238	0.78541	0.0143051	0.949919	1.25885	1.84381	2.55936
2.64905	1.11407	0.257611	1.35094	1.64235	2.1109	2.79212
2.65572	1.40774	0.483334	1.73944	2.00278	2.32667	2.96867
2.66238	1.64378	0.674307	2.05749	2.28751	2.45899	3.0576
2.66905	1.8065	0.81861	2.2642	2.46078	2.49356	3.04472
2.67572	1.88828	0.910044	2.34181	2.50852	2.43342	2.93434
2.68238	1.88959	0.948012	2.29466	2.43765	2.29484	2.74533
2.68905	1.81806	0.937164	2.1438	2.2704	2.10124	2.50465
2.69572	1.68711	0.885665	1.91998	2.03788	1.87802	2.24072
2.70238	1.51336	0.804126	1.65653	1.77306	1.64837	1.97852
2.70905	1.31464	0.703931	1.3842	1.50555	1.43063	1.73676
2.71572	1.10787	0.595689	1.12742	1.25784	1.23727	1.52725
2.72238	0.907183	0.488341	0.902295	1.04386	1.07485	1.35511
2.72905	0.723004	0.388563	0.716805	0.869632	0.945032	1.22035
2.73572	0.562072	0.300646	0.572085	0.734806	0.84573	1.11926
2.74238	0.427365	0.226796	0.464559	0.634968	0.772893	1.04642
2.74905	0.319123	0.167191	0.387907	0.564098	0.721693	0.995874
2.75572	0.23526	0.121057	0.335395	0.515878	0.687003	0.962198
2.76238	0.172555	0.0865459	0.300586	0.484288	0.664473	0.94074
2.76905	0.127137	0.0616312	0.278354	0.46432	0.650406	0.927746
2.77572	0.0951886	0.0442266	0.264585	0.452101	0.641942	0.920355
2.78238	0.0733733	0.0324249	0.2563	0.444651	0.637054	0.916481
2.78905	0.0587106	0.0246167	0.251293	0.439942	0.634491	0.914454
2.79572	0.048995	0.0195503	0.248253	0.436604	0.633419	0.913322
2.80238	0.0426173	0.0163317	0.246108	0.433922	0.63318	0.912607
2.80905	0.0383854	0.0143051	0.244379	0.431657	0.633359	0.911951
2.81572	0.0355244	0.0130534	0.24271	0.42963	0.633597	0.911295
2.82238	0.0335574	0.0123382	0.240684	0.427842	0.633657	0.91064
2.82905	0.0320673	0.0119805	0.23824	0.426352	0.633657	0.909746
2.83572	0.0309348	0.0118017	0.235498	0.425041	0.633717	0.908613
2.84238	0.0301004	0.0117421	0.232816	0.423908	0.634074	0.907063
2.84905	0.0293851	0.0118613	0.230432	0.423014	0.634968	0.904977
2.85572	0.0288486	0.0119209	0.228584	0.422537	0.63616	0.902474
2.86238	0.028491	0.0120401	0.227273	0.422418	0.637352	0.899613
2.86905	0.028193	0.0121593	0.226378	0.422657	0.637949	0.896633
2.87572	0.0280142	0.0122189	0.225604	0.422955	0.63771	0.893831
2.88238	0.027895	0.0122786	0.224888	0.423193	0.636339	0.891149
2.88905	0.0278354	0.0122189	0.223994	0.423193	0.634015	0.888348
2.89572	0.0277758	0.0121593	0.222921	0.422955	0.630915	0.885427
2.90238	0.0276566	0.0120401	0.221729	0.422537	0.62722	0.882208
2.90905	0.0275969	0.0118613	0.220716	0.421941	0.623047	0.87887
2.91572	0.0274777	0.0116825	0.219882	0.421226	0.618637	0.875592
2.92238	0.0272989	0.0114441	0.219226	0.420094	0.614107	0.872374
2.92905	0.0271201	0.0111461	0.218689	0.418544	0.609756	0.869393
2.93572	0.0268221	0.010848	0.218153	0.416577	0.605643	0.866473
2.94238	0.0264645	0.0104904	0.217378	0.414371	0.601828	0.863492
2.94905	0.0261068	0.0101328	0.216365	0.411987	0.598073	0.860333
2.95572	0.0257492	0.00977516	0.215232	0.409663	0.594318	0.856876
2.96238	0.0254512	0.00935793	0.213921	0.407517	0.590384	0.85324
2.96905	0.0252724	0.0090003	0.21255	0.405669	0.58639	0.849783
2.97572	0.025332	0.00864267	0.211239	0.404477	0.582337	0.846803
2.98238	0.02563	0.00840425	0.209987	0.404298	0.578344	0.844777
2.98905	0.0264049	0.00816584	0.209212	0.405788	0.574589	0.844181
2.99572	0.0277162	0.00810623	0.209451	0.409961	0.57137	0.845909
3.00238	0.0296831	0.00810623	0.211418	0.418365	0.569046	0.851154
3.00905	0.0323653	0.00828505	0.216305	0.433564	0.568151	0.861943
3.01572	0.0357628	0.00858307	0.225842	0.458837	0.569642	0.880957
3.02238	0.0399351	0.00905991	0.242114	0.497997	0.574708	0.910938
3.02905	0.0447631	0.00959635	0.267506	0.554204	0.584781	0.954092
3.03572	0.0500679	0.010252	0.304222	0.629187	0.601232	1.01161
3.04238	0.0556707	0.0109076	0.353038	0.722051	0.625134	1.08242
3.04905	0.0612736	0.0116825	0.41312	0.828683	0.656724	1.16313
3.05572	0.066638	0.0124574	0.481546	0.941634	0.695467	1.24794
3.06238	0.0713468	0.0132322	0.553071	1.05119	0.739396	1.32942
3.06905	0.0752211	0.0139475	0.621319	1.14685	0.785232	1.39952
3.07572	0.0779033	0.0146031	0.679553	1.21903	0.828862	1.45125
3.08238	0.0792742	0.0151992	0.721931	1.26112	0.865877	1.47986
3.08905	0.0792742	0.0157356	0.744581	1.27035	0.892639	1.48362
3.09572	0.0779033	0.0162125	0.746191	1.24806	0.906706	1.46371
3.10238	0.0752807	0.0166297	0.72825	1.19895	0.907302	1.4239
3.10905	0.0715852	0.0170469	0.694215	1.12987	0.895262	1.36924
3.11572	0.0671148	0.0174046	0.648677	1.04839	0.872493	1.30558
3.12238	0.0621676	0.0177622	0.596523	0.961721	0.841796	1.23823
3.12905	0.056982	0.0180602	0.542164	0.876009	0.806212	1.17177
3.13572	0.0519157	0.0183582	0.489116	0.795782	0.768781	1.10948
3.14238	0.0470877	0.0186562	0.439882	0.723898	0.731945	1.05333
3.14905	0.0427365	0.0189543	0.396132	0.661492	0.697792	1.00428
3.15572	0.0389218	0.0191331	0.358582	0.608742	0.667512	0.962317
3.16238	0.0357032	0.0192523	0.327289	0.564933	0.641584	0.927031
3.16905	0.0330806	0.0193715	0.301838	0.52911	0.619888	0.897765
3.17572	0.0309944	0.0193119	0.281453	0.500202	0.601828	0.873744
3.18238	0.0294447	0.0192523	0.26536	0.477135	0.586927	0.854313
3.18905	0.0283718	0.0191927	0.252724	0.458956	0.574648	0.838876
3.19572	0.0276566	0.0190139	0.24277	0.444531	0.564694	0.826895
3.20238	0.0272393	0.0188947	0.234902	0.433147	0.556707	0.817835
3.20905	0.0270605	0.0188351	0.228822	0.424087	0.550508	0.8111
3.21572	0.0271797	0.0188351	0.224292	0.417113	0.54574	0.806153
3.22238	0.0273585	0.0189543	0.221193	0.411987	0.541985	0.802517
3.22905	0.0277162	0.0191331	0.219524	0.40859	0.539184	0.799894
3.23572	0.0280738	0.0194311	0.219166	0.406742	0.537097	0.798285
3.24238	0.028491	0.0197887	0.219762	0.406027	0.535607	0.797629
3.24905	0.0289082	0.0201464	0.221014	0.405788	0.534654	0.797689
3.25572	0.0292659	0.020504	0.222623	0.405669	0.534117	0.797927
3.26238	0.0296235	0.020802	0.224411	0.405431	0.533819	0.798047
3.26905	0.0299811	0.0210404	0.226021	0.404894	0.53364	0.797451
3.27572	0.0302792	0.0212192	0.227273	0.404239	0.533581	0.79602
3.28238	0.0305772	0.0212789	0.227869	0.403464	0.533521	0.793755
3.28905	0.0308752	0.0212192	0.22769	0.40251	0.533402	0.790894
3.29572	0.0312328	0.0211	0.226915	0.401437	0.533104	0.787735
3.30238	0.0316501	0.0209212	0.225604	0.400245	0.532508	0.784457
3.30905	0.0321865	0.0206828	0.224113	0.398934	0.531375	0.781059
3.31572	0.0329018	0.0204444	0.222504	0.397444	0.529587	0.777364
3.32238	0.0336766	0.0202656	0.220776	0.395775	0.527024	0.773311
3.32905	0.0346303	0.0200868	0.218749	0.393987	0.523686	0.768721
3.33572	0.0357628	0.0200272	0.216365	0.392199	0.519812	0.763714
3.34238	0.0369549	0.0200272	0.213385	0.39041	0.515759	0.758648
3.34905	0.0382662	0.0201464	0.209868	0.388622	0.511706	0.75382
3.35572	0.0395775	0.0203252	0.205815	0.386894	0.507891	0.749409
3.36238	0.0408292	0.0206232	0.201523	0.385106	0.504196	0.745475
3.36905	0.0419617	0.0209808	0.197172	0.383317	0.50056	0.741899
3.37572	0.0429749	0.0213385	0.193298	0.38147	0.496924	0.738621
3.38238	0.0436902	0.0216961	0.19002	0.379682	0.493348	0.735462
3.38905	0.044167	0.0219941	0.187337	0.377834	0.489831	0.732243
3.39572	0.0443459	0.0222325	0.185132	0.376046	0.486493	0.728965
3.40238	0.0442266	0.0224114	0.183105	0.374496	0.483215	0.725508
3.40905	0.0438094	0.0224709	0.181079	0.373185	0.479877	0.721991
3.41572	0.0430942	0.0224114	0.179112	0.372052	0.476658	0.718474
3.42238	0.0421405	0.0221729	0.177205	0.371099	0.473738	0.715137
3.42905	0.041008	0.0218153	0.175536	0.370085	0.471473	0.712097
3.43572	0.0396967	0.0213981	0.174105	0.369012	0.469863	0.709414
3.44238	0.0382066	0.0208616	0.172913	0.368118	0.46891	0.70715
3.44905	0.0366569	0.0202656	0.172019	0.367343	0.468373	0.705063
3.45572	0.0350475	0.0196695	0.171363	0.366807	0.467837	0.702918
3.46238	0.0334978	0.0190735	0.171125	0.36633	0.467122	0.700712
3.46905	0.0318885	0.0184774	0.171065	0.365674	0.466108	0.698447
3.47572	0.0303984	0.017941	0.171125	0.364721	0.464916	0.696123
3.48238	0.0289679	0.0174642	0.171244	0.36341	0.463545	0.693977
3.48905	0.0277162	0.0170469	0.171304	0.361919	0.462234	0.691891
3.49572	0.0265241	0.0166893	0.171363	0.360429	0.460923	0.689924
3.50238	0.0255704	0.0163317	0.171423	0.359237	0.459731	0.687838
3.50905	0.0247359	0.015974	0.171483	0.358343	0.458717	0.685751
3.51572	0.0240803	0.015676	0.171602	0.357747	0.457764	0.683606
3.52238	0.0235438	0.015378	0.171661	0.357151	0.45681	0.6814
3.52905	0.0231266	0.01508	0.171781	0.356615	0.455737	0.679135
3.53572	0.0228286	0.0149012	0.171959	0.356138	0.454366	0.67693
3.54238	0.0225902	0.0146627	0.172377	0.35584	0.452816	0.674725
3.54905	0.0224114	0.0145435	0.173032	0.35578	0.451267	0.672638
3.55572	0.0222921	0.0144839	0.173867	0.355899	0.449955	0.670791
3.56238	0.0221729	0.0144243	0.174642	0.355959	0.449002	0.669241
3.56905	0.0220537	0.0144839	0.175238	0.35578	0.448406	0.66793
3.57572	0.0219345	0.0144839	0.175536	0.355244	0.447869	0.666678
3.58238	0.0218749	0.0145435	0.175655	0.35429	0.447273	0.665367
3.58905	0.0218153	0.0146031	0.175714	0.353038	0.446498	0.663757
3.59572	0.0217557	0.0146031	0.175893	0.351608	0.445545	0.662029
3.60238	0.0217557	0.0146031	0.176072	0.350237	0.444591	0.660181
3.60905	0.0217557	0.0145435	0.176132	0.348926	0.443578	0.658274
3.61572	0.0218153	0.0144243	0.175893	0.347674	0.442445	0.656307
3.62238	0.0218153	0.0142455	0.175357	0.346601	0.441015	0.654161
3.62905	0.0219345	0.0140071	0.174463	0.345647	0.439346	0.651836
3.63572	0.0220537	0.0137687	0.17345	0.344872	0.437558	0.649452
3.64238	0.0222325	0.0134707	0.172615	0.344336	0.435889	0.647247
3.64905	0.0225306	0.0132322	0.172138	0.344276	0.434458	0.645399
3.65572	0.0230074	0.0129938	0.172079	0.344694	0.433266	0.644088
3.66238	0.023663	0.012815	0.172496	0.345886	0.432312	0.643373
3.66905	0.0246763	0.0126958	0.173211	0.347853	0.431478	0.643253
3.67572	0.0259876	0.0127554	0.174463	0.350773	0.430524	0.643849
3.68238	0.0277162	0.0128746	0.176489	0.354767	0.429451	0.645339
3.68905	0.0299215	0.013113	0.17947	0.360072	0.428379	0.647545
3.69572	0.0326037	0.0134707	0.183463	0.366509	0.427544	0.650406
3.70238	0.0358224	0.0139475	0.188291	0.3739	0.427306	0.653505
3.70905	0.0395179	0.0144243	0.193655	0.381529	0.427842	0.656486
3.71572	0.0436902	0.0149608	0.199199	0.388682	0.428975	0.659049
3.72238	0.048101	0.0155568	0.204563	0.394702	0.430524	0.661016
3.72905	0.0527501	0.0161529	0.20957	0.399053	0.432014	0.662208
3.73572	0.0572801	0.0168085	0.213802	0.401378	0.433266	0.662327
3.74238	0.0616312	0.0174642	0.216901	0.401676	0.43416	0.661314
3.74905	0.0655651	0.0181794	0.21863	0.400364	0.434697	0.659049
3.75572	0.0688434	0.0190139	0.218689	0.397563	0.434995	0.655591
3.76238	0.0714064	0.0198484	0.217259	0.393748	0.434816	0.651181
3.76905	0.0730157	0.0206828	0.214696	0.389099	0.43416	0.646174
3.77572	0.073731	0.0215173	0.211477	0.383914	0.432849	0.640869
3.78238	0.0735521	0.0221729	0.208139	0.378609	0.430882	0.635386
3.78905	0.0724196	0.022769	0.20498	0.373662	0.428557	0.630021
3.79572	0.0705719	0.0231266	0.202179	0.369489	0.426054	0.624895
3.80238	0.0681281	0.0232458	0.200033	0.366211	0.42367	0.620246
3.80905	0.0651479	0.0231266	0.198722	0.363886	0.421464	0.616252
3.81572	0.06181	0.022769	0.198483	0.362158	0.419736	0.613153
3.82238	0.0582337	0.0222921	0.199258	0.360727	0.418484	0.610828
3.82905	0.0546575	0.0215769	0.200927	0.359237	0.417709	0.608981
3.83572	0.0510812	0.020802	0.203013	0.357509	0.417471	0.607073
3.84238	0.0475645	0.019908	0.20504	0.355542	0.41759	0.604868
3.84905	0.0443459	0.0190139	0.206649	0.353456	0.417888	0.602126
3.85572	0.041306	0.0181198	0.207543	0.351191	0.418246	0.598907
3.86238	0.0386238	0.0171661	0.207722	0.348866	0.418484	0.595391
3.86905	0.0362396	0.0162721	0.207067	0.346363	0.418365	0.591695
3.87572	0.0342131	0.015378	0.205576	0.343502	0.417948	0.588
3.88238	0.0325441	0.0144839	0.203252	0.340343	0.416934	0.584185
3.88905	0.0311732	0.0136495	0.200093	0.336826	0.415385	0.580251
3.89572	0.03016	0.012815	0.196338	0.33319	0.413239	0.576138
3.90238	0.0295043	0.0120997	0.192165	0.329792	0.410557	0.571966
3.90905	0.0290871	0.0114441	0.187933	0.326693	0.407457	0.567853
3.91572	0.0289679	0.0109076	0.18394	0.323832	0.404239	0.56386
3.92238	0.0290275	0.0104904	0.180244	0.321209	0.401139	0.560105
3.92905	0.0292659	0.0101924	0.176668	0.318706	0.398278	0.556707
3.93572	0.0296831	0.0100732	0.173211	0.316381	0.395656	0.553608
3.94238	0.0302792	0.0100136	0.169873	0.314534	0.393033	0.550807
3.94905	0.0309348	0.0100732	0.166833	0.313163	0.390232	0.548124
3.95572	0.0317097	0.0101924	0.164211	0.312209	0.38749	0.545561
3.96238	0.0325441	0.0103712	0.162244	0.311375	0.384927	0.543058
3.96905	0.033319	0.0104904	0.160873	0.3106	0.382781	0.540793
3.97572	0.0341535	0.0106096	0.160038	0.309646	0.380933	0.538826
3.98238	0.0348687	0.0106692	0.159681	0.308752	0.379264	0.537276
3.98905	0.0355244	0.0107288	0.159502	0.307798	0.377476	0.535965
3.99572	0.0361204	0.0107288	0.159502	0.306726	0.375628	0.534832
4.00238	0.0365376	0.0107884	0.159621	0.305533	0.37396	0.533581
4.00905	0.0368953	0.010848	0.159919	0.304163	0.372529	0.532091
4.01572	0.0371337	0.0109076	0.160694	0.302792	0.371337	0.530481
4.02238	0.0372529	0.0110865	0.161886	0.3016	0.370383	0.528932
4.02905	0.0373125	0.0113249	0.163436	0.300705	0.36943	0.527501
4.03572	0.0372529	0.0116229	0.164986	0.300169	0.368476	0.526249
4.04238	0.0371933	0.0119805	0.166237	0.299811	0.367522	0.525177
4.04905	0.0371337	0.0122786	0.167131	0.299752	0.366628	0.523984
4.05572	0.0369549	0.0125766	0.167549	0.299692	0.365853	0.522673
4.06238	0.0367761	0.012815	0.167727	0.299573	0.365138	0.521123
4.06905	0.036478	0.0129938	0.167668	0.299215	0.364602	0.519216
4.07572	0.03618	0.0130534	0.167429	0.298619	0.364065	0.51707
4.08238	0.0358224	0.0130534	0.167072	0.297904	0.363529	0.514865
4.08905	0.0354648	0.0130534	0.166714	0.297427	0.362933	0.51266
4.09572	0.0350475	0.0129938	0.166357	0.297248	0.362158	0.510693
4.10238	0.0346899	0.0129938	0.165939	0.297308	0.361145	0.508904
4.10905	0.0344515	0.0129938	0.165462	0.297427	0.360131	0.507414
4.11572	0.0342727	0.0129938	0.164866	0.297427	0.359297	0.506103
4.12238	0.0342727	0.013113	0.164211	0.297308	0.358641	0.504971
4.12905	0.0345111	0.0132918	0.163615	0.297189	0.358343	0.504017
4.13572	0.0348687	0.0135303	0.163257	0.29707	0.358284	0.503361
4.14238	0.0354052	0.0138283	0.163198	0.29707	0.358462	0.502944
4.14905	0.0361204	0.0141859	0.163376	0.297189	0.358582	0.502706
4.15572	0.0368357	0.0145435	0.163496	0.297368	0.358582	0.502765
4.16238	0.0376701	0.0149608	0.163436	0.297546	0.358284	0.502825
4.16905	0.038445	0.0153184	0.163019	0.297725	0.357687	0.502884
4.17572	0.0391603	0.015676	0.162244	0.297844	0.356734	0.502765
4.18238	0.0397563	0.0159144	0.16135	0.297844	0.355721	0.502408
4.18905	0.0402331	0.0161529	0.160456	0.297725	0.354707	0.501812
4.19572	0.0405312	0.0162721	0.159681	0.297666	0.353932	0.501156
4.20238	0.04071	0.0162721	0.159144	0.297725	0.353217	0.500739
4.20905	0.0407696	0.0161529	0.158846	0.297844	0.352502	0.500679
4.21572	0.0406504	0.0160336	0.158668	0.298083	0.351727	0.501037
4.22238	0.0404716	0.0157952	0.158668	0.298321	0.350773	0.501692
4.22905	0.0401735	0.0154972	0.158727	0.298321	0.349581	0.502408
4.23572	0.0397563	0.0151992	0.158787	0.298023	0.34833	0.502944
4.24238	0.0393987	0.0149012	0.158906	0.297487	0.346959	0.503182
4.24905	0.0389814	0.0146031	0.159025	0.296772	0.345647	0.503242
4.25572	0.0386238	0.0143051	0.159204	0.295937	0.344336	0.503123
4.26238	0.0382662	0.0140667	0.159383	0.294924	0.343025	0.502884
4.26905	0.0380278	0.0138879	0.159621	0.293791	0.341713	0.502348
4.27572	0.0377893	0.0137687	0.1598	0.292599	0.340402	0.501454
4.28238	0.0376105	0.0137091	0.1598	0.291109	0.339091	0.500202
4.28905	0.0374913	0.0137091	0.15974	0.289381	0.33772	0.498652
4.29572	0.0373721	0.0137091	0.159502	0.287414	0.33617	0.496805
4.30238	0.0372529	0.0137687	0.159025	0.285208	0.334442	0.494719
4.30905	0.0370741	0.0138283	0.15831	0.283122	0.332594	0.492394
4.31572	0.0369549	0.0138879	0.157535	0.281274	0.330925	0.489771
4.32238	0.0367761	0.0138879	0.156701	0.279844	0.329435	0.48697
4.32905	0.0366569	0.0138283	0.155866	0.278771	0.328183	0.48399
4.33572	0.0365376	0.0137091	0.155151	0.277996	0.32711	0.48089
4.34238	0.036478	0.0136495	0.154614	0.277281	0.326037	0.477731
4.34905	0.0365376	0.0135899	0.154376	0.276446	0.324965	0.474632
4.35572	0.0367761	0.0135899	0.154376	0.275552	0.324011	0.471473
4.36238	0.0371337	0.0138283	0.154555	0.274479	0.323176	0.468075
4.36905	0.0376701	0.0143051	0.154674	0.273407	0.322402	0.464559
4.37572	0.0383258	0.0150204	0.154614	0.272453	0.321627	0.460982
4.38238	0.0391603	0.0160336	0.154436	0.271738	0.320733	0.457525
4.38905	0.0400543	0.017345	0.154257	0.27144	0.319779	0.454485
4.39572	0.0410676	0.0188947	0.154257	0.271499	0.318766	0.451922
4.40238	0.0420809	0.0207424	0.154376	0.271797	0.317931	0.449657
4.40905	0.0430942	0.0228286	0.154436	0.272155	0.317156	0.447631
4.41572	0.0440478	0.0250339	0.154197	0.272632	0.316381	0.445724
4.42238	0.0449419	0.0274181	0.153601	0.273287	0.315487	0.443876
4.42905	0.0457168	0.0299215	0.152826	0.274241	0.314593	0.442266
4.43572	0.0463724	0.0324249	0.152171	0.275671	0.31364	0.441015
4.44238	0.0469089	0.0349879	0.151694	0.2774	0.312686	0.440121
4.44905	0.0473261	0.0375509	0.151575	0.279307	0.311792	0.439465
4.45572	0.0475645	0.0399947	0.151575	0.281334	0.310898	0.438809
4.46238	0.0476837	0.0422001	0.151753	0.283301	0.309944	0.437975
4.46905	0.0476241	0.0442266	0.151932	0.285089	0.30905	0.436902
4.47572	0.0473857	0.045836	0.152051	0.286639	0.308275	0.43577
4.48238	0.0469685	0.0470281	0.152171	0.288069	0.307739	0.434697
4.48905	0.0463724	0.0476837	0.152171	0.289321	0.307202	0.433862
4.49572	0.0455976	0.0479221	0.152111	0.290513	0.306606	0.433147
4.50238	0.0446439	0.0476241	0.151992	0.291586	0.305951	0.432491
4.50905	0.0435114	0.0468493	0.151694	0.292361	0.305235	0.431478
4.51572	0.0422597	0.0457168	0.151217	0.292599	0.30458	0.429988
4.52238	0.041008	0.0442862	0.150442	0.292182	0.303924	0.4282
4.52905	0.0396371	0.0426173	0.149488	0.291228	0.303328	0.426292
4.53572	0.0383258	0.0407696	0.148535	0.289917	0.302672	0.424564
4.54238	0.0370741	0.0389218	0.14776	0.288427	0.302017	0.423253
4.54905	0.035882	0.0370145	0.147164	0.286758	0.301182	0.422239
4.55572	0.0348687	0.0352263	0.146747	0.284851	0.300109	0.421464
4.56238	0.0339747	0.0333786	0.14627	0.282645	0.298917	0.420749
4.56905	0.0331998	0.0317097	0.145793	0.280142	0.297606	0.419796
4.57572	0.0326037	0.0300407	0.145376	0.277519	0.296354	0.418663
4.58238	0.0321865	0.0285506	0.145018	0.274897	0.295222	0.417411
4.58905	0.0318885	0.0271797	0.14472	0.272512	0.294089	0.41616
4.59572	0.0317097	0.025928	0.144362	0.270426	0.292838	0.415027
4.60238	0.0316501	0.0247955	0.143826	0.268757	0.291288	0.413895
4.60905	0.0317097	0.0237823	0.14317	0.267386	0.289619	0.412762
4.61572	0.0318885	0.0228882	0.142515	0.266135	0.28789	0.41163
4.62238	0.0321865	0.0220537	0.142097	0.265062	0.2864	0.410497
4.62905	0.0324845	0.0212789	0.142097	0.263929	0.285149	0.409484
4.63572	0.0328422	0.0206232	0.142395	0.262856	0.284076	0.408649
4.64238	0.0331998	0.0199676	0.142753	0.261784	0.283122	0.407934
4.64905	0.0334382	0.0194311	0.142932	0.26077	0.282109	0.407219
4.65572	0.033617	0.0188947	0.142694	0.259817	0.281155	0.406623
4.66238	0.0337362	0.0184774	0.142157	0.259101	0.280201	0.406146
4.66905	0.0336766	0.0181794	0.141501	0.258565	0.279188	0.405788
4.67572	0.0335574	0.017941	0.141084	0.258088	0.278175	0.405312
4.68238	0.033319	0.0178218	0.140786	0.257611	0.277162	0.404537
4.68905	0.0330806	0.0178218	0.140607	0.257015	0.276208	0.403404
4.69572	0.0329018	0.0178218	0.140369	0.25636	0.275195	0.401795
4.70238	0.032723	0.0178218	0.140131	0.255644	0.274062	0.400007
4.70905	0.032723	0.0178814	0.139832	0.254869	0.27293	0.398278
4.71572	0.0327826	0.017941	0.139594	0.254154	0.271857	0.396967
4.72238	0.0329614	0.017941	0.139296	0.253439	0.270963	0.395894
4.72905	0.0331998	0.017941	0.138938	0.252843	0.270367	0.395179
4.73572	0.0334978	0.017941	0.138581	0.252247	0.26983	0.394642
4.74238	0.0338554	0.017941	0.138164	0.251651	0.269294	0.394166
4.74905	0.0342131	0.017941	0.137806	0.251114	0.268519	0.393867
4.75572	0.0345707	0.017941	0.137508	0.250697	0.267565	0.393808
4.76238	0.0348687	0.0180006	0.137091	0.250399	0.266552	0.394106
4.76905	0.0351071	0.0181198	0.136435	0.25034	0.265598	0.394762
4.77572	0.0353456	0.0182986	0.13566	0.25034	0.264764	0.395775
4.78238	0.035584	0.0185966	0.134885	0.25028	0.263929	0.396967
4.78905	0.0357032	0.0188947	0.13417	0.250041	0.263035	0.398219
4.79572	0.0358224	0.0193119	0.133514	0.249803	0.262022	0.39959
4.80238	0.035882	0.0197887	0.133038	0.249624	0.261068	0.40102
4.80905	0.0359416	0.0203252	0.13268	0.249565	0.260234	0.40257
4.81572	0.035882	0.0209808	0.132561	0.249624	0.259519	0.404358
4.82238	0.0357628	0.0216365	0.13274	0.249624	0.258863	0.406384
4.82905	0.035584	0.0223517	0.133097	0.249445	0.258029	0.408471
4.83572	0.0354052	0.0230074	0.133514	0.249028	0.257134	0.410438
4.84238	0.0352263	0.0236034	0.133812	0.248492	0.256181	0.411987
4.84905	0.0351071	0.0241399	0.133812	0.248075	0.255406	0.413179
4.85572	0.0349879	0.0246167	0.133812	0.247777	0.254929	0.413895
4.86238	0.0349879	0.0249147	0.133932	0.247657	0.254691	0.414371
4.86905	0.0350475	0.0251532	0.134289	0.247657	0.254512	0.41461
4.87572	0.035286	0.0253916	0.134826	0.247657	0.254333	0.41467
4.88238	0.0355244	0.0255108	0.135422	0.247717	0.253856	0.414371
4.88905	0.0359416	0.0256896	0.135779	0.247717	0.25326	0.413656
4.89572	0.0364184	0.025928	0.135899	0.247777	0.252545	0.412583
4.90238	0.0369549	0.026226	0.135839	0.247777	0.25183	0.411212
4.90905	0.0375509	0.0266433	0.135779	0.247598	0.251234	0.409484
4.91572	0.0382066	0.0270605	0.135839	0.24724	0.250757	0.407577
4.92238	0.0388026	0.0274777	0.136137	0.246763	0.250518	0.405431
4.92905	0.0393987	0.027895	0.136733	0.246167	0.25034	0.403047
4.93572	0.0399351	0.0282526	0.137448	0.24569	0.250161	0.400424
4.94238	0.0404716	0.028491	0.138104	0.245273	0.249803	0.397682
4.94905	0.0409484	0.028789	0.138521	0.244796	0.249267	0.394821
4.95572	0.0414252	0.0290275	0.13864	0.244379	0.24873	0.391841
4.96238	0.0417829	0.0292659	0.138402	0.244021	0.248432	0.388861
4.96905	0.0420809	0.0296235	0.138223	0.243723	0.248373	0.38588
4.97572	0.0423193	0.0300407	0.138462	0.243485	0.248313	0.38296
4.98238	0.0424981	0.0306964	0.139236	0.243187	0.248134	0.380039
4.98905	0.0425577	0.0315309	0.140309	0.24277	0.247538	0.377119
4.99572	0.0425577	0.0326634	0.141442	0.242293	0.246763	0.374258
5.00238	0.0423789	0.0340343	0.142336	0.241876	0.245869	0.371456
5.00905	0.0420809	0.0356436	0.142813	0.241578	0.245154	0.368834
5.01572	0.0416637	0.0376105	0.143051	0.241458	0.244617	0.366449
5.02238	0.0411868	0.0397563	0.143111	0.241399	0.2442	0.364304
5.02905	0.0406504	0.0422001	0.143051	0.241399	0.243902	0.362396
5.03572	0.0401735	0.0450015	0.142992	0.241458	0.243783	0.360548
5.04238	0.0396967	0.0480413	0.142813	0.241697	0.243783	0.35882
5.04905	0.0392199	0.0513792	0.142634	0.242174	0.243723	0.357211
5.05572	0.0389218	0.0550747	0.142515	0.242949	0.243425	0.355542
5.06238	0.038743	0.0590086	0.142515	0.244021	0.24271	0.353873
5.06905	0.0386238	0.0632405	0.142813	0.245273	0.241756	0.352085
5.07572	0.0386834	0.0675917	0.143409	0.246584	0.240922	0.350356
5.08238	0.0388622	0.072062	0.144541	0.247717	0.240564	0.348568
5.08905	0.0391007	0.0765324	0.14621	0.24879	0.240982	0.346899
5.09572	0.0393987	0.0808239	0.148773	0.249863	0.242114	0.34517
5.10238	0.0396967	0.084877	0.15223	0.251174	0.244021	0.343502
5.10905	0.0399947	0.0885725	0.15676	0.252724	0.246704	0.342011
5.11572	0.0403523	0.0918508	0.162423	0.254571	0.250101	0.340819
5.12238	0.0406504	0.0946522	0.169158	0.256598	0.254452	0.340164
5.12905	0.0408888	0.0968576	0.176728	0.258625	0.259638	0.339925
5.13572	0.0410676	0.0985265	0.184774	0.260532	0.265777	0.339925
5.14238	0.041306	0.099659	0.192881	0.262201	0.272751	0.339806
5.14905	0.0414252	0.100255	0.20057	0.263512	0.280261	0.339568
5.15572	0.041604	0.100374	0.207543	0.264585	0.288069	0.33915
5.16238	0.0417829	0.100076	0.213623	0.265479	0.295579	0.338674
5.16905	0.0420213	0.0993013	0.218511	0.266194	0.302255	0.338316
5.17572	0.0423193	0.0981689	0.222027	0.266671	0.307739	0.337958
5.18238	0.0426173	0.0966191	0.223935	0.266671	0.311971	0.33766
5.18905	0.0430345	0.0947714	0.224113	0.265956	0.315011	0.337362
5.19572	0.0435114	0.092566	0.222564	0.264764	0.316918	0.337183
5.20238	0.0439882	0.0900626	0.219524	0.263155	0.317633	0.337124
5.20905	0.0444651	0.0873208	0.215292	0.261486	0.316858	0.337183
5.21572	0.0448823	0.0844002	0.210166	0.259876	0.314593	0.337124
5.22238	0.0452995	0.0813603	0.204325	0.258505	0.310719	0.336885
5.22905	0.0456572	0.0782013	0.198066	0.257313	0.305533	0.336349
5.23572	0.0458956	0.0751018	0.191629	0.25636	0.299335	0.335634
5.24238	0.0460744	0.0719428	0.18537	0.255644	0.29254	0.334978
5.24905	0.046134	0.0688434	0.179589	0.254989	0.285566	0.334442
5.25572	0.046134	0.0658631	0.174463	0.254333	0.278652	0.334203
5.26238	0.0460148	0.0629425	0.169814	0.253499	0.271857	0.334084
5.26905	0.045836	0.0601411	0.165582	0.252485	0.26536	0.333905
5.27572	0.0455976	0.0573397	0.161767	0.251532	0.25928	0.333667
5.28238	0.0452995	0.0546575	0.158668	0.250697	0.253618	0.33325
5.28905	0.0450015	0.0519753	0.156403	0.250101	0.248492	0.332773
5.29572	0.0446439	0.0494122	0.154912	0.249565	0.243902	0.332415
5.30238	0.0443459	0.0469089	0.154078	0.248909	0.239789	0.332177
5.30905	0.0441074	0.0445247	0.153482	0.248015	0.236332	0.332236
5.31572	0.043869	0.0423193	0.152946	0.246942	0.233591	0.332415
5.32238	0.0436902	0.0402927	0.152528	0.245929	0.231504	0.332654
5.32905	0.043571	0.038445	0.152349	0.245035	0.230074	0.332713
5.33572	0.043571	0.0368953	0.152528	0.244021	0.229061	0.332355
5.34238	0.0436306	0.0355244	0.152946	0.242829	0.228345	0.331461
5.34905	0.0437498	0.0343323	0.153303	0.24128	0.227809	0.330091
5.35572	0.0439286	0.0333786	0.153363	0.239372	0.227392	0.328541
5.36238	0.044167	0.0326037	0.153065	0.237226	0.226974	0.326991
5.36905	0.0444055	0.0318885	0.152409	0.2352	0.226498	0.325561
5.37572	0.0446439	0.031352	0.151396	0.233412	0.225782	0.324309
5.38238	0.0449419	0.0308156	0.150144	0.231862	0.224888	0.323117
5.38905	0.0452399	0.0303984	0.148714	0.23061	0.223875	0.321925
5.39572	0.0454783	0.0300407	0.146985	0.229478	0.222862	0.320494
5.40238	0.0457764	0.0297427	0.145137	0.228286	0.221729	0.318944
5.40905	0.0460744	0.0295043	0.14329	0.226974	0.220656	0.317335
5.41572	0.0463128	0.0293851	0.141501	0.225425	0.219584	0.315726
5.42238	0.0466108	0.0293851	0.139892	0.223637	0.218511	0.314236
5.42905	0.0468493	0.0295043	0.138462	0.221848	0.217497	0.312865
5.43572	0.0471473	0.0296235	0.13721	0.22018	0.216484	0.311494
5.44238	0.0474453	0.0298619	0.136018	0.21863	0.215292	0.310123
5.44905	0.0477433	0.03016	0.134826	0.217319	0.213981	0.308812
5.45572	0.0480413	0.0305176	0.133634	0.216246	0.21255	0.30756
5.46238	0.048399	0.0308156	0.132322	0.215352	0.210881	0.306427
5.46905	0.048697	0.0311732	0.130951	0.214696	0.209272	0.305474
5.47572	0.0490546	0.0315309	0.129521	0.21404	0.207841	0.304639
5.48238	0.0494122	0.0318885	0.12809	0.213444	0.206709	0.303686
5.48905	0.0497103	0.0321865	0.1266	0.212729	0.205815	0.302732
5.49572	0.0500083	0.0324845	0.12511	0.212014	0.205278	0.301659
5.50238	0.0502467	0.032723	0.123799	0.211179	0.204682	0.300586
5.50905	0.0504255	0.033021	0.122726	0.210404	0.203907	0.299692
5.51572	0.0505447	0.0331998	0.121951	0.20963	0.202775	0.298858
5.52238	0.0506043	0.0333786	0.121474	0.208914	0.201404	0.298083
5.52905	0.0506639	0.0334382	0.121057	0.208199	0.199854	0.297248
5.53572	0.0506639	0.0334978	0.120819	0.207603	0.198364	0.296414
5.54238	0.0506043	0.0335574	0.12064	0.207186	0.197172	0.295579
5.54905	0.0506639	0.0335574	0.120401	0.207007	0.196278	0.295043
5.55572	0.0506639	0.0334978	0.120044	0.206888	0.195801	0.294983
5.56238	0.0507832	0.0334978	0.119567	0.20659	0.195622	0.295281
5.56905	0.0509024	0.0335574	0.11903	0.205994	0.195682	0.295579
5.57572	0.0510216	0.033617	0.118554	0.205159	0.195682	0.295699
5.58238	0.0512004	0.0337362	0.118256	0.204325	0.195622	0.29552
5.58905	0.0513792	0.033915	0.118017	0.203907	0.195384	0.295281
5.59572	0.0514984	0.0340939	0.117779	0.204086	0.195026	0.295162
5.60238	0.0516176	0.0343919	0.11766	0.204921	0.194609	0.29546
5.60905	0.0517368	0.0346899	0.11754	0.206053	0.194132	0.296116
5.61572	0.051856	0.0350475	0.11754	0.207186	0.193536	0.297129
5.62238	0.0519157	0.0353456	0.11754	0.20808	0.192702	0.298381
5.62905	0.0520349	0.0357032	0.117481	0.208616	0.191808	0.29999
5.63572	0.0520945	0.0360012	0.117362	0.209033	0.190973	0.301838
5.64238	0.0522137	0.0362992	0.117242	0.209332	0.190496	0.304103
5.64905	0.0522733	0.036478	0.117242	0.209689	0.190258	0.306606
5.65572	0.0523925	0.0365972	0.117481	0.210106	0.190258	0.309348
5.66238	0.0524521	0.0365972	0.117779	0.210404	0.190198	0.31215
5.66905	0.0524521	0.0365972	0.118017	0.210583	0.1899	0.315011
5.67572	0.0524521	0.0365376	0.118017	0.210702	0.189126	0.317991
5.68238	0.0523925	0.036478	0.117779	0.210762	0.188053	0.32115
5.68905	0.0523329	0.0364184	0.117362	0.210822	0.186741	0.324428
5.69572	0.0522733	0.0364184	0.117004	0.210762	0.18549	0.327468
5.70238	0.0522137	0.036478	0.116765	0.210464	0.184417	0.329971
5.70905	0.0521541	0.0365376	0.116587	0.209928	0.183702	0.331998
5.71572	0.0520945	0.0366569	0.116467	0.209212	0.183344	0.333488
5.72238	0.0520945	0.0367761	0.116348	0.208437	0.183284	0.33468
5.72905	0.0520349	0.0368953	0.11611	0.207603	0.183463	0.335634
5.73572	0.0519753	0.0370145	0.115812	0.206769	0.183582	0.336409
5.74238	0.0519753	0.0370145	0.115454	0.205874	0.183463	0.336826
5.74905	0.0519157	0.0369549	0.115097	0.204921	0.182986	0.336885
5.75572	0.051856	0.0368953	0.114739	0.203907	0.182211	0.336587
5.76238	0.0517964	0.0367165	0.114322	0.202835	0.181496	0.335872
5.76905	0.0517368	0.0365972	0.113845	0.201941	0.181139	0.33468
5.77572	0.0517368	0.0364184	0.113368	0.201285	0.181019	0.332832
5.78238	0.0517964	0.0362992	0.11307	0.200987	0.181079	0.330508
5.78905	0.0519157	0.03618	0.11301	0.201046	0.18096	0.327766
5.79572	0.0520945	0.0361204	0.113308	0.201225	0.180483	0.324965
5.80238	0.0523329	0.0361204	0.113785	0.201225	0.179708	0.322342
5.80905	0.0525713	0.03618	0.114202	0.200987	0.178874	0.319958
5.81572	0.0529289	0.0362396	0.11456	0.20051	0.178039	0.317812
5.82238	0.0532866	0.0363588	0.114739	0.199795	0.177324	0.315785
5.82905	0.0537038	0.0365376	0.114799	0.19896	0.176787	0.313818
5.83572	0.0540018	0.0367165	0.114739	0.197947	0.176489	0.31203
5.84238	0.0542402	0.0369549	0.11456	0.196755	0.176549	0.310302
5.84905	0.054419	0.0371933	0.114322	0.195444	0.176787	0.308573
5.85572	0.0544787	0.0375509	0.114143	0.194073	0.177026	0.306666
5.86238	0.054419	0.0379682	0.113964	0.192881	0.177026	0.30452
5.86905	0.0543594	0.0385642	0.113785	0.192165	0.176847	0.302136
5.87572	0.0542402	0.0392199	0.113606	0.191748	0.17637	0.299633
5.88238	0.054121	0.0400543	0.113487	0.191629	0.175834	0.29707
5.88905	0.0540614	0.0410676	0.113547	0.19151	0.175178	0.294507
5.89572	0.0541806	0.0422597	0.113785	0.191271	0.174344	0.292003
5.90238	0.0544787	0.0436306	0.114202	0.191092	0.173271	0.28944
5.90905	0.0549555	0.0451803	0.114739	0.190973	0.172079	0.287056
5.91572	0.0555515	0.0469089	0.115216	0.191212	0.170946	0.284672
5.92238	0.056386	0.0487566	0.115573	0.192106	0.170052	0.282407
5.92905	0.0573397	0.0507235	0.115812	0.193715	0.169277	0.280321
5.93572	0.0584126	0.0528693	0.115991	0.195742	0.168681	0.278413
5.94238	0.0596046	0.0551343	0.116169	0.198007	0.168145	0.276625
5.94905	0.0608563	0.0575185	0.116348	0.200391	0.167489	0.275016
5.95572	0.0621676	0.0600219	0.116408	0.202954	0.166833	0.273466
5.96238	0.0634193	0.0625849	0.116348	0.205755	0.166237	0.271857
5.96905	0.0647306	0.0652075	0.116289	0.208974	0.16582	0.270247
5.97572	0.0659823	0.0677705	0.116229	0.212491	0.165522	0.268519
5.98238	0.0671148	0.0703335	0.116467	0.216126	0.165343	0.26691
5.98905	0.0681281	0.0727177	0.117064	0.219762	0.165164	0.265419
5.99572	0.0690222	0.074923	0.118196	0.2231	0.164807	0.264049
6.00238	0.0696778	0.0768304	0.119627	0.226021	0.16427	0.262856
6.00905	0.0700951	0.0784397	0.121236	0.228584	0.163615	0.261843
6.01572	0.0702739	0.0796318	0.122786	0.230849	0.16278	0.260949
6.02238	0.0702143	0.0804663	0.124097	0.232756	0.162005	0.260234
6.02905	0.0699759	0.0808239	0.12517	0.234306	0.161469	0.259638
6.03572	0.0695586	0.0808239	0.126183	0.235379	0.161052	0.259042
6.04238	0.068903	0.0804663	0.127137	0.235856	0.160873	0.258386
6.04905	0.0681877	0.0798106	0.127971	0.235498	0.160813	0.257611
6.05572	0.0672936	0.0789166	0.128627	0.234425	0.160933	0.256777
6.06238	0.0662804	0.0779033	0.129163	0.232756	0.161111	0.256062
6.06905	0.0651479	0.07689	0.129521	0.230849	0.16135	0.255585
6.07572	0.0640154	0.0758171	0.129759	0.229001	0.161529	0.255287
6.08238	0.0628233	0.074923	0.129759	0.227332	0.161529	0.255108
6.08905	0.0616312	0.0740886	0.12958	0.226021	0.161231	0.254691
6.09572	0.0604987	0.0733733	0.129104	0.224888	0.160694	0.253975
6.10238	0.0594258	0.0728369	0.128388	0.223815	0.160038	0.252903
6.10905	0.0584722	0.0724196	0.127435	0.222623	0.159442	0.25171
6.11572	0.0576377	0.0721216	0.126064	0.221491	0.158966	0.250638
6.12238	0.0570416	0.0718236	0.124276	0.220358	0.158608	0.249922
6.12905	0.056684	0.0715256	0.122309	0.219405	0.15825	0.249624
6.13572	0.0564456	0.0712276	0.120461	0.21863	0.157893	0.249445
6.14238	0.056386	0.0708103	0.11903	0.217795	0.157416	0.249326
6.14905	0.0564456	0.0703335	0.118136	0.216901	0.156879	0.249147
6.15572	0.0565648	0.0697374	0.1176	0.215709	0.156403	0.248909
6.16238	0.0568032	0.0690222	0.117362	0.214338	0.156045	0.24879
6.16905	0.0570416	0.0681877	0.117183	0.212908	0.155807	0.248671
6.17572	0.0572801	0.067234	0.116885	0.211477	0.155687	0.248551
6.18238	0.0574589	0.0661015	0.116408	0.210106	0.155628	0.248253
6.18905	0.0576377	0.0649095	0.115693	0.208795	0.155509	0.247777
6.19572	0.0577569	0.0635982	0.114918	0.207603	0.15521	0.247359
6.20238	0.0578165	0.0621676	0.114024	0.20647	0.154674	0.24718
6.20905	0.0578165	0.0607371	0.11301	0.205278	0.154018	0.2473
6.21572	0.0578165	0.0591874	0.111997	0.204086	0.153184	0.247598
6.22238	0.0576973	0.0576973	0.110984	0.202596	0.152409	0.247777
6.22905	0.0575781	0.0562668	0.110209	0.200868	0.151753	0.247777
6.23572	0.0573993	0.0548959	0.109792	0.19896	0.151217	0.247538
6.24238	0.0571012	0.0535846	0.109911	0.196993	0.15074	0.24718
6.24905	0.0568032	0.0524521	0.110209	0.195146	0.150323	0.246704
6.25572	0.0565052	0.0513792	0.110567	0.193536	0.149727	0.246167
6.26238	0.056088	0.0504255	0.110745	0.192046	0.149131	0.245512
6.26905	0.0556707	0.0495911	0.110567	0.190496	0.148416	0.244737
6.27572	0.0552535	0.0488758	0.110149	0.188947	0.147581	0.243902
6.28238	0.0547767	0.0482202	0.109732	0.187218	0.146747	0.243068
6.28905	0.0542402	0.0476837	0.109255	0.18549	0.145972	0.242174
6.29572	0.0537634	0.0471473	0.108898	0.183761	0.145257	0.24116
6.30238	0.053227	0.04673	0.108778	0.182092	0.14466	0.240088
6.30905	0.0527501	0.0463128	0.108719	0.180602	0.144124	0.238895
6.31572	0.0523329	0.0458956	0.108719	0.179291	0.143647	0.237703
6.32238	0.0520349	0.0454783	0.108659	0.178277	0.143111	0.23663
6.32905	0.0517964	0.0451207	0.108421	0.177443	0.142574	0.235796
6.33572	0.0516772	0.0447631	0.108004	0.176728	0.141919	0.235021
6.34238	0.0517368	0.0443459	0.107467	0.175953	0.141144	0.234365
6.34905	0.0519157	0.0439286	0.10699	0.175238	0.140429	0.23371
6.35572	0.0522733	0.0435114	0.106633	0.174582	0.139773	0.233173
6.36238	0.0526309	0.0431538	0.106454	0.174046	0.139296	0.232697
6.36905	0.0531077	0.0428557	0.106275	0.173628	0.139177	0.232399
6.37572	0.053525	0.0425577	0.106156	0.173211	0.139177	0.23216
6.38238	0.0540018	0.0423789	0.105977	0.172734	0.139356	0.231922
6.38905	0.054419	0.0423193	0.105858	0.172198	0.139534	0.231743
6.39572	0.0548363	0.0423193	0.105619	0.171721	0.139713	0.231624
6.40238	0.0551343	0.0423789	0.105262	0.171363	0.139952	0.231445
6.40905	0.0553727	0.0426173	0.104964	0.171185	0.140369	0.231326
6.41572	0.0556111	0.0428557	0.104725	0.171065	0.141025	0.231087
6.42238	0.0557303	0.0432134	0.104845	0.171006	0.141978	0.230849
6.42905	0.0558495	0.043571	0.105083	0.171006	0.14317	0.230551
6.43572	0.0559688	0.0439882	0.105321	0.171006	0.144541	0.230372
6.44238	0.0560284	0.0443459	0.105381	0.171185	0.146091	0.230134
6.44905	0.0561476	0.0447035	0.105202	0.171363	0.147939	0.229776
6.45572	0.0562072	0.0450015	0.104845	0.171542	0.149906	0.229299
6.46238	0.056386	0.0452399	0.104368	0.171661	0.151813	0.228763
6.46905	0.0566244	0.0454187	0.103891	0.171602	0.153422	0.228524
6.47572	0.056982	0.0454783	0.103474	0.171423	0.154495	0.228524
6.48238	0.0574589	0.0454783	0.103295	0.171065	0.155151	0.228822
6.48905	0.0582337	0.0454783	0.103295	0.170767	0.155628	0.22918
6.49572	0.0591874	0.0454187	0.103652	0.170588	0.156105	0.229239
6.50238	0.0604391	0.0452995	0.104427	0.170588	0.156581	0.228882
6.50905	0.0619292	0.0452399	0.105321	0.170827	0.156641	0.228167
6.51572	0.063777	0.0451803	0.106215	0.171065	0.156224	0.227332
6.52238	0.0659227	0.0451207	0.10699	0.171185	0.155151	0.226676
6.52905	0.0684857	0.0451803	0.107527	0.171185	0.153661	0.226319
6.53572	0.0714064	0.0451803	0.107825	0.170946	0.152051	0.226259
6.54238	0.0746846	0.0452995	0.107944	0.170529	0.150561	0.226319
6.54905	0.0783801	0.0453591	0.108004	0.170052	0.149131	0.2262
6.55572	0.0825524	0.0454783	0.108182	0.169456	0.147939	0.225782
6.56238	0.0870824	0.0455976	0.108421	0.168979	0.146925	0.225246
6.56905	0.09197	0.0457168	0.108778	0.168681	0.14621	0.22459
6.57572	0.0971556	0.0457764	0.109136	0.168562	0.145733	0.224054
6.58238	0.102401	0.0457764	0.109375	0.168502	0.145316	0.223577
6.58905	0.107646	0.0457764	0.109673	0.168324	0.14478	0.2231
6.59572	0.112772	0.0456572	0.11003	0.167966	0.143945	0.222564
6.60238	0.117481	0.045538	0.110805	0.16731	0.142753	0.221968
6.60905	0.121653	0.0454187	0.111938	0.166595	0.141084	0.221372
6.61572	0.125229	0.0451803	0.113487	0.165999	0.139177	0.220776
6.62238	0.127971	0.0449419	0.115395	0.165701	0.137091	0.22018
6.62905	0.129819	0.0446439	0.1176	0.16588	0.135124	0.219584
6.63572	0.130773	0.0443459	0.120163	0.166357	0.133514	0.218928
6.64238	0.130713	0.0439286	0.123203	0.166953	0.13262	0.218213
6.64905	0.129759	0.0434518	0.126779	0.16731	0.132382	0.217617
6.65572	0.127852	0.0429153	0.130832	0.167251	0.13274	0.217259
6.66238	0.12511	0.0423193	0.135124	0.166833	0.133574	0.217199
6.66905	0.121713	0.0416637	0.139415	0.166297	0.134587	0.217319
6.67572	0.11766	0.0409484	0.143349	0.165999	0.13566	0.217497
6.68238	0.113189	0.0402927	0.146627	0.165939	0.136733	0.217557
6.68905	0.108421	0.0396371	0.149131	0.166118	0.137746	0.217557
6.69572	0.103474	0.0391007	0.150859	0.166237	0.138879	0.217617
6.70238	0.0985861	0.0386238	0.152111	0.166237	0.140131	0.217855
6.70905	0.0937581	0.0382662	0.152886	0.166178	0.141621	0.218153
6.71572	0.0891685	0.0380278	0.153244	0.166118	0.143349	0.218511
6.72238	0.0848174	0.0379682	0.152946	0.166118	0.145197	0.218809
6.72905	0.0808239	0.0379682	0.151753	0.166178	0.146925	0.218987
6.73572	0.0771284	0.0380874	0.149667	0.166118	0.148356	0.219107
6.74238	0.0737905	0.038147	0.146747	0.165939	0.149429	0.219285
6.74905	0.0708699	0.0382066	0.143349	0.165701	0.149965	0.219703
6.75572	0.0681877	0.038147	0.139773	0.165462	0.150084	0.220299
6.76238	0.0658035	0.0380278	0.136316	0.165224	0.149667	0.221014
6.76905	0.0637174	0.0377297	0.132978	0.164866	0.148594	0.22167
6.77572	0.0618696	0.0373721	0.1297	0.164509	0.147045	0.222027
6.78238	0.0602603	0.0368953	0.126481	0.164032	0.145078	0.222087
6.78905	0.0587702	0.0363588	0.123262	0.163615	0.143051	0.222027
6.79572	0.0575185	0.035882	0.120163	0.163436	0.141084	0.221848
6.80238	0.056386	0.0354648	0.117302	0.163496	0.139236	0.22155
6.80905	0.0554323	0.0351667	0.114977	0.163734	0.137508	0.221014
6.81572	0.0546575	0.0350475	0.113189	0.164151	0.13572	0.22012
6.82238	0.0539422	0.0349879	0.111938	0.164449	0.133812	0.218928
6.82905	0.0534058	0.0351071	0.111043	0.164509	0.131726	0.217617
6.83572	0.0529289	0.035286	0.110269	0.164211	0.12964	0.216484
6.84238	0.0525117	0.0355244	0.109434	0.163674	0.127852	0.215709
6.84905	0.0520349	0.0357032	0.1086	0.163019	0.126421	0.215292
6.85572	0.0516176	0.0358224	0.107765	0.162482	0.125408	0.215113
6.86238	0.0512004	0.0358224	0.106931	0.162065	0.124812	0.215054
6.86905	0.0506639	0.0356436	0.106096	0.161886	0.124276	0.214934
6.87572	0.0501275	0.0353456	0.105202	0.161827	0.123739	0.214696
6.88238	0.0496507	0.0348687	0.104368	0.161707	0.122964	0.214458
6.88905	0.0491142	0.0343323	0.103831	0.161529	0.121891	0.2141
6.89572	0.048697	0.0337362	0.103652	0.161171	0.12058	0.213623
6.90238	0.048399	0.0331998	0.103831	0.160694	0.118971	0.212848
6.90905	0.0481606	0.0326634	0.104249	0.160158	0.117242	0.211954
6.91572	0.0479817	0.0322461	0.104606	0.159681	0.115573	0.210881
6.92238	0.0478625	0.0318885	0.104725	0.159383	0.114202	0.209808
6.92905	0.0476837	0.0317097	0.104666	0.159204	0.11313	0.208914
6.93572	0.0475049	0.0317097	0.104427	0.158966	0.112355	0.208139
6.94238	0.0472069	0.0317693	0.10407	0.158668	0.111818	0.207603
6.94905	0.0468493	0.0319481	0.103712	0.15825	0.111401	0.207126
6.95572	0.0463128	0.0322461	0.103295	0.157893	0.111103	0.206769
6.96238	0.0456572	0.0326037	0.102758	0.157714	0.110865	0.206411
6.96905	0.0450015	0.033021	0.102282	0.157714	0.110686	0.206113
6.97572	0.0442862	0.0334978	0.101805	0.157714	0.110447	0.205874
6.98238	0.043571	0.0340343	0.101447	0.157595	0.110149	0.205576
6.98905	0.0429153	0.0345707	0.101328	0.157237	0.109673	0.205219
6.99572	0.0422597	0.0351667	0.101209	0.156641	0.109077	0.204802
7.00238	0.0416637	0.0357032	0.10103	0.155985	0.108361	0.204384
7.00905	0.0411272	0.0362992	0.100613	0.155687	0.107646	0.204086
7.01572	0.0406504	0.0368357	0.0998974	0.155687	0.10711	0.203907
7.02238	0.0401735	0.0373125	0.0990033	0.156045	0.106752	0.204027
7.02905	0.0396967	0.0377893	0.0983477	0.156641	0.106633	0.204265
7.03572	0.0392199	0.0380874	0.0980496	0.157177	0.106454	0.204504
7.04238	0.0388622	0.0383258	0.0983477	0.157595	0.106156	0.204563
7.04905	0.0385046	0.0383854	0.0990629	0.157952	0.105619	0.204265
7.05572	0.0382662	0.0383854	0.0998378	0.158131	0.105083	0.203669
7.06238	0.038147	0.0383258	0.100434	0.158191	0.104606	0.202656
7.06905	0.0380874	0.038147	0.100672	0.158191	0.104308	0.201583
7.07572	0.038147	0.0379085	0.100493	0.158191	0.104189	0.200748
7.08238	0.0383258	0.0376701	0.0998974	0.158131	0.104308	0.200391
7.08905	0.0385046	0.0374913	0.0990033	0.158131	0.104547	0.20051
7.09572	0.0386834	0.0373125	0.09799	0.158131	0.104904	0.200987
7.10238	0.0388622	0.0372529	0.0967979	0.15825	0.105381	0.201404
7.10905	0.0389814	0.0373125	0.0956655	0.15831	0.106096	0.201523
7.11572	0.039041	0.0374317	0.0945926	0.15825	0.107169	0.201583
7.12238	0.0391007	0.0376105	0.0936985	0.158012	0.108838	0.201702
7.12905	0.0391007	0.0377893	0.0929832	0.157475	0.111043	0.202119
7.13572	0.0391007	0.0380874	0.092566	0.15676	0.113785	0.202715
7.14238	0.0391007	0.0383258	0.0923872	0.155866	0.116706	0.203311
7.14905	0.0391603	0.0386238	0.0923872	0.154972	0.119507	0.20349
7.15572	0.0392199	0.0388622	0.0925064	0.154436	0.122011	0.203252
7.16238	0.0393987	0.039041	0.092566	0.154316	0.123978	0.202656
7.16905	0.0396371	0.0391603	0.0923872	0.154674	0.125349	0.202
7.17572	0.0399947	0.0392199	0.0919104	0.155091	0.126064	0.201404
7.18238	0.040412	0.0392795	0.0913739	0.155449	0.126183	0.201106
7.18905	0.041008	0.0392795	0.0907779	0.155449	0.125647	0.200868
7.19572	0.0417233	0.0392795	0.0902414	0.15521	0.124454	0.200629
7.20238	0.0426173	0.0393391	0.0899434	0.155151	0.122726	0.200212
7.20905	0.0437498	0.0393987	0.0896454	0.15521	0.12058	0.199616
7.21572	0.0451207	0.0395179	0.0895262	0.155449	0.118077	0.198781
7.22238	0.0466704	0.0397563	0.0893474	0.155568	0.115395	0.197709
7.22905	0.0485182	0.0400543	0.0892282	0.155449	0.112593	0.196517
7.23572	0.0504851	0.0404716	0.0889897	0.155091	0.109792	0.195205
7.24238	0.0526309	0.0409484	0.0887513	0.154793	0.107288	0.193954
7.24905	0.0548959	0.0414252	0.0886321	0.154734	0.105083	0.192761
7.25572	0.0571012	0.0420213	0.0887513	0.154972	0.103116	0.191808
7.26238	0.059247	0.0425577	0.0892878	0.15527	0.101388	0.191152
7.26905	0.0612736	0.0430942	0.090301	0.155628	0.0997186	0.190914
7.27572	0.0631213	0.0435114	0.0919104	0.155807	0.0982881	0.191152
7.28238	0.064671	0.0439286	0.0939965	0.156045	0.0972748	0.191867
7.28905	0.0659227	0.0442862	0.0967979	0.156403	0.0968575	0.193059
7.29572	0.0668168	0.0445843	0.100195	0.157058	0.0970364	0.19455
7.30238	0.0673533	0.0448227	0.10407	0.157952	0.0976324	0.19604
7.30905	0.0674725	0.0449419	0.108421	0.158966	0.0985265	0.197411
7.31572	0.0672936	0.0450015	0.11301	0.159979	0.0995398	0.198722
7.32238	0.0668168	0.0450015	0.117779	0.160873	0.100613	0.200033
7.32905	0.0659823	0.0449419	0.122726	0.161648	0.101745	0.201523
7.33572	0.0649095	0.0448227	0.127792	0.162303	0.102878	0.203192
7.34238	0.0635982	0.0446439	0.13262	0.16278	0.104129	0.204742
7.34905	0.0622272	0.0444651	0.137031	0.163138	0.1055	0.206053
7.35572	0.0607371	0.0442862	0.140727	0.163555	0.107169	0.206888
7.36238	0.0593662	0.0440478	0.143409	0.164032	0.109077	0.207305
7.36905	0.0580549	0.0439286	0.145018	0.164568	0.111103	0.207424
7.37572	0.0569224	0.0438094	0.145435	0.164986	0.112832	0.207484
7.38238	0.056088	0.0437498	0.14466	0.165105	0.114143	0.207484
7.38905	0.0555515	0.0437498	0.142694	0.164747	0.114799	0.207305
7.39572	0.0553131	0.0436902	0.139773	0.163972	0.114977	0.206828
7.40238	0.0554323	0.0437498	0.136077	0.162959	0.114739	0.205994
7.40905	0.0558495	0.0437498	0.131905	0.161946	0.114143	0.204802
7.41572	0.0564456	0.043869	0.127614	0.161231	0.11313	0.203431
7.42238	0.0572205	0.0440478	0.123441	0.160754	0.111699	0.202119
7.42905	0.0581145	0.0444055	0.119627	0.160575	0.109732	0.200987
7.43572	0.0588894	0.0450015	0.116348	0.160813	0.107408	0.200033
7.44238	0.0596046	0.0461936	0.113606	0.16135	0.104785	0.199556
7.44905	0.0601411	0.0482798	0.11158	0.162363	0.101984	0.199497
7.45572	0.0604391	0.0517368	0.110209	0.163972	0.0991225	0.200033
7.46238	0.0604987	0.0571608	0.109494	0.166535	0.0963807	0.201404
7.46905	0.0602603	0.0653863	0.109255	0.17035	0.0936985	0.203907
7.47572	0.0598431	0.0773668	0.109434	0.175893	0.0912547	0.208259
7.48238	0.059247	0.0942349	0.109732	0.18388	0.0891685	0.215411
7.48905	0.0585318	0.117183	0.11003	0.195265	0.087738	0.226438
7.49572	0.0576377	0.147581	0.110328	0.211239	0.0869036	0.242651
7.50238	0.0567436	0.186682	0.110447	0.232995	0.0867844	0.2653
7.50905	0.0557303	0.235558	0.110447	0.261903	0.0869036	0.29552
7.51572	0.0547171	0.295043	0.110209	0.298917	0.0869632	0.334561
7.52238	0.0536442	0.365615	0.109792	0.344694	0.0866055	0.383377
7.52905	0.0525117	0.447214	0.109017	0.39953	0.0860691	0.442445
7.53572	0.0513196	0.539303	0.107944	0.463128	0.0855327	0.511765
7.54238	0.0500679	0.640571	0.106573	0.534594	0.0852346	0.590801
7.54905	0.0488162	0.74923	0.104964	0.612736	0.0851154	0.678301
7.55572	0.0475645	0.862837	0.103235	0.695765	0.0851154	0.772834
7.56238	0.0463724	0.978589	0.101626	0.781894	0.0849366	0.872791
7.56905	0.0452995	1.09339	0.099957	0.869095	0.084579	0.976324
7.57572	0.0443459	1.20395	0.0982881	0.955641	0.0841618	1.08188
7.58238	0.0435114	1.30731	0.0966787	1.03992	0.0836849	1.1881
7.58905	0.0428557	1.40059	0.095129	1.12063	0.0831485	1.29378
7.59572	0.0422597	1.48141	0.0936985	1.19656	0.0824928	1.39821
7.60238	0.0418425	1.54799	0.0924468	1.26666	0.0816584	1.5009
7.60905	0.0414848	1.59913	0.0913143	1.32996	0.0805855	1.60152
7.61572	0.0411868	1.63442	0.0902414	1.38545	0.0795126	1.69933
7.62238	0.0409484	1.65397	0.0893474	1.43248	0.0786185	1.79362
7.62905	0.0407696	1.6585	0.0886917	1.47051	0.0780225	1.88315
7.63572	0.0405908	1.64908	0.0882745	1.4993	0.0776052	1.96677
7.64238	0.0405908	1.62733	0.0881553	1.51879	0.0770688	2.04307
7.64905	0.0405908	1.59484	0.0882745	1.52898	0.0764132	2.11048
7.65572	0.0407696	1.55348	0.0883341	1.53011	0.0756383	2.16758
7.66238	0.041008	1.50502	0.0883341	1.52272	0.0749826	2.21264
7.66905	0.041306	1.45113	0.0880957	1.50734	0.0745654	2.24417
7.67572	0.0417233	1.39338	0.0875592	1.48481	0.0742674	2.2611
7.68238	0.0421405	1.33318	0.086844	1.45561	0.074029	2.26277
7.68905	0.0425577	1.27167	0.0859499	1.4205	0.0737309	2.24906
7.69572	0.0429153	1.20986	0.0852346	1.38038	0.0734329	2.22039
7.70238	0.0432134	1.14846	0.0846386	1.33634	0.0731349	2.17766
7.70905	0.0433922	1.0882	0.0842214	1.28943	0.0727177	2.12198
7.71572	0.0434518	1.02955	0.0838637	1.24073	0.0721216	2.05505
7.72238	0.0434518	0.972867	0.0835061	1.1912	0.0712276	1.97864
7.72905	0.0433922	0.918388	0.0830293	1.14161	0.0700355	1.89501
7.73572	0.043273	0.866354	0.0824928	1.09267	0.0687242	1.80638
7.74238	0.0430942	0.816762	0.0819564	1.04505	0.0674725	1.71518
7.74905	0.0429749	0.769794	0.0813603	0.999451	0.06634	1.62381
7.75572	0.0427961	0.725508	0.0807643	0.956416	0.0652671	1.53416
7.76238	0.0425577	0.683784	0.0801086	0.91666	0.0642538	1.44809
7.76905	0.0423789	0.644684	0.0793934	0.880599	0.0634193	1.36691
7.77572	0.0422001	0.608206	0.0786185	0.848413	0.0628829	1.29193
7.78238	0.0419021	0.574231	0.0779033	0.819981	0.0626445	1.2244
7.78905	0.0416637	0.54276	0.077188	0.795186	0.0625849	1.16563
7.79572	0.041306	0.513613	0.0765324	0.773787	0.0624657	1.11675
7.80238	0.041008	0.486732	0.0759363	0.755668	0.0621676	1.07855
7.80905	0.04071	0.462055	0.0753999	0.740647	0.0616312	1.05172
7.81572	0.040412	0.439525	0.0748038	0.728488	0.0609756	1.03629
7.82238	0.0401735	0.418961	0.074327	0.718772	0.0602603	1.03211
7.82905	0.0399947	0.400305	0.0739694	0.711203	0.0594854	1.03837
7.83572	0.0398159	0.383615	0.0737905	0.705361	0.058651	1.05357
7.84238	0.0396967	0.368834	0.0736117	0.70107	0.0578165	1.07574
7.84905	0.0395775	0.356019	0.0734925	0.69797	0.0571609	1.10245
7.85572	0.0394583	0.34529	0.0734329	0.696063	0.0567436	1.13124
7.86238	0.0393391	0.336945	0.0735521	0.695109	0.056684	1.15943
7.86905	0.0391603	0.331283	0.0737905	0.695288	0.0568628	1.1847
7.87572	0.0389814	0.328779	0.0742078	0.696898	0.0572205	1.20461
7.88238	0.038743	0.329912	0.0745654	0.700355	0.0577569	1.21737
7.88905	0.0385046	0.335395	0.0747442	0.706375	0.0583529	1.22148
7.89572	0.0382066	0.346065	0.0748038	0.715733	0.0590682	1.21635
7.90238	0.0379085	0.362694	0.074625	0.729322	0.0597835	1.20211
7.90905	0.0375509	0.386	0.0745058	0.747681	0.0603795	1.1797
7.91572	0.0371933	0.416815	0.0745654	0.771403	0.0607967	1.15049
7.92238	0.0368357	0.455618	0.0748038	0.800848	0.0608563	1.11622
7.92905	0.0364184	0.502586	0.0752807	0.836849	0.0606775	1.07872
7.93572	0.0359416	0.557601	0.0758171	0.880659	0.0603795	1.04028
7.94238	0.0354648	0.620127	0.0761747	0.93478	0.0600815	1.00386
7.94905	0.0349879	0.68897	0.0764132	1.00374	0.0598431	0.974
7.95572	0.0345707	0.762522	0.0767112	1.09512	0.0597239	0.95737
7.96238	0.0340939	0.838697	0.0770688	1.22166	0.0596046	0.96488
7.96905	0.0336766	0.914991	0.0776052	1.40351	0.0593662	1.01399
7.97572	0.0332594	0.988662	0.0782609	1.67084	0.0590086	1.13398
7.98238	0.0329018	1.05697	0.0788569	2.06679	0.058651	1.37204
7.98905	0.0326037	1.11711	0.0792742	2.64931	0.0584126	1.80262
7.99572	0.0323057	1.1667	0.0793338	3.49259	0.0583529	2.53803
8.00238	0.0320673	1.20378	0.0792146	4.68618	0.0585914	3.74126
8.00905	0.0318289	1.2269	0.0789166	6.33109	0.0590086	5.63705
8.01572	0.0316501	1.23537	0.0787377	8.53264	0.0593662	8.51899
8.02238	0.0314712	1.22929	0.0786781	11.3899	0.059545	12.7488
8.02905	0.031352	1.20932	0.0789166	14.9823	0.0594854	18.7436
8.03572	0.0312328	1.17689	0.0793338	19.3542	0.0591874	26.9485
8.04238	0.0311136	1.13392	0.0798106	24.4998	0.0588298	37.7894
8.04905	0.031054	1.08272	0.0802875	30.3499	0.0584722	51.6114
8.05572	0.0309348	1.02592	0.0806451	36.7643	0.0582337	68.6073
8.06238	0.0308156	0.966191	0.0808835	43.5333	0.0580549	88.7498
8.06905	0.0306964	0.906229	0.0811219	50.3895	0.0580549	111.741
8.07572	0.030458	0.848591	0.0813007	57.0283	0.0581741	136.998
8.08238	0.0302196	0.795603	0.0814795	63.1339	0.0583529	163.671
8.08905	0.0299215	0.749052	0.0815392	68.4081	0.0585318	190.699
8.09572	0.0296235	0.710666	0.0814199	72.5954	0.0585914	216.896
8.10238	0.0292659	0.6814	0.0811219	75.5047	0.058651	241.042
8.10905	0.0289679	0.661969	0.0807047	77.023	0.0587106	261.993
8.11572	0.0286698	0.652373	0.0804067	77.123	0.0588894	278.771
8.12238	0.0284314	0.652432	0.0804067	75.8624	0.0591874	290.646
8.12905	0.0282526	0.661194	0.0807047	73.3727	0.0596642	297.198
8.13572	0.0282526	0.677526	0.0813007	69.8423	0.0602007	298.337
8.14238	0.0283718	0.699759	0.0817776	65.4945	0.0607967	294.285
8.14905	0.0286698	0.726044	0.0819564	60.5657	0.061512	285.527
8.15572	0.0290871	0.754237	0.081718	55.2864	0.062108	272.746
8.16238	0.0296235	0.782311	0.0811815	49.8682	0.0625849	256.747
8.16905	0.0302792	0.808179	0.0805259	44.4945	0.0628233	238.389
8.17572	0.0309944	0.829995	0.0799298	39.314	0.0628233	218.53
8.18238	0.0318289	0.846267	0.0793934	34.4377	0.0626445	197.968
8.18905	0.032723	0.855923	0.0789166	29.9391	0.0623465	177.399
8.19572	0.033617	0.858545	0.0783801	25.8585	0.0619292	157.392
8.20238	0.0345111	0.854433	0.0780225	22.2095	0.0613332	138.38
8.20905	0.0354052	0.844955	0.0779629	18.9868	0.0603795	120.669
8.21572	0.0362992	0.833094	0.0785589	16.1726	0.0590682	104.451
8.22238	0.0371337	0.823975	0.0798702	13.7419	0.0575781	89.829
8.22905	0.0378489	0.826657	0.0818968	11.6657	0.0561476	76.8275
8.23572	0.0385046	0.855744	0.0845194	9.91517	0.0550747	65.4086
8.24238	0.039041	0.934899	0.0876188	8.46505	0.0545383	55.4855
8.24905	0.0395179	1.1012	0.0910759	7.29877	0.0545979	46.9376
8.25572	0.0398159	1.41072	0.095129	6.41429	0.0551939	39.6258
8.26238	0.0400543	1.94561	0.099957	5.83112	0.0562072	33.4072
8.26905	0.0402331	2.82162	0.105739	5.59771	0.0575781	28.1457
8.27572	0.0402927	4.19551	0.112355	5.79882	0.059247	23.7178
8.28238	0.0403523	6.27059	0.119328	6.56295	0.0610948	20.0137
8.28905	0.040412	9.2985	0.126123	8.06767	0.0633001	16.937
8.29572	0.0405312	13.5753	0.132203	10.5413	0.0656247	14.4026
8.30238	0.04071	19.4304	0.137329	14.257	0.0680685	12.3368
8.30905	0.0409484	27.2065	0.141382	19.5161	0.0704527	10.6761
8.31572	0.041306	37.2316	0.144482	26.6212	0.0725985	9.3677
8.32238	0.0417829	49.7841	0.146568	35.8363	0.0745058	8.3673
8.32905	0.0424385	65.0536	0.147462	47.3408	0.0761747	7.63768
8.33572	0.0432134	83.1014	0.147223	61.1839	0.077486	7.14564
8.34238	0.0442266	103.826	0.145555	77.2468	0.0782609	6.85978
8.34905	0.0454783	126.941	0.142753	95.2201	0.0782609	6.74868
8.35572	0.0469089	151.961	0.138938	114.599	0.0773668	6.77979
8.36238	0.0485182	178.218	0.134468	134.699	0.0757575	6.91938
8.36905	0.0502467	204.882	0.129521	154.698	0.0737309	7.13277
8.37572	0.0521541	231.015	0.124395	173.694	0.0716448	7.38537
8.38238	0.054121	255.626	0.119209	190.782	0.0696182	7.644
8.38905	0.0560284	277.74	0.114322	205.14	0.0675321	7.87824
8.39572	0.0578165	296.471	0.109732	216.1	0.0652075	8.0623
8.40238	0.0593662	311.081	0.105739	223.206	0.0627041	8.17585
8.40905	0.0606775	321.035	0.102162	226.24	0.0600219	8.20512
8.41572	0.0616908	326.032	0.0988245	225.221	0.0573993	8.14295
8.42238	0.0622868	326.018	0.0956655	220.393	0.0550747	7.98869
8.42905	0.0625849	321.179	0.092566	212.184	0.0529289	7.74783
8.43572	0.0624657	311.913	0.089705	201.159	0.0509024	7.43043
8.44238	0.0619888	298.789	0.0874996	187.965	0.0489354	7.05028
8.44905	0.0612736	282.494	0.0859499	173.272	0.0472665	6.62327
8.45572	0.0602007	263.784	0.0849366	157.724	0.0460148	6.1655
8.46238	0.058949	243.427	0.0841022	141.904	0.0451803	5.69272
8.46905	0.0575185	222.163	0.0830889	126.307	0.0448823	5.21863
8.47572	0.0559688	200.66	0.0817776	111.334	0.0448823	4.7552
8.48238	0.0542402	179.493	0.0801086	97.2846	0.0450611	4.31204
8.48905	0.0524521	159.131	0.0784397	84.362	0.0452995	3.89636
8.49572	0.0505447	139.927	0.07689	72.6795	0.0456572	3.51322
8.50238	0.0485182	122.127	0.0756383	62.2725	0.0460744	3.1656
8.50905	0.0464916	105.879	0.074625	53.1166	0.0465512	2.85417
8.51572	0.0444055	91.2492	0.0737905	45.1446	0.0468493	2.57814
8.52238	0.0422597	78.2325	0.0730753	38.2645	0.0469089	2.33555
8.52905	0.0401139	66.7741	0.0725985	32.3728	0.04673	2.12377
8.53572	0.0379682	56.7828	0.0723004	27.3635	0.0463128	1.93989
8.54238	0.035882	48.144	0.0721812	23.1334	0.045836	1.78069
8.54905	0.033915	40.7315	0.072062	19.5838	0.0452995	1.64294
8.55572	0.0320673	34.4154	0.071764	16.6225	0.0446439	1.52344
8.56238	0.030458	29.0684	0.0712872	14.1646	0.0440478	1.41925
8.56905	0.0290275	24.57	0.0707507	12.134	0.0433922	1.32793
8.57572	0.027895	20.8093	0.0700951	10.4645	0.0426769	1.24753
8.58238	0.0269413	17.6854	0.0694394	9.09984	0.0419021	1.1766
8.58905	0.026226	15.1082	0.0687838	7.99239	0.041008	1.11407
8.59572	0.0257492	12.9977	0.0682473	7.10154	0.0400543	1.05953
8.60238	0.0255108	11.2833	0.0678301	6.39153	0.0391603	1.01274
8.60905	0.025332	9.9026	0.0677109	5.83065	0.0385642	0.973821
8.61572	0.025332	8.80021	0.0679493	5.39023	0.0382066	0.942647
8.62238	0.0254512	7.9273	0.0684857	5.04446	0.0380278	0.919282
8.62905	0.02563	7.24059	0.069201	4.77052	0.0376105	0.903487
8.63572	0.025928	6.70195	0.0699759	4.54879	0.0370145	0.894904
8.64238	0.0262857	6.27822	0.0705719	4.3627	0.03618	0.892639
8.64905	0.0267625	5.9405	0.0709891	4.19885	0.0353456	0.895619
8.65572	0.0272989	5.66459	0.0712276	4.04656	0.0347495	0.902116
8.66238	0.027895	5.43028	0.0712872	3.89808	0.0343919	0.910401
8.66905	0.028491	5.22143	0.0713468	3.74836	0.0342727	0.918746
8.67572	0.0292063	5.0258	0.0715256	3.59458	0.0343323	0.925601
8.68238	0.0299215	4.83447	0.072062	3.43597	0.0345111	0.929654
8.68905	0.0306964	4.64165	0.0729561	3.27325	0.0348687	0.930071
8.69572	0.0315309	4.4443	0.0741482	3.10802	0.0353456	0.926137
8.70238	0.0325441	4.24135	0.0754595	2.9422	0.035882	0.917435
8.70905	0.0338554	4.03345	0.0768304	2.77787	0.036478	0.904024
8.71572	0.035584	3.82251	0.0779629	2.617	0.0370145	0.886023
8.72238	0.0377893	3.61091	0.0790358	2.46143	0.0374317	0.863791
8.72905	0.0407696	3.4017	0.080049	2.31278	0.0377297	0.838101
8.73572	0.0445247	3.19767	0.0810027	2.17259	0.0379682	0.809908
8.74238	0.049293	3.00157	0.0818372	2.04229	0.0382066	0.780523
8.74905	0.0550747	2.81596	0.0824928	1.92285	0.038445	0.751436
8.75572	0.0619292	2.64281	0.0827909	1.81538	0.0388026	0.724077
8.76238	0.0699162	2.48379	0.0827909	1.72061	0.0392199	0.699818
8.76905	0.0788569	2.3399	0.0824332	1.63949	0.0395179	0.680029
8.77572	0.0886321	2.21175	0.0817776	1.57261	0.0397563	0.665605
8.78238	0.0990629	2.09934	0.0808835	1.52028	0.0399351	0.65732
8.78905	0.109792	2.0023	0.079751	1.48207	0.0398755	0.65589
8.79572	0.12058	1.91963	0.0784993	1.4571	0.0397563	0.661433
8.80238	0.131011	1.85001	0.0772476	1.4438	0.0394583	0.67395
8.80905	0.140667	1.79183	0.0759959	1.44017	0.039041	0.693083
8.81572	0.14925	1.74308	0.0748634	1.44392	0.0385046	0.718057
8.82238	0.156403	1.70171	0.0737309	1.45257	0.0379682	0.748277
8.82905	0.161767	1.66559	0.0726581	1.46359	0.0375509	0.783086
8.83572	0.165224	1.63287	0.0718832	1.4748	0.0372529	0.821769
8.84238	0.166535	1.6017	0.0712872	1.48427	0.0369549	0.86385
8.84905	0.165641	1.5707	0.0711083	1.49077	0.0363588	0.908673
8.85572	0.162721	1.53875	0.0711679	1.49322	0.0355244	0.95576
8.86238	0.157833	1.50514	0.0713468	1.49113	0.0343919	1.00464
8.86905	0.151336	1.46973	0.0713468	1.48433	0.0333786	1.05488
8.87572	0.143409	1.43248	0.0709891	1.47307	0.0324845	1.10596
8.88238	0.134528	1.3938	0.0702739	1.45763	0.0318885	1.15699
8.88905	0.124931	1.35428	0.0693798	1.43856	0.0314713	1.20705
8.89572	0.115097	1.31458	0.0685453	1.41627	0.0311136	1.25486
8.90238	0.105262	1.27554	0.0680685	1.39129	0.0308156	1.29908
8.90905	0.0957251	1.23775	0.0680685	1.36417	0.0305176	1.33842
8.91572	0.0867248	1.20187	0.0682473	1.33556	0.0302792	1.3715
8.92238	0.0783801	1.16819	0.0684261	1.30588	0.0300407	1.39719
8.92905	0.0707507	1.13696	0.0684261	1.27506	0.0298023	1.41418
8.93572	0.0639558	1.10811	0.0681281	1.24294	0.0293851	1.42169
8.94238	0.0578761	1.08135	0.0677109	1.2089	0.0288486	1.41895
8.94905	0.0525713	1.05619	0.0672936	1.17266	0.028193	1.40595
8.95572	0.0478625	1.03211	0.066936	1.13404	0.0277162	1.38295
8.96238	0.0437498	1.00845	0.066638	1.09303	0.0275373	1.3504
8.96905	0.0401735	0.98443	0.0665188	1.04982	0.0277162	1.30922
8.97572	0.0370741	0.959516	0.0665188	1.00458	0.027895	1.2601
8.98238	0.0343919	0.933051	0.0664592	0.957429	0.0278354	1.20431
8.98905	0.0321269	0.904679	0.0664592	0.908732	0.0272989	1.14304
8.99572	0.0302792	0.874281	0.0662804	0.858963	0.0264049	1.07765
9.00238	0.0287294	0.841737	0.0661016	0.808775	0.0255108	1.0097
9.00905	0.0274777	0.807345	0.0660419	0.759006	0.025034	0.940621
9.01572	0.0265837	0.771582	0.0661612	0.710666	0.0250936	0.871897
9.02238	0.0258684	0.735044	0.0665188	0.664532	0.02563	0.804842
9.02905	0.025332	0.698507	0.0671148	0.621259	0.0263453	0.740469
9.03572	0.0249147	0.662923	0.0675917	0.581443	0.0271201	0.679553
9.04238	0.0245571	0.629067	0.0680089	0.545502	0.027895	0.622511
9.04905	0.0242591	0.597894	0.0683069	0.513792	0.0286698	0.569701
9.05572	0.0239015	0.570297	0.0686646	0.486672	0.0296831	0.521362
9.06238	0.0235438	0.546873	0.0692606	0.46432	0.0309348	0.477791
9.06905	0.0231862	0.528097	0.0702143	0.447035	0.0323653	0.438809
9.07572	0.022769	0.514209	0.0715852	0.434637	0.033915	0.404358
9.08238	0.0223517	0.505149	0.0733137	0.427067	0.0354052	0.374079
9.08905	0.0220537	0.500679	0.0751615	0.423908	0.0368953	0.347674
9.09572	0.0218153	0.500083	0.0771284	0.424504	0.0385642	0.324786
9.10238	0.0217557	0.502706	0.079155	0.428379	0.0402927	0.305295
9.10905	0.0218749	0.507534	0.0813603	0.434756	0.0420809	0.288844
9.11572	0.0222325	0.513613	0.0839233	0.443041	0.0437498	0.274956
9.12238	0.0228286	0.519931	0.0869632	0.452995	0.0451803	0.263214
9.12905	0.0237227	0.525773	0.0904202	0.464499	0.0464916	0.25326
9.13572	0.0250339	0.530481	0.0941753	0.477552	0.0478029	0.244677
9.14238	0.0268221	0.533879	0.0980496	0.492454	0.0496507	0.237584
9.14905	0.0292659	0.536144	0.101745	0.509501	0.0523925	0.231862
9.15572	0.0324249	0.537872	0.105023	0.529051	0.0566244	0.227571
9.16238	0.0365972	0.540018	0.107944	0.551045	0.0626445	0.22471
9.16905	0.0419617	0.543892	0.110567	0.575483	0.0709891	0.223219
9.17572	0.0488758	0.550985	0.11313	0.602067	0.0818372	0.2231
9.18238	0.0575185	0.563025	0.115573	0.630319	0.0955462	0.22471
9.18905	0.0681877	0.581563	0.118017	0.659466	0.112116	0.228465
9.19572	0.0810027	0.607789	0.120223	0.688732	0.131488	0.234902
9.20238	0.0960827	0.642657	0.122249	0.716984	0.153601	0.244677
9.20905	0.113308	0.686347	0.124335	0.74321	0.178039	0.257969
9.21572	0.132561	0.738621	0.127137	0.766397	0.204563	0.274658
9.22238	0.153482	0.798166	0.131607	0.78553	0.232577	0.294328
9.22905	0.175595	0.863194	0.139236	0.799954	0.261664	0.316024
9.23572	0.198245	0.931203	0.152051	0.809073	0.291348	0.338912
9.24238	0.220776	0.999272	0.173151	0.812829	0.321567	0.3618
9.24905	0.242412	1.06412	0.207365	0.811696	0.352979	0.383675
9.25572	0.26238	1.12247	0.262022	0.806451	0.38743	0.403345
9.26238	0.280082	1.17129	0.347733	0.798523	0.428259	0.419855
9.26905	0.294864	1.20801	0.479221	0.789464	0.481665	0.432372
9.27572	0.306249	1.23054	0.675738	0.781119	0.559092	0.440717
9.28238	0.314057	1.23787	0.961006	0.775576	0.680625	0.445485
9.28905	0.31811	1.22952	1.36226	0.77492	0.881851	0.447989
9.29572	0.318706	1.20604	1.9086	0.781119	1.22255	0.450373
9.30238	0.316143	1.16867	2.62779	0.795662	1.79863	0.455856
9.30905	0.310838	1.11914	3.54147	0.819206	2.75564	0.468194
9.31572	0.303447	1.05977	4.66055	0.851452	4.29988	0.492275
9.32238	0.294566	0.993133	5.98013	0.89097	6.7032	0.53376
9.32905	0.28497	0.921726	7.47651	0.935674	10.2921	0.598907
9.33572	0.275195	0.847995	9.10616	0.982583	15.4164	0.694573
9.34238	0.265896	0.774205	10.8074	1.02842	22.3982	0.827253
9.34905	0.257492	0.702262	12.504	1.06931	31.4657	1.00207
9.35572	0.250399	0.633597	14.112	1.10179	42.6874	1.22184
9.36238	0.244915	0.569403	15.5461	1.12277	55.9241	1.48648
9.36905	0.241399	0.510395	16.7288	1.1301	70.8133	1.79189
9.37572	0.240088	0.456929	17.5982	1.12253	86.789	2.12973
9.38238	0.24122	0.409067	18.1138	1.10024	103.134	2.4876
9.38905	0.245214	0.366807	18.2602	1.06436	119.056	2.8497
9.39572	0.252485	0.329733	18.0466	1.01697	133.762	3.19797
9.40238	0.263512	0.297666	17.5038	0.960708	146.541	3.51405
9.40905	0.27889	0.270069	16.6795	0.89848	156.817	3.78078
9.41572	0.299275	0.246763	15.633	0.833094	164.197	3.98409
9.42238	0.32562	0.227451	14.4291	0.767291	168.484	4.11403
9.42905	0.358999	0.211895	13.1327	0.703752	169.673	4.16553
9.43572	0.401318	0.200093	11.8036	0.644743	167.924	4.13877
9.44238	0.455916	0.191987	10.4931	0.592053	163.53	4.03887
9.44905	0.52923	0.187695	9.2417	0.546992	156.875	3.87496
9.45572	0.633597	0.187099	8.07863	0.509977	148.398	3.65913
9.46238	0.791788	0.190318	7.02256	0.481069	138.561	3.40503
9.46905	1.04403	0.197113	6.08313	0.459671	127.816	3.12644
9.47572	1.45692	0.207365	5.26339	0.445068	116.58	2.83629
9.48238	2.13462	0.220716	4.56089	0.436246	105.22	2.54589
9.48905	3.22956	0.23669	3.96991	0.432134	94.043	2.26426
9.49572	4.95106	0.25475	3.48288	0.431478	83.2935	1.99854
9.50238	7.5686	0.27442	3.09271	0.433087	73.1573	1.75357
9.50905	11.4071	0.295341	2.79599	0.43577	63.7659	1.53238
9.51572	16.8322	0.317514	2.59781	0.438571	55.2028	1.33628
9.52238	24.2245	0.341535	2.51919	0.440896	47.5082	1.16527
9.52905	33.9444	0.368893	2.60884	0.442684	40.6853	1.01864
9.53572	46.2905	0.402272	2.9608	0.445008	34.7084	0.895321
9.54238	61.4539	0.4462	3.739	0.450432	29.5319	0.794649
9.54905	79.478	0.507176	5.20444	0.463307	25.101	0.717223
9.55572	100.227	0.594318	7.73609	0.490248	21.3628	0.66489
9.56238	123.371	0.719607	11.8318	0.540137	18.276	0.641465
9.56905	148.387	0.898063	18.0747	0.625372	15.8193	0.653327
9.57572	174.589	1.14733	27.0592	0.761926	13.9999	0.709474
9.58238	201.163	1.48726	39.2814	0.970244	12.8624	0.822663
9.58905	227.226	1.93876	55.0185	1.27447	12.4964	1.00905
9.59572	251.886	2.52211	74.2294	1.70118	13.0391	1.28758
9.60238	274.308	3.25501	96.505	2.27672	14.67	1.67888
9.60905	293.762	4.15027	121.082	3.02368	17.5933	2.20251
9.61572	309.673	5.2135	146.916	3.95733	22.0056	2.87414
9.62238	321.643	6.44082	172.798	5.08147	28.0547	3.7024
9.62905	329.461	7.81721	197.483	6.38521	35.7957	4.68552
9.63572	333.099	9.31579	219.818	7.84039	45.1559	5.80913
9.64238	332.689	10.898	238.848	9.40114	55.9145	7.04426
9.64905	328.497	12.515	253.886	11.0055	67.7038	8.34793
9.65572	320.892	14.1103	264.534	12.5794	80.0318	9.66495
9.66238	310.31	15.6229	270.675	14.044	92.3224	10.9322
9.66905	297.23	16.992	272.428	15.3227	103.969	12.0847
9.67572	282.143	18.1609	270.098	16.3493	114.393	13.0618
9.68238	265.532	19.0813	264.119	17.0732	123.099	13.8131
9.68905	247.86	19.717	255.011	17.4641	129.712	14.303
9.69572	229.555	20.0459	243.334	17.5135	134.004	14.5131
9.70238	211.001	20.0617	229.654	17.2338	135.895	14.4431
9.70905	192.541	19.7735	214.515	16.6566	135.439	14.1095
9.71572	174.466	19.2043	198.42	15.8274	132.804	13.5433
9.72238	157.022	18.3888	181.827	14.8011	128.248	12.7859
9.72905	140.405	17.3699	165.143	13.6365	122.087	11.8845
9.73572	124.764	16.1958	148.721	12.3911	114.673	10.8878
9.74238	110.207	14.9159	132.86	11.1176	106.365	9.84216
9.74905	96.8025	13.5781	117.796	9.86075	97.5065	8.78876
9.75572	84.5826	12.226	103.702	8.65662	88.4088	7.76201
9.76238	73.5493	10.8972	90.6932	7.53152	79.3405	6.78879
9.76905	63.6794	9.62234	78.8296	6.50233	70.5243	5.8881
9.77572	54.9283	8.42446	68.1297	5.57786	62.1361	5.07134
9.78238	47.2358	7.31957	58.579	4.76009	54.3073	4.34315
9.78905	40.5301	6.31702	50.1398	4.04608	47.1257	3.70312
9.79572	34.7322	5.42057	42.7568	3.42971	40.6378	3.1473
9.80238	29.7589	4.62943	36.3604	2.90298	34.8542	2.66969
9.80905	25.5257	3.93945	30.8702	2.45702	29.7571	2.26331
9.81572	21.9495	3.34394	26.1985	2.08282	25.3092	1.92076
9.82238	18.9497	2.83486	22.2549	1.77145	21.4623	1.63466
9.82905	16.45	2.40332	18.9515	1.51455	18.1636	1.39749
9.83572	14.3788	2.04021	16.206	1.30391	15.3585	1.20223
9.84238	12.6709	1.73658	13.9432	1.13207	12.9927	1.04243
9.84905	11.2669	1.48398	12.0946	0.992239	11.0129	0.912189
9.85572	10.1144	1.2747	10.5973	0.878572	9.36782	0.806451
9.86238	9.16779	1.10167	9.39316	0.786066	8.00967	0.720739
9.86905	8.3887	0.958681	8.42839	0.710487	6.89453	0.651181
9.87572	7.7458	0.840425	7.65419	0.648439	5.98305	0.594258
9.88238	7.21484	0.742257	7.02733	0.59706	5.24098	0.54729
9.88905	6.77848	0.660181	6.51133	0.553846	4.6382	0.507891
9.89572	6.4258	0.59104	6.07681	0.516713	4.14866	0.474453
9.90238	6.15138	0.53221	5.70178	0.484049	3.74985	0.445604
9.90905	5.95456	0.481546	5.37103	0.454664	3.42274	0.420392
9.91572	5.8378	0.437438	5.07575	0.427842	3.15213	0.39798
9.92238	5.80567	0.398636	4.81325	0.403285	2.92671	0.377893
9.92905	5.86271	0.364184	4.58598	0.380695	2.73955	0.359774
9.93572	6.01232	0.333428	4.40055	0.360072	2.58774	0.343263
9.94238	6.25497	0.305831	4.26656	0.341296	2.47186	0.328064
9.94905	6.58709	0.281036	4.19515	0.324309	2.39599	0.314057
9.95572	7.00009	0.258744	4.19724	0.308812	2.36642	0.300884
9.96238	7.48014	0.238717	4.2817	0.294685	2.39122	0.288665
9.96905	8.00818	0.220716	4.45396	0.281751	2.47902	0.27734
9.97572	8.56084	0.204682	4.71449	0.26989	2.63762	0.267208
9.98238	9.11152	0.190318	5.05769	0.259161	2.87282	0.258207
9.98905	9.63205	0.177503	5.47129	0.249445	3.18664	0.25028
9.99572	10.0948	0.166118	5.93621	0.240803	3.5761	0.243127
10.0024	10.4743	0.155866	6.42776	0.233173	4.03202	0.236511
10.0091	10.7492	0.146747	6.91706	0.226498	4.53895	0.230432
10.0157	10.9036	0.138521	7.37375	0.220776	5.07605	0.224829
10.0224	10.9282	0.131011	7.76893	0.215888	5.61798	0.219941
10.029	10.8203	0.124156	8.0775	0.211656	6.13701	0.215888
10.0357	10.584	0.117779	8.28034	0.207901	6.60509	0.21255
10.0424	10.2295	0.111759	8.36557	0.204623	6.99586	0.209749
10.049	9.77182	0.106037	8.32915	0.201643	7.28756	0.207245
10.0557	9.22966	0.100493	8.17466	0.198901	7.46495	0.204802
10.0624	8.62372	0.095129	7.91252	0.196457	7.52056	0.202417
10.0691	7.97534	0.0898838	7.55841	0.194013	7.45529	0.200212
10.0757	7.30538	0.0846982	7.1314	0.191569	7.27719	0.198305
10.0824	6.6328	0.0795722	6.65188	0.189006	7.00045	0.196636
10.0891	5.97429	0.0745654	6.1397	0.186324	6.64353	0.195205
10.0957	5.3435	0.0696778	5.61315	0.183403	6.22755	0.193954
10.1024	4.75097	0.0649691	5.08797	0.180185	5.77426	0.192702
10.109	4.20403	0.0604391	4.57728	0.176728	5.30446	0.191391
10.1157	3.70729	0.0561476	4.09126	0.172853	4.83632	0.19002
10.1224	3.26282	0.0520945	3.63731	0.1688	4.38458	0.188589
10.129	2.8705	0.048399	3.2199	0.164688	3.96007	0.187159
10.1357	2.52861	0.0450611	2.84141	0.160575	3.56996	0.185847
10.1424	2.2341	0.0420809	2.50244	0.15682	3.21823	0.184774
10.1491	1.98305	0.0393987	2.20257	0.153601	2.90614	0.18394
10.1557	1.77109	0.0370741	1.94055	0.150979	2.63286	0.183225
10.1624	1.59341	0.0350475	1.71465	0.149071	2.39563	0.182569
10.1691	1.44541	0.0332594	1.52248	0.14776	2.19071	0.181854
10.1757	1.32239	0.0316501	1.36107	0.146806	2.01333	0.1809
10.1824	1.22011	0.0301004	1.22714	0.146091	1.85871	0.179648
10.189	1.13451	0.0286698	1.11711	0.145376	1.72216	0.178218
10.1957	1.06221	0.0272393	1.02723	0.144541	1.59961	0.176668
10.2024	0.999987	0.0257492	0.953972	0.143528	1.48779	0.175118
10.209	0.94533	0.0241995	0.893831	0.142276	1.38414	0.173748
10.2157	0.895977	0.0225902	0.843644	0.140786	1.2868	0.172555
10.2224	0.850141	0.0209808	0.800967	0.139296	1.19448	0.171423
10.2291	0.80651	0.0192523	0.763416	0.137925	1.10638	0.170231
10.2357	0.764132	0.0175238	0.729263	0.136852	1.02204	0.16892
10.2424	0.722229	0.0158548	0.696957	0.136137	0.941217	0.167489
10.2491	0.680566	0.0142455	0.665247	0.135839	0.864029	0.165999
10.2557	0.638902	0.0127554	0.63318	0.13572	0.790477	0.164568
10.2624	0.597417	0.0113249	0.600338	0.135422	0.72068	0.163198
10.2691	0.55629	0.0100732	0.566721	0.134766	0.654817	0.161946
10.2757	0.515997	0.0090003	0.532508	0.133812	0.592947	0.160754
10.2824	0.477076	0.00804663	0.498056	0.13274	0.535131	0.159562
10.289	0.44018	0.00727177	0.463843	0.131786	0.481486	0.15837
10.2957	0.406027	0.00661612	0.430346	0.131249	0.432193	0.157237
10.3024	0.37545	0.00607967	0.39798	0.13113	0.387132	0.156343
10.309	0.349402	0.00572205	0.367463	0.131249	0.346303	0.155628
10.3157	0.328839	0.00542402	0.339508	0.131547	0.309348	0.155151
10.3224	0.314891	0.00530481	0.314951	0.131965	0.276089	0.154793
10.3291	0.308633	0.00536442	0.294387	0.132501	0.246346	0.154555
10.3357	0.311196	0.00566244	0.278354	0.133276	0.220001	0.154436
10.3424	0.323594	0.00625849	0.267267	0.134349	0.196993	0.154555
10.3491	0.34678	0.00727177	0.261784	0.13572	0.177145	0.155032
10.3557	0.381291	0.00876188	0.262618	0.137329	0.160575	0.155926
10.3624	0.427306	0.0107884	0.270545	0.139236	0.147164	0.157237
10.369	0.484645	0.0134707	0.286579	0.141561	0.137091	0.159085
10.3757	0.552475	0.0168681	0.311732	0.144482	0.130355	0.161231
10.3824	0.629246	0.0208616	0.346661	0.148118	0.127196	0.163615
10.389	0.712991	0.0255108	0.391424	0.152349	0.127792	0.166297
10.3957	0.801027	0.0306368	0.445485	0.156939	0.132382	0.169158
10.4024	0.890195	0.0360608	0.507653	0.161707	0.141144	0.172138
10.4091	0.977099	0.0417233	0.57584	0.166476	0.154078	0.175118
10.4157	1.05816	0.0472665	0.647783	0.171065	0.170946	0.17792
10.4224	1.13004	0.0525117	0.720799	0.175357	0.191212	0.180304
10.4291	1.18971	0.0571608	0.791848	0.179052	0.2141	0.182092
10.4357	1.23459	0.0610948	0.85777	0.182033	0.238538	0.183344
10.4424	1.2629	0.064075	0.91511	0.18394	0.263572	0.184059
10.449	1.27375	0.066042	0.960946	0.184894	0.287831	0.184298
10.4557	1.26696	0.0668764	0.992835	0.184834	0.310123	0.18388
10.4624	1.24323	0.0665784	1.00952	0.184059	0.329256	0.182807
10.469	1.20419	0.0652075	1.01066	0.18245	0.344217	0.181019
10.4757	1.1518	0.0628829	0.997066	0.180006	0.35429	0.178635
10.4824	1.0885	0.0597239	0.969946	0.176668	0.358999	0.175893
10.4891	1.01697	0.0559688	0.931263	0.172734	0.358105	0.172913
10.4957	0.940025	0.0517368	0.883162	0.168324	0.351846	0.169694
10.5024	0.860274	0.0471473	0.828087	0.163913	0.340939	0.166297
10.5091	0.779986	0.0424385	0.768363	0.159681	0.326157	0.162601
10.5157	0.701249	0.0377297	0.706196	0.155687	0.308454	0.158787
10.5224	0.62567	0.033021	0.643492	0.151932	0.288606	0.154853
10.529	0.554442	0.0285506	0.582039	0.148356	0.267267	0.151098
10.5357	0.48846	0.0242591	0.52321	0.144958	0.245094	0.147462
10.5424	0.428259	0.0202656	0.468254	0.14168	0.222683	0.144005
10.549	0.3739	0.0165105	0.418007	0.138462	0.200748	0.140846
10.5557	0.325501	0.013113	0.372887	0.135481	0.179827	0.137985
10.5624	0.282764	0.00995398	0.332892	0.13274	0.160277	0.135422
10.5691	0.245333	0.00709295	0.297725	0.130236	0.142157	0.133276
10.5757	0.212848	0.00452995	0.26691	0.12809	0.125527	0.131249
10.5824	0.184774	0.00220537	0.240028	0.126183	0.110388	0.129282
10.5891	0.160694	0.00011921	0.216663	0.124335	0.0967383	0.127435
10.5957	0.140011	-0.0017285	0.196517	0.122607	0.084579	0.125706
10.6024	0.122428	-0.0032783	0.179231	0.120997	0.0739098	0.124276
10.609	0.107348	-0.0045896	0.164509	0.119448	0.0646114	0.123143
10.6157	0.0944734	-0.0056624	0.151813	0.118136	0.0565052	0.12213
10.6224	0.0835061	-0.0064969	0.140846	0.117004	0.0494123	0.121117
10.629	0.0740886	-0.007093	0.131249	0.11611	0.043273	0.119805
10.6357	0.066042	-0.0075698	0.122786	0.115216	0.0379086	0.118315
10.6424	0.0591874	-0.0078678	0.115275	0.114441	0.0331402	0.116765
10.6491	0.0533462	-0.0081658	0.108838	0.113666	0.0287294	0.115275
10.6557	0.0483394	-0.0084043	0.103235	0.112891	0.0245571	0.114143
10.6624	0.0441074	-0.0087023	0.0982881	0.112176	0.0207424	0.113428
10.6691	0.0405908	-0.0090599	0.0938773	0.111461	0.017345	0.11301
10.6757	0.0376105	-0.0094771	0.0898242	0.110745	0.0144243	0.112772
10.6824	0.0352263	-0.0100732	0.0861287	0.11003	0.0118613	0.112414
10.689	0.0331998	-0.0107288	0.0829697	0.109375	0.00947714	0.111759
10.6957	0.0315309	-0.0115037	0.0804663	0.108659	0.00727177	0.110865
10.7024	0.0302196	-0.0122786	0.0786185	0.107944	0.00536442	0.11003
10.709	0.0290871	-0.0130534	0.0773668	0.10699	0.00369549	0.109315
10.7157	0.028193	-0.0137687	0.0765324	0.105858	0.00238419	0.108778
10.7224	0.0274181	-0.0145435	0.0759363	0.104666	0.00143051	0.108182
10.7291	0.0268221	-0.0151992	0.0755787	0.103533	0.000715256	0.107408
10.7357	0.0262857	-0.0158548	0.0752807	0.102639	0.000357628	0.106454
10.7424	0.025928	-0.0165105	0.0750422	0.101984	0.000357628	0.105441
10.7491	0.0256896	-0.0171065	0.0746846	0.101507	0.000834465	0.104487
10.7557	0.0255108	-0.017643	0.0743866	0.10097	0.00143051	0.103712
10.7624	0.0254512	-0.018239	0.0740886	0.100315	0.00196695	0.103116
10.7691	0.0254512	-0.0187755	0.0739694	0.0995398	0.00226498	0.102639
10.7757	0.0253916	-0.0193119	0.0740886	0.0987053	0.00220537	0.102103
10.7824	0.025332	-0.0197887	0.0743866	0.09799	0.00202656	0.101388
10.789	0.0251532	-0.0202656	0.0746846	0.0972748	0.00172854	0.100613
10.7957	0.0247955	-0.0206828	0.0748634	0.0964999	0.00149012	0.0997782
10.8024	0.0242591	-0.0211596	0.0746846	0.0956059	0.0013113	0.0990629
10.809	0.0234842	-0.0215769	0.074029	0.0946522	0.0012517	0.0986457
10.8157	0.0225306	-0.0220537	0.0731349	0.0936985	0.00137091	0.0985265
10.8224	0.0213385	-0.022471	0.0720024	0.0928044	0.00149012	0.0985861
10.8291	0.0200272	-0.0229478	0.0708699	0.0920296	0.00143051	0.0987649
10.8357	0.0185966	-0.0233054	0.0696778	0.0913143	0.00101328	0.0987053
10.8424	0.0172257	-0.023663	0.0682473	0.0908375	0.000178814	0.0984669
10.8491	0.0159144	-0.0239611	0.066638	0.0905395	-0.00101328	0.0981092
10.8557	0.014782	-0.0241995	0.0647902	0.0904202	-0.00232458	0.0978708
10.8624	0.0138879	-0.0243783	0.0630021	0.0904202	-0.00357628	0.0979304
10.869	0.0135303	-0.0244975	0.061512	0.0904799	-0.00482798	0.0983477
10.8757	0.0136495	-0.0246167	0.0604391	0.0904799	-0.00607967	0.0989437
10.8824	0.0145435	-0.0246763	0.0599027	0.0904799	-0.00739098	0.0994802
10.889	0.0163913	-0.0247955	0.0596642	0.0907779	-0.0089407	0.0998974
10.8957	0.0192523	-0.0249147	0.0597239	0.0913143	-0.01055	0.100195
10.9024	0.023365	-0.0251532	0.0600219	0.0922084	-0.0119805	0.100672
10.9091	0.0287294	-0.0253916	0.0606775	0.0934005	-0.0131726	0.101328
10.9157	0.0355244	-0.02563	0.0616908	0.0950098	-0.0140071	0.102341
10.9224	0.0436902	-0.0259876	0.0633001	0.0972152	-0.0146031	0.103533
10.9291	0.0531077	-0.0262856	0.0653267	0.100136	-0.0149608	0.104964
10.9357	0.0636578	-0.0265837	0.0677109	0.10401	-0.0151992	0.106752
10.9424	0.0749826	-0.0268817	0.0704527	0.108659	-0.015378	0.109017
10.949	0.086844	-0.0271201	0.0737309	0.114024	-0.0153184	0.111997
10.9557	0.0987649	-0.0272989	0.0776649	0.120044	-0.01508	0.115633
10.9624	0.110269	-0.0274181	0.0825524	0.126839	-0.0145435	0.119984
10.969	0.121057	-0.0274777	0.0882745	0.134468	-0.0136495	0.124931
10.9757	0.130534	-0.0274777	0.0945926	0.142813	-0.0124574	0.130296
10.9824	0.138342	-0.0273585	0.100851	0.151634	-0.0112653	0.135899
10.9891	0.144243	-0.0271797	0.106633	0.160396	-0.0100732	0.141442
10.9957	0.147879	-0.0268817	0.111699	0.168681	-0.0089407	0.146687
11.0024	0.14925	-0.0264645	0.115931	0.176072	-0.00792742	0.151515
11.0091	0.148356	-0.0259876	0.119269	0.182271	-0.00673533	0.155747
11.0157	0.145257	-0.0253916	0.121593	0.187099	-0.00542402	0.159383
11.0224	0.140131	-0.0247955	0.122845	0.190258	-0.00393391	0.162184
11.029	0.133216	-0.0241399	0.122786	0.191629	-0.002563	0.164032
11.0357	0.124931	-0.0236034	0.121474	0.191092	-0.00154972	0.164688
11.0424	0.115573	-0.0231266	0.119209	0.188589	-0.00101328	0.164151
11.049	0.10556	-0.022769	0.116169	0.184298	-0.000953674	0.162363
11.0557	0.0952482	-0.0226498	0.112653	0.178635	-0.0013113	0.159383
11.0624	0.084877	-0.022769	0.108719	0.172079	-0.00178814	0.155509
11.0691	0.0747442	-0.023067	0.104308	0.164986	-0.00238419	0.150979
11.0757	0.0650883	-0.0235438	0.0994205	0.157833	-0.00309944	0.146091
11.0824	0.0561476	-0.0241995	0.0941753	0.15074	-0.00393391	0.141263
11.0891	0.0478625	-0.0249147	0.0889897	0.143826	-0.00500679	0.136554
11.0957	0.0404716	-0.0256896	0.0841022	0.13715	-0.0063777	0.131965
11.1024	0.0338554	-0.0264645	0.0796914	0.130653	-0.00810623	0.127494
11.109	0.0280142	-0.0272393	0.0756979	0.124514	-0.00995398	0.123143
11.1157	0.0228882	-0.0280142	0.0722408	0.118792	-0.0119805	0.11903
11.1224	0.0184178	-0.0287294	0.0691414	0.113547	-0.0138283	0.115454
11.129	0.0144839	-0.0294447	0.0664592	0.108838	-0.0154376	0.112534
11.1357	0.0110865	-0.03016	0.0642538	0.104606	-0.0166297	0.110269
11.1424	0.00810623	-0.0309348	0.0625253	0.100791	-0.0175238	0.108719
11.1491	0.00542402	-0.0317097	0.0611544	0.0975132	-0.0180602	0.107586
11.1557	0.00303984	-0.0324845	0.0601411	0.0947714	-0.018537	0.106812
11.1624	0.00089407	-0.0332594	0.0593066	0.0926852	-0.0188947	0.106215
11.1691	-0.0010133	-0.0340343	0.0585914	0.0912547	-0.0193715	0.105679
11.1757	-0.0028014	-0.0347495	0.0579357	0.0904202	-0.0199676	0.105143
11.1824	-0.0044107	-0.0353456	0.0573397	0.0900626	-0.0206232	0.104606
11.189	-0.0058413	-0.035882	0.0568628	0.0900626	-0.0209808	0.104129
11.1957	-0.0071526	-0.0363588	0.0565648	0.0902414	-0.0209808	0.103831
11.2024	-0.0083447	-0.0367165	0.0567436	0.0905395	-0.020504	0.103831
11.209	-0.0093579	-0.0370741	0.0575185	0.0907183	-0.0194907	0.10407
11.2157	-0.0101924	-0.0373721	0.0587106	0.0907779	-0.0183582	0.104547
11.2224	-0.010848	-0.0377297	0.0601411	0.0908375	-0.017345	0.105143
11.2291	-0.0113249	-0.038147	0.0613928	0.0908971	-0.0163913	0.105679
11.2357	-0.0117421	-0.0386238	0.062108	0.0908971	-0.015676	0.106096
11.2424	-0.0120401	-0.0392199	0.0621676	0.0907183	-0.0150204	0.106275
11.2491	-0.0122786	-0.0398755	0.0616908	0.090301	-0.0143051	0.106215
11.2557	-0.012517	-0.0405312	0.0610352	0.089705	-0.0135899	0.106037
11.2624	-0.0127554	-0.0411868	0.0604391	0.0889897	-0.0128746	0.105679
11.2691	-0.013113	-0.0417829	0.0600219	0.0883937	-0.0123382	0.105143
11.2757	-0.0134706	-0.0423193	0.0596642	0.0880361	-0.0119805	0.104487
11.2824	-0.0138879	-0.0427365	0.0591278	0.0878572	-0.0119805	0.103772
11.289	-0.0143647	-0.0430346	0.0582933	0.087738	-0.0120997	0.103176
11.2957	-0.0148416	-0.0432134	0.0572205	0.0876188	-0.0121593	0.102699
11.3024	-0.0153184	-0.0433326	0.0559688	0.0874996	-0.0120401	0.102162
11.309	-0.0157952	-0.0433922	0.0548363	0.087142	-0.0117421	0.101388
11.3157	-0.0162125	-0.0435114	0.0538826	0.0867248	-0.0115037	0.100374
11.3224	-0.0165701	-0.0436306	0.0530481	0.0861287	-0.0115633	0.0991821
11.3291	-0.0168681	-0.0438094	0.0523329	0.0854135	-0.0120997	0.09799
11.3357	-0.0172257	-0.0441074	0.0517368	0.0846982	-0.0130534	0.0970364
11.3424	-0.0175238	-0.0444651	0.0513196	0.0840425	-0.0141859	0.0964403
11.3491	-0.0178814	-0.0448823	0.0512004	0.0835657	-0.0152588	0.0961423
11.3557	-0.0182986	-0.0452995	0.0513792	0.0832081	-0.0160933	0.0960231
11.3624	-0.0187159	-0.045836	0.0516772	0.0829697	-0.0166893	0.0960827
11.369	-0.0192523	-0.0463128	0.051856	0.0826716	-0.0170469	0.0962019
11.3757	-0.0198483	-0.0467896	0.0516772	0.082314	-0.0172257	0.0962019
11.3824	-0.020504	-0.0472069	0.05126	0.0819564	-0.0172853	0.0961423
11.389	-0.0213385	-0.0475645	0.0506639	0.0814795	-0.0172853	0.0957847
11.3957	-0.0221729	-0.0479221	0.0501275	0.0810623	-0.017345	0.0950694
11.4024	-0.0231862	-0.0482202	0.0496507	0.0806451	-0.0175238	0.0941157
11.4091	-0.0241995	-0.0485182	0.0492334	0.0801086	-0.0178814	0.0931025
11.4157	-0.025332	-0.0487566	0.0487566	0.0795722	-0.0183582	0.0920892
11.4224	-0.0265241	-0.0490546	0.0483394	0.0789762	-0.0190139	0.0913143
11.4291	-0.0277758	-0.049293	0.0479221	0.0782013	-0.0196099	0.0907779
11.4357	-0.0289679	-0.0495911	0.0473857	0.077486	-0.020206	0.0904202
11.4424	-0.0302196	-0.0498295	0.0468493	0.0770092	-0.0206232	0.090301
11.449	-0.031352	-0.0500679	0.0462532	0.0767708	-0.0209808	0.0904202
11.4557	-0.0323653	-0.0502467	0.0455976	0.0768304	-0.0212193	0.0908971
11.4624	-0.033319	-0.0504255	0.0449419	0.07689	-0.0213981	0.0916719
11.469	-0.0340939	-0.0506043	0.0443459	0.0767708	-0.0216365	0.0923276
11.4757	-0.0347495	-0.0507236	0.043869	0.0763536	-0.0219345	0.092566
11.4824	-0.0352263	-0.0508428	0.0435114	0.0757575	-0.0221729	0.092268
11.4891	-0.0355244	-0.050962	0.043273	0.0751615	-0.0223517	0.0915527
11.4957	-0.0357628	-0.0510216	0.0430346	0.0748038	-0.0225902	0.0907779
11.5024	-0.035882	-0.0510812	0.0428557	0.0747442	-0.0228286	0.090301
11.5091	-0.0359416	-0.0510812	0.0426769	0.0748634	-0.0231266	0.0901818
11.5157	-0.0360012	-0.0510812	0.0425577	0.0751019	-0.0234246	0.090301
11.5224	-0.0360608	-0.0510216	0.0424385	0.0751615	-0.0235438	0.0905991
11.529	-0.0360608	-0.050962	0.0422597	0.0751019	-0.0234842	0.0908375
11.5357	-0.0360608	-0.0507832	0.0418425	0.0748634	-0.0231862	0.0910163
11.5424	-0.0360608	-0.0506043	0.0411868	0.074625	-0.0228286	0.0911355
11.549	-0.0359416	-0.0503063	0.0404716	0.074625	-0.0226498	0.0911951
11.5557	-0.0358224	-0.0500679	0.0401139	0.0748038	-0.0226498	0.0910163
11.5624	-0.0356436	-0.0498295	0.0401735	0.0751615	-0.0227094	0.0906587
11.5691	-0.0353456	-0.0496507	0.0407696	0.0754595	-0.0228286	0.0900626
11.5757	-0.0351071	-0.0495315	0.0414848	0.0755191	-0.022769	0.0893474
11.5824	-0.0348091	-0.0495315	0.0420809	0.0752211	-0.0225306	0.0885725
11.5891	-0.0345707	-0.0495315	0.0424385	0.074625	-0.0222325	0.0879169
11.5957	-0.0343323	-0.0496507	0.0425577	0.0739098	-0.0219345	0.0872612
11.6024	-0.0342727	-0.0498891	0.0427365	0.0731945	-0.0218153	0.0867248
11.609	-0.0342727	-0.0500679	0.0431538	0.0726581	-0.0219345	0.0862479
11.6157	-0.0343323	-0.0503063	0.0436902	0.0724196	-0.0222325	0.0856519
11.6224	-0.0344515	-0.0504851	0.044167	0.07236	-0.0227094	0.0850558
11.629	-0.0346303	-0.0506639	0.0442863	0.0724792	-0.0231266	0.0843406
11.6357	-0.0348091	-0.0506639	0.0439882	0.0725985	-0.0235438	0.0836253
11.6424	-0.0349283	-0.0506043	0.0434518	0.0725985	-0.0238419	0.0830889
11.6491	-0.0349283	-0.0504851	0.0429749	0.07236	-0.0241399	0.0827312
11.6557	-0.0348687	-0.0502467	0.0426173	0.0720024	-0.0244379	0.0824332
11.6624	-0.0346899	-0.0499487	0.0423789	0.0715852	-0.0246763	0.0821948
11.6691	-0.0343919	-0.0495911	0.0422597	0.0712872	-0.0248551	0.0817776
11.6757	-0.0339746	-0.0491738	0.0421405	0.0712276	-0.025034	0.0811815
11.6824	-0.0333786	-0.0488162	0.0421405	0.0711679	-0.025332	0.0805259
11.689	-0.0327229	-0.0484586	0.0423193	0.0711083	-0.02563	0.0798106
11.6957	-0.0320077	-0.0481606	0.0427365	0.0709891	-0.0258684	0.0792742
11.7024	-0.0311732	-0.0479221	0.0432134	0.0708699	-0.0259876	0.0789762
11.709	-0.0302792	-0.0476837	0.043869	0.0708103	-0.025928	0.0787973
11.7157	-0.0293851	-0.0475645	0.0445843	0.0706911	-0.0256896	0.0786185
11.7224	-0.0284314	-0.0474453	0.0454187	0.0703931	-0.0254512	0.0783801
11.7291	-0.0275373	-0.0473857	0.0462532	0.0699759	-0.025332	0.0780225
11.7357	-0.0265837	-0.0473261	0.0469685	0.0693798	-0.0254512	0.0776649
11.7424	-0.0256896	-0.0472665	0.0475645	0.0687838	-0.0257492	0.0776052
11.7491	-0.0248551	-0.0472665	0.0479817	0.0684261	-0.026226	0.0779033
11.7557	-0.0240207	-0.0472069	0.0482202	0.0682473	-0.0267029	0.0785589
11.7624	-0.0231862	-0.0472069	0.048399	0.0682473	-0.0270009	0.0793338
11.7691	-0.0224113	-0.0470877	0.0485182	0.0683665	-0.0271797	0.0801086
11.7757	-0.0216365	-0.0470281	0.0485778	0.0684261	-0.0272393	0.0807047
11.7824	-0.0208616	-0.0468493	0.0487566	0.0684857	-0.0272393	0.0811815
11.789	-0.020206	-0.0466704	0.0491738	0.0684261	-0.0274181	0.0814199
11.7957	-0.0195503	-0.0464916	0.0498295	0.0685453	-0.0277758	0.0815988
11.8024	-0.0190139	-0.0461936	0.0505447	0.0687242	-0.0283122	0.081718
11.809	-0.0185966	-0.0458956	0.05126	0.0691414	-0.028789	0.0818372
11.8157	-0.0182986	-0.0454783	0.0517368	0.0697374	-0.0290275	0.0820756
11.8224	-0.0181198	-0.0450015	0.0519753	0.0702739	-0.0288486	0.0824928
11.8291	-0.0181198	-0.0445247	0.0522733	0.0708103	-0.0282526	0.0830889
11.8357	-0.018239	-0.0439286	0.0526905	0.0711679	-0.0273585	0.0837445
11.8424	-0.0184774	-0.0433922	0.0532269	0.0715256	-0.0264645	0.0844598
11.8491	-0.0187755	-0.0428557	0.0537634	0.0718832	-0.0256896	0.085175
11.8557	-0.0191331	-0.0423193	0.054121	0.0723004	-0.025332	0.0858307
11.8624	-0.0194311	-0.0418425	0.0542998	0.0727177	-0.025332	0.0865459
11.869	-0.0197291	-0.0415444	0.054419	0.0730157	-0.02563	0.0872612
11.8757	-0.0199676	-0.041306	0.0546575	0.0730753	-0.026226	0.0877976
11.8824	-0.0201464	-0.041306	0.0550747	0.0728965	-0.0268817	0.0880361
11.889	-0.0203252	-0.0414252	0.0556707	0.0727773	-0.0275373	0.0877976
11.8957	-0.0204444	-0.0417233	0.0562668	0.0728369	-0.0281334	0.0872016
11.9024	-0.0206232	-0.0421405	0.0567436	0.0730157	-0.0287294	0.0864267
11.9091	-0.0207424	-0.0426769	0.0570416	0.0731349	-0.0295043	0.0856519
11.9157	-0.0209808	-0.0433922	0.0572801	0.0731349	-0.0303984	0.0849962
11.9224	-0.0212789	-0.0441074	0.0574589	0.0728369	-0.0314116	0.0845194
11.9291	-0.0215769	-0.0448227	0.0575781	0.0723004	-0.0324845	0.0842214
11.9357	-0.0219941	-0.0455976	0.0575185	0.0717044	-0.0332594	0.0839829
11.9424	-0.022471	-0.0462532	0.0571012	0.0709295	-0.0338554	0.0838041
11.949	-0.0229478	-0.0469089	0.0562072	0.0700951	-0.0343323	0.0833869
11.9557	-0.0235438	-0.0475049	0.0550151	0.069201	-0.0348687	0.0827909
11.9624	-0.0241399	-0.0479817	0.0537038	0.0683069	-0.035584	0.0818372
11.969	-0.0248551	-0.0483394	0.0525713	0.0675917	-0.0366569	0.0807047
11.9757	-0.02563	-0.048697	0.0516772	0.066936	-0.0380278	0.0795126
11.9824	-0.0265241	-0.048995	0.0507832	0.0662208	-0.0395775	0.0784993
11.9891	-0.0274181	-0.049293	0.0499487	0.0654459	-0.0411868	0.0777245
11.9957	-0.0283718	-0.0495911	0.0489354	0.0645518	-0.0427365	0.0772476
12.0024	-0.0293851	-0.0498891	0.0479221	0.0636578	-0.0442266	0.0770688
12.0091	-0.0302792	-0.0502467	0.0472069	0.0628233	-0.0455976	0.0771284
12.0157	-0.0311732	-0.0506043	0.0467896	0.062108	-0.0469089	0.077188
12.0224	-0.0319481	-0.050962	0.0466108	0.0615716	-0.0481606	0.0771284
12.029	-0.0326037	-0.0513792	0.046432	0.0612736	-0.049293	0.0767708
12.0357	-0.0331998	-0.0517368	0.046134	0.0610948	-0.0501871	0.0760555
12.0424	-0.0336766	-0.0520349	0.0455976	0.0609756	-0.050962	0.0751019
12.049	-0.0340343	-0.0522733	0.0448227	0.0608563	-0.0516176	0.0741482
12.0557	-0.0344515	-0.0525117	0.0439286	0.0606179	-0.0522733	0.0734925
12.0624	-0.0348091	-0.0527501	0.0430346	0.0604391	-0.0530481	0.0732541
12.0691	-0.0351667	-0.0529289	0.0422001	0.0603199	-0.0537038	0.0734925
12.0757	-0.0355244	-0.0531077	0.0414848	0.0603199	-0.054121	0.0739098
12.0824	-0.035882	-0.0533462	0.041008	0.0604391	-0.0543594	0.0742078
12.0891	-0.0362992	-0.053525	0.0405908	0.0607371	-0.0544786	0.0742078
12.0957	-0.0366569	-0.0537634	0.0402331	0.0610948	-0.0547171	0.074029
12.1024	-0.0370145	-0.0540614	0.0397563	0.0614524	-0.0551343	0.0737309
12.109	-0.0373721	-0.0542998	0.0392199	0.061512	-0.0556707	0.0735521
12.1157	-0.0377297	-0.0544786	0.0385642	0.0613332	-0.0563264	0.0733733
12.1224	-0.0380874	-0.0545979	0.0377297	0.0608563	-0.056982	0.0730753
12.129	-0.038445	-0.0547171	0.0365973	0.0602007	-0.0576377	0.0726581
12.1357	-0.0388622	-0.0546575	0.0351667	0.059545	-0.0582337	0.072062
12.1424	-0.0393391	-0.0545979	0.033617	0.0590682	-0.0585318	0.071466
12.1491	-0.0398755	-0.0543594	0.0321865	0.058949	-0.0587106	0.0710487
12.1557	-0.0404716	-0.0540018	0.0312328	0.0593066	-0.0587702	0.0711083
12.1624	-0.0411868	-0.0535846	0.0308156	0.0600815	-0.0588894	0.0717044
12.1691	-0.0419617	-0.0530481	0.030756	0.0610352	-0.0591278	0.0727177
12.1757	-0.0428557	-0.0524521	0.0308752	0.06181	-0.0594258	0.0738502
12.1824	-0.0437498	-0.0517964	0.0308752	0.0622272	-0.0596642	0.0746846
12.189	-0.0447035	-0.0512004	0.030756	0.0624061	-0.0599027	0.074923
12.1957	-0.0455976	-0.0506043	0.0305176	0.0624061	-0.0602007	0.0747442
12.2024	-0.0464916	-0.0500679	0.0303388	0.0623465	-0.0604391	0.0744462
12.209	-0.0473857	-0.0497103	0.0302196	0.0623465	-0.0604987	0.0742674
12.2157	-0.0481606	-0.0494123	0.03016	0.0622272	-0.0602603	0.074327
12.2224	-0.0488162	-0.0492334	0.0302196	0.0619888	-0.0596642	0.0745058
12.2291	-0.0494719	-0.0492334	0.0302196	0.0615716	-0.0590086	0.074625
12.2357	-0.0499487	-0.0492334	0.0300407	0.0610948	-0.0585318	0.0744462
12.2424	-0.0503659	-0.0493526	0.0297427	0.0606179	-0.0584722	0.0737905
12.2491	-0.0507236	-0.0494719	0.0292659	0.0599623	-0.0587702	0.0728369
12.2557	-0.0510216	-0.0496507	0.0286698	0.0591874	-0.0593662	0.0718236
12.2624	-0.0513196	-0.0498891	0.0279546	0.0582337	-0.0599623	0.0709891
12.2691	-0.0514984	-0.0501871	0.0272393	0.0573397	-0.0604987	0.0703931
12.2757	-0.0516772	-0.0505447	0.0262856	0.0567436	-0.0610352	0.0700355
12.2824	-0.051856	-0.0510216	0.0252128	0.0565052	-0.0616908	0.0696182
12.289	-0.0519753	-0.0514984	0.0240207	0.056684	-0.0624657	0.068903
12.2957	-0.0520945	-0.0520945	0.022769	0.0570416	-0.0633001	0.0680089
12.3024	-0.0522733	-0.0527501	0.0216365	0.0573993	-0.0641942	0.0671744
12.309	-0.0523925	-0.0534058	0.0206828	0.0573993	-0.0649095	0.0665784
12.3157	-0.0525117	-0.0540614	0.019908	0.0568628	-0.0654459	0.0664592
12.3224	-0.0526905	-0.0546575	0.0191927	0.0559092	-0.0658035	0.0666976
12.3291	-0.0528097	-0.0551939	0.018537	0.0547171	-0.0660419	0.0671148
12.3357	-0.0529289	-0.0556111	0.0180006	0.0535846	-0.06634	0.0674725
12.3424	-0.0530481	-0.0559688	0.0175238	0.0528693	-0.0666976	0.0677109
12.3491	-0.0531077	-0.0562668	0.0172257	0.0528097	-0.0670552	0.0676513
12.3557	-0.0531077	-0.0565052	0.0168681	0.0533462	-0.0673532	0.0672936
12.3624	-0.0530481	-0.0567436	0.0163913	0.054121	-0.0675917	0.0665784
12.369	-0.0529289	-0.0569224	0.0157356	0.0548363	-0.0676513	0.0656247
12.3757	-0.0527501	-0.0570416	0.01508	0.0551343	-0.0677705	0.0645518
12.3824	-0.0524521	-0.0572205	0.0146627	0.0550151	-0.0680685	0.063777
12.389	-0.0520945	-0.0573397	0.0146031	0.0546575	-0.0686646	0.0633597
12.3957	-0.0517368	-0.0573993	0.0146627	0.0541806	-0.0693202	0.0633001
12.4024	-0.05126	-0.0574589	0.014782	0.053823	-0.0698566	0.0634789
12.4091	-0.0507832	-0.0573993	0.0146627	0.0536442	-0.0699759	0.0638962
12.4157	-0.0501871	-0.0573397	0.0143051	0.0537038	-0.0697374	0.0643134
12.4224	-0.0495911	-0.0571609	0.0138283	0.0540614	-0.0692606	0.0648499
12.4291	-0.0488758	-0.0569224	0.013411	0.0544786	-0.0688434	0.0654459
12.4357	-0.0481009	-0.056684	0.0131726	0.0548959	-0.0686646	0.0661016
12.4424	-0.0472069	-0.0564456	0.0131726	0.0551343	-0.0687242	0.0668764
12.449	-0.0463128	-0.0562668	0.0135303	0.0550151	-0.0690222	0.0677109
12.4557	-0.0453591	-0.056088	0.0141263	0.0548363	-0.0693798	0.0685453
12.4624	-0.0444055	-0.0560284	0.0149012	0.0546575	-0.0697374	0.0691414
12.469	-0.0435114	-0.056088	0.0155568	0.0545979	-0.0700355	0.0694394
12.4757	-0.0427365	-0.0562072	0.0160933	0.0547171	-0.0703931	0.0693798
12.4824	-0.0420809	-0.056386	0.0162721	0.0547767	-0.0706315	0.0690222
12.4891	-0.041604	-0.0565648	0.0162125	0.0546575	-0.0707507	0.0685453
12.4957	-0.0412464	-0.0568032	0.0160933	0.0542998	-0.0707507	0.0681281
12.5024	-0.041008	-0.0569224	0.0160933	0.0537634	-0.0706315	0.0678897
12.5091	-0.0408888	-0.0570416	0.0162721	0.0530481	-0.0704527	0.0678897
12.5157	-0.0408292	-0.0570416	0.0166893	0.0523329	-0.0703335	0.0678897
12.5224	-0.04071	-0.056982	0.0172257	0.051856	-0.0702739	0.0678301
12.529	-0.0405908	-0.0568628	0.0177622	0.0516772	-0.0702143	0.0675321
12.5357	-0.0404716	-0.056684	0.0181794	0.051856	-0.0702739	0.0668764
12.5424	-0.0402331	-0.0565052	0.018537	0.0523925	-0.0703335	0.0659823
12.549	-0.0400543	-0.0563264	0.0186563	0.0530481	-0.0705123	0.0649691
12.5557	-0.0398755	-0.0562668	0.0185966	0.0536442	-0.0707507	0.0641942
12.5624	-0.0398159	-0.0562668	0.0184774	0.0540614	-0.0711679	0.0638366
12.5691	-0.0398159	-0.0563264	0.0183582	0.0541806	-0.0715852	0.0638962
12.5757	-0.0399947	-0.0565052	0.0184178	0.0542402	-0.0718236	0.064373
12.5824	-0.0402927	-0.0567436	0.0186563	0.0542402	-0.071764	0.0649095
12.5891	-0.0407696	-0.0570416	0.0191927	0.0542402	-0.071466	0.0653863
12.5957	-0.0413656	-0.0574589	0.0200272	0.0542998	-0.0710487	0.0655651
12.6024	-0.0420809	-0.0579357	0.0211	0.0542402	-0.0708103	0.0655651
12.609	-0.0428557	-0.0584722	0.0222325	0.054121	-0.0709891	0.0654459
12.6157	-0.0436902	-0.0590682	0.0231266	0.0540614	-0.0714064	0.0653863
12.6224	-0.0444651	-0.0596642	0.0238419	0.054121	-0.0719428	0.0655055
12.629	-0.0452995	-0.0603199	0.0243187	0.0543594	-0.0721812	0.0657439
12.6357	-0.0460744	-0.0609159	0.0246167	0.0545383	-0.0721216	0.0659227
12.6424	-0.0468493	-0.0614524	0.0249147	0.0545979	-0.0718236	0.0660419
12.6491	-0.0476241	-0.0619888	0.0250936	0.0544786	-0.0714064	0.0659227
12.6557	-0.0483394	-0.0624061	0.0250936	0.0541806	-0.0711083	0.0654459
12.6624	-0.0490546	-0.0627637	0.0248551	0.0537634	-0.0711083	0.0647306
12.6691	-0.0497103	-0.0630021	0.0246763	0.0534058	-0.071466	0.0638962
12.6757	-0.0502467	-0.0632405	0.0245571	0.0530481	-0.0721812	0.0630021
12.6824	-0.0507236	-0.0633597	0.0245571	0.0527501	-0.0730753	0.0623465
12.689	-0.0510812	-0.0635386	0.0244975	0.0526309	-0.0739098	0.0620484
12.6957	-0.0513196	-0.0637174	0.0241399	0.0528097	-0.0745654	0.0621676
12.7024	-0.0513196	-0.0638962	0.0234842	0.0534058	-0.0751019	0.0624657
12.709	-0.0512004	-0.0641346	0.022769	0.0541806	-0.0753403	0.0630021
12.7157	-0.0509024	-0.0644326	0.0222921	0.0550151	-0.0753999	0.0635982
12.7224	-0.0504255	-0.064671	0.0222921	0.0557303	-0.0752211	0.064373
12.7291	-0.0498295	-0.0649691	0.0228286	0.0563264	-0.0748038	0.0653863
12.7357	-0.0491738	-0.0652671	0.023663	0.0571012	-0.0743866	0.0665784
12.7424	-0.0484586	-0.0655055	0.0246763	0.0585914	-0.074029	0.0678897
12.7491	-0.0476837	-0.0657439	0.02563	0.0609756	-0.0737309	0.0693798
12.7557	-0.0469089	-0.0659227	0.0267625	0.0643134	-0.0734925	0.0711679
12.7624	-0.0461936	-0.0660419	0.0281334	0.0684261	-0.0729561	0.0734329
12.7691	-0.0454783	-0.0660419	0.0299811	0.0728965	-0.072062	0.0763536
12.7757	-0.0448227	-0.0660419	0.0323653	0.0773072	-0.0705719	0.0799894
12.7824	-0.044167	-0.0659227	0.0354052	0.0814795	-0.0686049	0.0841618
12.789	-0.0436902	-0.0658035	0.0389814	0.0854731	-0.0662804	0.0886917
12.7957	-0.0432134	-0.0656247	0.0428557	0.0892282	-0.0635386	0.0933409
12.8024	-0.0427961	-0.0653863	0.0468493	0.0926852	-0.0603795	0.097692
12.809	-0.0424981	-0.0652075	0.0508428	0.0957251	-0.0567436	0.101626
12.8157	-0.0422001	-0.0650287	0.0545979	0.0982285	-0.0524521	0.104964
12.8224	-0.0419617	-0.0648499	0.0580549	0.100195	-0.0476241	0.107706
12.8291	-0.0417829	-0.0647902	0.0610948	0.101566	-0.0425577	0.109911
12.8357	-0.0417233	-0.0647902	0.0635386	0.102341	-0.0377893	0.11158
12.8424	-0.0416636	-0.0649691	0.0651479	0.10258	-0.0337362	0.112712
12.8491	-0.0417233	-0.0652075	0.0656247	0.102222	-0.0308156	0.113249
12.8557	-0.0419021	-0.0655055	0.0649691	0.101507	-0.0290275	0.11307
12.8624	-0.0422597	-0.0658631	0.0632405	0.100493	-0.0281334	0.112176
12.869	-0.0428557	-0.0662804	0.0608563	0.0993013	-0.0280738	0.110865
12.8757	-0.043571	-0.0667572	0.0583529	0.0979304	-0.0286698	0.109255
12.8824	-0.0445247	-0.0671744	0.0562072	0.0963211	-0.0297427	0.107586
12.889	-0.0455976	-0.0675917	0.0545383	0.0945926	-0.0312328	0.106156
12.8957	-0.04673	-0.0680089	0.0531077	0.0926852	-0.0329614	0.104845
12.9024	-0.0478625	-0.0683069	0.0517368	0.0907779	-0.0349283	0.103474
12.9091	-0.048995	-0.0685453	0.0502467	0.0888705	-0.0369549	0.101924
12.9157	-0.0498891	-0.0687242	0.0484586	0.0869632	-0.039041	0.100076
12.9224	-0.0506639	-0.0688434	0.0464916	0.0850558	-0.041008	0.0979304
12.9291	-0.0511408	-0.0688434	0.0444055	0.0830293	-0.0428557	0.0958443
12.9357	-0.0513792	-0.0687838	0.0422597	0.0808835	-0.0447035	0.0938177
12.9424	-0.0513196	-0.0686646	0.0401735	0.0786185	-0.0466108	0.0919104
12.949	-0.050962	-0.0683069	0.038147	0.0761747	-0.048697	0.090003
12.9557	-0.0503659	-0.0678897	0.0362396	0.0736713	-0.0509024	0.0879765
12.9624	-0.0494719	-0.067234	0.0343323	0.0712872	-0.0531077	0.0858307
12.969	-0.0482798	-0.0663996	0.0324249	0.0690818	-0.0553131	0.0837445
12.9757	-0.0468493	-0.0653267	0.0305772	0.0671744	-0.0573397	0.0816584
12.9824	-0.0450611	-0.064075	0.0286698	0.0655651	-0.0591874	0.0796914
12.9891	-0.0430346	-0.0625849	0.0267625	0.064075	-0.0609756	0.0778437
12.9957	-0.0406504	-0.0609159	0.0249147	0.0626445	-0.0627637	0.0760555
13.0024	-0.0380874	-0.0591278	0.0232458	0.061214	-0.0644326	0.0743866
13.0091	-0.0352263	-0.0572205	0.0218153	0.0600219	-0.0660419	0.0729561
13.0157	-0.0321269	-0.0553131	0.0206828	0.0591278	-0.0673532	0.0716448
13.0224	-0.0289679	-0.0533462	0.0198483	0.0585914	-0.0685453	0.0704527
13.029	-0.0256896	-0.0513792	0.0193715	0.0583529	-0.0697374	0.0693798
13.0357	-0.0223517	-0.0495315	0.0191331	0.0579953	-0.0709891	0.0684261
13.0424	-0.0191331	-0.0478029	0.0190735	0.0574589	-0.07236	0.0677109
13.049	-0.0160933	-0.0461936	0.0190139	0.056684	-0.0736713	0.0674129
13.0557	-0.0132918	-0.0447631	0.0189543	0.0559688	-0.0746846	0.0675321
13.0624	-0.010848	-0.043571	0.0187755	0.0556111	-0.0753403	0.0679493
13.0691	-0.0088811	-0.0426769	0.0187159	0.0558496	-0.0755191	0.0686049
13.0757	-0.0075102	-0.0421405	0.0187755	0.0565648	-0.0752211	0.0693798
13.0824	-0.0067353	-0.0419021	0.0191331	0.0575185	-0.0745654	0.0702739
13.0891	-0.0066757	-0.0421405	0.0197887	0.0585318	-0.0737905	0.0712872
13.0957	-0.0072718	-0.0426769	0.0205636	0.0594854	-0.0728965	0.07236
13.1024	-0.0085831	-0.0436902	0.0213981	0.0602007	-0.0721812	0.0733137
13.109	-0.0104904	-0.0449419	0.0221133	0.0607371	-0.0715256	0.0739098
13.1157	-0.0129342	-0.0465512	0.0226498	0.0609159	-0.0710487	0.0741482
13.1224	-0.0157952	-0.0483394	0.0228286	0.0606179	-0.0706911	0.0740886
13.129	-0.0189543	-0.0503659	0.0228286	0.0598431	-0.0704527	0.0738502
13.1357	-0.0223517	-0.0525117	0.0225306	0.058651	-0.0703931	0.0736117
13.1424	-0.0258684	-0.0547767	0.0222325	0.0572801	-0.0703335	0.0731945
13.1491	-0.0293851	-0.0570416	0.0219345	0.0558496	-0.0703931	0.0726581
13.1557	-0.0328422	-0.0593662	0.0214577	0.0545979	-0.0706911	0.0719428
13.1624	-0.0362992	-0.0616908	0.0206828	0.0534654	-0.0712872	0.0711679
13.1691	-0.0395775	-0.0639558	0.0196099	0.0523925	-0.07236	0.0703335
13.1757	-0.0427961	-0.0661016	0.018239	0.05126	-0.0737309	0.0696778
13.1824	-0.0458956	-0.0681877	0.0167489	0.0501871	-0.0752807	0.0690222
13.189	-0.0487566	-0.0700951	0.015378	0.0490546	-0.0767112	0.0683069
13.1957	-0.0513792	-0.0718236	0.0141859	0.0480413	-0.0779629	0.0674129
13.2024	-0.053823	-0.0733137	0.0132322	0.0472069	-0.079155	0.0663996
13.209	-0.0559092	-0.074625	0.0123978	0.0465512	-0.0801682	0.0653267
13.2157	-0.0577569	-0.0757575	0.0117421	0.0460744	-0.0812411	0.0644326
13.2224	-0.0593066	-0.0767112	0.0110865	0.0456572	-0.0822544	0.0638962
13.2291	-0.0606179	-0.0775456	0.01055	0.0452399	-0.0832081	0.0635982
13.2357	-0.0616908	-0.0782013	0.0101328	0.0448823	-0.0839233	0.0633597
13.2424	-0.0625849	-0.0787377	0.00983477	0.0445843	-0.0845194	0.0630021
13.2491	-0.0633001	-0.079155	0.00971556	0.0445247	-0.0848174	0.0623465
13.2557	-0.0639558	-0.0795722	0.00977516	0.0445843	-0.0850558	0.0615716
13.2624	-0.0644922	-0.0798702	0.00989437	0.0446439	-0.0852346	0.0609159
13.2691	-0.0650287	-0.0801682	0.0100136	0.0447631	-0.0854731	0.0603795
13.2757	-0.0654459	-0.0804663	0.00989437	0.0449419	-0.0858903	0.0600219
13.2824	-0.0658631	-0.0807643	0.00965595	0.0451803	-0.0864267	0.0599027
13.289	-0.0662208	-0.0810623	0.00917911	0.0455379	-0.0869632	0.0599027
13.2957	-0.0665188	-0.0813603	0.00864267	0.0459552	-0.0875592	0.0599027
13.3024	-0.0667572	-0.0816584	0.00822544	0.0463724	-0.0879765	0.0599027
13.309	-0.066936	-0.082016	0.00804663	0.0466108	-0.0882149	0.0597835
[truncated: 2,503 more rows]

## Sheet: BETA
Time (min)	A280
			EXTL3	EXTL3	CSGALNACT2	CSGALNACT2
	Tetra-BETA	TetraP-BETA	Tetra-BETA	TetraP-BETA	Tetra-BETA	TetraP-BETA
0.001133	-0.0038743	-0.0061989	-0.06372	-0.04238	0.016034	0.011683
0.0078	-0.0041127	-0.0063777	-0.06384	-0.04256	0.016093	0.01204
0.014467	-0.0044703	-0.0064969	-0.06384	-0.04321	0.016332	0.012219
0.021133	-0.004828	-0.0064969	-0.06372	-0.04429	0.01663	0.012219
0.0278	-0.0051856	-0.0063777	-0.0636	-0.04548	0.016868	0.011981
0.034467	-0.0054836	-0.0061989	-0.06354	-0.04649	0.017107	0.011504
0.041133	-0.005722	-0.0059009	-0.06372	-0.04709	0.017345	0.011027
0.0478	-0.0058413	-0.0056028	-0.06413	-0.04727	0.017643	0.010669
0.054467	-0.0058413	-0.0052452	-0.06479	-0.04727	0.017881	0.010669
0.061133	-0.005722	-0.004828	-0.06545	-0.04727	0.018001	0.010967
0.0678	-0.0056028	-0.0044703	-0.06604	-0.04727	0.018001	0.011384
0.074467	-0.005424	-0.0040531	-0.06646	-0.04739	0.017941	0.011683
0.081133	-0.0051856	-0.0037551	-0.06676	-0.04762	0.017941	0.011861
0.0878	-0.0050068	-0.0033975	-0.067	-0.04792	0.01806	0.011802
0.094467	-0.004828	-0.003159	-0.06723	-0.04828	0.018358	0.011683
0.101133	-0.0046492	-0.0029802	-0.06747	-0.0487	0.018775	0.011683
0.1078	-0.0044703	-0.0028014	-0.06747	-0.049	0.019133	0.011861
0.114467	-0.0042915	-0.0026226	-0.06723	-0.04917	0.019431	0.011981
0.121133	-0.0041127	-0.0024438	-0.06682	-0.04917	0.01955	0.011981
0.1278	-0.0039339	-0.002265	-0.0664	-0.04905	0.01961	0.011802
0.134467	-0.0036955	-0.0021458	-0.06622	-0.04888	0.01955	0.011504
0.141133	-0.0035167	-0.001967	-0.06634	-0.04876	0.019491	0.011146
0.1478	-0.0033379	-0.0019073	-0.06658	-0.04876	0.019312	0.011086
0.154467	-0.0032187	-0.0017881	-0.06676	-0.04894	0.019133	0.011265
0.161133	-0.003159	-0.0017285	-0.0667	-0.04923	0.019014	0.011683
0.1678	-0.0032187	-0.0017881	-0.06634	-0.04947	0.019014	0.012338
0.174467	-0.0033379	-0.0018477	-0.06592	-0.04965	0.018954	0.012934
0.181133	-0.0035763	-0.0020266	-0.06551	-0.04965	0.018835	0.013471
0.1878	-0.0039339	-0.002265	-0.06527	-0.04941	0.018537	0.013649
0.194467	-0.0043511	-0.002563	-0.06515	-0.04917	0.01806	0.01359
0.201133	-0.0047684	-0.002861	-0.06515	-0.04905	0.017703	0.013113
0.2078	-0.0053048	-0.0032187	-0.06509	-0.04911	0.017703	0.012517
0.214467	-0.0057817	-0.0035167	-0.06503	-0.04935	0.01812	0.01204
0.221133	-0.0061989	-0.0037551	-0.06485	-0.04959	0.018835	0.011861
0.2278	-0.0065565	-0.0039935	-0.06455	-0.04965	0.01955	0.01204
0.234467	-0.0068545	-0.0042319	-0.06431	-0.04935	0.019908	0.012517
0.241133	-0.0070333	-0.0043511	-0.06425	-0.0487	0.019968	0.013113
0.2478	-0.0071526	-0.0043511	-0.06437	-0.0478	0.01967	0.01353
0.254467	-0.0071526	-0.0043511	-0.06467	-0.04691	0.019252	0.013709
0.261133	-0.0071526	-0.0041723	-0.06485	-0.04607	0.018954	0.01359
0.2678	-0.0070333	-0.0039935	-0.06497	-0.04542	0.018716	0.013292
0.274467	-0.0069141	-0.0037551	-0.06497	-0.04506	0.018477	0.012755
0.281133	-0.0067949	-0.0033975	-0.06485	-0.04482	0.018299	0.012219
0.2878	-0.0066757	-0.0030994	-0.06479	-0.04458	0.01812	0.011683
0.294467	-0.0064969	-0.0027418	-0.06491	-0.04417	0.018001	0.011384
0.301133	-0.0063181	-0.0025034	-0.06509	-0.04357	0.01806	0.011325
0.3078	-0.0061393	-0.0023246	-0.06533	-0.04268	0.018239	0.011384
0.314467	-0.0059605	-0.002265	-0.06562	-0.04172	0.018477	0.011563
0.321133	-0.005722	-0.0023842	-0.0658	-0.04083	0.018775	0.011623
0.3278	-0.0054836	-0.002563	-0.0658	-0.03999	0.019014	0.011563
0.334467	-0.0052452	-0.0029206	-0.06568	-0.03922	0.019133	0.011384
0.341133	-0.0050664	-0.0033379	-0.06551	-0.03868	0.019193	0.010967
0.3478	-0.004828	-0.0037551	-0.06521	-0.03833	0.019133	0.01055
0.354467	-0.0046492	-0.0041723	-0.06497	-0.03791	0.018954	0.010133
0.361133	-0.0044703	-0.00453	-0.06467	-0.03743	0.018716	0.009835
0.3678	-0.0044107	-0.004828	-0.06437	-0.03678	0.018537	0.009596
0.374467	-0.0043511	-0.0050664	-0.06425	-0.036	0.018358	0.009418
0.381133	-0.0042915	-0.005126	-0.06419	-0.03523	0.018239	0.009179
0.3878	-0.0042915	-0.0051856	-0.06425	-0.03457	0.018179	0.008881
0.394467	-0.0042319	-0.005126	-0.06431	-0.03392	0.018179	0.008583
0.401133	-0.0042319	-0.0050068	-0.06413	-0.03314	0.01812	0.008583
0.4078	-0.0042915	-0.0048876	-0.06384	-0.03213	0.01806	0.009
0.414467	-0.0043511	-0.0047088	-0.06354	-0.03093	0.018001	0.009835
0.421133	-0.00453	-0.0044107	-0.06354	-0.02962	0.017941	0.011027
0.4278	-0.0047088	-0.0041127	-0.06384	-0.02849	0.017881	0.012338
0.434467	-0.0050068	-0.0038147	-0.06431	-0.0276	0.017703	0.013351
0.441133	-0.0053644	-0.0033975	-0.06479	-0.02694	0.017464	0.014007
0.4478	-0.0056624	-0.0029802	-0.06503	-0.02652	0.017047	0.014186
0.454467	-0.0060201	-0.002563	-0.06485	-0.02623	0.01651	0.014007
0.461133	-0.0063181	-0.0021458	-0.06449	-0.02587	0.016034	0.013649
0.4678	-0.0064969	-0.0017881	-0.06413	-0.02539	0.015914	0.013232
0.474467	-0.0066161	-0.0014305	-0.06407	-0.02474	0.016093	0.012815
0.481133	-0.0066161	-0.0011921	-0.06419	-0.02402	0.01651	0.012398
0.4878	-0.0065565	-0.0010729	-0.06449	-0.02337	0.017047	0.012159
0.494467	-0.0064373	-0.0009537	-0.06479	-0.02271	0.017405	0.011981
0.501133	-0.0062585	-0.0009537	-0.06509	-0.02199	0.017583	0.011921
0.5078	-0.0060797	-0.0010133	-0.06533	-0.02116	0.017703	0.011921
0.514467	-0.0059605	-0.0010729	-0.06568	-0.02038	0.017881	0.011861
0.521133	-0.0057817	-0.0011325	-0.06598	-0.01979	0.018179	0.011683
0.5278	-0.0056028	-0.0011921	-0.06634	-0.01949	0.018775	0.011325
0.534467	-0.0054836	-0.0012517	-0.06664	-0.01949	0.019431	0.010908
0.541133	-0.0053048	-0.0013113	-0.06706	-0.01949	0.019968	0.010371
0.5478	-0.005126	-0.0013113	-0.06747	-0.01931	0.020325	0.009835
0.554467	-0.0048876	-0.0013709	-0.06801	-0.01895	0.020504	0.009298
0.561133	-0.0047088	-0.0014305	-0.06855	-0.01854	0.020504	0.008941
0.5678	-0.0044703	-0.0014305	-0.06896	-0.01818	0.020385	0.008881
0.574467	-0.0042915	-0.0014901	-0.06926	-0.018	0.020266	0.00906
0.581133	-0.0041723	-0.0015497	-0.06932	-0.018	0.020087	0.009418
0.5878	-0.0041723	-0.0016093	-0.06926	-0.01812	0.01967	0.009775
0.594467	-0.0041723	-0.0016689	-0.06908	-0.01836	0.019073	0.010192
0.601133	-0.0043511	-0.0016689	-0.06902	-0.01866	0.018299	0.01055
0.6078	-0.00453	-0.0016689	-0.06914	-0.01878	0.017703	0.010908
0.614467	-0.0047684	-0.0016093	-0.06932	-0.01842	0.017405	0.011265
0.621133	-0.0050664	-0.0015497	-0.06962	-0.01758	0.017643	0.011623
0.6278	-0.0053048	-0.0015497	-0.06986	-0.01645	0.018179	0.011861
0.634467	-0.0055432	-0.0014901	-0.06992	-0.01532	0.018775	0.011981
0.641133	-0.005722	-0.0014305	-0.06986	-0.01454	0.019193	0.01204
0.6478	-0.0057817	-0.0014901	-0.06956	-0.01425	0.019193	0.01204
0.654467	-0.0058413	-0.0014901	-0.06926	-0.01431	0.018775	0.011861
0.661133	-0.0057817	-0.0015497	-0.06896	-0.01454	0.018001	0.011504
0.6678	-0.0056028	-0.0016093	-0.06884	-0.01478	0.017107	0.010967
0.674467	-0.005424	-0.0016689	-0.06902	-0.01502	0.016332	0.010371
0.681133	-0.0052452	-0.0017285	-0.06956	-0.01514	0.015855	0.009775
0.6878	-0.0050068	-0.0017285	-0.07033	-0.01526	0.015736	0.009179
0.694467	-0.004828	-0.0017285	-0.07105	-0.01532	0.015974	0.008643
0.701133	-0.0046492	-0.0016689	-0.07164	-0.0152	0.016451	0.008225
0.7078	-0.00453	-0.0016093	-0.072	-0.01514	0.016749	0.007927
0.714467	-0.0044703	-0.0014901	-0.07224	-0.0152	0.016689	0.007927
0.721133	-0.0044107	-0.0013709	-0.0726	-0.01544	0.016212	0.008166
0.7278	-0.00453	-0.0013113	-0.07308	-0.01597	0.015557	0.008762
0.734467	-0.0046492	-0.0011921	-0.07343	-0.01651	0.014961	0.009477
0.741133	-0.0047684	-0.0010729	-0.07367	-0.01693	0.014663	0.010252
0.7478	-0.0049472	-0.0010133	-0.07373	-0.01705	0.014722	0.010967
0.754467	-0.005126	-0.0009537	-0.07373	-0.01687	0.01508	0.011504
0.761133	-0.0052452	-0.0008941	-0.07379	-0.01657	0.015557	0.011742
0.7678	-0.0052452	-0.0008345	-0.07403	-0.01627	0.015914	0.011742
0.774467	-0.0052452	-0.0008941	-0.07439	-0.01615	0.016153	0.011563
0.781133	-0.0050664	-0.0009537	-0.0748	-0.01633	0.016153	0.011325
0.7878	-0.0048876	-0.0011325	-0.0754	-0.01669	0.016034	0.011206
0.794467	-0.00453	-0.0013113	-0.07612	-0.01717	0.015914	0.011444
0.801133	-0.0041723	-0.0015497	-0.07683	-0.01752	0.015914	0.011802
0.8078	-0.0038147	-0.0018477	-0.07737	-0.01782	0.015974	0.0121
0.814467	-0.0034571	-0.0020862	-0.07778	-0.01782	0.015914	0.012219
0.821133	-0.003159	-0.0023246	-0.07802	-0.0177	0.015736	0.01204
0.8278	-0.0029802	-0.0024438	-0.07838	-0.01746	0.015378	0.011742
0.834467	-0.002861	-0.002563	-0.07892	-0.01711	0.014961	0.011504
0.841133	-0.0027418	-0.0025034	-0.07957	-0.01687	0.014484	0.011444
0.8478	-0.0027418	-0.0023842	-0.08029	-0.01681	0.014186	0.011623
0.854467	-0.0028014	-0.0022054	-0.08088	-0.01687	0.014007	0.011861
0.861133	-0.002861	-0.0020266	-0.08124	-0.01699	0.013947	0.0121
0.8678	-0.0029206	-0.0017881	-0.08154	-0.01699	0.014007	0.012279
0.874467	-0.0029802	-0.0016093	-0.08184	-0.01681	0.014126	0.012457
0.881133	-0.0030398	-0.0014901	-0.08225	-0.01651	0.014365	0.012517
0.8878	-0.0030398	-0.0014305	-0.08273	-0.01639	0.014603	0.012577
0.894467	-0.0030994	-0.0014305	-0.08321	-0.01651	0.01502	0.012577
0.901133	-0.003159	-0.0014305	-0.08368	-0.01699	0.015557	0.012636
0.9078	-0.0032187	-0.0014901	-0.08416	-0.01758	0.016093	0.012755
0.914467	-0.0033379	-0.0016093	-0.0847	-0.01806	0.01651	0.012696
0.921133	-0.0034571	-0.0017285	-0.08541	-0.0183	0.016749	0.012398
0.9278	-0.0035167	-0.0017881	-0.08619	-0.0183	0.016749	0.011802
0.934467	-0.0035763	-0.0018477	-0.08702	-0.01818	0.016451	0.011086
0.941133	-0.0036359	-0.0018477	-0.0878	-0.01818	0.015974	0.01061
0.9478	-0.0035763	-0.0019073	-0.08851	-0.01836	0.015438	0.01061
0.954467	-0.0034571	-0.0019073	-0.08917	-0.01889	0.014961	0.011027
0.961133	-0.0032187	-0.001967	-0.08994	-0.01961	0.014603	0.011623
0.9678	-0.0029802	-0.0020266	-0.09072	-0.02044	0.014484	0.011921
0.974467	-0.0027418	-0.0021458	-0.09161	-0.02122	0.014603	0.011802
0.981133	-0.0024438	-0.0023246	-0.09245	-0.02176	0.014961	0.011444
0.9878	-0.0022054	-0.0025034	-0.0931	-0.02199	0.015378	0.011086
0.994467	-0.0020266	-0.0027418	-0.09358	-0.02187	0.015557	0.011086
1.00113	-0.0019073	-0.0029802	-0.09388	-0.02158	0.015497	0.011444
1.0078	-0.0018477	-0.0032187	-0.09418	-0.02122	0.015378	0.01204
1.01447	-0.0019073	-0.0033975	-0.09459	-0.02104	0.015259	0.012517
1.02113	-0.0020266	-0.0034571	-0.09537	-0.02122	0.015199	0.012755
1.0278	-0.0022054	-0.0033975	-0.09632	-0.02158	0.015259	0.012696
1.03447	-0.0023842	-0.0032187	-0.09739	-0.02187	0.015259	0.012279
1.04113	-0.002563	-0.0029206	-0.09853	-0.02187	0.01502	0.011623
1.0478	-0.0026226	-0.002563	-0.0996	-0.02152	0.014663	0.011027
1.05447	-0.0026226	-0.0020862	-0.10067	-0.0211	0.014305	0.01055
1.06113	-0.002563	-0.0016093	-0.1018	-0.02086	0.014126	0.010371
1.0678	-0.002265	-0.0011921	-0.103	-0.02092	0.014305	0.010312
1.07447	-0.0019073	-0.0007749	-0.10401	-0.02128	0.014663	0.010312
1.08113	-0.0014305	-0.0005364	-0.10484	-0.02176	0.01508	0.010252
1.0878	-0.0008345	-0.0003576	-0.10538	-0.02217	0.015318	0.010133
1.09447	-0.000298	-0.0002384	-0.10586	-0.02253	0.015259	0.010073
1.10113	0.00023842	-0.0002384	-0.10645	-0.02289	0.014961	0.010252
1.1078	0.00059605	-0.0003576	-0.10729	-0.02331	0.014544	0.010729
1.11447	0.00089407	-0.0004768	-0.10836	-0.02378	0.014305	0.011325
1.12113	0.00095367	-0.0006557	-0.10943	-0.02438	0.014246	0.011921
1.1278	0.00089407	-0.0008345	-0.11051	-0.02497	0.014424	0.012398
1.13447	0.00065565	-0.0009537	-0.11158	-0.02563	0.014663	0.012815
1.14113	0.00029802	-0.0010729	-0.11265	-0.02623	0.014901	0.013173
1.1478	-0.0001192	-0.0010729	-0.11379	-0.02676	0.01502	0.013471
1.15447	-0.0005364	-0.0010729	-0.1148	-0.02736	0.015199	0.013709
1.16113	-0.0008345	-0.0010133	-0.11563	-0.02813	0.015378	0.013828
1.1678	-0.0010729	-0.0009537	-0.11623	-0.02891	0.015676	0.013709
1.17447	-0.0011325	-0.0008345	-0.11653	-0.02962	0.015855	0.013351
1.18113	-0.0010729	-0.0007153	-0.11683	-0.03004	0.015736	0.012815
1.1878	-0.0008345	-0.000596	-0.11706	-0.0301	0.015438	0.012219
1.19447	-0.000596	-0.0005364	-0.11742	-0.02998	0.01502	0.011623
1.20113	-0.000298	-0.0005364	-0.1179	-0.0298	0.014782	0.011384
1.2078	0	-0.000596	-0.11843	-0.0298	0.014782	0.011504
1.21447	0.00017881	-0.0007153	-0.11903	-0.03016	0.01502	0.0121
1.22113	0.00035763	-0.0008345	-0.11951	-0.03058	0.015438	0.012934
1.2278	0.00035763	-0.0009537	-0.11992	-0.03099	0.015855	0.013769
1.23447	0.00029802	-0.0011325	-0.12022	-0.03123	0.016212	0.014305
1.24113	0.00017881	-0.0012517	-0.12034	-0.03135	0.01663	0.014603
1.2478	5.9605e-05	-0.0013709	-0.12028	-0.03153	0.017166	0.014842
1.25447	-0.0001192	-0.0013709	-0.12004	-0.03201	0.017822	0.01508
1.26113	-0.0002384	-0.0013709	-0.11981	-0.03272	0.018299	0.015497
1.2678	-0.000298	-0.0012517	-0.11957	-0.03368	0.018597	0.016093
1.27447	-0.0003576	-0.0010729	-0.11939	-0.03469	0.018537	0.016689
1.28113	-0.000298	-0.0008345	-0.11921	-0.03564	0.018239	0.017166
1.2878	-0.0002384	-0.000596	-0.11885	-0.03654	0.017762	0.017643
1.29447	-0.0001788	-0.000298	-0.11832	-0.03713	0.017405	0.018001
1.30113	-0.0001788	5.9605e-05	-0.11748	-0.03737	0.017166	0.018477
1.3078	-0.0001192	0.00035763	-0.11647	-0.03713	0.017226	0.019193
1.31447	-5.96e-05	0.00071526	-0.11528	-0.0366	0.017345	0.020146
1.32113	0	0.00101328	-0.1142	-0.03588	0.017405	0.0211
1.3278	0	0.0013113	-0.11331	-0.03523	0.017166	0.021875
1.33447	5.9605e-05	0.00154972	-0.11271	-0.03469	0.016689	0.022173
1.34113	0.00011921	0.00184774	-0.11253	-0.03433	0.016093	0.021935
1.3478	0.00023842	0.00208616	-0.11259	-0.03403	0.015736	0.021279
1.35447	0.00035763	0.00232458	-0.11271	-0.03374	0.015795	0.020742
1.36113	0.00047684	0.0025034	-0.11271	-0.03338	0.016034	0.020385
1.3678	0.00065565	0.00274181	-0.11259	-0.03302	0.016391	0.020385
1.37447	0.00089407	0.00292063	-0.11241	-0.03278	0.01663	0.020504
1.38113	0.00119209	0.00309944	-0.11235	-0.03266	0.016868	0.020683
1.3878	0.00149012	0.00333786	-0.11247	-0.03272	0.017345	0.020921
1.39447	0.00196695	0.00357628	-0.11289	-0.03302	0.018179	0.021458
1.40113	0.0026226	0.0038743	-0.11343	-0.03332	0.019431	0.022471
1.4078	0.00339746	0.00423193	-0.11384	-0.03344	0.020802	0.024021
1.41447	0.00441074	0.00470877	-0.1139	-0.0332	0.022292	0.026107
1.42113	0.00560284	0.00530481	-0.11373	-0.03266	0.023842	0.028431
1.4278	0.00691414	0.00607967	-0.11325	-0.03183	0.025392	0.030816
1.43447	0.00834465	0.00703335	-0.11277	-0.03111	0.02712	0.032961
1.44113	0.00989437	0.00810623	-0.11224	-0.03052	0.029027	0.034809
1.4478	0.0115037	0.00929832	-0.11158	-0.0301	0.031173	0.036418
1.45447	0.0130534	0.0106096	-0.11081	-0.02956	0.033438	0.037849
1.46113	0.0145435	0.0119805	-0.10991	-0.02873	0.035703	0.03922
1.4678	0.0159144	0.0133514	-0.10872	-0.0276	0.037611	0.040531
1.47447	0.0172257	0.014782	-0.10741	-0.02611	0.039041	0.041842
1.48113	0.0184178	0.0160932	-0.10574	-0.02444	0.039995	0.042975
1.4878	0.0195503	0.0174046	-0.10371	-0.02247	0.04065	0.043869
1.49447	0.0206232	0.0185966	-0.10127	-0.02027	0.041068	0.044465
1.50113	0.0216365	0.0196695	-0.09841	-0.01776	0.041485	0.044763
1.5078	0.0225902	0.0206232	-0.09537	-0.0152	0.041902	0.044823
1.51447	0.0234246	0.0213981	-0.09215	-0.01281	0.04226	0.045002
1.52113	0.0241995	0.0220537	-0.08905	-0.01091	0.042379	0.045419
1.5278	0.0248551	0.0226498	-0.08613	-0.00948	0.042439	0.046134
1.53447	0.0253916	0.0231266	-0.08357	-0.00829	0.042439	0.04679
1.54113	0.0258088	0.0235438	-0.08142	-0.00703	0.042498	0.047326
1.5478	0.0259876	0.0239611	-0.07969	-0.00566	0.042856	0.047505
1.55447	0.0261068	0.0243783	-0.07832	-0.00399	0.043333	0.047565
1.56113	0.0261068	0.0248551	-0.07719	-0.00221	0.043929	0.047445
1.5678	0.0259876	0.025332	-0.07629	-0.00042	0.044465	0.047266
1.57447	0.0258088	0.0258088	-0.07558	0.001073	0.045002	0.047088
1.58113	0.02563	0.026226	-0.0748	0.002265	0.045538	0.046968
1.5878	0.0253916	0.0267029	-0.07409	0.003159	0.046074	0.046968
1.59447	0.0252128	0.0270605	-0.07355	0.003815	0.046432	0.047088
1.60113	0.0249743	0.0273585	-0.07325	0.004411	0.046551	0.047445
1.6078	0.0247955	0.0275373	-0.07325	0.005245	0.046492	0.048041
1.61447	0.0246167	0.0277162	-0.07308	0.006735	0.04673	0.049829
1.62113	0.0244975	0.0277758	-0.07033	0.01061	0.049293	0.056863
1.6278	0.0244975	0.027895	-0.05674	0.02259	0.061452	0.083148
1.63447	0.0245571	0.0279546	-0.00811	0.058234	0.104785	0.165641
1.64113	0.0247359	0.0280738	0.130415	0.150919	0.230134	0.380754
1.6478	0.0250339	0.028193	0.457764	0.35888	0.531554	0.855684
1.65447	0.0254512	0.0283718	1.11884	0.765383	1.14948	1.7637
1.66113	0.0260472	0.0285506	2.28751	1.46925	2.25568	3.29942
1.6678	0.0268221	0.028789	4.1312	2.56574	4.02004	5.63818
1.67447	0.0276566	0.0290275	6.76984	4.12619	6.57201	8.89754
1.68113	0.0286698	0.0293255	10.2476	6.18571	9.9749	13.1178
1.6878	0.0297427	0.0296235	14.5275	8.74507	14.2229	18.2678
1.69447	0.031054	0.0299811	19.51	11.7864	19.2587	24.2711
1.70113	0.0324845	0.030458	25.0647	15.2943	24.9996	31.038
1.7078	0.0341535	0.0311136	31.0625	19.2731	31.3604	38.4896
1.71447	0.0360608	0.0320673	37.4007	23.751	38.2667	46.5667
1.72113	0.0383258	0.0334382	44.0134	28.7718	45.6589	55.2269
1.7278	0.041008	0.035286	50.8722	34.3794	53.4926	64.4343
1.73447	0.0442266	0.0379085	57.9764	40.6048	61.7365	74.1513
1.74113	0.0482202	0.0413656	65.3401	47.4608	70.3681	84.3337
1.7478	0.0532866	0.0460744	72.9804	54.9456	79.3662	94.9288
1.75447	0.0596643	0.0522733	80.9104	63.0459	88.7011	105.871
1.76113	0.0679493	0.0603795	89.1345	71.7344	98.3233	117.073
1.7678	0.0787377	0.0711679	97.6433	80.9591	108.153	128.418
1.77447	0.0931025	0.0853538	106.404	90.6318	118.076	139.75
1.78113	0.112355	0.104308	115.351	100.624	127.944	150.889
1.7878	0.138342	0.12964	124.377	110.775	137.592	161.641
1.79447	0.173271	0.163436	133.352	120.92	146.859	171.838
1.80113	0.219464	0.20802	142.152	130.925	155.626	181.371
1.8078	0.279129	0.265718	150.711	140.729	163.857	190.23
1.81447	0.353813	0.338256	159.046	150.364	171.616	198.525
1.82113	0.443876	0.426412	167.237	159.926	179.034	206.461
1.8278	0.548124	0.529528	175.325	169.482	186.208	214.243
1.83447	0.6634	0.64528	183.177	178.933	193.065	221.926
1.84113	0.784814	0.769258	190.369	187.891	199.236	229.257
1.8478	0.905633	0.895441	196.171	195.63	204.039	235.589
1.85447	1.01793	1.01608	199.68	201.197	206.6	239.95
1.86113	1.11318	1.12289	200.046	203.629	206.078	241.256
1.8678	1.18339	1.20747	196.715	202.212	201.912	238.61
1.87447	1.22201	1.26249	189.576	196.681	193.987	231.558
1.88113	1.22476	1.28251	178.981	187.277	182.657	220.212
1.8878	1.18995	1.26463	165.636	174.666	168.646	205.205
1.89447	1.11884	1.20878	150.446	159.762	152.87	187.521
1.90113	1.01525	1.11753	134.346	143.549	136.268	168.281
1.9078	0.885129	0.995874	118.18	126.933	119.676	148.56
1.91447	0.735641	0.850618	102.636	110.67	103.767	129.264
1.92113	0.574768	0.689566	88.2201	95.3463	89.0447	111.097
1.9278	0.41014	0.520766	75.2804	81.3964	75.8576	94.5652
1.93447	0.24879	0.351787	64.0304	69.1258	64.4246	80.0048
1.94113	0.0962615	0.189304	54.5705	58.7182	54.8419	67.6053
1.9478	-0.0431538	0.0383258	46.8903	50.2313	47.0818	57.414
1.95447	-0.166774	-0.0975132	40.8648	43.5879	40.9926	49.336
1.96113	-0.273228	-0.215948	36.2601	38.5821	36.3151	43.1437
1.9678	-0.362098	-0.316083	32.7635	34.9085	32.7209	38.5073
1.97447	-0.433803	-0.39804	30.0324	32.2108	29.866	35.0432
1.98113	-0.489354	-0.462711	27.7502	30.1353	27.4433	32.3688
1.9878	-0.530124	-0.511408	25.6681	28.3782	25.2207	30.1506
1.99447	-0.557721	-0.545859	23.6253	26.7139	23.0546	28.1341
2.00113	-0.573933	-0.568032	21.547	25.0048	20.8843	26.1551
2.0078	-0.58049	-0.579834	19.4287	23.1952	18.7131	24.1352
2.01447	-0.579059	-0.583053	17.3128	21.2933	16.5839	22.065
2.02113	-0.57137	-0.579476	15.2645	19.3487	14.5563	19.9814
2.0278	-0.558853	-0.570595	13.3506	17.4296	12.6879	17.9448
2.03447	-0.542879	-0.55784	11.6228	15.6036	11.0211	16.0185
2.04113	-0.5247	-0.542521	10.1097	13.9251	9.57573	14.2545
2.0478	-0.505507	-0.525653	8.81487	12.4283	8.34853	12.6854
2.05447	-0.486195	-0.508308	7.7216	11.1266	7.31814	11.3233
2.06113	-0.467777	-0.491262	6.80095	10.015	6.45238	10.1621
2.0678	-0.45085	-0.475287	6.019	9.07606	5.71573	9.18323
2.07447	-0.436127	-0.461101	5.34332	8.28516	5.07575	8.36045
2.08113	-0.423968	-0.449121	4.74674	7.61461	4.50677	7.66432
2.0878	-0.41467	-0.439763	4.20988	7.03728	3.99226	7.06577
2.09447	-0.408292	-0.433147	3.72261	6.52826	3.52556	6.53827
2.10113	-0.404775	-0.429392	3.28374	6.06626	3.10856	6.05941
2.1078	-0.403821	-0.428259	2.89828	5.63323	2.74801	5.61082
2.11447	-0.405133	-0.42963	2.57319	5.2126	2.45023	5.17589
2.12113	-0.408053	-0.432968	2.31224	4.78774	2.21622	4.73809
2.1278	-0.412047	-0.437856	2.11275	4.34387	2.03949	4.282
2.13447	-0.416696	-0.443697	1.96505	3.8746	1.90717	3.80015
2.14113	-0.421405	-0.449956	1.85531	3.38829	1.80394	3.30043
2.1478	-0.425935	-0.456214	1.76942	2.90972	1.71602	2.80797
2.15447	-0.430107	-0.462174	1.69605	2.47353	1.63424	2.35909
2.16113	-0.433862	-0.467718	1.62816	2.11066	1.55419	1.98692
2.1678	-0.437558	-0.472724	1.56236	1.8357	1.47492	1.70797
2.17447	-0.441372	-0.477433	1.49775	1.64402	1.39749	1.51759
2.18113	-0.445783	-0.482142	1.43439	1.51688	1.32316	1.39606
2.1878	-0.451207	-0.487328	1.37281	1.43099	1.25295	1.31863
2.19447	-0.458002	-0.493228	1.31327	1.36721	1.18744	1.26451
2.20113	-0.466526	-0.500381	1.25587	1.31357	1.12683	1.2207
2.2078	-0.476778	-0.508904	1.20044	1.26398	1.07092	1.18059
2.21447	-0.488758	-0.519037	1.14661	1.2157	1.0193	1.14101
2.22113	-0.502229	-0.530601	1.09392	1.16783	0.971317	1.10078
2.2278	-0.516713	-0.543416	1.04195	1.12015	0.926137	1.05953
2.23447	-0.531852	-0.557184	0.99057	1.07265	0.882983	1.01733
2.24113	-0.547051	-0.57143	0.940025	1.02562	0.841379	0.974655
2.2478	-0.561893	-0.585675	0.890553	0.979483	0.801027	0.932217
2.25447	-0.5759	-0.599503	0.842571	0.93478	0.761986	0.890911
2.26113	-0.588775	-0.612497	0.796437	0.892222	0.724494	0.851691
2.2678	-0.600338	-0.624359	0.75233	0.852525	0.688672	0.815272
2.27447	-0.610471	-0.634909	0.710547	0.816345	0.654757	0.782251
2.28113	-0.619233	-0.644147	0.671446	0.784338	0.622869	0.753045
2.2878	-0.626564	-0.651896	0.635087	0.756979	0.593245	0.727832
2.29447	-0.632763	-0.658393	0.60153	0.73421	0.566125	0.706732
2.30113	-0.63777	-0.663578	0.570595	0.715733	0.541568	0.689685
2.3078	-0.641704	-0.667572	0.542104	0.700533	0.519574	0.676215
2.31447	-0.644624	-0.670373	0.515759	0.68748	0.500023	0.665665
2.32113	-0.646412	-0.671983	0.491679	0.675321	0.482798	0.656784
2.3278	-0.64683	-0.672162	0.470042	0.662804	0.467837	0.648439
2.33447	-0.645459	-0.670671	0.451326	0.649154	0.455499	0.639379
2.34113	-0.641644	-0.666797	0.436246	0.634432	0.446558	0.629127
2.3478	-0.634432	-0.659704	0.425816	0.61965	0.442207	0.617564
2.35447	-0.622213	-0.648022	0.421762	0.606537	0.444412	0.605583
2.36113	-0.602901	-0.629604	0.426531	0.598073	0.455737	0.594854
2.3678	-0.573158	-0.601471	0.443995	0.597715	0.4794	0.587761
2.37447	-0.528336	-0.559032	0.479341	0.609994	0.52011	0.587404
2.38113	-0.462055	-0.49609	0.540614	0.640869	0.584424	0.597835
2.3878	-0.365972	-0.404656	0.640094	0.698805	0.682354	0.624061
2.39447	-0.229776	-0.274718	0.796854	0.796676	0.828803	0.672758
2.40113	-0.0418425	-0.0947714	1.03801	0.953436	1.04475	0.753343
2.4078	0.209987	0.147164	1.39785	1.19543	1.35618	0.879109
2.41447	0.536919	0.462234	1.91301	1.55485	1.79112	1.06853
2.42113	0.946999	0.858784	2.61396	2.06554	2.37405	1.34534
2.4278	1.44291	1.33979	3.51512	2.75534	3.11828	1.73628
2.43447	2.01887	1.90014	4.60589	3.6363	4.01938	2.26611
2.44113	2.65878	2.52432	5.84722	4.69613	5.05084	2.94983
2.4478	3.33518	3.18557	7.17294	5.89371	6.16354	3.78597
2.45447	4.0105	3.84665	8.49402	7.1584	7.28726	4.75091
2.46113	4.64028	4.46343	9.69988	8.39305	8.33041	5.79715
2.4678	5.17809	4.98945	10.6568	9.47607	9.17906	6.85394
2.47447	5.58102	5.38152	11.2148	10.2648	9.70566	7.82627
2.48113	5.81521	5.60534	11.237	10.6117	9.79912	8.59642
2.4878	5.86009	5.64015	10.6545	10.4038	9.41181	9.03636
2.49447	5.71197	5.48208	9.51839	9.615	8.59821	9.04161
2.50113	5.38534	5.14573	8.01355	8.3437	7.51615	8.57705
2.5078	4.9113	4.66293	6.41113	6.80286	6.37978	7.71052
2.51447	4.33373	4.07845	4.97663	5.25814	5.38224	6.60694
2.52113	3.7027	3.44366	3.88038	3.93707	4.63343	5.47785
2.5278	3.06731	2.80923	3.1637	2.96205	4.14735	4.50635
2.53447	2.46972	2.21837	2.76613	2.34139	3.87216	3.79115
2.54113	1.94091	1.70273	2.58225	2.00629	3.73334	3.33864
2.5478	1.49888	1.28055	2.51192	1.86199	3.66539	3.09294
2.55447	1.14918	0.956655	2.48325	1.82498	3.62033	2.97677
2.56113	0.886381	0.724614	2.45035	1.8338	3.56251	2.92134
2.5678	0.697196	0.569284	2.38466	1.84476	3.46506	2.87575
2.57447	0.563622	0.470757	2.27219	1.8279	3.31259	2.8047
2.58113	0.4673	0.40853	2.11346	1.76793	3.10421	2.68728
2.5878	0.392377	0.365019	1.92112	1.66422	2.85214	2.5183
2.59447	0.327587	0.327468	1.71447	1.52791	2.57617	2.30724
2.60113	0.266612	0.288844	1.51271	1.37567	2.2974	2.07359
2.6078	0.207305	0.246525	1.33049	1.22398	2.03341	1.83916
2.61447	0.150085	0.201285	1.17564	1.08546	1.79625	1.62208
2.62113	0.0965595	0.15521	1.05029	0.967622	1.59258	1.43397
2.6278	0.0487566	0.111163	0.95278	0.873387	1.42497	1.27959
2.63447	0.00834465	0.0716448	0.879645	0.802457	1.29288	1.15895
2.64113	-0.023663	0.0385046	0.826895	0.752449	1.19346	1.06889
2.6478	-0.0469685	0.012815	0.790596	0.719905	1.12247	1.00487
2.65447	-0.0620484	-0.0053048	0.767291	0.701308	1.07509	0.962019
2.66113	-0.0699162	-0.0163317	0.753701	0.693202	1.0466	0.935435
2.6678	-0.0718832	-0.0213385	0.747323	0.692964	1.03283	0.920832
2.67447	-0.0693202	-0.0215173	0.745952	0.698447	1.03056	0.914812
2.68113	-0.0634789	-0.0180602	0.748038	0.707924	1.03712	0.914693
2.6878	-0.0555515	-0.0120997	0.75233	0.719845	1.04976	0.918448
2.69447	-0.0464916	-0.0045896	0.758052	0.73272	1.06579	0.924587
2.70113	-0.0369549	0.00375509	0.76443	0.745118	1.08236	0.931859
2.7078	-0.0274777	0.0122786	0.770748	0.755847	1.09685	0.93925
2.71447	-0.018537	0.0205636	0.77635	0.763953	1.10704	0.945747
2.72113	-0.0103116	0.0283718	0.780642	0.76896	1.11169	0.950515
2.7278	-0.0029802	0.0354052	0.783026	0.770688	1.11055	0.953257
2.73447	0.00339746	0.041604	0.783145	0.769198	1.10382	0.953913
2.74113	0.00876188	0.0470281	0.780821	0.765026	1.09255	0.952661
2.7478	0.0132322	0.0514984	0.776231	0.758767	1.07777	0.949681
2.75447	0.0168681	0.0552535	0.769675	0.751138	1.06072	0.94533
2.76113	0.0196695	0.0581741	0.761688	0.743032	1.04272	0.939846
2.7678	0.0218749	0.0604391	0.752926	0.734985	1.02478	0.933647
2.77447	0.0235438	0.062108	0.743926	0.727415	1.00785	0.92721
2.78113	0.0247955	0.0631809	0.735223	0.720322	0.992417	0.921011
2.7878	0.0257492	0.0638366	0.726998	0.713825	0.978768	0.915349
2.79447	0.0264645	0.0641346	0.71913	0.707686	0.966787	0.910401
2.80113	0.0270009	0.0641346	0.711679	0.701785	0.956357	0.905991
2.8078	0.0274181	0.0638962	0.704646	0.696123	0.947058	0.901878
2.81447	0.0277162	0.063479	0.69803	0.690818	0.938773	0.897765
2.82113	0.0279546	0.0630021	0.691891	0.68599	0.931203	0.893652
2.8278	0.0280738	0.0624061	0.686109	0.681639	0.92417	0.88948
2.83447	0.0280142	0.0618696	0.680625	0.677943	0.917494	0.885546
2.84113	0.027895	0.0613332	0.675142	0.674725	0.910997	0.88191
2.8478	0.0277162	0.060916	0.669658	0.671804	0.90456	0.878692
2.85447	0.0274181	0.0605583	0.664115	0.669122	0.898242	0.875771
2.86113	0.0271201	0.0603795	0.658572	0.66638	0.892282	0.873089
2.8678	0.0268221	0.0602603	0.653088	0.6634	0.886798	0.870526
2.87447	0.0265837	0.0602603	0.647724	0.660121	0.88197	0.868082
2.88113	0.0264645	0.0603199	0.642598	0.656784	0.877619	0.865579
2.8878	0.0265241	0.0604987	0.637829	0.653565	0.873625	0.863016
2.89447	0.0267625	0.0607371	0.633359	0.650644	0.86987	0.860333
2.90113	0.0271201	0.0610352	0.629187	0.648201	0.866473	0.857532
2.9078	0.0276566	0.0612736	0.625253	0.646174	0.863433	0.85485
2.91447	0.0282526	0.0615716	0.621378	0.644267	0.860751	0.852346
2.92113	0.0289082	0.06181	0.617683	0.642359	0.858128	0.850022
2.9278	0.0295639	0.0620484	0.614285	0.640392	0.855327	0.847816
2.93447	0.03016	0.0622272	0.611186	0.638425	0.851989	0.845611
2.94113	0.0306368	0.0622868	0.608146	0.636399	0.848055	0.843525
2.9478	0.0309348	0.0623465	0.604868	0.634074	0.843644	0.841498
2.95447	0.0311136	0.0622868	0.600815	0.631332	0.838995	0.839591
2.96113	0.0311732	0.0621676	0.595927	0.628114	0.834227	0.837505
2.9678	0.031054	0.0619292	0.590146	0.624478	0.829339	0.83518
2.97447	0.0308156	0.0615716	0.583827	0.620484	0.824213	0.832319
2.98113	0.0305772	0.0611544	0.577271	0.616312	0.818729	0.828862
2.9878	0.0303388	0.0606179	0.570655	0.61202	0.813067	0.824749
2.99447	0.0301004	0.0601411	0.564218	0.607669	0.807345	0.820279
3.00113	0.0299215	0.0596643	0.558078	0.603437	0.801861	0.815511
3.0078	0.0298023	0.059247	0.552297	0.599325	0.796795	0.810742
3.01447	0.0298619	0.0590682	0.546873	0.595391	0.792265	0.806093
3.02113	0.0299811	0.0591278	0.541866	0.591576	0.788152	0.801742
3.0278	0.0302196	0.059545	0.537097	0.58794	0.784516	0.797689
3.03447	0.0305772	0.0603199	0.532568	0.584543	0.781238	0.794053
3.04113	0.031054	0.0616312	0.528216	0.581563	0.778377	0.790834
3.0478	0.0317097	0.0634193	0.524104	0.579178	0.775635	0.788271
3.05447	0.0324845	0.0656843	0.52011	0.57739	0.772953	0.786424
3.06113	0.0333786	0.0683665	0.516295	0.576079	0.770032	0.785351
3.0678	0.0344515	0.0713468	0.512421	0.575125	0.766754	0.784695
3.07447	0.0357032	0.074625	0.508547	0.57447	0.763059	0.784218
3.08113	0.0369549	0.0779033	0.504434	0.573993	0.758886	0.783503
3.0878	0.0383258	0.0811815	0.500262	0.573516	0.754297	0.782251
3.09447	0.0395775	0.0841618	0.49597	0.572681	0.749528	0.780642
3.10113	0.04071	0.0867248	0.491679	0.571311	0.7447	0.778675
3.1078	0.0416637	0.0886917	0.487387	0.569046	0.739932	0.77647
3.11447	0.0422597	0.090003	0.483096	0.565946	0.735283	0.774086
3.12113	0.0425577	0.0905991	0.478745	0.562072	0.730693	0.771344
3.1278	0.0424981	0.0903606	0.474334	0.557601	0.726044	0.768125
3.13447	0.0420809	0.0894666	0.469804	0.552654	0.721455	0.76443
3.14113	0.0413656	0.0879169	0.465214	0.547469	0.716925	0.760257
3.1478	0.0403523	0.0858307	0.460625	0.542104	0.712693	0.755847
3.15447	0.0391603	0.0833273	0.455976	0.53668	0.708699	0.751257
3.16113	0.0379085	0.0806451	0.451326	0.531435	0.705063	0.746608
3.1678	0.0365972	0.0777841	0.446796	0.526607	0.701725	0.742137
3.17447	0.0353456	0.0749826	0.442445	0.522196	0.698626	0.737846
3.18113	0.0342727	0.0724196	0.438571	0.518382	0.695705	0.733912
3.1878	0.033319	0.0700355	0.435054	0.515103	0.693023	0.730395
3.19447	0.0326037	0.0680089	0.431955	0.512362	0.690639	0.727236
3.20113	0.0321865	0.0663996	0.429153	0.510037	0.688493	0.724316
3.2078	0.0319481	0.0652075	0.42659	0.50813	0.686705	0.721574
3.21447	0.0320077	0.0644922	0.424325	0.506699	0.685453	0.71907
3.22113	0.0322461	0.0643134	0.422299	0.505805	0.684798	0.716686
3.2278	0.032723	0.0645518	0.42057	0.505626	0.684679	0.71466
3.23447	0.0334382	0.0653863	0.419199	0.506163	0.684917	0.71311
3.24113	0.0342727	0.0666976	0.418186	0.507295	0.684977	0.712037
3.2478	0.0352263	0.0684261	0.417411	0.508666	0.6845	0.711679
3.25447	0.0363588	0.0705719	0.416636	0.509977	0.683367	0.712037
3.26113	0.0375509	0.0730157	0.415504	0.510991	0.68152	0.712872
3.2678	0.0388026	0.0757575	0.413895	0.511527	0.679135	0.713944
3.27447	0.0400543	0.0785589	0.411808	0.511467	0.676274	0.714839
3.28113	0.041306	0.0814199	0.409305	0.510812	0.672817	0.715315
3.2878	0.0425577	0.0841022	0.406623	0.509322	0.668585	0.715256
3.29447	0.0436306	0.0865459	0.403881	0.506938	0.663519	0.71454
3.30113	0.0445843	0.0886321	0.400901	0.5036	0.657916	0.71305
3.3078	0.0453591	0.0901818	0.397384	0.499368	0.652134	0.710785
3.31447	0.0458956	0.0911951	0.393093	0.494421	0.646532	0.707686
3.32113	0.0461936	0.0915527	0.388145	0.488997	0.641346	0.703871
3.3278	0.0462532	0.0913739	0.383019	0.483274	0.636637	0.699461
3.33447	0.0460744	0.0905395	0.378072	0.477493	0.632226	0.694573
3.34113	0.0457168	0.0892282	0.373721	0.47183	0.627875	0.689387
3.3478	0.0451803	0.0875592	0.369787	0.466466	0.623643	0.684083
3.35447	0.0445843	0.0856519	0.366092	0.461459	0.61965	0.678778
3.36113	0.043869	0.0836253	0.362158	0.45681	0.616014	0.673711
3.3678	0.0431538	0.0816584	0.357985	0.452518	0.613093	0.668764
3.37447	0.0424385	0.0798702	0.353515	0.448465	0.610888	0.663996
3.38113	0.0417233	0.0782013	0.349104	0.444651	0.609219	0.659406
3.3878	0.0411272	0.0767708	0.344992	0.441134	0.607729	0.655055
3.39447	0.0405908	0.0756383	0.341415	0.437915	0.60612	0.651002
3.40113	0.0401139	0.0746846	0.338197	0.434995	0.604033	0.647187
3.4078	0.0396967	0.0739098	0.335157	0.432074	0.601351	0.643432
3.41447	0.0394583	0.0732541	0.331998	0.429094	0.598073	0.639737
3.42113	0.0392795	0.0725985	0.328481	0.425875	0.594437	0.635982
3.4278	0.0392199	0.0719428	0.324786	0.422299	0.590682	0.632226
3.43447	0.0392795	0.0712872	0.320971	0.418484	0.586927	0.62865
3.44113	0.0392795	0.0705719	0.317216	0.414491	0.583291	0.625193
3.4478	0.0393391	0.069797	0.31364	0.410497	0.579655	0.621676
3.45447	0.0393987	0.0690818	0.310183	0.406802	0.576079	0.617921
3.46113	0.0393987	0.0683665	0.306606	0.403404	0.572562	0.613868
3.4678	0.0393987	0.0677109	0.30309	0.400424	0.569224	0.609756
3.47447	0.0393391	0.0671744	0.299573	0.397861	0.566244	0.60606
3.48113	0.0392795	0.0666976	0.296116	0.395477	0.563681	0.603139
3.4878	0.0392199	0.0664592	0.292838	0.393271	0.561416	0.601053
3.49447	0.0391007	0.06634	0.289679	0.391066	0.559449	0.599504
3.50113	0.0389814	0.0664592	0.286698	0.388801	0.557721	0.598073
3.5078	0.0389218	0.0667572	0.283957	0.386596	0.556171	0.596404
3.51447	0.0388026	0.0672936	0.281453	0.38445	0.554681	0.594437
3.52113	0.0386834	0.0681281	0.279129	0.382602	0.55325	0.592351
3.5278	0.0385642	0.069201	0.276864	0.381291	0.551701	0.590444
3.53447	0.038445	0.0706315	0.274539	0.380516	0.549972	0.589013
3.54113	0.0383258	0.07236	0.272036	0.380337	0.548005	0.588059
3.5478	0.0382066	0.0743866	0.269353	0.380635	0.5458	0.587583
3.55447	0.0380874	0.0767112	0.266671	0.381351	0.543118	0.587642
3.56113	0.0380278	0.0792146	0.263929	0.382304	0.540078	0.588119
3.5678	0.0380278	0.0818372	0.261247	0.383377	0.536621	0.588894
3.57447	0.0380874	0.0844598	0.258565	0.384212	0.532985	0.589848
3.58113	0.0382066	0.0869632	0.255823	0.384331	0.529408	0.590801
3.5878	0.0383258	0.0892282	0.252962	0.383615	0.526011	0.591338
3.59447	0.0383854	0.0911951	0.250041	0.381827	0.522733	0.591278
3.60113	0.038445	0.0926256	0.247121	0.379026	0.519753	0.590324
3.6078	0.038445	0.0935793	0.244439	0.37545	0.516951	0.588417
3.61447	0.0383258	0.0938773	0.242054	0.371397	0.514507	0.585616
3.62113	0.038147	0.0935793	0.239968	0.367165	0.512302	0.582159
3.6278	0.0379682	0.0926256	0.238001	0.362992	0.510335	0.578403
3.63447	0.0377297	0.0911951	0.235975	0.358999	0.508487	0.57441
3.64113	0.0374913	0.0892878	0.233829	0.355065	0.50658	0.570178
3.6478	0.0373721	0.0870228	0.231683	0.35125	0.504494	0.565827
3.65447	0.0373721	0.0846386	0.229597	0.347495	0.502348	0.561416
3.66113	0.0374317	0.0821352	0.227749	0.343919	0.500083	0.557244
3.6678	0.0376701	0.079751	0.22608	0.3407	0.497639	0.553548
3.67447	0.0380874	0.077486	0.224411	0.33778	0.495255	0.550508
3.68113	0.0386238	0.0755191	0.222445	0.335276	0.492871	0.548005
3.6878	0.0392199	0.073731	0.220239	0.333071	0.490487	0.54574
3.69447	0.0399351	0.0722408	0.217617	0.331163	0.488162	0.543475
3.70113	0.0407696	0.0709891	0.214815	0.329435	0.485957	0.541151
3.7078	0.0415444	0.0698566	0.211895	0.327885	0.483751	0.538647
3.71447	0.0423789	0.068903	0.209093	0.326395	0.481606	0.536144
3.72113	0.0431538	0.0680685	0.20647	0.324786	0.479639	0.5337
3.7278	0.0439286	0.0673533	0.204027	0.323117	0.47785	0.531495
3.73447	0.0445247	0.0668168	0.201762	0.321388	0.476301	0.529587
3.74113	0.0450015	0.0663996	0.199556	0.319541	0.474989	0.527918
3.7478	0.0453591	0.0662804	0.197291	0.317752	0.473857	0.526547
3.75447	0.045538	0.0665188	0.194907	0.315905	0.472605	0.525296
3.76113	0.045538	0.0671148	0.192583	0.313878	0.471354	0.523925
3.7678	0.0453591	0.0681877	0.190496	0.311732	0.470042	0.522256
3.77447	0.0450015	0.0696778	0.188768	0.309348	0.468791	0.520349
3.78113	0.0445843	0.0715256	0.187337	0.307024	0.467479	0.518143
3.7878	0.0439882	0.0737905	0.185966	0.304878	0.466108	0.515759
3.79447	0.0433326	0.0761747	0.184476	0.30309	0.464678	0.513375
3.80113	0.0426769	0.0786781	0.182629	0.301898	0.463188	0.51105
3.8078	0.0419617	0.0810623	0.180423	0.301003	0.461638	0.508904
3.81447	0.0413656	0.0831485	0.17792	0.300169	0.460088	0.507057
3.82113	0.0408292	0.084877	0.175357	0.299156	0.458419	0.505447
3.8278	0.0403523	0.0860691	0.172913	0.297844	0.456572	0.504315
3.83447	0.0400543	0.0866056	0.170708	0.296295	0.454605	0.503421
3.84113	0.0398159	0.0865459	0.168562	0.294745	0.452578	0.502646
3.8478	0.0397563	0.0858903	0.166416	0.293255	0.450671	0.501633
3.85447	0.0397563	0.0846982	0.164092	0.291884	0.448942	0.500143
3.86113	0.0398159	0.0830889	0.161469	0.290573	0.447154	0.498116
3.8678	0.0398755	0.0811815	0.158668	0.289261	0.445306	0.495553
3.87447	0.0399947	0.079155	0.155747	0.28795	0.44322	0.49299
3.88113	0.0399947	0.077188	0.152886	0.28652	0.440896	0.490725
3.8878	0.0399947	0.0752807	0.150144	0.284791	0.438511	0.488818
3.89447	0.0399351	0.0736117	0.147641	0.282705	0.436246	0.487089
3.90113	0.0398755	0.0722408	0.145257	0.28044	0.434279	0.485301
3.9078	0.0397563	0.0711083	0.143111	0.278115	0.432491	0.483334
3.91447	0.0395775	0.0702739	0.141144	0.27585	0.430822	0.481248
3.92113	0.0394583	0.0696778	0.139415	0.273824	0.429094	0.479162
3.9278	0.0393391	0.0692606	0.137746	0.271916	0.427306	0.477493
3.93447	0.0392199	0.068903	0.136077	0.270069	0.425518	0.476122
3.94113	0.0391007	0.0686646	0.134349	0.268281	0.423968	0.475109
3.9478	0.039041	0.0684261	0.132501	0.266552	0.422657	0.474215
3.95447	0.0389218	0.0681281	0.130534	0.264883	0.421405	0.473201
3.96113	0.038743	0.0678301	0.128448	0.263393	0.420094	0.472009
3.9678	0.0386238	0.0674128	0.126481	0.261962	0.418901	0.470638
3.97447	0.0383854	0.0669956	0.124514	0.260592	0.417829	0.469327
3.98113	0.0382066	0.0664592	0.122547	0.259161	0.416934	0.468075
3.9878	0.0380278	0.0658631	0.120521	0.25785	0.4161	0.467062
3.99447	0.0378489	0.0652075	0.118375	0.256777	0.415266	0.466228
4.00113	0.0377297	0.0645518	0.116169	0.255942	0.414252	0.465631
4.0078	0.0376701	0.0639558	0.114143	0.255287	0.413239	0.464976
4.01447	0.0376701	0.0633597	0.112295	0.254691	0.412226	0.46438
4.02113	0.0377297	0.0629425	0.110686	0.254035	0.411332	0.463784
4.0278	0.0377893	0.0626445	0.109255	0.253141	0.410378	0.463367
4.03447	0.0379682	0.0624657	0.107825	0.252128	0.409186	0.463128
4.04113	0.038147	0.0624657	0.106335	0.251055	0.407696	0.463009
4.0478	0.0383258	0.0626445	0.104606	0.249982	0.405967	0.462949
4.05447	0.0385046	0.0629425	0.102699	0.249028	0.404119	0.46277
4.06113	0.0385642	0.0633001	0.100613	0.248075	0.402331	0.462472
4.0678	0.0385642	0.0637174	0.098526	0.246942	0.400662	0.462115
4.07447	0.0385046	0.0641942	0.0965	0.245571	0.398993	0.461757
4.08113	0.0383258	0.0645518	0.094593	0.243902	0.397384	0.46128
4.0878	0.038147	0.0649095	0.092745	0.241756	0.395834	0.460386
4.09447	0.0379682	0.0652671	0.090957	0.239313	0.394523	0.458956
4.10113	0.0377893	0.0655055	0.089109	0.23663	0.39345	0.45687
4.1078	0.0376105	0.0657439	0.087261	0.233889	0.392616	0.454247
4.11447	0.0374913	0.066042	0.085354	0.231266	0.391781	0.451386
4.12113	0.0374913	0.06634	0.083447	0.228882	0.390887	0.448406
4.1278	0.0376105	0.066638	0.081599	0.226796	0.389755	0.445485
4.13447	0.0378489	0.0670552	0.07993	0.224888	0.388443	0.442684
4.14113	0.038147	0.0674725	0.07844	0.22316	0.387013	0.440061
4.1478	0.0386238	0.0680089	0.077128	0.221729	0.385702	0.437498
4.15447	0.0391603	0.0686646	0.075877	0.220656	0.384688	0.435054
4.16113	0.0398755	0.0693798	0.074685	0.219941	0.384033	0.432551
4.1678	0.0406504	0.0701547	0.073433	0.219405	0.383735	0.430167
4.17447	0.0415444	0.0711083	0.072241	0.218987	0.383735	0.427961
4.18113	0.0425577	0.0721812	0.071108	0.21857	0.383914	0.425994
4.1878	0.0436306	0.0733733	0.070095	0.218272	0.384033	0.424445
4.19447	0.0447631	0.0747442	0.069141	0.218213	0.383914	0.423133
4.20113	0.0458956	0.0762939	0.068128	0.218391	0.383496	0.42206
4.2078	0.0470281	0.0779033	0.067115	0.218749	0.38296	0.420988
4.21447	0.0481606	0.0795722	0.066042	0.219285	0.382364	0.419974
4.22113	0.0491738	0.0811815	0.065029	0.220001	0.381649	0.418961
4.2278	0.0501275	0.082612	0.064015	0.220835	0.380814	0.417948
4.23447	0.0509024	0.0838041	0.062943	0.221848	0.379741	0.417054
4.24113	0.0516176	0.0846982	0.061631	0.222921	0.37837	0.416219
4.2478	0.0521541	0.0852943	0.059962	0.223935	0.376701	0.415325
4.25447	0.0525117	0.0854731	0.057936	0.224769	0.374854	0.414252
4.26113	0.0527501	0.0852943	0.05585	0.225484	0.372946	0.412881
4.2678	0.0528693	0.0848174	0.053823	0.226319	0.371099	0.411391
4.27447	0.0528097	0.0840425	0.052094	0.227332	0.36931	0.409901
4.28113	0.0525713	0.0830889	0.050604	0.228345	0.367582	0.40853
4.2878	0.0522137	0.082016	0.049114	0.22918	0.365913	0.407338
4.29447	0.0517368	0.0808239	0.047505	0.229537	0.364184	0.406146
4.30113	0.0512004	0.0795722	0.045717	0.229478	0.362515	0.405014
4.3078	0.0505447	0.0783205	0.043809	0.22912	0.360906	0.403643
4.31447	0.0498295	0.0771284	0.041842	0.228584	0.359416	0.402212
4.32113	0.0491142	0.0759363	0.039935	0.228167	0.358105	0.400603
4.3278	0.048399	0.0748634	0.038207	0.227928	0.356913	0.399172
4.33447	0.0476837	0.0737905	0.036538	0.227749	0.35578	0.397861
4.34113	0.0469685	0.0728965	0.034869	0.227451	0.354767	0.396788
4.3478	0.0462532	0.072062	0.033259	0.227094	0.353873	0.395954
4.35447	0.0455976	0.0714064	0.031769	0.226438	0.353277	0.395238
4.36113	0.0448823	0.0708699	0.030518	0.225604	0.353098	0.394583
4.3678	0.0442266	0.0705123	0.029564	0.22471	0.353158	0.393867
4.37447	0.043571	0.0702739	0.028729	0.223637	0.353336	0.393093
4.38113	0.0429749	0.0701547	0.027895	0.222266	0.353336	0.392199
4.3878	0.0423789	0.0701547	0.026941	0.220537	0.352979	0.391304
4.39447	0.0419021	0.0702739	0.026047	0.218272	0.352502	0.390351
4.40113	0.0414848	0.0704527	0.025153	0.215471	0.351906	0.389457
4.4078	0.0411868	0.0708103	0.024438	0.212371	0.35125	0.388622
4.41447	0.041008	0.0712276	0.023603	0.209093	0.350535	0.387788
4.42113	0.041008	0.0718236	0.02265	0.205874	0.3497	0.386953
4.4278	0.0410676	0.0724792	0.021398	0.202715	0.348747	0.386119
4.43447	0.0411868	0.0733137	0.020027	0.199497	0.347912	0.385344
4.44113	0.0414848	0.0742674	0.018716	0.196278	0.347316	0.384688
4.4478	0.0417829	0.0753403	0.017583	0.192821	0.346839	0.384092
4.45447	0.0421405	0.0765324	0.01657	0.189066	0.346422	0.383437
4.46113	0.0425577	0.0777841	0.015676	0.185132	0.345826	0.382662
4.4678	0.0429153	0.0790954	0.014603	0.181198	0.344992	0.381649
4.47447	0.0433326	0.0803471	0.013351	0.177383	0.343859	0.380278
4.48113	0.0436902	0.0815392	0.011683	0.173867	0.342607	0.378668
4.4878	0.0439882	0.082612	0.009775	0.170648	0.341296	0.376701
4.49447	0.044167	0.0835061	0.007629	0.167549	0.340044	0.374556
4.50113	0.0443459	0.084281	0.005484	0.164628	0.338793	0.372231
4.5078	0.0444055	0.084877	0.003397	0.161707	0.337541	0.369906
4.51447	0.0444055	0.0853538	0.00155	0.158787	0.336349	0.367701
4.52113	0.0443459	0.0857115	-5.96e-05	0.156105	0.335038	0.365734
4.5278	0.0443459	0.0859499	-0.00143	0.153601	0.333846	0.364006
4.53447	0.0443459	0.0861287	-0.00262	0.151396	0.332773	0.362456
4.54113	0.0444055	0.0863075	-0.00381	0.149369	0.331819	0.360966
4.5478	0.0445843	0.0864267	-0.00507	0.147402	0.331104	0.359476
4.55447	0.0448227	0.0864863	-0.00656	0.145495	0.330627	0.357807
4.56113	0.0451207	0.0864267	-0.00811	0.143647	0.330448	0.356078
4.5678	0.045538	0.0863075	-0.00966	0.141978	0.330567	0.354409
4.57447	0.0460148	0.0860095	-0.01103	0.140488	0.330985	0.3528
4.58113	0.046432	0.0855327	-0.01222	0.139177	0.3317	0.351369
4.5878	0.0468493	0.0849366	-0.01323	0.137985	0.332892	0.350118
4.59447	0.0472069	0.0841022	-0.01419	0.136971	0.33474	0.349045
4.60113	0.0474453	0.0832081	-0.01514	0.136316	0.337303	0.347972
4.6078	0.0476837	0.0822544	-0.01591	0.136256	0.340581	0.346899
4.61447	0.0477433	0.0811815	-0.01645	0.136852	0.344336	0.345826
4.62113	0.0477433	0.0801682	-0.01669	0.138044	0.348151	0.344992
4.6278	0.0476837	0.0792146	-0.01663	0.139654	0.351846	0.344634
4.63447	0.0475645	0.0783801	-0.01639	0.141561	0.355184	0.344872
4.64113	0.0473857	0.0776648	-0.01597	0.143647	0.358045	0.345528
4.6478	0.0472665	0.0771284	-0.01538	0.145853	0.36037	0.346422
4.65447	0.0471473	0.0767112	-0.01466	0.148118	0.36186	0.347376
4.66113	0.0470877	0.0764728	-0.01389	0.150502	0.362396	0.34833
4.6678	0.0471473	0.0763536	-0.01323	0.152767	0.361919	0.349283
4.67447	0.0473261	0.0763536	-0.0127	0.154674	0.360489	0.350356
4.68113	0.0475645	0.0764728	-0.01234	0.156105	0.358284	0.35125
4.6878	0.0479817	0.0767112	-0.01228	0.156939	0.355482	0.351846
4.69447	0.0485182	0.0771284	-0.01264	0.157058	0.352204	0.352144
4.70113	0.0491142	0.0776053	-0.01365	0.156403	0.348449	0.352144
4.7078	0.0498295	0.0782609	-0.01532	0.154853	0.344276	0.351965
4.71447	0.0504851	0.0790358	-0.01752	0.152588	0.339627	0.351608
4.72113	0.0512004	0.0799298	-0.01991	0.149608	0.334859	0.351131
4.7278	0.051856	0.0809431	-0.02235	0.14621	0.33021	0.350356
4.73447	0.0524521	0.082016	-0.02474	0.142336	0.326097	0.349224
4.74113	0.0529289	0.0830889	-0.02712	0.138283	0.322759	0.347733
4.7478	0.0533462	0.0841022	-0.02974	0.13417	0.320137	0.345886
4.75447	0.0537038	0.0850558	-0.03266	0.130177	0.31817	0.343859
4.76113	0.0538826	0.0858903	-0.0357	0.126421	0.31662	0.341594
4.7678	0.0538826	0.0864863	-0.03862	0.123024	0.315249	0.33921
4.77447	0.053823	0.0869036	-0.04119	0.120044	0.313878	0.336885
4.78113	0.0536442	0.087142	-0.04327	0.117481	0.312567	0.33468
4.7878	0.0534058	0.087142	-0.04482	0.115335	0.311375	0.332773
4.79447	0.0530481	0.0869632	-0.04596	0.113487	0.310361	0.331223
4.80113	0.0526905	0.0866056	-0.04685	0.111878	0.309348	0.329971
4.8078	0.0523329	0.0861883	-0.04762	0.110328	0.308275	0.328839
4.81447	0.0519753	0.0857115	-0.04852	0.108778	0.307024	0.327706
4.82113	0.0516176	0.085175	-0.04953	0.10705	0.305772	0.326514
4.8278	0.0513196	0.0846386	-0.05054	0.105202	0.304639	0.325263
4.83447	0.0510812	0.0840425	-0.0515	0.103176	0.303745	0.32413
4.84113	0.0509024	0.0835061	-0.05239	0.101089	0.303149	0.323176
4.8478	0.0507235	0.0829101	-0.05329	0.099123	0.302732	0.322461
4.85447	0.0506043	0.082314	-0.05418	0.097454	0.302434	0.321925
4.86113	0.0505447	0.0816584	-0.05513	0.096142	0.302017	0.321567
4.8678	0.0505447	0.0810623	-0.05609	0.095189	0.30154	0.321209
4.87447	0.0506639	0.0804663	-0.05692	0.094414	0.300884	0.320733
4.88113	0.0508428	0.0798702	-0.05776	0.093877	0.300229	0.320256
4.8878	0.0511408	0.0793338	-0.05859	0.09346	0.299633	0.31966
4.89447	0.0514984	0.0789761	-0.0596	0.093162	0.299215	0.318944
4.90113	0.0519157	0.0786781	-0.06086	0.093043	0.298977	0.318289
4.9078	0.0523925	0.0785589	-0.06223	0.093043	0.299037	0.317812
4.91447	0.0528693	0.0786185	-0.06342	0.093043	0.299215	0.317633
4.92113	0.0532866	0.0787973	-0.06419	0.093043	0.299513	0.317633
4.9278	0.0536442	0.079155	-0.06461	0.093102	0.299871	0.317752
4.93447	0.0540018	0.0795722	-0.06467	0.093281	0.300348	0.317752
4.94113	0.0542402	0.0801086	-0.06449	0.093639	0.300884	0.317633
4.9478	0.0544787	0.0806451	-0.06437	0.094175	0.301421	0.317574
4.95447	0.0546575	0.0811815	-0.06419	0.09495	0.301898	0.317752
4.96113	0.0547767	0.0816584	-0.06413	0.095904	0.302374	0.318289
4.9678	0.0548959	0.082016	-0.06402	0.097036	0.302792	0.318944
4.97447	0.0550151	0.0822544	-0.0639	0.098348	0.30309	0.319719
4.98113	0.0551343	0.0823736	-0.0636	0.09954	0.303268	0.320435
4.9878	0.0551939	0.0823736	-0.06336	0.100493	0.30303	0.321269
4.99447	0.0552535	0.0821948	-0.0633	0.10097	0.302315	0.322342
5.00113	0.0552535	0.0818968	-0.06372	0.100791	0.301301	0.323534
5.0078	0.0551939	0.0814795	-0.06479	0.100076	0.30005	0.324726
5.01447	0.0551939	0.0810027	-0.06634	0.099063	0.298798	0.325561
5.02113	0.0550747	0.0804663	-0.06813	0.09799	0.297725	0.325978
5.0278	0.0550151	0.0798702	-0.0698	0.096917	0.296712	0.326097
5.03447	0.0548959	0.0793338	-0.07129	0.095785	0.295639	0.326037
5.04113	0.0547767	0.0787973	-0.07242	0.094354	0.294387	0.325918
5.0478	0.0546575	0.0783801	-0.07343	0.092447	0.293016	0.32562
5.05447	0.054419	0.0779629	-0.07445	0.090182	0.291586	0.324905
5.06113	0.0541806	0.0776053	-0.07558	0.087678	0.290155	0.323772
5.0678	0.0538826	0.0772476	-0.07683	0.085175	0.288725	0.322163
5.07447	0.0535846	0.07689	-0.0782	0.082731	0.287414	0.320375
5.08113	0.053227	0.0764728	-0.07957	0.080347	0.286222	0.318527
5.0878	0.0529289	0.0759363	-0.08094	0.077963	0.285327	0.31662
5.09447	0.0526905	0.0752807	-0.08249	0.075758	0.284851	0.314713
5.10113	0.0524521	0.0744462	-0.0841	0.073969	0.284851	0.312686
5.1078	0.0523329	0.0734925	-0.08583	0.072598	0.285149	0.31054
5.11447	0.0523329	0.0724196	-0.0875	0.071704	0.285625	0.308335
5.12113	0.0523925	0.0712276	-0.08893	0.070989	0.285923	0.306189
5.1278	0.0525117	0.0700355	-0.08994	0.070274	0.285804	0.304222
5.13447	0.0526905	0.068903	-0.09072	0.06932	0.285387	0.302672
5.14113	0.0528097	0.0678897	-0.09137	0.068247	0.284731	0.30148
5.1478	0.0529289	0.0669956	-0.09209	0.067174	0.283897	0.300646
5.15447	0.0529885	0.06634	-0.09286	0.066102	0.282884	0.30005
5.16113	0.0529885	0.0658631	-0.09364	0.065207	0.281811	0.299633
5.1678	0.0529289	0.0656843	-0.09435	0.064492	0.280678	0.299335
5.17447	0.0528097	0.0656843	-0.09501	0.063956	0.279844	0.299096
5.18113	0.0526905	0.0658631	-0.09561	0.063479	0.279427	0.298858
5.1878	0.0525713	0.0661015	-0.09626	0.062943	0.279307	0.2985
5.19447	0.0525117	0.0664592	-0.09698	0.062346	0.279427	0.297904
5.20113	0.0525117	0.0667572	-0.09781	0.06175	0.279605	0.297189
5.2078	0.0525713	0.0671148	-0.09876	0.061214	0.279844	0.296533
5.21447	0.0526905	0.0674725	-0.09972	0.060678	0.279963	0.295937
5.22113	0.0528693	0.0677109	-0.10061	0.060022	0.280082	0.295341
5.2278	0.0530481	0.0680089	-0.10151	0.059187	0.280082	0.294685
5.23447	0.0532866	0.0681877	-0.10222	0.058115	0.279903	0.29397
5.24113	0.0534654	0.0684261	-0.10282	0.056982	0.279605	0.293314
5.2478	0.0536442	0.0686646	-0.10329	0.056088	0.279248	0.292778
5.25447	0.0537634	0.068903	-0.10377	0.055432	0.27895	0.29242
5.26113	0.0538826	0.0691414	-0.10431	0.055015	0.278831	0.292063
5.2678	0.0540018	0.0693202	-0.10484	0.054777	0.278771	0.291705
5.27447	0.054121	0.069499	-0.10532	0.054598	0.278652	0.291288
5.28113	0.0542402	0.0695586	-0.10586	0.054479	0.278354	0.29093
5.2878	0.0542998	0.0695586	-0.10657	0.054359	0.277936	0.290573
5.29447	0.054419	0.069499	-0.10747	0.054121	0.27746	0.290334
5.30113	0.0544787	0.0693798	-0.1086	0.053823	0.277042	0.290155
5.3078	0.0545383	0.0691414	-0.10967	0.053346	0.276625	0.290036
5.31447	0.0545383	0.068903	-0.11063	0.052929	0.276089	0.290096
5.32113	0.0544787	0.0686646	-0.11134	0.052869	0.275314	0.290155
5.3278	0.0544787	0.0684261	-0.11194	0.053108	0.27442	0.290215
5.33447	0.054419	0.0682473	-0.11265	0.053465	0.273407	0.290155
5.34113	0.0543594	0.0681281	-0.11361	0.053763	0.272453	0.289917
5.3478	0.0542998	0.0681281	-0.11486	0.053585	0.271738	0.289619
5.35447	0.0542998	0.0681877	-0.11617	0.052989	0.271142	0.289321
5.36113	0.0543594	0.0683069	-0.11748	0.052094	0.270665	0.289083
5.3678	0.054419	0.0684857	-0.11867	0.0512	0.270188	0.288904
5.37447	0.0545383	0.0687838	-0.11975	0.050306	0.269711	0.288785
5.38113	0.0545979	0.0691414	-0.12094	0.049353	0.269115	0.288606
5.3878	0.0545979	0.0695586	-0.12225	0.04822	0.2684	0.288367
5.39447	0.0545383	0.0700355	-0.12392	0.04673	0.267565	0.288129
5.40113	0.0544787	0.0705123	-0.12571	0.044942	0.26685	0.287831
5.4078	0.0542998	0.0711083	-0.12761	0.043035	0.266314	0.287473
5.41447	0.0540614	0.0717044	-0.12928	0.041127	0.265956	0.286996
5.42113	0.0538826	0.0724196	-0.13059	0.039458	0.265598	0.2864
5.4278	0.0537038	0.0731349	-0.13149	0.038087	0.265121	0.285625
5.43447	0.0535846	0.0739694	-0.13208	0.037014	0.264466	0.284731
5.44113	0.0535846	0.0748634	-0.1325	0.036061	0.263631	0.283659
5.4478	0.0537038	0.0758171	-0.13286	0.035226	0.262976	0.282466
5.45447	0.0539422	0.0768304	-0.13328	0.034273	0.262618	0.281155
5.46113	0.0542998	0.0779033	-0.13375	0.033319	0.262558	0.279844
5.4678	0.0547767	0.0790358	-0.13435	0.032365	0.262678	0.278592
5.47447	0.0551939	0.0802279	-0.13506	0.031352	0.263035	0.277579
5.48113	0.0557303	0.0813603	-0.13596	0.030398	0.263512	0.276744
5.4878	0.0562072	0.0824928	-0.13697	0.029445	0.264108	0.276029
5.49447	0.0566244	0.0834465	-0.13804	0.02867	0.264764	0.275254
5.50113	0.056982	0.084281	-0.13912	0.028193	0.265181	0.27436
5.5078	0.0572205	0.084877	-0.14007	0.027955	0.2653	0.273347
5.51447	0.0573397	0.085175	-0.14079	0.027895	0.265181	0.272214
5.52113	0.0573397	0.0852346	-0.14126	0.027776	0.265002	0.271261
5.5278	0.0572205	0.0849962	-0.1415	0.027537	0.264943	0.270426
5.53447	0.056982	0.0844598	-0.14156	0.027359	0.265241	0.269949
5.54113	0.0567436	0.0836849	-0.14168	0.02718	0.265956	0.269651
5.5478	0.0564456	0.0827313	-0.14186	0.027001	0.26679	0.269532
5.55447	0.0561476	0.0816584	-0.1421	0.026882	0.267565	0.269592
5.56113	0.0559688	0.0805855	-0.14234	0.026643	0.268161	0.269592
5.5678	0.0558495	0.079453	-0.1424	0.026226	0.268459	0.269711
5.57447	0.0558495	0.0784397	-0.14222	0.02569	0.268519	0.269771
5.58113	0.0559688	0.077486	-0.14192	0.024974	0.2684	0.26983
5.5878	0.0562072	0.076592	-0.1418	0.02414	0.268161	0.26983
5.59447	0.0565052	0.0758767	-0.14204	0.023246	0.267565	0.26983
5.60113	0.0568032	0.0753403	-0.14275	0.02259	0.266671	0.269771
5.6078	0.0571012	0.074923	-0.14377	0.022054	0.2653	0.269711
5.61447	0.0573397	0.074625	-0.14496	0.021756	0.263751	0.269592
5.62113	0.0575185	0.0745058	-0.14615	0.021458	0.262201	0.269353
5.6278	0.0576377	0.0745654	-0.14722	0.0211	0.26089	0.269055
5.63447	0.0576973	0.0748038	-0.14818	0.020504	0.259995	0.268757
5.64113	0.0577569	0.0752211	-0.14907	0.019729	0.259578	0.268459
5.6478	0.0577569	0.0758171	-0.14985	0.018954	0.259459	0.268161
5.65447	0.0578165	0.076592	-0.15038	0.018418	0.259519	0.267684
5.66113	0.0579953	0.0775456	-0.15086	0.01812	0.259459	0.267088
5.6678	0.0582337	0.0787377	-0.15152	0.018001	0.259161	0.266314
5.67447	0.058651	0.0801086	-0.15229	0.017643	0.258684	0.265479
5.68113	0.059247	0.081718	-0.1533	0.016809	0.257909	0.264764
5.6878	0.0599027	0.0835061	-0.15438	0.015616	0.257134	0.264227
5.69447	0.0606775	0.0855923	-0.15527	0.014305	0.256419	0.263929
5.70113	0.0615716	0.0878572	-0.15587	0.013173	0.255704	0.263631
5.7078	0.0625253	0.0903606	-0.15634	0.012457	0.255048	0.263095
5.71447	0.0635385	0.0930428	-0.15682	0.01204	0.254333	0.262141
5.72113	0.0646114	0.0959039	-0.15748	0.011623	0.253558	0.260949
5.7278	0.0656843	0.0988841	-0.15843	0.011146	0.252664	0.259697
5.73447	0.0668168	0.101864	-0.15944	0.01055	0.25183	0.258684
5.74113	0.0679493	0.104904	-0.16046	0.010133	0.251174	0.258148
5.7478	0.069201	0.107944	-0.16117	0.009954	0.250876	0.258029
5.75447	0.0705719	0.110924	-0.16165	0.010133	0.250936	0.258148
5.76113	0.072062	0.113845	-0.16183	0.01055	0.251055	0.258386
5.7678	0.073731	0.116825	-0.16171	0.011027	0.250995	0.258803
5.77447	0.0756383	0.119925	-0.16141	0.011384	0.250578	0.259161
5.78113	0.0777841	0.123203	-0.16099	0.011444	0.249684	0.259399
5.7878	0.0801682	0.126779	-0.16057	0.011027	0.248671	0.259399
5.79447	0.0828505	0.130713	-0.1604	0.010133	0.247836	0.259101
5.80113	0.0858307	0.135064	-0.16057	0.008881	0.247359	0.258505
5.8078	0.0890493	0.139892	-0.16111	0.00757	0.24724	0.257909
5.81447	0.0924468	0.145197	-0.16183	0.006497	0.2473	0.257432
5.82113	0.0960827	0.150859	-0.1623	0.005782	0.24718	0.257134
5.8278	0.0998378	0.15682	-0.1623	0.005484	0.246823	0.256956
5.83447	0.103593	0.162899	-0.16189	0.005186	0.246286	0.256777
5.84113	0.107288	0.168979	-0.16111	0.004768	0.24581	0.256419
5.8478	0.110745	0.17482	-0.16034	0.004053	0.245571	0.255823
5.85447	0.113904	0.180125	-0.15962	0.003159	0.245631	0.255048
5.86113	0.116646	0.184774	-0.15903	0.002265	0.24581	0.254154
5.8678	0.118911	0.188529	-0.15855	0.001609	0.245929	0.253201
5.87447	0.120461	0.191212	-0.15807	0.001192	0.24569	0.252426
5.88113	0.121295	0.192642	-0.15759	0.001132	0.245094	0.25171
5.8878	0.121355	0.192761	-0.157	0.001252	0.244319	0.251114
5.89447	0.120699	0.191569	-0.15628	0.001431	0.243485	0.250578
5.90113	0.119209	0.189066	-0.15551	0.00149	0.242889	0.250161
5.9078	0.117064	0.18537	-0.15479	0.001431	0.242591	0.249743
5.91447	0.114262	0.180483	-0.15426	0.001132	0.242591	0.249386
5.92113	0.110924	0.174761	-0.1539	0.000536	0.242829	0.249028
5.9278	0.107169	0.168204	-0.1536	-0.00024	0.243127	0.248671
5.93447	0.103176	0.161111	-0.15348	-0.00119	0.243306	0.248075
5.94113	0.0989437	0.15372	-0.15336	-0.00226	0.243068	0.247419
5.9478	0.0947714	0.146091	-0.15336	-0.00328	0.242412	0.246763
5.95447	0.0905991	0.138581	-0.15354	-0.00411	0.241399	0.246227
5.96113	0.0866056	0.13119	-0.15384	-0.00471	0.240207	0.245869
5.9678	0.0828505	0.124156	-0.1542	-0.00507	0.239134	0.245631
5.97447	0.0793338	0.11766	-0.15455	-0.00513	0.238538	0.245392
5.98113	0.0760555	0.111699	-0.15479	-0.00507	0.238299	0.244975
5.9878	0.0731349	0.106394	-0.15503	-0.00501	0.238419	0.244379
5.99447	0.0704527	0.101864	-0.15533	-0.00513	0.238478	0.243664
6.00113	0.0681877	0.0981092	-0.15581	-0.00536	0.238299	0.243008
6.0078	0.0661612	0.095129	-0.15646	-0.0059	0.237823	0.242591
6.01447	0.0645518	0.0929833	-0.15724	-0.00638	0.237226	0.242412
6.02113	0.0632405	0.0915527	-0.15807	-0.00679	0.23675	0.242412
6.0278	0.0623465	0.0908971	-0.15897	-0.00697	0.236392	0.242472
6.03447	0.0618696	0.0908971	-0.1601	-0.00697	0.236154	0.242531
6.04113	0.06181	0.0915527	-0.16141	-0.00697	0.235796	0.242412
6.0478	0.062108	0.0928044	-0.16302	-0.00709	0.2352	0.242114
6.05447	0.0628233	0.0945926	-0.16481	-0.00733	0.234365	0.241637
6.06113	0.0638366	0.0969171	-0.16671	-0.00757	0.233352	0.240922
6.0678	0.0651479	0.099659	-0.16874	-0.00757	0.232339	0.240266
6.07447	0.066638	0.102878	-0.17095	-0.00739	0.231504	0.23967
6.08113	0.0682473	0.106394	-0.17321	-0.00703	0.231028	0.239372
6.0878	0.0699162	0.110149	-0.17554	-0.00685	0.230908	0.239432
6.09447	0.0715256	0.114024	-0.1775	-0.00691	0.231087	0.23967
6.10113	0.0730753	0.117958	-0.17917	-0.00727	0.231385	0.240147
6.1078	0.0745058	0.121832	-0.18066	-0.00775	0.231564	0.240624
6.11447	0.0756979	0.125349	-0.18221	-0.00805	0.231624	0.241041
6.12113	0.0767112	0.128567	-0.18406	-0.00805	0.231385	0.241399
6.1278	0.077486	0.13119	-0.1862	-0.00769	0.230968	0.241697
6.13447	0.0779629	0.133157	-0.18841	-0.00715	0.23061	0.241935
6.14113	0.0782013	0.134349	-0.19056	-0.00656	0.230372	0.242174
6.1478	0.0781417	0.134826	-0.19234	-0.00608	0.230193	0.242412
6.15447	0.0777841	0.134468	-0.19395	-0.00596	0.230134	0.242651
6.16113	0.077188	0.133336	-0.1955	-0.0062	0.230074	0.242829
6.1678	0.0764131	0.131547	-0.19711	-0.00679	0.229955	0.243068
6.17447	0.0753999	0.129044	-0.19896	-0.00769	0.229895	0.243485
6.18113	0.0742078	0.126004	-0.20093	-0.00864	0.229776	0.244081
6.1878	0.0729561	0.122547	-0.20283	-0.00936	0.229657	0.244856
6.19447	0.0716448	0.118852	-0.2045	-0.00978	0.229418	0.245512
6.20113	0.0703931	0.114858	-0.20576	-0.00978	0.22912	0.245988
6.2078	0.0692606	0.110805	-0.20677	-0.00972	0.228703	0.246048
6.21447	0.0681877	0.106752	-0.20766	-0.00972	0.228286	0.245929
6.22113	0.0673533	0.102699	-0.20868	-0.01013	0.227928	0.24569
6.2278	0.0665784	0.0988841	-0.20987	-0.01097	0.22769	0.245392
6.23447	0.0659823	0.0952482	-0.21136	-0.0121	0.22769	0.245154
6.24113	0.0655651	0.0919104	-0.21291	-0.01329	0.227809	0.245035
6.2478	0.0651479	0.0888109	-0.2144	-0.01431	0.227988	0.244975
6.25447	0.0647902	0.0860691	-0.21577	-0.01496	0.228167	0.245035
6.26113	0.0644326	0.0835657	-0.2169	-0.01532	0.228226	0.245154
6.2678	0.0640154	0.0813603	-0.21768	-0.01544	0.228047	0.245214
6.27447	0.0635385	0.0793934	-0.21815	-0.01562	0.227749	0.245214
6.28113	0.0630617	0.0777245	-0.21839	-0.01597	0.227332	0.245094
6.2878	0.0625253	0.0762939	-0.21845	-0.01651	0.226974	0.245094
6.29447	0.0619888	0.0750423	-0.21857	-0.01717	0.226736	0.245154
6.30113	0.0614524	0.0739694	-0.21905	-0.01794	0.226676	0.245273
6.3078	0.060916	0.0731349	-0.21994	-0.01872	0.226617	0.245214
6.31447	0.0604391	0.0724196	-0.22119	-0.01967	0.226676	0.245035
6.32113	0.0600219	0.0719428	-0.22244	-0.0208	0.226736	0.244737
6.3278	0.0596643	0.0715256	-0.2234	-0.02205	0.226855	0.244319
6.33447	0.0593662	0.0712276	-0.22388	-0.02313	0.227094	0.243723
6.34113	0.0591874	0.0711083	-0.22382	-0.02384	0.227392	0.243008
6.3478	0.058949	0.0709891	-0.22346	-0.0242	0.227749	0.242233
6.35447	0.0588298	0.0709295	-0.22298	-0.02426	0.227869	0.241458
6.36113	0.0587106	0.0708699	-0.22256	-0.0242	0.22763	0.240862
6.3678	0.0585914	0.0708699	-0.2225	-0.02432	0.227034	0.240445
6.37447	0.0585318	0.0709295	-0.22286	-0.02486	0.226259	0.240207
6.38113	0.0584722	0.0709295	-0.22346	-0.02581	0.225544	0.239849
6.3878	0.0584126	0.0710487	-0.22423	-0.02694	0.224888	0.239432
6.39447	0.0584722	0.0711083	-0.22495	-0.02807	0.224233	0.238955
6.40113	0.0585318	0.0712872	-0.22542	-0.02897	0.223458	0.238419
6.4078	0.058651	0.071466	-0.22572	-0.02944	0.222683	0.238001
6.41447	0.0588894	0.0716448	-0.22608	-0.02968	0.222147	0.237644
6.42113	0.0591874	0.0718832	-0.22656	-0.02992	0.221848	0.237405
6.4278	0.0594854	0.072062	-0.22727	-0.0304	0.22167	0.237167
6.43447	0.0598431	0.0723004	-0.22805	-0.03117	0.221431	0.236869
6.44113	0.0602603	0.0724792	-0.22888	-0.03219	0.220895	0.236571
6.4478	0.0606179	0.0725985	-0.2296	-0.0332	0.22018	0.236273
6.45447	0.0610352	0.0726581	-0.23031	-0.03397	0.219405	0.235915
6.46113	0.0613332	0.0727773	-0.23109	-0.03445	0.21863	0.235558
6.4678	0.0616908	0.0728369	-0.2318	-0.03469	0.217855	0.23514
6.47447	0.0619292	0.0728965	-0.23246	-0.03475	0.21708	0.234663
6.48113	0.0622272	0.0730157	-0.23299	-0.03475	0.216246	0.234187
6.4878	0.0624657	0.0731349	-0.23341	-0.03493	0.215411	0.233769
6.49447	0.0627637	0.0734329	-0.23383	-0.03541	0.214696	0.233412
6.50113	0.0630021	0.0737905	-0.23437	-0.03618	0.214219	0.233054
6.5078	0.0631809	0.074327	-0.23514	-0.03725	0.213802	0.232697
6.51447	0.0634193	0.0750423	-0.23609	-0.03844	0.213444	0.232399
6.52113	0.0635982	0.0758767	-0.23717	-0.03952	0.213087	0.23216
6.5278	0.0637174	0.07689	-0.23812	-0.04053	0.21261	0.231922
6.53447	0.0638366	0.0780225	-0.23878	-0.04143	0.212252	0.231624
6.54113	0.0638962	0.0793338	-0.23925	-0.0422	0.211954	0.231266
6.5478	0.0638962	0.0806451	-0.23967	-0.04297	0.211716	0.230789
6.55447	0.0638366	0.0820756	-0.24027	-0.04369	0.211596	0.230193
6.56113	0.0638366	0.0835061	-0.24122	-0.04423	0.211477	0.229537
6.5678	0.0638962	0.084877	-0.24253	-0.04464	0.211358	0.228941
6.57447	0.0640154	0.0862479	-0.2439	-0.04494	0.211179	0.228226
6.58113	0.0642538	0.0875592	-0.24515	-0.04524	0.211	0.227451
6.5878	0.0646114	0.0887513	-0.24611	-0.04554	0.210702	0.226676
6.59447	0.0650883	0.0899434	-0.24664	-0.0459	0.210345	0.225961
6.60113	0.0656843	0.0911355	-0.24694	-0.04619	0.209928	0.225246
6.6078	0.0662804	0.0923276	-0.24718	-0.04643	0.20957	0.22459
6.61447	0.066936	0.0936389	-0.2473	-0.04667	0.209391	0.223875
6.62113	0.0675321	0.0950098	-0.2476	-0.04685	0.20951	0.223041
6.6278	0.0680685	0.0965595	-0.24801	-0.04709	0.209808	0.222266
6.63447	0.0684261	0.0982284	-0.24867	-0.04745	0.210285	0.22161
6.64113	0.0687242	0.100017	-0.24939	-0.04792	0.210762	0.221252
6.6478	0.0688434	0.102043	-0.25004	-0.04852	0.211179	0.221193
6.65447	0.068903	0.104189	-0.25064	-0.04941	0.211596	0.221372
6.66113	0.068903	0.106454	-0.25105	-0.05054	0.211895	0.221491
6.6678	0.0688434	0.108778	-0.25117	-0.0518	0.212133	0.221372
6.67447	0.0687838	0.111222	-0.25129	-0.05299	0.212371	0.221014
6.68113	0.0688434	0.113726	-0.25135	-0.05394	0.21255	0.220656
6.6878	0.0689626	0.116169	-0.25147	-0.05454	0.212789	0.220478
6.69447	0.0690818	0.118554	-0.25171	-0.05466	0.213206	0.220656
6.70113	0.0693202	0.120878	-0.25195	-0.0546	0.213623	0.221074
6.7078	0.0695586	0.123084	-0.25219	-0.05442	0.21404	0.22161
6.71447	0.069797	0.12511	-0.25254	-0.05442	0.214458	0.222266
6.72113	0.0699759	0.126958	-0.25302	-0.05448	0.214696	0.222802
6.7278	0.0701547	0.128627	-0.25368	-0.0546	0.214756	0.22316
6.73447	0.0702739	0.130057	-0.25433	-0.0546	0.214756	0.22316
6.74113	0.0702739	0.131369	-0.25499	-0.0546	0.214636	0.222862
6.7478	0.0702143	0.132382	-0.25553	-0.05454	0.214577	0.222325
6.75447	0.0700355	0.133276	-0.25594	-0.0546	0.214756	0.22167
6.76113	0.0697374	0.133932	-0.2563	-0.05478	0.215292	0.221252
6.7678	0.0693202	0.134408	-0.25666	-0.05502	0.216067	0.221074
6.77447	0.0687242	0.134766	-0.25702	-0.05525	0.216901	0.221193
6.78113	0.0680089	0.134945	-0.25731	-0.05531	0.217557	0.221372
6.7878	0.0671744	0.135005	-0.25755	-0.05525	0.217855	0.221372
6.79447	0.0661612	0.135064	-0.25767	-0.05519	0.217736	0.221014
6.80113	0.0650883	0.135064	-0.25773	-0.05525	0.217319	0.220299
6.8078	0.0639558	0.135064	-0.25773	-0.05573	0.216663	0.219524
6.81447	0.0629425	0.135124	-0.25785	-0.05651	0.215888	0.218868
6.82113	0.0619888	0.135303	-0.25809	-0.05752	0.215113	0.218451
6.8278	0.061214	0.135481	-0.25845	-0.05835	0.214458	0.218153
6.83447	0.0606775	0.13572	-0.25892	-0.05871	0.213981	0.217915
6.84113	0.0603795	0.135958	-0.25952	-0.05853	0.213504	0.217617
6.8478	0.0602603	0.136197	-0.26011	-0.05805	0.212967	0.217199
6.85447	0.0603795	0.136256	-0.26083	-0.05758	0.212371	0.216722
6.86113	0.0605583	0.136137	-0.26143	-0.05734	0.211775	0.216186
6.8678	0.0607371	0.13572	-0.26196	-0.05752	0.211358	0.215709
6.87447	0.060916	0.135064	-0.26238	-0.058	0.21112	0.215292
6.88113	0.0610352	0.133991	-0.2628	-0.05877	0.210881	0.214994
6.8878	0.0610948	0.132561	-0.26327	-0.0596	0.210643	0.214696
6.89447	0.0609756	0.130713	-0.26393	-0.06038	0.210166	0.214219
6.90113	0.0607967	0.128508	-0.26476	-0.06098	0.20957	0.213563
6.9078	0.0604987	0.125945	-0.26566	-0.06145	0.208974	0.213027
6.91447	0.0601411	0.123084	-0.26649	-0.06187	0.208557	0.212669
6.92113	0.0597835	0.119984	-0.26721	-0.06241	0.208199	0.212669
6.9278	0.0594258	0.116646	-0.2678	-0.06318	0.207841	0.212967
6.93447	0.0590682	0.113189	-0.26822	-0.06407	0.207543	0.213206
6.94113	0.0587106	0.109613	-0.26858	-0.06491	0.207186	0.213385
6.9478	0.058353	0.105977	-0.26876	-0.06568	0.206947	0.213325
6.95447	0.0580549	0.102341	-0.269	-0.06634	0.206828	0.213206
6.96113	0.0577569	0.0988245	-0.26929	-0.067	0.206769	0.212967
6.9678	0.0575185	0.0953674	-0.26971	-0.06759	0.206649	0.212669
6.97447	0.0572205	0.0920892	-0.27031	-0.06813	0.206411	0.212193
6.98113	0.056982	0.0889897	-0.27102	-0.06849	0.206113	0.211716
6.9878	0.0568032	0.0861287	-0.27186	-0.0686	0.205874	0.211179
6.99447	0.0565648	0.0834465	-0.27263	-0.0686	0.205815	0.210702
7.00113	0.056386	0.0810623	-0.27341	-0.06855	0.205994	0.210404
7.0078	0.0562668	0.0788569	-0.27406	-0.06866	0.206232	0.210047
7.01447	0.0562072	0.0769496	-0.2746	-0.06884	0.20647	0.20957
7.02113	0.0561476	0.0752211	-0.27519	-0.06914	0.206649	0.209033
7.0278	0.0562668	0.0736713	-0.27597	-0.06938	0.206649	0.208437
7.03447	0.0564456	0.07236	-0.27686	-0.06974	0.20653	0.207961
7.04113	0.056684	0.0712276	-0.27782	-0.0701	0.206113	0.207543
7.0478	0.0571012	0.0702143	-0.27853	-0.07057	0.205398	0.207186
7.05447	0.0575781	0.0694394	-0.27901	-0.07111	0.204504	0.206649
7.06113	0.0581145	0.0687838	-0.27937	-0.07164	0.20355	0.206053
7.0678	0.058651	0.0682473	-0.27961	-0.07206	0.202715	0.205517
7.07447	0.0591874	0.0678897	-0.27996	-0.07242	0.202179	0.2051
7.08113	0.0596046	0.0676513	-0.28044	-0.07284	0.201941	0.204802
7.0878	0.0599623	0.0675321	-0.28104	-0.07349	0.202	0.204563
7.09447	0.0602007	0.0675321	-0.28169	-0.07421	0.202239	0.204086
7.10113	0.0603795	0.0675917	-0.28235	-0.07486	0.202477	0.20349
7.1078	0.0604391	0.0677109	-0.28288	-0.07528	0.202835	0.202715
7.11447	0.0604391	0.0679493	-0.2833	-0.0754	0.203252	0.201941
7.12113	0.0604391	0.0681877	-0.2836	-0.07522	0.203729	0.201225
7.1278	0.0604391	0.0684261	-0.28384	-0.07463	0.204325	0.200748
7.13447	0.0603795	0.0687242	-0.28414	-0.07373	0.20498	0.20051
7.14113	0.0603199	0.0689626	-0.28449	-0.0726	0.205815	0.200629
7.1478	0.0603199	0.0691414	-0.28497	-0.07135	0.207007	0.200987
7.15447	0.0602603	0.0692606	-0.28557	-0.07021	0.208795	0.201285
7.16113	0.0601411	0.0692606	-0.28616	-0.06908	0.21112	0.201464
7.1678	0.0600815	0.069201	-0.2867	-0.06789	0.213802	0.201523
7.17447	0.0600219	0.0690222	-0.28712	-0.06628	0.216544	0.201583
7.18113	0.0599623	0.0687242	-0.28741	-0.06419	0.219226	0.201881
7.1878	0.0599027	0.0683665	-0.28747	-0.06163	0.221848	0.202417
7.19447	0.0598431	0.0680089	-0.28741	-0.05877	0.224471	0.202954
7.20113	0.0598431	0.0675321	-0.28735	-0.05591	0.227273	0.20355
7.2078	0.0597835	0.0671148	-0.28723	-0.05317	0.230074	0.204146
7.21447	0.0597239	0.066638	-0.28718	-0.0506	0.232697	0.204742
7.22113	0.059545	0.0662208	-0.28712	-0.04828	0.234783	0.205398
7.2278	0.0593066	0.0658035	-0.287	-0.04596	0.236213	0.205994
7.23447	0.0590086	0.0653863	-0.28676	-0.04369	0.237048	0.206411
7.24113	0.0585914	0.0650287	-0.28664	-0.04137	0.237286	0.206411
7.2478	0.0581741	0.064671	-0.28664	-0.03916	0.236988	0.206113
7.25447	0.0577569	0.064373	-0.28676	-0.03707	0.236273	0.205696
7.26113	0.0573993	0.0641346	-0.28688	-0.03541	0.235319	0.205338
7.2678	0.0571608	0.0639558	-0.28688	-0.03403	0.234127	0.205338
7.27447	0.0571012	0.0638962	-0.28682	-0.03284	0.232875	0.205636
7.28113	0.0571608	0.0639558	-0.28676	-0.03171	0.231504	0.206351
7.2878	0.0573993	0.0642538	-0.28688	-0.03046	0.229716	0.207305
7.29447	0.0578165	0.0647306	-0.28729	-0.02909	0.227392	0.208437
7.30113	0.0582933	0.0653863	-0.28795	-0.02778	0.22459	0.209749
7.3078	0.058949	0.0662208	-0.28872	-0.0267	0.221491	0.21112
7.31447	0.0596046	0.0673533	-0.28956	-0.02587	0.218451	0.212491
7.32113	0.0602603	0.0686646	-0.29045	-0.02545	0.215769	0.213981
7.3278	0.0609756	0.0701547	-0.29129	-0.02545	0.213444	0.21565
7.33447	0.0616908	0.0719428	-0.29218	-0.02587	0.211537	0.217617
7.34113	0.0624657	0.0739098	-0.29296	-0.02682	0.209868	0.219822
7.3478	0.0633001	0.0759959	-0.29379	-0.02837	0.208318	0.222087
7.35447	0.0641346	0.0782609	-0.29463	-0.0304	0.206828	0.224233
7.36113	0.0650287	0.0806451	-0.29552	-0.03278	0.205338	0.225902
7.3678	0.0658631	0.0830889	-0.29647	-0.03535	0.203907	0.227094
7.37447	0.0668168	0.0854731	-0.29749	-0.03785	0.202596	0.227809
7.38113	0.0676513	0.0877976	-0.29874	-0.04029	0.201523	0.228345
7.3878	0.0685453	0.0899434	-0.30023	-0.0428	0.20057	0.228822
7.39447	0.0693798	0.0918508	-0.30196	-0.04566	0.199616	0.229299
7.40113	0.0701547	0.0934601	-0.30363	-0.04894	0.198662	0.229597
7.4078	0.0708103	0.0947714	-0.30494	-0.05263	0.19753	0.229597
7.41447	0.0713468	0.0956654	-0.30571	-0.05645	0.196457	0.229299
7.42113	0.071764	0.0961423	-0.30601	-0.06002	0.195384	0.228763
7.4278	0.072062	0.0962615	-0.30613	-0.06312	0.19449	0.227988
7.43447	0.0722408	0.0959635	-0.30637	-0.06586	0.193596	0.226974
7.44113	0.0722408	0.0953078	-0.3069	-0.06837	0.192702	0.225604
7.4478	0.0721216	0.0943541	-0.30762	-0.07075	0.191748	0.223935
7.45447	0.0718832	0.0931025	-0.30839	-0.07331	0.190794	0.221968
7.46113	0.0715852	0.0916719	-0.30905	-0.07612	0.19002	0.219822
7.4678	0.0712276	0.0900626	-0.30959	-0.0791	0.189543	0.217557
7.47447	0.0708103	0.0883937	-0.31006	-0.08202	0.189424	0.215232
7.48113	0.0703335	0.0866651	-0.31072	-0.08458	0.189543	0.212789
7.4878	0.069797	0.0849962	-0.31149	-0.08649	0.189722	0.210345
7.49447	0.0692606	0.0833273	-0.31257	-0.08774	0.189841	0.20802
7.50113	0.0686646	0.081718	-0.3137	-0.08869	0.189602	0.205815
7.5078	0.0681281	0.0801682	-0.31471	-0.08959	0.189185	0.203729
7.51447	0.0675917	0.0786185	-0.31555	-0.0909	0.188529	0.201702
7.52113	0.0670552	0.0770688	-0.31596	-0.09257	0.187755	0.199616
7.5278	0.0665784	0.0755787	-0.31608	-0.09447	0.186861	0.19753
7.53447	0.0661612	0.0740886	-0.31608	-0.09638	0.185907	0.195444
7.54113	0.0658035	0.0725985	-0.31608	-0.09817	0.184953	0.193417
7.5478	0.0655651	0.0711083	-0.3162	-0.09972	0.184178	0.19151
7.55447	0.0653267	0.0697374	-0.31638	-0.10109	0.183582	0.189722
7.56113	0.0650883	0.0684261	-0.3165	-0.10234	0.183284	0.188112
7.5678	0.0647902	0.0672936	-0.31662	-0.10341	0.183284	0.186563
7.57447	0.0644922	0.06634	-0.31686	-0.10431	0.183523	0.185132
7.58113	0.0641346	0.0655651	-0.31728	-0.10502	0.18394	0.183761
7.5878	0.0636578	0.0649691	-0.31775	-0.1055	0.184417	0.182688
7.59447	0.0631213	0.0644326	-0.31823	-0.10586	0.184715	0.181973
7.60113	0.0624657	0.064075	-0.31859	-0.10616	0.184774	0.181675
7.6078	0.06181	0.0637174	-0.31877	-0.10639	0.184476	0.181615
7.61447	0.0610948	0.0634193	-0.31883	-0.10675	0.183761	0.181675
7.62113	0.0604391	0.0630617	-0.31883	-0.10723	0.182867	0.181556
7.6278	0.0598431	0.0626445	-0.31883	-0.10782	0.182033	0.181377
7.63447	0.059247	0.0622272	-0.31883	-0.1083	0.181496	0.181079
7.64113	0.0587702	0.0617504	-0.31888	-0.1086	0.181317	0.180781
7.6478	0.058353	0.0612736	-0.31894	-0.10866	0.181377	0.180542
7.65447	0.0579953	0.0608563	-0.31912	-0.10854	0.181615	0.180483
7.66113	0.0576377	0.0604391	-0.3193	-0.10836	0.181794	0.180364
7.6678	0.0573397	0.0600815	-0.31972	-0.10824	0.181854	0.180185
7.67447	0.0570416	0.0597835	-0.32026	-0.10812	0.181794	0.179768
7.68113	0.0568032	0.059545	-0.32091	-0.10812	0.181496	0.179172
7.6878	0.0565648	0.0593066	-0.32157	-0.10818	0.181019	0.178516
7.69447	0.0563264	0.0590682	-0.32222	-0.10842	0.180423	0.177979
7.70113	0.0561476	0.0587702	-0.32306	-0.10872	0.179887	0.177622
7.7078	0.0560284	0.0584126	-0.32407	-0.10908	0.17947	0.177443
7.71447	0.0559688	0.0580549	-0.32526	-0.10949	0.179052	0.177324
7.72113	0.0559688	0.0576377	-0.32645	-0.10973	0.178635	0.176966
7.7278	0.0559688	0.0572205	-0.32741	-0.10973	0.178158	0.17637
7.73447	0.0560284	0.0568032	-0.32794	-0.10949	0.177622	0.175595
7.74113	0.0560284	0.0565052	-0.32812	-0.10908	0.177145	0.174761
7.7478	0.056088	0.0562072	-0.32824	-0.1086	0.176728	0.174105
7.75447	0.056088	0.0560284	-0.32842	-0.1083	0.17643	0.173926
7.76113	0.0560284	0.0559092	-0.3289	-0.1083	0.176013	0.174046
7.7678	0.0560284	0.0558495	-0.32961	-0.10854	0.175595	0.174284
7.77447	0.0559688	0.0558495	-0.33051	-0.10896	0.175059	0.174284
7.78113	0.0558495	0.0558495	-0.33146	-0.10949	0.174522	0.173867
7.7878	0.0557899	0.0558495	-0.33242	-0.10997	0.173986	0.173211
7.79447	0.0557899	0.0558495	-0.33331	-0.11045	0.173569	0.172496
7.80113	0.0557899	0.0558495	-0.33414	-0.11086	0.173151	0.172019
7.8078	0.0558495	0.0558495	-0.3348	-0.11104	0.172794	0.171781
7.81447	0.0559092	0.0558495	-0.33545	-0.11098	0.172555	0.171661
7.82113	0.056088	0.0559092	-0.33587	-0.11075	0.172317	0.171363
7.8278	0.0562668	0.0559688	-0.33617	-0.11051	0.172019	0.170887
7.83447	0.0564456	0.056088	-0.33629	-0.11033	0.171781	0.170171
7.84113	0.0566244	0.0562668	-0.33635	-0.11045	0.171602	0.169456
7.8478	0.0567436	0.0565052	-0.33647	-0.11081	0.171542	0.169039
7.85447	0.0569224	0.0567436	-0.33677	-0.11134	0.171602	0.16892
7.86113	0.056982	0.0570416	-0.3373	-0.11182	0.171721	0.169039
7.8678	0.0570416	0.0573993	-0.33814	-0.11224	0.17184	0.169337
7.87447	0.0570416	0.0578165	-0.33915	-0.11235	0.1719	0.169814
7.88113	0.0569224	0.0582337	-0.33998	-0.11206	0.171959	0.170469
7.8878	0.0568628	0.0587702	-0.34058	-0.11152	0.172019	0.171244
7.89447	0.0567436	0.0593662	-0.34082	-0.11081	0.172019	0.172079
7.90113	0.056684	0.0599623	-0.34088	-0.10997	0.171959	0.172675
7.9078	0.0565648	0.0606775	-0.341	-0.1089	0.17184	0.172853
7.91447	0.0565648	0.0614524	-0.3413	-0.10759	0.171721	0.172555
7.92113	0.0565052	0.0622868	-0.34165	-0.1061	0.171781	0.1719
7.9278	0.0565052	0.0631809	-0.34189	-0.10473	0.171959	0.171244
7.93447	0.0565052	0.064075	-0.34183	-0.10347	0.172317	0.170767
7.94113	0.0564456	0.0649691	-0.34148	-0.10258	0.172794	0.170648
7.9478	0.0563264	0.0659227	-0.34106	-0.10198	0.17345	0.170946
7.95447	0.0561476	0.066936	-0.34064	-0.10151	0.174224	0.171483
7.96113	0.0559092	0.0680089	-0.34022	-0.10103	0.17488	0.172257
7.9678	0.0555515	0.0690818	-0.33963	-0.10067	0.175416	0.172973
7.97447	0.0551343	0.0701547	-0.33879	-0.10049	0.175595	0.173628
7.98113	0.0547171	0.0713468	-0.3376	-0.10061	0.175416	0.174284
7.9878	0.0542402	0.0725389	-0.33629	-0.10115	0.174999	0.17494
7.99447	0.0537634	0.073731	-0.33492	-0.1021	0.174463	0.175536
8.00113	0.0532866	0.074923	-0.33373	-0.10341	0.173748	0.175953
8.0078	0.0528693	0.0760555	-0.33271	-0.10496	0.172973	0.176013
8.01447	0.0525117	0.0771284	-0.33182	-0.10651	0.172198	0.175655
8.02113	0.0522137	0.0780821	-0.33098	-0.108	0.171363	0.175059
8.0278	0.051856	0.0788569	-0.33009	-0.10926	0.170529	0.174284
8.03447	0.051558	0.0793934	-0.32943	-0.11027	0.169814	0.173628
8.04113	0.05126	0.079751	-0.32908	-0.1111	0.169218	0.173032
8.0478	0.050962	0.0798702	-0.32914	-0.11212	0.1688	0.172555
8.05447	0.0506043	0.079751	-0.32973	-0.11337	0.168502	0.172257
8.06113	0.0503063	0.079453	-0.33081	-0.11504	0.168204	0.172079
8.0678	0.0499487	0.0789761	-0.33218	-0.117	0.167966	0.1719
8.07447	0.0497103	0.0784397	-0.33385	-0.11909	0.167906	0.171602
8.08113	0.0494719	0.0777841	-0.33563	-0.121	0.168085	0.171125
8.0878	0.0494122	0.0771284	-0.33748	-0.12255	0.168324	0.170648
8.09447	0.0494122	0.0764728	-0.33915	-0.12368	0.168502	0.17029
8.10113	0.0495315	0.0758767	-0.34064	-0.12457	0.168502	0.170112
8.1078	0.0497699	0.0752807	-0.34201	-0.12541	0.168324	0.170052
8.11447	0.0500679	0.0746846	-0.34332	-0.12636	0.168145	0.169814
8.12113	0.0503659	0.0741482	-0.34469	-0.12732	0.167966	0.169277
8.1278	0.0506639	0.0735521	-0.34606	-0.12827	0.167787	0.168264
8.13447	0.0509024	0.0729561	-0.34732	-0.12916	0.16737	0.167012
8.14113	0.0511408	0.0723004	-0.34863	-0.12988	0.166774	0.165761
8.1478	0.0513792	0.0716448	-0.34988	-0.13053	0.166059	0.164747
8.15447	0.051558	0.0709295	-0.35119	-0.13113	0.165343	0.164032
8.16113	0.0517368	0.0702143	-0.35244	-0.13161	0.164747	0.163496
8.1678	0.0519157	0.069499	-0.35357	-0.13185	0.16433	0.163019
8.17447	0.0521541	0.0687838	-0.35459	-0.13196	0.164032	0.162542
8.18113	0.0523925	0.0680685	-0.35548	-0.13202	0.163794	0.162005
8.1878	0.0525713	0.0673533	-0.35632	-0.13214	0.163615	0.161588
8.19447	0.0528097	0.0666976	-0.35721	-0.13262	0.163317	0.16129
8.20113	0.0530481	0.066042	-0.35805	-0.1334	0.16284	0.161171
8.2078	0.053227	0.0653863	-0.35906	-0.13435	0.162184	0.161171
8.21447	0.0533462	0.0647306	-0.36013	-0.13524	0.161529	0.161111
8.22113	0.0534654	0.0640154	-0.36126	-0.1359	0.161111	0.161052
8.2278	0.0535846	0.0633001	-0.36222	-0.1362	0.161052	0.160933
8.23447	0.0537038	0.0625253	-0.36293	-0.13632	0.16129	0.160873
8.24113	0.0537634	0.0616908	-0.36341	-0.13626	0.161767	0.160992
8.2478	0.0538826	0.0607967	-0.36377	-0.13614	0.162184	0.16129
8.25447	0.0539422	0.0599027	-0.36407	-0.13596	0.162423	0.161529
8.26113	0.0540018	0.058949	-0.36436	-0.13572	0.162542	0.161767
8.2678	0.0540018	0.0579357	-0.36466	-0.13554	0.162661	0.161827
8.27447	0.0539422	0.056982	-0.3649	-0.1353	0.162661	0.161886
8.28113	0.053823	0.0560284	-0.36508	-0.13512	0.162601	0.161827
8.2878	0.0537038	0.0551343	-0.3652	-0.13489	0.162423	0.161767
8.29447	0.053525	0.0543594	-0.36532	-0.13453	0.162303	0.161648
8.30113	0.0532866	0.0537038	-0.36556	-0.13411	0.162303	0.161707
8.3078	0.0530481	0.053227	-0.36597	-0.13345	0.162661	0.161946
8.31447	0.0527501	0.0529289	-0.36657	-0.13274	0.163317	0.162482
8.32113	0.0524521	0.0527501	-0.36716	-0.13191	0.164092	0.163257
8.3278	0.0521541	0.0527501	-0.3677	-0.13071	0.164807	0.164092
8.33447	0.0517964	0.0528693	-0.368	-0.12916	0.165403	0.164986
8.34113	0.0513792	0.0530481	-0.36818	-0.12708	0.165761	0.165939
8.3478	0.0510216	0.0532866	-0.36818	-0.12463	0.165999	0.167131
8.35447	0.0506043	0.053525	-0.368	-0.12219	0.166357	0.168383
8.36113	0.0503063	0.053823	-0.36752	-0.1201	0.166893	0.169814
8.3678	0.0500083	0.0541806	-0.36687	-0.11837	0.167787	0.171363
8.37447	0.0498891	0.0545979	-0.36603	-0.11694	0.16892	0.172913
8.38113	0.0498891	0.0550747	-0.36526	-0.11545	0.170171	0.174522
8.3878	0.0499487	0.0557899	-0.36454	-0.11349	0.171363	0.17643
8.39447	0.0501871	0.056684	-0.36395	-0.1111	0.172257	0.178576
8.40113	0.0505447	0.0578165	-0.36329	-0.10842	0.172913	0.18084
8.4078	0.050962	0.0591874	-0.3624	-0.10574	0.17333	0.183165
8.41447	0.0514984	0.0608563	-0.36138	-0.10335	0.173628	0.185311
8.42113	0.0520349	0.0627637	-0.36031	-0.10133	0.173926	0.187457
8.4278	0.0525713	0.0648499	-0.35948	-0.0996	0.174224	0.189424
8.43447	0.0531077	0.0670552	-0.35906	-0.09817	0.174701	0.191331
8.44113	0.0536442	0.0693798	-0.359	-0.09698	0.175178	0.193179
8.4478	0.0541806	0.0717044	-0.35912	-0.09596	0.175655	0.194907
8.45447	0.0547171	0.0739098	-0.35924	-0.09513	0.175893	0.196517
8.46113	0.0552535	0.0760555	-0.35936	-0.09453	0.176013	0.197947
8.4678	0.0558495	0.0780225	-0.35942	-0.09406	0.175834	0.19902
8.47447	0.0565052	0.079751	-0.35954	-0.09394	0.175357	0.199854
8.48113	0.0571608	0.0813007	-0.35971	-0.09423	0.174642	0.20045
8.4878	0.0578165	0.0825524	-0.35989	-0.09531	0.173628	0.200868
8.49447	0.0585318	0.0836253	-0.36013	-0.09722	0.172496	0.201106
8.50113	0.0591278	0.0843406	-0.36049	-0.09966	0.171244	0.201046
8.5078	0.0597239	0.084877	-0.36114	-0.10228	0.170231	0.200629
8.51447	0.0601411	0.085175	-0.36216	-0.10473	0.169337	0.199795
8.52113	0.0604391	0.0852346	-0.36347	-0.10687	0.168681	0.198543
8.5278	0.0605583	0.0850558	-0.3649	-0.10902	0.168085	0.196874
8.53447	0.0604987	0.0846386	-0.36615	-0.11146	0.167429	0.194848
8.54113	0.0603199	0.0839233	-0.36711	-0.11444	0.166476	0.192702
8.5478	0.0599027	0.0830293	-0.36794	-0.11784	0.165284	0.190556
8.55447	0.0593662	0.0818968	-0.36865	-0.12136	0.163913	0.188351
8.56113	0.058651	0.0804663	-0.36943	-0.12469	0.162423	0.185788
8.5678	0.0578761	0.0788569	-0.3705	-0.12779	0.160992	0.182867
8.57447	0.0569224	0.0770092	-0.37181	-0.13065	0.15974	0.17947
8.58113	0.0559688	0.0750423	-0.3733	-0.13334	0.158727	0.176072
8.5878	0.0550151	0.0729561	-0.37473	-0.1359	0.158012	0.172973
8.59447	0.0540614	0.0708103	-0.37593	-0.13822	0.157654	0.170469
8.60113	0.0531673	0.0686646	-0.37676	-0.14025	0.157654	0.168443
8.6078	0.0523925	0.066638	-0.37736	-0.14198	0.157773	0.166535
8.61447	0.0516176	0.064671	-0.37807	-0.14353	0.157893	0.164449
8.62113	0.050962	0.0628829	-0.37903	-0.14502	0.157714	0.162065
8.6278	0.0504255	0.061214	-0.38028	-0.14651	0.157237	0.159562
8.63447	0.0498295	0.0597239	-0.38147	-0.14782	0.156522	0.157118
8.64113	0.0493526	0.0584126	-0.38254	-0.14883	0.155747	0.154972
8.6478	0.0488162	0.0572205	-0.38332	-0.14937	0.15521	0.153184
8.65447	0.0482202	0.0561476	-0.38391	-0.14961	0.154912	0.151694
8.66113	0.0476241	0.0551343	-0.38427	-0.14961	0.154912	0.150502
8.6678	0.0469685	0.0542402	-0.38457	-0.14949	0.155091	0.149548
8.67447	0.0463724	0.0534058	-0.38463	-0.14931	0.15527	0.149012
8.68113	0.0457764	0.0525713	-0.38451	-0.14913	0.15533	0.148952
8.6878	0.0452995	0.0517964	-0.38439	-0.14889	0.155091	0.14919
8.69447	0.0448823	0.0510216	-0.38445	-0.14865	0.154734	0.149608
8.70113	0.0447035	0.0503063	-0.38463	-0.14848	0.154257	0.149965
8.7078	0.0445843	0.0495911	-0.38493	-0.14824	0.153661	0.150323
8.71447	0.0447035	0.0488758	-0.38522	-0.14788	0.153065	0.15074
8.72113	0.0448823	0.0482202	-0.38546	-0.14752	0.152409	0.151455
8.7278	0.0451207	0.0475645	-0.38582	-0.14693	0.151694	0.152469
8.73447	0.0453591	0.0469685	-0.38636	-0.14621	0.150979	0.153661
8.74113	0.0455976	0.0463128	-0.38707	-0.1452	0.150323	0.155032
8.7478	0.0456572	0.0457764	-0.38773	-0.14406	0.149906	0.156403
8.75447	0.0455976	0.0452399	-0.38815	-0.14281	0.149548	0.157893
8.76113	0.0453591	0.0448227	-0.38826	-0.14168	0.14931	0.159442
8.7678	0.0450015	0.0444651	-0.38838	-0.14073	0.149071	0.161111
8.77447	0.0444651	0.044167	-0.38862	-0.14001	0.148654	0.162899
8.78113	0.0437498	0.0439882	-0.38928	-0.13936	0.148058	0.164568
8.7878	0.0429749	0.043869	-0.39035	-0.13858	0.147402	0.166178
8.79447	0.0422001	0.043869	-0.39172	-0.13763	0.146806	0.167727
8.80113	0.0414848	0.043869	-0.39315	-0.13649	0.146508	0.169158
8.8078	0.0408292	0.0439882	-0.39446	-0.13536	0.146568	0.170469
8.81447	0.0403523	0.0440478	-0.39542	-0.13441	0.146806	0.171721
8.82113	0.0400543	0.0440478	-0.39589	-0.13381	0.147164	0.172853
8.8278	0.0399947	0.0439882	-0.39613	-0.13369	0.147402	0.173867
8.83447	0.0400543	0.043869	-0.39625	-0.13381	0.147402	0.174761
8.84113	0.0402927	0.0436306	-0.39649	-0.13411	0.147164	0.175655
8.8478	0.04071	0.0433326	-0.39703	-0.13459	0.146866	0.17643
8.85447	0.0411272	0.0429153	-0.39768	-0.13524	0.146568	0.176966
8.86113	0.041604	0.0425577	-0.39822	-0.1362	0.146389	0.177026
8.8678	0.0420213	0.0421405	-0.39858	-0.13739	0.146508	0.176668
8.87447	0.0423789	0.0417829	-0.39876	-0.13876	0.146866	0.175774
8.88113	0.0425577	0.0414848	-0.39893	-0.14013	0.147343	0.174522
8.8878	0.0426769	0.0413656	-0.39929	-0.1415	0.147879	0.172913
8.89447	0.0426769	0.041306	-0.39971	-0.14287	0.148356	0.171065
8.90113	0.0424981	0.0413656	-0.40013	-0.14436	0.148654	0.169039
8.9078	0.0423193	0.041604	-0.40025	-0.14591	0.149012	0.166655
8.91447	0.0420809	0.0418425	-0.40013	-0.14752	0.149369	0.164032
8.92113	0.0418425	0.0422001	-0.40001	-0.14913	0.149846	0.161171
8.9278	0.041604	0.0426769	-0.40007	-0.15062	0.150383	0.15837
8.93447	0.0414848	0.0430942	-0.40042	-0.15205	0.150859	0.155866
8.94113	0.0414252	0.0436306	-0.40096	-0.1533	0.151277	0.15384
8.9478	0.0414848	0.0441074	-0.40156	-0.15455	0.151455	0.152349
8.95447	0.0417233	0.0445843	-0.40185	-0.15581	0.151455	0.151217
8.96113	0.0420809	0.0450611	-0.40191	-0.15712	0.151217	0.150263
8.9678	0.0425577	0.045538	-0.40162	-0.15837	0.150919	0.14931
8.97447	0.0431538	0.0459552	-0.40108	-0.15956	0.150621	0.148356
8.98113	0.0438094	0.046432	-0.40054	-0.16063	0.150442	0.147343
8.9878	0.0444651	0.0468493	-0.40025	-0.16165	0.150502	0.146151
8.99447	0.0451207	0.0472069	-0.40025	-0.1626	0.150681	0.144899
9.00113	0.0456572	0.0475645	-0.40054	-0.1635	0.151098	0.143647
9.0078	0.0460744	0.0479221	-0.4009	-0.16421	0.151753	0.142455
9.01447	0.0463128	0.0482202	-0.40108	-0.16481	0.152588	0.141561
9.02113	0.046432	0.0484586	-0.40102	-0.16528	0.153422	0.140965
9.0278	0.0463724	0.0486374	-0.40072	-0.1657	0.154197	0.140548
9.03447	0.046134	0.0487566	-0.40036	-0.166	0.154734	0.140011
9.04113	0.0457764	0.0487566	-0.40019	-0.16618	0.154853	0.139296
9.0478	0.0452995	0.048697	-0.40019	-0.16618	0.154793	0.138402
9.05447	0.0448227	0.0485182	-0.40036	-0.16618	0.154793	0.137568
9.06113	0.0442862	0.0482798	-0.4006	-0.1663	0.155151	0.136912
9.0678	0.0438094	0.0479817	-0.40072	-0.16665	0.155985	0.136554
9.07447	0.0433326	0.0476241	-0.40066	-0.16701	0.157118	0.136554
9.08113	0.0429153	0.0472069	-0.40036	-0.16707	0.158191	0.136733
9.0878	0.0425577	0.0467897	-0.40007	-0.16683	0.158966	0.136971
9.09447	0.0422597	0.046432	-0.39977	-0.16624	0.159442	0.13715
9.10113	0.0420213	0.0460744	-0.39953	-0.16564	0.159621	0.137269
9.1078	0.0418425	0.0457168	-0.39929	-0.16522	0.159621	0.137508
9.11447	0.0417829	0.0454783	-0.39905	-0.16505	0.159562	0.137866
9.12113	0.0417233	0.0452399	-0.39876	-0.16505	0.159264	0.138342
9.1278	0.0417233	0.0450611	-0.39834	-0.16522	0.158846	0.138879
9.13447	0.0417829	0.0448823	-0.39792	-0.1654	0.15831	0.139415
9.14113	0.0418425	0.0447631	-0.3975	-0.1657	0.157714	0.139892
9.1478	0.0419617	0.0446439	-0.39732	-0.16588	0.157177	0.14025
9.15447	0.0421405	0.0444651	-0.39744	-0.16606	0.156641	0.140667
9.16113	0.0423789	0.0442862	-0.39792	-0.16606	0.156105	0.141025
9.1678	0.0426173	0.0441074	-0.39864	-0.16606	0.155568	0.141203
9.17447	0.0429153	0.043869	-0.39935	-0.16606	0.154912	0.141203
9.18113	0.0433326	0.043571	-0.39989	-0.16624	0.154138	0.140905
9.1878	0.0437498	0.043273	-0.4003	-0.16665	0.153244	0.140309
9.19447	0.0442862	0.0429749	-0.40066	-0.16731	0.152469	0.139773
9.20113	0.0447631	0.0426173	-0.40108	-0.16797	0.151813	0.139415
9.2078	0.0452399	0.0423193	-0.40156	-0.16856	0.151336	0.139356
9.21447	0.0456572	0.0420213	-0.40215	-0.1691	0.151038	0.139534
9.22113	0.0460148	0.0417233	-0.40257	-0.16963	0.15074	0.139892
9.2278	0.0463128	0.0414848	-0.40287	-0.17017	0.150323	0.140071
9.23447	0.046432	0.041306	-0.40311	-0.17071	0.149846	0.140131
9.24113	0.0465512	0.0411868	-0.40346	-0.17118	0.149369	0.140011
9.2478	0.0464916	0.0410676	-0.40394	-0.1716	0.148773	0.139654
9.25447	0.0463724	0.041008	-0.4046	-0.1719	0.148177	0.139058
9.26113	0.0462532	0.041008	-0.40525	-0.1722	0.147462	0.138164
9.2678	0.0460148	0.0410676	-0.40591	-0.17256	0.146747	0.13721
9.27447	0.045836	0.0411868	-0.40668	-0.17303	0.146151	0.136316
9.28113	0.0455976	0.0412464	-0.40764	-0.17357	0.145614	0.13572
9.2878	0.0453591	0.0414252	-0.40877	-0.17422	0.145137	0.135303
9.29447	0.0451207	0.0415444	-0.41002	-0.17482	0.144482	0.135005
9.30113	0.0448227	0.0417233	-0.41109	-0.17542	0.143707	0.134647
9.3078	0.0445843	0.0418425	-0.41193	-0.17589	0.142932	0.13411
9.31447	0.0442862	0.0419617	-0.4124	-0.17631	0.142336	0.133574
9.32113	0.0439286	0.0421405	-0.41258	-0.17667	0.141919	0.132978
9.3278	0.043571	0.0422597	-0.4127	-0.17703	0.14168	0.132501
9.33447	0.0432134	0.0423789	-0.41294	-0.17744	0.141382	0.132024
9.34113	0.0427961	0.0425577	-0.41342	-0.17786	0.141084	0.131488
9.3478	0.0423193	0.0427365	-0.41395	-0.17828	0.140607	0.130773
9.35447	0.0418425	0.0429153	-0.41443	-0.17858	0.140131	0.129998
9.36113	0.041306	0.0431538	-0.41479	-0.17881	0.139594	0.129342
9.3678	0.0408292	0.0434518	-0.41497	-0.17899	0.139058	0.128925
9.37447	0.0402927	0.0437498	-0.41527	-0.17911	0.1387	0.128925
9.38113	0.0398159	0.0441074	-0.41568	-0.17935	0.138581	0.129282
9.3878	0.0393987	0.0444651	-0.41634	-0.17959	0.13876	0.129879
9.39447	0.039041	0.0448823	-0.41699	-0.17989	0.138998	0.130475
9.40113	0.038743	0.0452399	-0.41753	-0.18013	0.139236	0.130832
9.4078	0.0385046	0.045538	-0.41795	-0.18036	0.139177	0.130832
9.41447	0.0383854	0.045836	-0.41825	-0.18048	0.138879	0.130415
9.42113	0.0382662	0.0460148	-0.41848	-0.18054	0.138402	0.129819
9.4278	0.0382066	0.046134	-0.41866	-0.18054	0.137746	0.129104
9.43447	0.0380874	0.046134	-0.41872	-0.18054	0.136971	0.128627
9.44113	0.0380278	0.0460744	-0.41866	-0.1806	0.136197	0.128448
9.4478	0.0379085	0.0458956	-0.41854	-0.18072	0.135601	0.128567
9.45447	0.0377893	0.0456572	-0.41842	-0.18078	0.135243	0.128865
9.46113	0.0376105	0.0453591	-0.41848	-0.18072	0.135183	0.129044
9.4678	0.0374913	0.0450611	-0.41884	-0.1803	0.135481	0.129104
9.47447	0.0373721	0.0448227	-0.41932	-0.17959	0.136077	0.128984
9.48113	0.0373125	0.0446439	-0.41974	-0.17858	0.136793	0.128925
9.4878	0.0373721	0.0445843	-0.42003	-0.17732	0.137746	0.129044
9.49447	0.0375509	0.0447035	-0.41991	-0.17595	0.138879	0.129342
9.50113	0.0378489	0.0449419	-0.41956	-0.17464	0.140071	0.129759
9.5078	0.0383258	0.0453591	-0.41884	-0.17345	0.141442	0.130177
9.51447	0.0389814	0.0460148	-0.41807	-0.17226	0.143051	0.130713
9.52113	0.0397563	0.0468493	-0.41717	-0.17118	0.144839	0.131488
9.5278	0.04071	0.0478625	-0.41634	-0.17011	0.146925	0.13274
9.53447	0.0417233	0.0490546	-0.41544	-0.16922	0.14931	0.134349
9.54113	0.0428557	0.0504255	-0.41437	-0.1685	0.152051	0.136197
9.5478	0.0441074	0.0520945	-0.41306	-0.16791	0.155091	0.138164
9.55447	0.0453591	0.0539422	-0.41145	-0.16749	0.158489	0.139952
9.56113	0.0466704	0.0560284	-0.40966	-0.16719	0.162244	0.141501
9.5678	0.0480413	0.058353	-0.4077	-0.16689	0.166178	0.142872
9.57447	0.0494122	0.0610352	-0.40573	-0.16665	0.170171	0.144005
9.58113	0.0508428	0.0639558	-0.40364	-0.16654	0.173807	0.144899
9.5878	0.0523329	0.067234	-0.40132	-0.16636	0.176966	0.145674
9.59447	0.053823	0.0708699	-0.3987	-0.16624	0.17947	0.14621
9.60113	0.0554323	0.0747442	-0.39566	-0.16618	0.181377	0.146687
9.6078	0.0571012	0.0789166	-0.39238	-0.16648	0.182867	0.147045
9.61447	0.0588298	0.0833273	-0.38904	-0.16707	0.183821	0.147283
9.62113	0.0606179	0.0880361	-0.38606	-0.16809	0.184298	0.147164
9.6278	0.0624657	0.0929236	-0.38356	-0.16952	0.184178	0.146747
9.63447	0.0643134	0.09799	-0.38159	-0.17112	0.183523	0.145912
9.64113	0.0661015	0.103235	-0.38028	-0.17279	0.182271	0.14478
9.6478	0.0678897	0.10848	-0.37962	-0.17422	0.180602	0.143588
9.65447	0.0695586	0.113726	-0.37956	-0.17542	0.178576	0.142455
9.66113	0.0710487	0.118852	-0.37998	-0.17625	0.176311	0.141382
9.6678	0.0724196	0.123799	-0.38093	-0.17697	0.174046	0.140309
9.67447	0.0736117	0.128448	-0.38213	-0.17786	0.171661	0.139177
9.68113	0.074625	0.13268	-0.38362	-0.17905	0.169158	0.138104
9.6878	0.0754595	0.136554	-0.3854	-0.18066	0.166535	0.137031
9.69447	0.0761151	0.139832	-0.38749	-0.18239	0.163674	0.136077
9.70113	0.0766516	0.142515	-0.38999	-0.184	0.160694	0.135183
9.7078	0.0770688	0.144541	-0.39291	-0.18513	0.157714	0.13423
9.71447	0.0773072	0.145972	-0.39607	-0.18573	0.154972	0.133276
9.72113	0.0773668	0.146627	-0.39929	-0.18573	0.152469	0.132263
9.7278	0.0772476	0.146627	-0.40233	-0.18555	0.150263	0.131249
9.73447	0.0769496	0.145853	-0.40489	-0.18531	0.148237	0.130534
9.74113	0.0764131	0.144362	-0.40698	-0.18519	0.146329	0.130117
9.7478	0.0756979	0.142097	-0.40883	-0.18513	0.144601	0.129998
9.75447	0.0747442	0.139236	-0.41056	-0.18507	0.143051	0.130117
9.76113	0.0736117	0.135779	-0.41234	-0.18471	0.141919	0.130236
9.7678	0.0723004	0.131845	-0.41431	-0.18418	0.141263	0.130415
9.77447	0.0708103	0.127494	-0.41634	-0.18352	0.141025	0.130713
9.78113	0.069201	0.122845	-0.41831	-0.18275	0.140965	0.131071
9.7878	0.0675917	0.118017	-0.42003	-0.18185	0.140905	0.131547
9.79447	0.0659227	0.11307	-0.4214	-0.18084	0.140667	0.132024
9.80113	0.0643134	0.108063	-0.42248	-0.17947	0.140309	0.132442
9.8078	0.0627637	0.103176	-0.42325	-0.17768	0.140071	0.132799
9.81447	0.0613332	0.0983477	-0.42385	-0.17577	0.140131	0.133276
9.82113	0.0600815	0.0936985	-0.42427	-0.17375	0.140607	0.133932
9.8278	0.0588894	0.0892282	-0.42468	-0.17178	0.141501	0.134885
9.83447	0.0578761	0.0849962	-0.42504	-0.16981	0.142574	0.136137
9.84113	0.0569224	0.0810027	-0.4254	-0.16779	0.143647	0.137627
9.8478	0.056088	0.0772476	-0.42576	-0.16564	0.144482	0.139296
9.85447	0.0553131	0.0737905	-0.42605	-0.1635	0.145018	0.141203
9.86113	0.0545383	0.0706315	-0.42617	-0.16135	0.145197	0.143111
9.8678	0.0537038	0.0678897	-0.42611	-0.1592	0.145197	0.145137
9.87447	0.0529289	0.0654459	-0.42588	-0.15694	0.145197	0.147104
9.88113	0.0520945	0.0634193	-0.42564	-0.15444	0.145197	0.14919
9.8878	0.0513196	0.06181	-0.42546	-0.15181	0.145316	0.151455
9.89447	0.0504851	0.0606179	-0.42534	-0.14925	0.145614	0.15384
9.90113	0.0497699	0.0597835	-0.42528	-0.14704	0.145972	0.156343
9.9078	0.0490546	0.0593066	-0.42516	-0.14532	0.146389	0.158846
9.91447	0.0484586	0.0591278	-0.42516	-0.144	0.146806	0.161231
9.92113	0.0479817	0.059247	-0.42522	-0.14311	0.147045	0.163496
9.9278	0.0476241	0.0596046	-0.42552	-0.14251	0.146925	0.165641
9.93447	0.0473857	0.0602007	-0.42588	-0.14228	0.146449	0.167847
9.94113	0.0473261	0.0608563	-0.42635	-0.1424	0.145733	0.170052
9.9478	0.0473261	0.0616312	-0.42671	-0.14287	0.144899	0.172198
9.95447	0.0475049	0.0624657	-0.42713	-0.14371	0.144124	0.174165
9.96113	0.0476837	0.0633597	-0.42742	-0.1449	0.143349	0.175834
9.9678	0.0479221	0.0643134	-0.42778	-0.14639	0.142515	0.177026
9.97447	0.0482202	0.0652671	-0.42826	-0.14812	0.141442	0.177622
9.98113	0.0485778	0.0662208	-0.4288	-0.15002	0.14019	0.177622
9.9878	0.0488758	0.0671148	-0.42963	-0.15211	0.138819	0.177026
9.99447	0.0492334	0.0680685	-0.4307	-0.15432	0.137568	0.176132
10.0011	0.0496507	0.068903	-0.43195	-0.15658	0.136375	0.175178
10.0078	0.0501275	0.0697374	-0.43327	-0.15897	0.135303	0.174224
10.0145	0.0506043	0.0704527	-0.43464	-0.16153	0.134289	0.173211
10.0211	0.0512004	0.0710487	-0.43601	-0.16427	0.133336	0.1719
10.0278	0.051856	0.0714064	-0.4375	-0.16719	0.132501	0.17029
10.0345	0.0525713	0.0715852	-0.43899	-0.17035	0.131667	0.168264
10.0411	0.0533462	0.0715256	-0.44054	-0.17345	0.130892	0.16588
10.0478	0.0542402	0.0711679	-0.44209	-0.17637	0.129998	0.163317
10.0545	0.0551343	0.0705123	-0.44364	-0.17899	0.128984	0.160635
10.0611	0.056088	0.069499	-0.44507	-0.1812	0.127912	0.158072
10.0678	0.0570416	0.0683069	-0.44626	-0.18305	0.126779	0.155747
10.0745	0.0581145	0.0668168	-0.44721	-0.18454	0.125706	0.153601
10.0811	0.0591874	0.0652075	-0.44793	-0.18579	0.124812	0.151575
10.0878	0.0602603	0.063479	-0.44847	-0.18692	0.124216	0.149727
10.0945	0.0613928	0.0616908	-0.44894	-0.18805	0.123918	0.14782
10.1011	0.0625253	0.0599623	-0.44942	-0.1893	0.123739	0.146031
10.1078	0.0636578	0.058353	-0.4499	-0.19068	0.123501	0.144362
10.1145	0.064671	0.0567436	-0.45037	-0.19222	0.123203	0.142872
10.1211	0.0656247	0.0553131	-0.45103	-0.19395	0.122786	0.141621
10.1278	0.0664592	0.0539422	-0.45186	-0.19562	0.122368	0.140488
10.1345	0.0671744	0.0526309	-0.45282	-0.19717	0.12213	0.139534
10.1411	0.0676513	0.0513792	-0.45383	-0.19848	0.121951	0.13864
10.1478	0.0679493	0.0501871	-0.45484	-0.19932	0.121832	0.137687
10.1545	0.0680089	0.048995	-0.45568	-0.19985	0.121772	0.136673
10.1611	0.0678301	0.0478029	-0.45645	-0.20033	0.121593	0.135601
10.1678	0.0675321	0.0466704	-0.45717	-0.20105	0.121474	0.134528
10.1745	0.0670552	0.0456572	-0.45776	-0.202	0.121355	0.133395
10.1811	0.0665188	0.0446439	-0.45818	-0.20325	0.121295	0.132263
10.1878	0.0658035	0.0438094	-0.45836	-0.20462	0.121295	0.131011
10.1945	0.0651479	0.0430942	-0.4583	-0.20599	0.121236	0.12958
10.2011	0.064373	0.0424981	-0.45824	-0.20719	0.121057	0.12821
10.2078	0.0636578	0.0420809	-0.45824	-0.20808	0.120819	0.126898
10.2145	0.0628829	0.0417233	-0.45842	-0.20856	0.120461	0.125825
10.2211	0.0621676	0.0414848	-0.45884	-0.20868	0.120223	0.12511
10.2278	0.0613332	0.0412464	-0.45931	-0.2085	0.120044	0.124633
10.2345	0.0605583	0.0411272	-0.45973	-0.20838	0.119984	0.124276
10.2411	0.0596643	0.0409484	-0.46015	-0.20838	0.119925	0.123978
10.2478	0.0587106	0.0407696	-0.46051	-0.20862	0.119805	0.123739
10.2545	0.0576377	0.0405312	-0.46086	-0.20897	0.119686	0.123441
10.2611	0.0565648	0.0402927	-0.46122	-0.20933	0.119746	0.123024
10.2678	0.0553131	0.0399947	-0.46146	-0.20975	0.120044	0.122428
10.2745	0.054121	0.0396371	-0.46158	-0.21023	0.120521	0.121832
10.2811	0.0528097	0.0393391	-0.46176	-0.21076	0.120938	0.121236
10.2878	0.051558	0.0389814	-0.46217	-0.21142	0.121176	0.120819
10.2945	0.0503063	0.0386238	-0.46277	-0.21219	0.121117	0.12058
10.3011	0.0491142	0.0383258	-0.46355	-0.21303	0.120997	0.12064
10.3078	0.0480413	0.0380278	-0.46426	-0.21392	0.120997	0.120819
10.3145	0.0470281	0.0377297	-0.46456	-0.21458	0.121176	0.120938
10.3211	0.0461936	0.0374913	-0.4645	-0.21499	0.121474	0.120938
10.3278	0.0453591	0.0373125	-0.46426	-0.21493	0.121713	0.120759
10.3345	0.0445843	0.0371337	-0.46396	-0.21464	0.121713	0.120461
10.3411	0.043869	0.0370145	-0.46378	-0.21416	0.121474	0.120282
10.3478	0.0432134	0.0369549	-0.46372	-0.21374	0.121176	0.120103
10.3545	0.0424981	0.0368953	-0.4636	-0.21338	0.120997	0.119984
10.3611	0.0417829	0.0368953	-0.46337	-0.21321	0.121057	0.119627
10.3678	0.0411272	0.0370145	-0.46313	-0.21309	0.121295	0.11909
10.3745	0.040412	0.0371933	-0.46301	-0.21315	0.121653	0.118613
10.3811	0.0398159	0.0375509	-0.46325	-0.21338	0.121832	0.118315
10.3878	0.0392199	0.0379682	-0.46384	-0.21374	0.121772	0.118375
10.3945	0.038743	0.0385642	-0.46462	-0.21422	0.121415	0.118554
10.4011	0.0383258	0.0392199	-0.46527	-0.21458	0.120938	0.118494
10.4078	0.0379682	0.0399947	-0.46581	-0.21482	0.120521	0.118077
10.4145	0.0377297	0.0408888	-0.46635	-0.21493	0.120342	0.117362
10.4211	0.0375509	0.0417829	-0.46688	-0.21499	0.120401	0.116706
10.4278	0.0373721	0.0426769	-0.4673	-0.21505	0.12058	0.116467
10.4345	0.0371933	0.0435114	-0.4676	-0.21523	0.12064	0.116885
10.4411	0.0370741	0.0442862	-0.46766	-0.21547	0.120461	0.11766
10.4478	0.0369549	0.0449419	-0.46748	-0.21559	0.119984	0.118434
10.4545	0.0368357	0.045538	-0.46718	-0.21547	0.119209	0.11903
10.4611	0.0367165	0.0460148	-0.467	-0.21511	0.118196	0.119209
10.4678	0.0366569	0.0463724	-0.467	-0.21446	0.117242	0.118971
10.4745	0.0365972	0.0466704	-0.46712	-0.21368	0.116527	0.118494
10.4811	0.0365376	0.0469089	-0.46748	-0.21291	0.11605	0.117898
10.4878	0.0365376	0.0470877	-0.46784	-0.21225	0.115812	0.117362
10.4945	0.0365376	0.0472069	-0.46825	-0.21166	0.115573	0.117004
10.5011	0.036478	0.0473261	-0.46849	-0.21118	0.115275	0.117123
10.5078	0.0364184	0.0473261	-0.46855	-0.21076	0.114799	0.11754
10.5145	0.0362992	0.0473261	-0.46849	-0.21052	0.114381	0.117958
10.5211	0.0361204	0.0472069	-0.46843	-0.21046	0.114202	0.118256
10.5278	0.035882	0.0470281	-0.46843	-0.21052	0.114381	0.118256
10.5345	0.0356436	0.0467897	-0.46861	-0.21064	0.114858	0.118017
10.5411	0.0354052	0.0464916	-0.46873	-0.2107	0.115514	0.1176
10.5478	0.0351667	0.046134	-0.46885	-0.21064	0.115991	0.117362
10.5545	0.0349879	0.0457764	-0.46885	-0.2104	0.116169	0.117302
10.5611	0.0348687	0.0453591	-0.46897	-0.21011	0.11605	0.1176
10.5678	0.0348091	0.0449419	-0.46921	-0.20957	0.115633	0.118196
10.5745	0.0348091	0.0445247	-0.46951	-0.20868	0.115097	0.11909
10.5811	0.0348091	0.044167	-0.46962	-0.20748	0.114799	0.120103
10.5878	0.0348687	0.043869	-0.46957	-0.20611	0.114739	0.120997
10.5945	0.0349283	0.0436306	-0.46933	-0.2048	0.115037	0.121653
10.6011	0.0349879	0.0434518	-0.46903	-0.20373	0.115573	0.12219
10.6078	0.0349879	0.0433326	-0.46891	-0.20278	0.116169	0.122666
10.6145	0.0349879	0.043273	-0.46903	-0.20188	0.116646	0.123203
10.6211	0.0349283	0.043273	-0.46921	-0.20099	0.116944	0.123918
10.6278	0.0348687	0.0433326	-0.46933	-0.20009	0.117004	0.124693
10.6345	0.0348091	0.0434518	-0.46927	-0.19926	0.116944	0.125408
10.6411	0.0347495	0.043571	-0.46909	-0.19866	0.116825	0.125945
10.6478	0.0346899	0.0438094	-0.46885	-0.19825	0.116706	0.126362
10.6545	0.0346899	0.0440478	-0.46861	-0.19783	0.116646	0.126719
10.6611	0.0346899	0.0442266	-0.46855	-0.19729	0.116587	0.127316
10.6678	0.0347495	0.0444651	-0.46861	-0.19652	0.116646	0.128269
10.6745	0.0348091	0.0447631	-0.46879	-0.1955	0.116825	0.129461
10.6811	0.0348687	0.0450015	-0.46909	-0.19449	0.117183	0.130713
10.6878	0.0349283	0.0453591	-0.46957	-0.19348	0.117481	0.131726
10.6945	0.0349283	0.0456572	-0.46992	-0.19258	0.11754	0.132442
10.7011	0.0349879	0.0460744	-0.4701	-0.19175	0.117362	0.133038
10.7078	0.0349283	0.0465512	-0.47022	-0.19097	0.117064	0.133634
10.7145	0.0349283	0.0470281	-0.47016	-0.19014	0.116944	0.134408
10.7211	0.0349879	0.0475645	-0.4701	-0.18936	0.117302	0.135362
10.7278	0.0350475	0.0480413	-0.46992	-0.18865	0.118077	0.136554
10.7345	0.0351667	0.0485182	-0.46957	-0.18805	0.11915	0.137806
10.7411	0.0354052	0.0488758	-0.46921	-0.1877	0.120342	0.138938
10.7478	0.0357032	0.0491142	-0.46903	-0.1874	0.121355	0.139713
10.7545	0.0361204	0.049293	-0.46927	-0.18698	0.12213	0.140131
10.7611	0.0365972	0.0493526	-0.4698	-0.18644	0.122726	0.140369
10.7678	0.0371933	0.049293	-0.4704	-0.18591	0.123203	0.140607
10.7745	0.0377893	0.0491738	-0.4707	-0.18543	0.123799	0.141084
10.7811	0.038445	0.048995	-0.47052	-0.18543	0.124514	0.141919
10.7878	0.039041	0.0487566	-0.46992	-0.18591	0.125587	0.143051
10.7945	0.0395179	0.0485182	-0.46933	-0.1865	0.126958	0.144362
10.8011	0.0399351	0.0482798	-0.46885	-0.18686	0.128686	0.145733
10.8078	0.0401735	0.048101	-0.46855	-0.1868	0.130653	0.146985
10.8145	0.0403523	0.0479221	-0.46825	-0.18632	0.132978	0.147939
10.8211	0.0403523	0.0477433	-0.46778	-0.18561	0.135481	0.148714
10.8278	0.0402927	0.0476241	-0.46706	-0.18495	0.138223	0.14931
10.8345	0.0401735	0.0475049	-0.46623	-0.18454	0.141144	0.149786
10.8411	0.0400543	0.0473857	-0.46545	-0.18424	0.144243	0.150263
10.8478	0.0398755	0.0472665	-0.4648	-0.18406	0.147283	0.1508
10.8545	0.0397563	0.0471473	-0.46408	-0.18382	0.150084	0.151157
10.8611	0.0396371	0.0470281	-0.46325	-0.18352	0.152588	0.151396
10.8678	0.0396371	0.0469089	-0.46211	-0.18305	0.154734	0.151455
10.8745	0.0396371	0.04673	-0.46068	-0.18251	0.156581	0.151396
10.8811	0.0396967	0.0466108	-0.45913	-0.18191	0.158191	0.151455
10.8878	0.0398159	0.046432	-0.45758	-0.18132	0.159621	0.151753
10.8945	0.0399947	0.0463128	-0.45604	-0.18078	0.160873	0.152469
10.9011	0.0401735	0.0461936	-0.45449	-0.18013	0.161886	0.153422
10.9078	0.0404716	0.0460744	-0.45305	-0.17911	0.162482	0.154376
10.9145	0.0407696	0.0458956	-0.45174	-0.17798	0.162542	0.154972
10.9211	0.0411272	0.0457764	-0.45067	-0.17679	0.161886	0.15527
10.9278	0.0414252	0.045538	-0.45002	-0.17601	0.160456	0.15527
10.9345	0.0417233	0.0453591	-0.44972	-0.17583	0.158489	0.15533
10.9411	0.0419021	0.0450611	-0.44984	-0.17625	0.156224	0.155687
10.9478	0.0420809	0.0447631	-0.45025	-0.17697	0.154018	0.156403
10.9545	0.0421405	0.0444055	-0.45079	-0.17786	0.151932	0.157297
10.9611	0.0421405	0.0439882	-0.45151	-0.17881	0.150144	0.158131
10.9678	0.0421405	0.043571	-0.45234	-0.18001	0.148416	0.158787
10.9745	0.0421405	0.0430345	-0.45323	-0.18132	0.146687	0.159264
10.9811	0.0422001	0.0424981	-0.45425	-0.18281	0.144839	0.159681
10.9878	0.0423193	0.0419021	-0.45532	-0.18424	0.142932	0.160277
10.9945	0.0424981	0.041306	-0.45639	-0.18555	0.140965	0.161171
11.0011	0.0427365	0.04071	-0.45753	-0.18662	0.139117	0.162303
11.0078	0.0429749	0.0401139	-0.45872	-0.18781	0.137448	0.163436
11.0145	0.043273	0.0395179	-0.45997	-0.1893	0.135958	0.16433
11.0211	0.0435114	0.0389814	-0.46128	-0.19115	0.134766	0.164866
11.0278	0.0436306	0.0385046	-0.46259	-0.19342	0.133753	0.164986
11.0345	0.0437498	0.0380278	-0.46378	-0.19586	0.132859	0.164807
11.0411	0.0436902	0.0376105	-0.4645	-0.1983	0.132084	0.164449
11.0478	0.043571	0.0372529	-0.46468	-0.20063	0.131547	0.163913
11.0545	0.0433922	0.0369549	-0.46444	-0.20278	0.13119	0.163138
11.0611	0.0432134	0.0367165	-0.46402	-0.2048	0.131011	0.162005
11.0678	0.0429749	0.036478	-0.46366	-0.20683	0.130892	0.160336
11.0745	0.0426769	0.0362992	-0.46355	-0.20885	0.130713	0.15825
11.0811	0.0424981	0.0361204	-0.4636	-0.21088	0.130415	0.155866
11.0878	0.0422597	0.0360012	-0.46372	-0.21279	0.129819	0.153244
11.0945	0.0420809	0.0359416	-0.4639	-0.21446	0.129163	0.150621
11.1011	0.0419021	0.0359416	-0.4642	-0.21559	0.128567	0.148058
11.1078	0.0417233	0.0360012	-0.4645	-0.21625	0.12815	0.145614
11.1145	0.0416637	0.0361204	-0.46486	-0.21654	0.128031	0.143468
11.1211	0.041604	0.0364184	-0.46527	-0.21678	0.128031	0.14168
11.1278	0.041604	0.0367761	-0.46563	-0.21726	0.128031	0.14019
11.1345	0.0417233	0.0372529	-0.46599	-0.21797	0.127912	0.138819
11.1411	0.0419021	0.0379085	-0.46629	-0.21887	0.127792	0.137389
11.1478	0.0421405	0.0385642	-0.46653	-0.21976	0.127733	0.135779
11.1545	0.0423789	0.0393391	-0.46659	-0.22072	0.127852	0.13411
11.1611	0.0426769	0.0401139	-0.46653	-0.22155	0.12809	0.132501
11.1678	0.0429153	0.0408292	-0.46641	-0.22233	0.128448	0.13119
11.1745	0.0430942	0.0415444	-0.46635	-0.22304	0.128686	0.130117
11.1811	0.0431538	0.0422001	-0.46647	-0.22364	0.128627	0.129223
11.1878	0.0431538	0.0427365	-0.4667	-0.22382	0.128329	0.128329
11.1945	0.0429749	0.0432134	-0.46706	-0.22364	0.127792	0.127375
11.2011	0.0427365	0.0436902	-0.46754	-0.22316	0.127196	0.126362
11.2078	0.0423789	0.0441074	-0.46796	-0.22244	0.1266	0.125468
11.2145	0.0419617	0.0445843	-0.46837	-0.22167	0.126123	0.124812
11.2211	0.0414848	0.0451207	-0.46885	-0.22089	0.125527	0.124454
11.2278	0.041008	0.0457168	-0.46945	-0.22012	0.124931	0.124335
11.2345	0.0405312	0.0463724	-0.47004	-0.21935	0.124276	0.124395
11.2411	0.0401139	0.0470877	-0.4707	-0.21839	0.12368	0.124514
11.2478	0.0397563	0.0478029	-0.47123	-0.21708	0.123262	0.124812
11.2545	0.0393987	0.0485182	-0.47177	-0.21541	0.122964	0.125289
11.2611	0.0391603	0.0492334	-0.47237	-0.21327	0.122726	0.126123
11.2678	0.039041	0.0498891	-0.47308	-0.21076	0.122309	0.127316
11.2745	0.039041	0.0504851	-0.47398	-0.20802	0.121832	0.128806
11.2811	0.0392199	0.0510216	-0.47511	-0.20522	0.121236	0.130475
11.2878	0.0394583	0.051558	-0.4763	-0.20224	0.120461	0.132084
11.2945	0.0398755	0.0520349	-0.47749	-0.19896	0.119627	0.133693
11.3011	0.0404716	0.0524521	-0.47851	-0.19521	0.118673	0.135243
11.3078	0.0411868	0.0529289	-0.47934	-0.19085	0.117719	0.136971
11.3145	0.0419617	0.0533462	-0.47994	-0.18597	0.116765	0.138938
11.3211	0.0428557	0.053823	-0.48041	-0.18042	0.115991	0.141203
11.3278	0.0438094	0.0542402	-0.48101	-0.17422	0.115335	0.143647
11.3345	0.0447631	0.0547171	-0.48178	-0.16719	0.114858	0.14621
11.3411	0.0457168	0.0551343	-0.48262	-0.15914	0.114441	0.148952
11.3478	0.0466704	0.0555515	-0.48339	-0.14997	0.114083	0.151873
11.3545	0.0476837	0.0558495	-0.48387	-0.13947	0.113845	0.155032
11.3611	0.048697	0.0561476	-0.48411	-0.12755	0.113785	0.158548
11.3678	0.0498295	0.0562668	-0.48429	-0.11426	0.113845	0.162482
11.3745	0.0510216	0.0563264	-0.48465	-0.0996	0.114083	0.166774
11.3811	0.0522733	0.0562668	-0.48524	-0.08392	0.114441	0.171483
11.3878	0.0535846	0.0561476	-0.48596	-0.06771	0.114679	0.176847
11.3945	0.0550151	0.0560284	-0.48655	-0.05126	0.114858	0.183225
11.4011	0.0565052	0.0559092	-0.48679	-0.03481	0.115097	0.190735
11.4078	0.0579953	0.0557899	-0.48667	-0.01866	0.115395	0.199616
11.4145	0.059545	0.0557899	-0.48625	-0.0028	0.115991	0.209868
11.4211	0.0610352	0.0559688	-0.4859	0.012457	0.116885	0.221312
11.4278	0.0625253	0.0562668	-0.48566	0.026703	0.118017	0.233829
11.4345	0.0638962	0.0567436	-0.48566	0.039458	0.119269	0.247419
11.4411	0.0652075	0.0572801	-0.48578	0.050366	0.120282	0.262022
11.4478	0.0663996	0.0579953	-0.48584	0.058949	0.121057	0.277519
11.4545	0.0674725	0.0587702	-0.48572	0.065088	0.121713	0.293553
11.4611	0.0683665	0.0596046	-0.48542	0.068545	0.122428	0.309765
11.4678	0.0690818	0.0604391	-0.485	0.069499	0.123501	0.325739
11.4745	0.0696182	0.0613332	-0.48441	0.068069	0.124931	0.341177
11.4811	0.0699162	0.0621676	-0.48375	0.064492	0.126719	0.355661
11.4878	0.0700355	0.0630617	-0.48298	0.05877	0.128508	0.368774
11.4945	0.0699759	0.0639558	-0.48214	0.051081	0.130236	0.380278
11.5011	0.0696778	0.0648499	-0.48143	0.041306	0.131845	0.389934
11.5078	0.0692606	0.0658035	-0.48083	0.029802	0.133455	0.397503
11.5145	0.0687242	0.0668168	-0.48047	0.016928	0.135243	0.402927
11.5211	0.0681877	0.0677705	-0.48029	0.003159	0.13721	0.406027
11.5278	0.0676513	0.0687242	-0.48012	-0.01109	0.139177	0.406563
11.5345	0.0671148	0.0696778	-0.47988	-0.02521	0.141084	0.404418
11.5411	0.0666976	0.0705123	-0.47934	-0.03904	0.142992	0.399768
11.5478	0.06634	0.0711679	-0.47857	-0.05233	0.145078	0.393033
11.5545	0.0661015	0.0716448	-0.47743	-0.06503	0.147402	0.384569
11.5611	0.0659823	0.0718832	-0.47606	-0.07713	0.149965	0.374794
11.5678	0.0658631	0.0718832	-0.47463	-0.08869	0.152588	0.364065
11.5745	0.0659227	0.0715852	-0.4732	-0.0996	0.155032	0.352621
11.5811	0.0659823	0.0710487	-0.47171	-0.10967	0.157297	0.340641
11.5878	0.0661015	0.0703335	-0.47016	-0.11879	0.159442	0.328302
11.5945	0.0662804	0.0694394	-0.46855	-0.12702	0.161529	0.315726
11.6011	0.0665784	0.0683665	-0.4667	-0.13435	0.163674	0.30309
11.6078	0.0669956	0.067234	-0.46456	-0.14108	0.16582	0.290453
11.6145	0.0674725	0.0661015	-0.462	-0.14728	0.167847	0.278056
11.6211	0.0680685	0.0649691	-0.45919	-0.15312	0.169694	0.266194
11.6278	0.0688434	0.0638962	-0.45639	-0.15861	0.171244	0.254989
11.6345	0.0697374	0.0628829	-0.45377	-0.16367	0.172555	0.244558
11.6411	0.0708103	0.0619888	-0.45156	-0.16814	0.173748	0.234962
11.6478	0.0719428	0.0610948	-0.4496	-0.17214	0.17482	0.2262
11.6545	0.0731945	0.0603199	-0.44763	-0.1756	0.175893	0.218272
11.6611	0.0745058	0.059545	-0.44566	-0.17869	0.176847	0.210941
11.6678	0.0758171	0.0588894	-0.44352	-0.18156	0.177681	0.204086
11.6745	0.0770688	0.0582933	-0.44131	-0.18418	0.178158	0.197589
11.6811	0.0783205	0.0576973	-0.43917	-0.1868	0.178218	0.19151
11.6878	0.0795126	0.0572205	-0.43708	-0.18942	0.17792	0.185728
11.6945	0.0806451	0.0568032	-0.43511	-0.19211	0.177324	0.180483
11.7011	0.0816584	0.0565052	-0.43356	-0.19497	0.176609	0.175714
11.7078	0.082612	0.0563264	-0.43237	-0.19777	0.175893	0.171423
11.7145	0.0835061	0.0563264	-0.43142	-0.20057	0.175178	0.167489
11.7211	0.0844002	0.0564456	-0.43064	-0.20337	0.174522	0.163913
11.7278	0.085175	0.0568032	-0.42993	-0.20623	0.173986	0.160575
11.7345	0.0859499	0.0572801	-0.42927	-0.20909	0.173509	0.157416
11.7411	0.0866056	0.0579953	-0.4288	-0.21189	0.173092	0.154376
11.7478	0.0872016	0.0588298	-0.42856	-0.2144	0.172734	0.151455
11.7545	0.087738	0.0599027	-0.42862	-0.21666	0.172436	0.148535
11.7611	0.0881553	0.0610948	-0.4288	-0.21869	0.172198	0.145674
11.7678	0.0884533	0.0624657	-0.42909	-0.22078	0.1719	0.142813
11.7745	0.0886917	0.0639558	-0.42933	-0.22304	0.171661	0.140131
11.7811	0.0888109	0.0655055	-0.42957	-0.22542	0.171363	0.137627
11.7878	0.0888109	0.067234	-0.42987	-0.22769	0.171006	0.135362
11.7945	0.0886321	0.0689626	-0.43023	-0.22954	0.170529	0.133395
11.8011	0.0883341	0.0707507	-0.43064	-0.23097	0.169933	0.131667
11.8078	0.0879169	0.0725389	-0.43106	-0.23186	0.169039	0.130117
11.8145	0.0873804	0.074327	-0.43148	-0.23252	0.167966	0.128627
11.8211	0.0866056	0.0761747	-0.43207	-0.23311	0.166595	0.127017
11.8278	0.0857115	0.0780225	-0.43285	-0.23365	0.165045	0.12517
11.8345	0.0846982	0.0798702	-0.43404	-0.23425	0.163317	0.123143
11.8411	0.0835657	0.0818372	-0.43565	-0.23478	0.161529	0.121117
11.8478	0.0823736	0.0838041	-0.43756	-0.2352	0.159681	0.119269
11.8545	0.0811815	0.0858903	-0.43952	-0.2355	0.157714	0.117719
11.8611	0.0799894	0.0880361	-0.44161	-0.23586	0.155747	0.116527
11.8678	0.0788569	0.0902414	-0.44376	-0.23627	0.15384	0.115514
11.8745	0.0777841	0.0924468	-0.4462	-0.23675	0.152111	0.114799
11.8811	0.0767708	0.0945926	-0.449	-0.23723	0.150442	0.114322
11.8878	0.0758767	0.0967383	-0.45216	-0.23746	0.148654	0.113964
11.8945	0.0749826	0.0987053	-0.45544	-0.23735	0.146627	0.113785
11.9011	0.0741482	0.100553	-0.45878	-0.23687	0.144303	0.113726
11.9078	0.0733137	0.102282	-0.462	-0.23627	0.141859	0.113845
11.9145	0.0724792	0.103891	-0.4651	-0.2358	0.139654	0.114202
11.9211	0.0715852	0.105441	-0.46813	-0.23556	0.137925	0.114679
11.9278	0.0707507	0.106871	-0.47112	-0.23544	0.136673	0.115335
11.9345	0.0698566	0.108302	-0.47404	-0.23526	0.13566	0.115991
11.9411	0.0690818	0.109792	-0.47666	-0.2349	0.134706	0.116527
11.9478	0.0684261	0.111401	-0.47898	-0.23431	0.133753	0.116885
11.9545	0.0678897	0.11307	-0.48095	-0.23365	0.132799	0.117064
11.9611	0.0674725	0.114858	-0.48262	-0.23293	0.132024	0.117123
11.9678	0.067234	0.116825	-0.48417	-0.2321	0.131309	0.117302
11.9745	0.0671744	0.118852	-0.48566	-0.23085	0.130415	0.11766
11.9811	0.0673533	0.121057	-0.48709	-0.22882	0.129282	0.118315
11.9878	0.0676513	0.123262	-0.48852	-0.22596	0.127971	0.119328
11.9945	0.0681877	0.125587	-0.48989	-0.22227	0.126779	0.12064
12.0011	0.0687838	0.127971	-0.49132	-0.21809	0.125945	0.122428
12.0078	0.069499	0.130296	-0.49281	-0.21362	0.125408	0.124574
12.0145	0.0702739	0.13262	-0.4943	-0.20903	0.125051	0.127077
12.0211	0.0711083	0.134766	-0.49573	-0.20444	0.124812	0.129819
12.0278	0.0719428	0.136793	-0.49692	-0.19991	0.124574	0.13268
12.0345	0.0727773	0.138581	-0.49788	-0.19544	0.124395	0.135601
12.0411	0.0734925	0.140071	-0.49859	-0.19127	0.124276	0.13876
12.0478	0.0741482	0.141203	-0.49925	-0.18758	0.124216	0.142276
12.0545	0.074625	0.141919	-0.49996	-0.18454	0.124156	0.146091
12.0611	0.0749826	0.142097	-0.50068	-0.18227	0.124216	0.150263
12.0678	0.0752807	0.141799	-0.50145	-0.18072	0.124395	0.154734
12.0745	0.0753403	0.140846	-0.50211	-0.17965	0.124633	0.159323
12.0811	0.0753403	0.139356	-0.50265	-0.17905	0.124812	0.163794
12.0878	0.0751615	0.137269	-0.503	-0.17905	0.124812	0.168085
12.0945	0.074923	0.134587	-0.50306	-0.17971	0.124633	0.1719
12.1011	0.0745058	0.131369	-0.50277	-0.18114	0.124454	0.175118
12.1078	0.0739694	0.127614	-0.50205	-0.18328	0.124514	0.177801
12.1145	0.0733733	0.123501	-0.50062	-0.18597	0.12511	0.179887
12.1211	0.0727177	0.118971	-0.49853	-0.18901	0.126302	0.181437
12.1278	0.0718832	0.114262	-0.49585	-0.19228	0.127852	0.18239
12.1345	0.0710487	0.109315	-0.49275	-0.1958	0.129521	0.182688
12.1411	0.0700951	0.104368	-0.48959	-0.19944	0.131011	0.182211
12.1478	0.0690818	0.0994802	-0.48649	-0.20319	0.132263	0.181019
12.1545	0.0680685	0.0947118	-0.48351	-0.20701	0.133395	0.17935
12.1611	0.0671148	0.0901222	-0.48059	-0.2107	0.134468	0.177264
12.1678	0.0662208	0.0857115	-0.47773	-0.21416	0.135541	0.17482
12.1745	0.0654459	0.0814795	-0.47487	-0.21732	0.136554	0.172019
12.1811	0.0647902	0.077486	-0.47207	-0.22024	0.137329	0.168741
12.1878	0.064373	0.0736117	-0.46933	-0.22292	0.137806	0.165224
12.1945	0.0641942	0.0699162	-0.46682	-0.22537	0.137925	0.161469
12.2011	0.0642538	0.06634	-0.46468	-0.22763	0.137687	0.157654
12.2078	0.0645518	0.0629425	-0.46301	-0.22978	0.13715	0.15378
12.2145	0.0650287	0.0596643	-0.46206	-0.2318	0.136435	0.150025
12.2211	0.0656843	0.0566244	-0.46194	-0.23377	0.135422	0.146568
12.2278	0.0664592	0.0537038	-0.46259	-0.23574	0.13417	0.143409
12.2345	0.0672936	0.0510216	-0.4639	-0.23764	0.13274	0.140607
12.2411	0.0682473	0.0485778	-0.46587	-0.23949	0.131249	0.138104
12.2478	0.0691414	0.046432	-0.46825	-0.2411	0.129759	0.135839
12.2545	0.0701547	0.0444651	-0.47088	-0.24247	0.128388	0.133693
12.2611	0.0711083	0.0427365	-0.47368	-0.2436	0.127137	0.131667
12.2678	0.0721812	0.0411868	-0.47654	-0.24462	0.126004	0.12958
12.2745	0.0733137	0.0398755	-0.47934	-0.24557	0.12511	0.127316
12.2811	0.0745654	0.038743	-0.48208	-0.24658	0.124633	0.124872
12.2878	0.0759959	0.0377297	-0.48459	-0.24754	0.124693	0.122368
12.2945	0.0775456	0.0368953	-0.48679	-0.24831	0.125587	0.120103
12.3011	0.0792742	0.03618	-0.48834	-0.24891	0.127316	0.118256
12.3078	0.0812411	0.035584	-0.48894	-0.24933	0.129998	0.116944
12.3145	0.0833869	0.0351071	-0.48834	-0.24951	0.133634	0.11605
12.3211	0.0856519	0.0347495	-0.48655	-0.24962	0.138283	0.115454
12.3278	0.0880957	0.0345111	-0.48357	-0.24962	0.144005	0.114918
12.3345	0.0905395	0.0343323	-0.47952	-0.24951	0.150859	0.114501
12.3411	0.0929833	0.0342131	-0.47433	-0.24909	0.159025	0.114262
12.3478	0.0953674	0.0342131	-0.46802	-0.24855	0.168383	0.114143
12.3545	0.0975132	0.0342727	-0.46033	-0.24784	0.178933	0.114143
12.3611	0.0994205	0.0344515	-0.45127	-0.24712	0.190675	0.114322
12.3678	0.10097	0.0346899	-0.4409	-0.24641	0.20355	0.11456
12.3745	0.102103	0.0350475	-0.42933	-0.24569	0.217259	0.114858
12.3811	0.102758	0.0354648	-0.41711	-0.24486	0.231624	0.115156
12.3878	0.102878	0.035882	-0.4046	-0.24378	0.246346	0.115454
12.3945	0.10252	0.0364184	-0.39226	-0.24235	0.261128	0.115752
12.4011	0.101745	0.0370145	-0.38034	-0.2405	0.275552	0.11611
12.4078	0.100493	0.0376701	-0.36889	-0.23818	0.289202	0.116587
12.4145	0.0989437	0.0383854	-0.35793	-0.23562	0.3016	0.117183
12.4211	0.0971556	0.0392199	-0.34755	-0.23305	0.312209	0.117838
12.4278	0.095129	0.0400543	-0.33826	-0.23079	0.320792	0.118375
12.4345	0.0930428	0.0409484	-0.33033	-0.22888	0.32711	0.118852
12.4411	0.0908971	0.0419617	-0.32413	-0.22733	0.331104	0.119328
12.4478	0.0888109	0.0430942	-0.32002	-0.22602	0.332773	0.119925
12.4545	0.0867844	0.0442862	-0.31805	-0.22477	0.332117	0.120819
12.4611	0.0848174	0.0455976	-0.31847	-0.22358	0.329137	0.121951
12.4678	0.0829101	0.0469089	-0.32103	-0.22233	0.32419	0.123382
12.4745	0.0810027	0.0481606	-0.32568	-0.22113	0.317335	0.124872
12.4811	0.079155	0.0494719	-0.33206	-0.22006	0.30899	0.126421
12.4878	0.0772476	0.0506043	-0.33975	-0.21917	0.299454	0.127971
12.4945	0.0753999	0.0516772	-0.34845	-0.21857	0.289023	0.129402
12.5011	0.0734329	0.0526309	-0.35787	-0.21827	0.277877	0.130653
12.5078	0.071466	0.0534058	-0.36776	-0.21839	0.266314	0.131786
12.5145	0.069499	0.0540614	-0.37795	-0.21869	0.254452	0.13268
12.5211	0.0675917	0.0545979	-0.38838	-0.21923	0.24271	0.133455
12.5278	0.0656843	0.0550151	-0.39893	-0.21976	0.231266	0.134349
12.5345	0.0638962	0.0553727	-0.40942	-0.22024	0.220418	0.135362
12.5411	0.0622272	0.0557899	-0.41986	-0.22078	0.210285	0.136554
12.5478	0.0607371	0.0562668	-0.43011	-0.22125	0.200689	0.137806
12.5545	0.0593662	0.0569224	-0.43988	-0.22167	0.191629	0.138879
12.5611	0.0581741	0.0576973	-0.44894	-0.22197	0.182927	0.139713
12.5678	0.0571608	0.0587106	-0.45717	-0.22209	0.174642	0.140488
12.5745	0.056386	0.0599623	-0.46444	-0.22209	0.167012	0.141203
12.5811	0.0557899	0.061512	-0.47106	-0.22191	0.160158	0.141919
12.5878	0.0553727	0.0633597	-0.47731	-0.22161	0.154316	0.142694
12.5945	0.0550747	0.0655651	-0.48327	-0.22107	0.149429	0.143349
12.6011	0.0548959	0.0681281	-0.48882	-0.22012	0.145555	0.143766
12.6078	0.0547767	0.0709891	-0.49371	-0.21869	0.142515	0.144064
12.6145	0.0547767	0.0742078	-0.49764	-0.21666	0.139952	0.144422
12.6211	0.0547171	0.0777245	-0.50062	-0.21422	0.137627	0.144839
12.6278	0.0547767	0.0814199	-0.50288	-0.2113	0.135362	0.145674
12.6345	0.0548363	0.0853538	-0.50467	-0.20778	0.133157	0.146866
12.6411	0.0550151	0.0893474	-0.5061	-0.20367	0.131309	0.148356
12.6478	0.0553131	0.0933409	-0.50724	-0.19896	0.130057	0.150204
12.6545	0.0557899	0.0972152	-0.50789	-0.19372	0.1297	0.152171
12.6611	0.0566244	0.10097	-0.50795	-0.18811	0.130117	0.154376
12.6678	0.0577569	0.104368	-0.5073	-0.18227	0.131071	0.156999
12.6745	0.059247	0.107408	-0.5061	-0.17643	0.132382	0.160098
12.6811	0.0611544	0.11003	-0.50443	-0.17065	0.133812	0.163794
12.6878	0.0635385	0.112116	-0.50259	-0.16505	0.135303	0.167966
12.6945	0.0662804	0.113666	-0.5008	-0.15944	0.137091	0.172555
12.7011	0.0693798	0.11462	-0.49901	-0.1536	0.139356	0.177264
12.7078	0.0728369	0.114858	-0.49728	-0.14746	0.142217	0.182033
12.7145	0.0764728	0.114501	-0.49543	-0.14091	0.145376	0.187039
12.7211	0.0802279	0.113487	-0.49329	-0.13417	0.148714	0.192285
12.7278	0.0840425	0.111938	-0.49078	-0.12755	0.151992	0.197887
12.7345	0.0876784	0.109792	-0.48786	-0.12124	0.15527	0.203967
12.7411	0.0910759	0.107229	-0.4847	-0.11528	0.158608	0.210404
12.7478	0.0940561	0.104308	-0.48137	-0.10955	0.162065	0.216961
12.7545	0.0966191	0.101089	-0.47815	-0.10401	0.165701	0.223577
12.7611	0.0985861	0.0977516	-0.47529	-0.09859	0.169337	0.230134
12.7678	0.0998974	0.0942946	-0.47272	-0.0934	0.172853	0.23663
12.7745	0.100553	0.0907779	-0.4704	-0.08863	0.176191	0.243068
12.7811	0.100434	0.0873208	-0.46813	-0.0844	0.17941	0.249386
12.7878	0.0997186	0.0839233	-0.46581	-0.08094	0.182629	0.255466
12.7945	0.0983477	0.0806451	-0.46331	-0.07838	0.185788	0.261188
12.8011	0.0964999	0.0775456	-0.4608	-0.07671	0.188768	0.266433
12.8078	0.0941157	0.0745058	-0.45848	-0.07582	0.191391	0.271142
12.8145	0.0914335	0.0716448	-0.45651	-0.07564	0.193715	0.275493
12.8211	0.0885129	0.068903	-0.45496	-0.076	0.195742	0.279546
12.8278	0.0855327	0.06634	-0.45389	-0.07695	0.19753	0.283301
12.8345	0.0825524	0.0638962	-0.45311	-0.07844	0.19902	0.286579
12.8411	0.0796914	0.0616312	-0.45252	-0.08065	0.200033	0.289083
12.8478	0.0771284	0.059545	-0.45192	-0.08374	0.20051	0.290811
12.8545	0.0749826	0.0576377	-0.45145	-0.08774	0.200391	0.291884
12.8611	0.0733137	0.0559092	-0.45127	-0.09269	0.199735	0.29248
12.8678	0.0722408	0.0543594	-0.45168	-0.09835	0.198781	0.292778
12.8745	0.0718832	0.0529885	-0.45282	-0.10437	0.19747	0.292599
12.8811	0.07236	0.0517368	-0.45466	-0.11045	0.195861	0.291824
12.8878	0.073731	0.0506639	-0.45699	-0.11629	0.193834	0.290215
12.8945	0.0760555	0.0497699	-0.45955	-0.12207	0.191152	0.287712
12.9011	0.0793934	0.048995	-0.46235	-0.12773	0.187874	0.284314
12.9078	0.0836849	0.048399	-0.46539	-0.13345	0.184119	0.280321
12.9145	0.0890493	0.0478625	-0.46873	-0.13936	0.180066	0.275671
12.9211	0.0953674	0.0474453	-0.47237	-0.14538	0.175834	0.270486
12.9278	0.10258	0.0471473	-0.47642	-0.1514	0.171483	0.264823
12.9345	0.110626	0.0469685	-0.48071	-0.1573	0.166893	0.258803
12.9411	0.119269	0.0469685	-0.485	-0.16314	0.162184	0.252485
12.9478	0.128329	0.0470877	-0.48923	-0.16886	0.157416	0.245988
12.9545	0.137627	0.0473261	-0.49317	-0.1744	0.152767	0.239491
12.9611	0.146866	0.0476837	-0.49669	-0.17959	0.148356	0.233054
12.9678	0.155926	0.0482202	-0.4999	-0.18436	0.144303	0.226915
12.9745	0.164509	0.0489354	-0.50294	-0.18847	0.140607	0.221193
12.9811	0.172317	0.0497103	-0.50581	-0.19187	0.137091	0.215948
12.9878	0.179291	0.0506639	-0.50867	-0.19467	0.133812	0.21112
12.9945	0.185132	0.0516772	-0.51141	-0.19693	0.130773	0.20653
13.0011	0.189841	0.0527501	-0.51385	-0.1989	0.128031	0.20206
13.0078	0.193298	0.053823	-0.516	-0.20063	0.125706	0.197709
13.0145	0.195503	0.0548959	-0.51785	-0.20218	0.123858	0.193596
13.0211	0.196397	0.0558495	-0.51951	-0.20367	0.122368	0.1899
13.0278	0.19604	0.056684	-0.52106	-0.20498	0.121117	0.186741
13.0345	0.19449	0.0573397	-0.52255	-0.20593	0.119925	0.184178
13.0411	0.191808	0.0577569	-0.52387	-0.20635	0.118732	0.182033
13.0478	0.188053	0.0579357	-0.52506	-0.20617	0.11766	0.180185
13.0545	0.183403	0.0578761	-0.52607	-0.20546	0.116825	0.178516
13.0611	0.17786	0.0575781	-0.52691	-0.20438	0.116348	0.177026
13.0678	0.171661	0.0571012	-0.52756	-0.20313	0.116229	0.175834
13.0745	0.164866	0.0565052	-0.5281	-0.20158	0.116348	0.175178
13.0811	0.157654	0.0558495	-0.52845	-0.19974	0.116467	0.175178
13.0878	0.150144	0.0551343	-0.52869	-0.19735	0.116587	0.175953
13.0945	0.142455	0.054419	-0.52869	-0.19449	0.116765	0.177145
13.1011	0.134766	0.0537634	-0.5284	-0.19121	0.117064	0.178516
13.1078	0.127196	0.0531077	-0.52786	-0.18787	0.1176	0.179708
13.1145	0.119865	0.0524521	-0.52708	-0.18466	0.118196	0.180721
13.1211	0.112832	0.0517964	-0.52613	-0.18167	0.118732	0.181735
13.1278	0.106215	0.0512004	-0.52541	-0.17893	0.11915	0.183046
13.1345	0.099957	0.0506043	-0.52512	-0.17619	0.119567	0.184834
13.1411	0.0941753	0.0500679	-0.52524	-0.17321	0.119925	0.187218
13.1478	0.0889301	0.0495315	-0.52559	-0.16981	0.120342	0.19002
13.1545	0.0841022	0.0491142	-0.52607	-0.16618	0.12064	0.19294
13.1611	0.0798106	0.0487566	-0.52649	-0.16236	0.120819	0.195682
13.1678	0.0759959	0.0485182	-0.52679	-0.15861	0.120759	0.198483
13.1745	0.0725985	0.048399	-0.52708	-0.15491	0.12064	0.201404
13.1811	0.0696778	0.048399	-0.52744	-0.15104	0.120521	0.204742
13.1878	0.0672936	0.0485182	-0.52792	-0.14699	0.120521	0.208497
13.1945	0.0652671	0.0487566	-0.52863	-0.14287	0.120699	0.212491
13.2011	0.063777	0.0490546	-0.52959	-0.13876	0.120997	0.216544
13.2078	0.0627041	0.0494719	-0.53072	-0.13471	0.121295	0.220597
13.2145	0.062108	0.0500083	-0.53185	-0.13077	0.121593	0.22465
13.2211	0.0619888	0.0506043	-0.53275	-0.12678	0.121772	0.228941
13.2278	0.0622272	0.05126	-0.53322	-0.12261	0.121772	0.233412
13.2345	0.0628829	0.0520945	-0.5331	-0.11826	0.121653	0.238061
13.2411	0.0638962	0.0529885	-0.53251	-0.11384	0.121474	0.242829
13.2478	0.0652075	0.0540018	-0.53173	-0.10926	0.121295	0.247598
13.2545	0.0668168	0.0551343	-0.53102	-0.10455	0.121176	0.252306
13.2611	0.0686646	0.0564456	-0.53066	-0.0996	0.121176	0.257254
13.2678	0.0706911	0.0578165	-0.53066	-0.09418	0.121117	0.26238
13.2745	0.0728369	0.0594258	-0.53078	-0.08816	0.120878	0.267863
13.2811	0.0751018	0.0610948	-0.5309	-0.08136	0.120521	0.273705
13.2878	0.077486	0.0630021	-0.53078	-0.07391	0.120223	0.279903
13.2945	0.0799894	0.0650287	-0.53048	-0.06586	0.120044	0.28646
13.3011	0.0825524	0.067234	-0.53012	-0.05752	0.120342	0.293493
13.3078	0.0852346	0.0695586	-0.52989	-0.04894	0.120938	0.301123
[truncated: 3,583 more rows]
