# Supplementary material for: Molecular mechanism of decision-making in glycosaminoglycan biosynthesis
Source: Nat Commun. 2023 Oct 13;14:6425. doi: 10.1038/s41467-023-42236-z (PMC10570366; doi:10.1038/s41467-023-42236-z)
Supplement: Supplementary file 6 — Source Data [file 41467_2023_42236_MOESM6_ESM.zip › Source_Data/Supplementary_Figure_7a.xlsx]

## Sheet: BETA-N
Time (min)	A280
			EXTL3	EXTL3	CSGALNACT2	CSGALNACT2
	Tetra-BETA-N	TetraP-BETA-N	Tetra-BETA-N	TetraP-BETA-N	Tetra-BETA-N	TetraP-BETA-N
0.003217	-0.0167489	0.00041723	-0.02122	0.005841	0.013113	0.011325
0.009883	-0.0168085	0.00029802	-0.02056	0.006258	0.013411	0.011444
0.01655	-0.0167489	5.9605e-05	-0.02003	0.006497	0.013232	0.011504
0.023217	-0.0166893	-0.0001788	-0.01979	0.006557	0.012815	0.011504
0.029883	-0.0165701	-0.0004172	-0.01991	0.006437	0.012159	0.011444
0.03655	-0.0164509	-0.0006557	-0.02038	0.006199	0.011623	0.011384
0.043217	-0.0162721	-0.0008941	-0.02098	0.005901	0.011265	0.011325
0.049883	-0.0160933	-0.0010133	-0.02158	0.005484	0.011086	0.011325
0.05655	-0.0159144	-0.0011325	-0.02217	0.005007	0.011086	0.011384
0.063217	-0.0157952	-0.0011325	-0.02283	0.00447	0.011206	0.011623
0.069883	-0.0156164	-0.0010729	-0.02348	0.004113	0.011384	0.011802
0.07655	-0.0154972	-0.0010729	-0.0242	0.003994	0.011504	0.011921
0.083217	-0.015378	-0.0010133	-0.0248	0.004292	0.011623	0.011981
0.089883	-0.0152588	-0.0010133	-0.02515	0.004828	0.011683	0.011921
0.09655	-0.0151396	-0.0010133	-0.02515	0.005424	0.011683	0.011981
0.103217	-0.0149012	-0.0010133	-0.02474	0.005841	0.011802	0.0121
0.109883	-0.0147223	-0.0010133	-0.02408	0.00602	0.011981	0.012279
0.11655	-0.0144243	-0.0010133	-0.02337	0.005901	0.012219	0.012457
0.123217	-0.0141859	-0.0010133	-0.02265	0.005662	0.012517	0.012577
0.129883	-0.0138879	-0.0009537	-0.02223	0.005603	0.012755	0.012696
0.13655	-0.0137091	-0.0008345	-0.022	0.005782	0.012934	0.012875
0.143217	-0.0135303	-0.0007153	-0.02193	0.00608	0.013113	0.013113
0.149883	-0.013411	-0.000596	-0.02187	0.006437	0.013292	0.013292
0.15655	-0.013411	-0.0004172	-0.02176	0.006735	0.013471	0.013173
0.163217	-0.013411	-0.000298	-0.02158	0.006914	0.01353	0.012875
0.169883	-0.0135303	-0.0001192	-0.02146	0.006855	0.013649	0.012517
0.17655	-0.0135899	5.9605e-05	-0.02152	0.006616	0.013769	0.012338
0.183217	-0.0137091	0.00023842	-0.02164	0.006199	0.013828	0.012398
0.189883	-0.0138283	0.00041723	-0.02176	0.005782	0.013888	0.012517
0.19655	-0.0138879	0.00059605	-0.02187	0.005484	0.013769	0.012517
0.203217	-0.0138879	0.00071526	-0.02187	0.005305	0.01353	0.012279
0.209883	-0.0138879	0.00083447	-0.0217	0.005364	0.013113	0.011742
0.21655	-0.0138879	0.00095367	-0.02146	0.005484	0.012636	0.011086
0.223217	-0.0138879	0.00095367	-0.02122	0.005543	0.012219	0.01061
0.229883	-0.0138283	0.00095367	-0.02122	0.005662	0.011921	0.010371
0.23655	-0.0138283	0.00083447	-0.02146	0.005782	0.011981	0.010252
0.243217	-0.0137687	0.00071526	-0.02193	0.00596	0.012279	0.010192
0.249883	-0.0137687	0.00059605	-0.02247	0.006258	0.012755	0.010133
0.25655	-0.0137687	0.00047684	-0.02295	0.006616	0.013173	0.010073
0.263217	-0.0137091	0.00035763	-0.02319	0.006914	0.013292	0.010252
0.269883	-0.0137091	0.00029802	-0.02319	0.007033	0.012994	0.010729
0.27655	-0.0137091	0.00029802	-0.02295	0.006974	0.012517	0.011444
0.283217	-0.0137091	0.00035763	-0.02247	0.006676	0.0121	0.012338
0.289883	-0.0137687	0.00047684	-0.02199	0.006199	0.011921	0.013232
0.29655	-0.0138283	0.00065565	-0.02158	0.005722	0.0121	0.013828
0.303217	-0.0139475	0.00089407	-0.02134	0.005305	0.012338	0.014067
0.309883	-0.0140667	0.00113249	-0.02134	0.005126	0.012636	0.014007
0.31655	-0.0141859	0.0013113	-0.02152	0.005186	0.012875	0.013649
0.323217	-0.0143051	0.00149012	-0.02187	0.005543	0.013053	0.013351
0.329883	-0.0144243	0.00166893	-0.02217	0.00602	0.013292	0.013173
0.33655	-0.0144839	0.00184774	-0.02241	0.006557	0.013649	0.013173
0.343217	-0.0145435	0.00202656	-0.02253	0.006914	0.013888	0.013351
0.349883	-0.0146627	0.00214577	-0.02247	0.007093	0.013947	0.013649
0.35655	-0.0146627	0.00232458	-0.02235	0.007033	0.013828	0.013828
0.363217	-0.0147223	0.00244379	-0.02211	0.006735	0.01359	0.014007
0.369883	-0.0147223	0.002563	-0.0219	0.006378	0.013351	0.014007
0.37655	-0.0147223	0.0026226	-0.022	0.00608	0.013232	0.013828
0.383217	-0.0147223	0.0026226	-0.02241	0.005901	0.013113	0.01353
0.389883	-0.0146627	0.002563	-0.02301	0.00596	0.012934	0.013113
0.39655	-0.0146031	0.00244379	-0.02348	0.00608	0.012755	0.012755
0.403217	-0.0145435	0.00226498	-0.0236	0.006199	0.012636	0.012517
0.409883	-0.0144839	0.00208616	-0.02325	0.006199	0.012636	0.012338
0.41655	-0.0144243	0.00184774	-0.02253	0.006318	0.012934	0.012338
0.423217	-0.0144243	0.00166893	-0.02176	0.006437	0.01353	0.012517
0.429883	-0.0144243	0.00160933	-0.02128	0.006616	0.0142	0.012755
0.43655	-0.0144839	0.00154972	-0.02122	0.006676	0.014663	0.013053
0.443217	-0.0146031	0.00160933	-0.02152	0.006557	0.014782	0.013173
0.449883	-0.0147223	0.00166893	-0.02193	0.006199	0.014484	0.013173
0.45655	-0.0148416	0.00178814	-0.02223	0.005841	0.013947	0.013113
0.463217	-0.0149012	0.00190735	-0.02229	0.005543	0.013471	0.013113
0.469883	-0.0149012	0.00202656	-0.02223	0.005245	0.013351	0.013351
0.47655	-0.014782	0.00214577	-0.02217	0.005066	0.01359	0.013888
0.483217	-0.0146627	0.00214577	-0.02223	0.004947	0.014067	0.014544
0.489883	-0.0144243	0.00208616	-0.02247	0.004947	0.014484	0.015259
0.49655	-0.0141263	0.00202656	-0.02271	0.005126	0.014603	0.015795
0.503217	-0.0138283	0.00184774	-0.02295	0.005484	0.014365	0.016034
0.509883	-0.0135899	0.00166893	-0.02313	0.005901	0.013947	0.015795
0.51655	-0.013411	0.00143051	-0.02331	0.006378	0.013471	0.015199
0.523217	-0.0133514	0.0012517	-0.02366	0.006795	0.013113	0.014484
0.529883	-0.0133514	0.00101328	-0.02402	0.007093	0.013053	0.013888
0.53655	-0.013411	0.00077486	-0.02426	0.007272	0.013232	0.013709
0.543217	-0.0135303	0.00059605	-0.02426	0.007331	0.013471	0.014007
0.549883	-0.0136495	0.00035763	-0.02378	0.007272	0.01359	0.014842
0.55655	-0.0137687	0.00023842	-0.02301	0.007093	0.01359	0.015736
0.563217	-0.0137687	5.9605e-05	-0.02211	0.006974	0.013351	0.01651
0.569883	-0.0137687	-0.0001192	-0.02146	0.006914	0.012875	0.016749
0.57655	-0.0137091	-0.0002384	-0.02122	0.006914	0.0124	0.016391
0.583217	-0.0135899	-0.0004172	-0.02146	0.007033	0.0121	0.015676
0.589883	-0.013411	-0.0006557	-0.02187	0.007093	0.011981	0.014842
0.59655	-0.0132918	-0.0008941	-0.02229	0.007093	0.011981	0.014126
0.603217	-0.013113	-0.0011325	-0.02259	0.007093	0.01204	0.013888
0.609883	-0.0129938	-0.0013113	-0.02271	0.007153	0.011921	0.013947
0.61655	-0.0129342	-0.0014901	-0.02265	0.007391	0.011683	0.014186
0.623217	-0.0128746	-0.0016093	-0.02253	0.007749	0.011384	0.014424
0.629883	-0.0129342	-0.0016093	-0.02247	0.007987	0.011206	0.014484
0.63655	-0.0129938	-0.0015497	-0.02247	0.007987	0.011265	0.014305
0.643217	-0.0130534	-0.0014305	-0.02259	0.007749	0.011623	0.014067
0.649883	-0.0131726	-0.0012517	-0.02289	0.007272	0.012159	0.013769
0.65655	-0.0132918	-0.0010133	-0.02319	0.006557	0.012755	0.01359
0.663217	-0.013411	-0.0008345	-0.02348	0.005901	0.013351	0.013471
0.669883	-0.0135899	-0.0006557	-0.02372	0.005364	0.014007	0.013292
0.67655	-0.0137091	-0.0006557	-0.02372	0.005126	0.014544	0.013113
0.683217	-0.0137687	-0.0007153	-0.02366	0.005424	0.01508	0.012994
0.689883	-0.0138283	-0.0008345	-0.0236	0.006139	0.015378	0.012934
0.69655	-0.0138283	-0.0010133	-0.02366	0.007033	0.015438	0.013113
0.703217	-0.0138283	-0.0011921	-0.02378	0.007808	0.015438	0.013292
0.709883	-0.0137687	-0.0012517	-0.02396	0.008345	0.015318	0.013292
0.71655	-0.0136495	-0.0012517	-0.02408	0.008523	0.015199	0.013053
0.723217	-0.0135899	-0.0011325	-0.02402	0.008583	0.015199	0.012636
0.729883	-0.0134706	-0.0008345	-0.02378	0.008583	0.015318	0.012159
0.73655	-0.0132918	-0.0004172	-0.02348	0.008583	0.015438	0.011921
0.743217	-0.0131726	0	-0.02319	0.008702	0.015616	0.012159
0.749883	-0.0130534	0.00053644	-0.02295	0.008941	0.015795	0.012755
0.75655	-0.0129342	0.00095367	-0.02283	0.009298	0.015914	0.01359
0.763217	-0.012815	0.0013113	-0.02277	0.009477	0.015795	0.014305
0.769883	-0.0127554	0.00160933	-0.02271	0.009418	0.015616	0.014663
0.77655	-0.0126362	0.00184774	-0.02265	0.00912	0.015318	0.014484
0.783217	-0.012517	0.00196695	-0.02247	0.008523	0.01508	0.013828
0.789883	-0.0123978	0.00208616	-0.02229	0.007868	0.01502	0.013053
0.79655	-0.012219	0.00214577	-0.02205	0.007331	0.015259	0.012219
0.803217	-0.0119209	0.00226498	-0.02182	0.007093	0.015676	0.011563
0.809883	-0.0116229	0.00238419	-0.02164	0.007093	0.016093	0.011206
0.81655	-0.0112057	0.002563	-0.02158	0.00751	0.016391	0.011146
0.823217	-0.0107288	0.00280142	-0.02176	0.008225	0.016391	0.011384
0.829883	-0.010252	0.00298023	-0.02193	0.008941	0.016332	0.011742
0.83655	-0.0098348	0.00309944	-0.02205	0.009537	0.016272	0.012159
0.843217	-0.0094771	0.00315905	-0.02211	0.009775	0.016332	0.012338
0.849883	-0.0092387	0.00315905	-0.02205	0.009656	0.01657	0.012338
0.85655	-0.0092387	0.00309944	-0.02187	0.009298	0.016809	0.012159
0.863217	-0.0094175	0.00298023	-0.0217	0.009	0.016868	0.011921
0.869883	-0.0097752	0.00274181	-0.02152	0.008762	0.016689	0.011921
0.87655	-0.0103116	0.00244379	-0.02134	0.008762	0.016093	0.012219
0.883217	-0.0109076	0.00214577	-0.02116	0.008881	0.015318	0.012755
0.889883	-0.0116229	0.00184774	-0.0211	0.00906	0.014603	0.013351
0.89655	-0.0123382	0.00154972	-0.02104	0.009179	0.014126	0.013947
0.903217	-0.0129938	0.0012517	-0.02098	0.009179	0.014067	0.014246
0.909883	-0.0135899	0.00101328	-0.02086	0.009	0.014424	0.014246
0.91655	-0.0141263	0.00089407	-0.02062	0.008881	0.014901	0.013947
0.923217	-0.0144839	0.00077486	-0.02021	0.008821	0.015318	0.01353
0.929883	-0.0147223	0.00077486	-0.01967	0.008881	0.015438	0.013232
0.93655	-0.0148416	0.00077486	-0.01913	0.009179	0.015438	0.013173
0.943217	-0.0149012	0.00083447	-0.01872	0.009537	0.015378	0.013232
0.949883	-0.0148416	0.00095367	-0.01854	0.009775	0.015378	0.013411
0.95655	-0.014782	0.00107288	-0.01872	0.009894	0.015438	0.013471
0.963217	-0.0146031	0.00113249	-0.01931	0.009775	0.015497	0.013351
0.969883	-0.0143647	0.0012517	-0.02009	0.009537	0.015438	0.013173
0.97655	-0.0141263	0.0013113	-0.02092	0.009358	0.015259	0.013113
0.983217	-0.0138879	0.00137091	-0.02152	0.009239	0.01508	0.013232
0.989883	-0.0135899	0.00143051	-0.02176	0.009179	0.014961	0.01353
0.99655	-0.0132918	0.00143051	-0.0217	0.009239	0.014901	0.014067
1.00322	-0.0130534	0.00143051	-0.02134	0.009358	0.014722	0.014544
1.00988	-0.012815	0.00143051	-0.02092	0.009537	0.014365	0.014842
1.01655	-0.0126958	0.00149012	-0.02062	0.009656	0.013947	0.014842
1.02322	-0.0125766	0.00160933	-0.02056	0.009716	0.013411	0.014603
1.02988	-0.0125766	0.00166893	-0.02074	0.009537	0.013053	0.014305
1.03655	-0.0125766	0.00178814	-0.02104	0.00906	0.012934	0.014186
1.04322	-0.0126958	0.00190735	-0.02128	0.008464	0.012875	0.014424
1.04988	-0.0127554	0.00202656	-0.02152	0.008047	0.012875	0.014901
1.05655	-0.0128746	0.00220537	-0.0217	0.007808	0.012755	0.015318
1.06322	-0.0129342	0.00232458	-0.02205	0.007868	0.012577	0.015497
1.06988	-0.0129938	0.0025034	-0.02259	0.008106	0.012517	0.015259
1.07655	-0.0129342	0.002563	-0.02325	0.008285	0.012696	0.014722
1.08322	-0.012815	0.0026226	-0.02372	0.008345	0.013173	0.014007
1.08988	-0.0126958	0.00268221	-0.0239	0.008345	0.013709	0.013471
1.09655	-0.0124574	0.00268221	-0.02372	0.008345	0.014007	0.013292
1.10322	-0.0121593	0.00268221	-0.02337	0.008464	0.014067	0.013471
1.10988	-0.0118613	0.00268221	-0.02295	0.008821	0.013888	0.013828
1.11655	-0.0115633	0.0026226	-0.02265	0.009298	0.013828	0.014186
1.12322	-0.0113249	0.0025034	-0.02253	0.010014	0.014126	0.014424
1.12988	-0.0110269	0.00244379	-0.02253	0.010729	0.014722	0.014246
1.13655	-0.010848	0.00238419	-0.02247	0.011325	0.015378	0.013828
1.14322	-0.0107288	0.00232458	-0.02229	0.011444	0.015676	0.013232
1.14988	-0.0106096	0.00232458	-0.02199	0.011086	0.015616	0.012577
1.15655	-0.01055	0.00238419	-0.02164	0.010312	0.015199	0.0121
1.16322	-0.0104904	0.00244379	-0.02134	0.009358	0.014842	0.011742
1.16988	-0.0104308	0.0025034	-0.02116	0.008702	0.014842	0.011504
1.17655	-0.0104308	0.0026226	-0.02098	0.008404	0.01514	0.011325
1.18322	-0.0103712	0.00274181	-0.02086	0.008345	0.015616	0.011146
1.18988	-0.0103116	0.00280142	-0.02074	0.008464	0.015974	0.011086
1.19655	-0.0101924	0.00286102	-0.02074	0.008643	0.015914	0.011265
1.20322	-0.0100732	0.00292063	-0.02086	0.008881	0.015616	0.011742
1.20988	-0.0098944	0.00292063	-0.02122	0.009239	0.015199	0.012457
1.21655	-0.0097156	0.00286102	-0.02164	0.009596	0.014961	0.013292
1.22322	-0.0094771	0.00280142	-0.02187	0.009954	0.014961	0.013828
1.22988	-0.0092983	0.00280142	-0.02182	0.010192	0.01508	0.013947
1.23655	-0.0090599	0.00274181	-0.02152	0.010312	0.015378	0.013709
1.24322	-0.0088811	0.00274181	-0.02104	0.010252	0.015676	0.013351
1.24988	-0.0087023	0.00280142	-0.02068	0.010192	0.016093	0.013232
1.25655	-0.0085235	0.00280142	-0.02062	0.010252	0.01663	0.013411
1.26322	-0.0083447	0.00280142	-0.02098	0.01055	0.017166	0.014067
1.26988	-0.0082254	0.00280142	-0.02164	0.011146	0.017524	0.014901
1.27655	-0.0081062	0.00280142	-0.02241	0.011921	0.017583	0.015795
1.28322	-0.007987	0.00280142	-0.02313	0.012755	0.017166	0.01657
1.28988	-0.0079274	0.00274181	-0.02366	0.013411	0.016451	0.017107
1.29655	-0.0078678	0.0026226	-0.02384	0.013888	0.015736	0.017464
1.30322	-0.0078678	0.002563	-0.02378	0.014365	0.015199	0.017822
1.30988	-0.0078678	0.0025034	-0.02337	0.01502	0.01508	0.018179
1.31655	-0.0079274	0.00238419	-0.02289	0.015795	0.015259	0.018656
1.32322	-0.007987	0.00232458	-0.02235	0.01663	0.015616	0.019252
1.32988	-0.0081062	0.00220537	-0.02193	0.017405	0.015855	0.019848
1.33655	-0.008285	0.00214577	-0.0217	0.018001	0.015795	0.020504
1.34322	-0.0083447	0.00202656	-0.02158	0.018418	0.015497	0.0211
1.34988	-0.0084639	0.00190735	-0.02152	0.018775	0.014961	0.021577
1.35655	-0.0084639	0.00184774	-0.02164	0.019193	0.014424	0.021875
1.36322	-0.0084043	0.00172853	-0.02176	0.019729	0.014007	0.022054
1.36988	-0.0083447	0.00160933	-0.02193	0.020325	0.013769	0.022173
1.37655	-0.0081658	0.00149012	-0.02199	0.020862	0.013649	0.022471
1.38322	-0.007987	0.00149012	-0.02187	0.021279	0.013769	0.022948
1.38988	-0.0078082	0.00154972	-0.02164	0.021577	0.014007	0.023723
1.39655	-0.007689	0.00172853	-0.0214	0.021636	0.0144	0.024557
1.40322	-0.0075698	0.00196695	-0.02116	0.021636	0.014722	0.025332
1.40988	-0.0075102	0.00226498	-0.02098	0.021577	0.01502	0.025928
1.41655	-0.0074506	0.0026226	-0.02068	0.021696	0.015259	0.026226
1.42322	-0.0074506	0.00309944	-0.02021	0.022113	0.015557	0.026405
1.42988	-0.007391	0.00357628	-0.01943	0.022709	0.015974	0.026584
1.43655	-0.0072122	0.00411272	-0.01848	0.023425	0.01663	0.026882
1.44322	-0.0069737	0.00470877	-0.0174	0.024199	0.017464	0.027537
1.44988	-0.0065565	0.00536442	-0.01633	0.024974	0.018537	0.028551
1.45655	-0.0059009	0.00602007	-0.01526	0.025988	0.019908	0.029981
1.46322	-0.0050664	0.00679493	-0.01407	0.027359	0.021577	0.03171
1.46988	-0.0040531	0.007689	-0.01258	0.029147	0.023544	0.033498
1.47655	-0.002861	0.00864267	-0.01085	0.031054	0.02557	0.035167
1.48322	-0.0015497	0.00971556	-0.00912	0.032902	0.0273	0.036538
1.48988	-0.0001192	0.0109672	-0.00757	0.034451	0.028491	0.03767
1.49655	0.0012517	0.0122189	-0.00638	0.035644	0.029206	0.038385
1.50322	0.0026226	0.0135303	-0.00554	0.036597	0.029564	0.038981
1.50988	0.00393391	0.014782	-0.00501	0.037491	0.029802	0.039399
1.51655	0.005126	0.0160336	-0.00459	0.038326	0.030041	0.039756
1.52322	0.00625849	0.0171065	-0.00417	0.039041	0.030339	0.039995
1.52988	0.00721216	0.0181198	-0.00364	0.039577	0.0306	0.040114
1.53655	0.00810623	0.0189543	-0.00292	0.039876	0.030875	0.039935
1.54322	0.00882149	0.0196099	-0.00215	0.039935	0.031054	0.039637
1.54988	0.00947714	0.020206	-0.00149	0.039876	0.031233	0.039339
1.55655	0.0100136	0.0206232	-0.00095	0.039876	0.031412	0.03922
1.56322	0.0104904	0.0209212	-0.00066	0.040054	0.03171	0.039518
1.56988	0.010848	0.0212192	-0.00048	0.040352	0.032008	0.040114
1.57655	0.0112057	0.0214577	-0.00042	0.040889	0.0324	0.04077
1.58322	0.0115037	0.0217557	-0.00042	0.041544	0.032783	0.041187
1.58988	0.0117421	0.0219941	-0.00048	0.04226	0.03314	0.041306
1.59655	0.0119209	0.0222921	-0.0006	0.042975	0.033319	0.041306
1.60322	0.0121593	0.0225902	-0.00072	0.043511	0.033379	0.041485
1.60988	0.0123382	0.0229478	-0.0003	0.043929	0.033438	0.042021
1.61655	0.012517	0.0232458	0.002742	0.044823	0.034094	0.043035
1.62322	0.0126958	0.0236034	0.017226	0.049233	0.038505	0.04518
1.62988	0.0128746	0.0239611	0.071049	0.066459	0.058234	0.051916
1.63655	0.0130534	0.0243187	0.231743	0.119388	0.12666	0.074267
1.64322	0.0132322	0.0246167	0.6271	0.253677	0.317931	0.13864
1.64988	0.0134111	0.0248551	1.45298	0.544369	0.763536	0.296533
1.65655	0.0135303	0.0250339	2.95544	1.09333	1.6523	0.629187
1.66322	0.0136495	0.0252128	5.38731	2.01458	3.20637	1.24252
1.66988	0.0138283	0.025332	8.95315	3.41123	5.63771	2.25073
1.67655	0.0139475	0.0254512	13.7665	5.3519	9.10187	3.75283
1.68322	0.0141263	0.02563	19.8348	7.85971	13.6714	5.81407
1.68988	0.0143051	0.025928	27.0724	10.9176	19.3376	8.46189
1.69655	0.0146031	0.0263453	35.3291	14.4888	26.0338	11.6973
1.70322	0.01508	0.0269413	44.4176	18.5405	33.6623	15.5168
1.70988	0.015676	0.0278354	54.1328	23.0615	42.1125	19.9307
1.71655	0.0165701	0.0290871	64.2633	28.0645	51.2651	24.9676
1.72322	0.0177622	0.0308156	74.6	33.5756	60.99	30.6656
1.72988	0.0194311	0.033021	84.9448	39.6168	71.1444	37.0549
1.73655	0.0216365	0.0360012	95.1201	46.1939	81.5771	44.1436
1.74322	0.0246167	0.0399351	104.976	53.2939	92.1364	51.9139
1.74988	0.0286102	0.0450015	114.388	60.892	102.678	60.327
1.75655	0.033915	0.0516176	123.258	68.9586	113.068	69.3296
1.76322	0.0407696	0.0602007	131.498	77.4599	123.184	78.8549
1.76988	0.0497699	0.0712872	139.028	86.3476	132.91	88.8166
1.77655	0.0613928	0.0854731	145.774	95.5448	142.131	99.1
1.78322	0.0764728	0.103533	151.666	104.937	150.743	109.559
1.78988	0.0960827	0.126123	156.659	114.379	158.652	120.023
1.79655	0.121653	0.154018	160.742	123.715	165.798	130.32
1.80322	0.154793	0.187814	163.963	132.829	172.176	140.307
1.80988	0.197291	0.22763	166.449	141.68	177.859	149.917
1.81655	0.250757	0.273287	168.405	150.335	183.009	159.191
1.82322	0.316441	0.32407	170.082	158.935	187.848	168.265
1.82988	0.394523	0.378609	171.699	167.606	192.576	177.305
1.83655	0.484049	0.434875	173.341	176.306	197.253	186.367
1.84322	0.582695	0.490427	174.858	184.693	201.678	195.235
1.84988	0.686586	0.542283	175.844	192.071	205.338	203.326
1.85655	0.790417	0.587463	175.693	197.48	207.466	209.719
1.86322	0.887632	0.623107	173.749	199.918	207.214	213.337
1.86988	0.971437	0.64683	169.477	198.6	203.865	213.228
1.87655	1.03498	0.656843	162.613	193.182	197.038	208.831
1.88322	1.07253	0.652254	153.227	183.838	186.782	200.129
1.88988	1.0801	0.63318	141.702	171.203	173.564	187.636
1.89655	1.05578	0.600457	128.643	156.203	158.153	172.255
1.90322	0.999928	0.555694	114.756	139.862	141.463	155.064
1.90988	0.91517	0.501037	100.735	123.131	124.402	137.13
1.91655	0.806212	0.438988	87.1941	106.805	107.772	119.378
1.92322	0.678778	0.372052	74.6292	91.4863	92.2211	102.537
1.92988	0.539601	0.302732	63.417	77.6125	78.2429	87.1419
1.93655	0.395358	0.232995	53.8124	65.4807	66.1795	73.5562
1.94322	0.252187	0.164688	45.9424	55.2623	56.2176	61.9901
1.94988	0.115275	0.0991225	39.7938	46.9977	48.3742	52.509
1.95655	-0.0115037	0.0373125	35.2124	40.5894	42.4923	45.0362
1.96322	-0.125408	-0.0200868	31.9254	35.8114	38.2637	39.3636
1.96988	-0.225067	-0.0726581	29.588	32.3415	35.2827	35.1814
1.97655	-0.309885	-0.120044	27.8438	29.8139	33.1178	32.1232
1.98322	-0.380158	-0.162065	26.3799	27.8739	31.3796	29.8185
1.98988	-0.436664	-0.198781	24.9652	26.2219	29.768	27.9386
1.99655	-0.480533	-0.230133	23.4633	24.6397	28.0921	26.2281
2.00322	-0.513017	-0.256121	21.8261	22.9976	26.2659	24.519
2.00988	-0.535488	-0.276983	20.0713	21.2475	24.2876	22.7289
2.01655	-0.549316	-0.292957	18.2559	19.4045	22.2107	20.8472
2.02322	-0.555813	-0.304341	16.4507	17.5241	20.1152	18.9138
2.02988	-0.55629	-0.311613	14.7213	15.6775	18.0829	16.995
2.03655	-0.551879	-0.315487	13.1175	13.9332	16.1815	15.1617
2.04322	-0.543714	-0.31656	11.6693	12.3435	14.4561	13.4728
2.04988	-0.532925	-0.315607	10.3885	10.9389	12.9276	11.9663
2.05655	-0.520468	-0.313461	9.2727	9.72795	11.597	10.6576
2.06322	-0.507235	-0.310898	8.3096	8.70216	10.4507	9.54246
2.06988	-0.494063	-0.308752	7.48187	7.84105	9.46719	8.60351
2.07655	-0.481725	-0.30762	6.77073	7.11822	8.62211	7.81554
2.08322	-0.470817	-0.308156	6.1577	6.50507	7.89195	7.15059
2.08988	-0.461757	-0.310719	5.62638	5.97423	7.25585	6.58071
2.09655	-0.454962	-0.315666	5.16248	5.50157	6.69682	6.08051
2.10322	-0.450492	-0.323057	4.75419	5.06735	6.20139	5.62811
2.10988	-0.448525	-0.332952	4.39179	4.65488	5.75894	5.20492
2.11655	-0.449002	-0.34517	4.06659	4.24838	5.36031	4.79305
2.12322	-0.451624	-0.359476	3.77059	3.8327	4.99624	4.37355
2.12988	-0.456214	-0.375509	3.49498	3.39764	4.65572	3.92991
2.13655	-0.462413	-0.392795	3.2289	2.94554	4.32426	3.45576
2.14322	-0.469804	-0.410855	2.95913	2.49517	3.9835	2.96283
2.14988	-0.47797	-0.429153	2.67082	2.07895	3.61311	2.48218
2.15655	-0.486493	-0.447154	2.35146	1.73074	3.19737	2.05433
2.16322	-0.495136	-0.46432	1.99759	1.47098	2.73478	1.71256
2.16988	-0.50354	-0.480294	1.62107	1.2995	2.24519	1.4692
2.17655	-0.511587	-0.494838	1.2489	1.19877	1.76811	1.31404
2.18322	-0.519216	-0.507832	0.916004	1.14381	1.35058	1.22285
2.18988	-0.526488	-0.519335	0.652909	1.11216	1.02991	1.16903
2.19655	-0.53376	-0.529647	0.473082	1.08927	0.819206	1.13285
2.20322	-0.541151	-0.539064	0.370741	1.06794	0.706911	1.1031
2.20988	-0.549078	-0.548184	0.326276	1.04499	0.665843	1.07473
2.21655	-0.55784	-0.557482	0.316262	1.01924	0.665903	1.04535
2.22322	-0.567615	-0.567436	0.321567	0.990093	0.683963	1.01399
2.22988	-0.578582	-0.578284	0.330567	0.957608	0.706375	0.980556
2.23655	-0.590682	-0.590265	0.33766	0.922143	0.726402	0.945091
2.24322	-0.603676	-0.603318	0.340402	0.884473	0.740707	0.908196
2.24988	-0.617385	-0.617325	0.338018	0.845611	0.747859	0.870287
2.25655	-0.631332	-0.631809	0.330269	0.80651	0.747144	0.832021
2.26322	-0.645161	-0.646472	0.317574	0.768125	0.738919	0.793993
2.26988	-0.658452	-0.660837	0.300705	0.731111	0.723958	0.757039
2.27655	-0.67085	-0.674367	0.280559	0.695944	0.703394	0.721753
2.28322	-0.682116	-0.686824	0.258088	0.662863	0.678718	0.688791
2.28988	-0.69207	-0.697911	0.234246	0.632048	0.651181	0.658453
2.29655	-0.700653	-0.707507	0.209749	0.603557	0.622094	0.630796
2.30322	-0.707865	-0.715554	0.185132	0.577509	0.592411	0.605643
2.30988	-0.713706	-0.721991	0.160873	0.553727	0.562787	0.582814
2.31655	-0.718236	-0.726879	0.137568	0.53221	0.533938	0.562072
2.32322	-0.721455	-0.730157	0.115693	0.512719	0.506282	0.543118
2.32988	-0.723302	-0.731647	0.095546	0.495195	0.480235	0.525892
2.33655	-0.723481	-0.730991	0.077248	0.47946	0.455916	0.510335
2.34322	-0.721693	-0.727534	0.061035	0.465631	0.433743	0.496566
2.34988	-0.717223	-0.720263	0.047386	0.454009	0.413954	0.484884
2.35655	-0.709057	-0.707567	0.037372	0.445485	0.397563	0.475824
2.36322	-0.695586	-0.687182	0.032604	0.441313	0.386	0.470221
2.36988	-0.674427	-0.655532	0.035405	0.443518	0.381589	0.469685
2.37655	-0.642002	-0.607729	0.048935	0.454605	0.387192	0.47636
2.38322	-0.593424	-0.537038	0.077128	0.47797	0.406742	0.493348
2.38988	-0.521958	-0.434816	0.125587	0.518203	0.445306	0.5247
2.39655	-0.418782	-0.290632	0.202179	0.581741	0.510514	0.575483
2.40322	-0.273585	-0.0929832	0.318766	0.678003	0.613332	0.653028
2.40988	-0.074625	0.169873	0.492632	0.820994	0.769854	0.767708
2.41655	0.189841	0.508189	0.746965	1.03027	1.00201	0.93478
2.42322	0.530183	0.9287	1.10954	1.33085	1.33658	1.17487
2.42988	0.953257	1.43206	1.60819	1.75035	1.80173	1.51253
2.43655	1.45984	2.00993	2.26355	2.31332	2.42055	1.97273
2.44322	2.04194	2.64359	3.08079	3.03328	3.20256	2.57397
2.44988	2.68126	3.30305	4.04334	3.90494	4.13692	3.32123
2.45655	3.34847	3.94922	5.1102	4.89914	5.18882	4.20004
2.46322	4.00496	4.53746	6.21706	5.96094	6.29955	5.17345
2.46988	4.60672	5.02276	7.27808	7.01034	7.38871	6.18136
2.47655	5.10895	5.36519	8.18682	7.94375	8.35508	7.13986
2.48322	5.47183	5.53507	8.82119	8.63862	9.07916	7.94142
2.48988	5.6653	5.51718	9.0645	8.97098	9.43881	8.46368
2.49655	5.67329	5.31352	8.84551	8.85183	9.34571	8.59719
2.50322	5.49656	4.94397	8.17925	8.2705	8.78871	8.28886
2.50988	5.15312	4.44418	7.18218	7.31933	7.85941	7.57909
2.51655	4.67664	3.86059	6.04433	6.17844	6.73604	6.60634
2.52322	4.11147	3.24339	4.96441	5.05877	5.62573	5.56707
2.52988	3.50606	2.63989	4.08208	4.12917	4.69172	4.64588
2.53655	2.90638	2.08849	3.44795	3.46929	4.00996	3.95465
2.54322	2.35021	1.61546	3.03781	3.06982	3.57288	3.51411
2.54988	1.86402	1.23382	2.79045	2.86603	3.32391	3.27694
2.55655	1.46163	0.944316	2.64203	2.77764	3.19511	3.16727
2.56322	1.1453	0.737429	2.54327	2.73567	3.12966	3.11333
2.56988	0.907421	0.596642	2.45839	2.69085	3.08466	3.06141
2.57655	0.733733	0.502467	2.36118	2.6108	3.0266	2.976
2.58322	0.606716	0.436068	2.23559	2.47979	2.9316	2.83742
2.58988	0.509322	0.382245	2.07722	2.29889	2.78848	2.64281
2.59655	0.427842	0.331283	1.89239	2.08306	2.5996	2.40457
2.60322	0.353456	0.278413	1.69337	1.85454	2.37721	2.14505
2.60988	0.281811	0.223041	1.49387	1.63508	2.13826	1.88857
2.61655	0.212193	0.166774	1.30522	1.44053	1.89924	1.65498
2.62322	0.145912	0.112414	1.13523	1.27888	1.67376	1.45626
2.62988	0.0851154	0.0625849	0.988603	1.15162	1.47152	1.29682
2.63655	0.0318289	0.0195503	0.867546	1.05619	1.29867	1.17522
2.64322	-0.0123978	-0.0153184	0.772297	0.988007	1.158	1.08695
2.64988	-0.0468493	-0.041604	0.701368	0.94229	1.04922	1.02591
2.65655	-0.0716448	-0.0596046	0.651836	0.914097	0.969708	0.98604
2.66322	-0.0875592	-0.0702143	0.620008	0.899017	0.915408	0.9619
2.66988	-0.0959039	-0.0747442	0.601888	0.893116	0.881791	0.949144
2.67655	-0.0982285	-0.0744462	0.59402	0.893414	0.864506	0.944376
2.68322	-0.0959039	-0.0706911	0.593543	0.897706	0.859976	0.945091
2.68988	-0.0903606	-0.0644326	0.598192	0.904441	0.864983	0.949442
2.69655	-0.0827312	-0.0566244	0.606179	0.912607	0.876725	0.95588
2.70322	-0.0739098	-0.0481009	0.615895	0.921249	0.89252	0.963271
2.70988	-0.0645518	-0.0393391	0.625908	0.929534	0.909567	0.970721
2.71655	-0.0552535	-0.030756	0.63473	0.936747	0.925124	0.977516
2.72322	-0.0463128	-0.0227094	0.641167	0.94229	0.937045	0.98294
2.72988	-0.0380278	-0.015378	0.644565	0.945985	0.94372	0.986755
2.73655	-0.0305176	-0.0087619	0.644803	0.947833	0.944316	0.988662
2.74322	-0.0239611	-0.0030398	0.64224	0.947893	0.939131	0.988781
2.74988	-0.0184178	0.00190735	0.637531	0.946343	0.928998	0.987172
2.75655	-0.0137687	0.00613928	0.631273	0.943601	0.915408	0.984251
2.76322	-0.0100732	0.00977516	0.623941	0.939846	0.899911	0.980139
2.76988	-0.0072122	0.012815	0.616014	0.935435	0.883698	0.975132
2.77655	-0.0050664	0.015378	0.608027	0.930965	0.867963	0.969589
2.78322	-0.0035167	0.0175834	0.600219	0.926554	0.853121	0.964105
2.78988	-0.0024438	0.0194311	0.592828	0.922501	0.839591	0.959039
2.79655	-0.0016689	0.0209808	0.586092	0.918925	0.827432	0.954509
2.80322	-0.0011325	0.0222325	0.580013	0.915706	0.816643	0.950575
2.80988	-0.0006557	0.0232458	0.574768	0.912726	0.807047	0.946939
2.81655	-0.0001788	0.0240207	0.570238	0.909805	0.798583	0.943363
2.82322	0.00029802	0.0245571	0.566363	0.906825	0.791252	0.939846
2.82988	0.00083447	0.0249147	0.562847	0.903785	0.784993	0.936508
2.83655	0.00137091	0.0251532	0.559509	0.900745	0.779867	0.933528
2.84322	0.00190735	0.0252128	0.556171	0.898004	0.775695	0.931025
2.84988	0.00238419	0.0250936	0.552833	0.8955	0.772119	0.928879
2.85655	0.00274181	0.0249743	0.549495	0.893295	0.768721	0.926971
2.86322	0.00309944	0.0247359	0.546455	0.891268	0.765324	0.924945
2.86988	0.00333786	0.0244975	0.543773	0.88948	0.761688	0.92274
2.87655	0.00345707	0.0241995	0.541627	0.887752	0.757992	0.920117
2.88322	0.00351667	0.0238419	0.539958	0.886142	0.754356	0.917137
2.88988	0.00357628	0.0234842	0.538468	0.884533	0.751078	0.913978
2.89655	0.00363588	0.0231266	0.536978	0.882745	0.748277	0.910878
2.90322	0.00369549	0.022769	0.535369	0.880718	0.746071	0.908136
2.90988	0.0038147	0.0224114	0.53364	0.878453	0.744402	0.905752
2.91655	0.00399351	0.0220537	0.532031	0.876069	0.743091	0.903726
2.92322	0.00429153	0.0216961	0.530601	0.873744	0.742018	0.901937
2.92988	0.00470877	0.0213981	0.529468	0.871658	0.741065	0.900269
2.93655	0.005126	0.0211	0.528514	0.86987	0.740111	0.898778
2.94322	0.00560284	0.0208616	0.52762	0.868261	0.739157	0.897408
2.94988	0.00607967	0.0206828	0.526607	0.866711	0.737965	0.896096
2.95655	0.00655651	0.0205636	0.525415	0.864923	0.736356	0.894606
2.96322	0.00691414	0.020504	0.523984	0.862837	0.734329	0.89246
2.96988	0.00727177	0.020504	0.522316	0.860333	0.731766	0.889599
2.97655	0.00745058	0.0205636	0.520527	0.857413	0.728786	0.885963
2.98322	0.00756979	0.0206232	0.51868	0.854135	0.725448	0.881612
2.98988	0.00751019	0.020802	0.516593	0.850677	0.721931	0.876844
2.99655	0.00733137	0.0209212	0.514209	0.847101	0.718176	0.871897
3.00322	0.00709295	0.0211	0.511467	0.843465	0.714302	0.867009
3.00988	0.00679493	0.0212789	0.508368	0.839829	0.710309	0.8623
3.01655	0.0064373	0.0214577	0.505269	0.836015	0.706315	0.85789
3.02322	0.00613928	0.0216961	0.502348	0.832081	0.702322	0.853777
3.02988	0.00590086	0.0219941	0.499725	0.828266	0.698566	0.850141
3.03655	0.00572205	0.0224114	0.497341	0.824749	0.695169	0.846863
3.04322	0.00566244	0.0230074	0.495255	0.82165	0.692189	0.843823
3.04988	0.00578165	0.0237227	0.493407	0.818968	0.689626	0.841081
3.05655	0.00607967	0.0246167	0.491798	0.816643	0.687361	0.838459
3.06322	0.00649691	0.0257492	0.490606	0.814676	0.685215	0.835955
3.06988	0.00703335	0.0270009	0.489652	0.812948	0.683248	0.833631
3.07655	0.00762939	0.0283718	0.488698	0.811517	0.681281	0.831485
3.08322	0.00822544	0.0298023	0.487626	0.810325	0.679374	0.829458
3.08988	0.00888109	0.0312328	0.486255	0.809014	0.677466	0.82767
3.09655	0.00941753	0.0324845	0.484586	0.807285	0.675619	0.826001
3.10322	0.00995398	0.0335574	0.482738	0.80508	0.673652	0.824273
3.10988	0.0104308	0.0343919	0.48089	0.802338	0.671685	0.822365
3.11655	0.0107884	0.0348091	0.478923	0.799179	0.669658	0.8201
3.12322	0.0110865	0.0349283	0.476837	0.795662	0.667632	0.81718
3.12988	0.0113249	0.0347495	0.474751	0.791788	0.665724	0.813544
3.13655	0.0114441	0.0342131	0.472665	0.787616	0.663757	0.809371
3.14322	0.0115633	0.0334382	0.470757	0.783265	0.661671	0.804842
3.14988	0.0115633	0.0324845	0.469267	0.778973	0.659406	0.800312
3.15655	0.0115633	0.0314712	0.468135	0.774801	0.656962	0.79596
3.16322	0.0115037	0.0303388	0.4673	0.770867	0.654399	0.791848
3.16988	0.0114441	0.0292659	0.466526	0.767171	0.652075	0.787854
3.17655	0.0113845	0.0282526	0.465691	0.763595	0.650167	0.78392
3.18322	0.0113249	0.0273585	0.464618	0.760198	0.648677	0.780046
3.18988	0.0113845	0.0265837	0.463605	0.756919	0.647426	0.77641
3.19655	0.0115037	0.025928	0.462592	0.75382	0.646353	0.773013
3.20322	0.0117421	0.0254512	0.461757	0.750959	0.645518	0.770032
3.20988	0.0120997	0.0250936	0.461042	0.748396	0.645041	0.76741
3.21655	0.012517	0.0249147	0.460386	0.746012	0.64528	0.765026
3.22322	0.013113	0.0248551	0.45985	0.743866	0.646234	0.76288
3.22988	0.0137687	0.0249743	0.459671	0.741959	0.647604	0.760973
3.23655	0.0144839	0.0252128	0.459909	0.740349	0.649154	0.759423
3.24322	0.015378	0.02563	0.460505	0.739098	0.650644	0.758231
3.24988	0.0162721	0.0261664	0.46134	0.738204	0.651896	0.757456
3.25655	0.0172854	0.0268221	0.462174	0.737548	0.653028	0.756919
3.26322	0.0183582	0.0275373	0.462949	0.737131	0.653803	0.756383
3.26988	0.0194907	0.0283718	0.463605	0.736773	0.654221	0.755668
3.27655	0.0205636	0.0292659	0.46438	0.736356	0.654042	0.754833
3.28322	0.0216365	0.03016	0.465393	0.7357	0.653386	0.75382
3.28988	0.0225902	0.031054	0.466466	0.734866	0.652254	0.752628
3.29655	0.0234246	0.0318289	0.46736	0.733733	0.650764	0.751197
3.30322	0.0240207	0.0325441	0.467777	0.732243	0.648975	0.74923
3.30988	0.0244975	0.0330806	0.467479	0.730336	0.646651	0.746727
3.31655	0.0246763	0.0334978	0.466347	0.727832	0.64373	0.743508
3.32322	0.0246167	0.0337362	0.464499	0.724733	0.640273	0.739813
3.32988	0.0243187	0.0337958	0.462174	0.720978	0.636399	0.73576
3.33655	0.0237823	0.0336766	0.459611	0.717044	0.632167	0.731647
3.34322	0.023067	0.033319	0.45687	0.71305	0.627935	0.727475
3.34988	0.0222325	0.0328422	0.453949	0.709116	0.623763	0.723183
3.35655	0.0212789	0.0321865	0.45079	0.705004	0.619829	0.718653
3.36322	0.020206	0.0314712	0.447214	0.700712	0.616074	0.713825
3.36988	0.0190735	0.0306964	0.443518	0.696182	0.612557	0.708938
3.37655	0.0180006	0.0299215	0.439942	0.691772	0.6091	0.70405
3.38322	0.0169277	0.0290871	0.436902	0.687659	0.605702	0.699282
3.38988	0.015974	0.0283718	0.434518	0.683963	0.602365	0.694871
3.39655	0.01508	0.0276566	0.43273	0.680447	0.599265	0.690877
3.40322	0.0143647	0.0271201	0.431418	0.676751	0.596344	0.687182
3.40988	0.0137091	0.0266433	0.430286	0.672817	0.593603	0.683844
3.41655	0.0132322	0.0262857	0.429213	0.668705	0.59092	0.680685
3.42322	0.0128746	0.0259876	0.427961	0.664711	0.588357	0.677586
3.42988	0.0126362	0.0258684	0.426352	0.660956	0.585854	0.674427
3.43655	0.0123978	0.0257492	0.424385	0.657558	0.58347	0.671148
3.44322	0.0122786	0.0257492	0.42218	0.654399	0.581205	0.667691
3.44988	0.0122189	0.0257492	0.420034	0.65136	0.57894	0.664115
3.45655	0.0121593	0.0258088	0.418127	0.64826	0.576556	0.660539
3.46322	0.0120997	0.025928	0.416398	0.645101	0.574052	0.657022
3.46988	0.0120997	0.0260472	0.414789	0.642002	0.57143	0.653684
3.47655	0.0120997	0.026226	0.41306	0.638902	0.568926	0.650465
3.48322	0.0120997	0.0264049	0.411272	0.635922	0.566781	0.647306
3.48988	0.0122189	0.0266433	0.409424	0.633061	0.565112	0.644147
3.49655	0.0122786	0.0270009	0.407755	0.6302	0.563979	0.641108
3.50322	0.0123978	0.0272989	0.406384	0.627279	0.563443	0.638187
3.50988	0.0125766	0.0276566	0.405371	0.624299	0.563323	0.635505
3.51655	0.0127554	0.0280142	0.404656	0.621259	0.563443	0.63318
3.52322	0.0129938	0.0283718	0.40406	0.618279	0.563502	0.630915
3.52988	0.0132322	0.0286102	0.403404	0.615358	0.563383	0.628531
3.53655	0.0134707	0.028789	0.40257	0.612438	0.562847	0.626028
3.54322	0.0136495	0.0288486	0.401676	0.609577	0.561833	0.623345
3.54988	0.0138879	0.028789	0.400901	0.606894	0.560403	0.620604
3.55655	0.0140667	0.0286102	0.400245	0.604451	0.558674	0.617921
3.56322	0.0141859	0.0283718	0.399709	0.602305	0.556648	0.615358
3.56988	0.0142455	0.0280142	0.399053	0.600278	0.554502	0.612736
3.57655	0.0143051	0.0276566	0.398159	0.598133	0.552297	0.610173
3.58322	0.0142455	0.0272989	0.396848	0.595868	0.549972	0.60761
3.58988	0.0141263	0.0269413	0.395298	0.593662	0.547528	0.605166
3.59655	0.0140071	0.0267029	0.393689	0.591576	0.544965	0.602782
3.60322	0.0138283	0.0265837	0.392199	0.589728	0.542223	0.600457
3.60988	0.0137091	0.0265241	0.390768	0.587821	0.539362	0.598073
3.61655	0.0135303	0.0266433	0.389218	0.585794	0.536561	0.595689
3.62322	0.0134707	0.0268221	0.387609	0.58347	0.533938	0.593245
3.62988	0.0134111	0.0271201	0.38588	0.581026	0.531673	0.590861
3.63655	0.0134111	0.0274181	0.384212	0.578582	0.529706	0.588536
3.64322	0.0134111	0.0277758	0.382781	0.576258	0.527978	0.586271
3.64988	0.0135303	0.0280738	0.381708	0.574112	0.526369	0.583768
3.65655	0.0136495	0.0283718	0.380993	0.572026	0.524819	0.581086
3.66322	0.0138283	0.0286102	0.380576	0.569999	0.523329	0.578284
3.66988	0.0140667	0.028789	0.380039	0.567913	0.521719	0.575542
3.67655	0.0143051	0.0289679	0.379264	0.565886	0.52011	0.573218
3.68322	0.0145435	0.0290871	0.378072	0.56386	0.518501	0.57137
3.68988	0.014782	0.0292063	0.376761	0.561774	0.517011	0.56988
3.69655	0.0150204	0.0293255	0.375628	0.559628	0.515699	0.568449
3.70322	0.0151992	0.0295043	0.374913	0.557423	0.514627	0.566781
3.70988	0.0153184	0.0296235	0.374496	0.555396	0.513494	0.564814
3.71655	0.0154376	0.0297427	0.374258	0.553608	0.512242	0.562906
3.72322	0.0155568	0.0298023	0.3739	0.552177	0.510752	0.561297
3.72988	0.0157356	0.0299215	0.373244	0.551105	0.509024	0.559986
3.73655	0.0158548	0.0300407	0.372291	0.550032	0.507414	0.558794
3.74322	0.0160932	0.03016	0.371158	0.54878	0.505924	0.557303
3.74988	0.0163317	0.0302792	0.369906	0.547171	0.504553	0.555336
3.75655	0.0166297	0.0303388	0.368595	0.545263	0.503063	0.553071
3.76322	0.0169277	0.030458	0.367403	0.543118	0.501454	0.550628
3.76988	0.0172854	0.0305772	0.36633	0.540972	0.499666	0.548184
3.77655	0.0175834	0.0306964	0.365496	0.538886	0.497758	0.5458
3.78322	0.0178814	0.0308156	0.36484	0.53668	0.495851	0.543356
3.78988	0.0181198	0.0309944	0.364184	0.534236	0.494063	0.540853
3.79655	0.018239	0.0311136	0.36341	0.531554	0.492454	0.538349
3.80322	0.0182986	0.0312924	0.362456	0.528812	0.491142	0.535965
3.80988	0.0183582	0.0314116	0.361621	0.526249	0.49001	0.533879
3.81655	0.0182986	0.0314712	0.360966	0.524163	0.488937	0.532031
3.82322	0.018239	0.0314712	0.360489	0.522614	0.487685	0.530422
3.82988	0.0181794	0.0314712	0.360191	0.521541	0.486195	0.528932
3.83655	0.0181198	0.031352	0.359714	0.520766	0.484407	0.527501
3.84322	0.0181198	0.0312328	0.358999	0.52017	0.482559	0.526071
3.84988	0.0181198	0.031054	0.358045	0.519454	0.480771	0.52464
3.85655	0.0181794	0.0308156	0.356913	0.518501	0.479221	0.523031
3.86322	0.018239	0.0306368	0.355959	0.517249	0.477791	0.521183
3.86988	0.0182986	0.030458	0.355303	0.515699	0.47636	0.518918
3.87655	0.0184178	0.0303388	0.354886	0.51409	0.474751	0.516415
3.88322	0.0184774	0.0302792	0.354528	0.512421	0.473142	0.513852
3.88988	0.0185966	0.0303388	0.353873	0.510693	0.471473	0.511587
3.89655	0.0187159	0.030458	0.352681	0.508785	0.469923	0.509739
3.90322	0.0188351	0.0306368	0.350893	0.506699	0.468493	0.508308
3.90988	0.0189543	0.0308156	0.348866	0.504494	0.467122	0.507116
3.91655	0.0190735	0.0309944	0.346959	0.502348	0.46581	0.505865
3.92322	0.0193119	0.0311732	0.345469	0.5005	0.464439	0.504315
3.92988	0.0195503	0.0312924	0.344217	0.498891	0.463068	0.502467
3.93655	0.0197887	0.0312924	0.343084	0.497401	0.461519	0.5005
3.94322	0.0200272	0.0312328	0.341833	0.495791	0.45985	0.498533
3.94988	0.0202656	0.0311732	0.340402	0.494003	0.457942	0.496745
3.95655	0.0204444	0.031054	0.338972	0.492036	0.455916	0.495195
3.96322	0.0206232	0.0309348	0.33778	0.490248	0.453889	0.493824
3.96988	0.0207424	0.0308156	0.337005	0.488639	0.452042	0.492632
3.97655	0.020802	0.030756	0.336409	0.487328	0.450432	0.491619
3.98322	0.020802	0.030756	0.335932	0.486314	0.448942	0.490844
3.98988	0.020802	0.0308156	0.335217	0.485599	0.447571	0.490129
3.99655	0.020802	0.0309944	0.334144	0.485122	0.4462	0.489593
4.00322	0.020802	0.0311732	0.332773	0.484705	0.444651	0.489175
4.00988	0.020802	0.0314712	0.331104	0.484169	0.443101	0.488698
4.01655	0.0208616	0.0318289	0.329375	0.483394	0.441611	0.488222
4.02322	0.0209212	0.0321865	0.327826	0.48238	0.44018	0.487685
4.02988	0.0209212	0.0326634	0.326574	0.481248	0.438929	0.487149
4.03655	0.0209808	0.0331402	0.325561	0.480294	0.437796	0.486732
4.04322	0.0210404	0.0336766	0.324667	0.479519	0.436664	0.486434
4.04988	0.0210404	0.0342727	0.323772	0.478983	0.435531	0.486314
4.05655	0.0211	0.0348687	0.322938	0.478625	0.434279	0.486374
4.06322	0.0211596	0.0354648	0.322104	0.478148	0.432968	0.486612
4.06988	0.0212789	0.0360608	0.321388	0.477612	0.431597	0.48691
4.07655	0.0213981	0.0365972	0.320852	0.476897	0.430286	0.487149
4.08322	0.0215769	0.0370741	0.320435	0.476062	0.428915	0.48703
4.08988	0.0218153	0.0374913	0.319958	0.475168	0.427604	0.486434
4.09655	0.0220537	0.0377893	0.319242	0.474155	0.426173	0.485241
4.10322	0.0223517	0.0380278	0.31817	0.472844	0.424683	0.483453
4.10988	0.0225306	0.0382066	0.316799	0.471175	0.423133	0.481367
4.11655	0.0227094	0.0383258	0.315189	0.469029	0.421584	0.479162
4.12322	0.0227094	0.0383854	0.31352	0.466585	0.420034	0.476956
4.12988	0.0226498	0.0385046	0.31215	0.463963	0.418663	0.474691
4.13655	0.0225306	0.0385642	0.311077	0.461459	0.417292	0.472486
4.14322	0.0223517	0.0386238	0.310302	0.459135	0.415921	0.470281
4.14988	0.0221729	0.0386834	0.309646	0.456989	0.41461	0.468194
4.15655	0.0219345	0.0388622	0.30899	0.454903	0.413358	0.466049
4.16322	0.0218153	0.039041	0.308156	0.452757	0.412345	0.463903
4.16988	0.0216961	0.0392795	0.307262	0.450671	0.41157	0.461578
4.17655	0.0216961	0.0396371	0.306487	0.448704	0.411093	0.459194
4.18322	0.0218153	0.0399947	0.305891	0.447035	0.410914	0.456929
4.18988	0.0220537	0.0404716	0.305653	0.445783	0.410795	0.454903
4.19655	0.0223517	0.041008	0.305593	0.444889	0.410557	0.452995
4.20322	0.0227094	0.041604	0.305593	0.444233	0.410259	0.451207
4.20988	0.023067	0.0422597	0.305533	0.443697	0.409842	0.44924
4.21655	0.0234246	0.0428557	0.305355	0.44328	0.409365	0.447273
4.22322	0.0238419	0.0435114	0.305176	0.442982	0.408828	0.445306
4.22988	0.0241995	0.0440478	0.304997	0.442743	0.408351	0.443578
4.23655	0.0246167	0.0446439	0.304759	0.442684	0.407636	0.442207
4.24322	0.0249743	0.0451207	0.304401	0.442863	0.406623	0.441015
4.24988	0.025332	0.045538	0.303805	0.443101	0.405371	0.439942
4.25655	0.0256896	0.0459552	0.30303	0.443459	0.403941	0.43869
4.26322	0.0260472	0.0463128	0.302017	0.443697	0.402391	0.43714
4.26988	0.0264049	0.0465512	0.300884	0.443816	0.400901	0.435233
4.27655	0.0267029	0.0467897	0.299692	0.443876	0.39959	0.433207
4.28322	0.0270009	0.0469685	0.298381	0.443995	0.398397	0.43112
4.28988	0.0272393	0.0470281	0.29701	0.444174	0.397444	0.429094
4.29655	0.0273585	0.0470281	0.295758	0.444591	0.396609	0.427186
4.30322	0.0274181	0.0469089	0.294626	0.445187	0.396013	0.425279
4.30988	0.0272989	0.04673	0.293851	0.445962	0.395596	0.423372
4.31655	0.0270009	0.046432	0.293434	0.446737	0.395179	0.421643
4.32322	0.0265837	0.0460148	0.293195	0.447512	0.394702	0.420213
4.32988	0.0260472	0.0454783	0.293016	0.447989	0.393867	0.41908
4.33655	0.0254512	0.0450015	0.29254	0.448167	0.392795	0.418186
4.34322	0.0247359	0.0444651	0.291824	0.448227	0.391483	0.417233
4.34988	0.0240803	0.0439286	0.29093	0.448287	0.390112	0.41616
4.35655	0.0235438	0.0435114	0.290215	0.448406	0.388741	0.415027
4.36322	0.023067	0.0431538	0.289857	0.448644	0.38749	0.414014
4.36988	0.022769	0.0429153	0.289857	0.449002	0.386417	0.413358
4.37655	0.0226498	0.0427961	0.289917	0.449419	0.385582	0.412941
4.38322	0.0226498	0.0429153	0.289798	0.449777	0.384986	0.412524
4.38988	0.0228286	0.0430942	0.289381	0.450134	0.384569	0.412047
4.39655	0.023067	0.0434518	0.288665	0.450253	0.384271	0.411332
4.40322	0.0233054	0.0439286	0.28789	0.449896	0.384033	0.410557
4.40988	0.0236034	0.0444651	0.286996	0.449002	0.383615	0.409782
4.41655	0.0239611	0.0450611	0.286043	0.44769	0.38296	0.409186
4.42322	0.0241995	0.0457168	0.28491	0.445962	0.381947	0.40859
4.42988	0.0244975	0.046432	0.283539	0.444114	0.380635	0.407875
4.43655	0.0247359	0.0471473	0.28199	0.442147	0.379145	0.406921
4.44322	0.0249743	0.0479221	0.28038	0.440061	0.377655	0.405669
4.44988	0.0252724	0.0486374	0.279069	0.437796	0.376284	0.404239
4.45655	0.0255108	0.0494719	0.278056	0.435412	0.375032	0.402749
4.46322	0.0258088	0.0502467	0.27734	0.432849	0.3739	0.401318
4.46988	0.0261068	0.0510812	0.276804	0.430226	0.372827	0.400007
4.47655	0.0264049	0.0519753	0.276148	0.427604	0.371695	0.398815
4.48322	0.0267625	0.0528097	0.275314	0.425041	0.370562	0.397742
4.48988	0.0270605	0.0537038	0.27436	0.422537	0.36943	0.396669
4.49655	0.0274181	0.0545979	0.273407	0.419915	0.368297	0.395417
4.50322	0.0277162	0.0554919	0.272632	0.417173	0.367224	0.394046
4.50988	0.0280142	0.0562668	0.272036	0.414133	0.366211	0.392437
4.51655	0.0282526	0.0571012	0.271678	0.410914	0.365257	0.390589
4.52322	0.0284314	0.0577569	0.27144	0.407636	0.364244	0.388443
4.52988	0.0285506	0.058353	0.271022	0.404537	0.363231	0.386178
4.53655	0.0285506	0.0588298	0.270605	0.401556	0.362098	0.383735
4.54322	0.0284314	0.0591874	0.270188	0.398576	0.360727	0.381231
4.54988	0.028193	0.0593662	0.269771	0.395536	0.359118	0.378847
4.55655	0.027895	0.0594258	0.269473	0.392377	0.357509	0.376582
4.56322	0.0275373	0.0593066	0.269115	0.389338	0.355959	0.374556
4.56988	0.0271797	0.0590682	0.268519	0.386536	0.354826	0.372827
4.57655	0.0268817	0.0587106	0.267625	0.384212	0.353932	0.371456
4.58322	0.0266433	0.0582933	0.266552	0.382304	0.353277	0.370264
4.58988	0.0265241	0.0578761	0.265479	0.380814	0.3528	0.369191
4.59655	0.0265241	0.0574589	0.264585	0.379622	0.352561	0.368059
4.60322	0.0266433	0.0570416	0.26387	0.378609	0.35274	0.366688
4.60988	0.0268221	0.056684	0.263214	0.377655	0.353396	0.365019
4.61655	0.0270605	0.0564456	0.262499	0.376642	0.354588	0.363231
4.62322	0.0274181	0.0562072	0.261962	0.375509	0.356078	0.361562
4.62988	0.0277162	0.0560284	0.261724	0.374317	0.357926	0.36031
4.63655	0.0281334	0.0559688	0.262082	0.373185	0.36031	0.359774
4.64322	0.028491	0.0559092	0.263155	0.37235	0.36335	0.359774
4.64988	0.0288486	0.0559092	0.264645	0.371933	0.367224	0.360072
4.65655	0.0292659	0.0559688	0.266314	0.372052	0.371754	0.360489
4.66322	0.0296831	0.0561476	0.267982	0.372589	0.376582	0.360906
4.66988	0.03016	0.056386	0.269592	0.373483	0.381351	0.361383
4.67655	0.0306964	0.0567436	0.271142	0.374734	0.38588	0.361979
4.68322	0.0312328	0.0572801	0.272691	0.376105	0.389934	0.362635
4.68988	0.0318289	0.0579953	0.274062	0.377536	0.393271	0.36341
4.69655	0.0324845	0.0588298	0.275016	0.378728	0.395656	0.364184
4.70322	0.0331402	0.0599027	0.275433	0.379741	0.396788	0.36484
4.70988	0.0338554	0.0610948	0.275314	0.380516	0.39655	0.365317
4.71655	0.0345111	0.0624061	0.274777	0.381112	0.39494	0.365436
4.72322	0.0351667	0.0639558	0.273883	0.381529	0.39196	0.365198
4.72988	0.0358224	0.0655651	0.272632	0.381649	0.387847	0.364602
4.73655	0.0363588	0.0674128	0.271082	0.38141	0.38296	0.363767
4.74322	0.0368357	0.0693798	0.269234	0.380695	0.377655	0.362813
4.74988	0.0371933	0.071466	0.267148	0.379622	0.37241	0.361621
4.75655	0.0374913	0.0737905	0.264943	0.378251	0.367463	0.360072
4.76322	0.0376701	0.0762939	0.262737	0.376701	0.362873	0.358045
4.76988	0.0377893	0.0789166	0.260711	0.375032	0.35882	0.355601
4.77655	0.0377893	0.0817776	0.258863	0.373006	0.355184	0.353038
4.78322	0.0377297	0.0848174	0.257313	0.370741	0.351906	0.350654
4.78988	0.0376701	0.0879169	0.256121	0.368297	0.348926	0.348687
4.79655	0.0375509	0.0911355	0.255227	0.365674	0.346184	0.347137
4.80322	0.0374317	0.0943541	0.254571	0.363111	0.343561	0.345886
4.80988	0.0373125	0.0976324	0.254035	0.360668	0.341117	0.344574
4.81655	0.0370741	0.100851	0.25332	0.358403	0.339031	0.343263
4.82322	0.0368357	0.10401	0.252485	0.356376	0.337362	0.341833
4.82988	0.0365376	0.10711	0.251412	0.354469	0.335991	0.340581
4.83655	0.03618	0.110209	0.250399	0.3528	0.334918	0.339687
4.84322	0.0357628	0.113189	0.249565	0.35125	0.333905	0.33921
4.84988	0.035286	0.11611	0.248969	0.34976	0.333071	0.338972
4.85655	0.0348091	0.118971	0.248671	0.34827	0.332415	0.338674
4.86322	0.0343323	0.121772	0.248492	0.34678	0.331998	0.338078
4.86988	0.0339747	0.124454	0.248253	0.34517	0.331938	0.337005
4.87655	0.0336766	0.127018	0.248015	0.34368	0.332117	0.335574
4.88322	0.0335574	0.129402	0.247836	0.342369	0.332534	0.334084
4.88988	0.0334978	0.131607	0.247777	0.341356	0.332952	0.332773
4.89655	0.0336766	0.133574	0.247896	0.3407	0.33313	0.33164
4.90322	0.033915	0.135303	0.248134	0.340223	0.332892	0.330687
4.90988	0.0342727	0.136733	0.248373	0.339806	0.332355	0.329912
4.91655	0.0346899	0.137925	0.248611	0.33915	0.331819	0.329316
4.92322	0.0351667	0.138819	0.248849	0.338197	0.331342	0.328958
4.92988	0.0356436	0.139356	0.248969	0.337183	0.331104	0.329018
4.93655	0.0361204	0.139594	0.248969	0.336289	0.330865	0.329375
4.94322	0.036478	0.139534	0.248849	0.335574	0.330329	0.329912
4.94988	0.0367761	0.139177	0.24873	0.335097	0.329554	0.330448
4.95655	0.0370145	0.138462	0.248671	0.33468	0.3286	0.330806
4.96322	0.0371337	0.137389	0.248671	0.334322	0.327587	0.331044
4.96988	0.0371933	0.135958	0.24873	0.334084	0.326872	0.331104
4.97655	0.0371933	0.13417	0.24879	0.334144	0.326455	0.331104
4.98322	0.0371337	0.132143	0.248849	0.334501	0.326216	0.331342
4.98988	0.0370145	0.129759	0.249028	0.335217	0.326037	0.331819
4.99655	0.0368953	0.127196	0.249445	0.336111	0.325859	0.332534
5.00322	0.0367761	0.124335	0.249982	0.337124	0.32562	0.333309
5.00988	0.0365972	0.121415	0.250459	0.338316	0.325263	0.334144
5.01655	0.0364184	0.118315	0.250757	0.339508	0.324845	0.334918
5.02322	0.03618	0.115156	0.250876	0.340641	0.324249	0.335634
5.02988	0.0359416	0.111997	0.250757	0.341415	0.323534	0.336289
5.03655	0.0357032	0.108719	0.250578	0.341713	0.3227	0.336945
5.04322	0.0354648	0.1055	0.250399	0.341475	0.321865	0.337481
5.04988	0.0352263	0.102282	0.250041	0.340879	0.32115	0.33778
5.05655	0.0349879	0.0990629	0.249505	0.340223	0.320613	0.33772
5.06322	0.0348687	0.0959039	0.248551	0.339568	0.320256	0.337303
5.06988	0.0348687	0.0928044	0.247121	0.338912	0.319779	0.336468
5.07655	0.0348687	0.0897646	0.245333	0.338137	0.319123	0.335157
5.08322	0.0349879	0.0867844	0.243545	0.337005	0.318348	0.333548
5.08988	0.0351667	0.0838637	0.241876	0.335574	0.317574	0.3317
5.09655	0.035286	0.0810027	0.240684	0.333786	0.316978	0.329733
5.10322	0.0354648	0.0783205	0.239968	0.331759	0.316501	0.327706
5.10988	0.035584	0.0756383	0.239611	0.329673	0.315964	0.32562
5.11655	0.0356436	0.0731349	0.239432	0.327587	0.31513	0.323594
5.12322	0.0357032	0.0707507	0.239372	0.32568	0.314057	0.321686
5.12988	0.0356436	0.0685453	0.239432	0.323892	0.312984	0.319958
5.13655	0.0355244	0.0665188	0.239491	0.322282	0.31215	0.318348
5.14322	0.0354052	0.064671	0.239551	0.320733	0.311673	0.316918
5.14988	0.0353456	0.0630617	0.239551	0.319421	0.311553	0.315607
5.15655	0.035286	0.0616908	0.239372	0.318527	0.311732	0.314415
5.16322	0.0353456	0.0604391	0.239074	0.317991	0.31215	0.313282
5.16988	0.0354052	0.0593662	0.238717	0.317812	0.312686	0.312388
5.17655	0.0355244	0.058353	0.238538	0.317693	0.313222	0.311792
5.18322	0.0357032	0.0573397	0.238538	0.317454	0.31358	0.311434
5.18988	0.035882	0.056386	0.238597	0.316978	0.31358	0.311255
5.19655	0.0361204	0.0553727	0.238597	0.316381	0.313282	0.311077
5.20322	0.0362992	0.054419	0.238419	0.315785	0.312924	0.310779
5.20988	0.036478	0.0534058	0.238121	0.315189	0.312686	0.310421
5.21655	0.0365972	0.0524521	0.237763	0.314772	0.312567	0.310123
5.22322	0.0367165	0.0516176	0.237405	0.314474	0.312507	0.309825
5.22988	0.0367761	0.0509024	0.237107	0.314057	0.312209	0.309587
5.23655	0.0368357	0.0503659	0.23663	0.31364	0.311673	0.309408
5.24322	0.0368953	0.0499487	0.235915	0.313103	0.310838	0.30911
5.24988	0.0370145	0.0497103	0.234783	0.312448	0.309885	0.308752
5.25655	0.0370741	0.0496507	0.233531	0.311732	0.30899	0.308394
5.26322	0.0371933	0.0496507	0.232399	0.311017	0.308275	0.308156
5.26988	0.0373721	0.0497103	0.231564	0.310302	0.307739	0.307918
5.27655	0.0375509	0.0498295	0.230968	0.309765	0.307143	0.307798
5.28322	0.0377893	0.0498891	0.230551	0.309348	0.306427	0.307679
5.28988	0.0380278	0.0500083	0.230193	0.309229	0.305593	0.307441
5.29655	0.0383258	0.0500679	0.229836	0.309348	0.304759	0.307083
5.30322	0.0385642	0.0501275	0.229478	0.309527	0.304103	0.306666
5.30988	0.0388622	0.0501275	0.22912	0.309706	0.303626	0.306189
5.31655	0.0391007	0.0501871	0.228763	0.309765	0.303328	0.305831
5.32322	0.0392795	0.0502467	0.228286	0.309706	0.30297	0.305712
5.32988	0.0394583	0.0503063	0.227869	0.309587	0.302494	0.305772
5.33655	0.0395775	0.0503659	0.227511	0.309587	0.301838	0.305891
5.34322	0.0396967	0.0504255	0.227273	0.309646	0.301123	0.30607
5.34988	0.0396967	0.0504851	0.227094	0.309706	0.300348	0.306308
5.35655	0.0395775	0.0505447	0.226855	0.309646	0.299633	0.306547
5.36322	0.0394583	0.0505447	0.226498	0.309289	0.298917	0.306904
5.36988	0.0392795	0.0505447	0.226021	0.308692	0.298142	0.307202
5.37655	0.039041	0.0504851	0.225544	0.307798	0.297189	0.307441
5.38322	0.038743	0.0504255	0.225067	0.306726	0.296295	0.307441
5.38988	0.0383854	0.0503659	0.22465	0.305772	0.29546	0.307083
5.39655	0.0380278	0.0502467	0.224292	0.304997	0.294864	0.306249
5.40322	0.0376701	0.0501275	0.223875	0.304699	0.294447	0.305116
5.40988	0.0373125	0.0499487	0.223577	0.304639	0.294149	0.303745
5.41655	0.0370145	0.0497699	0.223219	0.304699	0.293851	0.302374
5.42322	0.0367761	0.0495315	0.222862	0.304639	0.293553	0.301003
5.42988	0.0365972	0.0491738	0.222445	0.304282	0.293255	0.299811
5.43655	0.036478	0.0488162	0.221968	0.303686	0.292778	0.298917
5.44322	0.036478	0.048399	0.22155	0.30297	0.292122	0.298262
5.44988	0.0365972	0.0480413	0.221252	0.302196	0.291169	0.297844
5.45655	0.0367761	0.0476837	0.220835	0.301301	0.290096	0.297368
5.46322	0.0370741	0.0473857	0.220239	0.300169	0.289202	0.296652
5.46988	0.0374913	0.0472069	0.219345	0.298917	0.288665	0.29552
5.47655	0.0379682	0.0471473	0.218391	0.297487	0.288725	0.294089
5.48322	0.0383854	0.0472665	0.217736	0.296116	0.289381	0.292718
5.48988	0.0388622	0.0475645	0.217497	0.294983	0.290394	0.291586
5.49655	0.0392199	0.0479817	0.217855	0.294149	0.291646	0.290751
5.50322	0.0395179	0.0485182	0.218451	0.293791	0.292838	0.290096
5.50988	0.0397563	0.0490546	0.219047	0.293791	0.293911	0.28944
5.51655	0.0398755	0.0495911	0.219643	0.29403	0.294805	0.288546
5.52322	0.0399351	0.0500679	0.22012	0.294328	0.295639	0.287652
5.52988	0.0398755	0.0503659	0.220716	0.294447	0.296474	0.286937
5.53655	0.0398159	0.0506043	0.221312	0.294149	0.297606	0.286579
5.54322	0.0397563	0.0506639	0.221789	0.293374	0.299037	0.286579
5.54988	0.0397563	0.0506639	0.221968	0.292242	0.300646	0.286639
5.55655	0.0398159	0.0504851	0.221848	0.29099	0.302315	0.28652
5.56322	0.0399351	0.0501871	0.22155	0.289857	0.303745	0.286043
5.56988	0.0401139	0.0498891	0.221074	0.289083	0.304937	0.285268
5.57655	0.0402927	0.0495911	0.220656	0.288606	0.305891	0.284493
5.58322	0.0404716	0.0492334	0.22012	0.288486	0.306666	0.283897
5.58988	0.0405908	0.048995	0.219464	0.288606	0.307143	0.283659
5.59655	0.04071	0.0488162	0.218749	0.288844	0.307381	0.283599
5.60322	0.0407696	0.0486374	0.217915	0.289321	0.307143	0.283659
5.60988	0.0407696	0.0485778	0.21714	0.289857	0.306427	0.28348
5.61655	0.04071	0.0485778	0.216484	0.290394	0.305414	0.282824
5.62322	0.0405908	0.048697	0.215828	0.290573	0.304461	0.28187
5.62988	0.0404716	0.0488758	0.215232	0.290275	0.303566	0.280797
5.63655	0.0403523	0.0491738	0.214517	0.2895	0.302792	0.279963
5.64322	0.0402331	0.0494719	0.213742	0.288486	0.301957	0.279367
5.64988	0.0401735	0.0498891	0.212967	0.287354	0.300825	0.27895
5.65655	0.0401735	0.0502467	0.212193	0.286341	0.299275	0.278473
5.66322	0.0402927	0.0507235	0.211418	0.285447	0.297546	0.277817
5.66988	0.040412	0.0511408	0.210524	0.284553	0.295877	0.277042
5.67655	0.0406504	0.0516176	0.20963	0.283599	0.294328	0.276327
5.68322	0.0409484	0.0520945	0.208795	0.282466	0.292897	0.275612
5.68988	0.0413656	0.0525713	0.20808	0.281274	0.291467	0.274837
5.69655	0.0417829	0.0529885	0.207603	0.280142	0.289917	0.273943
5.70322	0.0422001	0.0533462	0.207305	0.279069	0.288188	0.27281
5.70988	0.0426769	0.0536442	0.207007	0.278056	0.2864	0.271499
5.71655	0.0431538	0.0539422	0.206649	0.276983	0.284851	0.270128
5.72322	0.043571	0.0541806	0.206292	0.27597	0.28342	0.268877
5.72988	0.0439882	0.054419	0.205994	0.275016	0.282109	0.267923
5.73655	0.0443459	0.0545979	0.205696	0.274241	0.280678	0.267208
5.74322	0.0447035	0.0548363	0.205338	0.273705	0.279248	0.266731
5.74988	0.0450015	0.0550747	0.204921	0.273347	0.277877	0.266314
5.75655	0.0453591	0.0553131	0.204325	0.273049	0.276864	0.265896
5.76322	0.0457764	0.0556111	0.203788	0.27287	0.276446	0.265479
5.76988	0.0462532	0.0559092	0.203311	0.27281	0.276446	0.265002
5.77655	0.0468493	0.0562668	0.203252	0.272751	0.276566	0.264585
5.78322	0.0475049	0.0566244	0.20349	0.272572	0.276744	0.264227
5.78988	0.0482798	0.0569224	0.204086	0.272095	0.276864	0.26387
5.79655	0.0491142	0.0572801	0.204623	0.27132	0.276983	0.263572
5.80322	0.0500083	0.0575781	0.204802	0.270426	0.277162	0.263214
5.80988	0.050962	0.0578761	0.204623	0.269651	0.2774	0.262737
5.81655	0.051856	0.0582337	0.204146	0.269055	0.277519	0.262201
5.82322	0.0527501	0.058651	0.203609	0.268638	0.277519	0.261664
5.82988	0.0536442	0.0591278	0.203311	0.268161	0.277281	0.261188
5.83655	0.054419	0.0597239	0.203371	0.267506	0.277102	0.261009
5.84322	0.0550151	0.0603795	0.203729	0.266731	0.277042	0.26089
5.84988	0.0555515	0.0610948	0.204265	0.266135	0.2774	0.26083
5.85655	0.0559688	0.06181	0.20498	0.265777	0.278175	0.260651
5.86322	0.0561476	0.0625849	0.205874	0.265837	0.279069	0.260234
5.86988	0.0562668	0.0632405	0.206888	0.266194	0.279963	0.259757
5.87655	0.0562072	0.0638962	0.20802	0.266731	0.280738	0.259459
5.88322	0.0559688	0.064373	0.209212	0.267208	0.281453	0.259399
5.88988	0.0556111	0.0647306	0.210345	0.267446	0.282168	0.259399
5.89655	0.0551343	0.0649691	0.211358	0.267565	0.283122	0.25928
5.90322	0.0545383	0.0650883	0.212431	0.267446	0.284255	0.258923
5.90988	0.053823	0.0650287	0.213563	0.267208	0.285387	0.258327
5.91655	0.0530481	0.0648499	0.214994	0.266731	0.286341	0.257671
5.92322	0.0521541	0.0646114	0.216722	0.266016	0.287056	0.257194
5.92988	0.0512004	0.0643134	0.21863	0.265241	0.287473	0.256896
5.93655	0.0502467	0.0639558	0.220478	0.264645	0.287712	0.256777
5.94322	0.0491738	0.0635385	0.222147	0.264347	0.287831	0.256717
5.94988	0.0481606	0.0630617	0.223517	0.264287	0.28801	0.256658
5.95655	0.0470877	0.0625253	0.22465	0.264406	0.288308	0.256479
5.96322	0.0460744	0.0619888	0.225723	0.264525	0.288665	0.256062
5.96988	0.0451803	0.0614524	0.226796	0.264406	0.288904	0.255466
5.97655	0.0442862	0.0608563	0.227928	0.264168	0.288963	0.25481
5.98322	0.0435114	0.0603199	0.229001	0.26381	0.288844	0.254035
5.98988	0.0427961	0.0597835	0.229895	0.263453	0.288606	0.25326
5.99655	0.0422597	0.059247	0.23061	0.263214	0.288367	0.252485
6.00322	0.0417829	0.0587106	0.231266	0.263035	0.288069	0.25177
6.00988	0.0414848	0.0582933	0.231683	0.262856	0.287831	0.250995
6.01655	0.041306	0.0578761	0.231862	0.262618	0.287533	0.25028
6.02322	0.0411868	0.0575185	0.231862	0.262082	0.287116	0.249505
6.02988	0.0411868	0.0572801	0.231385	0.261426	0.2864	0.24879
6.03655	0.0412464	0.0570416	0.230551	0.260651	0.285387	0.248075
6.04322	0.0414252	0.0569224	0.229478	0.259757	0.284016	0.247359
6.04988	0.0416637	0.0568628	0.228405	0.258982	0.282526	0.246584
6.05655	0.0419021	0.0568628	0.227451	0.258446	0.281036	0.245929
6.06322	0.0422597	0.056982	0.226557	0.258088	0.279605	0.245392
6.06988	0.0426769	0.0571012	0.225544	0.25785	0.278234	0.244975
6.07655	0.0431538	0.0572801	0.224233	0.257611	0.276744	0.244617
6.08322	0.0436306	0.0575185	0.222445	0.257134	0.275135	0.244319
6.08988	0.0441074	0.0576973	0.220358	0.256538	0.273466	0.244081
6.09655	0.0445843	0.0579357	0.217974	0.256002	0.272036	0.243902
6.10322	0.0451207	0.0581145	0.21565	0.255764	0.270784	0.243962
6.10988	0.0455976	0.0582933	0.213504	0.255942	0.269651	0.24426
6.11655	0.046134	0.058353	0.211596	0.256419	0.268459	0.244617
6.12322	0.0466704	0.058353	0.210047	0.257075	0.267148	0.244915
6.12988	0.0472665	0.0582933	0.208795	0.25779	0.265539	0.245035
6.13655	0.0479221	0.0581741	0.207782	0.258744	0.263751	0.244975
6.14322	0.048697	0.0580549	0.206947	0.259936	0.262082	0.244737
6.14988	0.0495911	0.0578761	0.206232	0.261426	0.260592	0.244379
6.15655	0.0506639	0.0576377	0.205398	0.263155	0.259459	0.2442
6.16322	0.0519157	0.0574589	0.204623	0.265062	0.258684	0.244379
6.16988	0.0532866	0.0572205	0.203848	0.267148	0.258088	0.244856
6.17655	0.0548363	0.056982	0.203252	0.269532	0.257552	0.24569
6.18322	0.0565052	0.0567436	0.202894	0.272393	0.256836	0.246644
6.18988	0.0582337	0.0565052	0.202775	0.27597	0.255883	0.247657
6.19655	0.0600219	0.0562072	0.202894	0.280201	0.254869	0.24873
6.20322	0.06181	0.0559092	0.203073	0.285029	0.253797	0.250101
6.20988	0.063479	0.0556111	0.203133	0.290394	0.252783	0.252008
6.21655	0.0650883	0.0551939	0.203133	0.296116	0.252008	0.254512
6.22322	0.0665188	0.0547767	0.203192	0.302136	0.251472	0.257432
6.22988	0.0678897	0.0542998	0.203371	0.308514	0.251174	0.260651
6.23655	0.0691414	0.0537634	0.203609	0.315189	0.250995	0.263929
6.24322	0.0702739	0.053227	0.203967	0.322044	0.250697	0.267267
6.24988	0.0713468	0.0526309	0.204206	0.328898	0.250041	0.270605
6.25655	0.0723004	0.0520349	0.204265	0.335574	0.249147	0.274062
6.26322	0.0731945	0.0514388	0.204206	0.341952	0.248015	0.277638
6.26988	0.074029	0.0509024	0.204206	0.347853	0.246942	0.281274
6.27655	0.0747442	0.0504255	0.204325	0.353098	0.246108	0.28491
6.28322	0.0752807	0.0500679	0.204742	0.357628	0.245452	0.288486
6.28988	0.0755787	0.0497699	0.205338	0.361204	0.244975	0.292003
6.29655	0.0756979	0.0495911	0.205994	0.363827	0.244498	0.29546
6.30322	0.0755191	0.0495315	0.20659	0.365496	0.244141	0.298679
6.30988	0.0751018	0.0494719	0.207067	0.366271	0.243783	0.3016
6.31655	0.0743866	0.0495315	0.207543	0.366092	0.243545	0.303864
6.32322	0.0734329	0.0495315	0.207961	0.365078	0.243425	0.305533
6.32988	0.0722408	0.0495315	0.208557	0.36329	0.243485	0.306487
6.33655	0.0709891	0.0495315	0.209153	0.360966	0.243545	0.306845
6.34322	0.0696182	0.0494719	0.209749	0.358164	0.243604	0.306547
6.34988	0.0682473	0.0494122	0.210285	0.354946	0.243485	0.305533
6.35655	0.0668168	0.049293	0.210762	0.351191	0.243068	0.303984
6.36322	0.0654459	0.0491738	0.211239	0.34678	0.242412	0.301838
6.36988	0.0641346	0.0490546	0.211775	0.341535	0.241518	0.299275
6.37655	0.0628829	0.048995	0.212312	0.335574	0.240564	0.296474
6.38322	0.0616312	0.0488758	0.212729	0.329196	0.23973	0.293374
6.38988	0.0604987	0.0488162	0.213027	0.322878	0.239015	0.290155
6.39655	0.0593662	0.0488162	0.213265	0.316858	0.238538	0.286758
6.40322	0.058353	0.0488162	0.213444	0.311255	0.23818	0.283301
6.40988	0.0573993	0.0488758	0.213742	0.30601	0.237942	0.279784
6.41655	0.0565648	0.0489354	0.21404	0.300825	0.237763	0.276208
6.42322	0.0559092	0.0491142	0.214398	0.295579	0.237763	0.272632
6.42988	0.0554323	0.0493526	0.214696	0.290334	0.238001	0.268996
6.43655	0.0550747	0.0497103	0.214815	0.285387	0.238478	0.265479
6.44322	0.0548959	0.0501275	0.214636	0.280857	0.238895	0.262082
6.44988	0.0548363	0.0505447	0.214159	0.276923	0.239074	0.258923
6.45655	0.0548363	0.0510216	0.213444	0.273407	0.238836	0.256121
6.46322	0.0549555	0.0514388	0.21255	0.270009	0.23818	0.253618
6.46988	0.0551343	0.0517964	0.211537	0.266671	0.237226	0.251293
6.47655	0.0553727	0.0520349	0.210226	0.263393	0.236213	0.249028
6.48322	0.0556707	0.0521541	0.208557	0.260353	0.23526	0.246823
6.48988	0.0559688	0.0522137	0.206649	0.257909	0.234425	0.244558
6.49655	0.056386	0.0521541	0.204504	0.256062	0.233829	0.242174
6.50322	0.0568628	0.0519753	0.202417	0.25475	0.233412	0.239909
6.50988	0.0574589	0.0517964	0.200689	0.253737	0.233293	0.237882
6.51655	0.0581145	0.051558	0.199318	0.252783	0.233173	0.236452
6.52322	0.058949	0.0513196	0.198185	0.251651	0.232995	0.235558
6.52988	0.0597835	0.0510216	0.197113	0.25028	0.232637	0.23514
6.53655	0.0607371	0.0507832	0.19592	0.248849	0.23216	0.234783
6.54322	0.0616908	0.0504851	0.19443	0.247419	0.231504	0.234246
6.54988	0.0626445	0.0501275	0.192642	0.246108	0.230789	0.233471
6.55655	0.0635982	0.0498295	0.190556	0.244915	0.229955	0.232458
6.56322	0.0644922	0.0494122	0.18841	0.243902	0.22912	0.231326
6.56988	0.0653267	0.0490546	0.186503	0.243008	0.228345	0.230134
6.57655	0.0661015	0.0487566	0.184894	0.242174	0.22769	0.229001
6.58322	0.066936	0.0484586	0.183582	0.241578	0.227094	0.227988
6.58988	0.0677705	0.0482798	0.182569	0.24116	0.226498	0.227153
6.59655	0.0686646	0.0482202	0.181556	0.240982	0.225902	0.226378
6.60322	0.0696182	0.0482798	0.180602	0.240982	0.225127	0.225663
6.60988	0.0705719	0.0484586	0.179768	0.241101	0.224411	0.224829
6.61655	0.0716448	0.0488162	0.178993	0.24128	0.223815	0.223815
6.62322	0.0726581	0.0491738	0.178277	0.241637	0.223517	0.222862
6.62988	0.073731	0.0496507	0.177562	0.242174	0.223517	0.222027
6.63655	0.0746846	0.0501871	0.176787	0.24277	0.223756	0.221491
6.64322	0.0755787	0.0506639	0.176013	0.243545	0.223994	0.221312
6.64988	0.0764131	0.0512004	0.175357	0.244379	0.224173	0.221372
6.65655	0.0771284	0.0516772	0.174701	0.245631	0.224173	0.221491
6.66322	0.0777841	0.0521541	0.173986	0.2473	0.224054	0.221729
6.66988	0.0783205	0.0525713	0.173151	0.249505	0.223815	0.221968
6.67655	0.0788569	0.0529885	0.172257	0.252128	0.223458	0.222027
6.68322	0.0793934	0.0533462	0.171363	0.254869	0.223041	0.221908
6.68988	0.0798702	0.0537038	0.170708	0.25773	0.222623	0.22155
6.69655	0.0803471	0.0540018	0.170231	0.260532	0.222325	0.221133
6.70322	0.0808239	0.0542402	0.169933	0.263214	0.222266	0.220656
6.70988	0.0811815	0.0544787	0.169754	0.265837	0.222385	0.22018
6.71655	0.0814199	0.0547171	0.169575	0.268102	0.222504	0.219703
6.72322	0.0815988	0.0548959	0.169396	0.270009	0.222683	0.219285
6.72988	0.0815988	0.0551343	0.169098	0.27144	0.222683	0.218868
6.73655	0.0813603	0.0553727	0.168741	0.272453	0.222623	0.21857
6.74322	0.0809431	0.0557303	0.168324	0.273049	0.222385	0.218332
6.74988	0.0803471	0.056088	0.167847	0.273287	0.222027	0.218093
6.75655	0.0795126	0.0565052	0.16731	0.273168	0.221431	0.217855
6.76322	0.0784993	0.056982	0.166655	0.272751	0.220776	0.217676
6.76988	0.0773668	0.0575185	0.165999	0.271976	0.22018	0.217557
6.77655	0.0760555	0.0581145	0.165224	0.270903	0.219822	0.217557
6.78322	0.0745654	0.0587702	0.164628	0.269413	0.219882	0.217617
6.78988	0.0730753	0.059545	0.164151	0.267625	0.22012	0.217617
6.79655	0.0714064	0.0603795	0.164032	0.265479	0.220358	0.217378
6.80322	0.0696778	0.0613332	0.164211	0.263274	0.220418	0.216901
6.80988	0.0678897	0.0624061	0.164509	0.260949	0.220239	0.216305
6.81655	0.066042	0.0635982	0.164628	0.258625	0.220001	0.215769
6.82322	0.0641942	0.0649691	0.164568	0.25624	0.219584	0.215352
6.82988	0.0622868	0.0664592	0.16427	0.253677	0.218987	0.215113
6.83655	0.0604391	0.0680685	0.163734	0.250995	0.218093	0.214934
6.84322	0.058651	0.0699162	0.163078	0.248313	0.21714	0.214696
6.84988	0.0569224	0.0718236	0.162423	0.24569	0.216246	0.214517
6.85655	0.0553727	0.0738502	0.161767	0.243247	0.21553	0.214279
6.86322	0.0540614	0.0759959	0.161111	0.240982	0.214875	0.2141
6.86988	0.0528693	0.0782609	0.160456	0.238776	0.214279	0.213861
6.87655	0.0519753	0.0805855	0.1598	0.23675	0.213683	0.213504
6.88322	0.0512004	0.0829697	0.159085	0.234902	0.212967	0.212967
6.88988	0.0505447	0.0854135	0.15831	0.233173	0.212431	0.212371
6.89655	0.0500083	0.0878572	0.157654	0.231504	0.212073	0.211954
6.90322	0.0495911	0.0902414	0.156999	0.229776	0.211954	0.211835
6.90988	0.0491738	0.0926256	0.156403	0.227988	0.211895	0.211835
6.91655	0.0487566	0.094831	0.155926	0.22614	0.211775	0.211835
6.92322	0.0483394	0.0968576	0.155509	0.224471	0.211418	0.211775
6.92988	0.0479221	0.0986457	0.15521	0.223041	0.210881	0.211537
6.93655	0.0474453	0.100195	0.155032	0.221848	0.210285	0.211179
6.94322	0.0470281	0.101328	0.155091	0.220954	0.209928	0.210822
6.94988	0.0466704	0.102162	0.155389	0.220299	0.209987	0.210524
6.95655	0.0463128	0.10258	0.155926	0.219762	0.210345	0.210285
6.96322	0.0460148	0.102639	0.156403	0.219226	0.210762	0.210106
6.96988	0.0457168	0.102341	0.156641	0.218689	0.210941	0.209928
6.97655	0.0454187	0.101626	0.156522	0.218272	0.210643	0.209749
6.98322	0.0451207	0.100553	0.156343	0.217855	0.210166	0.209451
6.98988	0.0447631	0.0991821	0.156164	0.217497	0.209868	0.209212
6.99655	0.0443459	0.0974536	0.156283	0.217021	0.209987	0.208855
7.00322	0.0439286	0.0954866	0.156641	0.216365	0.210524	0.208437
7.00988	0.0434518	0.0932813	0.157118	0.21559	0.211239	0.207961
7.01655	0.0430345	0.0909567	0.157714	0.214815	0.211716	0.207365
7.02322	0.0426173	0.0884533	0.15837	0.213981	0.211954	0.206709
7.02988	0.0423193	0.0858903	0.159204	0.213265	0.212073	0.206053
7.03655	0.0420809	0.0833273	0.160277	0.212789	0.212371	0.205517
7.04322	0.0419617	0.0807047	0.161588	0.21255	0.212967	0.2051
7.04988	0.0419617	0.0782013	0.16284	0.21255	0.213802	0.204861
7.05655	0.0420213	0.0756383	0.163972	0.212669	0.214636	0.204742
7.06322	0.0420809	0.0731945	0.164807	0.21261	0.215232	0.204802
7.06988	0.0422001	0.0708103	0.165343	0.212371	0.21553	0.20504
7.07655	0.0423193	0.0685453	0.165641	0.212073	0.215411	0.205278
7.08322	0.0423789	0.06634	0.165761	0.211895	0.215054	0.205576
7.08988	0.0423789	0.0642538	0.165641	0.211895	0.214756	0.205755
7.09655	0.0423193	0.0623465	0.165462	0.212193	0.215	0.205815
7.10322	0.0422001	0.0605583	0.165224	0.212669	0.214577	0.205815
7.10988	0.0420809	0.058949	0.165045	0.213265	0.214756	0.205994
7.11655	0.0419021	0.0575781	0.164926	0.2141	0.214875	0.206172
7.12322	0.0417829	0.0563264	0.164747	0.215113	0.214934	0.20653
7.12988	0.0415444	0.0552535	0.164449	0.216424	0.215113	0.207007
7.13655	0.0413656	0.0543594	0.163913	0.217915	0.21559	0.207603
7.14322	0.0411272	0.0536442	0.163198	0.219643	0.216544	0.208139
7.14988	0.0409484	0.0529885	0.162303	0.221491	0.217855	0.208616
7.15655	0.04071	0.0525117	0.161469	0.223398	0.219405	0.208914
7.16322	0.0405312	0.0520945	0.160933	0.225186	0.221074	0.209093
7.16988	0.0403523	0.0517368	0.160992	0.226796	0.222743	0.209332
7.17655	0.0402331	0.0514388	0.161588	0.228047	0.224471	0.209749
7.18322	0.0401139	0.0511408	0.162601	0.228941	0.226438	0.210285
7.18988	0.0399947	0.0508428	0.163794	0.229657	0.228882	0.210881
7.19655	0.0399351	0.0506043	0.164926	0.230193	0.231862	0.211477
7.20322	0.0399351	0.0503063	0.166059	0.230551	0.235319	0.212014
7.20988	0.0399351	0.0500083	0.167191	0.23073	0.238895	0.212491
7.21655	0.0399947	0.0497699	0.168383	0.230849	0.242174	0.213027
7.22322	0.0400543	0.0496507	0.169575	0.23073	0.244915	0.213623
7.22988	0.0401139	0.0495911	0.170767	0.230551	0.247061	0.214159
7.23655	0.0401735	0.0497699	0.17184	0.230312	0.248849	0.214577
7.24322	0.0402927	0.0501275	0.172615	0.229895	0.250399	0.214934
7.24988	0.0404716	0.0507235	0.173092	0.22912	0.25183	0.214994
7.25655	0.04071	0.0516176	0.173271	0.228047	0.252903	0.214696
7.26322	0.0409484	0.0528097	0.173271	0.226557	0.253677	0.21404
7.26988	0.0412464	0.0542998	0.17333	0.224948	0.253856	0.213027
7.27655	0.041604	0.056088	0.17339	0.223279	0.253558	0.211895
7.28322	0.0420213	0.0580549	0.17339	0.22167	0.252664	0.210822
7.28988	0.0424981	0.0603199	0.173092	0.220001	0.251114	0.209808
7.29655	0.0430345	0.0627637	0.172377	0.218332	0.248969	0.208795
7.30322	0.043571	0.0653267	0.171363	0.216484	0.246227	0.207782
7.30988	0.0442266	0.0680685	0.170112	0.214577	0.243247	0.20653
7.31655	0.0448823	0.0708699	0.168622	0.21255	0.240326	0.205159
7.32322	0.045538	0.073731	0.166893	0.210464	0.237584	0.203729
7.32988	0.0462532	0.0765324	0.164866	0.208318	0.235081	0.202537
7.33655	0.0470281	0.0792146	0.162721	0.206411	0.232756	0.201583
7.34322	0.0478625	0.081718	0.160694	0.204802	0.230432	0.200748
7.34988	0.0486374	0.0839829	0.159085	0.203669	0.228167	0.200093
7.35655	0.0494122	0.0858903	0.158012	0.203013	0.225902	0.199318
7.36322	0.0500679	0.0873804	0.157237	0.202656	0.223875	0.198603
7.36988	0.0506639	0.0884533	0.156581	0.202298	0.222087	0.197947
7.37655	0.0511408	0.0891089	0.155866	0.201762	0.220418	0.197411
7.38322	0.0514388	0.0892878	0.154912	0.201046	0.21857	0.197113
7.38988	0.051558	0.0890493	0.15378	0.200152	0.216484	0.196815
7.39655	0.0514984	0.0885129	0.152469	0.199318	0.214279	0.196457
7.40322	0.05126	0.0876188	0.151157	0.198781	0.212252	0.19604
7.40988	0.050962	0.0864267	0.150025	0.198483	0.210643	0.195503
7.41655	0.0506043	0.0851154	0.149131	0.198424	0.209451	0.194907
7.42322	0.0502467	0.0836253	0.148535	0.198424	0.208557	0.194371
7.42988	0.0498891	0.0819564	0.148118	0.198245	0.207663	0.193834
7.43655	0.0496507	0.0802279	0.147641	0.197947	0.206649	0.193298
7.44322	0.0494122	0.0784397	0.147045	0.197589	0.205696	0.192821
7.44988	0.0492334	0.0764728	0.146389	0.197232	0.204802	0.192404
7.45655	0.0491738	0.0745058	0.145674	0.197053	0.203907	0.191927
7.46322	0.0490546	0.0724196	0.145078	0.196934	0.203013	0.191391
7.46988	0.048995	0.0702739	0.144541	0.196695	0.202179	0.190914
7.47655	0.0488758	0.0680685	0.144124	0.196457	0.201404	0.190437
7.48322	0.0486374	0.0658631	0.143826	0.196278	0.200748	0.18996
7.48988	0.0483394	0.0636578	0.143707	0.196278	0.200331	0.189424
7.49655	0.0479817	0.0615716	0.143588	0.196517	0.200093	0.188828
7.50322	0.0474453	0.059545	0.143409	0.196695	0.199914	0.188231
7.50988	0.0469089	0.0576377	0.14323	0.196576	0.199795	0.187635
7.51655	0.0462532	0.0557899	0.142992	0.196099	0.199676	0.187337
7.52322	0.045538	0.054121	0.142753	0.195444	0.199556	0.187218
7.52988	0.0447631	0.0525117	0.142395	0.194907	0.199437	0.187218
7.53655	0.0440478	0.0510812	0.141978	0.194848	0.199258	0.187337
7.54322	0.043273	0.0497103	0.141382	0.195205	0.198901	0.187457
7.54988	0.0424981	0.0484586	0.140846	0.195682	0.198245	0.187576
7.55655	0.0417829	0.0472665	0.140429	0.19604	0.197411	0.187874
7.56322	0.0410676	0.0462532	0.14025	0.196099	0.196517	0.188231
7.56988	0.040412	0.0453591	0.140309	0.195801	0.19592	0.188589
7.57655	0.0398159	0.0445843	0.140429	0.195324	0.195622	0.189006
7.58322	0.0392795	0.0439286	0.140369	0.194907	0.195622	0.189543
7.58988	0.038743	0.0433922	0.140131	0.194669	0.195682	0.190198
7.59655	0.0382662	0.0429749	0.139594	0.194609	0.195622	0.191033
7.60322	0.0379085	0.0426769	0.138938	0.194728	0.195384	0.191867
7.60988	0.0375509	0.0424385	0.138342	0.194967	0.195026	0.192463
7.61655	0.0372529	0.0422597	0.137866	0.195146	0.19455	0.192761
7.62322	0.0370145	0.0422001	0.137687	0.195265	0.194013	0.192881
7.62988	0.0368953	0.0422001	0.137746	0.195205	0.193715	0.19294
7.63655	0.0367761	0.0422001	0.137985	0.195086	0.193655	0.19294
7.64322	0.0367761	0.0423789	0.138223	0.194788	0.193834	0.19294
7.64988	0.0367165	0.0426173	0.138342	0.19443	0.194192	0.192761
7.65655	0.0367165	0.0430345	0.138402	0.194013	0.194609	0.192404
7.66322	0.0366569	0.0435114	0.138521	0.193536	0.194967	0.191927
7.66988	0.0365972	0.0440478	0.1387	0.193179	0.195265	0.191271
7.67655	0.0364184	0.0447035	0.138998	0.19294	0.195384	0.190675
7.68322	0.03618	0.0452995	0.139236	0.192761	0.195324	0.190079
7.68988	0.035882	0.0458956	0.139296	0.192523	0.194848	0.189543
7.69655	0.035584	0.0463724	0.139177	0.192165	0.193954	0.189066
7.70322	0.0352263	0.0467897	0.138819	0.191689	0.192881	0.188649
7.70988	0.0348687	0.0470877	0.138462	0.191033	0.191927	0.188291
7.71655	0.0345707	0.0472665	0.138104	0.190318	0.191331	0.187874
7.72322	0.0343323	0.0473261	0.137806	0.189662	0.191152	0.187576
7.72988	0.0342131	0.0473261	0.137627	0.189066	0.191391	0.187457
7.73655	0.0341535	0.0473261	0.137568	0.188589	0.191927	0.187576
7.74322	0.0342131	0.0472069	0.137508	0.188172	0.192523	0.187755
7.74988	0.0343919	0.0471473	0.137448	0.187874	0.193059	0.187993
7.75655	0.0346303	0.0470877	0.137329	0.187635	0.193298	0.188053
7.76322	0.0348091	0.0469685	0.136971	0.187457	0.193298	0.187933
7.76988	0.0349879	0.0469089	0.136435	0.187457	0.193059	0.187695
7.77655	0.0351667	0.04673	0.135958	0.187457	0.192642	0.187576
7.78322	0.0351667	0.0465512	0.13572	0.187457	0.192344	0.187755
7.78988	0.0350475	0.0463128	0.135779	0.187278	0.192106	0.188231
7.79655	0.0348091	0.0459552	0.136256	0.18692	0.192046	0.188947
7.80322	0.0344515	0.0455976	0.136793	0.186622	0.192165	0.189781
7.80988	0.0339747	0.0451207	0.137389	0.186563	0.192285	0.190616
7.81655	0.0334978	0.0446439	0.137925	0.186741	0.192404	0.191331
7.82322	0.0330806	0.0441074	0.138521	0.187039	0.192463	0.192046
7.82988	0.032723	0.0436306	0.139236	0.187218	0.192583	0.192821
7.83655	0.0324845	0.0431538	0.140131	0.187159	0.192761	0.193536
7.84322	0.0324249	0.0427365	0.141084	0.186861	0.193119	0.194073
7.84988	0.0324249	0.0423193	0.142038	0.186443	0.193477	0.194252
7.85655	0.0326634	0.0420213	0.142872	0.186086	0.193894	0.194013
7.86322	0.0329614	0.0417829	0.143647	0.185788	0.19443	0.193477
7.86988	0.0333786	0.0415444	0.144362	0.185609	0.195265	0.192761
7.87655	0.0338554	0.0414252	0.145137	0.18543	0.196278	0.192165
7.88322	0.0342727	0.0412464	0.146031	0.18537	0.19753	0.191569
7.88988	0.0347495	0.0411272	0.147045	0.18537	0.19896	0.191033
7.89655	0.0351071	0.041008	0.148058	0.185311	0.20051	0.190496
7.90322	0.0354648	0.0408888	0.149071	0.185072	0.202239	0.19002
7.90988	0.0357032	0.0407696	0.149965	0.184417	0.204027	0.189483
7.91655	0.035882	0.0405908	0.15074	0.183582	0.205815	0.188947
7.92322	0.0360608	0.0403523	0.151396	0.182688	0.207603	0.188351
7.92988	0.0361204	0.0401735	0.152051	0.182152	0.209332	0.187695
7.93655	0.03618	0.0399351	0.152826	0.182092	0.21106	0.18698
7.94322	0.0362396	0.0396967	0.153959	0.182331	0.212967	0.186384
7.94988	0.0362396	0.0394583	0.15533	0.182748	0.215113	0.185966
7.95655	0.0362396	0.0392795	0.15676	0.182986	0.217557	0.185728
7.96322	0.0362396	0.039041	0.157833	0.183165	0.220299	0.185609
7.96988	0.0362396	0.0388622	0.15837	0.183344	0.223041	0.185609
7.97655	0.03618	0.0386834	0.15831	0.183702	0.225663	0.185609
7.98322	0.0360012	0.038445	0.158012	0.184417	0.227928	0.185609
7.98988	0.0358224	0.0382662	0.157893	0.18543	0.229895	0.18549
7.99655	0.0355244	0.0380874	0.158191	0.186563	0.231683	0.185311
8.00322	0.0351667	0.0379085	0.158906	0.187635	0.233412	0.185013
8.00988	0.0347495	0.0377893	0.159681	0.188529	0.235081	0.184655
8.01655	0.0342727	0.0376701	0.160277	0.188947	0.23669	0.184178
8.02322	0.0337958	0.0376105	0.160456	0.188887	0.238001	0.183821
8.02988	0.0332594	0.0375509	0.160038	0.188589	0.238955	0.183463
8.03655	0.0328422	0.0375509	0.159264	0.188231	0.239789	0.183225
8.04322	0.0324249	0.0375509	0.15831	0.188172	0.240564	0.183165
8.04988	0.0320673	0.0375509	0.157177	0.18841	0.241518	0.183105
8.05655	0.0317693	0.0375509	0.156045	0.188887	0.242472	0.183046
8.06322	0.0315309	0.0374913	0.154972	0.189424	0.243247	0.182927
8.06988	0.0314116	0.0374317	0.153899	0.189781	0.243604	0.182748
8.07655	0.0312924	0.0372529	0.153005	0.189841	0.243485	0.182569
8.08322	0.0312328	0.0370741	0.15229	0.189781	0.243068	0.182509
8.08988	0.0312924	0.0368357	0.151813	0.189543	0.242472	0.18245
8.09655	0.0312924	0.0365376	0.151336	0.189245	0.242054	0.18239
8.10322	0.031352	0.0362396	0.150919	0.188887	0.241578	0.182331
8.10988	0.0314712	0.035882	0.150323	0.18841	0.241041	0.182152
8.11655	0.0315309	0.0355244	0.149488	0.187814	0.240207	0.181913
8.12322	0.0315905	0.0351667	0.148296	0.187099	0.239134	0.181675
8.12988	0.0315905	0.0348687	0.146866	0.186205	0.237882	0.181317
8.13655	0.0315905	0.0346303	0.145257	0.185311	0.23663	0.18096
8.14322	0.0315309	0.0345111	0.143766	0.184596	0.235319	0.180542
8.14988	0.0314712	0.0344515	0.142515	0.184059	0.233829	0.180185
8.15655	0.031352	0.0345111	0.141621	0.183761	0.23216	0.179887
8.16322	0.0312924	0.0346899	0.140965	0.183463	0.230312	0.17947
8.16988	0.0311732	0.0349283	0.140429	0.183046	0.228405	0.178874
8.17655	0.0311136	0.0352263	0.139892	0.182509	0.226617	0.177979
8.18322	0.0309944	0.035584	0.139117	0.181973	0.224888	0.176847
8.18988	0.0309944	0.035882	0.138223	0.181496	0.222981	0.175714
8.19655	0.0309348	0.03618	0.13715	0.181139	0.220716	0.17482
8.20322	0.0309348	0.036478	0.136137	0.1809	0.218153	0.174284
8.20988	0.0309944	0.0367165	0.135303	0.180542	0.215471	0.174046
8.21655	0.031054	0.0368357	0.134587	0.180125	0.212789	0.173807
8.22322	0.0311732	0.0369549	0.13411	0.179648	0.210404	0.17339
8.22988	0.031352	0.0370145	0.133812	0.179112	0.208437	0.172853
8.23655	0.0314712	0.0370145	0.133693	0.178635	0.206649	0.172377
8.24322	0.0316501	0.0369549	0.133872	0.178277	0.20504	0.172198
8.24988	0.0318885	0.0368953	0.134349	0.178039	0.203371	0.172257
8.25655	0.0320673	0.0368357	0.134945	0.17792	0.201583	0.172496
8.26322	0.0322461	0.0367165	0.13566	0.177681	0.199795	0.172555
8.26988	0.0324249	0.0366569	0.136316	0.177264	0.198185	0.172198
8.27655	0.0326037	0.0365376	0.136912	0.176489	0.196874	0.171602
8.28322	0.0326634	0.036478	0.137627	0.175416	0.19598	0.171006
8.28988	0.032723	0.0364184	0.138462	0.174284	0.195384	0.170708
8.29655	0.032723	0.0363588	0.139713	0.173509	0.194907	0.170827
8.30322	0.0326634	0.0362992	0.141382	0.17333	0.19449	0.171363
8.30988	0.0325441	0.0362992	0.143528	0.173867	0.193954	0.172138
8.31655	0.0324249	0.0363588	0.146031	0.17494	0.193477	0.173032
8.32322	0.0321865	0.036478	0.148952	0.17637	0.193179	0.173926
8.32988	0.0319481	0.0365376	0.151992	0.177979	0.193179	0.17494
8.33655	0.0317097	0.0366569	0.155091	0.179589	0.193536	0.175953
8.34322	0.0315309	0.0367761	0.158131	0.181198	0.194073	0.177085
8.34988	0.031352	0.0368953	0.160992	0.182867	0.19455	0.178277
8.35655	0.0312924	0.0370145	0.163794	0.184596	0.194967	0.17941
8.36322	0.031352	0.0370741	0.166535	0.186384	0.195205	0.180602
8.36988	0.0315309	0.0370741	0.169337	0.18841	0.195444	0.181854
8.37655	0.0318289	0.0370741	0.172138	0.190556	0.195682	0.183105
8.38322	0.0322461	0.0370741	0.174761	0.19294	0.19598	0.184476
8.38988	0.0328422	0.0371337	0.177205	0.195563	0.196397	0.186086
8.39655	0.0334978	0.0372529	0.17941	0.198364	0.196874	0.187993
8.40322	0.0343323	0.0374913	0.181615	0.201285	0.19753	0.190139
8.40988	0.0352263	0.0378489	0.18394	0.204325	0.198424	0.192583
8.41655	0.03618	0.038445	0.186563	0.207603	0.199497	0.195205
8.42322	0.0371933	0.0391603	0.189483	0.210941	0.200689	0.197947
8.42988	0.0383854	0.0400543	0.192523	0.214398	0.201821	0.200689
8.43655	0.0396371	0.0410676	0.195503	0.217915	0.202835	0.203252
8.44322	0.0410676	0.0421405	0.198245	0.221372	0.203609	0.205576
8.44988	0.0426769	0.0433326	0.200629	0.224888	0.204265	0.207603
8.45655	0.0445247	0.0445843	0.202477	0.228345	0.204742	0.209332
8.46322	0.0465512	0.045836	0.203848	0.231802	0.205159	0.210881
8.46988	0.0487566	0.0470877	0.204623	0.2352	0.205636	0.212371
8.47655	0.0512004	0.0483394	0.204861	0.238299	0.206232	0.213623
8.48322	0.0537634	0.0495911	0.204623	0.240982	0.206888	0.214696
8.48988	0.0565052	0.0509024	0.204206	0.242949	0.207603	0.215471
8.49655	0.0593066	0.0521541	0.203669	0.244141	0.20808	0.215888
8.50322	0.0621676	0.0534058	0.202954	0.244498	0.20808	0.215888
8.50988	0.0649691	0.0545979	0.202	0.244081	0.207603	0.215411
8.51655	0.0677109	0.0558495	0.200748	0.243187	0.206709	0.214338
8.52322	0.0703335	0.0570416	0.19908	0.242054	0.205696	0.212789
8.52988	0.0728369	0.0581741	0.197172	0.240743	0.204742	0.210941
8.53655	0.0752211	0.0593066	0.195146	0.239313	0.204086	0.209033
8.54322	0.0773668	0.0603199	0.193119	0.237644	0.203729	0.207305
8.54988	0.0793934	0.061214	0.191033	0.235677	0.203371	0.205755
8.55655	0.0813007	0.0619888	0.188768	0.233352	0.202954	0.204086
8.56322	0.0830293	0.0625253	0.186384	0.23073	0.202179	0.202179
8.56988	0.084579	0.0629425	0.18388	0.227988	0.201166	0.199676
8.57655	0.0860691	0.0630021	0.181317	0.224948	0.200033	0.196815
8.58322	0.0873804	0.0628829	0.178576	0.221729	0.198901	0.193834
8.58988	0.0885725	0.0624657	0.175714	0.218332	0.198007	0.190973
8.59655	0.089705	0.06181	0.172794	0.214815	0.197351	0.18847
8.60322	0.0905991	0.060916	0.170052	0.211358	0.196874	0.186384
8.60988	0.0913739	0.0598431	0.167549	0.207961	0.196517	0.184536
8.61655	0.09197	0.0585914	0.165284	0.204742	0.196159	0.182748
8.62322	0.0923276	0.0572205	0.163078	0.201643	0.195861	0.181139
8.62988	0.0923872	0.0558495	0.160813	0.198722	0.195622	0.179589
8.63655	0.0922084	0.0544787	0.158429	0.19604	0.195563	0.178218
8.64322	0.0917912	0.0531077	0.155985	0.193715	0.195861	0.176966
8.64988	0.0910163	0.0517964	0.153542	0.191867	0.196576	0.175893
8.65655	0.0900626	0.0504851	0.151277	0.190496	0.197649	0.175118
8.66322	0.0888705	0.049293	0.14919	0.189543	0.198841	0.174701
8.66988	0.0875592	0.048101	0.147343	0.188887	0.199974	0.174701
8.67655	0.0860691	0.0469685	0.145674	0.18847	0.200868	0.175118
8.68322	0.084579	0.0458956	0.144005	0.188053	0.201643	0.175714
8.68988	0.0830293	0.0448823	0.142217	0.187516	0.202239	0.176311
8.69655	0.0814795	0.043869	0.14019	0.186801	0.202715	0.176907
8.70322	0.0799298	0.0428557	0.137866	0.185847	0.203073	0.177383
8.70988	0.0784397	0.0419021	0.135481	0.184715	0.203311	0.17786
8.71655	0.0769496	0.0409484	0.133157	0.183642	0.20349	0.178456
8.72322	0.0754595	0.0400543	0.131071	0.182807	0.203609	0.179291
8.72988	0.0739694	0.0391603	0.129402	0.182152	0.203729	0.180125
8.73655	0.0724196	0.0383854	0.12809	0.181675	0.203848	0.180781
8.74322	0.0708103	0.0376701	0.127017	0.181258	0.203848	0.181079
8.74988	0.0691414	0.0370741	0.126064	0.180602	0.203609	0.18084
8.75655	0.0673533	0.0366569	0.124991	0.179648	0.203133	0.180244
8.76322	0.0655055	0.036478	0.123739	0.178456	0.202358	0.179589
8.76988	0.0635982	0.0364184	0.122249	0.177026	0.201225	0.179112
8.77655	0.0616312	0.0365376	0.120819	0.175536	0.199854	0.178933
8.78322	0.0596046	0.0368357	0.119627	0.174105	0.198305	0.178874
8.78988	0.0576377	0.0371933	0.118911	0.172734	0.196576	0.178635
8.79655	0.0556707	0.0376105	0.118613	0.171483	0.194788	0.177801
8.80322	0.053823	0.0380278	0.118434	0.170231	0.192881	0.17643
8.80988	0.0519753	0.0383258	0.118077	0.168979	0.190973	0.174761
8.81655	0.0502467	0.0385046	0.117302	0.167668	0.189185	0.173032
8.82322	0.0485182	0.0385046	0.116169	0.166237	0.187695	0.171483
8.82988	0.0469089	0.0383854	0.115037	0.164807	0.186563	0.170112
8.83655	0.0454187	0.038147	0.114143	0.163317	0.185728	0.168741
8.84322	0.0439286	0.0378489	0.113666	0.162005	0.184953	0.167072
8.84988	0.0424981	0.0374913	0.113547	0.160813	0.184178	0.165105
8.85655	0.0411868	0.0371337	0.113606	0.1598	0.183284	0.163019
8.86322	0.0399351	0.0367761	0.113547	0.158966	0.182211	0.161231
8.86988	0.038743	0.0365376	0.113368	0.158131	0.181139	0.159979
8.87655	0.0376701	0.0362992	0.11313	0.157177	0.179887	0.159204
8.88322	0.0365972	0.03618	0.112951	0.156224	0.178456	0.158727
8.88988	0.0356436	0.0361204	0.112891	0.15527	0.176966	0.158191
8.89655	0.0346899	0.0360608	0.11301	0.154376	0.175476	0.157595
8.90322	0.0337958	0.0360608	0.11307	0.153601	0.174105	0.15682
8.90988	0.0329018	0.0360012	0.11301	0.153065	0.172973	0.156105
8.91655	0.0320673	0.0359416	0.112832	0.152647	0.172079	0.155628
8.92322	0.0311732	0.035882	0.112712	0.15223	0.171483	0.155389
8.92988	0.0303984	0.0358224	0.112772	0.151813	0.170946	0.155389
8.93655	0.0295639	0.0357032	0.113189	0.151396	0.170529	0.155389
8.94322	0.0288486	0.0356436	0.113845	0.151098	0.169992	0.15521
8.94988	0.0282526	0.0355244	0.11456	0.151038	0.169337	0.154793
8.95655	0.0277162	0.0354052	0.115156	0.151217	0.168502	0.154257
8.96322	0.0272989	0.035286	0.115514	0.151634	0.167668	0.15384
8.96988	0.0270009	0.0352263	0.115514	0.15223	0.166953	0.15372
8.97655	0.0268221	0.0351071	0.115454	0.152946	0.166535	0.153959
8.98322	0.0267029	0.0349879	0.115573	0.15372	0.166595	0.154376
8.98988	0.0265837	0.0348091	0.115871	0.154436	0.166833	0.154793
8.99655	0.0265241	0.0346303	0.116467	0.154972	0.167251	0.154972
9.00322	0.0264645	0.0344515	0.117183	0.15521	0.167608	0.154972
9.00988	0.0264049	0.0342131	0.117838	0.15521	0.167847	0.155091
9.01655	0.0263453	0.0340343	0.118256	0.155151	0.168025	0.155687
9.02322	0.026226	0.0337958	0.118554	0.15521	0.168204	0.15676
9.02988	0.0261068	0.033617	0.118732	0.155568	0.168383	0.15825
9.03655	0.0259876	0.0333786	0.11903	0.156343	0.168502	0.159919
9.04322	0.0258684	0.0331998	0.119627	0.157356	0.168562	0.161469
9.04988	0.0258088	0.0329614	0.120461	0.158608	0.168622	0.16284
9.05655	0.0258088	0.0326634	0.121295	0.160038	0.168681	0.164092
9.06322	0.0258088	0.0323057	0.121832	0.161588	0.1688	0.165522
9.06988	0.0258684	0.0318885	0.121832	0.163317	0.168979	0.167251
9.07655	0.0258684	0.0314712	0.121415	0.165403	0.169158	0.169277
9.08322	0.0258088	0.0309944	0.120759	0.167787	0.169456	0.171602
9.08988	0.0256896	0.0305772	0.120103	0.17041	0.169694	0.174165
9.09655	0.0255108	0.0301004	0.119686	0.173092	0.170052	0.176787
9.10322	0.0251532	0.0296831	0.119507	0.175357	0.170469	0.17941
9.10988	0.0247955	0.0292659	0.119448	0.177026	0.170887	0.182033
9.11655	0.0243187	0.0288486	0.119388	0.178039	0.171244	0.184536
9.12322	0.0238419	0.0283718	0.119209	0.178695	0.171483	0.186861
9.12988	0.0234246	0.027895	0.118852	0.179231	0.171602	0.188947
9.13655	0.0231266	0.0273585	0.118434	0.180006	0.171661	0.190854
9.14322	0.0228882	0.0267625	0.118136	0.181079	0.171602	0.192583
9.14988	0.0228286	0.0261664	0.118077	0.182331	0.171483	0.194192
9.15655	0.0228882	0.0255108	0.118196	0.183523	0.171542	0.195742
9.16322	0.023067	0.0248551	0.118494	0.184596	0.171721	0.197172
9.16988	0.0233054	0.0242591	0.118852	0.185311	0.172138	0.198543
9.17655	0.023663	0.0238419	0.119388	0.185609	0.172675	0.199676
9.18322	0.0240803	0.0234842	0.120163	0.185549	0.173151	0.200748
9.18988	0.0246167	0.0233054	0.121176	0.185192	0.17345	0.201583
9.19655	0.0252128	0.0232458	0.122428	0.184536	0.173569	0.202179
9.20322	0.025928	0.023365	0.12356	0.183821	0.173688	0.202239
9.20988	0.0268221	0.0236034	0.124454	0.183105	0.173807	0.201881
9.21655	0.0278354	0.0238419	0.124931	0.182569	0.174046	0.201106
9.22322	0.0290871	0.0241399	0.124991	0.182033	0.174344	0.200093
9.22988	0.0303984	0.0244975	0.124753	0.181496	0.174582	0.19902
9.23655	0.0318885	0.0247955	0.124276	0.180781	0.17488	0.198007
9.24322	0.0333786	0.0250339	0.123918	0.179768	0.175178	0.196755
9.24988	0.0348091	0.0252128	0.123918	0.178456	0.175536	0.195384
9.25655	0.03618	0.0253916	0.124335	0.177085	0.175953	0.193954
9.26322	0.0373721	0.0255108	0.125229	0.175714	0.176251	0.192404
9.26988	0.0383258	0.0255704	0.126302	0.174463	0.176609	0.190854
9.27655	0.039041	0.0255704	0.127375	0.17345	0.176907	0.189245
9.28322	0.0393987	0.0255108	0.128269	0.172496	0.177264	0.187457
9.28988	0.0395179	0.0253916	0.128806	0.171602	0.177801	0.185549
9.29655	0.0393987	0.0251532	0.128925	0.170708	0.178516	0.183642
9.30322	0.039041	0.0247955	0.128567	0.169873	0.17941	0.182033
9.30988	0.038445	0.0243783	0.127792	0.169039	0.180244	0.180781
9.31655	0.0377297	0.0238419	0.12666	0.168264	0.181019	0.179887
9.32322	0.0368953	0.0232458	0.125527	0.16737	0.181496	0.179112
9.32988	0.0360608	0.0226498	0.124574	0.166297	0.181794	0.178218
9.33655	0.0351667	0.0220537	0.123978	0.165045	0.181854	0.177145
9.34322	0.0342727	0.0215173	0.123739	0.163674	0.181794	0.175893
9.34988	0.0334382	0.0211	0.12362	0.162303	0.181556	0.174344
9.35655	0.0326037	0.0209212	0.123382	0.161231	0.181377	0.172675
9.36322	0.0318289	0.0209212	0.122905	0.160515	0.181258	0.171006
9.36988	0.0311136	0.0211	0.122309	0.160038	0.181437	0.169516
9.37655	0.0303984	0.0215173	0.121891	0.1598	0.182033	0.168443
9.38322	0.0297427	0.0219941	0.121713	0.159621	0.182927	0.167787
9.38988	0.0291467	0.0225902	0.121772	0.159264	0.18394	0.16731
9.39655	0.028491	0.0231266	0.12213	0.158846	0.184834	0.166953
9.40322	0.027895	0.023663	0.122607	0.15831	0.185311	0.166655
9.40988	0.0272393	0.0240207	0.123203	0.157773	0.18537	0.166237
9.41655	0.0266433	0.0241995	0.123858	0.157416	0.185072	0.165761
9.42322	0.0260472	0.0241995	0.124514	0.157237	0.184894	0.165284
9.42988	0.0254512	0.0240803	0.12511	0.157177	0.184894	0.164747
9.43655	0.0248551	0.0238419	0.125587	0.157297	0.185192	0.164151
9.44322	0.0243187	0.0235438	0.126123	0.157535	0.185549	0.163555
9.44988	0.0237227	0.0231862	0.126779	0.158072	0.185847	0.163019
9.45655	0.0231862	0.0228882	0.127494	0.158906	0.185907	0.162721
9.46322	0.0227094	0.0226498	0.128269	0.159919	0.185907	0.162542
9.46988	0.0222325	0.0225306	0.128984	0.160992	0.186026	0.162482
9.47655	0.0218153	0.0225902	0.12958	0.161827	0.186384	0.162423
9.48322	0.0213981	0.0228286	0.130117	0.162303	0.186741	0.162303
9.48988	0.0210404	0.0233054	0.130594	0.162721	0.18698	0.162065
9.49655	0.0207424	0.0239015	0.130892	0.163138	0.18698	0.161767
9.50322	0.0205636	0.0247359	0.130951	0.163794	0.186682	0.161707
9.50988	0.0204444	0.0257492	0.130832	0.164747	0.186384	0.161886
9.51655	0.0203848	0.0268817	0.130713	0.16588	0.186086	0.162363
9.52322	0.0204444	0.0281334	0.130534	0.167131	0.185788	0.163138
9.52988	0.0206232	0.0295043	0.130296	0.168324	0.185549	0.164151
9.53655	0.0208616	0.0308752	0.129759	0.169516	0.185251	0.165343
9.54322	0.0211	0.0323057	0.128746	0.170708	0.185072	0.166655
9.54988	0.0214577	0.0337362	0.127256	0.1719	0.184953	0.168085
9.55655	0.0218153	0.0351667	0.125587	0.173211	0.184774	0.169516
9.56322	0.0221729	0.0365972	0.124097	0.174582	0.184476	0.170887
9.56988	0.0225306	0.0380874	0.122964	0.176013	0.184	0.172138
9.57655	0.0228882	0.0395775	0.122309	0.177383	0.183284	0.173211
9.58322	0.0232458	0.0411272	0.12207	0.178695	0.182	0.174284
9.58988	0.023663	0.0427365	0.122011	0.179827	0.181615	0.175536
9.59655	0.0241399	0.0444055	0.12207	0.18084	0.180781	0.177026
9.60322	0.0247359	0.046134	0.12207	0.181794	0.179827	0.178695
9.60988	0.0254512	0.0479817	0.12213	0.182688	0.178814	0.180364
9.61655	0.0263453	0.0498891	0.12219	0.183463	0.17786	0.181794
9.62322	0.0273585	0.0517964	0.122309	0.184178	0.177026	0.182807
9.62988	0.028491	0.0537634	0.122488	0.184715	0.176609	0.183284
9.63655	0.0298023	0.0557899	0.122666	0.185072	0.176609	0.183284
9.64322	0.0311732	0.0578165	0.122726	0.185251	0.176847	0.182927
9.64988	0.0326037	0.0598431	0.122726	0.185251	0.177205	0.18245
9.65655	0.0340343	0.06181	0.122607	0.185013	0.177324	0.182033
9.66322	0.0354648	0.0637174	0.122547	0.184536	0.177026	0.181854
9.66988	0.0368953	0.0655651	0.122547	0.18388	0.17643	0.181973
9.67655	0.0382066	0.0673533	0.122607	0.183046	0.175595	0.182211
9.68322	0.0393987	0.0690222	0.122726	0.182211	0.174761	0.182569
9.68988	0.0405312	0.0705719	0.122726	0.181496	0.174224	0.182927
9.69655	0.0415444	0.0720024	0.122726	0.181079	0.173986	0.183344
9.70322	0.0423789	0.0732541	0.122666	0.181019	0.173986	0.183761
9.70988	0.0430942	0.0743866	0.122547	0.181139	0.173926	0.184298
9.71655	0.0436902	0.0753403	0.122428	0.181317	0.173688	0.184894
9.72322	0.0440478	0.0761747	0.122428	0.181496	0.173211	0.185549
9.72988	0.0442862	0.07689	0.122547	0.181496	0.172555	0.186265
9.73655	0.0444055	0.0773668	0.122786	0.181317	0.17184	0.18692
9.74322	0.0443459	0.0777245	0.123084	0.181019	0.171304	0.187397
9.74988	0.044167	0.0778437	0.123382	0.180662	0.170946	0.187635
9.75655	0.043869	0.0777245	0.123501	0.180364	0.170708	0.187695
9.76322	0.0435114	0.0774264	0.123441	0.180304	0.17041	0.187814
9.76988	0.0430942	0.0770092	0.123322	0.180483	0.169933	0.188172
9.77655	0.0426769	0.0763536	0.123322	0.1809	0.169396	0.188887
9.78322	0.0421405	0.0755787	0.12356	0.181437	0.16886	0.190139
9.78988	0.041604	0.0747442	0.124156	0.182033	0.168502	0.191808
9.79655	0.0410676	0.0737905	0.124872	0.182807	0.168324	0.193655
9.80322	0.0405312	0.0727773	0.125647	0.183702	0.168324	0.195444
9.80988	0.0399947	0.0718236	0.126362	0.184953	0.168324	0.196993
9.81655	0.0394583	0.0708699	0.127137	0.186324	0.168502	0.198245
9.82322	0.0389814	0.0700355	0.127912	0.187874	0.168979	0.199378
9.82988	0.0386238	0.069201	0.128925	0.189483	0.169873	0.200629
9.83655	0.0383854	0.0684857	0.130177	0.190973	0.171423	0.202
9.84322	0.0382662	0.0677705	0.131667	0.192463	0.173509	0.203431
9.84988	0.0383258	0.0671744	0.133395	0.194013	0.175893	0.20504
9.85655	0.0385642	0.0665784	0.135183	0.195742	0.178277	0.206828
9.86322	0.0389218	0.066042	0.136971	0.197709	0.180542	0.209033
9.86988	0.0393987	0.0654459	0.13876	0.199854	0.182807	0.211596
9.87655	0.0399351	0.0647902	0.140786	0.202119	0.185192	0.214517
9.88322	0.0405908	0.0641346	0.142992	0.204325	0.187993	0.217438
9.88988	0.0412464	0.0633001	0.145197	0.20659	0.191271	0.22006
9.89655	0.0419617	0.0624061	0.147045	0.208795	0.194907	0.222445
9.90322	0.0426769	0.0614524	0.148475	0.211179	0.198722	0.224531
9.90988	0.0433326	0.0604391	0.149429	0.213683	0.202656	0.226557
9.91655	0.0440478	0.0594258	0.150323	0.216365	0.206769	0.228763
9.92322	0.0447631	0.0584126	0.151217	0.218928	0.211179	0.231087
9.92988	0.0454783	0.0574589	0.15229	0.221252	0.215709	0.233591
9.93655	0.0461936	0.0565648	0.153303	0.223219	0.220239	0.236034
9.94322	0.0469685	0.0557899	0.154078	0.224888	0.224411	0.23824
9.94988	0.0476837	0.0550747	0.154555	0.226378	0.227869	0.239968
9.95655	0.0484586	0.0544787	0.154674	0.227809	0.230491	0.240982
9.96322	0.0491738	0.0539422	0.154376	0.22918	0.23222	0.241518
9.96988	0.0499487	0.0534654	0.15378	0.230432	0.233233	0.241637
9.97655	0.0506639	0.0530481	0.152946	0.231504	0.233829	0.241697
9.98322	0.0513792	0.0526309	0.151813	0.232339	0.234127	0.241756
9.98988	0.0520349	0.0522733	0.150561	0.233114	0.234306	0.241876
9.99655	0.0526309	0.051856	0.14925	0.23371	0.234365	0.241816
10.0032	0.0531673	0.0514984	0.147879	0.234246	0.234008	0.241578
10.0099	0.0535846	0.0511408	0.146389	0.234842	0.232995	0.241458
10.0166	0.0538826	0.0507832	0.14466	0.235379	0.231385	0.241458
10.0232	0.0540614	0.0504255	0.142634	0.235975	0.229061	0.241637
10.0299	0.0540018	0.0500679	0.140309	0.236571	0.226438	0.241935
10.0366	0.053823	0.0497103	0.137746	0.237226	0.223696	0.242233
10.0432	0.053525	0.049293	0.135243	0.237823	0.220954	0.242531
10.0499	0.0530481	0.0489354	0.132859	0.238359	0.217974	0.242889
10.0565	0.0524521	0.0485182	0.130713	0.238776	0.214696	0.243306
10.0632	0.0517368	0.048101	0.128865	0.238955	0.211	0.243783
10.0699	0.0510216	0.0476837	0.127137	0.239074	0.207067	0.244379
10.0765	0.0501871	0.0473261	0.125527	0.239193	0.203252	0.245094
10.0832	0.0493526	0.0469685	0.123918	0.239313	0.199854	0.245988
10.0899	0.0485182	0.0466704	0.122309	0.239372	0.196874	0.246942
10.0966	0.0476837	0.046432	0.120878	0.239015	0.19443	0.247777
10.1032	0.0467897	0.046134	0.119567	0.238121	0.192046	0.248313
10.1099	0.0458956	0.0459552	0.118315	0.23663	0.189602	0.248313
10.1166	0.0450015	0.045836	0.116944	0.234663	0.187099	0.247777
10.1232	0.0440478	0.0457764	0.115514	0.232518	0.184536	0.246823
10.1299	0.0431538	0.0457764	0.114024	0.230253	0.182092	0.245631
10.1365	0.0422597	0.0458956	0.112832	0.227809	0.179887	0.2442
10.1432	0.0414252	0.046134	0.112057	0.225067	0.177979	0.242352
10.1499	0.0405312	0.046432	0.111699	0.221968	0.176489	0.240088
10.1565	0.0397563	0.0468493	0.111699	0.218451	0.175297	0.237346
10.1632	0.0389814	0.0473261	0.111818	0.214756	0.174403	0.234306
10.1699	0.0382066	0.0479221	0.111938	0.21112	0.173688	0.231028
10.1766	0.0375509	0.0485182	0.112057	0.207782	0.173032	0.227451
10.1832	0.0368953	0.0491738	0.112414	0.204802	0.172436	0.223637
10.1899	0.0362992	0.0498295	0.112891	0.202239	0.171959	0.219464
10.1966	0.0357032	0.0504851	0.113606	0.200033	0.171721	0.215113
10.2032	0.0352263	0.0511408	0.114322	0.198007	0.171661	0.210822
10.2099	0.0348091	0.051856	0.115097	0.196159	0.171781	0.206888
10.2165	0.0343919	0.0525713	0.115931	0.194311	0.172079	0.203431
10.2232	0.0340343	0.0533462	0.116885	0.192404	0.172496	0.200331
10.2299	0.0337362	0.0542402	0.118017	0.190377	0.172973	0.197291
10.2365	0.0334382	0.0551939	0.119328	0.188351	0.17333	0.194311
10.2432	0.0331402	0.0562072	0.120759	0.186384	0.17345	0.191212
10.2499	0.0327826	0.0572801	0.12207	0.184655	0.17345	0.188351
10.2566	0.0324845	0.0584722	0.123262	0.183344	0.173569	0.185847
10.2632	0.0321865	0.0596643	0.124335	0.182331	0.174046	0.183761
10.2699	0.0318885	0.0608563	0.125408	0.181496	0.17482	0.182211
10.2766	0.0316501	0.0620484	0.12666	0.180781	0.175834	0.18096
10.2832	0.0314116	0.0631809	0.128031	0.180185	0.176787	0.179946
10.2899	0.0312924	0.0642538	0.12964	0.179708	0.177741	0.179231
10.2965	0.0312328	0.0652075	0.13119	0.179529	0.178695	0.178754
10.3032	0.0312924	0.0661612	0.13274	0.179768	0.179768	0.178635
10.3099	0.0314712	0.0670552	0.13411	0.180483	0.18084	0.178874
10.3165	0.0317097	0.0678897	0.135362	0.181675	0.181854	0.179589
10.3232	0.0320673	0.0687838	0.136256	0.183463	0.182807	0.180721
10.3299	0.0324249	0.0696182	0.136733	0.186026	0.183761	0.182331
10.3366	0.0328422	0.0705123	0.136793	0.189424	0.184774	0.184715
10.3432	0.033319	0.071466	0.136435	0.193715	0.185728	0.187993
10.3499	0.0337958	0.0724792	0.135779	0.198543	0.186384	0.192225
10.3566	0.0342727	0.0734329	0.134945	0.203788	0.186741	0.197351
10.3632	0.0347495	0.0743866	0.13417	0.209153	0.186801	0.202954
10.3699	0.0352263	0.0753403	0.133514	0.214875	0.186682	0.208914
10.3765	0.0357032	0.0762343	0.132978	0.221074	0.186563	0.214994
10.3832	0.0362396	0.0770688	0.13262	0.228047	0.186324	0.221193
10.3899	0.0367761	0.0779033	0.132322	0.235796	0.185907	0.22769
10.3965	0.0373125	0.0786781	0.131845	0.244141	0.185251	0.234544
10.4032	0.0379085	0.079453	0.13113	0.252783	0.184357	0.241578
10.4099	0.0385642	0.0802875	0.130236	0.261366	0.183403	0.248551
10.4166	0.0392199	0.0811219	0.129342	0.269651	0.18245	0.255108
10.4232	0.0399947	0.082016	0.128627	0.2774	0.181496	0.261068
10.4299	0.0407696	0.0829697	0.128031	0.284314	0.180662	0.266433
10.4366	0.0416637	0.0839233	0.127494	0.290334	0.180006	0.271201
10.4432	0.0426173	0.0849366	0.126779	0.295341	0.179529	0.275552
10.4499	0.0436902	0.0859499	0.126004	0.299513	0.179172	0.279248
10.4566	0.0448823	0.0869632	0.12517	0.302911	0.178933	0.282049
10.4632	0.0460744	0.0879765	0.124514	0.305831	0.178754	0.283718
10.4699	0.0473261	0.0889897	0.124037	0.308216	0.178635	0.284195
10.4765	0.0486374	0.0900626	0.12368	0.310183	0.178516	0.283718
10.4832	0.0498891	0.0911951	0.123322	0.311852	0.178397	0.282526
10.4899	0.0511408	0.0925064	0.122845	0.313461	0.178218	0.280917
10.4965	0.0522733	0.0939965	0.122309	0.31507	0.17786	0.279009
10.5032	0.0533462	0.0957251	0.121713	0.316799	0.177383	0.276983
10.5099	0.0542402	0.097692	0.121236	0.318646	0.177026	0.275433
10.5166	0.0550747	0.099957	0.120878	0.320673	0.176907	0.274658
10.5232	0.0557899	0.10252	0.120521	0.323057	0.177026	0.274956
10.5299	0.056386	0.105321	0.120223	0.325859	0.177443	0.276387
10.5366	0.0569224	0.108361	0.119925	0.329494	0.177979	0.27889
10.5432	0.0573397	0.111699	0.119686	0.334024	0.178635	0.282407
10.5499	0.0576973	0.115216	0.119627	0.339508	0.179291	0.287116
10.5565	0.0579953	0.118911	0.119746	0.345767	0.180006	0.293136
10.5632	0.0582337	0.122726	0.119984	0.352561	0.180721	0.300586
10.5699	0.0584126	0.126481	0.120282	0.359654	0.181377	0.309229
10.5765	0.0585914	0.130177	0.120461	0.366747	0.181854	0.318944
10.5832	0.0587106	0.133753	0.12058	0.373721	0.182152	0.329494
10.5899	0.0588298	0.137031	0.12064	0.380337	0.18239	0.340521
10.5966	0.0588894	0.140071	0.120699	0.386298	0.182629	0.352085
10.6032	0.058949	0.142753	0.120819	0.391483	0.183105	0.363886
10.6099	0.0588894	0.145018	0.121117	0.395536	0.183761	0.375688
10.6166	0.0588298	0.146925	0.121593	0.398517	0.184536	0.387311
10.6232	0.0587106	0.148416	0.12207	0.400245	0.18537	0.398219
10.6299	0.0584722	0.149488	0.122488	0.400543	0.186205	0.407875
10.6365	0.0581145	0.150144	0.122786	0.399232	0.187099	0.415802
10.6432	0.0576377	0.150323	0.122964	0.395954	0.187933	0.421405
10.6499	0.0571012	0.149965	0.123262	0.390768	0.188828	0.424504
10.6565	0.0565052	0.14919	0.123739	0.383735	0.189662	0.42516
10.6632	0.0558495	0.14782	0.124395	0.375152	0.190318	0.423431
10.6699	0.0551939	0.146031	0.125289	0.365436	0.190973	0.419557
10.6766	0.0545383	0.143826	0.126243	0.354946	0.19145	0.413895
10.6832	0.0538826	0.141263	0.127077	0.343978	0.191927	0.406742
10.6899	0.0533462	0.138342	0.127792	0.332832	0.192285	0.398278
10.6966	0.0529289	0.135183	0.128448	0.321627	0.192702	0.388622
10.7032	0.0525713	0.131845	0.129104	0.310421	0.193059	0.377595
10.7099	0.0523329	0.128388	0.129819	0.299215	0.193536	0.365376
10.7165	0.0520945	0.124812	0.130534	0.288069	0.194192	0.351965
10.7232	0.0519157	0.121117	0.13113	0.277162	0.194967	0.33778
10.7299	0.0516772	0.117421	0.131547	0.26685	0.19598	0.323474
10.7365	0.0514388	0.113606	0.131845	0.257373	0.197053	0.309467
10.7432	0.0510812	0.109792	0.132084	0.248849	0.198007	0.296056
10.7499	0.0506639	0.105977	0.132382	0.24122	0.198841	0.283301
10.7566	0.0501871	0.102222	0.132799	0.234306	0.199437	0.271142
10.7632	0.0496507	0.0985861	0.133395	0.228226	0.199974	0.259519
10.7699	0.0491142	0.095129	0.13411	0.222981	0.20057	0.248551
10.7766	0.0485182	0.0918508	0.134826	0.218511	0.201225	0.238299
10.7832	0.0480413	0.0888705	0.135481	0.214636	0.202	0.228882
10.7899	0.0475645	0.0861883	0.136077	0.21112	0.202715	0.220358
10.7965	0.0472069	0.0838041	0.136554	0.207663	0.203311	0.212789
10.8032	0.0469685	0.0817776	0.137091	0.204265	0.203669	0.206113
10.8099	0.0467897	0.080049	0.137687	0.200987	0.203967	0.200331
10.8165	0.0466704	0.0787377	0.138402	0.197887	0.204206	0.195324
10.8232	0.0466704	0.0777841	0.139236	0.194848	0.204504	0.191033
10.8299	0.0467897	0.0772476	0.139952	0.191808	0.204921	0.187159
10.8366	0.0469089	0.077188	0.140548	0.188708	0.205278	0.183702
10.8432	0.0471473	0.0776053	0.141084	0.185728	0.205576	0.180542
10.8499	0.0473261	0.0784397	0.141621	0.182867	0.205874	0.177622
10.8566	0.0475645	0.0798106	0.142157	0.180304	0.206172	0.174761
10.8632	0.0478625	0.081718	0.142753	0.178039	0.206649	0.172019
10.8699	0.0480413	0.0841618	0.143349	0.176013	0.207186	0.169218
10.8765	0.0482202	0.0870824	0.143826	0.174165	0.207841	0.166476
10.8832	0.048399	0.0904799	0.144064	0.172436	0.208557	0.163734
10.8899	0.0484586	0.0944138	0.144124	0.170887	0.209153	0.161171
10.8965	0.0485182	0.0988841	0.144064	0.169516	0.209749	0.158787
10.9032	0.0484586	0.103831	0.143826	0.168443	0.210166	0.156641
10.9099	0.048399	0.109255	0.143647	0.167668	0.210464	0.154793
10.9166	0.0482798	0.115097	0.143588	0.167251	0.210524	0.153124
10.9232	0.0481606	0.121295	0.143588	0.167251	0.210524	0.151634
10.9299	0.0479817	0.127792	0.143826	0.167489	0.210583	0.150323
10.9366	0.0478029	0.134528	0.144303	0.168145	0.210762	0.14919
10.9432	0.0475645	0.141263	0.145078	0.169218	0.21106	0.148237
10.9499	0.0473857	0.147939	0.145972	0.170887	0.211418	0.147462
10.9566	0.0471473	0.154376	0.146866	0.173092	0.211596	0.146866
10.9632	0.0469685	0.160456	0.147521	0.175655	0.211477	0.146449
10.9699	0.0467897	0.166059	0.147939	0.178337	0.211179	0.14621
10.9765	0.0466108	0.171065	0.148058	0.181019	0.211	0.146151
10.9832	0.0464916	0.175238	0.148118	0.183702	0.21112	0.146151
10.9899	0.0463724	0.178635	0.148177	0.186324	0.211537	0.14627
10.9965	0.0462532	0.181198	0.148356	0.188768	0.212312	0.146449
11.0032	0.0461936	0.182807	0.148773	0.190914	0.213027	0.146866
11.0099	0.0460744	0.183523	0.14925	0.192642	0.213683	0.147641
11.0166	0.0459552	0.183403	0.149667	0.194073	0.214338	0.148714
11.0232	0.0458956	0.18245	0.149727	0.195265	0.215113	0.150144
11.0299	0.0457764	0.18084	0.14925	0.196159	0.216067	0.151575
11.0366	0.0456572	0.178635	0.148475	0.196695	0.21708	0.152826
11.0432	0.0455976	0.176013	0.147581	0.196636	0.217974	0.15384
11.0499	0.045538	0.173032	0.146866	0.196099	0.218511	0.154734
11.0565	0.0454783	0.169933	0.146329	0.195205	0.218689	0.155687
11.0632	0.045538	0.166774	0.145853	0.193954	0.218809	0.15682
11.0699	0.045538	0.163674	0.145257	0.192463	0.219107	0.158191
11.0765	0.0456572	0.160813	0.144601	0.190735	0.219822	0.159562
11.0832	0.0457168	0.15825	0.143886	0.188708	0.220716	0.160813
11.0899	0.0457764	0.156045	0.14317	0.186503	0.22155	0.161827
11.0966	0.0458956	0.154316	0.142515	0.184	0.221908	0.162423
11.1032	0.0459552	0.153065	0.141799	0.181377	0.22167	0.16278
11.1099	0.0460744	0.152349	0.140846	0.178516	0.220835	0.162899
11.1166	0.0461936	0.152051	0.139594	0.175595	0.219584	0.16278
11.1232	0.0463724	0.15229	0.138223	0.172734	0.217974	0.162363
11.1299	0.0466108	0.152886	0.136971	0.170171	0.216246	0.161767
11.1365	0.0469089	0.15384	0.135958	0.167966	0.214398	0.160933
11.1432	0.0472665	0.155091	0.135303	0.165999	0.212431	0.159919
11.1499	0.0477433	0.156462	0.134945	0.16427	0.210524	0.158787
11.1565	0.0482202	0.157893	0.134826	0.162661	0.208557	0.157475
11.1632	0.0488162	0.159323	0.134766	0.161171	0.206709	0.156164
11.1699	0.0494122	0.160635	0.134706	0.15986	0.204921	0.154912
11.1766	0.0500083	0.161707	0.134468	0.158787	0.203133	0.153959
11.1832	0.0507235	0.162482	0.134051	0.158012	0.201225	0.153422
11.1899	0.0513792	0.16284	0.133514	0.157595	0.199199	0.153363
11.1966	0.0521541	0.162661	0.132918	0.157475	0.197053	0.153601
11.2032	0.0529289	0.162005	0.132382	0.157654	0.194907	0.153959
11.2099	0.0537038	0.160694	0.131965	0.158131	0.192761	0.154376
11.2165	0.0545383	0.158846	0.131667	0.158787	0.190735	0.154793
11.2232	0.0553131	0.156403	0.131607	0.159562	0.188768	0.155389
11.2299	0.0560284	0.153422	0.131726	0.160277	0.186861	0.156224
11.2365	0.056684	0.149906	0.132143	0.160992	0.185013	0.157237
11.2432	0.0572801	0.145972	0.132978	0.161648	0.183105	0.15837
11.2499	0.0577569	0.141621	0.134289	0.162423	0.181198	0.159621
11.2566	0.0581145	0.136971	0.135958	0.163198	0.179231	0.160873
11.2632	0.0584126	0.132084	0.137806	0.164032	0.177383	0.162244
11.2699	0.058651	0.127077	0.139773	0.164628	0.175714	0.163555
11.2766	0.0588894	0.121951	0.141799	0.164866	0.174403	0.164628
11.2832	0.0591278	0.116825	0.143886	0.164688	0.17345	0.165403
11.2899	0.0593662	0.111759	0.146091	0.16433	0.172913	0.165999
11.2965	0.0596643	0.106752	0.148177	0.163972	0.172734	0.166416
11.3032	0.0600815	0.102043	0.150084	0.163496	0.173032	0.166774
11.3099	0.0604987	0.0975132	0.151634	0.162959	0.173688	0.167012
11.3165	0.0609756	0.0932813	0.153065	0.162184	0.174701	0.166953
11.3232	0.0614524	0.089407	0.154495	0.16129	0.175953	0.166595
11.3299	0.0619292	0.0859499	0.156045	0.160277	0.177324	0.165761
11.3366	0.0624061	0.0827908	0.157773	0.159264	0.178635	0.164568
11.3432	0.0628829	0.080049	0.159383	0.15825	0.179946	0.163019
11.3499	0.0634193	0.0776648	0.160873	0.157118	0.181258	0.161231
11.3566	0.0639558	0.0755191	0.162244	0.155926	0.18245	0.159264
11.3632	0.0644922	0.0736713	0.163317	0.154614	0.183523	0.157297
11.3699	0.0652075	0.0720024	0.164032	0.153482	0.184357	0.155389
11.3765	0.066042	0.0704527	0.164211	0.152647	0.185072	0.153542
11.3832	0.0670552	0.0689626	0.163972	0.152171	0.185728	0.151753
11.3899	0.0683069	0.0675917	0.163496	0.151873	0.186443	0.150144
11.3965	0.0696778	0.0662208	0.163078	0.151634	0.187337	0.148535
11.4032	0.0712872	0.0648499	0.162721	0.151277	0.188351	0.147045
11.4099	0.0730753	0.063479	0.162363	0.150979	0.189364	0.145674
11.4166	0.0749826	0.0622272	0.161946	0.150681	0.190139	0.144422
11.4232	0.0769496	0.060916	0.161231	0.150502	0.190496	0.143409
11.4299	0.0790358	0.0597239	0.160456	0.150502	0.190377	0.142694
11.4366	0.0811815	0.0585914	0.15974	0.150442	0.189841	0.142276
11.4432	0.0833273	0.0575185	0.159323	0.150383	0.188947	0.141978
11.4499	0.0855327	0.0565648	0.159144	0.150263	0.187874	0.141621
11.4566	0.0876784	0.0556111	0.159264	0.150263	0.186741	0.141323
11.4632	0.0899434	0.0547767	0.159442	0.150442	0.185728	0.141025
11.4699	0.0921488	0.0539422	0.159621	0.150859	0.184774	0.141025
11.4765	0.0943541	0.053227	0.159979	0.151455	0.184059	0.141263
11.4832	0.0964999	0.0525713	0.160813	0.152111	0.183463	0.14174
11.4899	0.0986457	0.0519753	0.162184	0.152647	0.182986	0.142157
11.4965	0.100732	0.0514984	0.16433	0.152946	0.182748	0.142455
11.5032	0.102699	0.0510812	0.167072	0.152946	0.182867	0.142753
11.5099	0.104606	0.0507832	0.17029	0.152647	0.183403	0.14329
11.5166	0.106513	0.0506043	0.173986	0.15229	0.184417	0.144303
11.5232	0.108361	0.0505447	0.178337	0.151992	0.185847	0.145674
11.5299	0.110209	0.0506043	0.183463	0.151992	0.187576	0.147104
11.5366	0.112057	0.0507832	0.189424	0.152469	0.189662	0.148237
11.5432	0.113964	0.0510812	0.19598	0.153601	0.192344	0.149071
11.5499	0.115871	0.0514984	0.203013	0.15527	0.195682	0.149906
11.5565	0.117719	0.0520349	0.210464	0.157475	0.199974	0.151038
11.5632	0.119567	0.0526905	0.218272	0.15986	0.205219	0.152767
11.5699	0.121295	0.0534654	0.226438	0.162363	0.211477	0.154912
11.5765	0.122845	0.0543594	0.235021	0.164747	0.218987	0.157237
11.5832	0.124156	0.0553727	0.243723	0.167072	0.227928	0.15974
11.5899	0.125229	0.0564456	0.252128	0.169277	0.238299	0.162363
11.5966	0.125945	0.0576377	0.259995	0.171483	0.250161	0.165403
11.6032	0.126362	0.0588298	0.266969	0.173807	0.263333	0.1688
11.6099	0.126421	0.0600219	0.273168	0.176311	0.27746	0.172436
11.6166	0.126183	0.0611544	0.278592	0.179172	0.292361	0.176013
11.6232	0.125527	0.0621676	0.28336	0.182271	0.307858	0.179291
11.6299	0.124574	0.0630617	0.287652	0.18549	0.323832	0.182152
11.6365	0.123322	0.063777	0.291228	0.188708	0.340164	0.184536
11.6432	0.121653	0.0643134	0.293791	0.191569	0.356674	0.186801
11.6499	0.119686	0.0645518	0.295222	0.193954	0.372946	0.189126
11.6565	0.117421	0.0646114	0.295401	0.195861	0.388622	0.191689
11.6632	0.114799	0.0644326	0.294328	0.19747	0.403345	0.19455
11.6699	0.111938	0.0640154	0.292122	0.19902	0.416875	0.19747
11.6766	0.108838	0.063479	0.289202	0.200629	0.428975	0.200212
11.6832	0.105619	0.0627637	0.285685	0.202298	0.439346	0.202477
11.6899	0.102222	0.0619292	0.28187	0.203907	0.44781	0.204146
11.6966	0.0987649	0.0610352	0.277817	0.205338	0.454068	0.205338
11.7032	0.0953078	0.0600219	0.273407	0.20659	0.458121	0.206292
11.7099	0.0919104	0.058949	0.268638	0.207603	0.45985	0.207186
11.7165	0.0885725	0.0578165	0.263572	0.208318	0.459254	0.20802
11.7232	0.0854135	0.0565648	0.258148	0.208735	0.456333	0.208795
11.7299	0.082314	0.0553727	0.252485	0.208855	0.451267	0.209093
11.7365	0.0793934	0.054121	0.246584	0.208735	0.444353	0.208974
11.7432	0.076592	0.0529289	0.240445	0.208676	0.435889	0.208437
11.7499	0.0739694	0.0517368	0.233948	0.208795	0.426173	0.207901
11.7566	0.071466	0.0506639	0.227094	0.209093	0.415564	0.207484
11.7632	0.069201	0.0497103	0.220001	0.209332	0.40406	0.207305
11.7699	0.0671744	0.0489354	0.212848	0.20957	0.391841	0.207424
11.7766	0.0653863	0.0482798	0.205874	0.209808	0.378966	0.207841
11.7832	0.0639558	0.0478625	0.199318	0.210285	0.365615	0.208437
11.7899	0.0628233	0.0475645	0.193357	0.211	0.352025	0.209033
11.7965	0.0621676	0.0473857	0.187814	0.211835	0.338435	0.20963
11.8032	0.0619292	0.0473857	0.182569	0.212491	0.325203	0.210047
11.8099	0.062108	0.0475645	0.177622	0.212848	0.312686	0.210345
11.8165	0.0627637	0.0479221	0.172913	0.213027	0.300884	0.210762
11.8232	0.0638366	0.048399	0.1688	0.213206	0.289857	0.211477
11.8299	0.0653863	0.0491142	0.165403	0.213683	0.279427	0.212491
11.8366	0.0673533	0.0499487	0.162661	0.214338	0.269473	0.213861
11.8432	0.0696778	0.050962	0.160515	0.215113	0.260055	0.215471
11.8499	0.0723004	0.0521541	0.158727	0.215828	0.251353	0.21708
11.8566	0.0752211	0.0534654	0.157356	0.216305	0.243545	0.21857
11.8632	0.0783205	0.0548363	0.156522	0.216663	0.23675	0.219822
11.8699	0.0815392	0.0562668	0.156343	0.216901	0.230789	0.220776
11.8765	0.0846982	0.0575781	0.156879	0.21714	0.225484	0.221491
11.8832	0.087738	0.0587702	0.15831	0.217259	0.220954	0.222147
11.8899	0.0905395	0.0597835	0.160575	0.217319	0.217199	0.222981
11.8965	0.0929236	0.0605583	0.163734	0.217259	0.214517	0.223994
11.9032	0.0948906	0.0609756	0.167966	0.21714	0.213027	0.225186
11.9099	0.0963211	0.0611544	0.173032	0.21708	0.21255	0.226378
11.9166	0.097096	0.0610352	0.178933	0.217199	0.212848	0.227511
11.9232	0.0972748	0.0606775	0.18549	0.217557	0.213563	0.228524
11.9299	0.0968576	0.0600219	0.192642	0.218034	0.214577	0.229478
11.9366	0.0957847	0.0591874	0.20051	0.218689	0.216007	0.230491
11.9432	0.0941157	0.0581741	0.209153	0.219285	0.218034	0.231564
11.9499	0.0919104	0.056982	0.218391	0.219882	0.220656	0.232339
11.9566	0.0891685	0.0556111	0.227988	0.220358	0.223875	0.232756
11.9632	0.0860095	0.0541806	0.237644	0.220597	0.227571	0.232577
11.9699	0.0824928	0.0526309	0.24724	0.220597	0.231445	0.231922
11.9765	0.0786781	0.050962	0.256538	0.220299	0.235438	0.231028
11.9832	0.074625	0.0491738	0.265419	0.219882	0.239551	0.230193
11.9899	0.0704527	0.0473261	0.273824	0.219405	0.243783	0.229597
11.9965	0.0662208	0.0453591	0.281334	0.218987	0.248134	0.22912
12.0032	0.062108	0.0433922	0.287712	0.21863	0.252724	0.228643
12.0099	0.0581741	0.041306	0.292778	0.218153	0.257254	0.227928
12.0166	0.0546575	0.0392795	0.296474	0.217438	0.261486	0.226855
12.0232	0.0516176	0.0372529	0.298858	0.216424	0.265241	0.225365
12.0299	0.0491738	0.0352263	0.30005	0.215232	0.268161	0.223637
12.0366	0.0475049	0.033319	0.30005	0.213861	0.270247	0.221848
12.0432	0.04673	0.0314116	0.298858	0.212491	0.271678	0.220001
12.0499	0.0469089	0.0296831	0.296474	0.21106	0.272453	0.218272
12.0565	0.0482798	0.0280142	0.292838	0.20963	0.27287	0.216424
12.0632	0.0507832	0.0265837	0.288188	0.207961	0.27293	0.214398
12.0699	0.0546575	0.0252724	0.282586	0.206172	0.272512	0.212073
12.0765	0.0598431	0.0241399	0.276387	0.204146	0.271618	0.20963
12.0832	0.0664592	0.0231862	0.269711	0.20206	0.270009	0.207186
12.0899	0.0745058	0.0224114	0.262618	0.199974	0.267744	0.204742
12.0966	0.0839829	0.0218153	0.255108	0.198007	0.264883	0.202417
12.1032	0.0948906	0.0213385	0.24718	0.196099	0.261664	0.200093
12.1099	0.10705	0.0211	0.238955	0.194311	0.258148	0.197768
12.1166	0.120461	0.0209212	0.230849	0.192583	0.254571	0.195503
12.1232	0.134885	0.0209808	0.222921	0.191092	0.250936	0.193417
12.1299	0.150144	0.0211	0.215471	0.189781	0.2473	0.19151
12.1365	0.165939	0.0213385	0.208318	0.188649	0.243485	0.189781
12.1432	0.182092	0.0216961	0.201404	0.187635	0.239551	0.188172
12.1499	0.198305	0.0221729	0.194669	0.186443	0.235558	0.186741
12.1565	0.214219	0.0227094	0.188291	0.185251	0.231624	0.18549
12.1632	0.229537	0.023365	0.18245	0.18394	0.227928	0.184476
12.1699	0.244081	0.0241399	0.177205	0.182688	0.22459	0.183642
12.1766	0.257492	0.0249147	0.172734	0.181615	0.221431	0.182688
12.1832	0.269532	0.0258684	0.16892	0.18084	0.218213	0.181556
12.1899	0.280082	0.0268817	0.165641	0.180423	0.214756	0.180125
12.1966	0.288904	0.0279546	0.16284	0.180244	0.21106	0.178397
12.2032	0.295818	0.0290871	0.160515	0.180364	0.207484	0.176728
12.2099	0.300765	0.0303388	0.158668	0.180721	0.204384	0.175297
12.2165	0.303686	0.0315309	0.157177	0.181317	0.201762	0.174284
12.2232	0.30458	0.032723	0.155926	0.182092	0.199556	0.173569
12.2299	0.303507	0.033915	0.154912	0.182748	0.19747	0.172913
12.2365	0.300467	0.0350475	0.154018	0.183284	0.195384	0.172198
12.2432	0.295699	0.0361204	0.153422	0.183582	0.193179	0.171423
12.2499	0.289261	0.0371337	0.153303	0.184	0.191092	0.170708
12.2566	0.281453	0.0380874	0.15378	0.184655	0.189126	0.170231
12.2632	0.272393	0.0389814	0.154793	0.185728	0.187457	0.170052
12.2699	0.26232	0.0397563	0.156164	0.187099	0.186086	0.17029
12.2766	0.251472	0.0405312	0.157595	0.188529	0.184894	0.170887
12.2832	0.240088	0.0412464	0.158906	0.18996	0.18394	0.1719
12.2899	0.228286	0.0419021	0.160038	0.191391	0.183046	0.173211
12.2965	0.216246	0.0424385	0.160873	0.192821	0.182092	0.174701
12.3032	0.204206	0.0428557	0.161469	0.19449	0.181139	0.176251
12.3099	0.192344	0.0431538	0.161767	0.196457	0.180185	0.177979
12.3165	0.180662	0.043273	0.161707	0.198781	0.17947	0.180006
12.3232	0.169456	0.043273	0.161469	0.201344	0.178993	0.18245
12.3299	0.158727	0.0431538	0.160933	0.204206	0.178993	0.185251
12.3366	0.148654	0.0429153	0.160277	0.207186	0.17935	0.18841
12.3432	0.139236	0.0427365	0.159502	0.210404	0.180185	0.191867
12.3499	0.130594	0.0424981	0.158608	0.213921	0.181377	0.195682
12.3566	0.122786	0.0423789	0.157773	0.217915	0.182688	0.199854
12.3632	0.115752	0.0422597	0.156999	0.222325	0.184	0.204504
12.3699	0.109613	0.0423193	0.156224	0.227273	0.185192	0.209689
12.3765	0.104249	0.0424385	0.155389	0.232577	0.186205	0.215292
12.3832	0.0997782	0.0426769	0.154436	0.23824	0.187218	0.221372
12.3899	0.0961423	0.0430345	0.153184	0.244081	0.188351	0.22769
12.3965	0.0932813	0.0434518	0.151753	0.250161	0.189543	0.234127
12.4032	0.0911355	0.043869	0.150263	0.256419	0.190675	0.240624
12.4099	0.0895858	0.0443459	0.148833	0.262916	0.191629	0.247121
12.4166	0.0886321	0.0448227	0.147521	0.269651	0.192285	0.253618
12.4232	0.0881553	0.0453591	0.14621	0.276566	0.192702	0.260115
12.4299	0.0879765	0.0459552	0.14478	0.283539	0.19294	0.266314
12.4366	0.0880957	0.0464916	0.14323	0.290632	0.193179	0.272214
12.4432	0.0882745	0.0470877	0.14168	0.297725	0.193238	0.277638
12.4499	0.0885129	0.0477433	0.14025	0.30458	0.193298	0.282705
12.4566	0.0886917	0.0483394	0.139058	0.311017	0.193179	0.287712
12.4632	0.0887513	0.0489354	0.138164	0.316858	0.193059	0.292659
12.4699	0.0886321	0.0495315	0.137269	0.322044	0.192881	0.297666
12.4765	0.0883341	0.0500679	0.136316	0.326514	0.192821	0.302553
12.4832	0.0877976	0.0505447	0.135183	0.330508	0.192821	0.307024
12.4899	0.0870228	0.0509024	0.133991	0.333965	0.192821	0.311077
12.4965	0.0860691	0.05126	0.132799	0.336885	0.192821	0.314713
12.5032	0.084877	0.0514984	0.131786	0.339031	0.192881	0.31811
12.5099	0.0835061	0.0517368	0.131011	0.340462	0.193	0.321448
12.5166	0.0818968	0.0519157	0.130296	0.340879	0.193179	0.324607
12.5232	0.0801682	0.0520349	0.12958	0.340343	0.193298	0.327528
12.5299	0.0782609	0.0522137	0.128865	0.338852	0.193	0.33015
12.5366	0.0762343	0.0523329	0.127971	0.336528	0.192523	0.332296
12.5432	0.0740886	0.0524521	0.127137	0.333607	0.19151	0.334144
12.5499	0.071764	0.0525117	0.126243	0.330389	0.190258	0.335634
12.5565	0.0693798	0.0525117	0.125349	0.32723	0.188947	0.336707
12.5632	0.066936	0.0524521	0.124335	0.324309	0.187755	0.337243
12.5699	0.0644922	0.0522733	0.123203	0.321805	0.186563	0.337124
12.5765	0.062108	0.0520349	0.122011	0.319898	0.18537	0.336111
12.5832	0.0597835	0.0516176	0.120819	0.318706	0.184119	0.334203
12.5899	0.0576377	0.0511408	0.119865	0.318348	0.182748	0.331581
12.5966	0.0557303	0.0505447	0.11915	0.319064	0.181377	0.32872
12.6032	0.0539422	0.0499487	0.118732	0.320971	0.180006	0.325978
12.6099	0.0524521	0.049293	0.118375	0.324368	0.178754	0.323892
12.6166	0.0511408	0.0486374	0.118136	0.329375	0.177622	0.322521
12.6232	0.0500679	0.0479817	0.117958	0.33623	0.176549	0.321865
12.6299	0.0491738	0.0473857	0.117898	0.344872	0.175357	0.322104
12.6365	0.0484586	0.0468493	0.117958	0.355303	0.173867	0.323355
12.6432	0.0478625	0.0463724	0.118136	0.367582	0.172257	0.325739
12.6499	0.0473857	0.0459552	0.118434	0.38141	0.170827	0.329494
12.6565	0.0469685	0.0456572	0.118792	0.396669	0.169694	0.334501
12.6632	0.04673	0.0454187	0.119328	0.41312	0.16892	0.340819
12.6699	0.0465512	0.0452995	0.120044	0.430882	0.168443	0.348747
12.6766	0.046432	0.0451803	0.121057	0.449955	0.168145	0.358522
12.6832	0.046432	0.0451803	0.122249	0.470519	0.167787	0.370383
12.6899	0.046432	0.0451803	0.123501	0.492632	0.167549	0.38439
12.6966	0.0463724	0.0451803	0.124753	0.515938	0.16737	0.400364
12.7032	0.0463128	0.0451803	0.126004	0.540197	0.167429	0.418186
12.7099	0.0460744	0.0451803	0.127196	0.564933	0.167549	0.437856
12.7165	0.0456572	0.0451803	0.128508	0.590026	0.168085	0.459313
12.7232	0.0451207	0.0451207	0.130117	0.615299	0.168979	0.482619
12.7299	0.0443459	0.0450611	0.132143	0.640869	0.170469	0.507653
12.7365	0.0433922	0.0449419	0.134706	0.666797	0.172436	0.534296
12.7432	0.0422597	0.0448227	0.137568	0.693262	0.174761	0.562608
12.7499	0.0410676	0.0446439	0.140488	0.720322	0.177145	0.59253
12.7566	0.0398159	0.0444651	0.14317	0.748158	0.17941	0.623822
12.7632	0.0385642	0.0443459	0.145495	0.776708	0.181675	0.656426
12.7699	0.0373721	0.044167	0.147462	0.805914	0.18394	0.689924
12.7766	0.03618	0.0440478	0.149131	0.835657	0.186503	0.724018
12.7832	0.0351071	0.0439882	0.150621	0.865817	0.189424	0.758588
12.7899	0.0340939	0.0439882	0.151873	0.896394	0.192642	0.793815
12.7965	0.0331998	0.0440478	0.152886	0.927508	0.196159	0.829577
12.8032	0.0324249	0.044167	0.15378	0.959218	0.199735	0.865877
12.8099	0.0317693	0.0443459	0.154674	0.991344	0.203371	0.902593
12.8165	0.0312328	0.0445247	0.155747	1.02383	0.207007	0.939608
12.8232	0.0308156	0.0447035	0.156879	1.05643	0.210583	0.976861
12.8299	0.0306368	0.0449419	0.157833	1.08892	0.213981	1.01447
12.8366	0.0306368	0.0451207	0.15831	1.12116	0.21714	1.05244
12.8432	0.0308156	0.0452399	0.158191	1.15323	0.220001	1.09082
12.8499	0.0311732	0.0453591	0.157595	1.18518	0.222802	1.12945
12.8566	0.0317693	0.045538	0.156701	1.21719	0.225484	1.16825
12.8632	0.0324845	0.0457168	0.155687	1.24937	0.228107	1.20699
12.8699	0.0334382	0.0460148	0.154555	1.28233	0.230491	1.24562
12.8765	0.0345111	0.0464916	0.153303	1.31673	0.232458	1.28418
12.8832	0.0357032	0.0471473	0.151813	1.35386	0.233769	1.32275
12.8899	0.0370145	0.0480413	0.149965	1.39552	0.234425	1.36149
12.8965	0.0385046	0.0491738	0.14776	1.44386	0.234365	1.40077
12.9032	0.0400543	0.0505447	0.145197	1.50132	0.23371	1.44106
12.9099	0.0416637	0.0520945	0.142515	1.57088	0.232518	1.48296
12.9166	0.0433326	0.0538826	0.140131	1.65576	0.231028	1.52755
12.9232	0.0450611	0.0557899	0.138104	1.75971	0.229239	1.57601
12.9299	0.0467897	0.0577569	0.136554	1.88678	0.227213	1.62995
12.9366	0.0485778	0.0597835	0.135362	2.04134	0.224948	1.69152
12.9432	0.0502467	0.0618696	0.13417	2.22808	0.222325	1.76323
12.9499	0.0519157	0.0639558	0.132799	2.45136	0.219405	1.84822
12.9566	0.053525	0.0661015	0.131369	2.71511	0.216365	1.95009
12.9632	0.0550151	0.0683665	0.129938	3.02208	0.213206	2.07269
12.9699	0.0564456	0.0706911	0.128567	3.37362	0.210047	2.22004
12.9765	0.0578165	0.0732541	0.127375	3.76975	0.206947	2.39617
12.9832	0.0590682	0.0759959	0.126362	4.20862	0.203848	2.60526
12.9899	0.0601411	0.0790954	0.125468	4.68707	0.200748	2.85083
12.9965	0.0610352	0.0824332	0.124633	5.20009	0.197589	3.13616
13.0032	0.0616908	0.0861883	0.123918	5.74112	0.19443	3.46333
13.0099	0.062108	0.090301	0.123441	6.30182	0.191391	3.83323
13.0166	0.0621676	0.0947714	0.123322	6.87236	0.188589	4.2454
13.0232	0.0619888	0.099659	0.12362	7.4417	0.186086	4.69774
13.0299	0.0614524	0.104845	0.124156	7.99811	0.184119	5.18662
13.0366	0.0606775	0.110388	0.124633	8.52984	0.182629	5.70703
13.0432	0.0596046	0.116169	0.124931	9.02557	0.181615	6.25247
13.0499	0.058353	0.12213	0.124931	9.47517	0.18084	6.81525
13.0565	0.0569224	0.128269	0.124872	9.86993	0.179946	7.38651
13.0632	0.0554323	0.134468	0.125051	10.2029	0.178814	7.9565
13.0699	0.0539422	0.140548	0.125587	10.4693	0.177503	8.51512
13.0765	0.0523925	0.146508	0.126541	10.666	0.176132	9.05234
13.0832	0.0509024	0.15223	0.127733	10.7927	0.17494	9.55838
13.0899	0.0494122	0.157535	0.129104	10.8513	0.174046	10.0246
13.0966	0.0479221	0.162423	0.130534	10.8458	0.17339	10.4436
13.1032	0.046432	0.166655	0.131965	10.7819	0.172853	10.8091
13.1099	0.0450015	0.17029	0.133395	10.6669	0.172377	11.1163
13.1166	0.043571	0.173211	0.134945	10.5086	0.172019	11.362
13.1232	0.0422001	0.175357	0.136793	10.3159	0.1719	11.5446
13.1299	0.0408888	0.176787	0.138879	10.0977	0.172257	11.6642
13.1365	0.0396967	0.177503	0.141263	9.8632	0.173211	11.7228
13.1432	0.0386238	0.177622	0.143707	9.62055	0.174642	11.7233
13.1499	0.0377297	0.177264	0.146091	9.37718	0.176191	11.6699
13.1565	0.0370741	0.176609	0.148237	9.13882	0.177681	11.5676
13.1632	0.0365972	0.175893	0.150263	8.90958	0.178993	11.4221
13.1699	0.0364184	0.175536	0.15229	8.6925	0.180066	11.2398
13.1766	0.036478	0.175774	0.154495	8.48943	0.181019	11.0272
13.1832	0.0367761	0.177145	0.15676	8.3015	0.182092	10.7908
13.1899	0.0373125	0.180066	0.159204	8.129	0.183165	10.5367
13.1966	0.0380278	0.185251	0.161529	7.97152	0.184238	10.2702
13.2032	0.0389814	0.193238	0.163734	7.82812	0.185311	9.996
13.2099	0.0400543	0.204742	0.165701	7.69776	0.186443	9.71806
13.2165	0.0413656	0.220656	0.167489	7.57986	0.187755	9.43971
13.2232	0.0427961	0.241697	0.16892	7.47484	0.189424	9.16398
13.2299	0.0444055	0.268817	0.169992	7.38442	0.191391	8.89349
13.2365	0.046134	0.302792	0.170708	7.31212	0.193536	8.63081
13.2432	0.048101	0.344515	0.170887	7.26372	0.195503	8.37827
13.2499	0.0503063	0.394762	0.170767	7.24798	0.197232	8.1383
13.2566	0.0526309	0.454009	0.17041	7.27725	0.198543	7.91329
13.2632	0.0552535	0.522733	0.170052	7.36862	0.199556	7.70599
13.2699	0.0579953	0.601113	0.169754	7.54505	0.200272	7.52008
13.2766	0.0609756	0.68891	0.169456	7.83688	0.200808	7.36088
13.2832	0.0640154	0.785708	0.169039	8.28308	0.201106	7.23565
13.2899	0.0671744	0.890732	0.168264	8.93271	0.201166	7.1547
13.2965	0.0703931	1.00285	0.167072	9.84621	0.200987	7.13164
13.3032	0.0736117	1.12075	0.165462	11.0962	0.200689	7.1845
13.3099	0.0767708	1.24276	0.163615	12.7681	0.20045	7.33727
[truncated: 3,583 more rows]

## Sheet: BETA-Δ
Time (min)	A280
			EXTL3	EXTL3	CSGALNACT2	CSGALNACT2
	Tetra-BETA-Δ	TetraP-BETA-Δ	Tetra-BETA-Δ	TetraP-BETA-Δ	Tetra-BETA-Δ	TetraP-BETA-Δ
0.002383	-0.00215	0.00208616	-0.03785	-0.01752	0.005484	-0.1362
0.00905	-0.00191	0.00238419	-0.03839	-0.01752	0.004888	-0.13697
0.015717	-0.00179	0.00268221	-0.03922	-0.01723	0.004292	-0.13775
0.022383	-0.00173	0.00298023	-0.04023	-0.01687	0.004053	-0.13858
0.02905	-0.00179	0.00327826	-0.04119	-0.01651	0.004172	-0.13936
0.035717	-0.00191	0.00351667	-0.04202	-0.01633	0.004649	-0.14013
0.042383	-0.00209	0.00375509	-0.04268	-0.01639	0.005305	-0.14085
0.04905	-0.00209	0.00393391	-0.04327	-0.01657	0.005782	-0.14156
0.055717	-0.00191	0.00411272	-0.04375	-0.01693	0.00608	-0.14228
0.062383	-0.00155	0.00423193	-0.04417	-0.01734	0.00602	-0.14305
0.06905	-0.00107	0.00435114	-0.04447	-0.01764	0.005841	-0.14383
0.075717	-0.0006	0.00441074	-0.04482	-0.01764	0.005364	-0.14484
0.082383	-0.0003	0.00441074	-0.04518	-0.01752	0.004828	-0.14603
0.08905	0	0.00441074	-0.04566	-0.01734	0.004292	-0.14746
0.095717	0.000358	0.00429153	-0.04643	-0.01723	0.003874	-0.14883
0.102383	0.000596	0.00417233	-0.04745	-0.01729	0.003636	-0.14997
0.10905	0.000775	0.00393391	-0.04852	-0.01752	0.003517	-0.1508
0.115717	0.000834	0.00375509	-0.04953	-0.01776	0.003517	-0.15134
0.122383	0.000656	0.00345707	-0.05031	-0.01788	0.003457	-0.15199
0.12905	0.000417	0.00321865	-0.0509	-0.01788	0.003338	-0.15306
0.135717	0.000298	0.00298023	-0.0514	-0.01788	0.003159	-0.15455
0.142383	0.000298	0.00274181	-0.05192	-0.01776	0.00304	-0.15628
0.14905	0.000417	0.002563	-0.05263	-0.01764	0.003099	-0.15801
0.155717	0.000596	0.00244379	-0.05335	-0.01746	0.003219	-0.1595
0.162383	0.000834	0.00226498	-0.05388	-0.01711	0.003457	-0.16075
0.16905	0.001013	0.00214577	-0.05424	-0.01663	0.003695	-0.16183
0.175717	0.001132	0.00202656	-0.05442	-0.01627	0.003934	-0.16272
0.182383	0.001073	0.00184774	-0.05442	-0.01597	0.004351	-0.16361
0.18905	0.000954	0.00172853	-0.05448	-0.01597	0.004768	-0.16445
0.195717	0.000715	0.00160933	-0.05448	-0.01615	0.005126	-0.16534
0.202383	0.000477	0.00154972	-0.05436	-0.01651	0.005245	-0.1663
0.20905	0.000477	0.00149012	-0.05394	-0.01693	0.004888	-0.16749
0.215717	0.000656	0.00149012	-0.05341	-0.01746	0.004292	-0.16898
0.222383	0.000954	0.00154972	-0.05299	-0.01782	0.003695	-0.17071
0.22905	0.001192	0.00172853	-0.05299	-0.01794	0.003397	-0.17262
0.235717	0.001132	0.00190735	-0.05347	-0.01782	0.003397	-0.17446
0.242383	0.000775	0.00220537	-0.05442	-0.01752	0.003517	-0.17607
0.24905	0.000179	0.0025034	-0.05537	-0.01717	0.003517	-0.17726
0.255717	-0.00018	0.00280142	-0.05597	-0.01687	0.003338	-0.17798
0.262383	-0.0003	0.00303984	-0.05615	-0.01693	0.002921	-0.17834
0.26905	-5.96e-05	0.00327826	-0.05585	-0.01717	0.002503	-0.17858
0.275717	0.000298	0.00345707	-0.05543	-0.0177	0.002205	-0.17893
0.282383	0.000536	0.00351667	-0.05507	-0.01842	0.002027	-0.17941
0.28905	0.000656	0.00357628	-0.05496	-0.01919	0.001967	-0.18013
0.295717	0.000775	0.00351667	-0.05478	-0.01979	0.002027	-0.18096
0.302383	0.000834	0.00339746	-0.05454	-0.02015	0.001967	-0.18173
0.30905	0.000834	0.00327826	-0.05406	-0.02021	0.001967	-0.18245
0.315717	0.000775	0.00309944	-0.05352	-0.01991	0.001788	-0.18322
0.322383	0.000656	0.00292063	-0.05299	-0.01955	0.001609	-0.18424
0.32905	0.000596	0.00280142	-0.05257	-0.01931	0.001431	-0.18549
0.335717	0.000775	0.00274181	-0.05221	-0.01931	0.001311	-0.18692
0.342383	0.001252	0.00268221	-0.05192	-0.01955	0.001311	-0.18835
0.34905	0.001788	0.00274181	-0.05156	-0.01979	0.001371	-0.18954
0.355717	0.002384	0.00280142	-0.05114	-0.01973	0.001431	-0.19038
0.362383	0.002921	0.00286102	-0.05066	-0.01949	0.001371	-0.19103
0.36905	0.003278	0.00298023	-0.0501	-0.01907	0.001371	-0.19163
0.375717	0.003457	0.00309944	-0.0496	-0.01884	0.001252	-0.1924
0.382383	0.003397	0.00315905	-0.04929	-0.01878	0.001073	-0.19348
0.38905	0.00304	0.00321865	-0.04911	-0.01884	0.000715	-0.19467
0.395717	0.002384	0.00327826	-0.04911	-0.01878	0.000238	-0.19598
0.402383	0.001669	0.00327826	-0.04917	-0.01836	-0.0003	-0.19729
0.40905	0.001013	0.00321865	-0.049	-0.01782	-0.0006	-0.19842
0.415717	0.000536	0.00315905	-0.04864	-0.01729	-0.00066	-0.1995
0.422383	0.000238	0.00309944	-0.04816	-0.01693	-0.00042	-0.20039
0.42905	0.000298	0.00303984	-0.04762	-0.01681	-5.96e-05	-0.20117
0.435717	0.000656	0.00303984	-0.04715	-0.01675	0.000298	-0.20188
0.442383	0.001311	0.00298023	-0.04667	-0.01657	0.000417	-0.2026
0.44905	0.002086	0.00292063	-0.04619	-0.01627	0.000417	-0.20325
0.455717	0.002801	0.00286102	-0.04566	-0.01603	0.000536	-0.20397
0.462383	0.003159	0.00274181	-0.04512	-0.0158	0.000894	-0.2048
0.46905	0.003159	0.0026226	-0.04488	-0.01556	0.001431	-0.20564
0.475717	0.002861	0.00244379	-0.04488	-0.01544	0.001907	-0.20659
0.482383	0.002444	0.00226498	-0.04518	-0.01526	0.002086	-0.20784
0.48905	0.002146	0.00202656	-0.04542	-0.01514	0.001729	-0.20945
0.495717	0.002027	0.00178814	-0.0453	-0.0152	0.000954	-0.21124
0.502383	0.002265	0.00154972	-0.04476	-0.01544	0.000238	-0.21321
0.50905	0.002623	0.00143051	-0.04399	-0.01568	-0.00036	-0.21493
0.515717	0.002921	0.0013113	-0.04309	-0.01591	-0.0006	-0.21625
0.522383	0.003099	0.0013113	-0.04238	-0.01609	-0.0006	-0.2172
0.52905	0.00304	0.00137091	-0.04196	-0.01609	-0.00054	-0.2178
0.535717	0.002921	0.00154972	-0.04154	-0.01591	-0.00042	-0.21821
0.542383	0.002861	0.00178814	-0.04119	-0.01562	-0.00024	-0.21857
0.54905	0.003099	0.00202656	-0.04077	-0.0152	0	-0.21893
0.555717	0.003457	0.00232458	-0.04041	-0.01484	0.000179	-0.21935
0.562383	0.003815	0.002563	-0.04023	-0.01478	0.000298	-0.22
0.56905	0.004053	0.00280142	-0.04035	-0.01508	0.000298	-0.22089
0.575717	0.004053	0.00298023	-0.04053	-0.0158	5.96e-05	-0.22203
0.582383	0.003934	0.00303984	-0.04065	-0.01657	-0.00024	-0.22334
0.58905	0.003755	0.00309944	-0.04053	-0.01717	-0.00048	-0.22477
0.595717	0.003576	0.00309944	-0.04005	-0.0174	-0.00054	-0.2262
0.602383	0.003397	0.00309944	-0.03946	-0.01746	-0.00048	-0.22751
0.60905	0.003278	0.00298023	-0.03886	-0.01734	-0.0003	-0.2287
0.615717	0.003278	0.00286102	-0.03856	-0.01729	-0.00024	-0.22984
0.622383	0.003517	0.00280142	-0.03856	-0.0174	-0.00024	-0.23091
0.62905	0.003874	0.00274181	-0.03868	-0.01758	-0.0003	-0.2321
0.635717	0.004172	0.00268221	-0.03886	-0.0177	-0.00024	-0.23329
0.642383	0.004292	0.0026226	-0.03886	-0.01764	-0.00018	-0.23454
0.64905	0.004172	0.00268221	-0.03844	-0.01734	0	-0.23574
0.655717	0.003994	0.00280142	-0.03779	-0.01687	0.000119	-0.23681
0.662383	0.003815	0.00292063	-0.03701	-0.01639	0.000119	-0.23776
0.66905	0.003874	0.00309944	-0.03648	-0.01585	0	-0.2386
0.675717	0.004113	0.00327826	-0.03624	-0.0155	-0.0003	-0.23937
0.682383	0.004351	0.00339746	-0.03654	-0.01538	-0.00072	-0.24003
0.68905	0.004351	0.00351667	-0.03713	-0.01544	-0.00131	-0.24062
0.695717	0.003874	0.00351667	-0.03779	-0.01562	-0.00179	-0.24116
0.702383	0.003159	0.00351667	-0.03821	-0.0158	-0.00203	-0.2417
0.70905	0.002325	0.00339746	-0.03827	-0.01585	-0.00203	-0.24223
0.715717	0.001729	0.00327826	-0.03791	-0.01568	-0.00167	-0.24283
0.722383	0.001609	0.00303984	-0.03731	-0.0155	-0.00125	-0.24354
0.72905	0.001907	0.00286102	-0.0369	-0.01532	-0.00095	-0.2445
0.735717	0.002503	0.0026226	-0.03684	-0.0152	-0.00083	-0.24557
0.742383	0.003099	0.0025034	-0.03725	-0.01526	-0.00095	-0.24664
0.74905	0.003457	0.00244379	-0.03797	-0.01544	-0.00113	-0.2476
0.755717	0.003576	0.0025034	-0.03856	-0.01562	-0.00137	-0.24855
0.762383	0.003457	0.002563	-0.03892	-0.01585	-0.00137	-0.24956
0.76905	0.003159	0.00274181	-0.03886	-0.01603	-0.00125	-0.25088
0.775717	0.002861	0.00298023	-0.03874	-0.01615	-0.00095	-0.25249
0.782383	0.002623	0.00321865	-0.03874	-0.01615	-0.0006	-0.25439
0.78905	0.002503	0.00345707	-0.0391	-0.01615	-0.00036	-0.25636
0.795717	0.002384	0.00369549	-0.03982	-0.01609	-0.00024	-0.25815
0.802383	0.002265	0.0038147	-0.04077	-0.01603	-0.00048	-0.25964
0.80905	0.002146	0.0038147	-0.04184	-0.01585	-0.00095	-0.26071
0.815717	0.002146	0.00375509	-0.04268	-0.01568	-0.00167	-0.26155
0.822383	0.002325	0.00363588	-0.04327	-0.01574	-0.00238	-0.2622
0.82905	0.002801	0.00339746	-0.04345	-0.01597	-0.00292	-0.26298
0.835717	0.003517	0.00309944	-0.04333	-0.01633	-0.00316	-0.26405
0.842383	0.004232	0.00286102	-0.04297	-0.01663	-0.00298	-0.2653
0.84905	0.004828	0.0026226	-0.04262	-0.01681	-0.00256	-0.26655
0.855717	0.004888	0.00238419	-0.0425	-0.01687	-0.00209	-0.26757
0.862383	0.004411	0.00232458	-0.04274	-0.01693	-0.00179	-0.26828
0.86905	0.003576	0.00226498	-0.04333	-0.01693	-0.00167	-0.26888
0.875717	0.002682	0.00238419	-0.04417	-0.01681	-0.00173	-0.26959
0.882383	0.002027	0.002563	-0.04518	-0.01657	-0.00191	-0.27049
0.88905	0.001848	0.00286102	-0.04619	-0.01639	-0.00226	-0.27162
0.895717	0.002086	0.00315905	-0.04703	-0.01615	-0.00274	-0.27281
0.902383	0.002563	0.00351667	-0.04768	-0.01609	-0.00322	-0.27388
0.90905	0.003159	0.0038743	-0.0481	-0.01597	-0.0037	-0.27472
0.915717	0.003874	0.00429153	-0.04828	-0.01585	-0.00405	-0.27549
0.922383	0.004649	0.00464916	-0.04834	-0.01574	-0.00423	-0.27621
0.92905	0.005424	0.00500679	-0.04852	-0.01562	-0.00423	-0.27698
0.935717	0.00608	0.00542402	-0.04864	-0.01544	-0.00399	-0.27776
0.942383	0.006378	0.00578165	-0.04882	-0.01526	-0.0037	-0.27853
0.94905	0.006318	0.00613928	-0.04905	-0.01502	-0.00346	-0.27931
0.955717	0.00596	0.00649691	-0.04941	-0.01484	-0.0034	-0.28008
0.962383	0.005543	0.00679493	-0.04995	-0.01478	-0.00346	-0.28092
0.96905	0.005305	0.00697374	-0.05084	-0.01496	-0.0037	-0.28187
0.975717	0.005186	0.00709295	-0.0518	-0.01538	-0.00387	-0.28288
0.982383	0.005245	0.00709295	-0.05257	-0.0158	-0.00387	-0.28402
0.98905	0.005305	0.00691414	-0.05305	-0.01603	-0.00381	-0.28515
0.995717	0.005364	0.00661612	-0.05323	-0.01591	-0.00376	-0.28616
1.00238	0.005305	0.00619888	-0.05323	-0.01568	-0.00399	-0.28712
1.00905	0.005364	0.00572205	-0.05317	-0.01532	-0.00447	-0.28783
1.01572	0.005543	0.005126	-0.05335	-0.01514	-0.00513	-0.28843
1.02238	0.00596	0.00452995	-0.05364	-0.01508	-0.0056	-0.28914
1.02905	0.006318	0.00399351	-0.05418	-0.01508	-0.00578	-0.28998
1.03572	0.006616	0.00345707	-0.0549	-0.0152	-0.00566	-0.29105
1.04238	0.006735	0.00303984	-0.05579	-0.01532	-0.00542	-0.29224
1.04905	0.006914	0.00268221	-0.0568	-0.01556	-0.00525	-0.29337
1.05572	0.007212	0.0025034	-0.05794	-0.0158	-0.00525	-0.29439
1.06238	0.007689	0.00232458	-0.05895	-0.01597	-0.0053	-0.29522
1.06905	0.008285	0.00226498	-0.05984	-0.01609	-0.00536	-0.29594
1.07572	0.008762	0.00226498	-0.06056	-0.01609	-0.0053	-0.29665
1.08238	0.009	0.00232458	-0.06121	-0.01615	-0.00513	-0.29743
1.08905	0.009	0.00244379	-0.06175	-0.01645	-0.00501	-0.2982
1.09572	0.008762	0.002563	-0.06217	-0.01699	-0.00513	-0.29892
1.10238	0.008285	0.00274181	-0.06253	-0.01758	-0.0056	-0.29951
1.10905	0.007808	0.00298023	-0.0627	-0.01806	-0.00626	-0.30005
1.11572	0.007391	0.00315905	-0.06288	-0.01806	-0.00685	-0.30071
1.12238	0.007093	0.00339746	-0.06324	-0.01758	-0.00727	-0.30154
1.12905	0.007033	0.00357628	-0.06378	-0.01687	-0.00733	-0.30255
1.13572	0.007033	0.00375509	-0.06461	-0.01609	-0.00709	-0.30375
1.14238	0.007093	0.0038743	-0.06551	-0.01568	-0.00685	-0.305
1.14905	0.006974	0.0038743	-0.0664	-0.01556	-0.00662	-0.30625
1.15572	0.006795	0.0038743	-0.067	-0.01568	-0.00656	-0.30744
1.16238	0.006557	0.00375509	-0.06735	-0.01591	-0.00656	-0.30845
1.16905	0.006378	0.00357628	-0.06747	-0.01621	-0.0065	-0.30929
1.17572	0.006437	0.00333786	-0.06747	-0.01633	-0.00638	-0.31
1.18238	0.006735	0.00309944	-0.06741	-0.01633	-0.00614	-0.31072
1.18905	0.007212	0.00292063	-0.06729	-0.01621	-0.00578	-0.31149
1.19572	0.007629	0.00268221	-0.06717	-0.01615	-0.0053	-0.31215
1.20238	0.007927	0.0026226	-0.06717	-0.01615	-0.00489	-0.31269
1.20905	0.008047	0.002563	-0.06735	-0.01621	-0.00459	-0.31292
1.21572	0.007987	0.00268221	-0.06759	-0.01633	-0.00441	-0.31304
1.22238	0.007749	0.00286102	-0.06789	-0.01621	-0.00435	-0.3131
1.22905	0.00751	0.00321865	-0.06813	-0.01597	-0.00459	-0.31316
1.23572	0.007153	0.00357628	-0.06837	-0.01556	-0.00507	-0.31334
1.24238	0.006914	0.00399351	-0.06849	-0.0152	-0.00572	-0.31358
1.24905	0.007033	0.00441074	-0.06855	-0.01508	-0.0065	-0.31376
1.25572	0.007451	0.00482798	-0.06855	-0.0152	-0.00715	-0.314
1.26238	0.008166	0.00524521	-0.06849	-0.0155	-0.00751	-0.31418
1.26905	0.008821	0.00554323	-0.06855	-0.0158	-0.00757	-0.31424
1.27572	0.00912	0.00578165	-0.06884	-0.01591	-0.00739	-0.31406
1.28238	0.008941	0.00590086	-0.06944	-0.0158	-0.00709	-0.31376
1.28905	0.008523	0.00590086	-0.07015	-0.0155	-0.00691	-0.3134
1.29572	0.008106	0.00584126	-0.07087	-0.01526	-0.00691	-0.3131
1.30238	0.007927	0.00578165	-0.07129	-0.01514	-0.00703	-0.31298
1.30905	0.007987	0.00566244	-0.07147	-0.01526	-0.00709	-0.3131
1.31572	0.008106	0.00554323	-0.07141	-0.01544	-0.00709	-0.31346
1.32238	0.008225	0.00542402	-0.07123	-0.01562	-0.00715	-0.314
1.32905	0.008225	0.00530481	-0.07111	-0.01556	-0.00733	-0.31465
1.33572	0.008106	0.00524521	-0.07117	-0.0152	-0.00769	-0.31525
1.34238	0.007868	0.0051856	-0.07147	-0.01454	-0.00805	-0.31573
1.34905	0.007689	0.005126	-0.07206	-0.01371	-0.00799	-0.31602
1.35572	0.00751	0.0051856	-0.07266	-0.0127	-0.00757	-0.31614
1.36238	0.007451	0.00524521	-0.07308	-0.01186	-0.00674	-0.3162
1.36905	0.007629	0.00536442	-0.07325	-0.01121	-0.00596	-0.31602
1.37572	0.007927	0.00554323	-0.07319	-0.01079	-0.00542	-0.31555
1.38238	0.008285	0.00572205	-0.07313	-0.01049	-0.0053	-0.31471
1.38905	0.008643	0.00596046	-0.07319	-0.01019	-0.00542	-0.31346
1.39572	0.008941	0.00625849	-0.07349	-0.00978	-0.00566	-0.31167
1.40238	0.009179	0.00655651	-0.07391	-0.00936	-0.00584	-0.30923
1.40905	0.009418	0.00679493	-0.07439	-0.00912	-0.00602	-0.30589
1.41572	0.009537	0.00703335	-0.07486	-0.00918	-0.00626	-0.3016
1.42238	0.009596	0.00727177	-0.07534	-0.00936	-0.00668	-0.29635
1.42905	0.009716	0.00745058	-0.07582	-0.00966	-0.00721	-0.29039
1.43572	0.009954	0.00762939	-0.07623	-0.00989	-0.00775	-0.2839
1.44238	0.010252	0.0077486	-0.07653	-0.01019	-0.00811	-0.2771
1.44905	0.01061	0.00792742	-0.07671	-0.01037	-0.00805	-0.27013
1.45572	0.010967	0.00810623	-0.07683	-0.01043	-0.00757	-0.26286
1.46238	0.011146	0.00828505	-0.07701	-0.01043	-0.00691	-0.25517
1.46905	0.011206	0.00840425	-0.07725	-0.01025	-0.00638	-0.24706
1.47572	0.011086	0.00852346	-0.07761	-0.01013	-0.00614	-0.23854
1.48238	0.010967	0.00852346	-0.07826	-0.01001	-0.00638	-0.2299
1.48905	0.011027	0.00846386	-0.07904	-0.00989	-0.00679	-0.22149
1.49572	0.011206	0.00828505	-0.08005	-0.00966	-0.00703	-0.2138
1.50238	0.011504	0.00804663	-0.08112	-0.00936	-0.00697	-0.20707
1.50905	0.011742	0.0077486	-0.08214	-0.00912	-0.00674	-0.20134
1.51572	0.011802	0.00739098	-0.08291	-0.009	-0.00644	-0.19646
1.52238	0.011623	0.00703335	-0.08351	-0.00912	-0.0065	-0.19222
1.52905	0.011265	0.00673532	-0.0838	-0.00942	-0.00703	-0.18853
1.53572	0.010788	0.00649691	-0.08398	-0.00978	-0.00781	-0.18531
1.54238	0.010252	0.0063777	-0.0841	-0.01001	-0.00864	-0.18263
1.54905	0.009954	0.0063777	-0.0844	-0.01019	-0.00924	-0.18048
1.55572	0.009894	0.0064373	-0.08494	-0.01043	-0.00942	-0.17887
1.56238	0.010312	0.00661612	-0.08553	-0.01073	-0.00918	-0.17756
1.56905	0.011086	0.00685453	-0.08619	-0.01097	-0.00864	-0.17631
1.57572	0.012159	0.00709295	-0.08678	-0.01109	-0.00811	-0.17524
1.58238	0.01353	0.00739098	-0.0872	-0.01085	-0.00775	-0.17428
1.58905	0.01514	0.0077486	-0.08744	-0.01031	-0.00757	-0.17363
1.59572	0.017047	0.00810623	-0.08726	-0.0096	-0.00727	-0.17339
1.60238	0.019729	0.00852346	-0.08661	-0.00876	-0.00644	-0.17351
1.60905	0.02408	0.00905991	-0.08506	-0.00775	-0.00489	-0.17381
1.61572	0.033379	0.00965595	-0.08148	-0.00656	-0.00215	-0.17399
1.62238	0.058055	0.0103712	-0.07135	-0.00483	0.00304	-0.17399
1.62905	0.127912	0.0112653	-0.03755	-0.00125	0.016272	-0.17369
1.63572	0.312567	0.0122189	0.069439	0.008702	0.057161	-0.17309
1.64238	0.744462	0.0133514	0.362337	0.039399	0.179291	-0.17178
1.64905	1.63251	0.0146031	1.04588	0.125766	0.49746	-0.16862
1.65572	3.25131	0.0158548	2.42633	0.337183	1.21051	-0.16069
1.66238	5.90044	0.0171661	4.88544	0.786662	2.60282	-0.14138
1.66905	9.84395	0.0184774	8.81499	1.62745	5.01293	-0.09829
1.67572	15.2503	0.0197291	14.53	3.03185	8.77315	-0.01043
1.68238	22.1546	0.0209808	22.1892	5.15634	14.1388	0.153482
1.68905	30.4512	0.0221133	31.7497	8.10486	21.2327	0.434339
1.69572	39.9101	0.0232458	42.9652	11.9039	30.0192	0.87887
1.70238	50.2109	0.0243783	55.4264	16.4974	40.3085	1.53285
1.70905	60.9813	0.0255704	68.6278	21.7606	51.7861	2.43193
1.71572	71.8399	0.0268221	82.0429	27.5239	64.0533	3.5941
1.72238	82.4389	0.0282526	95.1906	33.6005	76.6758	5.01472
1.72905	92.499	0.0299811	107.683	39.8114	89.23	6.66779
1.73572	101.83	0.0321865	119.251	46.0064	101.346	8.51297
1.74238	110.333	0.0348687	129.74	52.0816	112.736	10.5077
1.74905	117.982	0.0383258	139.103	57.9897	123.211	12.6244
1.75572	124.806	0.0428557	147.372	63.743	132.681	14.8708
1.76238	130.858	0.0486374	154.635	69.4082	141.141	17.3091
1.76905	136.205	0.056088	161.005	75.0907	148.643	20.0691
1.77572	140.911	0.0655651	166.595	80.9142	155.271	23.3464
1.78238	145.024	0.0775456	171.491	86.9961	161.11	27.3822
1.78905	148.572	0.0925064	175.739	93.424	166.218	32.4278
1.79572	151.557	0.110924	179.333	100.237	170.616	38.7034
1.80238	153.946	0.133216	182.227	107.412	174.283	46.3662
1.80905	155.679	0.15986	184.337	114.868	177.163	55.4974
1.81572	156.675	0.191033	185.564	122.464	179.182	66.1098
1.82238	156.845	0.226855	185.808	130.023	180.26	78.1719
1.82905	156.113	0.267029	184.985	137.354	180.328	91.6414
1.83572	154.43	0.310957	183.048	144.291	179.35	106.504
1.84238	151.8	0.357747	180.007	150.741	177.333	122.806
1.84905	148.291	0.405967	175.951	156.735	174.357	140.653
1.85572	144.04	0.453889	171.051	162.438	170.569	160.152
1.86238	139.232	0.499547	165.536	168.096	166.18	181.26
1.86905	134.047	0.540793	159.643	173.903	161.408	203.583
1.87572	128.61	0.575423	153.54	179.832	156.42	226.192
1.88238	122.945	0.60153	147.268	185.5	151.269	247.568
1.88905	116.964	0.617564	140.73	190.146	145.87	265.757
1.89572	110.519	0.62263	133.729	192.768	140.021	278.728
1.90238	103.47	0.616491	126.059	192.37	133.479	284.835
1.90905	95.7758	0.599504	117.6	188.25	126.054	283.212
1.91572	87.5511	0.572741	108.383	180.2	117.691	273.966
1.92238	79.071	0.537813	98.6168	168.563	108.514	258.108
1.92905	70.7132	0.496805	88.6393	154.133	98.8073	237.269
1.93572	62.8588	0.451922	78.8481	137.951	88.953	213.326
1.94238	55.7936	0.405312	69.6127	121.085	79.3426	188.058
1.94905	49.652	0.358939	61.2105	104.463	70.3077	162.934
1.95572	44.4214	0.314414	53.7986	88.7871	62.0821	139.025
1.96238	40.001	0.272751	47.4225	74.5124	54.801	117.024
1.96905	36.2692	0.234604	42.0489	61.8719	48.5246	97.3141
1.97572	33.1242	0.200033	37.5972	50.9179	43.257	80.0469
1.98238	30.4844	0.1688	33.9582	41.5822	38.9514	65.2198
1.98905	28.2635	0.14025	31.0009	33.7417	35.5023	52.7332
1.99572	26.3481	0.113666	28.5745	27.2695	32.7385	42.4282
2.00238	24.6025	0.0882745	26.5159	22.0548	30.4344	34.1029
2.00905	22.8979	0.0633597	24.669	17.9908	28.349	27.5204
2.01572	21.148	0.038445	22.9089	14.946	26.2803	22.4198
2.02238	19.3256	0.0132918	21.1572	12.7504	24.1119	18.5367
2.02905	17.4519	-0.0121593	19.3828	11.2062	21.8262	15.6321
2.03572	15.5716	-0.0375509	17.5877	10.1189	19.4785	13.5148
2.04238	13.7305	-0.0624657	15.7919	9.32658	17.1542	12.0454
2.04905	11.9643	-0.0861883	14.0225	8.71575	14.9316	11.1212
2.05572	10.3012	-0.108063	12.3099	8.21972	12.8647	10.6483
2.06238	8.76749	-0.127256	10.6872	7.80761	10.9853	10.519
2.06905	7.38674	-0.142991	9.18758	7.47162	9.31138	10.6026
2.07572	6.17611	-0.154674	7.83765	7.21526	7.8519	10.7563
2.08238	5.14239	-0.161707	6.65283	7.04485	6.6058	10.8466
2.08905	4.28075	-0.163853	5.63592	6.96188	5.56219	10.7719
2.09572	3.57681	-0.160933	4.77916	6.95813	4.70179	10.4766
2.10238	3.00997	-0.153065	4.06784	7.01296	4.00031	9.95165
2.10905	2.55674	-0.140727	3.48347	7.09325	3.43144	9.22584
2.11572	2.19387	-0.124454	3.00652	7.15601	2.97004	8.35174
2.12238	1.90097	-0.105023	2.61784	7.15494	2.5937	7.39062
2.12905	1.66166	-0.0834465	2.30032	7.05004	2.28399	6.40059
2.13572	1.46383	-0.0607371	2.03949	6.81788	2.0265	5.42873
2.14238	1.29908	-0.0380278	1.8236	6.45798	1.81031	4.5076
2.14905	1.16146	-0.0163913	1.64372	5.99247	1.62756	3.65627
2.15572	1.04654	0.00333786	1.49292	5.45901	1.47218	2.88326
2.16238	0.950277	0.020206	1.3656	4.90069	1.33926	2.19035
2.16905	0.868976	0.033617	1.25712	4.3568	1.22452	1.57595
2.17572	0.798702	0.043273	1.16307	3.85719	1.12367	1.03664
2.18238	0.735879	0.0488758	1.0792	3.41952	1.03265	0.566602
2.18905	0.677228	0.0504851	1.00172	3.04771	0.947773	0.155807
2.19572	0.620365	0.0482202	0.927567	2.7312	0.866413	-0.21124
2.20238	0.563979	0.0423789	0.85485	2.44796	0.78702	-0.55259
2.20905	0.507891	0.0333786	0.782728	2.17217	0.709534	-0.88155
2.21572	0.45222	0.0216961	0.710905	1.88535	0.634313	-1.19811
2.22238	0.397265	0.0077486	0.639141	1.58548	0.561595	-1.48642
2.22905	0.342369	-0.0077486	0.566423	1.28806	0.490785	-1.72091
2.23572	0.286222	-0.0243187	0.491381	1.01751	0.419676	-1.8791
2.24238	0.226855	-0.041306	0.412822	0.794232	0.345528	-1.95444
2.24905	0.162959	-0.0581145	0.330806	0.625551	0.266612	-1.95897
2.25572	0.094533	-0.074327	0.246644	0.504911	0.183225	-1.917
2.26238	0.023365	-0.0894666	0.163138	0.418246	0.098407	-1.85412
2.26905	-0.0475	-0.103355	0.083327	0.351489	0.016809	-1.78891
2.27572	-0.11486	-0.115991	0.009656	0.295699	-0.05698	-1.73044
2.28238	-0.17619	-0.127733	-0.05627	0.246644	-0.12022	-1.68109
2.28905	-0.23031	-0.139058	-0.1139	0.203013	-0.1722	-1.64038
2.29572	-0.27692	-0.150919	-0.16326	0.164092	-0.21374	-1.6073
2.30238	-0.3162	-0.16427	-0.2048	0.129163	-0.24652	-1.58113
2.30905	-0.34869	-0.180125	-0.23896	0.097275	-0.27204	-1.56116
2.31572	-0.37491	-0.199497	-0.26655	0.067592	-0.29159	-1.5468
2.32238	-0.3956	-0.223279	-0.28843	0.039339	-0.30601	-1.5375
2.32905	-0.41175	-0.251889	-0.30541	0.011981	-0.31608	-1.5325
2.33572	-0.42439	-0.285447	-0.31847	-0.0149	-0.3227	-1.531
2.34238	-0.4341	-0.323653	-0.32836	-0.0416	-0.32669	-1.53244
2.34905	-0.44149	-0.365794	-0.33581	-0.06813	-0.32884	-1.53589
2.35572	-0.44686	-0.410676	-0.34142	-0.09441	-0.33003	-1.5406
2.36238	-0.45061	-0.456989	-0.34577	-0.12034	-0.33057	-1.5462
2.36905	-0.45317	-0.503182	-0.34934	-0.14579	-0.33098	-1.55216
2.37572	-0.45508	-0.547767	-0.35244	-0.17059	-0.3314	-1.55818
2.38238	-0.45663	-0.589192	-0.35518	-0.19467	-0.33194	-1.56385
2.38905	-0.45782	-0.626326	-0.35763	-0.2178	-0.33236	-1.56856
2.39572	-0.45866	-0.657976	-0.35942	-0.23967	-0.332	-1.5716
2.40238	-0.45902	-0.683188	-0.36007	-0.25994	-0.32967	-1.57213
2.40905	-0.45842	-0.701368	-0.35876	-0.27812	-0.32407	-1.56909
2.41572	-0.45633	-0.711739	-0.35441	-0.29349	-0.31352	-1.5614
2.42238	-0.45174	-0.713766	-0.34529	-0.30494	-0.29629	-1.54746
2.42905	-0.4434	-0.706792	-0.32967	-0.31102	-0.27043	-1.52528
2.43572	-0.42969	-0.690043	-0.30565	-0.31	-0.23431	-1.4925
2.44238	-0.40901	-0.662744	-0.27132	-0.30029	-0.18603	-1.44631
2.44905	-0.37974	-0.623763	-0.22471	-0.28032	-0.12398	-1.38396
2.45572	-0.3401	-0.572026	-0.16356	-0.24873	-0.04625	-1.30296
2.46238	-0.28867	-0.506341	-0.085	-0.20421	0.049412	-1.20139
2.46905	-0.22376	-0.425816	0.014782	-0.14526	0.165582	-1.07741
2.47572	-0.14359	-0.329733	0.140011	-0.0701	0.304997	-0.92906
2.48238	-0.04601	-0.218213	0.295043	0.023305	0.469387	-0.7543
2.48905	0.071406	-0.092268	0.482678	0.136793	0.65887	-0.55063
2.49572	0.211	0.0452995	0.703514	0.271559	0.870705	-0.31585
2.50238	0.374019	0.189841	0.954628	0.427604	1.09965	-0.04876
2.50905	0.559866	0.334322	1.22929	0.603318	1.33818	0.251055
2.51572	0.765264	0.469565	1.51777	0.795245	1.57702	0.58341
2.52238	0.984788	0.58502	1.80709	0.998616	1.80411	0.949025
2.52905	1.21039	0.669599	2.07955	1.20753	2.00176	1.3513
2.53572	1.43087	0.71317	2.30926	1.41382	2.14398	1.79529
2.54238	1.62911	0.707507	2.46102	1.6045	2.19935	2.28417
2.54905	1.77997	0.648081	2.49612	1.75971	2.14142	2.81364
2.55572	1.85245	0.53519	2.38621	1.85502	1.96189	3.36832
2.56238	1.81884	0.374615	2.12955	1.86902	1.68091	3.92348
2.56905	1.66768	0.17786	1.75923	1.79315	1.34689	4.45092
2.57572	1.41388	-0.0386834	1.33872	1.63877	1.02484	4.92698
2.58238	1.09994	-0.255466	0.943303	1.43748	0.778317	5.33736
2.58905	0.786066	-0.45222	0.638306	1.23471	0.65434	5.67615
2.59572	0.533164	-0.610292	0.464559	1.07998	0.673532	5.94103
2.60238	0.387371	-0.714839	0.433147	1.01721	0.826299	6.12843
2.60905	0.370324	-0.756443	0.526965	1.07574	1.07515	6.23047
2.61572	0.475228	-0.732243	0.707209	1.26111	1.36447	6.23536
2.62238	0.670075	-0.646293	0.923336	1.55062	1.63352	6.13153
2.62905	0.906587	-0.508726	1.12385	1.89602	1.83159	5.91356
2.63572	1.13207	-0.334561	1.26761	2.23482	1.9291	5.58662
2.64238	1.3023	-0.141382	1.33181	2.50757	1.92046	5.16802
2.64905	1.39087	0.0526309	1.31339	2.67273	1.81949	4.68457
2.65572	1.39153	0.231266	1.22446	2.71404	1.65111	4.1666
2.66238	1.31452	0.381649	1.0854	2.63858	1.44374	3.64202
2.66905	1.18011	0.495315	0.918388	2.4696	1.22338	3.1333
2.67572	1.01197	0.56845	0.743747	2.2378	1.01095	2.65706
2.68238	0.832319	0.60153	0.57745	1.9744	0.820875	2.22552
2.68905	0.659227	0.598848	0.430346	1.70684	0.661314	1.84733
2.69572	0.505209	0.567138	0.308275	1.45644	0.534773	1.52767
2.70238	0.377238	0.514507	0.212729	1.23721	0.439525	1.26737
2.70905	0.27746	0.449479	0.141859	1.05649	0.371158	1.06323
2.71572	0.204325	0.379503	0.09191	0.915289	0.32419	0.908434
2.72238	0.154078	0.310957	0.058532	0.810444	0.293195	0.794411
2.72905	0.121891	0.248134	0.037372	0.736296	0.273466	0.712156
2.73572	0.102997	0.193775	0.024736	0.686169	0.261307	0.653386
2.74238	0.093162	0.149071	0.017762	0.653923	0.253916	0.611305
2.74905	0.088871	0.113964	0.014305	0.634313	0.249326	0.58043
2.75572	0.087857	0.0875592	0.012934	0.623167	0.246167	0.556707
2.76238	0.088394	0.0686646	0.012636	0.617445	0.243664	0.537276
2.76905	0.089526	0.0556707	0.012696	0.615001	0.241458	0.520408
2.77572	0.090659	0.0471473	0.012577	0.614345	0.239134	0.504971
2.78238	0.091553	0.0418425	0.01204	0.614464	0.23663	0.490427
2.78905	0.09203	0.0388026	0.010788	0.614643	0.233769	0.476718
2.79572	0.092149	0.0371337	0.008881	0.614345	0.230491	0.463784
2.80238	0.091851	0.0363588	0.006378	0.613511	0.227034	0.451684
2.80905	0.091255	0.03618	0.003517	0.612259	0.223696	0.4403
2.81572	0.09042	0.0362992	0.000536	0.610948	0.220656	0.429511
2.82238	0.089467	0.0365376	-0.00238	0.609815	0.218153	0.419021
2.82905	0.088394	0.0368953	-0.00525	0.60904	0.216067	0.408709
2.83572	0.087142	0.0372529	-0.00793	0.608444	0.214458	0.398576
2.84238	0.085771	0.0376105	-0.01061	0.607848	0.213087	0.388563
2.84905	0.084519	0.0379682	-0.01317	0.607133	0.211895	0.378788
2.85572	0.083506	0.0382066	-0.0155	0.606179	0.210762	0.369132
2.86238	0.083148	0.038445	-0.0174	0.605226	0.20963	0.359416
2.86905	0.083506	0.0386238	-0.01884	0.604451	0.208259	0.3497
2.87572	0.084579	0.0386834	-0.01973	0.603914	0.206649	0.339985
2.88238	0.086069	0.038743	-0.02033	0.603616	0.204682	0.330389
2.88905	0.087738	0.0386238	-0.02074	0.603199	0.202239	0.32109
2.89572	0.089169	0.0385046	-0.02122	0.602424	0.199437	0.31203
2.90238	0.090182	0.0382662	-0.02187	0.601172	0.196457	0.30309
2.90905	0.09048	0.0380278	-0.02289	0.599384	0.193775	0.293911
2.91572	0.090063	0.0377297	-0.02438	0.597239	0.192106	0.284433
2.92238	0.089049	0.0373721	-0.02611	0.594854	0.192285	0.274539
2.92905	0.087738	0.0370741	-0.02742	0.592351	0.195444	0.264347
2.93572	0.086546	0.0367761	-0.02748	0.589848	0.202715	0.254273
2.94238	0.086188	0.0365376	-0.0248	0.587463	0.215352	0.244737
2.94905	0.08744	0.0364184	-0.0177	0.585258	0.234246	0.236154
2.95572	0.091434	0.0363588	-0.00435	0.583231	0.259638	0.228703
2.96238	0.099421	0.0364184	0.017107	0.581503	0.290394	0.222564
2.96905	0.112891	0.0366569	0.047982	0.580013	0.324428	0.217795
2.97572	0.132918	0.0370145	0.088215	0.57894	0.358164	0.214696
2.98238	0.159979	0.0374913	0.136375	0.578523	0.387847	0.213802
2.98905	0.193179	0.0382066	0.188887	0.579178	0.409782	0.21565
2.99572	0.230551	0.0391603	0.240564	0.581324	0.421464	0.220835
3.00238	0.268638	0.0402927	0.285566	0.585437	0.421762	0.229418
3.00905	0.303626	0.0417233	0.318527	0.591874	0.411093	0.240982
3.01572	0.3317	0.0435114	0.335813	0.600994	0.391364	0.254273
3.02238	0.349641	0.045538	0.335932	0.612319	0.365138	0.267744
3.02905	0.355661	0.0479221	0.319839	0.625193	0.335634	0.279367
3.03572	0.349402	0.0505447	0.290334	0.638247	0.305712	0.287414
3.04238	0.332177	0.0534058	0.251412	0.650048	0.277758	0.290513
3.04905	0.306368	0.0563264	0.207722	0.659287	0.253141	0.288129
3.05572	0.275433	0.059247	0.163436	0.664949	0.232458	0.280321
3.06238	0.242651	0.0619888	0.121772	0.666678	0.21559	0.267863
3.06905	0.210881	0.0644326	0.084758	0.664413	0.202119	0.25183
3.07572	0.182211	0.0663996	0.053346	0.658631	0.191569	0.233352
3.08238	0.157773	0.0678897	0.027478	0.649929	0.183225	0.213683
3.08905	0.137985	0.0687242	0.006676	0.63926	0.176728	0.193954
3.09572	0.122726	0.0689626	-0.00948	0.627339	0.171363	0.174999
3.10238	0.111461	0.0686049	-0.02176	0.614762	0.166833	0.157356
3.10905	0.103354	0.0676513	-0.03117	0.601947	0.162721	0.141144
3.11572	0.097454	0.0662208	-0.03862	0.58955	0.158906	0.126123
3.12238	0.092983	0.0644326	-0.04506	0.577927	0.155389	0.112355
3.12905	0.089288	0.0624061	-0.05102	0.567436	0.15229	0.099719
3.13572	0.086188	0.0602603	-0.05674	0.558257	0.149965	0.088453
3.14238	0.083566	0.0581145	-0.06223	0.55027	0.148475	0.078797
3.14905	0.081301	0.0560284	-0.06723	0.543237	0.148118	0.070572
3.15572	0.079274	0.054121	-0.07159	0.537217	0.148654	0.063419
3.16238	0.077248	0.0525117	-0.07498	0.53215	0.149965	0.056803
3.16905	0.075102	0.0510812	-0.07725	0.528157	0.151873	0.050426
3.17572	0.073016	0.0500083	-0.07838	0.525177	0.154078	0.044107
3.18238	0.071287	0.049293	-0.07844	0.522852	0.156283	0.037789
3.18905	0.070393	0.0488162	-0.07772	0.520945	0.15831	0.03171
3.19572	0.070274	0.0486374	-0.07665	0.519156	0.1598	0.025988
3.20238	0.07093	0.0487566	-0.0754	0.517547	0.160694	0.020623
3.20905	0.072062	0.048995	-0.07433	0.516176	0.160754	0.015438
3.21572	0.073493	0.0494122	-0.07373	0.515103	0.159979	0.01055
3.22238	0.074863	0.0498891	-0.07373	0.514269	0.15837	0.005901
3.22905	0.076175	0.0503659	-0.07445	0.513494	0.156045	0.00149
3.23572	0.077307	0.0508428	-0.07576	0.512719	0.153303	-0.00256
3.24238	0.078142	0.0512004	-0.07755	0.511885	0.150502	-0.00632
3.24905	0.078738	0.0514388	-0.07945	0.511229	0.147879	-0.00972
3.25572	0.079095	0.0516176	-0.08136	0.510752	0.145376	-0.01293
3.26238	0.079215	0.0516176	-0.08309	0.510335	0.143111	-0.01603
3.26905	0.079215	0.0514984	-0.08458	0.509799	0.140905	-0.01913
3.27572	0.079036	0.05126	-0.08589	0.508904	0.13876	-0.02229
3.28238	0.078738	0.0509024	-0.08726	0.507534	0.136733	-0.02545
3.28905	0.07844	0.0505447	-0.08881	0.505865	0.134706	-0.02861
3.29572	0.078142	0.0500679	-0.09072	0.503898	0.132561	-0.03183
3.30238	0.077844	0.0496507	-0.09298	0.501812	0.130415	-0.03535
3.30905	0.077426	0.0491738	-0.09561	0.499666	0.12821	-0.03934
3.31572	0.076771	0.0487566	-0.09853	0.49746	0.126064	-0.04387
3.32238	0.075817	0.0483394	-0.10151	0.495017	0.124156	-0.04888
3.32905	0.074804	0.0479817	-0.10437	0.492275	0.122547	-0.05394
3.33572	0.073791	0.0476241	-0.10705	0.489235	0.121176	-0.05901
3.34238	0.072896	0.0473261	-0.10955	0.485897	0.120223	-0.06396
3.34905	0.072062	0.0470281	-0.1117	0.4825	0.119686	-0.06872
3.35572	0.071287	0.0467897	-0.11373	0.479162	0.119388	-0.07349
3.36238	0.070572	0.0465512	-0.11551	0.476003	0.119209	-0.07808
3.36905	0.069797	0.0463128	-0.11712	0.472903	0.118911	-0.08231
3.37572	0.068903	0.0460148	-0.11849	0.469923	0.118256	-0.08601
3.38238	0.067949	0.0457168	-0.11975	0.466943	0.117123	-0.08929
3.38905	0.066996	0.0453591	-0.12094	0.463963	0.115633	-0.09221
3.39572	0.066102	0.0450611	-0.12237	0.460982	0.113904	-0.09519
3.40238	0.065446	0.0447631	-0.12392	0.458002	0.112116	-0.09847
3.40905	0.065088	0.0445247	-0.12547	0.45526	0.110388	-0.10198
3.41572	0.06479	0.0442862	-0.12684	0.452816	0.108778	-0.1055
3.42238	0.064313	0.0440478	-0.12797	0.450671	0.10705	-0.10878
3.42905	0.063419	0.0439286	-0.12904	0.448763	0.105143	-0.11164
3.43572	0.062108	0.0437498	-0.13041	0.446856	0.102997	-0.11432
3.44238	0.060499	0.0435114	-0.13214	0.444889	0.100791	-0.11706
3.44905	0.058949	0.043273	-0.13429	0.442922	0.098765	-0.12004
3.45572	0.057638	0.0429153	-0.13655	0.440836	0.097215	-0.12314
3.46238	0.056624	0.0424981	-0.13876	0.438631	0.096202	-0.12618
3.46905	0.055909	0.0420809	-0.14073	0.436306	0.095665	-0.1291
3.47572	0.055194	0.041604	-0.14251	0.433743	0.095367	-0.13173
3.48238	0.054359	0.0411272	-0.14418	0.431061	0.095129	-0.13417
3.48905	0.053346	0.04071	-0.14579	0.428259	0.09501	-0.13638
3.49572	0.052333	0.0403523	-0.14752	0.425577	0.095069	-0.13834
3.50238	0.051618	0.0400543	-0.14925	0.422955	0.095725	-0.14019
3.50905	0.05132	0.0398159	-0.15086	0.420392	0.097275	-0.14216
3.51572	0.051379	0.0397563	-0.15205	0.418007	0.099897	-0.14436
3.52238	0.051677	0.0396967	-0.15265	0.415742	0.103593	-0.14693
3.52905	0.051975	0.0396967	-0.15265	0.413716	0.108242	-0.14967
3.53572	0.052392	0.0397563	-0.15187	0.411928	0.113845	-0.15235
3.54238	0.053108	0.0398159	-0.15032	0.410259	0.120044	-0.15467
3.54905	0.054359	0.0398755	-0.14782	0.408649	0.1266	-0.15664
3.55572	0.056267	0.0399351	-0.14412	0.406981	0.133157	-0.15837
3.56238	0.059009	0.0399947	-0.13918	0.405312	0.139177	-0.15998
3.56905	0.062525	0.0399947	-0.13292	0.403643	0.143945	-0.16141
3.57572	0.067055	0.0399351	-0.12559	0.401974	0.147045	-0.1626
3.58238	0.072598	0.0398159	-0.11748	0.400126	0.148058	-0.16344
3.58905	0.079155	0.0396967	-0.10914	0.398219	0.146866	-0.16373
3.59572	0.086248	0.0395179	-0.10121	0.396311	0.143826	-0.16361
3.60238	0.093281	0.0393987	-0.09447	0.394464	0.139415	-0.16302
3.60905	0.09948	0.0392199	-0.08935	0.392854	0.13417	-0.1623
3.61572	0.104368	0.0391603	-0.08649	0.391543	0.128686	-0.16153
3.62238	0.107527	0.0392199	-0.08613	0.39047	0.123441	-0.16093
3.62905	0.108838	0.0393391	-0.08839	0.389516	0.118613	-0.16075
3.63572	0.108421	0.0395775	-0.09328	0.388741	0.114381	-0.16117
3.64238	0.106335	0.0399351	-0.10031	0.388086	0.110745	-0.16236
3.64905	0.102758	0.0403523	-0.10878	0.387609	0.107706	-0.16427
3.65572	0.09799	0.0408292	-0.11772	0.387371	0.105143	-0.16695
3.66238	0.092387	0.0412464	-0.12642	0.38743	0.103116	-0.17011
3.66905	0.086367	0.0417233	-0.13435	0.387549	0.101686	-0.17351
3.67572	0.080466	0.0421405	-0.14138	0.387728	0.100911	-0.17703
3.68238	0.075161	0.0425577	-0.14746	0.387728	0.100791	-0.18042
3.68905	0.070632	0.0429749	-0.15253	0.38749	0.101149	-0.18376
3.69572	0.066698	0.0434518	-0.15664	0.386894	0.101864	-0.18692
3.70238	0.063241	0.0439286	-0.15974	0.38588	0.102639	-0.18996
3.70905	0.06026	0.0444055	-0.16218	0.384331	0.103354	-0.19294
3.71572	0.057876	0.0450015	-0.16415	0.382304	0.103951	-0.19568
3.72238	0.056148	0.0457168	-0.166	0.37986	0.104249	-0.19813
3.72905	0.055134	0.0464916	-0.16779	0.376999	0.104189	-0.20045
3.73572	0.054538	0.0473857	-0.16922	0.37384	0.103712	-0.20248
3.74238	0.054181	0.048399	-0.16999	0.370681	0.102758	-0.20444
3.74905	0.054061	0.0494719	-0.16993	0.36782	0.101507	-0.20629
3.75572	0.054061	0.0506043	-0.16904	0.365436	0.100136	-0.20802
3.76238	0.054359	0.0517368	-0.16773	0.363827	0.098646	-0.20957
3.76905	0.054896	0.0528693	-0.16624	0.362754	0.097036	-0.21094
3.77572	0.055611	0.0539422	-0.16487	0.361979	0.095129	-0.21219
3.78238	0.056624	0.0548959	-0.16373	0.361025	0.093043	-0.21338
3.78905	0.057936	0.0557303	-0.16278	0.359833	0.090837	-0.21452
3.79572	0.059545	0.0563264	-0.16212	0.358284	0.088692	-0.21565
3.80238	0.061452	0.056684	-0.16183	0.356615	0.086725	-0.2169
3.80905	0.063419	0.0568628	-0.16195	0.355005	0.084937	-0.21815
3.81572	0.065327	0.0568628	-0.1626	0.353515	0.083148	-0.21946
3.82238	0.067055	0.0566244	-0.16367	0.352085	0.081301	-0.22095
3.82905	0.068545	0.0562668	-0.1651	0.350714	0.079572	-0.22262
3.83572	0.069916	0.0557303	-0.16677	0.349343	0.077844	-0.22429
3.84238	0.071108	0.0550747	-0.16856	0.347972	0.076234	-0.22602
3.84905	0.072181	0.0543594	-0.17041	0.346363	0.074923	-0.22775
3.85572	0.072956	0.053525	-0.17244	0.344455	0.073671	-0.22948
3.86238	0.073433	0.0526309	-0.17464	0.342369	0.072598	-0.23139
3.86905	0.073612	0.0516772	-0.17703	0.340223	0.071704	-0.23347
3.87572	0.073493	0.0506043	-0.17959	0.338137	0.071049	-0.23574
3.88238	0.073195	0.0495315	-0.18221	0.336349	0.070691	-0.23806
3.88905	0.072598	0.0484586	-0.18466	0.33468	0.070512	-0.24033
3.89572	0.071824	0.0473857	-0.18698	0.33313	0.070512	-0.24259
3.90238	0.070751	0.0463724	-0.18907	0.33164	0.070453	-0.24474
3.90905	0.069559	0.0454783	-0.19097	0.33015	0.070333	-0.2467
3.91572	0.068426	0.0447631	-0.19264	0.32872	0.070333	-0.24831
3.92238	0.067532	0.0441074	-0.19407	0.327408	0.070453	-0.24939
3.92905	0.066936	0.0436306	-0.19526	0.326216	0.07081	-0.25004
3.93572	0.066698	0.0433326	-0.19616	0.324965	0.071228	-0.25046
3.94238	0.066578	0.0431538	-0.1967	0.323474	0.071406	-0.2507
3.94905	0.066459	0.0430942	-0.19699	0.321746	0.071168	-0.25105
3.95572	0.06634	0.0430942	-0.19723	0.319839	0.070393	-0.25153
3.96238	0.06628	0.043273	-0.19771	0.317991	0.069201	-0.25219
3.96905	0.066161	0.0435114	-0.19848	0.316381	0.06789	-0.25308
3.97572	0.065804	0.0438094	-0.19968	0.31513	0.066757	-0.25409
3.98238	0.065029	0.0441074	-0.20111	0.314176	0.065982	-0.25529
3.98905	0.063896	0.0444055	-0.20254	0.313401	0.065506	-0.25648
3.99572	0.062406	0.0447631	-0.20385	0.312686	0.065207	-0.25749
4.00238	0.060916	0.0450611	-0.20492	0.311911	0.064731	-0.25833
4.00905	0.059605	0.0452995	-0.20593	0.311077	0.064075	-0.25904
4.01572	0.058591	0.0454783	-0.20689	0.310123	0.063419	-0.2597
4.02238	0.057697	0.0455976	-0.20778	0.308931	0.063062	-0.26047
4.02905	0.056863	0.0455976	-0.2088	0.307679	0.063181	-0.26155
4.03572	0.055969	0.0455976	-0.20975	0.306368	0.063837	-0.2628
4.04238	0.054955	0.0454783	-0.2107	0.305116	0.06479	-0.26417
4.04905	0.054002	0.0454187	-0.21166	0.303984	0.065625	-0.26572
4.05572	0.053167	0.0452995	-0.21243	0.302911	0.066221	-0.26727
4.06238	0.052452	0.0452399	-0.21303	0.302017	0.066519	-0.2687
4.06905	0.052094	0.0452399	-0.21327	0.301182	0.066757	-0.26989
4.07572	0.052094	0.0452399	-0.21315	0.300586	0.067174	-0.27061
4.08238	0.052631	0.0452995	-0.21273	0.300109	0.067651	-0.27084
4.08905	0.053644	0.0453591	-0.21207	0.299931	0.068009	-0.27078
4.09572	0.054777	0.0454783	-0.21142	0.299752	0.068009	-0.27055
4.10238	0.05585	0.0455976	-0.21112	0.299573	0.067532	-0.27049
4.10905	0.056803	0.0457168	-0.21118	0.299275	0.066698	-0.27061
4.11572	0.057697	0.045836	-0.2116	0.298738	0.065863	-0.2709
4.12238	0.058651	0.0458956	-0.21213	0.298142	0.065148	-0.27114
4.12905	0.059843	0.0460148	-0.21261	0.297606	0.064671	-0.27114
4.13572	0.060976	0.046134	-0.21297	0.297129	0.064313	-0.27072
4.14238	0.06181	0.0463724	-0.21321	0.296712	0.063956	-0.27007
4.14905	0.062227	0.0466108	-0.21356	0.296235	0.063479	-0.26941
4.15572	0.062227	0.0469685	-0.21416	0.295579	0.063062	-0.26894
4.16238	0.062108	0.0473857	-0.21499	0.294685	0.062704	-0.26876
4.16905	0.061929	0.0479221	-0.21595	0.293672	0.062525	-0.26888
4.17572	0.06175	0.0485778	-0.21702	0.292778	0.062406	-0.26906
4.18238	0.061452	0.0492334	-0.21803	0.292003	0.062227	-0.26917
4.18905	0.061095	0.0498891	-0.21887	0.291407	0.06181	-0.26923
4.19572	0.060737	0.0506043	-0.21958	0.29099	0.061333	-0.26923
4.20238	0.060558	0.05126	-0.22018	0.290513	0.060737	-0.26923
4.20905	0.060737	0.051856	-0.22072	0.289977	0.060141	-0.26935
4.21572	0.061333	0.0523329	-0.22143	0.289261	0.059664	-0.26965
4.22238	0.062108	0.0527501	-0.22244	0.288308	0.059128	-0.27019
4.22905	0.062943	0.0530481	-0.22376	0.287235	0.058591	-0.27084
4.23572	0.063479	0.0531673	-0.22519	0.286102	0.058055	-0.27156
4.24238	0.063598	0.0531673	-0.2265	0.285029	0.057638	-0.27227
4.24905	0.063241	0.0529885	-0.22739	0.283957	0.05728	-0.27311
4.25572	0.062466	0.0527501	-0.22805	0.282586	0.057101	-0.27406
4.26238	0.061512	0.0523925	-0.2287	0.280917	0.05722	-0.27525
4.26905	0.060439	0.0519753	-0.22942	0.27889	0.057399	-0.27657
4.27572	0.059485	0.0514984	-0.23037	0.276685	0.057697	-0.278
4.28238	0.058711	0.0510812	-0.23144	0.274718	0.057876	-0.27949
4.28905	0.058115	0.0506639	-0.23252	0.273108	0.057995	-0.28098
4.29572	0.057578	0.0503063	-0.23353	0.271976	0.057936	-0.28253
4.30238	0.057161	0.0500083	-0.23448	0.271142	0.058055	-0.28402
4.30905	0.056922	0.0498891	-0.2352	0.270426	0.058353	-0.28533
4.31572	0.056863	0.0497699	-0.23574	0.269592	0.058889	-0.2864
4.32238	0.056922	0.0497699	-0.23597	0.268638	0.059605	-0.28718
4.32905	0.056922	0.0498295	-0.23615	0.267506	0.06026	-0.28759
4.33572	0.056803	0.0499487	-0.23657	0.266194	0.060737	-0.28789
4.34238	0.056505	0.0500679	-0.23723	0.264823	0.060916	-0.28813
4.34905	0.056267	0.0501871	-0.23824	0.263333	0.060737	-0.28843
4.35572	0.056267	0.0503063	-0.23931	0.261962	0.06032	-0.28867
4.36238	0.056565	0.0504255	-0.24009	0.26083	0.059783	-0.28884
4.36905	0.057101	0.0504851	-0.24045	0.260055	0.059187	-0.28908
4.37572	0.057697	0.0506043	-0.24045	0.259459	0.058651	-0.28926
4.38238	0.058174	0.0506639	-0.24027	0.258923	0.058293	-0.2895
4.38905	0.058472	0.0507832	-0.24021	0.258267	0.057995	-0.28986
4.39572	0.058651	0.0509024	-0.24045	0.257432	0.057697	-0.29027
4.40238	0.05883	0.0510812	-0.24086	0.256598	0.057161	-0.29069
4.40905	0.059068	0.0513196	-0.2414	0.255764	0.056446	-0.29099
4.41572	0.059247	0.0516772	-0.24182	0.255108	0.055611	-0.29123
4.42238	0.059187	0.0521541	-0.24217	0.254512	0.054896	-0.29117
4.42905	0.059009	0.0527501	-0.24253	0.254095	0.0543	-0.29099
4.43572	0.058591	0.0534654	-0.24295	0.254095	0.053763	-0.29057
4.44238	0.058234	0.0542402	-0.24354	0.254393	0.053227	-0.29004
4.44905	0.057936	0.0550747	-0.24438	0.254869	0.052571	-0.28956
4.45572	0.057757	0.0560284	-0.24533	0.255108	0.051796	-0.28932
4.46238	0.057578	0.056982	-0.24641	0.254691	0.050962	-0.28932
4.46905	0.057459	0.0578761	-0.24748	0.253558	0.050187	-0.2895
4.47572	0.057459	0.0587106	-0.24843	0.252008	0.049472	-0.28992
4.48238	0.057578	0.0594854	-0.24921	0.250518	0.048935	-0.29039
4.48905	0.057936	0.0600219	-0.2501	0.249326	0.048399	-0.29075
4.49572	0.058413	0.0603199	-0.25117	0.248432	0.047863	-0.29093
4.50238	0.058949	0.0604391	-0.25243	0.247657	0.047266	-0.29093
4.50905	0.059307	0.0603199	-0.2538	0.246763	0.04667	-0.29075
4.51572	0.059366	0.0599623	-0.25505	0.24581	0.046253	-0.29039
4.52238	0.059187	0.0594854	-0.25618	0.244915	0.046074	-0.2901
4.52905	0.058711	0.0588298	-0.25725	0.244141	0.046194	-0.29004
4.53572	0.058293	0.0581145	-0.25833	0.243425	0.046432	-0.29022
4.54238	0.058055	0.0573993	-0.2597	0.24271	0.04667	-0.29069
4.54905	0.058115	0.0567436	-0.26119	0.241935	0.04667	-0.29135
4.55572	0.058293	0.0561476	-0.2628	0.24116	0.046432	-0.29194
4.56238	0.058532	0.0556707	-0.26417	0.240564	0.046074	-0.29236
4.56905	0.058591	0.0553131	-0.26518	0.240207	0.045717	-0.29272
4.57572	0.058591	0.0550747	-0.26572	0.239968	0.045478	-0.29296
4.58238	0.058413	0.0548959	-0.26584	0.23973	0.045478	-0.29325
4.58905	0.058293	0.0547767	-0.2659	0.239313	0.045538	-0.29361
4.59572	0.058174	0.0547171	-0.26596	0.238717	0.045598	-0.29397
4.60238	0.057936	0.0547171	-0.26619	0.23818	0.045478	-0.29421
4.60905	0.057578	0.0547171	-0.26661	0.237703	0.04524	-0.29445
4.61572	0.057101	0.0547171	-0.26709	0.237167	0.045002	-0.29474
4.62238	0.056446	0.0547767	-0.26762	0.236452	0.044823	-0.29528
4.62905	0.055969	0.0548363	-0.26804	0.235617	0.044703	-0.29594
4.63572	0.05573	0.0548959	-0.26846	0.234663	0.044763	-0.29647
4.64238	0.05579	0.0550747	-0.26888	0.233829	0.044882	-0.29689
4.64905	0.056148	0.0553131	-0.26947	0.233233	0.045002	-0.29713
4.65572	0.056624	0.0555515	-0.27025	0.232935	0.04518	-0.29731
4.66238	0.057042	0.0559092	-0.2712	0.232756	0.045419	-0.29755
4.66905	0.057459	0.0562668	-0.2721	0.232399	0.045776	-0.29784
4.67572	0.057876	0.0566244	-0.27287	0.231743	0.046253	-0.29814
4.68238	0.058413	0.0570416	-0.27329	0.230789	0.04667	-0.29838
4.68905	0.058949	0.0574589	-0.27359	0.229776	0.04679	-0.29856
4.69572	0.059366	0.0579357	-0.27364	0.228822	0.046492	-0.2988
4.70238	0.059605	0.0584126	-0.27364	0.228167	0.045896	-0.29898
4.70905	0.059545	0.058949	-0.27364	0.227928	0.045478	-0.29916
4.71572	0.059307	0.0594854	-0.27364	0.227928	0.045419	-0.29927
4.72238	0.059009	0.0600219	-0.27382	0.228047	0.045776	-0.29945
4.72905	0.05883	0.0605583	-0.27424	0.228047	0.046432	-0.29981
4.73572	0.05883	0.0611544	-0.27496	0.227809	0.046968	-0.30035
4.74238	0.058949	0.0617504	-0.27567	0.227332	0.047326	-0.30088
4.74905	0.058949	0.0622868	-0.27615	0.226498	0.047505	-0.30136
4.75572	0.058949	0.0628829	-0.27627	0.225425	0.047565	-0.30172
4.76238	0.058949	0.0634193	-0.27603	0.224173	0.047565	-0.30196
4.76905	0.059009	0.0639558	-0.27561	0.223041	0.047445	-0.30214
4.77572	0.059247	0.0644922	-0.27531	0.222266	0.047326	-0.30231
4.78238	0.059724	0.0649095	-0.27531	0.221908	0.047088	-0.30261
4.78905	0.060141	0.0653267	-0.27561	0.221848	0.046968	-0.30303
4.79572	0.06038	0.0656843	-0.27621	0.221789	0.047088	-0.30351
4.80238	0.06032	0.0659823	-0.27704	0.22155	0.047445	-0.30404
4.80905	0.059962	0.0661015	-0.27812	0.221014	0.047982	-0.30452
4.81572	0.059664	0.0661612	-0.27913	0.22018	0.048637	-0.30494
4.82238	0.059545	0.0661015	-0.28002	0.219405	0.049293	-0.30535
4.82905	0.059783	0.0659227	-0.28062	0.218749	0.049949	-0.30577
4.83572	0.060141	0.0656843	-0.28092	0.218272	0.050485	-0.30625
4.84238	0.060499	0.0653267	-0.2811	0.217915	0.050783	-0.30673
4.84905	0.060737	0.0649095	-0.28133	0.217617	0.050843	-0.30702
4.85572	0.060797	0.0644922	-0.28169	0.217319	0.050485	-0.30714
4.86238	0.060976	0.064075	-0.28211	0.216901	0.04977	-0.30708
4.86905	0.061333	0.063777	-0.28253	0.216365	0.048995	-0.30673
4.87572	0.061929	0.0635385	-0.28288	0.215709	0.048459	-0.30631
4.88238	0.062585	0.0633001	-0.2833	0.215054	0.04822	-0.30577
4.88905	0.063121	0.0631809	-0.28372	0.214517	0.048459	-0.30524
4.89572	0.06336	0.0630021	-0.28425	0.214159	0.048876	-0.3047
4.90238	0.063419	0.0628829	-0.28485	0.2141	0.049293	-0.30422
4.90905	0.063419	0.0627041	-0.28539	0.21404	0.049651	-0.30386
4.91572	0.06336	0.0625253	-0.28586	0.213921	0.049889	-0.30363
4.92238	0.063419	0.0622868	-0.28622	0.213623	0.050128	-0.30345
4.92905	0.063419	0.0620484	-0.2867	0.213146	0.050366	-0.30333
4.93572	0.063539	0.06181	-0.28723	0.21255	0.050724	-0.30333
4.94238	0.063717	0.0615716	-0.28801	0.211954	0.051081	-0.30345
4.94905	0.064075	0.0614524	-0.2889	0.211477	0.051498	-0.30392
4.95572	0.064492	0.0613928	-0.28992	0.21106	0.051975	-0.3047
4.96238	0.064969	0.0613928	-0.29075	0.210702	0.052512	-0.30571
4.96905	0.065386	0.061512	-0.29135	0.210404	0.053108	-0.30679
4.97572	0.065804	0.0617504	-0.29153	0.209987	0.053644	-0.30756
4.98238	0.065982	0.0619888	-0.29147	0.209451	0.054061	-0.30786
4.98905	0.066042	0.0623465	-0.29129	0.208795	0.054538	-0.30792
4.99572	0.065982	0.0627041	-0.29129	0.208139	0.055373	-0.3078
5.00238	0.065982	0.0630617	-0.29147	0.207484	0.056565	-0.30756
5.00905	0.065982	0.0634193	-0.29176	0.206828	0.058055	-0.30732
5.01572	0.065982	0.063777	-0.29212	0.206172	0.059605	-0.30684
5.02238	0.066042	0.064075	-0.29248	0.205517	0.060916	-0.30637
5.02905	0.065982	0.064373	-0.29278	0.204861	0.061929	-0.30601
5.03572	0.065982	0.0646114	-0.29325	0.204325	0.062883	-0.30589
5.04238	0.066102	0.0647306	-0.29379	0.204027	0.063896	-0.30601
5.04905	0.06634	0.0649095	-0.29433	0.203848	0.065148	-0.30601
5.05572	0.066698	0.0649691	-0.29474	0.203669	0.066459	-0.30565
5.06238	0.067234	0.0649691	-0.2951	0.20349	0.067711	-0.305
5.06905	0.067711	0.0649095	-0.2954	0.203311	0.068605	-0.30416
5.07572	0.068128	0.0649095	-0.29576	0.203252	0.069141	-0.30333
5.08238	0.068486	0.0648499	-0.29629	0.203431	0.069499	-0.30249
5.08905	0.068724	0.0649095	-0.29677	0.203848	0.069678	-0.30172
5.09572	0.068784	0.0649095	-0.29725	0.204146	0.069797	-0.30088
5.10238	0.068843	0.0650287	-0.29755	0.204146	0.069916	-0.29993
5.10905	0.068843	0.0652075	-0.29761	0.203788	0.070095	-0.29886
5.11572	0.068903	0.0655055	-0.29755	0.203192	0.070155	-0.29778
5.12238	0.069141	0.0658035	-0.29731	0.202537	0.070274	-0.29683
5.12905	0.069499	0.0662804	-0.29683	0.20206	0.070274	-0.296
5.13572	0.069976	0.0668168	-0.29618	0.201821	0.070333	-0.29516
5.14238	0.070333	0.0674128	-0.29522	0.201762	0.070453	-0.29421
5.14905	0.070572	0.0681281	-0.29415	0.201941	0.070632	-0.29296
5.15572	0.07087	0.068903	-0.2929	0.202179	0.070989	-0.29159
5.16238	0.071466	0.0697374	-0.29182	0.202477	0.071466	-0.29022
5.16905	0.072479	0.0706911	-0.29105	0.202715	0.072122	-0.28902
5.17572	0.073969	0.0717044	-0.29057	0.202894	0.073135	-0.28801
5.18238	0.075638	0.0727773	-0.29033	0.202835	0.074327	-0.28729
5.18905	0.077188	0.0737905	-0.29004	0.202477	0.075638	-0.28676
5.19572	0.078321	0.0748038	-0.28962	0.201881	0.076652	-0.2864
5.20238	0.079155	0.0757575	-0.2892	0.201285	0.077128	-0.28622
5.20905	0.07993	0.0766516	-0.28884	0.200868	0.077128	-0.28616
5.21572	0.080943	0.0774264	-0.28878	0.200689	0.076771	-0.2861
5.22238	0.082374	0.0780821	-0.28902	0.200808	0.076413	-0.2858
5.22905	0.083983	0.0786185	-0.28944	0.200927	0.076175	-0.28533
5.23572	0.085533	0.0790358	-0.28974	0.201046	0.075996	-0.28467
5.24238	0.086784	0.0792742	-0.28974	0.200927	0.075698	-0.28408
5.24905	0.087738	0.0795126	-0.28938	0.200629	0.075102	-0.28366
5.25572	0.088513	0.0795722	-0.28884	0.200272	0.074267	-0.28324
5.26238	0.089288	0.0795722	-0.28831	0.199974	0.073254	-0.28276
5.26905	0.09042	0.079453	-0.28813	0.199854	0.07236	-0.28205
5.27572	0.09191	0.079155	-0.28849	0.199914	0.071645	-0.28116
5.28238	0.093699	0.0787377	-0.2892	0.200093	0.071108	-0.2802
5.28905	0.095427	0.0781417	-0.29027	0.200212	0.070751	-0.27943
5.29572	0.096977	0.0773668	-0.29147	0.200212	0.070274	-0.27889
5.30238	0.098228	0.0764728	-0.29272	0.199914	0.069678	-0.27847
5.30905	0.099242	0.0753999	-0.29391	0.199258	0.068903	-0.27806
5.31572	0.100017	0.0742674	-0.29486	0.198245	0.068128	-0.27764
5.32238	0.100553	0.0730157	-0.29546	0.197291	0.067413	-0.27716
5.32905	0.100732	0.0718236	-0.29612	0.196457	0.066876	-0.27668
5.33572	0.100434	0.0706911	-0.29701	0.19592	0.066519	-0.27621
5.34238	0.099719	0.0696182	-0.2985	0.195682	0.066221	-0.27579
5.34905	0.098526	0.0687242	-0.30047	0.195444	0.065923	-0.27537
5.35572	0.097156	0.0680685	-0.30255	0.195026	0.065625	-0.27508
5.36238	0.095725	0.0675917	-0.3044	0.194371	0.065506	-0.27478
5.36905	0.094354	0.0673533	-0.30577	0.193596	0.065565	-0.2746
5.37572	0.093102	0.0672936	-0.30673	0.192881	0.065684	-0.27448
5.38238	0.092089	0.0674725	-0.3075	0.192344	0.065684	-0.27454
5.38905	0.091255	0.0677109	-0.30833	0.191987	0.065327	-0.27484
5.39572	0.090599	0.0680685	-0.30917	0.191689	0.064552	-0.27531
5.40238	0.090182	0.0684857	-0.31	0.191212	0.063598	-0.27585
5.40905	0.089765	0.068903	-0.31054	0.190616	0.062704	-0.27639
5.41572	0.089288	0.0692606	-0.31078	0.18996	0.061989	-0.27674
5.42238	0.088692	0.0695586	-0.31096	0.189126	0.06175	-0.27698
5.42905	0.088096	0.069797	-0.3112	0.188291	0.06181	-0.27716
5.43572	0.087559	0.0699162	-0.31179	0.187516	0.062168	-0.27746
5.44238	0.087321	0.0700355	-0.31263	0.18698	0.062585	-0.27788
5.44905	0.087321	0.0699759	-0.3137	0.186622	0.062943	-0.27829
5.45572	0.0875	0.0699162	-0.31471	0.186503	0.063062	-0.27853
5.46238	0.087738	0.069797	-0.31555	0.186563	0.062764	-0.27841
5.46905	0.087917	0.0696182	-0.31608	0.186622	0.062227	-0.278
5.47572	0.087976	0.0693798	-0.31638	0.186622	0.061512	-0.2774
5.48238	0.088036	0.0691414	-0.3165	0.186563	0.060856	-0.2768
5.48905	0.088215	0.0688434	-0.31626	0.186443	0.06032	-0.27621
5.49572	0.088751	0.0686049	-0.31573	0.186205	0.059903	-0.27567
5.50238	0.089407	0.0683665	-0.31507	0.186026	0.059545	-0.27514
5.50905	0.090182	0.0682473	-0.31435	0.185907	0.059128	-0.27466
5.51572	0.090897	0.0682473	-0.314	0.185907	0.05877	-0.2743
5.52238	0.091553	0.0684261	-0.31412	0.186026	0.058353	-0.274
5.52905	0.092089	0.0687242	-0.31453	0.186205	0.057995	-0.2737
5.53572	0.092745	0.0691414	-0.31507	0.186384	0.057578	-0.27323
5.54238	0.09352	0.069797	-0.31555	0.186384	0.057101	-0.27239
5.54905	0.094533	0.0705123	-0.31596	0.186265	0.056565	-0.27138
5.55572	0.095665	0.0713468	-0.31632	0.186086	0.056088	-0.27037
5.56238	0.096798	0.0722408	-0.31674	0.185907	0.05579	-0.26941
5.56905	0.097871	0.0731945	-0.31739	0.185788	0.05573	-0.26882
5.57572	0.098705	0.0740886	-0.31805	0.185788	0.055909	-0.26852
5.58238	0.099301	0.074923	-0.31877	0.185847	0.056148	-0.26858
5.58905	0.099838	0.0757575	-0.31942	0.186026	0.056386	-0.26882
5.59572	0.100315	0.0764728	-0.3202	0.186145	0.056386	-0.26929
5.60238	0.100911	0.077188	-0.32103	0.186205	0.056207	-0.26965
5.60905	0.101686	0.0778437	-0.32204	0.186026	0.055969	-0.26983
5.61572	0.10258	0.0783801	-0.323	0.18543	0.05573	-0.26965
5.62238	0.103414	0.0788569	-0.32377	0.184655	0.055611	-0.26917
5.62905	0.104129	0.0792146	-0.32425	0.183761	0.055492	-0.26846
5.63572	0.104487	0.079453	-0.32449	0.182927	0.055313	-0.26774
5.64238	0.104427	0.0795722	-0.32461	0.18239	0.055075	-0.26727
5.64905	0.104129	0.0795722	-0.32479	0.182152	0.054836	-0.26697
5.65572	0.103772	0.079453	-0.32508	0.182152	0.054657	-0.26697
5.66238	0.103593	0.0792146	-0.3255	0.182331	0.054598	-0.26721
5.66905	0.103712	0.0788569	-0.32586	0.18245	0.054777	-0.26774
5.67572	0.10407	0.0785589	-0.3264	0.18245	0.055075	-0.26846
5.68238	0.104487	0.0782013	-0.32705	0.182211	0.055313	-0.26929
5.68905	0.104666	0.0778437	-0.328	0.181675	0.055432	-0.26995
5.69572	0.104547	0.0775456	-0.32908	0.181079	0.055552	-0.27025
5.70238	0.104249	0.0773072	-0.33009	0.180364	0.05573	-0.27013
5.70905	0.104129	0.0771284	-0.33087	0.179827	0.055969	-0.26983
5.71572	0.104487	0.0769496	-0.33134	0.17935	0.056326	-0.26947
5.72238	0.105202	0.0767708	-0.33164	0.179112	0.056565	-0.26941
5.72905	0.106037	0.076592	-0.33194	0.178993	0.056624	-0.26965
5.73572	0.106633	0.0764728	-0.33242	0.179112	0.056446	-0.27013
5.74238	0.106871	0.0764131	-0.33313	0.179231	0.056267	-0.27061
5.74905	0.106692	0.0763536	-0.33396	0.17935	0.056207	-0.27102
5.75572	0.106275	0.0763536	-0.33492	0.17935	0.056326	-0.27132
5.76238	0.106096	0.0764131	-0.33587	0.179112	0.056624	-0.27156
5.76905	0.106156	0.0765324	-0.33683	0.178635	0.056863	-0.27174
5.77572	0.106394	0.0767112	-0.33772	0.178218	0.057101	-0.27198
5.78238	0.106812	0.07689	-0.33849	0.17792	0.057161	-0.27233
5.78905	0.10711	0.0770688	-0.33915	0.17792	0.057161	-0.27287
5.79572	0.107169	0.077188	-0.33975	0.178099	0.057161	-0.27347
5.80238	0.10711	0.0772476	-0.34022	0.178277	0.057161	-0.274
5.80905	0.10699	0.077188	-0.3407	0.178277	0.057161	-0.27442
5.81572	0.106931	0.0770092	-0.341	0.178099	0.056863	-0.27448
5.82238	0.10705	0.0767708	-0.3413	0.177741	0.056386	-0.27412
5.82905	0.107288	0.0765324	-0.34165	0.177383	0.055671	-0.27364
5.83572	0.107527	0.0761747	-0.34219	0.177085	0.054836	-0.27323
5.84238	0.107884	0.0758767	-0.34297	0.176966	0.054121	-0.27323
5.84905	0.108242	0.0756383	-0.3438	0.177145	0.053644	-0.2737
5.85572	0.108659	0.0753999	-0.34451	0.177443	0.053406	-0.2746
5.86238	0.109077	0.0753403	-0.34511	0.17786	0.053406	-0.27555
5.86905	0.109434	0.0752807	-0.34565	0.178099	0.053704	-0.27639
5.87572	0.109673	0.0753403	-0.34624	0.178277	0.05424	-0.27698
5.88238	0.109673	0.0754595	-0.34702	0.178397	0.054955	-0.2774
5.88905	0.109434	0.0756383	-0.34767	0.178456	0.05585	-0.27758
5.89572	0.109136	0.0758171	-0.34815	0.178516	0.056565	-0.27776
5.90238	0.109017	0.0761151	-0.34851	0.178516	0.056982	-0.27788
5.90905	0.109136	0.0764131	-0.34881	0.178516	0.056922	-0.27806
5.91572	0.109553	0.0768304	-0.34934	0.178397	0.056744	-0.27823
5.92238	0.11003	0.0773072	-0.35018	0.178218	0.056624	-0.27853
5.92905	0.110447	0.0779033	-0.35125	0.17792	0.056863	-0.27895
5.93572	0.110686	0.0785589	-0.35214	0.177503	0.057518	-0.27961
5.94238	0.110805	0.0793338	-0.35286	0.177205	0.058532	-0.28062
5.94905	0.110984	0.0801682	-0.35316	0.177145	0.059545	-0.28181
5.95572	0.111163	0.0810027	-0.35322	0.177324	0.060439	-0.28306
5.96238	0.111282	0.0818968	-0.3531	0.177622	0.061154	-0.28414
5.96905	0.111461	0.0827908	-0.35298	0.17792	0.061929	-0.28497
5.97572	0.11152	0.0836849	-0.35304	0.178099	0.062823	-0.28545
5.98238	0.111699	0.084579	-0.35322	0.178218	0.063956	-0.2858
5.98905	0.111997	0.0854135	-0.35346	0.178277	0.065148	-0.28616
5.99572	0.112474	0.0863075	-0.35363	0.178158	0.066102	-0.28664
6.00238	0.112951	0.0872016	-0.35363	0.17786	0.066757	-0.28735
6.00905	0.113547	0.0881553	-0.35357	0.177324	0.067055	-0.28819
6.01572	0.114024	0.0891089	-0.35346	0.176787	0.067115	-0.28914
6.02238	0.114441	0.0901222	-0.35352	0.17637	0.067115	-0.2901
6.02905	0.114799	0.0911355	-0.35369	0.176132	0.067174	-0.29087
6.03572	0.115097	0.0922084	-0.35387	0.176013	0.067055	-0.29153
6.04238	0.115275	0.0932813	-0.35381	0.175953	0.066698	-0.29212
6.04905	0.115335	0.0943541	-0.35357	0.175834	0.066161	-0.29284
6.05572	0.115395	0.0953078	-0.35328	0.175774	0.065506	-0.29361
6.06238	0.115514	0.0962615	-0.35292	0.175834	0.06485	-0.29433
6.06905	0.115812	0.0971556	-0.35274	0.176013	0.064254	-0.29504
6.07572	0.116408	0.0979304	-0.35268	0.176251	0.063717	-0.29552
6.08238	0.117064	0.0987053	-0.35256	0.176609	0.063241	-0.29588
6.08905	0.117779	0.0993013	-0.35232	0.177085	0.062823	-0.29629
6.09572	0.118494	0.0998378	-0.35208	0.177741	0.062466	-0.29677
6.10238	0.11909	0.100315	-0.35203	0.178635	0.062048	-0.29719
6.10905	0.119865	0.100672	-0.35226	0.179708	0.061512	-0.29749
6.11572	0.120699	0.100911	-0.35274	0.1809	0.060856	-0.29761
6.12238	0.121593	0.101089	-0.35334	0.182033	0.060081	-0.29737
6.12905	0.122488	0.101089	-0.35381	0.183165	0.059426	-0.29701
6.13572	0.123203	0.10103	-0.35399	0.184238	0.05883	-0.29647
6.14238	0.123858	0.100851	-0.35405	0.18537	0.058413	-0.29588
6.14905	0.124395	0.100613	-0.35411	0.186622	0.057995	-0.29516
6.15572	0.124991	0.100195	-0.35441	0.187933	0.057399	-0.29445
6.16238	0.125766	0.0997186	-0.35501	0.189245	0.056863	-0.29373
6.16905	0.126779	0.0991821	-0.35578	0.190556	0.056624	-0.29308
6.17572	0.127852	0.0985861	-0.35667	0.191629	0.056684	-0.29248
6.18238	0.128865	0.0979304	-0.35757	0.192463	0.057042	-0.29182
6.18905	0.12964	0.0972152	-0.35858	0.193059	0.057518	-0.29129
6.19572	0.130117	0.0964999	-0.35971	0.193477	0.057757	-0.29093
6.20238	0.130415	0.0957251	-0.36097	0.193596	0.057757	-0.29087
6.20905	0.130713	0.0950098	-0.36234	0.193477	0.057518	-0.29123
6.21572	0.131071	0.0942946	-0.36371	0.192881	0.057101	-0.29188
6.22238	0.131428	0.0935197	-0.36496	0.191867	0.056565	-0.29278
6.22905	0.131845	0.092864	-0.36615	0.190556	0.056088	-0.29391
6.23572	0.132084	0.0921488	-0.36722	0.189126	0.05573	-0.29534
6.24238	0.132322	0.0914931	-0.36806	0.187695	0.055432	-0.29689
6.24905	0.132382	0.0908375	-0.36871	0.186384	0.055254	-0.29868
6.25572	0.132263	0.090301	-0.36925	0.185132	0.055194	-0.30059
6.26238	0.131905	0.0897646	-0.36961	0.184	0.055254	-0.30255
6.26905	0.131369	0.0892878	-0.37003	0.182986	0.055373	-0.30458
6.27572	0.130713	0.0889301	-0.37056	0.182152	0.055611	-0.30661
6.28238	0.130117	0.0885725	-0.37128	0.181496	0.056028	-0.30857
6.28905	0.12964	0.0883341	-0.37199	0.1809	0.056446	-0.3103
6.29572	0.129402	0.0880957	-0.37265	0.180364	0.056863	-0.31179
6.30238	0.129402	0.0879169	-0.37313	0.179768	0.057399	-0.3131
6.30905	0.129402	0.087738	-0.3736	0.179052	0.057995	-0.31435
6.31572	0.129521	0.0876188	-0.37408	0.178337	0.058651	-0.31579
6.32238	0.12958	0.0874996	-0.37462	0.177801	0.059485	-0.31734
6.32905	0.129759	0.0873804	-0.37509	0.177443	0.06038	-0.31906
6.33572	0.129938	0.0873208	-0.37533	0.177205	0.061393	-0.32061
6.34238	0.130236	0.0873208	-0.37539	0.176907	0.062466	-0.32198
6.34905	0.130594	0.0873804	-0.37539	0.17643	0.063539	-0.323
6.35572	0.130892	0.0874996	-0.37563	0.175714	0.064552	-0.32377
6.36238	0.131249	0.0877976	-0.37616	0.17488	0.065565	-0.32437
6.36905	0.131726	0.0880957	-0.377	0.174224	0.066519	-0.32479
6.37572	0.132442	0.0885725	-0.37789	0.173926	0.067472	-0.3252
6.38238	0.133276	0.0890493	-0.37855	0.174046	0.068367	-0.32568
6.38905	0.13417	0.0895858	-0.37897	0.174701	0.069201	-0.32628
6.39572	0.135064	0.0901222	-0.37915	0.175655	0.069976	-0.32711
6.40238	0.135899	0.0906587	-0.37909	0.176668	0.070691	-0.328
6.40905	0.136673	0.0911355	-0.37903	0.177681	0.071228	-0.3289
6.41572	0.137389	0.0916123	-0.37897	0.178456	0.071466	-0.32961
6.42238	0.138044	0.0920296	-0.37885	0.178993	0.071406	-0.33015
6.42905	0.13876	0.0925064	-0.37861	0.17935	0.071049	-0.33051
6.43572	0.139475	0.0929833	-0.37837	0.17941	0.070512	-0.33087
6.44238	0.140309	0.0935793	-0.37819	0.179231	0.069737	-0.33122
6.44905	0.141144	0.0941753	-0.37807	0.178933	0.068843	-0.33188
6.45572	0.14174	0.0948906	-0.37807	0.178516	0.06789	-0.33259
6.46238	0.142097	0.0956654	-0.37819	0.178099	0.066996	-0.33343
6.46905	0.142217	0.0964999	-0.37849	0.17786	0.066161	-0.33414
6.47572	0.142157	0.0972748	-0.37891	0.177681	0.065506	-0.33468
6.48238	0.142157	0.09799	-0.37944	0.177622	0.06485	-0.3351
6.48905	0.142157	0.0985861	-0.37998	0.177681	0.064075	-0.33557
6.49572	0.142157	0.0990629	-0.38058	0.177801	0.063121	-0.33629
6.50238	0.142097	0.0994205	-0.38105	0.178039	0.062108	-0.3373
6.50905	0.142097	0.099659	-0.38147	0.178337	0.061274	-0.33844
6.51572	0.142217	0.0997186	-0.38183	0.178456	0.060618	-0.33945
6.52238	0.142455	0.0997186	-0.38213	0.178158	0.060141	-0.34028
6.52905	0.142872	0.0995398	-0.3826	0.177443	0.059724	-0.34112
6.53572	0.143349	0.0993609	-0.3832	0.17643	0.059247	-0.34225
6.54238	0.143766	0.0990033	-0.38397	0.175297	0.058711	-0.34374
6.54905	0.143945	0.0986457	-0.38463	0.174284	0.058234	-0.34565
6.55572	0.144124	0.0982284	-0.38499	0.173628	0.057995	-0.34779
6.56238	0.144303	0.097692	-0.38511	0.173211	0.057936	-0.35
6.56905	0.144541	0.0972152	-0.38505	0.173151	0.057995	-0.35208
6.57572	0.144839	0.0967383	-0.38517	0.17333	0.058174	-0.35411
6.58238	0.145078	0.0962615	-0.38576	0.173688	0.058413	-0.3559
6.58905	0.145018	0.0958443	-0.38689	0.174046	0.058711	-0.35757
6.59572	0.14472	0.0954866	-0.38844	0.174284	0.059128	-0.35906
6.60238	0.144422	0.095129	-0.39005	0.174344	0.059485	-0.36061
6.60905	0.144064	0.0948906	-0.39142	0.174105	0.059664	-0.36216
6.61572	0.143647	0.0947118	-0.39238	0.173569	0.059605	-0.36383
6.62238	0.14323	0.094533	-0.39285	0.172794	0.059426	-0.36556
6.62905	0.142813	0.0943541	-0.39309	0.171781	0.059187	-0.36728
6.63572	0.142336	0.0942349	-0.39327	0.170767	0.059068	-0.36907
6.64238	0.142097	0.0941753	-0.39357	0.169933	0.059247	-0.37092
6.64905	0.142097	0.0941157	-0.39387	0.169516	0.059545	-0.37283
6.65572	0.142217	0.0941753	-0.39411	0.169575	0.059843	-0.37473
6.66238	0.142395	0.0942349	-0.39434	0.169933	0.060022	-0.37652
6.66905	0.142515	0.0943541	-0.39458	0.17029	0.060022	-0.37813
6.67572	0.142455	0.0944734	-0.39494	0.170648	0.059783	-0.37956
6.68238	0.142395	0.0945926	-0.39524	0.170827	0.059366	-0.38087
6.68905	0.142395	0.0947118	-0.39548	0.170887	0.058949	-0.38218
6.69572	0.142515	0.094831	-0.3956	0.170648	0.058472	-0.38344
6.70238	0.142634	0.0948906	-0.39554	0.170171	0.057995	-0.38469
6.70905	0.142753	0.0949502	-0.39542	0.169516	0.057578	-0.38564
6.71572	0.142932	0.0950694	-0.39536	0.16892	0.05722	-0.3863
6.72238	0.14323	0.0952482	-0.3953	0.168622	0.056982	-0.38666
6.72905	0.143647	0.0955462	-0.39536	0.16892	0.056922	-0.38683
6.73572	0.144124	0.0960231	-0.39554	0.169814	0.056982	-0.38695
6.74238	0.144541	0.0966787	-0.39595	0.171125	0.057161	-0.38713
6.74905	0.14478	0.0975132	-0.39673	0.172436	0.05734	-0.38743
6.75572	0.144958	0.0985861	-0.39774	0.173569	0.057459	-0.38779
6.76238	0.145197	0.0998378	-0.39881	0.174284	0.057459	-0.38821
6.76905	0.145555	0.101268	-0.39965	0.17488	0.05722	-0.38868
6.77572	0.14621	0.102878	-0.40019	0.175476	0.056922	-0.38916
6.78238	0.146985	0.104606	-0.40019	0.176311	0.056624	-0.38964
6.78905	0.14776	0.106394	-0.39983	0.177205	0.056386	-0.39011
6.79572	0.148356	0.108361	-0.39923	0.178099	0.056326	-0.39053
6.80238	0.148594	0.110269	-0.39864	0.178993	0.056326	-0.39071
6.80905	0.148475	0.112236	-0.39828	0.179827	0.056446	-0.39053
6.81572	0.148177	0.114202	-0.39822	0.180662	0.056565	-0.38993
6.82238	0.14776	0.11611	-0.39858	0.181437	0.056744	-0.38928
6.82905	0.147462	0.117898	-0.39911	0.182033	0.056922	-0.3888
6.83572	0.147402	0.119567	-0.39989	0.182331	0.057042	-0.38874
6.84238	0.147462	0.121117	-0.4006	0.182509	0.057042	-0.38928
6.84905	0.14776	0.122428	-0.40126	0.182748	0.057042	-0.39017
6.85572	0.148177	0.12362	-0.40179	0.183046	0.057042	-0.3913
6.86238	0.148773	0.124574	-0.40227	0.183403	0.05728	-0.39256
6.86905	0.149429	0.125289	-0.40275	0.183642	0.057697	-0.39375
6.87572	0.149965	0.125825	-0.40334	0.183582	0.058234	-0.39512
6.88238	0.150323	0.126123	-0.40412	0.183344	0.058711	-0.39679
6.88905	0.150383	0.126183	-0.40507	0.182927	0.058949	-0.39887
6.89572	0.150084	0.126064	-0.40615	0.182331	0.058889	-0.4015
6.90238	0.149429	0.125647	-0.40722	0.181615	0.058532	-0.4046
6.90905	0.148833	0.12511	-0.40805	0.180781	0.058055	-0.40799
6.91572	0.148416	0.124395	-0.40865	0.179827	0.05734	-0.41151
6.92238	0.148475	0.12356	-0.40895	0.178814	0.056326	-0.41491
6.92905	0.148952	0.122607	-0.40895	0.17786	0.055075	-0.41813
6.93572	0.149727	0.121593	-0.40895	0.176907	0.053585	-0.42123
6.94238	0.150383	0.120461	-0.40913	0.176072	0.052154	-0.42439
6.94905	0.150859	0.119329	-0.4096	0.175297	0.051022	-0.42766
6.95572	0.151157	0.118196	-0.41032	0.174582	0.050366	-0.43112
6.96238	0.151277	0.117004	-0.41103	0.173688	0.050128	-0.4347
6.96905	0.151157	0.115812	-0.41157	0.172734	0.050128	-0.43827
6.97572	0.1508	0.114679	-0.41187	0.171781	0.050187	-0.44173
6.98238	0.150144	0.113606	-0.41205	0.170887	0.050128	-0.44495
6.98905	0.14925	0.112712	-0.41229	0.17029	0.049889	-0.44781
6.99572	0.148475	0.111938	-0.41258	0.169992	0.049531	-0.45025
7.00238	0.147998	0.111401	-0.413	0.169992	0.048995	-0.4524
7.00905	0.14776	0.111163	-0.4136	0.170231	0.048459	-0.45431
7.01572	0.147641	0.111163	-0.41425	0.170648	0.047982	-0.45621
7.02238	0.147581	0.11158	-0.41509	0.171125	0.047743	-0.45824
7.02905	0.147402	0.112295	-0.41604	0.171721	0.047803	-0.46045
7.03572	0.147104	0.113308	-0.41693	0.172436	0.048161	-0.46271
7.04238	0.146866	0.114679	-0.41771	0.173271	0.048637	-0.46498
7.04905	0.146747	0.116348	-0.41819	0.174284	0.048995	-0.46712
7.05572	0.146627	0.118375	-0.41848	0.175416	0.049233	-0.46903
7.06238	0.146568	0.120819	-0.4186	0.176549	0.049293	-0.47076
7.06905	0.146568	0.12368	-0.41872	0.177622	0.049293	-0.47237
7.07572	0.146568	0.127018	-0.4189	0.178635	0.049293	-0.47392
7.08238	0.146449	0.130951	-0.4192	0.17941	0.049412	-0.47547
7.08905	0.146389	0.135422	-0.4195	0.180066	0.049531	-0.4769
7.09572	0.14621	0.140488	-0.4198	0.180721	0.0496	-0.47809
7.10238	0.145912	0.146091	-0.42015	0.181317	0.04971	-0.47922
7.10905	0.145614	0.152171	-0.42057	0.182033	0.049949	-0.48041
7.11572	0.145316	0.158548	-0.42105	0.182867	0.050306	-0.48161
7.12238	0.145257	0.165045	-0.4214	0.183702	0.050843	-0.4828
7.12905	0.145495	0.171483	-0.4217	0.184357	0.051439	-0.48375
7.13572	0.145853	0.177681	-0.42182	0.184774	0.051856	-0.48453
7.14238	0.14621	0.183284	-0.42182	0.184834	0.051916	-0.4853
7.14905	0.146568	0.188172	-0.42182	0.184536	0.051618	-0.48614
7.15572	0.146925	0.192165	-0.42194	0.184059	0.051141	-0.48727
7.16238	0.147462	0.195146	-0.42236	0.183523	0.050724	-0.48858
7.16905	0.148237	0.196993	-0.42301	0.183105	0.050366	-0.49001
7.17572	0.148952	0.197768	-0.42373	0.182569	0.050068	-0.4915
7.18238	0.149369	0.197411	-0.42439	0.181735	0.049651	-0.49293
7.18905	0.149369	0.19604	-0.42462	0.180542	0.049114	-0.49442
7.19572	0.148952	0.193775	-0.42462	0.179052	0.048637	-0.49591
7.20238	0.148475	0.190616	-0.42444	0.177681	0.048399	-0.49716
7.20905	0.148118	0.186801	-0.42433	0.176668	0.048339	-0.498
7.21572	0.147939	0.18245	-0.42444	0.176251	0.048459	-0.49806
7.22238	0.148058	0.177622	-0.4248	0.176251	0.048578	-0.49734
7.22905	0.148296	0.172496	-0.42516	0.176311	0.048637	-0.49603
7.23572	0.148714	0.167191	-0.42552	0.176251	0.048697	-0.49424
7.24238	0.149131	0.161827	-0.42582	0.175774	0.048757	-0.49216
7.24905	0.149369	0.156403	-0.42599	0.175059	0.048876	-0.48989
7.25572	0.14931	0.151157	-0.42629	0.174165	0.048995	-0.48733
7.26238	0.148773	0.145972	-0.42653	0.17345	0.049055	-0.48447
7.26905	0.148058	0.141084	-0.42683	0.173032	0.048876	-0.48125
7.27572	0.147641	0.136375	-0.42713	0.172973	0.048459	-0.47797
7.28238	0.1477	0.131965	-0.42731	0.173211	0.047982	-0.47469
7.28905	0.148237	0.127792	-0.42725	0.173688	0.047505	-0.47159
7.29572	0.148833	0.123918	-0.42701	0.174165	0.047326	-0.46879
7.30238	0.14919	0.120282	-0.42665	0.174701	0.047565	-0.46629
7.30905	0.149131	0.116944	-0.42611	0.175238	0.04822	-0.46432
7.31572	0.148833	0.113845	-0.42576	0.175714	0.049055	-0.46301
7.32238	0.148594	0.110984	-0.42564	0.176191	0.049889	-0.46259
7.32905	0.148654	0.108302	-0.4257	0.176728	0.050545	-0.46319
7.33572	0.148833	0.105798	-0.42599	0.177324	0.050962	-0.46486
7.34238	0.149071	0.103533	-0.42647	0.178039	0.051141	-0.46754
7.34905	0.14931	0.101447	-0.42683	0.178635	0.05126	-0.47106
7.35572	0.149548	0.0995398	-0.42713	0.179112	0.051439	-0.47517
7.36238	0.149965	0.0978112	-0.42737	0.179172	0.051677	-0.4797
7.36905	0.15074	0.0963211	-0.42778	0.178933	0.052035	-0.48459
7.37572	0.151813	0.095129	-0.42838	0.178635	0.052392	-0.48971
7.38238	0.153005	0.0941157	-0.42927	0.178456	0.052691	-0.49508
7.38905	0.154197	0.0934005	-0.43023	0.178397	0.052869	-0.50068
7.39572	0.155151	0.0929833	-0.43094	0.178218	0.052929	-0.50628
7.40238	0.155807	0.0928044	-0.4313	0.17786	0.052989	-0.51171
7.40905	0.156164	0.092864	-0.43136	0.177085	0.053108	-0.51689
7.41572	0.156164	0.0931025	-0.4313	0.176132	0.053227	-0.5216
7.42238	0.155985	0.0934601	-0.43142	0.175118	0.053227	-0.52577
7.42905	0.155866	0.0939965	-0.4319	0.174344	0.052929	-0.52941
7.43572	0.155866	0.094533	-0.43267	0.173807	0.052333	-0.53239
7.44238	0.156224	0.0950098	-0.43344	0.17345	0.051498	-0.53483
7.44905	0.156999	0.0954866	-0.43404	0.173211	0.050724	-0.53668
7.45572	0.157893	0.0959039	-0.43428	0.173032	0.050128	-0.53811
7.46238	0.158668	0.0962019	-0.43422	0.173151	0.049829	-0.53918
7.46905	0.159144	0.0963807	-0.43386	0.173628	0.04971	-0.54002
7.47572	0.159323	0.0964403	-0.4335	0.174522	0.049651	-0.54049
7.48238	0.159264	0.0964999	-0.43309	0.175834	0.049591	-0.54073
7.48905	0.159323	0.0964403	-0.43279	0.177324	0.049651	-0.54067
7.49572	0.159562	0.0964403	-0.43261	0.179172	0.04977	-0.54032
7.50238	0.15986	0.0964403	-0.43255	0.181317	0.050008	-0.53972
7.50905	0.160277	0.0964999	-0.43267	0.18394	0.050068	-0.53883
7.51572	0.160813	0.0967383	-0.43297	0.187099	0.049949	-0.53751
7.52238	0.16135	0.0972152	-0.43327	0.190675	0.049651	-0.53567
7.52905	0.161946	0.0979304	-0.43362	0.19449	0.049293	-0.53328
7.53572	0.162363	0.0988841	-0.43392	0.198543	0.048935	-0.53048
7.54238	0.162542	0.100195	-0.4341	0.202715	0.048757	-0.52732
7.54905	0.162482	0.101805	-0.43428	0.206888	0.048637	-0.52422
7.55572	0.162244	0.103712	-0.4344	0.210881	0.048637	-0.5213
7.56238	0.161946	0.105977	-0.43446	0.214517	0.048697	-0.51862
7.56905	0.161827	0.10854	-0.43464	0.217676	0.048816	-0.51606
7.57572	0.161767	0.111401	-0.43494	0.220239	0.049055	-0.51337
7.58238	0.161707	0.114501	-0.43547	0.222206	0.049293	-0.51045
7.58905	0.161529	0.117779	-0.43619	0.223756	0.049472	-0.5073
7.59572	0.16129	0.121176	-0.43708	0.224829	0.049472	-0.50414
7.60238	0.160933	0.124633	-0.43803	0.225544	0.049174	-0.50128
7.60905	0.160515	0.12809	-0.43887	0.225842	0.048578	-0.49889
7.61572	0.160038	0.131428	-0.43952	0.225604	0.047922	-0.49692
7.62238	0.159621	0.134528	-0.43982	0.224948	0.047266	-0.49508
7.62905	0.159383	0.137329	-0.43976	0.223875	0.04667	-0.49311
7.63572	0.159442	0.139773	-0.43952	0.222683	0.046134	-0.4909
7.64238	0.15986	0.14174	-0.43935	0.22155	0.045657	-0.4884
7.64905	0.160396	0.14323	-0.43941	0.220418	0.045121	-0.48596
7.65572	0.160813	0.144184	-0.4397	0.219226	0.044465	-0.48381
7.66238	0.160992	0.144601	-0.44018	0.217855	0.04369	-0.4822
7.66905	0.161052	0.144541	-0.44066	0.216305	0.042796	-0.48101
7.67572	0.161171	0.143945	-0.44101	0.214756	0.041962	-0.48023
7.68238	0.161469	0.142932	-0.44125	0.213325	0.041425	-0.47988
7.68905	0.162005	0.141442	-0.44143	0.212252	0.041246	-0.48
7.69572	0.162601	0.139534	-0.44167	0.211656	0.041306	-0.48071
7.70238	0.163257	0.137329	-0.44209	0.211596	0.041544	-0.48214
7.70905	0.163794	0.134885	-0.44256	0.211895	0.041664	-0.48429
7.71572	0.16433	0.132143	-0.4431	0.212491	0.041723	-0.48691
7.72238	0.164688	0.129223	-0.44346	0.213206	0.041664	-0.49001
7.72905	0.164926	0.126243	-0.44346	0.213861	0.041723	-0.49329
7.73572	0.164866	0.123322	-0.44322	0.214577	0.041902	-0.4968
7.74238	0.164628	0.120461	-0.4428	0.215292	0.0422	-0.50062
7.74905	0.164211	0.117779	-0.4425	0.215948	0.042319	-0.50467
7.75572	0.163853	0.115335	-0.44245	0.216544	0.04214	-0.50902
7.76238	0.163615	0.113249	-0.44262	0.216961	0.041664	-0.51361
7.76905	0.163674	0.111461	-0.44298	0.217259	0.041068	-0.51826
7.77572	0.164092	0.11009	-0.44334	0.217557	0.04065	-0.52303
7.78238	0.164807	0.109077	-0.44358	0.217974	0.040591	-0.52804
7.78905	0.165522	0.108361	-0.4437	0.21863	0.040948	-0.53316
7.79572	0.166059	0.107944	-0.44376	0.219584	0.041485	-0.53853
7.80238	0.166357	0.107706	-0.44382	0.220716	0.041842	-0.54383
7.80905	0.166297	0.107646	-0.44399	0.222027	0.041902	-0.5489
7.81572	0.166237	0.107706	-0.44447	0.223577	0.041485	-0.55355
7.82238	0.166178	0.107884	-0.44513	0.225425	0.040829	-0.55778
7.82905	0.166297	0.108182	-0.44596	0.227511	0.040174	-0.56154
7.83572	0.166595	0.10854	-0.44686	0.229776	0.039577	-0.56481
7.84238	0.166893	0.109017	-0.44751	0.231922	0.039041	-0.56773
7.84905	0.167191	0.109732	-0.44799	0.233948	0.038624	-0.5703
7.85572	0.16737	0.110567	-0.44823	0.235975	0.038147	-0.5725
7.86238	0.16731	0.111699	-0.44817	0.23818	0.03773	-0.57423
7.86905	0.167072	0.11307	-0.44775	0.240684	0.037253	-0.57542
7.87572	0.166714	0.114739	-0.44698	0.243545	0.036836	-0.57602
7.88238	0.166357	0.116706	-0.44572	0.246704	0.036538	-0.57596
7.88905	0.165999	0.118911	-0.44394	0.250041	0.036538	-0.57536
7.89572	0.165761	0.121474	-0.44191	0.253618	0.037014	-0.57441
7.90238	0.165582	0.124276	-0.43976	0.257432	0.037968	-0.57298
7.90905	0.165582	0.127375	-0.4378	0.261605	0.039339	-0.57101
7.91572	0.16588	0.130773	-0.43625	0.266194	0.040889	-0.56827
7.92238	0.166416	0.134468	-0.43494	0.27138	0.042439	-0.56475
7.92905	0.167191	0.138462	-0.43392	0.276923	0.043988	-0.56028
7.93572	0.167966	0.142694	-0.43297	0.282824	0.045657	-0.5551
7.94238	0.168622	0.147283	-0.43207	0.288785	0.047445	-0.54908
7.94905	0.169337	0.152111	-0.43148	0.294745	0.049233	-0.54222
7.95572	0.17035	0.157297	-0.43118	0.300586	0.050902	-0.53447
7.96238	0.1719	0.162721	-0.4313	0.306308	0.052333	-0.52577
7.96905	0.173986	0.168443	-0.43184	0.311971	0.053585	-0.51612
7.97572	0.17643	0.174403	-0.43291	0.317574	0.054777	-0.50533
7.98238	0.179052	0.180662	-0.4344	0.323296	0.056267	-0.49335
7.98905	0.181735	0.187099	-0.43631	0.329196	0.057995	-0.48
7.99572	0.184357	0.193775	-0.43833	0.335276	0.060022	-0.46515
8.00238	0.186861	0.20057	-0.44042	0.341415	0.062048	-0.44882
8.00905	0.189066	0.207543	-0.44227	0.347555	0.063956	-0.43106
8.01572	0.190616	0.214517	-0.44394	0.353694	0.065625	-0.41169
8.02238	0.19151	0.22155	-0.44543	0.359774	0.067055	-0.39065
8.02905	0.191748	0.228465	-0.44686	0.366092	0.068307	-0.36764
8.03572	0.191629	0.2352	-0.44823	0.372708	0.06932	-0.34255
8.04238	0.191331	0.241637	-0.4496	0.379682	0.070035	-0.31531
8.04905	0.190854	0.247777	-0.45085	0.387073	0.070333	-0.28604
8.05572	0.190139	0.253499	-0.45198	0.394881	0.070274	-0.25475
8.06238	0.189006	0.258803	-0.45294	0.402987	0.069857	-0.22131
8.06905	0.187397	0.263572	-0.45353	0.41151	0.069141	-0.18555
8.07572	0.18537	0.267982	-0.45353	0.420392	0.068188	-0.14716
8.08238	0.183105	0.271976	-0.45305	0.429869	0.066817	-0.10598
8.08905	0.181019	0.275552	-0.45204	0.440061	0.065029	-0.06163
8.09572	0.179052	0.278771	-0.45079	0.451148	0.062704	-0.01377
8.10238	0.177383	0.281632	-0.44936	0.463068	0.060022	0.038147
8.10905	0.175893	0.284195	-0.44793	0.475883	0.057101	0.094473
8.11572	0.174522	0.2864	-0.44632	0.489652	0.054121	0.155628
8.12238	0.17333	0.288188	-0.44447	0.504494	0.051379	0.222027
8.12905	0.172436	0.289559	-0.44233	0.520825	0.048995	0.29397
8.13572	0.1719	0.290453	-0.44	0.539064	0.047147	0.371635
8.14238	0.171661	0.290811	-0.4375	0.559449	0.045836	0.455379
8.14905	0.171602	0.290632	-0.43505	0.582397	0.045121	0.545442
8.15572	0.171602	0.289738	-0.43273	0.607789	0.044942	0.6423
8.16238	0.171483	0.288248	-0.43058	0.635803	0.045419	0.746787
8.16905	0.171125	0.286162	-0.42897	0.66632	0.046492	0.859618
8.17572	0.170767	0.28336	-0.42808	0.699639	0.04828	0.98139
8.18238	0.170588	0.279963	-0.42814	0.7357	0.050724	1.11216
8.18905	0.170648	0.27597	-0.42909	0.77492	0.053883	1.25176
8.19572	0.171185	0.27138	-0.43094	0.817358	0.057578	1.3997
8.20238	0.172138	0.266314	-0.43356	0.863254	0.06175	1.55556
8.20905	0.173569	0.26077	-0.43672	0.912488	0.066042	1.71888
8.21572	0.175536	0.25481	-0.44024	0.96488	0.070333	1.88923
8.22238	0.178039	0.248611	-0.44388	1.02013	0.074565	2.0659
8.22905	0.18096	0.242233	-0.44739	1.07789	0.078619	2.24829
8.23572	0.184119	0.235736	-0.45073	1.13809	0.082433	2.43545
8.24238	0.187457	0.229239	-0.45395	1.20074	0.085831	2.62654
8.24905	0.190616	0.222802	-0.45699	1.26594	0.088453	2.82067
8.25572	0.193477	0.216603	-0.45991	1.33377	0.089884	3.01695
8.26238	0.195861	0.210702	-0.46271	1.40387	0.090241	3.21442
8.26905	0.197649	0.2051	-0.46515	1.47587	0.089526	3.41207
8.27572	0.198722	0.199854	-0.46712	1.5493	0.088036	3.609
8.28238	0.199199	0.195086	-0.46855	1.62381	0.08595	3.80421
8.28905	0.19896	0.190735	-0.46951	1.69903	0.083387	3.99673
8.29572	0.198007	0.18692	-0.46998	1.77479	0.080466	4.1855
8.30238	0.196338	0.183642	-0.4701	1.85061	0.077188	4.36914
8.30905	0.194073	0.1809	-0.46957	1.92612	0.073493	4.54622
8.31572	0.191391	0.178754	-0.46813	2.00099	0.06938	4.71526
8.32238	0.188589	0.177264	-0.46563	2.0749	0.065029	4.87483
8.32905	0.185847	0.176489	-0.46211	2.14756	0.060678	5.02348
8.33572	0.183344	0.17637	-0.45788	2.21878	0.056565	5.15968
8.34238	0.181139	0.177085	-0.45323	2.2881	0.052929	5.28169
8.34905	0.179172	0.178695	-0.44852	2.35492	0.04971	5.38772
8.35572	0.177562	0.181139	-0.44388	2.41858	0.04673	5.476
8.36238	0.176251	0.184596	-0.43935	2.47854	0.043988	5.5449
8.36905	0.175059	0.189006	-0.43482	2.53421	0.041604	5.593
8.37572	0.174105	0.19443	-0.43029	2.58499	0.039756	5.61923
8.38238	0.17333	0.200927	-0.42588	2.63047	0.038266	5.62245
8.38905	0.172973	0.208557	-0.4217	2.67023	0.037014	5.602
8.39572	0.17339	0.217259	-0.41831	2.70385	0.035763	5.55748
8.40238	0.174642	0.227094	-0.41586	2.73109	0.034392	5.48905
8.40905	0.176966	0.238061	-0.41461	2.75189	0.0332	5.39708
8.41572	0.180185	0.25028	-0.41461	2.76625	0.032306	5.28222
8.42238	0.184178	0.263631	-0.4158	2.77448	0.031829	5.14531
8.42905	0.188887	0.278294	-0.41801	2.77686	0.031829	4.98736
8.43572	0.194073	0.294209	-0.42099	2.77388	0.032008	4.80992
8.44238	0.199676	0.311494	-0.42462	2.76583	0.032365	4.61483
8.44905	0.205398	0.330091	-0.42868	2.75314	0.032723	4.40443
8.45572	0.211	0.350058	-0.43297	2.73627	0.03314	4.18091
8.46238	0.216186	0.371516	-0.43744	2.71606	0.033557	3.94654
8.46905	0.220835	0.394523	-0.44197	2.69365	0.033975	3.70365
8.47572	0.22471	0.419199	-0.4465	2.67017	0.034273	3.45457
8.48238	0.227749	0.445604	-0.45103	2.64669	0.034332	3.20178
8.48905	0.229836	0.474036	-0.45538	2.62421	0.034034	2.94781
8.49572	0.230789	0.504553	-0.45937	2.60371	0.033319	2.6952
8.50238	0.23067	0.537395	-0.46307	2.58613	0.032425	2.44653
8.50905	0.229537	0.572741	-0.46623	2.5726	0.031531	2.20412
8.51572	0.227511	0.610769	-0.46885	2.56419	0.030816	1.96993
8.52238	0.22459	0.651717	-0.47094	2.56228	0.030279	1.74558
8.52905	0.221014	0.695825	-0.47243	2.56819	0.029862	1.53196
8.53572	0.216901	0.74321	-0.47332	2.58297	0.029445	1.32996
8.54238	0.212312	0.794113	-0.47368	2.60746	0.028908	1.14012
8.54905	0.207543	0.84877	-0.4735	2.64233	0.028253	0.963092
8.55572	0.202715	0.907421	-0.47284	2.68787	0.027716	0.799358
8.56238	0.197947	0.970244	-0.47177	2.74426	0.027418	0.649095
8.56905	0.193298	1.03754	-0.47034	2.81149	0.027359	0.512183
8.57572	0.188947	1.10948	-0.46861	2.88933	0.027418	0.388503
8.58238	0.185013	1.18637	-0.46659	2.97719	0.027537	0.27746
8.58905	0.181854	1.26839	-0.4645	3.07447	0.027478	0.178516
8.59572	0.17947	1.35583	-0.46253	3.18026	0.027418	0.090718
8.60238	0.177979	1.44875	-0.46098	3.29375	0.027299	0.013053
8.60905	0.177205	1.5474	-0.45985	3.4138	0.027239	-0.05555
8.61572	0.176787	1.65182	-0.45925	3.53932	0.02718	-0.11587
8.62238	0.176668	1.76209	-0.45902	3.66908	0.02712	-0.16862
8.62905	0.176728	1.87814	-0.45931	3.80194	0.02712	-0.21428
8.63572	0.177145	1.99991	-0.46003	3.93653	0.02712	-0.25344
8.64238	0.178099	2.12735	-0.46116	4.07165	0.027061	-0.28676
8.64905	0.17947	2.26009	-0.46271	4.20588	0.026822	-0.31495
8.65572	0.181198	2.39789	-0.46444	4.33767	0.026286	-0.33849
8.66238	0.183225	2.54029	-0.46611	4.46588	0.025511	-0.35805
8.66905	0.18537	2.68698	-0.46766	4.58926	0.024676	-0.37396
8.67572	0.187576	2.83724	-0.46909	4.70692	0.024021	-0.38654
8.68238	0.189662	2.9906	-0.47052	4.81784	0.023782	-0.39625
8.68905	0.191391	3.14629	-0.47213	4.92084	0.023901	-0.40317
8.69572	0.192702	3.30365	-0.47404	5.01448	0.024259	-0.40746
8.70238	0.193417	3.46172	-0.47618	5.09739	0.024676	-0.40919
8.70905	0.193477	3.61973	-0.47851	5.16826	0.025034	-0.40829
8.71572	0.193059	3.77673	-0.48083	5.22584	0.025272	-0.40472
8.72238	0.192344	3.93164	-0.4828	5.26905	0.025451	-0.39834
8.72905	0.191391	4.08345	-0.48435	5.29706	0.02557	-0.38934
8.73572	0.190377	4.23098	-0.48542	5.30922	0.02563	-0.37771
8.74238	0.189424	4.37313	-0.4862	5.30517	0.025809	-0.36335
8.74905	0.18847	4.50861	-0.48685	5.28473	0.026166	-0.34612
8.75572	0.187576	4.63629	-0.48745	5.24789	0.026822	-0.3258
8.76238	0.186503	4.75484	-0.48828	5.19466	0.027776	-0.30208
8.76905	0.185192	4.86314	-0.48941	5.12534	0.028849	-0.27484
8.77572	0.183642	4.96	-0.49084	5.04041	0.029922	-0.24402
8.78238	0.181913	5.04422	-0.49245	4.94069	0.030816	-0.20969
8.78905	0.180185	5.11479	-0.49388	4.82732	0.031531	-0.17166
8.79572	0.178695	5.17064	-0.49502	4.70191	0.032127	-0.12988
8.80238	0.177383	5.211	-0.49567	4.56607	0.032663	-0.08386
8.80905	0.176311	5.23508	-0.49603	4.42189	0.033259	-0.0335
8.81572	0.175238	5.24223	-0.49615	4.27121	0.033796	0.021398
8.82238	0.174165	5.23221	-0.49627	4.116	0.034153	0.080705
8.82905	0.172853	5.20468	-0.49627	3.95817	0.034213	0.144243
8.83572	0.171423	5.1598	-0.49639	3.79974	0.033855	0.211835
8.84238	0.169873	5.09775	-0.49657	3.64256	0.033319	0.283539
8.84905	0.168324	5.01913	-0.49686	3.4886	0.032783	0.359237
8.85572	0.166893	4.92483	-0.4974	3.33953	0.032425	0.43875
8.86238	0.16582	4.81582	-0.49806	3.19701	0.032365	0.522017
8.86905	0.165164	4.69333	-0.49859	3.06255	0.032365	0.608742
8.87572	0.164807	4.55892	-0.49889	2.93768	0.032246	0.698864
8.88238	0.164807	4.4142	-0.49883	2.82353	0.032067	0.792384
8.88905	0.164926	4.2609	-0.49841	2.72107	0.031948	0.889122
8.89572	0.165224	4.10098	-0.498	2.63101	0.031948	0.988841
8.90238	0.165522	3.93629	-0.49776	2.5537	0.032187	1.09118
8.90905	0.16588	3.7688	-0.49776	2.48927	0.032485	1.19579
8.91572	0.166297	3.60048	-0.49794	2.43759	0.032723	1.3026
8.92238	0.166714	3.43323	-0.49812	2.39843	0.032783	1.41168
8.92905	0.167251	3.26884	-0.498	2.37137	0.032723	1.5232
8.93572	0.167787	3.10916	-0.49782	2.35581	0.032723	1.6374
8.94238	0.168264	2.95568	-0.49752	2.35116	0.032902	1.75434
8.94905	0.168741	2.80994	-0.49734	2.35671	0.033319	1.87415
8.95572	0.169277	2.67321	-0.49728	2.37167	0.033796	1.99682
8.96238	0.169992	2.54643	-0.49752	2.39509	0.034332	2.12234
8.96905	0.170827	2.43056	-0.49794	2.42603	0.03475	2.25085
8.97572	0.17184	2.32607	-0.49853	2.46358	0.035167	2.38228
8.98238	0.172853	2.23333	-0.49919	2.50679	0.035584	2.51675
8.98905	0.173867	2.15244	-0.49967	2.55471	0.035822	2.65431
8.99572	0.174642	2.08318	-0.49996	2.60645	0.035942	2.79504
9.00238	0.175238	2.02525	-0.49996	2.66105	0.035942	2.93893
9.00905	0.175536	1.9781	-0.4999	2.71767	0.035822	3.08609
9.01572	0.175595	1.94097	-0.4999	2.77555	0.035644	3.23635
9.02238	0.175357	1.91313	-0.50002	2.83402	0.035584	3.3896
9.02905	0.17482	1.89358	-0.5002	2.89279	0.035763	3.54552
9.03572	0.174105	1.88136	-0.50032	2.95162	0.03624	3.70365
9.04238	0.17333	1.87534	-0.50026	3.01033	0.037014	3.86375
9.04905	0.172675	1.87445	-0.50008	3.06869	0.037849	4.0257
9.05572	0.172257	1.87761	-0.49984	3.12632	0.038564	4.19009
9.06238	0.172198	1.88369	-0.49955	3.18313	0.039339	4.35805
9.06905	0.172377	1.89161	-0.49931	3.23927	0.040174	4.53162
9.07572	0.172794	1.90037	-0.49919	3.29524	0.041306	4.71336
9.08238	0.17333	1.90908	-0.49913	3.35175	0.042677	4.90683
9.08905	0.173926	1.91683	-0.49901	3.40992	0.044048	5.11646
9.09572	0.174522	1.92291	-0.49895	3.47096	0.045121	5.34779
9.10238	0.175178	1.92678	-0.49889	3.53652	0.045836	5.6079
9.10905	0.175834	1.92797	-0.49883	3.60846	0.046253	5.90575
9.11572	0.17643	1.92612	-0.49883	3.68923	0.046611	6.25223
9.12238	0.176847	1.92106	-0.49889	3.78168	0.046909	6.66046
9.12905	0.176966	1.91277	-0.49895	3.88932	0.047088	7.14558
9.13572	0.176907	1.90127	-0.49895	4.01634	0.047147	7.72446
9.14238	0.176907	1.88679	-0.49889	4.16779	0.046968	8.41564
9.14905	0.177264	1.86956	-0.49877	4.34941	0.04667	9.23967
9.15572	0.178099	1.85007	-0.49859	4.56762	0.046372	10.2195
9.16238	0.179172	1.82873	-0.49859	4.82941	0.046134	11.3803
9.16905	0.180364	1.80608	-0.49871	5.14233	0.045776	12.7497
9.17572	0.181258	1.7826	-0.49883	5.51426	0.045121	14.3567
9.18238	0.181913	1.75899	-0.49883	5.95349	0.044048	16.2306
9.18905	0.182271	1.73569	-0.49853	6.46877	0.042617	18.4004
9.19572	0.182509	1.71328	-0.498	7.06917	0.041008	20.8938
9.20238	0.182807	1.6923	-0.49728	7.76434	0.039458	23.7377
9.20905	0.183225	1.67328	-0.49645	8.56435	0.038147	26.9575
9.21572	0.183761	1.65665	-0.49549	9.47911	0.037074	30.5769
9.22238	0.184417	1.64294	-0.49436	10.5179	0.036299	34.6168
9.22905	0.185013	1.63263	-0.49311	11.6888	0.035703	39.0928
9.23572	0.18537	1.62625	-0.49198	12.9982	0.035226	44.0134
9.24238	0.18543	1.62435	-0.4912	14.4508	0.034809	49.3779
9.24905	0.185251	1.62745	-0.4909	16.0494	0.034571	55.1752
9.25572	0.185013	1.63627	-0.49102	17.7954	0.034392	61.3849
9.26238	0.184953	1.65135	-0.49132	19.688	0.034392	67.9772
9.26905	0.185192	1.67352	-0.49168	21.7237	0.03463	74.9131
9.27572	0.185728	1.70338	-0.49204	23.8956	0.035226	82.1437
9.28238	0.186443	1.74165	-0.49239	26.1924	0.03612	89.6093
9.28905	0.187278	1.78909	-0.49287	28.5983	0.037432	97.2382
9.29572	0.188172	1.84637	-0.49353	31.0939	0.03922	104.947
9.30238	0.189066	1.9142	-0.49442	33.6567	0.041664	112.644
9.30905	0.189841	1.99318	-0.49549	36.2614	0.044942	120.228
9.31572	0.190496	2.08384	-0.49675	38.8805	0.049233	127.596
9.32238	0.190675	2.18672	-0.49824	41.4839	0.054479	134.645
9.32905	0.190437	2.30223	-0.49984	44.0388	0.060737	141.271
9.33572	0.189781	2.43056	-0.50157	46.51	0.068069	147.374
9.34238	0.188828	2.57194	-0.50342	48.8615	0.076771	152.853
9.34905	0.187814	2.72626	-0.50533	51.0575	0.08738	157.614
9.35572	0.187039	2.89345	-0.50718	53.0646	0.100613	161.569
9.36238	0.186384	3.07322	-0.50884	54.8523	0.117183	164.646
9.36905	0.185668	3.26502	-0.5101	56.3938	0.137806	166.787
9.37572	0.184715	3.46845	-0.51099	57.6661	0.163019	167.953
9.38238	0.183463	3.68297	-0.51153	58.6507	0.193655	168.122
9.38905	0.181794	3.90804	-0.51177	59.334	0.230372	167.291
9.39572	0.179887	4.1433	-0.51194	59.7089	0.273883	165.473
9.40238	0.17786	4.38857	-0.51206	59.7752	0.325203	162.701
9.40905	0.175953	4.64422	-0.512	59.5408	0.385225	159.023
9.41572	0.174463	4.91095	-0.51165	59.0212	0.454783	154.505
9.42238	0.173688	5.19007	-0.51093	58.2397	0.534475	149.226
9.42905	0.173569	5.48393	-0.50968	57.2267	0.624835	143.277
9.43572	0.173926	5.79566	-0.50795	56.0194	0.726044	136.755
9.44238	0.174582	6.1298	-0.50575	54.661	0.838161	129.762
9.44905	0.175297	6.49226	-0.50306	53.2003	0.960827	122.411
9.45572	0.176191	6.89036	-0.4999	51.6901	1.09309	114.813
9.46238	0.177383	7.33346	-0.49603	50.1856	1.23364	107.08
9.46905	0.178874	7.83283	-0.4912	48.7434	1.38056	99.3208
9.47572	0.18084	8.40181	-0.48512	47.42	1.53154	91.6314
9.48238	0.183284	9.05633	-0.47779	46.2716	1.68395	84.0977
9.48905	0.186265	9.81456	-0.46927	45.3521	1.83457	76.7935
9.49572	0.189722	10.6974	-0.45985	44.7128	1.97989	69.7819
9.50238	0.193596	11.728	-0.44984	44.4004	2.11597	63.1166
9.50905	0.197768	12.9326	-0.43923	44.4554	2.23917	56.8423
9.51572	0.202119	14.3392	-0.42784	44.9117	2.34586	50.9925
9.52238	0.20659	15.9785	-0.4155	45.7954	2.43318	45.5883
9.52905	0.211239	17.8828	-0.40203	47.125	2.49863	40.6378
9.53572	0.215828	20.086	-0.38749	48.9103	2.54029	36.1375
9.54238	0.220478	22.6232	-0.37199	51.1517	2.55704	32.0749
9.54905	0.225246	25.5298	-0.35578	53.839	2.54822	28.4318
9.55572	0.230014	28.8411	-0.33921	56.9512	2.51424	25.1862
9.56238	0.234604	32.591	-0.32246	60.457	2.45625	22.3138
9.56905	0.238836	36.8115	-0.30589	64.3157	2.37662	19.7878
9.57572	0.242472	41.5309	-0.28974	68.4782	2.27821	17.579
9.58238	0.245273	46.7733	-0.27436	72.8868	2.16	15.6566
9.58905	0.247478	52.5567	-0.26011	77.4759	2.04021	13.9884
9.59572	0.249326	58.892	-0.2473	82.171	1.90866	12.543
9.60238	0.250995	65.7815	-0.23615	86.89	1.77431	11.2909
9.60905	0.252545	73.2177	-0.22674	91.5452	1.64139	10.2051
9.61572	0.254035	81.1818	-0.21935	96.0466	1.51402	9.26197
9.62238	0.255287	89.6428	-0.21422	100.305	1.39624	8.43984
9.62905	0.25624	98.5567	-0.21142	104.236	1.29169	7.71946
9.63572	0.257075	107.866	-0.211	107.758	1.20401	7.08354
9.64238	0.257969	117.499	-0.21273	110.797	1.13654	6.51681
9.64905	0.259221	127.37	-0.21648	113.287	1.09267	6.00648
9.65572	0.26089	137.383	-0.22203	115.169	1.07563	5.5421
9.66238	0.262976	147.426	-0.22936	116.397	1.08868	5.11539
9.66905	0.2653	157.381	-0.23818	116.939	1.13517	4.71985
9.67572	0.267863	167.118	-0.24825	116.777	1.21868	4.3503
9.68238	0.270665	176.504	-0.25904	115.908	1.34325	4.00317
9.68905	0.273585	185.404	-0.26983	114.345	1.51306	3.67576
9.69572	0.276804	193.68	-0.2802	112.115	1.73253	3.36647
9.70238	0.280261	201.202	-0.28962	109.257	2.00546	3.07447
9.70905	0.284076	207.845	-0.29761	105.826	2.33525	2.79939
9.71572	0.288248	213.495	-0.30363	101.885	2.72453	2.5416
9.72238	0.292718	218.052	-0.3069	97.5085	3.17484	2.30139
9.72905	0.297606	221.434	-0.30643	92.7719	3.68661	2.07931
9.73572	0.30309	223.578	-0.30094	87.7539	4.25875	1.87552
9.74238	0.309467	224.443	-0.28884	82.5327	4.88788	1.68979
9.74905	0.317216	224.012	-0.26846	77.1857	5.56815	1.52153
9.75572	0.32723	222.288	-0.23758	71.789	6.29032	1.36989
9.76238	0.340641	219.302	-0.1936	66.4165	7.04211	1.23376
9.76905	0.358999	215.105	-0.13345	61.137	7.80821	1.11193
9.77572	0.384212	209.771	-0.05329	56.0114	8.57127	1.00309
9.78238	0.418723	203.391	0.051558	51.0907	9.31275	0.905812
9.78905	0.465274	196.076	0.186086	46.4145	10.0135	0.818551
9.79572	0.527263	187.948	0.355959	42.0118	10.6544	0.739753
9.80238	0.608683	179.139	0.567138	37.9031	11.2172	0.667989
9.80905	0.714481	169.787	0.825942	34.1018	11.6848	0.602186
9.81572	0.850081	160.035	1.13905	30.6159	12.0423	0.541329
9.82238	1.02174	150.023	1.51312	27.447	12.278	0.485003
9.82905	1.23614	139.887	1.95461	24.5909	12.3846	0.432909
9.83572	1.50055	129.757	2.46888	22.0368	12.3593	0.385046
9.84238	1.82265	119.751	3.05968	19.7687	12.2041	0.341535
9.84905	2.2102	109.977	3.72845	17.7669	11.9253	0.302434
9.85572	2.67124	100.528	4.47345	16.0101	11.5333	0.267863
9.86238	3.21275	91.4829	5.28944	14.4768	11.0421	0.237763
9.86905	3.84039	82.905	6.16723	13.1457	10.4684	0.211656
9.87572	4.55743	74.8429	7.09373	11.9961	9.83089	0.189066
9.88238	5.36382	67.3304	8.05223	11.0076	9.14884	0.169337
9.88905	6.25604	60.3876	9.02277	10.1598	8.44085	0.151753
9.89572	7.22635	54.0217	9.98265	9.43309	7.72417	0.135779
9.90238	8.26305	48.2289	10.907	8.80885	7.01415	0.12064
9.90905	9.35	42.9957	11.7696	8.27032	6.32441	0.1055
9.91572	10.4666	38.3004	12.5439	7.8029	5.66649	0.089467
9.92238	11.5883	34.115	13.2049	7.39419	5.05006	0.071526
9.92905	12.6865	30.4067	13.7309	7.03335	4.48209	0.050843
9.93572	13.7305	27.1395	14.1045	6.71107	3.96705	0.027001
9.94238	14.6886	24.2754	14.3144	6.41906	3.50678	5.96e-05
9.94905	15.5299	21.7753	14.3549	6.15054	3.10123	-0.02968
9.95572	16.2264	19.6009	14.2268	5.90015	2.74891	-0.06175
9.96238	16.7547	17.7146	13.9371	5.66399	2.44767	-0.09584
9.96905	17.0972	16.081	13.4983	5.43916	2.19488	-0.13161
9.97572	17.2427	14.6665	12.928	5.22381	1.98758	-0.16874
9.98238	17.1876	13.4403	12.2477	5.01663	1.82253	-0.20683
9.98905	16.9353	12.3744	11.4809	4.81707	1.69653	-0.24545
9.99572	16.4965	11.4436	10.6524	4.62514	1.60611	-0.28414
10.0024	15.8888	10.6258	9.78607	4.44126	1.54793	-0.32222
10.0091	15.1352	9.90158	8.90511	4.26602	1.51867	-0.3593
10.0157	14.2624	9.25452	8.03071	4.10026	1.51497	-0.39488
10.0224	13.2995	8.67075	7.18182	3.94463	1.53393	-0.42874
10.029	12.2763	8.13884	6.37442	3.79991	1.57285	-0.46062
10.0357	11.222	7.64942	5.62108	3.66682	1.62894	-0.49025
10.0424	10.1645	7.19523	4.9302	3.54618	1.69933	-0.51731
10.049	9.12875	6.77067	4.30661	3.43829	1.78075	-0.54163
10.0557	8.13592	6.37168	3.75235	3.3434	1.86968	-0.56309
10.0624	7.20245	5.99539	3.26723	3.26115	1.96219	-0.58168
10.0691	6.34003	5.64003	2.84964	3.19094	2.05445	-0.59748
10.0757	5.55575	5.30463	2.49714	3.13199	2.14273	-0.61047
10.0824	4.85307	4.98885	2.20639	3.08359	2.22343	-0.6206
10.0891	4.23241	4.69273	1.97345	3.04467	2.29335	-0.62776
10.0957	3.69209	4.41664	1.79386	3.01415	2.34991	-0.63205
10.1024	3.22849	4.161	1.66249	2.99072	2.39092	-0.63342
10.109	2.8367	3.92616	1.57416	2.9732	2.41482	-0.63211
10.1157	2.51049	3.7123	1.52391	2.96038	2.4206	-0.62847
10.1224	2.24316	3.51942	1.5068	2.95156	2.40791	-0.62287
10.129	2.02775	3.34722	1.51843	2.94608	2.37727	-0.61589
10.1357	1.85788	3.19517	1.55401	2.9434	2.32983	-0.60797
10.1424	1.72794	3.06237	1.60873	2.9431	2.26754	-0.59974
10.1491	1.63329	2.94781	1.67733	2.94483	2.19274	-0.59158
10.1557	1.56999	2.85029	1.7544	2.94822	2.10786	-0.58383
10.1624	1.53464	2.76858	1.83439	2.95275	2.01559	-0.57697
10.1691	1.52427	2.70128	1.912	2.9577	1.91855	-0.57143
10.1757	1.53625	2.64734	1.98227	2.96223	1.81931	-0.56773
10.1824	1.56832	2.60544	2.0408	2.96551	1.72013	-0.56601
10.189	1.61851	2.57468	2.08378	2.96688	1.62315	-0.56636
10.1957	1.68508	2.55412	2.10816	2.96569	1.53017	-0.56845
10.2024	1.76603	2.54279	2.11167	2.96146	1.44267	-0.57197
10.209	1.85889	2.53987	2.09302	2.95383	1.36191	-0.5765
10.2157	1.96081	2.54446	2.05171	2.94244	1.28871	-0.58186
10.2224	2.06876	2.55549	1.98847	2.92736	1.22416	-0.58812
10.2291	2.17944	2.57164	1.90491	2.90906	1.16909	-0.59503
10.2357	2.28918	2.59167	1.80358	2.8879	1.12462	-0.60236
10.2424	2.39432	2.61372	1.68776	2.86448	1.09208	-0.60982
10.2491	2.49082	2.63613	1.56093	2.83915	1.07312	-0.61697
10.2557	2.57462	2.65688	1.42664	2.81244	1.0696	-0.6234
10.2624	2.64203	2.67386	1.28824	2.78497	1.08379	-0.62913
10.2691	2.68978	2.68513	1.14894	2.75749	1.11896	-0.63413
10.2757	2.71547	2.68883	1.01155	2.73073	1.17904	-0.63854
10.2824	2.71738	2.68328	0.878513	2.7051	1.2688	-0.64248
10.289	2.69479	2.66731	0.752032	2.68078	1.39386	-0.64605
10.2957	2.64782	2.64007	0.633717	2.65777	1.56021	-0.64939
10.3024	2.57754	2.60127	0.524879	2.63619	1.77449	-0.65261
10.309	2.48599	2.55114	0.426412	2.61617	2.04384	-0.65571
10.3157	2.3762	2.49034	0.338674	2.59787	2.37578	-0.65893
10.3224	2.2518	2.41995	0.261843	2.58148	2.77799	-0.66233
10.3291	2.11728	2.34133	0.195742	2.56681	3.25769	-0.66596
10.3357	1.97715	2.25633	0.140131	2.55358	3.82119	-0.6699
10.3424	1.8357	2.16663	0.095069	2.5413	4.47321	-0.67431
10.3491	1.69683	2.07406	0.060678	2.52944	5.21725	-0.67914
10.3557	1.56373	1.98042	0.037193	2.51752	6.05494	-0.68408
10.3624	1.43897	1.88726	0.024974	2.5056	6.9865	-0.68903
10.369	1.32483	1.79601	0.024498	2.4938	8.01033	-0.69374
10.3757	1.22285	1.70779	0.036418	2.48247	9.12297	-0.69815
10.3824	1.13445	1.62345	0.06187	2.47192	10.3182	-0.70256
10.389	1.0609	1.54364	0.102222	2.46215	11.5874	-0.70727
10.3957	1.00315	1.46872	0.158787	2.45291	12.9191	-0.71257
10.4024	0.962138	1.3988	0.232875	2.44409	14.2994	-0.71883
10.4091	0.938654	1.33395	0.325859	2.43539	15.7128	-0.72634
10.4157	0.933349	1.27399	0.439107	2.42674	17.1425	-0.73528
10.4224	0.946522	1.21862	0.574291	2.41846	18.5707	-0.74589
10.4291	0.978649	1.1676	0.732899	2.41065	19.9788	-0.75829
10.4357	1.02985	1.12057	0.915825	2.40374	21.3468	-0.77236
10.4424	1.10036	1.07712	1.12343	2.39778	22.6538	-0.78803
10.449	1.19024	1.03694	1.35487	2.39307	23.8777	-0.80526
10.4557	1.29938	0.999749	1.60897	2.38949	24.9968	-0.82368
10.4624	1.42682	0.965297	1.8838	2.38717	25.9902	-0.84311
10.469	1.57106	0.93329	2.17706	2.38615	26.8396	-0.86337
10.4757	1.72985	0.903487	2.48575	2.38651	27.5303	-0.88429
10.4824	1.90031	0.875711	2.80607	2.38848	28.0515	-0.90545
10.4891	2.07931	0.849843	3.13354	2.39205	28.3968	-0.92632
10.4957	2.26367	0.825703	3.46273	2.39742	28.5648	-0.94628
10.5024	2.44963	0.803113	3.78776	2.40481	28.5595	-0.96452
10.5091	2.63363	0.782013	4.10253	2.4144	28.3902	-0.9802
10.5157	2.81191	0.762224	4.40097	2.42662	28.0724	-0.99212
10.5224	2.98095	0.743687	4.6773	2.4417	27.6271	-0.99891
10.529	3.13777	0.726342	4.92644	2.4603	27.0813	-0.99874
10.5357	3.2801	0.71013	5.14394	2.48289	26.4677	-0.98944
10.5424	3.40658	0.69499	5.32585	2.51037	25.8244	-0.96828
10.549	3.51673	0.680864	5.4695	2.54345	25.1951	-0.9318
10.5557	3.61097	0.667751	5.57333	2.58285	24.6283	-0.87619
10.5624	3.69042	0.655591	5.63723	2.62922	24.1771	-0.79679
10.5691	3.757	0.644326	5.66292	2.68287	23.8984	-0.68849
10.5757	3.81362	0.633955	5.65368	2.74402	23.8518	-0.54616
10.5824	3.86423	0.624418	5.6144	2.81233	24.0993	-0.36454
10.5891	3.91418	0.615776	5.5517	2.88719	24.7034	-0.13894
10.5957	3.9705	0.607967	5.47397	2.96748	25.7266	0.133932
10.6024	4.04233	0.601113	5.39184	3.05164	27.2288	0.456095
10.609	4.14097	0.595212	5.31834	3.13801	29.2652	0.827134
10.6157	4.28092	0.590444	5.26953	3.22467	31.8838	1.24413
10.6224	4.48042	0.586927	5.2647	3.30937	35.123	1.70112
10.629	4.76211	0.584781	5.3274	3.38984	39.0095	2.18904
10.6357	5.15395	0.584304	5.48643	3.46345	43.5556	2.69574
10.6424	5.68962	0.585675	5.7767	3.52782	48.7563	3.20679
10.6491	6.40869	0.589073	6.24031	3.58087	54.5858	3.70598
10.6557	7.35658	0.594616	6.92683	3.62092	60.9946	4.17668
10.6624	8.58331	0.602543	7.89404	3.64721	67.9077	4.60237
10.6691	10.142	0.612855	9.20826	3.65937	75.2271	4.96787
10.6757	12.0861	0.62561	10.9441	3.6577	82.8348	5.26005
10.6824	14.4668	0.64081	13.1841	3.64292	90.598	5.46891
10.689	17.3296	0.658274	16.0158	3.61615	98.3729	5.58817
10.6957	20.7121	0.677824	19.5273	3.57878	106.008	5.61583
10.7024	24.6409	0.699103	23.8009	3.53247	113.349	5.55366
10.709	29.1291	0.721693	28.9065	3.47906	120.239	5.40703
10.7157	34.1729	0.745118	34.8942	3.42023	126.528	5.18435
10.7224	39.7494	0.768781	41.7888	3.35783	132.079	4.89622
10.7291	45.8154	0.792086	49.5855	3.29339	136.778	4.55528
10.7357	52.3085	0.814259	58.2458	3.2286	140.533	4.17513
10.7424	59.1515	0.834763	67.6932	3.16489	143.281	3.76958
10.7491	66.2579	0.852764	77.8093	3.10385	144.988	3.35175
10.7557	73.5372	0.867784	88.4329	3.04729	145.646	2.93356
10.7624	80.8984	0.879288	99.3632	2.99716	145.272	2.52581
10.7691	88.2523	0.886858	110.368	2.95609	143.906	2.13778
10.7757	95.5114	0.890255	121.2	2.92706	141.611	1.77783
10.7824	102.591	0.889421	131.607	2.91377	138.466	1.45322
10.789	109.409	0.884354	141.351	2.92122	134.562	1.17052
10.7957	115.89	0.875413	150.215	2.95567	129.999	0.935674
10.8024	121.969	0.863194	158.008	3.02523	124.878	0.754893
10.809	127.585	0.848532	164.573	3.13991	119.305	0.635028
10.8157	132.689	0.832677	169.792	3.31146	113.383	0.583529
10.8224	137.233	0.817239	173.589	3.55309	107.215	0.608742
10.8291	141.175	0.804424	175.926	3.87925	100.897	0.719666
10.8357	144.471	0.797093	176.812	4.30471	94.5168	0.925422
10.8424	147.081	0.798762	176.287	4.84383	88.152	1.23441
10.8491	148.969	0.814199	174.425	5.50902	81.8683	1.65367
10.8557	150.106	0.849128	171.325	6.30945	75.7222	2.18785
10.8624	150.474	0.91064	167.108	7.24912	69.7631	2.83807
10.869	150.064	1.0075	161.908	8.32504	64.0353	3.60078
10.8757	148.883	1.14983	155.873	9.52542	58.5781	4.46665
10.8824	146.95	1.34933	149.153	10.8293	53.4243	5.41973
10.889	144.299	1.61904	141.894	12.2067	48.5986	6.43748
10.8957	140.98	1.97297	134.238	13.6206	44.1168	7.49183
10.9024	137.058	2.42543	126.311	15.0281	39.9861	8.55041
10.9091	132.611	2.99025	118.234	16.3837	36.2071	9.57859
10.9157	127.722	3.67999	110.115	17.6411	32.7755	10.5413
10.9224	122.484	4.50456	102.057	18.756	29.6838	11.4049
10.9291	116.988	5.47004	94.153	19.6883	26.9211	12.1393
10.9357	111.327	6.57767	86.4829	20.4057	24.4728	12.7192
10.9424	105.591	7.82263	79.1135	20.8855	22.3201	13.1258
10.949	99.8614	9.1933	72.0962	21.1162	20.4403	13.3485
10.9557	94.2108	10.671	65.4692	21.0971	18.8079	13.3849
10.9624	88.6959	12.2294	59.2609	20.8384	17.396	13.2405
10.969	83.3576	13.8363	53.4924	20.3595	16.1781	12.9278
10.9757	78.221	15.4533	48.1788	19.6869	15.129	12.4647
10.9824	73.2994	17.0383	43.3284	18.853	14.2248	11.873
10.9891	68.5983	18.5474	38.9409	17.8934	13.4432	11.1769
10.9957	64.1183	19.9363	35.0065	16.8442	12.7629	10.4022
11.0024	59.8577	21.1638	31.5068	15.7402	12.1642	9.57453
11.0091	55.8126	22.193	28.4162	14.6132	11.6293	8.71849
11.0157	51.9778	22.994	25.7055	13.4907	11.1425	7.85601
11.0224	48.3468	23.545	23.3434	12.3963	10.691	7.00581
11.029	44.9133	23.833	21.2985	11.3488	10.2642	6.18303
11.0357	41.6726	23.8551	19.5388	10.3633	9.85408	5.39935
11.0424	38.6225	23.6174	18.0321	9.45026	9.45449	4.66347
11.049	35.763	23.1349	16.7463	8.61633	9.0608	3.98135
11.0557	33.0952	22.4299	15.6495	7.86412	8.66985	3.3564
11.0624	30.6196	21.531	14.711	7.19291	8.2795	2.78974
11.0691	28.334	20.4704	13.9023	6.59972	7.88885	2.28047
11.0757	26.2331	19.2834	13.1978	6.07973	7.49803	1.82641
11.0824	24.3086	18.0054	12.5756	5.62757	7.10803	1.42425
11.0891	22.55	16.6711	12.0164	5.23752	6.72066	1.07014
11.0957	20.9461	15.3131	11.5043	4.90373	6.33758	0.760198
11.1024	19.4849	13.9605	11.0257	4.62037	5.9607	0.490487
11.109	18.1541	12.6387	10.5692	4.38166	5.59163	0.257194
11.1157	16.9407	11.3685	10.1259	4.18186	5.23186	0.056386
11.1224	15.8318	10.1659	9.68891	4.01574	4.88299	-0.11581
11.129	14.8143	9.04298	9.25362	3.87877	4.54646	-0.26309
11.1357	13.876	8.00729	8.81743	3.76707	4.22376	-0.38898
11.1424	13.006	7.06297	8.37934	3.67743	3.91638	-0.49633
11.1491	12.1952	6.21092	7.93928	3.60697	3.62581	-0.5877
11.1557	11.4362	5.44965	7.4982	3.55327	3.35294	-0.66561
11.1624	10.7233	4.7754	7.05761	3.51405	3.09867	-0.73212
11.1691	10.0523	4.18335	6.61945	3.48765	2.86323	-0.7894
11.1757	9.4201	3.66741	6.18607	3.47269	2.6468	-0.83923
11.1824	8.82411	3.22115	5.75995	3.46851	2.44933	-0.8831
11.189	8.26216	2.83784	5.34373	3.47447	2.27094	-0.92196
11.1957	7.73239	2.51085	4.9398	3.49015	2.11179	-0.95671
11.2024	7.23326	2.23386	4.5504	3.51512	1.9719	-0.98801
11.209	6.76387	2.00087	4.17745	3.54904	1.8509	-1.01644
11.2157	6.32369	1.80644	3.82239	3.59124	1.74791	-1.0426
11.2224	5.91201	1.6458	3.48663	3.64107	1.66154	-1.06698
11.2291	5.52779	1.51467	3.17127	3.69775	1.59031	-1.09011
11.2357	5.16951	1.40941	2.87736	3.7601	1.53261	-1.11222
11.2424	4.83513	1.32704	2.6058	3.82686	1.48684	-1.13356
11.2491	4.52274	1.26499	2.3573	3.89648	1.45125	-1.15401
11.2557	4.23062	1.22118	2.1323	3.96728	1.42378	-1.17344
11.2624	3.95745	1.19412	1.93071	4.03738	1.40238	-1.19162
11.2691	3.70193	1.18244	1.75202	4.10497	1.38485	-1.20878
11.2757	3.46303	1.185	1.59562	4.16797	1.36942	-1.22505
11.2824	3.23981	1.20097	1.46049	4.22442	1.35422	-1.24079
11.289	3.03161	1.22947	1.34534	4.2724	1.33771	-1.25599
11.2957	2.83802	1.26946	1.24872	4.31043	1.31834	-1.27047
11.3024	2.65908	1.32006	1.16879	4.33743	1.29491	-1.284
11.309	2.49499	1.38009	1.10346	4.35293	1.26672	-1.29634
11.3157	2.34586	1.44815	1.05083	4.35656	1.23352	-1.30767
11.3224	2.21199	1.52272	1.00869	4.34828	1.19579	-1.31786
11.3291	2.09349	1.60199	0.974953	4.32801	1.15406	-1.32722
11.3357	1.9902	1.68395	0.947416	4.29612	1.10912	-1.3358
11.3424	1.90193	1.76638	0.923753	4.25339	1.06144	-1.34367
11.3491	1.82813	1.84703	0.901759	4.20099	1.01173	-1.35094
11.3557	1.76811	1.92362	0.879526	4.14056	0.960648	-1.35767
11.3624	1.72061	1.99378	0.855684	4.07362	0.90903	-1.36387
11.369	1.68413	2.05529	0.82916	4.00209	0.857711	-1.36971
11.3757	1.65677	2.10613	0.799	3.92765	0.807464	-1.37532
11.3824	1.63639	2.14463	0.764608	3.85177	0.758886	-1.3808
11.389	1.62071	2.16937	0.725508	3.77595	0.712574	-1.38605
11.3957	1.6076	2.17932	0.681698	3.70145	0.669003	-1.39099
11.4024	1.59508	2.17408	0.633717	3.62927	0.62871	-1.39552
11.4091	1.58155	2.15352	0.582516	3.56042	0.592232	-1.39964
11.4157	1.56552	2.11799	0.52911	3.49557	0.560522	-1.40351
11.4224	1.54579	2.06834	0.474572	3.43513	0.534236	-1.40727
11.4291	1.52147	2.00564	0.419497	3.37952	0.514269	-1.41102
11.4357	1.49178	1.93155	0.364542	3.32886	0.501573	-1.41472
11.4424	1.45662	1.84762	0.310183	3.2832	0.497341	-1.41811
11.449	1.41615	1.75577	0.257075	3.24267	0.502825	-1.42097
11.4557	1.37097	1.65802	0.205994	3.20709	0.519693	-1.42324
11.4624	1.32197	1.55628	0.157773	3.17627	0.549853	-1.42503
11.469	1.27012	1.45239	0.11313	3.14975	0.595152	-1.42676
11.4757	1.21641	1.3482	0.072598	3.12698	0.657439	-1.42884
11.4824	1.16175	1.24526	0.036657	3.10743	0.738144	-1.43158
11.4891	1.10704	1.14495	0.005901	3.09056	0.838161	-1.43492
11.4957	1.05286	1.04851	-0.01901	3.07614	0.957847	-1.43856
11.5024	0.999987	0.956893	-0.0369	3.06416	1.09643	-1.44207
11.5091	0.949085	0.870764	-0.04643	3.05462	1.252	-1.44529
11.5157	0.900805	0.790715	-0.04601	3.04747	1.42121	-1.44809
11.5224	0.855982	0.716984	-0.03397	3.04234	1.59961	-1.45054
11.529	0.815392	0.649691	-0.00846	3.03876	1.78152	-1.45274
11.5357	0.779688	0.588775	0.032187	3.0365	1.96052	-1.45465
11.5424	0.749648	0.533998	0.089884	3.03525	2.13009	-1.45644
11.549	0.725806	0.485063	0.166118	3.03489	2.28357	-1.45811
11.5557	0.709116	0.441492	0.262082	3.03513	2.41494	-1.45978
11.5624	0.700653	0.402927	0.378132	3.0359	2.51883	-1.46133
11.5691	0.701964	0.368714	0.513732	3.03686	2.59131	-1.46282
11.5757	0.714779	0.338376	0.666797	3.03787	2.62976	-1.46413
11.5824	0.740945	0.311434	0.834167	3.03912	2.63339	-1.46514
11.5891	0.782132	0.287354	1.01119	3.04061	2.60276	-1.46592
11.5957	0.840187	0.265658	1.19227	3.0424	2.54017	-1.46657
11.6024	0.9166	0.246108	1.37097	3.04467	2.44898	-1.46729
11.609	1.01244	0.228226	1.54036	3.04729	2.33376	-1.46812
11.6157	1.12814	0.211954	1.69379	3.05015	2.19977	-1.46919
11.6224	1.26326	0.196993	1.82492	3.05325	2.05249	-1.47051
11.629	1.41591	0.183225	1.92857	3.05629	1.89728	-1.47194
11.6357	1.58328	0.170648	2.00075	3.05921	1.73885	-1.47349
11.6424	1.76108	0.159204	2.0389	3.06219	1.58137	-1.47533
11.6491	1.944	0.148833	2.04223	3.06535	1.42837	-1.47754
11.6557	2.12592	0.139534	2.01154	3.06892	1.28269	-1.48016
11.6624	2.30014	0.131309	1.94913	3.07298	1.14638	-1.48308
11.6691	2.46006	0.123978	1.85853	3.07739	1.02103	-1.48594
11.6757	2.59924	0.1176	1.74415	3.0821	0.907421	-1.48869
11.6824	2.71231	0.112057	1.61094	3.08681	0.805795	-1.49119
11.689	2.79504	0.107229	1.46407	3.09133	0.716031	-1.49369
11.6957	2.84457	0.103116	1.30862	3.09575	0.637829	-1.49632
11.7024	2.85977	0.0995398	1.14959	3.09998	0.570595	-1.49912
11.709	2.84082	0.0965595	0.991404	3.10421	0.513375	-1.50186
11.7157	2.78962	0.0939965	0.837862	3.1085	0.465214	-1.50436
11.7224	2.70915	0.0919104	0.69195	3.11297	0.424922	-1.50657
11.7291	2.60347	0.090301	0.555933	3.11768	0.391245	-1.50853
11.7357	2.47729	0.0890493	0.431359	3.12269	0.362992	-1.51056
11.7424	2.33591	0.0882149	0.318885	3.12775	0.339091	-1.51277
11.7491	2.18451	0.0877976	0.218868	3.13294	0.318706	-1.51509
11.7557	2.02793	0.0877976	0.13119	3.13824	0.301123	-1.51742
11.7624	1.87051	0.0880957	0.055313	3.14367	0.285745	-1.51956
11.7691	1.7159	0.0886917	-0.00936	3.14921	0.272095	-1.52153
11.7757	1.56719	0.0895262	-0.06378	3.15476	0.259697	-1.52344
11.7824	1.42676	0.0905991	-0.10908	3.1603	0.248134	-1.5254
11.789	1.29652	0.0917912	-0.14669	3.16572	0.237167	-1.52755
11.7957	1.17779	0.0930428	-0.17768	3.17097	0.226557	-1.52969
11.8024	1.07116	0.0942946	-0.20337	3.17615	0.216365	-1.53184
11.809	0.976801	0.0954866	-0.22459	3.18122	0.206709	-1.53393
11.8157	0.894129	0.0964999	-0.24235	3.18611	0.197589	-1.53601
11.8224	0.822425	0.0973344	-0.25743	3.1907	0.189245	-1.53828
11.8291	0.760734	0.0978708	-0.27043	3.19505	0.181675	-1.5406
11.8357	0.707924	0.0981092	-0.28205	3.19904	0.174761	-1.54293
11.8424	0.663102	0.0980496	-0.29284	3.20274	0.168502	-1.54495
11.8491	0.625134	0.0977516	-0.30315	3.20625	0.162661	-1.54656
11.8557	0.593007	0.097096	-0.3134	3.20971	0.156999	-1.54775
11.8624	0.565886	0.0962019	-0.32371	3.21335	0.151575	-1.54847
11.869	0.54282	0.095129	-0.33402	3.21716	0.146389	-1.54889
11.8757	0.523031	0.0939369	-0.34422	3.22139	0.141621	-1.54912
11.8824	0.505865	0.0926256	-0.35393	3.22586	0.137269	-1.54942
11.889	0.490606	0.0913143	-0.36299	3.23045	0.133157	-1.54984
11.8957	0.476837	0.0899434	-0.37128	3.2351	0.129044	-1.55056
11.9024	0.464082	0.0886321	-0.37891	3.23969	0.124991	-1.55157
11.9091	0.451982	0.0873208	-0.38606	3.2441	0.120819	-1.55264
11.9157	0.440598	0.0861287	-0.39291	3.24833	0.116706	-1.55383
11.9224	0.429928	0.0849962	-0.39947	3.25233	0.112593	-1.55503
11.9291	0.420034	0.0839233	-0.40561	3.2559	0.10854	-1.55628
11.9357	0.410974	0.0827908	-0.41127	3.25918	0.104547	-1.55753
11.9424	0.402689	0.0816584	-0.41652	3.26216	0.100613	-1.55908
11.949	0.395119	0.0804067	-0.4214	3.26508	0.096858	-1.56087
11.9557	0.388205	0.0790954	-0.42617	3.26806	0.0934	-1.56289
11.9624	0.381947	0.0775456	-0.43106	3.27116	0.09042	-1.5651
11.969	0.376344	0.0758171	-0.43619	3.27438	0.087976	-1.5673
11.9757	0.371218	0.0739098	-0.44161	3.27754	0.086129	-1.56933
11.9824	0.36639	0.071764	-0.44715	3.28064	0.084996	-1.57112
11.9891	0.361681	0.069499	-0.45258	3.28374	0.084519	-1.57279
11.9957	0.356913	0.0669956	-0.4577	3.28696	0.084519	-1.57446
12.0024	0.352025	0.0644326	-0.46241	3.29035	0.084996	-1.57624
12.0091	0.347197	0.06181	-0.46694	3.29387	0.08601	-1.57827
12.0157	0.342488	0.0591874	-0.47147	3.29739	0.087678	-1.58048
12.0224	0.337839	0.0565648	-0.4763	3.30091	0.090122	-1.58268
12.029	0.333369	0.0540018	-0.48131	3.30436	0.093222	-1.58489
12.0357	0.328958	0.051558	-0.48637	3.30788	0.096738	-1.58691
12.0424	0.324667	0.0491738	-0.49108	3.31157	0.100255	-1.58882
12.049	0.320494	0.0469089	-0.49531	3.31539	0.103414	-1.59055
12.0557	0.316441	0.0447035	-0.49889	3.31926	0.106215	-1.59222
12.0624	0.312626	0.0425577	-0.50199	3.3232	0.108659	-1.59371
12.0691	0.30899	0.0405312	-0.50473	3.32707	0.110984	-1.59514
12.0757	0.305474	0.0385046	-0.5073	3.33089	0.113308	-1.59657
12.0824	0.302017	0.0365972	-0.50974	3.33458	0.115752	-1.59794
12.0891	0.298798	0.0346899	-0.51183	3.33822	0.118315	-1.59931
12.0957	0.295877	0.0329018	-0.51337	3.34173	0.120878	-1.60074
12.1024	0.293374	0.0312328	-0.51415	3.34525	0.123501	-1.60223
12.109	0.291288	0.0296235	-0.51427	3.34877	0.126123	-1.60372
12.1157	0.289381	0.0281334	-0.51385	3.35234	0.128865	-1.60527
12.1224	0.287592	0.0267625	-0.51332	3.35592	0.131726	-1.6067
12.129	0.285745	0.0255108	-0.51278	3.35968	0.134766	-1.60784
12.1357	0.283897	0.0243783	-0.51236	3.36343	0.138044	-1.60879
12.1424	0.282168	0.0234246	-0.512	3.36725	0.141442	-1.60939
12.1491	0.28044	0.0225902	-0.51165	3.37106	0.145018	-1.6098
12.1557	0.278831	0.0219345	-0.51123	3.37481	0.148594	-1.60998
12.1624	0.277221	0.0214577	-0.51081	3.37857	0.152051	-1.60992
12.1691	0.275791	0.0211596	-0.51028	3.38239	0.155509	-1.60962
12.1757	0.274658	0.0209808	-0.50956	3.38626	0.158906	-1.60903
12.1824	0.273883	0.0209808	-0.50873	3.39043	0.162303	-1.60813
12.189	0.273407	0.0210404	-0.50795	3.39484	0.165761	-1.607
12.1957	0.27293	0.0212192	-0.5073	3.39937	0.169218	-1.60557
12.2024	0.272453	0.0213981	-0.507	3.4039	0.172555	-1.6039
12.209	0.271797	0.0215769	-0.50694	3.40813	0.175834	-1.60205
12.2157	0.271142	0.0217557	-0.507	3.41201	0.179112	-1.59997
12.2224	0.270486	0.0218749	-0.50712	3.41547	0.182867	-1.59782
12.2291	0.26989	0.0219941	-0.5073	3.41868	0.187397	-1.59568
12.2357	0.269234	0.0221133	-0.50747	3.4219	0.192761	-1.59335
12.2424	0.268519	0.0221729	-0.50771	3.42524	0.19908	-1.59085
12.2491	0.267744	0.0222325	-0.50789	3.42876	0.206232	-1.58805
12.2557	0.266969	0.0222921	-0.50789	3.43239	0.2141	-1.58507
12.2624	0.266194	0.0222921	-0.50753	3.43609	0.222623	-1.58215
12.2691	0.265419	0.0222325	-0.50664	3.43984	0.231683	-1.57976
12.2757	0.264525	0.0221729	-0.50521	3.44372	0.240862	-1.57821
12.2824	0.263572	0.0219941	-0.50312	3.44783	0.249922	-1.5775
12.289	0.262618	0.0216961	-0.5002	3.45236	0.258565	-1.57756
12.2957	0.261784	0.0213981	-0.49627	3.45707	0.266612	-1.57803
12.3024	0.261128	0.0209808	-0.4912	3.46178	0.274062	-1.57863
12.309	0.26089	0.0205636	-0.48482	3.46625	0.281096	-1.57923
12.3157	0.261128	0.0201464	-0.47696	3.47036	0.287592	-1.58
12.3224	0.262022	0.0197887	-0.46754	3.47406	0.293493	-1.58119
12.3291	0.263631	0.0194907	-0.45663	3.4774	0.298977	-1.58304
12.3357	0.266075	0.0192523	-0.44441	3.48049	0.304043	-1.58566
12.3424	0.269294	0.0190735	-0.43124	3.48359	0.308931	-1.58888
12.3491	0.273168	0.0189543	-0.41747	3.48687	0.313759	-1.59246
12.3557	0.277936	0.0189543	-0.40323	3.49039	0.318706	-1.59645
12.3624	0.283659	0.0189543	-0.38874	3.49414	0.323892	-1.60074
12.369	0.290394	0.0190139	-0.37408	3.49808	0.329793	-1.60539
12.3757	0.29844	0.0190735	-0.35948	3.50213	0.336587	-1.61022
12.3824	0.307739	0.0191331	-0.34505	3.50606	0.344634	-1.61517
12.389	0.318289	0.0192523	-0.33116	3.50988	0.35423	-1.61999
12.3957	0.329912	0.0194311	-0.31799	3.51345	0.365257	-1.62441
12.4024	0.342488	0.0196099	-0.30583	3.51685	0.377417	-1.62852
12.4091	0.355899	0.0197887	-0.2948	3.52025	0.390232	-1.63227
12.4157	0.370085	0.0200272	-0.28497	3.52383	0.403345	-1.63585
12.4224	0.384808	0.0202656	-0.27621	3.52764	0.416398	-1.63931
12.4291	0.399768	0.020504	-0.26816	3.53193	0.429332	-1.64264
12.4357	0.414789	0.0207424	-0.26047	3.53664	0.442147	-1.6458
12.4424	0.42969	0.0209808	-0.25254	3.54189	0.454545	-1.64855
12.449	0.444293	0.0212192	-0.24414	3.54749	0.465989	-1.65069
12.4557	0.458539	0.0214577	-0.23502	3.55345	0.475764	-1.65194
12.4624	0.472128	0.0218153	-0.22513	3.55965	0.483155	-1.65242
12.469	0.484824	0.0221729	-0.2144	3.56609	0.487566	-1.65218
12.4757	0.496387	0.0227094	-0.20283	3.57288	0.488758	-1.6517
12.4824	0.506699	0.023365	-0.19038	3.58021	0.486851	-1.65123
12.4891	0.515759	0.0241995	-0.17709	3.5882	0.481844	-1.65081
12.4957	0.523865	0.0252724	-0.1629	3.59678	0.473857	-1.65033
12.5024	0.531316	0.0265837	-0.14794	3.6059	0.463009	-1.64956
12.5091	0.538647	0.0282526	-0.13238	3.61538	0.449419	-1.64825
12.5157	0.546277	0.03016	-0.11665	3.62504	0.433266	-1.6464
12.5224	0.554621	0.0323653	-0.10115	3.63487	0.414729	-1.64413
12.529	0.56386	0.0349283	-0.08631	3.64465	0.394	-1.64187
12.5357	0.574112	0.0376701	-0.07242	3.65436	0.371695	-1.6399
12.5424	0.585556	0.0407696	-0.0599	3.66384	0.347793	-1.63847
12.549	0.598431	0.0441074	-0.04894	3.67314	0.322878	-1.63782
12.5557	0.612736	0.0476837	-0.04005	3.68208	0.297487	-1.63782
12.5624	0.628412	0.0514984	-0.03386	3.69048	0.272214	-1.63805
12.5691	0.645041	0.0555515	-0.03093	3.69811	0.247598	-1.63841
12.5757	0.662029	0.0599027	-0.03159	3.70485	0.223875	-1.63877
12.5824	0.678837	0.064373	-0.03594	3.71057	0.201344	-1.63937
12.5891	0.695169	0.0690818	-0.04381	3.7154	0.180185	-1.64056
12.5957	0.710785	0.0739098	-0.05484	3.71921	0.160515	-1.64253
12.6024	0.725567	0.0787377	-0.06866	3.72207	0.142395	-1.64527
12.609	0.739217	0.0834465	-0.085	3.72392	0.125706	-1.64843
12.6157	0.751317	0.0879765	-0.10353	3.72481	0.110388	-1.65164
12.6224	0.761271	0.0921488	-0.12428	3.72487	0.096321	-1.65468
12.629	0.768483	0.0959039	-0.14704	3.7244	0.083745	-1.65778
12.6357	0.772536	0.0991225	-0.17148	3.72362	0.072598	-1.66112
12.6424	0.773251	0.101805	-0.19723	3.72255	0.063062	-1.66476
12.6491	0.77039	0.103831	-0.2237	3.72136	0.055075	-1.66863
12.6557	0.763834	0.105262	-0.25052	3.72004	0.048518	-1.67257
12.6624	0.753641	0.106096	-0.27728	3.71861	0.043094	-1.6762
12.6691	0.739932	0.106335	-0.30392	3.717	0.038683	-1.67948
12.6757	0.722885	0.105977	-0.33015	3.71528	0.035107	-1.6824
12.6824	0.702918	0.105023	-0.35572	3.71337	0.032008	-1.68502
12.689	0.680506	0.103533	-0.38016	3.7114	0.029445	-1.68741
12.6957	0.656068	0.101447	-0.40311	3.70961	0.027299	-1.68961
12.7024	0.630021	0.0988245	-0.42427	3.70824	0.02569	-1.6917
12.709	0.602841	0.0956654	-0.44358	3.70741	0.024676	-1.69373
12.7157	0.574946	0.0920296	-0.46116	3.70717	0.024438	-1.69569
12.7224	0.546694	0.0879765	-0.47714	3.70753	0.024736	-1.69736
12.7291	0.51862	0.0836253	-0.49138	3.70854	0.025392	-1.69879
12.7357	0.491142	0.0789761	-0.50402	3.71015	0.026166	-1.69986
12.7424	0.464678	0.0742078	-0.51492	3.71218	0.026822	-1.70064
12.7491	0.439405	0.0693798	-0.52434	3.71456	0.02712	-1.70118
12.7557	0.415564	0.0645518	-0.53245	3.71724	0.027061	-1.70153
12.7624	0.393152	0.0597835	-0.53954	3.72028	0.026762	-1.70171
12.7691	0.372529	0.0551343	-0.54574	3.72356	0.026226	-1.70171
12.7757	0.353754	0.0506639	-0.5511	3.72726	0.025511	-1.70165
12.7824	0.336945	0.0463724	-0.55569	3.73119	0.024557	-1.70171
12.789	0.322104	0.0423193	-0.55963	3.73536	0.023425	-1.70183
12.7957	0.309169	0.038445	-0.56291	3.73948	0.022113	-1.70189
12.8024	0.297904	0.0348091	-0.56571	3.74335	0.020623	-1.70183
12.809	0.288308	0.031352	-0.56779	3.74681	0.019014	-1.70183
12.8157	0.280261	0.0281334	-0.56922	3.74985	0.017226	-1.70207
12.8224	0.273824	0.0252128	-0.57006	3.75271	0.01508	-1.70279
12.8291	0.268817	0.0224709	-0.57054	3.75551	0.012577	-1.70416
12.8357	0.265121	0.0199676	-0.57083	3.75831	0.009775	-1.70606
12.8424	0.26238	0.0177026	-0.57101	3.76099	0.006735	-1.70827
12.8491	0.260293	0.0157356	-0.57119	3.76338	0.003815	-1.71059
12.8557	0.258446	0.0140071	-0.57125	3.76528	0.001073	-1.71304
12.8624	0.256658	0.0125766	-0.57137	3.76677	-0.00155	-1.71548
12.869	0.254929	0.0113845	-0.57179	3.76785	-0.00417	-1.71816
12.8757	0.253379	0.01055	-0.57256	3.76862	-0.00703	-1.72102
12.8824	0.252128	0.00995398	-0.57381	3.7691	-0.00995	-1.72418
12.889	0.250936	0.00965595	-0.57524	3.7694	-0.01287	-1.72764
12.8957	0.249684	0.00953674	-0.57662	3.76964	-0.01556	-1.73116
12.9024	0.248134	0.00965595	-0.57787	3.76981	-0.01794	-1.73473
12.9091	0.246048	0.0100136	-0.57912	3.76993	-0.02003	-1.73801
12.9157	0.243485	0.01055	-0.58073	3.77011	-0.02193	-1.74099
12.9224	0.240624	0.0112653	-0.5827	3.77047	-0.0236	-1.74338
12.9291	0.237525	0.0122786	-0.5852	3.77142	-0.02497	-1.74528
12.9357	0.234306	0.0135303	-0.58782	3.77309	-0.02593	-1.74677
12.9424	0.231028	0.01508	-0.59021	3.77542	-0.0264	-1.74797
12.949	0.22769	0.0170469	-0.59235	3.77816	-0.02664	-1.74898
12.9557	0.224233	0.0194311	-0.59432	3.78078	-0.02664	-1.74993
12.9624	0.220716	0.0223517	-0.59628	3.78329	-0.02652	-1.75077
12.969	0.21714	0.0257492	-0.59843	3.78585	-0.02629	-1.75142
12.9757	0.213683	0.0297427	-0.60081	3.78871	-0.02569	-1.75202
12.9824	0.210345	0.0343919	-0.60326	3.79223	-0.02468	-1.75267
12.9891	0.207305	0.0396967	-0.60546	3.79604	-0.02319	-1.75345
12.9957	0.204504	0.0457764	-0.60749	3.79986	-0.02116	-1.75428
13.0024	0.20206	0.0525117	-0.60934	3.80337	-0.01872	-1.755
13.0091	0.199735	0.0600219	-0.61119	3.80641	-0.01621	-1.75554
13.0157	0.19753	0.0681281	-0.61297	3.80915	-0.01371	-1.75589
13.0224	0.195563	0.0768304	-0.61482	3.81166	-0.0115	-1.75637
13.029	0.193775	0.0858903	-0.61655	3.8141	-0.00948	-1.75726
13.0357	0.192165	0.0951886	-0.61822	3.81637	-0.00769	-1.75869
13.0424	0.190794	0.104487	-0.61977	3.81851	-0.00596	-1.76072
13.049	0.189543	0.113487	-0.62126	3.82048	-0.00417	-1.76311
13.0557	0.188351	0.121951	-0.62257	3.82239	-0.00238	-1.76567
13.0624	0.187099	0.12964	-0.62376	3.82417	-0.00066	-1.76823
13.0691	0.185907	0.136197	-0.62478	3.82566	0.000656	-1.77103
13.0757	0.184774	0.141442	-0.62561	3.82686	0.001609	-1.77401
13.0824	0.183642	0.145197	-0.62609	3.82775	0.002146	-1.77723
13.0891	0.182748	0.147283	-0.62633	3.82841	0.002384	-1.78057
13.0957	0.182092	0.1477	-0.62621	3.829	0.002265	-1.78391
13.1024	0.181794	0.146449	-0.62573	3.82966	0.001788	-1.78695
13.109	0.181794	0.143528	-0.6249	3.83031	0.000834	-1.78951
13.1157	0.181973	0.139058	-0.62358	3.83121	-0.0006	-1.79166
13.1224	0.182211	0.133336	-0.62186	3.83234	-0.00244	-1.79332
13.129	0.182331	0.126481	-0.61983	3.83395	-0.00441	-1.79487
13.1357	0.18239	0.118792	-0.61762	3.83592	-0.0065	-1.79654
13.1424	0.182509	0.110447	-0.61542	3.83812	-0.00852	-1.79833
13.1491	0.182867	0.101805	-0.61321	3.84039	-0.01055	-1.80036
13.1557	0.183702	0.0929236	-0.61095	3.84271	-0.01258	-1.80238
13.1624	0.185013	0.0841618	-0.6088	3.84498	-0.01484	-1.80417
13.1691	0.186801	0.0756383	-0.60678	3.84736	-0.0174	-1.80548
13.1757	0.188708	0.0674725	-0.60517	3.84974	-0.02021	-1.80638
13.1824	0.190675	0.0598431	-0.60391	3.85213	-0.02307	-1.80691
13.189	0.192523	0.0526905	-0.6029	3.85451	-0.02557	-1.80721
13.1957	0.194252	0.0461936	-0.60213	3.85696	-0.0276	-1.80763
13.2024	0.196099	0.040412	-0.60147	3.85952	-0.02909	-1.80817
13.209	0.198066	0.0352263	-0.60099	3.8622	-0.03022	-1.809
13.2157	0.200152	0.0306964	-0.60081	3.86506	-0.03117	-1.81013
13.2224	0.202358	0.0268221	-0.60111	3.86781	-0.03201	-1.81133
13.2291	0.204444	0.0234842	-0.60183	3.87031	-0.03284	-1.81228
13.2357	0.206411	0.0206828	-0.60308	3.87257	-0.03356	-1.81299
13.2424	0.20808	0.0182986	-0.60481	3.87466	-0.03415	-1.81359
13.2491	0.209332	0.0162721	-0.60719	3.87657	-0.03463	-1.81431
13.2557	0.210106	0.0145435	-0.61005	3.87853	-0.03505	-1.8155
13.2624	0.210345	0.0129938	-0.61321	3.88056	-0.03541	-1.81711
13.2691	0.210106	0.0116229	-0.61637	3.88271	-0.0357	-1.81895
13.2757	0.20963	0.0104308	-0.61929	3.88485	-0.03576	-1.82086
13.2824	0.208855	0.00929832	-0.62191	3.887	-0.03546	-1.82259
13.289	0.207901	0.00834465	-0.6243	3.88896	-0.03487	-1.82414
13.2957	0.206649	0.00745058	-0.62656	3.89087	-0.03374	-1.82557
13.3024	0.204921	0.00667572	-0.62883	3.89272	-0.03219	-1.82706
13.309	0.202775	0.00602007	-0.63109	3.89445	-0.03016	-1.82855
[truncated: 2,503 more rows]

## Sheet: SDC2-Δ
Time (min)	A214
			EXTL3	EXTL3	CSGALNACT2	CSGALNACT2
	Tetra-SDC2-Δ	TetraP-SDC2-Δ	Tetra-SDC2-Δ	TetraP-SDC2-Δ	Tetra-SDC2-Δ	TetraP-SDC2-Δ
0.000933	0.502229	-0.20283	-0.65303	-0.39929	0.321686	-0.16642
0.0076	0.496387	-0.22316	-0.64987	-0.39452	0.329912	-0.17262
0.014267	0.490129	-0.24414	-0.64635	-0.3891	0.337481	-0.17923
0.020933	0.483453	-0.26572	-0.64254	-0.3829	0.344396	-0.18656
0.0276	0.47642	-0.28777	-0.63819	-0.37622	0.350654	-0.19461
0.034267	0.469029	-0.31012	-0.6333	-0.36919	0.356197	-0.20325
0.040933	0.461459	-0.33265	-0.62782	-0.3621	0.361204	-0.21243
0.0476	0.45383	-0.35512	-0.6218	-0.35501	0.365913	-0.22173
0.054267	0.4462	-0.37748	-0.61536	-0.34803	0.370502	-0.23121
0.060933	0.43869	-0.39941	-0.60844	-0.34106	0.375092	-0.24068
0.0676	0.43124	-0.42099	-0.60099	-0.33402	0.379384	-0.25022
0.074267	0.423789	-0.442	-0.59301	-0.32681	0.383198	-0.25988
0.080933	0.416279	-0.46247	-0.58472	-0.31936	0.386298	-0.26953
0.0876	0.40853	-0.48232	-0.57632	-0.31149	0.388622	-0.27919
0.094267	0.400484	-0.50157	-0.56803	-0.30315	0.390291	-0.28878
0.100933	0.391901	-0.52023	-0.55999	-0.29439	0.391364	-0.29832
0.1076	0.382781	-0.53823	-0.552	-0.28557	0.391841	-0.30792
0.114267	0.373065	-0.55563	-0.54383	-0.27692	0.391841	-0.31763
0.120933	0.362933	-0.5725	-0.53531	-0.26858	0.391245	-0.32729
0.1276	0.352502	-0.58872	-0.52643	-0.26059	0.390291	-0.33677
0.134267	0.341952	-0.60427	-0.51719	-0.25302	0.389218	-0.34577
0.140933	0.331461	-0.61911	-0.50777	-0.24563	0.388145	-0.35405
0.1476	0.321269	-0.63318	-0.49818	-0.23854	0.387013	-0.36156
0.154267	0.311494	-0.64629	-0.48852	-0.23156	0.385702	-0.36836
0.160933	0.302374	-0.65845	-0.47874	-0.22477	0.383914	-0.37456
0.1676	0.29403	-0.66942	-0.46891	-0.21833	0.381529	-0.38028
0.174267	0.28646	-0.67919	-0.45896	-0.21219	0.378549	-0.38552
0.180933	0.279665	-0.68772	-0.44906	-0.20635	0.375211	-0.39017
0.1876	0.273705	-0.69481	-0.43923	-0.20069	0.371635	-0.39411
0.194267	0.2684	-0.70065	-0.42933	-0.19526	0.368178	-0.39726
0.200933	0.26387	-0.70512	-0.41914	-0.1899	0.364959	-0.39953
0.2076	0.259995	-0.70822	-0.40835	-0.18495	0.362098	-0.40096
0.214267	0.256836	-0.71007	-0.39667	-0.18048	0.359595	-0.40162
0.220933	0.254393	-0.71055	-0.38391	-0.17661	0.357151	-0.4015
0.2276	0.252545	-0.70971	-0.37026	-0.17297	0.354707	-0.40042
0.234267	0.251293	-0.70757	-0.35602	-0.16934	0.352144	-0.39834
0.240933	0.250757	-0.70411	-0.34148	-0.16552	0.349522	-0.395
0.2476	0.250816	-0.69928	-0.32687	-0.16153	0.347078	-0.39065
0.254267	0.251591	-0.69314	-0.31209	-0.15759	0.344872	-0.38546
0.260933	0.253022	-0.68563	-0.29707	-0.15402	0.342965	-0.37968
0.2676	0.255108	-0.67687	-0.28163	-0.15092	0.341237	-0.37336
0.274267	0.25773	-0.66668	-0.26572	-0.14824	0.339448	-0.36645
0.280933	0.260949	-0.65517	-0.24939	-0.14585	0.337541	-0.3587
0.2876	0.264585	-0.64224	-0.23276	-0.14365	0.335395	-0.35006
0.294267	0.268638	-0.62788	-0.21577	-0.14162	0.333011	-0.34058
0.300933	0.273168	-0.61214	-0.19836	-0.13983	0.330687	-0.33021
0.3076	0.278115	-0.59503	-0.18042	-0.13828	0.328481	-0.31888
0.314267	0.28348	-0.57662	-0.16201	-0.13691	0.326693	-0.30649
0.320933	0.289321	-0.55707	-0.14323	-0.1356	0.325382	-0.29302
0.3276	0.295579	-0.53644	-0.12422	-0.13417	0.324488	-0.27865
0.334267	0.302315	-0.51498	-0.10514	-0.13244	0.323892	-0.26339
0.340933	0.309527	-0.49281	-0.08607	-0.13047	0.323474	-0.24742
0.3476	0.317156	-0.47004	-0.06694	-0.12833	0.323117	-0.23079
0.354267	0.325084	-0.44692	-0.04792	-0.12618	0.322819	-0.21333
0.360933	0.33319	-0.42343	-0.02897	-0.12398	0.3227	-0.19515
0.3676	0.341415	-0.39965	-0.01019	-0.12177	0.322998	-0.17619
0.374267	0.349581	-0.37557	0.008523	-0.11951	0.323713	-0.1564
0.380933	0.357687	-0.35113	0.027299	-0.11718	0.324965	-0.13584
0.3876	0.365734	-0.3264	0.046253	-0.11474	0.326574	-0.11444
0.394267	0.373721	-0.30124	0.065207	-0.11224	0.328362	-0.09221
0.400933	0.381589	-0.27585	0.084162	-0.10949	0.330269	-0.0692
0.4076	0.389397	-0.25022	0.102758	-0.10639	0.332177	-0.04572
0.414267	0.397146	-0.22453	0.120819	-0.10276	0.334144	-0.02187
0.420933	0.404775	-0.1989	0.138402	-0.09841	0.336289	0.002325
0.4276	0.412345	-0.17357	0.155449	-0.09334	0.338733	0.026703
0.434267	0.419855	-0.14877	0.171959	-0.08774	0.341475	0.051439
0.440933	0.427127	-0.12469	0.187814	-0.08202	0.344634	0.076473
0.4476	0.43422	-0.10145	0.202954	-0.07635	0.348091	0.101745
0.454267	0.440955	-0.07927	0.217199	-0.07087	0.351727	0.127256
0.460933	0.447273	-0.05811	0.230849	-0.06551	0.355363	0.152826
0.4676	0.453174	-0.03785	0.244081	-0.05996	0.358999	0.178456
0.474267	0.458539	-0.01842	0.257075	-0.054	0.362694	0.204027
0.480933	0.463307	0.000358	0.26983	-0.04745	0.36639	0.229597
0.4876	0.467479	0.018597	0.282049	-0.04041	0.370085	0.255048
0.494267	0.471056	0.036418	0.293434	-0.03302	0.37384	0.280201
0.500933	0.474095	0.053942	0.303984	-0.02545	0.377655	0.304699
0.5076	0.476599	0.071168	0.31364	-0.01782	0.381529	0.328243
0.514267	0.478566	0.088155	0.32258	-0.01031	0.385642	0.350773
0.520933	0.480175	0.104785	0.330985	-0.00298	0.389695	0.372291
0.5276	0.481427	0.120938	0.338733	0.004113	0.39351	0.392914
0.534267	0.48238	0.136316	0.345707	0.011027	0.396848	0.412822
0.540933	0.483155	0.150979	0.351846	0.017822	0.399709	0.432074
0.5476	0.483871	0.164747	0.356972	0.024617	0.402212	0.450671
0.554267	0.484467	0.177622	0.361323	0.031412	0.404596	0.468314
0.560933	0.485063	0.189543	0.365019	0.038028	0.406981	0.484645
0.5676	0.485659	0.200331	0.367999	0.044465	0.409245	0.499368
0.574267	0.486314	0.210106	0.370204	0.050545	0.411272	0.512421
0.580933	0.48697	0.218749	0.371456	0.056386	0.412822	0.523806
0.5876	0.487626	0.226319	0.371873	0.062108	0.413895	0.53376
0.594267	0.488222	0.232756	0.371695	0.067949	0.414431	0.542462
0.600933	0.488758	0.238061	0.371099	0.07385	0.41461	0.549793
0.6076	0.489116	0.242174	0.370264	0.079811	0.41461	0.555634
0.614267	0.489295	0.245094	0.368953	0.085771	0.41461	0.559807
0.620933	0.489295	0.246823	0.367045	0.091672	0.414371	0.562191
0.6276	0.489235	0.247478	0.364244	0.097394	0.413656	0.562906
0.634267	0.488997	0.247121	0.360489	0.103116	0.412345	0.562072
0.640933	0.488698	0.245929	0.35584	0.108838	0.410438	0.559807
0.6476	0.4884	0.243843	0.350475	0.11462	0.407994	0.556171
0.654267	0.488102	0.240982	0.344455	0.120461	0.405371	0.551224
0.660933	0.487924	0.237346	0.33766	0.1266	0.40257	0.544906
0.6676	0.488043	0.233054	0.330091	0.132978	0.399649	0.537276
0.674267	0.48846	0.228107	0.321627	0.139832	0.39655	0.528216
0.680933	0.489354	0.222564	0.312388	0.147164	0.393331	0.517845
0.6876	0.490725	0.216544	0.302553	0.154734	0.390053	0.506103
0.694267	0.492752	0.210047	0.29242	0.162482	0.386536	0.49305
0.700933	0.495434	0.203252	0.28199	0.17035	0.382721	0.479043
0.7076	0.49895	0.196278	0.27144	0.178516	0.378489	0.464201
0.714267	0.503302	0.189185	0.260532	0.187159	0.37384	0.448704
0.720933	0.508487	0.182152	0.249028	0.196457	0.368834	0.432611
0.7276	0.514448	0.175178	0.236869	0.20659	0.363588	0.415802
0.734267	0.520945	0.168324	0.224054	0.217259	0.358224	0.398457
0.740933	0.527918	0.161588	0.210822	0.228405	0.3528	0.380576
0.7476	0.535131	0.154912	0.197589	0.239789	0.347376	0.362515
0.754267	0.542343	0.148296	0.184536	0.251472	0.341892	0.344276
0.760933	0.549257	0.141561	0.171721	0.263572	0.336289	0.325978
0.7676	0.555575	0.134706	0.158966	0.276089	0.330627	0.30756
0.774267	0.561178	0.127673	0.145972	0.289142	0.324965	0.289142
0.780933	0.565767	0.12058	0.132561	0.302553	0.319362	0.270784
0.7876	0.569403	0.113487	0.118792	0.316143	0.314116	0.252545
0.794267	0.572085	0.106394	0.104725	0.329852	0.309169	0.234544
0.800933	0.573754	0.09948	0.090599	0.343442	0.304759	0.216961
0.8076	0.574648	0.092685	0.076592	0.356972	0.300884	0.200212
0.814267	0.574768	0.086248	0.062823	0.370502	0.297308	0.184536
0.820933	0.57435	0.080228	0.049472	0.384033	0.293911	0.170112
0.8276	0.573516	0.074685	0.036538	0.397563	0.290632	0.15682
0.834267	0.572503	0.069797	0.023901	0.410914	0.287235	0.144482
0.840933	0.57137	0.065506	0.011504	0.424027	0.283897	0.132918
0.8476	0.570178	0.061989	-0.00072	0.436664	0.280857	0.12213
0.854267	0.568867	0.059247	-0.01281	0.448644	0.278234	0.112176
0.860933	0.567555	0.05734	-0.0248	0.459969	0.276208	0.103235
0.8676	0.566125	0.056326	-0.03654	0.470698	0.274777	0.095189
0.874267	0.564635	0.056386	-0.04786	0.480831	0.273824	0.088096
0.880933	0.563145	0.05734	-0.05883	0.490367	0.273347	0.081897
0.8876	0.561595	0.059247	-0.06926	0.499427	0.273228	0.07683
0.894267	0.560105	0.062048	-0.07915	0.507951	0.273526	0.073016
0.900933	0.558674	0.065625	-0.08827	0.515819	0.274301	0.070632
0.9076	0.557303	0.069916	-0.0968	0.523031	0.275493	0.069618
0.914267	0.556052	0.074863	-0.10467	0.529349	0.276983	0.069678
0.920933	0.554979	0.080347	-0.11218	0.534594	0.278711	0.070393
0.9276	0.554144	0.086188	-0.11951	0.538588	0.280678	0.071764
0.934267	0.55337	0.092387	-0.12678	0.541449	0.282824	0.073552
0.940933	0.552714	0.098944	-0.13393	0.543594	0.285268	0.075936
0.9476	0.552118	0.105798	-0.14055	0.545263	0.28801	0.078917
0.954267	0.551522	0.112951	-0.14639	0.546694	0.291228	0.082433
0.960933	0.550926	0.12058	-0.1514	0.547647	0.295103	0.086606
0.9676	0.550449	0.128508	-0.15545	0.547886	0.299692	0.091493
0.974267	0.549972	0.136912	-0.15885	0.547051	0.304997	0.097096
0.980933	0.549555	0.145733	-0.16171	0.545025	0.310838	0.103176
0.9876	0.549138	0.154972	-0.16421	0.541925	0.316799	0.109553
0.994267	0.54872	0.164628	-0.16648	0.537753	0.322938	0.115991
1.00093	0.548422	0.174522	-0.1685	0.532627	0.329137	0.122249
1.0076	0.548244	0.184655	-0.17047	0.526667	0.335455	0.128269
1.01427	0.548184	0.194788	-0.17226	0.519931	0.341952	0.13417
1.02093	0.548244	0.204921	-0.17369	0.5126	0.348508	0.139892
1.0276	0.548601	0.214994	-0.17482	0.504613	0.355005	0.145495
1.03427	0.549138	0.224948	-0.17548	0.496089	0.361264	0.151038
1.04093	0.550091	0.234783	-0.17571	0.48697	0.367403	0.156403
1.0476	0.551343	0.244439	-0.17577	0.477314	0.373423	0.16135
1.05427	0.553012	0.253975	-0.17565	0.46736	0.379384	0.16582
1.06093	0.554979	0.263333	-0.17548	0.457048	0.385582	0.169814
1.0676	0.557184	0.272632	-0.17524	0.446498	0.39196	0.17339
1.07427	0.559509	0.281811	-0.175	0.435412	0.398457	0.176728
1.08093	0.561893	0.291049	-0.17458	0.423729	0.404894	0.179768
1.0876	0.564158	0.300229	-0.17393	0.411451	0.411034	0.182509
1.09427	0.566304	0.309467	-0.17303	0.398755	0.416815	0.184715
1.10093	0.568211	0.318766	-0.17202	0.38588	0.422239	0.186324
1.1076	0.569761	0.328004	-0.17095	0.373065	0.427544	0.187337
1.11427	0.570953	0.337243	-0.16999	0.36025	0.43273	0.187874
1.12093	0.571787	0.346363	-0.16934	0.347435	0.437915	0.188053
1.1276	0.572264	0.355184	-0.16892	0.334561	0.442863	0.188112
1.13427	0.572383	0.363588	-0.16868	0.321686	0.447512	0.188053
1.14093	0.572026	0.371337	-0.16862	0.308931	0.451863	0.187993
1.1476	0.571191	0.37843	-0.16862	0.296533	0.455856	0.187755
1.15427	0.56988	0.384748	-0.1688	0.284433	0.459552	0.187337
1.16093	0.568032	0.390291	-0.16922	0.272632	0.463009	0.186682
1.1676	0.565767	0.395119	-0.17005	0.261128	0.466466	0.185668
1.17427	0.563204	0.399351	-0.17136	0.249803	0.470221	0.184357
1.18093	0.560403	0.403106	-0.17315	0.238776	0.474215	0.182867
1.1876	0.557601	0.406563	-0.17548	0.228107	0.478566	0.181317
1.19427	0.55486	0.409901	-0.17828	0.217915	0.483096	0.179946
1.20093	0.552356	0.41312	-0.1815	0.208378	0.487685	0.178754
1.2076	0.55027	0.416398	-0.18513	0.199378	0.492215	0.177801
1.21427	0.548601	0.419736	-0.18901	0.191033	0.496686	0.176907
1.22093	0.547409	0.423253	-0.19318	0.183105	0.501275	0.175893
1.2276	0.546575	0.426769	-0.19753	0.175476	0.506043	0.174701
1.23427	0.546038	0.430346	-0.20206	0.168145	0.511169	0.173211
1.24093	0.545681	0.433981	-0.20677	0.16129	0.516772	0.171304
1.2476	0.545442	0.437617	-0.21178	0.155151	0.522971	0.169098
1.25427	0.545323	0.441253	-0.21714	0.149786	0.529706	0.166655
1.26093	0.545383	0.444889	-0.22298	0.145137	0.536978	0.164211
1.2676	0.545621	0.448406	-0.22918	0.141025	0.544667	0.161886
1.27427	0.546157	0.451803	-0.23544	0.137269	0.552595	0.15974
1.28093	0.546992	0.454843	-0.24152	0.133812	0.56082	0.157773
1.2876	0.548244	0.457466	-0.24718	0.130653	0.569403	0.155866
1.29427	0.549853	0.459671	-0.25225	0.127912	0.578463	0.153959
1.30093	0.55176	0.46128	-0.25696	0.125647	0.588179	0.152051
1.3076	0.553906	0.462294	-0.26137	0.123978	0.598729	0.150204
1.31427	0.556171	0.46283	-0.26566	0.123024	0.610113	0.148237
1.32093	0.558436	0.46277	-0.26995	0.122607	0.622392	0.146151
1.3276	0.560582	0.462353	-0.27412	0.122607	0.635266	0.143647
1.33427	0.562608	0.461578	-0.278	0.122905	0.648618	0.140667
1.34093	0.564575	0.460565	-0.28139	0.123382	0.662148	0.137329
1.3476	0.566602	0.459433	-0.28419	0.124097	0.675738	0.133634
1.35427	0.568867	0.458121	-0.2864	0.125051	0.689268	0.129879
1.36093	0.571549	0.45675	-0.28789	0.126481	0.702798	0.126064
1.3676	0.574708	0.45526	-0.28884	0.128448	0.716269	0.12207
1.37427	0.578463	0.453651	-0.28932	0.13113	0.72968	0.117779
1.38093	0.582814	0.451863	-0.2892	0.134408	0.742972	0.11313
1.3876	0.587761	0.449896	-0.28849	0.138164	0.755966	0.108123
1.39427	0.593185	0.44775	-0.28712	0.142276	0.768602	0.102818
1.40093	0.598907	0.445306	-0.28509	0.146568	0.78088	0.097096
1.4076	0.604868	0.442624	-0.28259	0.150919	0.792801	0.090897
1.41427	0.610828	0.439703	-0.27955	0.155568	0.804186	0.084162
1.42093	0.61661	0.436604	-0.27573	0.160575	0.814974	0.07689
1.4276	0.622272	0.433266	-0.27096	0.166059	0.825167	0.06932
1.43427	0.627816	0.429809	-0.26518	0.172079	0.834525	0.061512
1.44093	0.63324	0.426173	-0.25851	0.178635	0.843048	0.053406
1.4476	0.638664	0.422418	-0.25129	0.18543	0.850439	0.044942
1.45427	0.644207	0.418603	-0.24384	0.192463	0.856519	0.035822
1.46093	0.649989	0.414848	-0.23639	0.199497	0.861228	0.026047
1.4676	0.656188	0.411272	-0.22876	0.20659	0.864685	0.015795
1.47427	0.662804	0.407994	-0.22084	0.213683	0.866771	0.005245
1.48093	0.669956	0.404954	-0.21255	0.220954	0.867426	-0.00536
1.4876	0.677645	0.402272	-0.20367	0.228465	0.866592	-0.01591
1.49427	0.685751	0.399947	-0.19419	0.236273	0.864208	-0.02652
1.50093	0.694156	0.397921	-0.18418	0.244319	0.860274	-0.03725
1.5076	0.70256	0.396132	-0.17363	0.252485	0.85485	-0.04816
1.51427	0.710845	0.394344	-0.16272	0.260532	0.848055	-0.05937
1.52093	0.718713	0.392556	-0.15181	0.2684	0.83977	-0.07075
1.5276	0.725925	0.39047	-0.14091	0.276029	0.829875	-0.08237
1.53427	0.732243	0.387967	-0.13006	0.283301	0.818253	-0.094
1.54093	0.737607	0.385106	-0.11915	0.290275	0.80502	-0.10544
1.5476	0.741839	0.381827	-0.108	0.296831	0.790358	-0.11659
1.55427	0.744998	0.378251	-0.09656	0.30303	0.774443	-0.12738
1.56093	0.747263	0.374317	-0.08488	0.308931	0.757396	-0.13775
1.5676	0.748813	0.370204	-0.07313	0.314653	0.739098	-0.14764
1.57427	0.749826	0.365973	-0.06163	0.320196	0.719607	-0.157
1.58093	0.750542	0.361621	-0.05043	0.325501	0.698864	-0.166
1.5876	0.751257	0.35727	-0.03946	0.330448	0.67699	-0.17464
1.59427	0.752211	0.352859	-0.02855	0.33474	0.654161	-0.18311
1.60093	0.753462	0.348508	-0.01752	0.338197	0.630617	-0.19121
1.6076	0.755131	0.344276	-0.00602	0.341177	0.606716	-0.19872
1.61427	0.757039	0.340223	0.007331	0.345826	0.582993	-0.2051
1.62093	0.759184	0.336349	0.029624	0.360072	0.560582	-0.20993
1.6276	0.761211	0.332713	0.087202	0.409663	0.54282	-0.21213
1.63427	0.762939	0.329316	0.255823	0.56386	0.539601	-0.20909
1.64093	0.763953	0.326097	0.706434	0.971794	0.576198	-0.19413
1.6476	0.763953	0.322878	1.74958	1.89757	0.707626	-0.15187
1.65427	0.762343	0.319362	3.84814	3.72946	1.03354	-0.05186
1.66093	0.75841	0.314951	7.57223	6.94323	1.7063	0.158727
1.6676	0.751257	0.308931	13.4937	12.0147	2.92337	0.558734
1.67427	0.739813	0.300467	22.0493	19.3064	4.89986	1.25146
1.68093	0.722289	0.288427	33.4211	28.967	7.82555	2.35337
1.6876	0.69654	0.271678	47.4752	40.8791	11.8216	3.97575
1.69427	0.659645	0.248432	63.774	54.6704	16.9104	6.20419
1.70093	0.60755	0.216544	81.6494	69.7813	23.0099	9.08381
1.7076	0.534773	0.172496	100.315	85.5617	29.9518	12.6151
1.71427	0.433564	0.111163	118.989	101.372	37.517	16.7645
1.72093	0.293493	0.024617	137.008	116.669	45.4775	21.4855
1.7276	0.100493	-0.09876	153.906	131.063	53.6367	26.7423
1.73427	-0.16361	-0.27519	169.452	144.341	61.8591	32.5286
1.74093	-0.52178	-0.52655	183.636	156.466	70.0863	38.869
1.7476	-1.00172	-0.88018	196.629	167.545	78.336	45.8079
1.75427	-1.63507	-1.36924	208.714	177.793	86.6858	53.389
1.76093	-2.45684	-2.03139	220.227	187.482	95.2478	61.6384
1.7676	-3.50332	-2.90722	231.497	196.896	104.141	70.5602
1.77427	-4.80962	-4.03774	242.806	206.29	113.472	80.1461
1.78093	-6.40661	-5.46157	254.351	215.853	123.317	90.3878
1.7876	-8.3164	-7.21157	266.212	225.678	133.721	101.283
1.79427	-10.5472	-9.31042	278.329	235.749	144.68	112.831
1.80093	-13.0867	-11.766	290.482	245.925	156.142	125.007
1.8076	-15.895	-14.5652	302.29	255.954	167.995	137.755
1.81427	-18.8995	-17.6673	313.234	265.483	180.075	150.971
1.82093	-21.9919	-20.9979	322.697	274.097	192.191	164.533
1.8276	-25.0309	-24.4457	330.05	281.387	204.189	178.351
1.83427	-27.8492	-27.8634	334.761	287.052	216.085	192.481
1.84093	-30.2671	-31.0745	336.53	291.027	228.217	207.291
1.8476	-32.1091	-33.8859	335.401	293.595	241.353	223.596
1.85427	-33.223	-36.1048	331.78	295.373	256.619	242.654
1.86093	-33.4986	-37.558	326.305	297.124	275.133	265.864
1.8676	-32.8842	-38.1124	319.554	299.397	297.4	294.151
1.87427	-31.3961	-37.6933	311.721	302.117	322.674	327.195
1.88093	-29.1207	-36.2973	302.4	304.333	348.623	362.871
1.8876	-26.2066	-33.9975	290.658	304.334	371.597	397.274
1.89427	-22.8475	-30.9377	275.416	300.149	387.508	425.519
1.90093	-19.2602	-27.3169	256.035	290.291	393.064	443.126
1.9076	-15.6598	-23.3663	232.84	274.455	386.846	447.465
1.91427	-12.2376	-19.3229	207.329	253.815	369.779	438.627
1.92093	-9.14341	-15.4039	181.931	230.792	344.793	419.319
1.9276	-6.47479	-11.7859	159.364	208.334	315.855	393.813
1.93427	-4.27347	-8.59076	141.849	189.048	286.816	366.468
1.94093	-2.52837	-5.87922	130.518	174.53	260.543	340.487
1.9476	-1.18417	-3.65168	125.261	165.202	238.645	317.444
1.95427	-0.15354	-1.85555	125.067	160.684	221.796	297.671
1.96093	0.670493	-0.39798	128.725	160.503	210.395	281.192
1.9676	1.40315	0.840545	135.569	164.787	205.188	268.641
1.97427	2.16013	1.99235	145.957	174.584	207.514	261.684
1.98093	3.05277	3.19248	161.262	191.634	219.047	262.75
1.9876	4.18603	4.57168	183.352	217.632	241.107	274.182
1.99427	5.65773	6.25235	213.728	253.288	273.849	297.185
2.00093	7.55817	8.3468	252.639	297.586	315.688	331.045
2.0076	9.96864	10.9553	298.566	347.6	363.276	372.934
2.01427	12.9594	14.1649	348.291	398.996	412.083	418.415
2.02093	16.5858	18.046	397.579	447.032	457.397	462.473
2.0276	20.8833	22.6498	442.19	487.674	495.36	500.662
2.03427	25.8604	28.002	478.853	518.394	523.676	529.993
2.04093	31.4909	34.096	505.831	538.417	541.758	549.27
2.0476	37.7042	40.8841	522.944	548.436	550.393	558.871
2.05427	44.3792	48.2684	531.172	550.049	551.168	560.196
2.06093	51.3392	56.0929	532.109	545.187	545.92	555.07
2.0676	58.3543	64.1405	527.49	535.696	536.374	545.286
2.07427	65.1481	72.1354	518.902	523.121	523.976	532.367
2.08093	71.4135	79.7532	507.664	508.609	509.827	517.473
2.0876	76.8328	86.639	494.76	492.871	494.636	501.37
2.09427	81.1039	92.4323	480.778	476.185	478.67	484.414
2.10093	83.969	96.7974	465.851	458.443	461.74	466.581
2.1076	85.2413	99.4565	449.63	439.246	443.248	447.522
2.11427	84.8275	100.22	431.345	418.015	422.32	426.665
2.12093	82.7411	99.0115	409.955	394.078	397.979	403.293
2.1276	79.1026	95.8782	384.374	366.729	369.351	376.624
2.13427	74.1285	90.9917	353.731	335.301	335.839	345.902
2.14093	68.1097	84.6304	317.601	299.317	297.293	310.568
2.1476	61.3825	77.1524	276.174	258.719	254.131	270.487
2.15427	54.2962	68.9603	230.316	214.099	207.399	226.179
2.16093	47.1828	60.4635	181.523	166.784	158.711	178.904
2.1676	40.3305	52.0423	131.731	118.668	110.022	130.516
2.17427	33.9656	44.0191	83.0076	71.8247	63.2708	83.0894
2.18093	28.2433	36.6394	37.1754	28.0239	19.9912	38.4548
2.1876	23.2475	30.0627	-4.51249	-11.6277	-18.9552	-2.17462
2.19427	18.999	24.366	-41.5374	-46.8047	-53.4328	-38.3562
2.20093	15.4686	19.5542	-74.0563	-77.8182	-83.8556	-70.3115
2.2076	12.5924	15.5772	-102.662	-105.316	-110.889	-98.646
2.21427	10.2863	12.3484	-128.081	-129.973	-135.166	-124.038
2.22093	8.45867	9.76169	-150.928	-152.295	-157.117	-147.011
2.2276	7.01916	7.70509	-171.59	-172.55	-176.941	-167.85
2.23427	5.8831	6.06954	-190.226	-190.811	-194.659	-186.629
2.24093	4.97121	4.75132	-206.827	-207.031	-210.196	-203.289
2.2476	4.20308	3.64751	-221.294	-221.102	-223.449	-217.713
2.25427	3.48526	2.6449	-233.504	-232.911	-234.337	-229.792
2.26093	2.69455	1.60372	-243.373	-242.386	-242.853	-239.472
2.2676	1.66094	0.340998	-250.91	-249.547	-249.099	-246.8
2.27427	0.15521	-1.38211	-256.248	-254.539	-253.303	-251.946
2.28093	-2.11394	-3.86304	-259.651	-257.637	-255.79	-255.197
2.2876	-5.48863	-7.44647	-261.472	-259.204	-256.944	-256.92
2.29427	-10.3362	-12.4986	-262.102	-259.64	-257.147	-257.507
2.30093	-17.0097	-19.3682	-261.917	-259.319	-256.74	-257.325
2.3076	-25.8008	-28.3405	-261.238	-258.557	-255.996	-256.682
2.31427	-36.8899	-39.5871	-260.31	-257.589	-255.108	-255.812
2.32093	-50.3022	-53.1246	-259.302	-256.571	-254.198	-254.872
2.3276	-65.8786	-68.7854	-258.312	-255.593	-253.329	-253.953
2.33427	-83.2676	-86.2119	-257.385	-254.691	-252.521	-253.094
2.34093	-101.945	-104.878	-256.527	-253.865	-251.769	-252.303
2.3476	-121.261	-124.132	-255.727	-253.099	-251.057	-251.565
2.35427	-140.499	-143.265	-254.962	-252.365	-250.363	-250.86
2.36093	-158.957	-161.584	-254.209	-251.64	-249.667	-250.166
2.3676	-176.012	-178.475	-253.448	-250.903	-248.953	-249.464
2.37427	-191.177	-193.464	-252.663	-250.139	-248.211	-248.74
2.38093	-204.137	-206.248	-251.844	-249.342	-247.432	-247.984
2.3876	-214.758	-216.703	-250.986	-248.505	-246.613	-247.189
2.39427	-223.074	-224.873	-250.086	-247.626	-245.751	-246.351
2.40093	-229.256	-230.933	-249.142	-246.701	-244.841	-245.467
2.4076	-233.567	-235.151	-248.149	-245.723	-243.877	-244.53
2.41427	-236.315	-237.835	-247.101	-244.682	-242.847	-243.532
2.42093	-237.81	-239.296	-245.982	-243.562	-241.733	-242.457
2.4276	-238.329	-239.809	-244.774	-242.341	-240.508	-241.282
2.43427	-238.1	-239.599	-243.446	-240.992	-239.14	-239.977
2.44093	-237.287	-238.83	-241.963	-239.479	-237.59	-238.505
2.4476	-236.004	-237.613	-240.287	-237.761	-235.817	-236.826
2.45427	-234.311	-236.011	-238.375	-235.796	-233.778	-234.897
2.46093	-232.238	-234.049	-236.184	-233.538	-231.432	-232.679
2.4676	-229.782	-231.728	-233.672	-230.943	-228.739	-230.13
2.47427	-226.921	-229.028	-230.798	-227.97	-225.655	-227.209
2.48093	-223.614	-225.912	-227.521	-224.579	-222.14	-223.875
2.4876	-219.795	-222.324	-223.799	-220.731	-218.145	-220.083
2.49427	-215.362	-218.178	-219.59	-216.38	-213.621	-215.784
2.50093	-210.162	-213.347	-214.844	-211.467	-208.503	-210.921
2.5076	-203.967	-207.641	-209.496	-205.906	-202.703	-205.419
2.51427	-196.456	-200.784	-203.444	-199.563	-196.074	-199.16
2.52093	-187.21	-192.401	-196.513	-192.211	-188.355	-191.944
2.5276	-175.716	-182.021	-188.389	-183.46	-179.082	-183.408
2.53427	-161.405	-169.093	-178.522	-172.653	-167.481	-172.926
2.54093	-143.707	-153.041	-166.019	-158.763	-152.382	-159.505
2.5476	-122.122	-133.318	-149.593	-140.372	-132.26	-141.756
2.55427	-96.3006	-109.496	-127.652	-115.825	-105.463	-118.036
2.56093	-66.1198	-81.3372	-98.6077	-83.6175	-70.6731	-86.8163
2.5676	-31.7525	-48.8706	-61.3788	-42.9582	-27.4652	-47.2176
2.57427	6.28835	-12.4508	-15.935	5.69797	23.2543	0.461519
2.58093	47.133	27.2128	36.3666	60.421	79.1671	54.4894
2.5876	89.5742	69.0571	92.8505	118.04	136.91	111.877
2.59427	132.125	111.707	150.018	174.786	192.751	168.953
2.60093	173.112	153.552	204.249	227.042	243.256	222.075
2.6076	210.797	192.862	252.381	271.841	285.658	268.157
2.61427	243.513	227.915	291.933	306.948	317.85	304.817
2.62093	269.794	257.135	320.98	330.647	338.18	330.231
2.6276	288.501	279.225	337.943	341.556	345.356	342.957
2.63427	298.915	293.271	341.591	338.766	338.673	342.015
2.64093	300.803	298.827	331.396	322.291	318.493	327.279
2.6476	294.447	295.955	308.067	293.567	286.682	299.97
2.65427	280.617	285.224	273.899	255.608	246.628	262.877
2.66093	260.51	267.664	232.636	212.608	202.729	220.068
2.6676	235.642	244.672	188.793	169.091	159.48	176.112
2.67427	207.7	217.885	146.688	128.965	120.533	135.105
2.68093	178.401	189.027	109.58	94.8311	88.1056	99.8974
2.6876	149.337	159.76	79.2295	67.777	62.8936	71.7954
2.69427	121.858	131.546	55.956	47.6072	44.3952	50.7309
2.70093	96.988	105.556	39.0408	33.313	31.4342	35.7356
2.7076	75.3858	82.6015	27.2468	23.5633	22.6442	25.4652
2.71427	57.3468	63.1272	19.2505	17.0678	16.7867	18.5972
2.72093	42.8444	47.2334	13.9002	12.7698	12.8914	14.0417
2.7276	31.5996	34.7364	10.3144	9.89676	10.2687	10.9981
2.73427	23.1679	25.2495	7.87419	7.92974	8.46022	8.92287
2.74093	17.0282	18.2724	6.17045	6.53988	7.17413	7.46602
2.7476	12.66	13.2752	4.94266	5.52505	6.22857	6.40857
2.75427	9.5979	9.7636	4.02862	4.76205	5.51117	5.61523
2.76093	7.46113	7.31897	3.32767	4.17417	4.95237	5.00256
2.7676	5.9604	5.61446	2.77704	3.712	4.50802	4.51791
2.77427	4.88883	4.41098	2.33609	3.34239	4.14914	4.1275
2.78093	4.10527	3.54302	1.97762	3.0421	3.85606	3.80832
2.7876	3.51644	2.90042	1.68252	2.79474	3.61437	3.54427
2.79427	3.06207	2.41166	1.43683	2.58887	3.4135	3.32344
2.80093	2.70319	2.03067	1.23018	2.41637	3.24523	3.13693
2.8076	2.41423	1.72758	1.05506	2.27153	3.10332	2.97826
2.81427	2.17837	1.48284	0.905991	2.1497	2.98309	2.84249
2.82093	1.98382	1.28293	0.779092	2.04712	2.88093	2.72626
2.8276	1.82223	1.11854	0.671327	1.96052	2.79421	2.6269
2.83427	1.68747	0.982761	0.58037	1.8869	2.72071	2.54214
2.84093	1.57469	0.870228	0.504076	1.8236	2.65873	2.47008
2.8476	1.48004	0.776887	0.440419	1.76847	2.60651	2.40868
2.85427	1.40053	0.699282	0.387549	1.71977	2.5624	2.35611
2.86093	1.33359	0.63467	0.34368	1.67626	2.52485	2.31057
2.8676	1.27739	0.580609	0.307262	1.63692	2.49284	2.27058
2.87427	1.23018	0.535309	0.276864	1.60098	2.46531	2.23511
2.88093	1.19078	0.497043	0.251532	1.56772	2.44135	2.20323
2.8876	1.15824	0.464439	0.230432	1.53643	2.42042	2.17444
2.89427	1.13159	0.436425	0.213087	1.5068	2.40195	2.14821
2.90093	1.11031	0.412166	0.199258	1.47873	2.38585	2.12401
2.9076	1.09363	0.391006	0.188887	1.45233	2.37203	2.10148
2.91427	1.08099	0.37235	0.181913	1.42759	2.36034	2.08014
2.92093	1.07187	0.35584	0.178158	1.40417	2.35063	2.0597
2.9276	1.06555	0.340998	0.177383	1.38158	2.34234	2.03985
2.93427	1.06144	0.327468	0.179112	1.35916	2.33477	2.02018
2.94093	1.05888	0.314891	0.182569	1.33628	2.32708	2.00009
2.9476	1.05733	0.30297	0.187099	1.31238	2.3185	1.97899
2.95427	1.05619	0.291288	0.192106	1.28692	2.30837	1.95628
2.96093	1.05512	0.279605	0.197232	1.25933	2.29591	1.93161
2.9676	1.05369	0.267506	0.202239	1.22935	2.28059	1.90455
2.97427	1.05178	0.254869	0.206888	1.1968	2.26212	1.87504
2.98093	1.04922	0.241578	0.21106	1.16193	2.24054	1.84303
2.9876	1.04582	0.227451	0.214696	1.12534	2.21604	1.80882
2.99427	1.04153	0.21255	0.217736	1.08767	2.1891	1.77288
3.00093	1.03641	0.196874	0.220358	1.04952	2.16013	1.73587
3.0076	1.03033	0.180602	0.222862	1.01131	2.12949	1.69849
3.01427	1.02317	0.163734	0.225484	0.973344	2.09737	1.66118
3.02093	1.01501	0.146568	0.228643	0.936031	2.06393	1.62435
3.0276	1.00565	0.129163	0.232518	0.899613	2.02924	1.58793
3.03427	0.99504	0.111759	0.237167	0.864446	1.99354	1.55217
3.04093	0.983179	0.094593	0.242472	0.830889	1.95718	1.51712
3.0476	0.970125	0.077903	0.248134	0.79906	1.92022	1.48302
3.05427	0.955939	0.061989	0.253916	0.7689	1.88285	1.45006
3.06093	0.940859	0.047028	0.259459	0.740469	1.84488	1.41823
3.0676	0.925004	0.033259	0.264406	0.713825	1.80644	1.38772
3.07427	0.908673	0.020921	0.268638	0.689209	1.76781	1.35851
3.08093	0.892162	0.010252	0.271976	0.667036	1.72943	1.33091
3.0876	0.875711	0.001311	0.274718	0.647545	1.69194	1.30528
3.09427	0.859618	-0.00572	0.277042	0.630856	1.65564	1.28186
3.10093	0.844181	-0.01079	0.279129	0.617146	1.62083	1.26088
3.1076	0.829518	-0.01389	0.281096	0.606418	1.58775	1.24252
3.11427	0.815868	-0.01496	0.283122	0.598907	1.55669	1.2269
3.12093	0.803351	-0.01395	0.285447	0.594676	1.52802	1.21403
3.1276	0.792027	-0.01091	0.288069	0.593483	1.5021	1.20401
3.13427	0.781894	-0.0059	0.291169	0.595212	1.47909	1.19674
3.14093	0.772834	0.000954	0.294447	0.599563	1.45906	1.19209
3.1476	0.764787	0.009596	0.297606	0.606537	1.44166	1.18959
3.15427	0.757515	0.019908	0.300467	0.615895	1.42676	1.18905
3.16093	0.750959	0.03165	0.30303	0.627518	1.41388	1.19007
3.1676	0.744879	0.044644	0.305414	0.641227	1.40285	1.19233
3.17427	0.739157	0.058591	0.307977	0.656545	1.3935	1.19579
3.18093	0.733554	0.073373	0.310779	0.673175	1.38605	1.20026
3.1876	0.728071	0.088751	0.313997	0.690877	1.38056	1.20556
3.19427	0.722587	0.104666	0.317454	0.709593	1.37705	1.21146
3.20093	0.716984	0.120938	0.321388	0.729442	1.37567	1.21796
3.2076	0.711441	0.137508	0.325799	0.750422	1.37615	1.22487
3.21427	0.705838	0.154316	0.330985	0.772357	1.3783	1.23209
3.22093	0.700295	0.171185	0.336766	0.794947	1.38169	1.23936
3.2276	0.694871	0.188112	0.342906	0.817418	1.38587	1.24639
3.23427	0.689566	0.20498	0.349045	0.839233	1.39028	1.25277
3.24093	0.68444	0.221789	0.354826	0.859857	1.39463	1.25796
3.2476	0.679553	0.238299	0.359774	0.87899	1.39856	1.26165
3.25427	0.675023	0.254571	0.363529	0.896692	1.40196	1.26368
3.26093	0.670731	0.270426	0.365734	0.913084	1.40476	1.26392
3.2676	0.666738	0.285864	0.366151	0.928402	1.40691	1.26243
3.27427	0.662863	0.300825	0.36478	0.942767	1.40828	1.25933
3.28093	0.658929	0.315368	0.362039	0.956357	1.40905	1.2545
3.2876	0.654817	0.329375	0.358105	0.968993	1.40941	1.24806
3.29427	0.650406	0.342846	0.353396	0.980556	1.40941	1.24019
3.30093	0.645578	0.355542	0.348032	0.991166	1.40941	1.23137
3.3076	0.640333	0.367463	0.342071	1.00082	1.40971	1.22201
3.31427	0.634611	0.37843	0.335515	1.00988	1.4106	1.2126
3.32093	0.628471	0.388324	0.328362	1.01876	1.41221	1.20354
3.3276	0.622034	0.397086	0.320911	1.02776	1.41466	1.19501
3.33427	0.615478	0.404775	0.313282	1.03712	1.41799	1.18715
3.34093	0.608921	0.41151	0.305891	1.04713	1.42247	1.18005
3.3476	0.602663	0.41759	0.298977	1.05792	1.42843	1.17385
3.35427	0.596702	0.423133	0.293076	1.06978	1.43617	1.16879
3.36093	0.591218	0.428438	0.288606	1.08302	1.44625	1.16509
3.3676	0.586033	0.433624	0.286102	1.09768	1.45882	1.16318
3.37427	0.581205	0.43875	0.285745	1.11377	1.47396	1.16324
3.38093	0.576556	0.443935	0.287473	1.13076	1.49137	1.16509
3.3876	0.572085	0.449061	0.290811	1.14787	1.51038	1.16813
3.39427	0.567555	0.453949	0.294864	1.16432	1.53011	1.17141
3.40093	0.563085	0.458419	0.2985	1.17916	1.5493	1.17373
3.4076	0.558496	0.462234	0.300586	1.19156	1.56683	1.17409
3.41427	0.553906	0.465333	0.300109	1.20074	1.58179	1.17177
3.42093	0.549376	0.467718	0.296235	1.20634	1.59341	1.16634
3.4276	0.545084	0.469446	0.288427	1.20825	1.60164	1.158
3.43427	0.541389	0.470698	0.276506	1.20693	1.60658	1.14727
3.44093	0.538528	0.471532	0.260532	1.20294	1.60879	1.13487
3.4476	0.53668	0.472128	0.24116	1.19698	1.60879	1.12158
3.45427	0.536084	0.472546	0.219047	1.18995	1.60742	1.10817
3.46093	0.536859	0.472903	0.195384	1.1825	1.60515	1.09559
3.4676	0.539064	0.473201	0.171542	1.1754	1.60277	1.08486
3.47427	0.54276	0.47338	0.148833	1.16915	1.60074	1.077
3.48093	0.547826	0.47338	0.128329	1.16408	1.59949	1.07288
3.4876	0.554144	0.473082	0.110865	1.1605	1.59937	1.07318
3.49427	0.561535	0.472307	0.096798	1.15836	1.6008	1.07807
3.50093	0.56982	0.471056	0.086248	1.15776	1.60408	1.08737
3.5076	0.578761	0.469208	0.079036	1.15877	1.60932	1.10072
3.51427	0.588298	0.466764	0.074863	1.16128	1.61648	1.11753
3.52093	0.598311	0.463665	0.073552	1.16509	1.6253	1.13714
3.5276	0.608802	0.459909	0.075042	1.16962	1.63525	1.15889
3.53427	0.619709	0.455379	0.079095	1.17421	1.6458	1.18202
3.54093	0.630975	0.450134	0.085652	1.17797	1.65647	1.20568
3.5476	0.642717	0.444114	0.094116	1.18011	1.66678	1.22911
3.55427	0.654995	0.437498	0.103831	1.18011	1.67644	1.25164
3.56093	0.668168	0.430405	0.114202	1.17755	1.6852	1.27256
3.5676	0.682533	0.423133	0.124633	1.1726	1.69289	1.29163
3.57427	0.698626	0.416219	0.134826	1.16569	1.69933	1.30862
3.58093	0.717223	0.410438	0.144482	1.15716	1.70481	1.32376
3.5876	0.739336	0.406682	0.153601	1.14781	1.70988	1.33789
3.59427	0.766218	0.406325	0.162303	1.13845	1.71572	1.35225
3.60093	0.799298	0.410795	0.171244	1.13064	1.72401	1.3687
3.6076	0.840068	0.421584	0.181735	1.12688	1.73712	1.38962
3.61427	0.889838	0.44024	0.19592	1.13046	1.75798	1.41793
3.62093	0.94974	0.467956	0.216722	1.14512	1.78993	1.45715
3.6276	1.02031	0.505507	0.247836	1.17487	1.83666	1.51092
3.63427	1.10137	0.553071	0.293136	1.22309	1.90127	1.58268
3.64093	1.19191	0.609815	0.356793	1.29199	1.98632	1.67495
3.6476	1.28973	0.674188	0.441968	1.38211	2.09236	1.78832
3.65427	1.39189	0.743508	0.550568	1.49131	2.21753	1.92112
3.66093	1.49447	0.814319	0.681937	1.61463	2.35683	2.06894
3.6676	1.59311	0.882506	0.832677	1.74433	2.50232	2.22462
3.67427	1.68329	0.94384	0.996351	1.87081	2.64394	2.37876
3.68093	1.76066	0.993967	1.16396	1.9834	2.77066	2.52074
3.6876	1.8214	1.02925	1.32495	2.07227	2.87241	2.64013
3.69427	1.86276	1.04678	1.4686	2.1292	2.94107	2.72804
3.70093	1.88333	1.04487	1.58513	2.14899	2.97195	2.77889
3.7076	1.88279	1.023	1.66738	2.12991	2.96384	2.79045
3.71427	1.86235	0.981927	1.71131	2.07388	2.91914	2.76423
3.72093	1.8242	0.923753	1.71661	1.98573	2.84302	2.70468
3.7276	1.77157	0.851393	1.68622	1.8726	2.74265	2.61813
3.73427	1.70815	0.768423	1.62566	1.74242	2.62576	2.51204
3.74093	1.63782	0.678658	1.54227	1.60336	2.50018	2.39384
3.7476	1.56432	0.586033	1.44386	1.46252	2.37274	2.27058
3.75427	1.49119	0.494003	1.33794	1.32585	2.24882	2.14803
3.76093	1.42121	0.405431	1.2309	1.19764	2.13253	2.03067
3.7676	1.35648	0.322521	1.12772	1.08099	2.02656	1.92159
3.77427	1.29849	0.246823	1.03199	0.977397	1.93238	1.82247
3.78093	1.24794	0.179231	0.945926	0.887394	1.85067	1.73384
3.7876	1.20503	0.119925	0.870585	0.810623	1.78093	1.65552
3.79427	1.16944	0.068784	0.806451	0.746012	1.72228	1.58656
3.80093	1.14059	0.025272	0.752985	0.69207	1.67304	1.52576
3.8076	1.11759	-0.01132	0.709414	0.647128	1.6315	1.47188
3.81427	1.09947	-0.04178	0.674427	0.609696	1.59603	1.42354
3.82093	1.08522	-0.06682	0.646472	0.578284	1.5654	1.37961
3.8276	1.07414	-0.08726	0.623941	0.551641	1.5384	1.33896
3.83427	1.06531	-0.10377	0.605583	0.528753	1.51432	1.30057
3.84093	1.05828	-0.11677	0.590086	0.509024	1.4925	1.2635
3.8476	1.05244	-0.12696	0.576437	0.491977	1.47229	1.22726
3.85427	1.04737	-0.13465	0.5638	0.477374	1.45328	1.19156
3.86093	1.04278	-0.14025	0.551522	0.465274	1.43498	1.15633
3.8676	1.03843	-0.14412	0.539184	0.455379	1.41722	1.12158
3.87427	1.03408	-0.14651	0.526488	0.44775	1.39987	1.08755
3.88093	1.02961	-0.14752	0.513315	0.442147	1.38289	1.05417
3.8876	1.02484	-0.14722	0.499666	0.438571	1.36638	1.02168
3.89427	1.01972	-0.14573	0.485599	0.43714	1.35034	0.990331
3.90093	1.01417	-0.14305	0.471294	0.437975	1.33491	0.96029
3.9076	1.00821	-0.13924	0.45681	0.441194	1.32006	0.931501
3.91427	1.00195	-0.13429	0.442266	0.446796	1.30588	0.904143
3.92093	0.995517	-0.12821	0.427485	0.454724	1.29223	0.878155
3.9276	0.98896	-0.121	0.412464	0.464499	1.27894	0.853539
3.93427	0.982285	-0.11271	0.396967	0.475824	1.26594	0.830293
3.94093	0.97543	-0.10341	0.380874	0.488341	1.25307	0.808418
3.9476	0.968099	-0.09322	0.364304	0.501752	1.24043	0.787914
3.95427	0.960052	-0.08219	0.347197	0.515878	1.2278	0.76884
3.96093	0.951171	-0.07045	0.329554	0.530422	1.21504	0.751257
3.9676	0.941098	-0.05805	0.311196	0.545204	1.20211	0.735223
3.97427	0.929594	-0.045	0.292063	0.559926	1.18905	0.720799
3.98093	0.9166	-0.03141	0.272095	0.574648	1.176	0.707984
3.9876	0.902116	-0.01723	0.251412	0.58943	1.16289	0.696957
3.99427	0.886261	-0.00244	0.230372	0.604451	1.14965	0.687599
4.00093	0.869334	0.012934	0.208914	0.619769	1.136	0.67997
4.0076	0.851631	0.028849	0.187039	0.635624	1.12206	0.67395
4.01427	0.833511	0.045359	0.164688	0.652075	1.10799	0.669479
4.02093	0.815213	0.062346	0.141621	0.669062	1.09404	0.666738
4.0276	0.797033	0.079632	0.118017	0.686347	1.08045	0.665724
4.03427	0.779212	0.097215	0.094056	0.703692	1.0671	0.666499
4.04093	0.761747	0.114858	0.069916	0.720799	1.05399	0.669003
4.0476	0.74476	0.132442	0.045717	0.737429	1.04099	0.673175
4.05427	0.728309	0.149906	0.021636	0.753641	1.02836	0.678837
4.06093	0.712276	0.167012	-0.00244	0.769436	1.01608	0.685871
4.0676	0.696659	0.18388	-0.02664	0.784874	1.00428	0.694156
4.07427	0.6814	0.200391	-0.05096	0.799954	0.992894	0.703573
4.08093	0.66644	0.216722	-0.0754	0.814438	0.981987	0.714123
4.0876	0.651658	0.232995	-0.09972	0.828147	0.971615	0.725687
4.09427	0.636935	0.249207	-0.12374	0.840962	0.9619	0.738263
4.10093	0.622332	0.26536	-0.14728	0.852883	0.953197	0.751972
4.1076	0.607729	0.281572	-0.17023	0.864029	0.945568	0.766695
4.11427	0.593305	0.297666	-0.19288	0.87446	0.939012	0.782132
4.12093	0.579178	0.313699	-0.21535	0.884235	0.933528	0.797927
4.1276	0.565469	0.329554	-0.23788	0.893414	0.929117	0.813842
4.13427	0.552475	0.34517	-0.26047	0.901878	0.92566	0.829935
4.14093	0.540435	0.36037	-0.28294	0.909746	0.923276	0.846207
4.1476	0.529528	0.375032	-0.305	0.916958	0.921965	0.862896
4.15427	0.519931	0.38898	-0.32663	0.923574	0.921905	0.879884
4.16093	0.511765	0.402093	-0.34773	0.929534	0.923216	0.896931
4.1676	0.504971	0.414371	-0.36818	0.934958	0.926018	0.913978
4.17427	0.499487	0.425696	-0.38785	0.940084	0.93025	0.930905
4.18093	0.495136	0.435948	-0.40662	0.944972	0.935853	0.947893
4.1876	0.491917	0.445068	-0.42444	0.94986	0.942707	0.965118
4.19427	0.489593	0.453055	-0.44113	0.954866	0.950813	0.982702
4.20093	0.488222	0.459969	-0.45675	0.959992	0.960231	1.00058
4.2076	0.487804	0.46587	-0.47123	0.965297	0.971198	1.01846
4.21427	0.488222	0.470936	-0.48447	0.97096	0.983655	1.03635
4.22093	0.489533	0.475228	-0.49633	0.977039	0.997543	1.05405
4.2276	0.491679	0.478864	-0.50688	0.983477	1.0125	1.07151
4.23427	0.494659	0.481904	-0.51624	0.990152	1.02782	1.0885
4.24093	0.498474	0.484467	-0.52464	0.996828	1.04308	1.10453
4.2476	0.503004	0.486434	-0.53239	1.00327	1.05786	1.11914
4.25427	0.50813	0.487864	-0.53984	1.00928	1.07187	1.13189
4.26093	0.513852	0.488639	-0.54711	1.01501	1.08498	1.14238
4.2676	0.519991	0.488758	-0.55456	1.02031	1.0969	1.15049
4.27427	0.526547	0.488222	-0.56225	1.02502	1.10745	1.15621
4.28093	0.533521	0.48691	-0.57024	1.02884	1.11651	1.15961
4.2876	0.540793	0.484943	-0.57858	1.03158	1.1242	1.16068
4.29427	0.548482	0.48238	-0.58722	1.03331	1.13064	1.15961
4.30093	0.556469	0.479341	-0.59599	1.03438	1.13612	1.15651
4.3076	0.564814	0.475943	-0.60469	1.03521	1.14077	1.15162
4.31427	0.573516	0.472248	-0.61303	1.03635	1.14477	1.1453
4.32093	0.582516	0.468373	-0.6209	1.03795	1.14834	1.13785
4.3276	0.591815	0.46438	-0.62805	1.04016	1.15174	1.12957
4.33427	0.601411	0.460207	-0.63437	1.04302	1.1552	1.12045
4.34093	0.611365	0.455856	-0.63986	1.04672	1.15901	1.11061
4.3476	0.621557	0.451386	-0.64427	1.05131	1.16318	1.09994
4.35427	0.632107	0.446796	-0.64743	1.05685	1.16754	1.08868
4.36093	0.642955	0.442088	-0.64909	1.06335	1.17195	1.07712
4.3676	0.654042	0.4372	-0.64921	1.07044	1.17612	1.06549
4.37427	0.665426	0.432074	-0.64778	1.07795	1.17976	1.05375
4.38093	0.67699	0.426829	-0.64486	1.0857	1.18303	1.04171
4.3876	0.688672	0.421464	-0.64075	1.09357	1.18607	1.02913
4.39427	0.700355	0.41604	-0.63539	1.10161	1.18929	1.01596
4.40093	0.711918	0.410616	-0.62877	1.10996	1.19287	1.00243
4.4076	0.723302	0.405252	-0.62096	1.1183	1.1968	0.988901
4.41427	0.734389	0.399947	-0.61178	1.12671	1.20109	0.97549
4.42093	0.744998	0.394762	-0.60129	1.13505	1.20562	0.962377
4.4276	0.755072	0.389695	-0.58949	1.14328	1.21021	0.949442
4.43427	0.764489	0.384867	-0.57644	1.1512	1.21462	0.936508
4.44093	0.773311	0.380397	-0.56219	1.15871	1.2188	0.923574
4.4476	0.781298	0.376344	-0.54669	1.16539	1.22243	0.910461
4.45427	0.78845	0.372648	-0.52994	1.17087	1.22547	0.897288
4.46093	0.794768	0.36937	-0.51212	1.17505	1.2278	0.884116
4.4676	0.800133	0.366569	-0.49323	1.17767	1.22935	0.871062
4.47427	0.804543	0.364125	-0.47362	1.17874	1.23024	0.858307
4.48093	0.80812	0.362277	-0.45353	1.17809	1.23042	0.845909
4.4876	0.810862	0.360847	-0.43303	1.1757	1.22994	0.83375
4.49427	0.812948	0.360072	-0.4124	1.17171	1.22869	0.821829
4.50093	0.814378	0.359893	-0.39166	1.16634	1.22678	0.810206
4.5076	0.815451	0.36037	-0.37074	1.15979	1.22434	0.799119
4.51427	0.816345	0.361621	-0.34952	1.1521	1.2216	0.788748
4.52093	0.81712	0.363708	-0.32777	1.14316	1.21874	0.77951
4.5276	0.817955	0.366807	-0.30529	1.13296	1.21599	0.771523
4.53427	0.818849	0.37086	-0.28199	1.1214	1.21325	0.764847
4.54093	0.819862	0.375867	-0.25797	1.10853	1.21033	0.759542
4.5476	0.820935	0.381827	-0.23335	1.09464	1.20711	0.755548
4.55427	0.821948	0.388622	-0.20826	1.07986	1.20354	0.752807
4.56093	0.822961	0.396252	-0.18281	1.06424	1.1996	0.751495
4.5676	0.823855	0.404537	-0.15694	1.04785	1.19567	0.751555
4.57427	0.824571	0.413597	-0.13059	1.03068	1.19191	0.752866
4.58093	0.825047	0.423372	-0.10383	1.01268	1.1884	0.75525
4.5876	0.825405	0.433862	-0.07689	0.993669	1.18494	0.75829
4.59427	0.825584	0.445127	-0.04983	0.973761	1.18107	0.761807
4.60093	0.825703	0.457168	-0.02289	0.952959	1.17654	0.765681
4.6076	0.825703	0.469983	0.003994	0.931263	1.17117	0.770152
4.61427	0.825584	0.483394	0.030577	0.908911	1.16503	0.775337
4.62093	0.825346	0.497401	0.056684	0.886142	1.15842	0.781417
4.6276	0.825107	0.511646	0.082195	0.863194	1.15156	0.78845
4.63427	0.824928	0.526071	0.10699	0.840187	1.14459	0.796378
4.64093	0.824809	0.540376	0.131011	0.817299	1.13761	0.80508
4.6476	0.824809	0.554442	0.154138	0.794649	1.13064	0.81414
4.65427	0.825107	0.568092	0.176311	0.772178	1.12361	0.823319
4.66093	0.825644	0.581384	0.197411	0.750005	1.11663	0.832379
4.6676	0.826597	0.594318	0.217497	0.728071	1.1099	0.841379
4.67427	0.828028	0.607014	0.236571	0.706494	1.10346	0.850379
4.68093	0.829875	0.619531	0.254571	0.685453	1.09744	0.859439
4.6876	0.832021	0.632048	0.27144	0.665247	1.09172	0.868499
4.69427	0.834346	0.644565	0.286818	0.645995	1.0863	0.877261
4.70093	0.83679	0.657141	0.300586	0.627935	1.08093	0.885606
4.7076	0.839233	0.669777	0.312686	0.611126	1.07563	0.893235
4.71427	0.841677	0.682294	0.323415	0.595391	1.0705	0.900269
4.72093	0.844121	0.694633	0.332832	0.580847	1.06561	0.906646
4.7276	0.846446	0.706792	0.341058	0.567377	1.06114	0.912428
4.73427	0.84883	0.718594	0.348032	0.555038	1.05721	0.917494
4.74093	0.851214	0.730097	0.353694	0.543833	1.05399	0.921667
4.7476	0.853717	0.741184	0.358045	0.533879	1.05143	0.924885
4.75427	0.856519	0.751734	0.361025	0.525057	1.04946	0.92721
4.76093	0.859678	0.761747	0.362635	0.517666	1.04809	0.928581
4.7676	0.863254	0.771046	0.362933	0.511765	1.04719	0.928938
4.77427	0.867426	0.779569	0.361979	0.507593	1.04684	0.928223
4.78093	0.872195	0.787079	0.359893	0.505328	1.04702	0.926435
4.7876	0.877559	0.793457	0.356913	0.50509	1.04791	0.923574
4.79427	0.88352	0.798464	0.353098	0.506759	1.04934	0.919938
4.80093	0.890076	0.8021	0.348568	0.510395	1.05113	0.915647
4.8076	0.89705	0.804245	0.343382	0.516057	1.05327	0.910819
4.81427	0.904441	0.804961	0.33772	0.523865	1.0556	0.905335
4.82093	0.91207	0.804365	0.3317	0.533819	1.05828	0.899374
4.8276	0.919878	0.802696	0.325441	0.545979	1.06138	0.892997
4.83427	0.927806	0.800133	0.319123	0.560403	1.06507	0.886381
4.84093	0.935912	0.796974	0.312746	0.577092	1.06955	0.879824
4.8476	0.944197	0.793457	0.306547	0.596046	1.07497	0.873446
4.85427	0.95284	0.789762	0.300884	0.617146	1.08135	0.867426
4.86093	0.9619	0.786126	0.296116	0.640333	1.0888	0.861943
4.8676	0.971615	0.782669	0.292242	0.665188	1.09732	0.857353
4.87427	0.982046	0.77951	0.289261	0.691414	1.10698	0.853777
4.88093	0.993133	0.776768	0.286996	0.718653	1.11777	0.851333
4.8876	1.00505	0.774562	0.285268	0.746608	1.12969	0.850022
4.89427	1.01763	0.773013	0.284195	0.775337	1.14274	0.849962
4.90093	1.03092	0.772238	0.283957	0.804842	1.15705	0.851572
4.9076	1.04481	0.772417	0.284731	0.835299	1.17266	0.855207
4.91427	1.05935	0.773728	0.286579	0.86683	1.18989	0.861406
4.92093	1.07443	0.776291	0.289619	0.899494	1.20872	0.870228
4.9276	1.09029	0.780165	0.29397	0.93323	1.22899	0.881493
4.93427	1.1068	0.785351	0.299573	0.968158	1.25045	0.894964
4.94093	1.12408	0.791907	0.306606	1.0041	1.27292	0.910163
4.9476	1.1422	0.799596	0.31507	1.04106	1.29634	0.926971
4.95427	1.16122	0.808418	0.325203	1.07902	1.32072	0.94533
4.96093	1.18095	0.818312	0.337005	1.11783	1.34605	0.965476
4.9676	1.20145	0.82916	0.350595	1.15764	1.37198	0.987589
4.97427	1.22249	0.840902	0.365794	1.19835	1.3985	1.01197
4.98093	1.24407	0.853539	0.382423	1.2399	1.42538	1.03861
4.9876	1.266	0.867248	0.400305	1.28222	1.45268	1.0674
4.99427	1.28835	0.88203	0.419319	1.32489	1.48052	1.09792
5.00093	1.31106	0.898063	0.439644	1.36787	1.50877	1.12981
5.0076	1.33425	0.915468	0.461161	1.41096	1.53738	1.16283
5.01427	1.35785	0.934184	0.483692	1.45417	1.56629	1.19686
5.02093	1.38199	0.95433	0.507116	1.49745	1.59544	1.23209
5.0276	1.40667	0.975788	0.531197	1.5409	1.62488	1.26857
5.03427	1.43188	0.998437	0.555813	1.58435	1.65468	1.30612
5.04093	1.45775	1.02222	0.581026	1.62762	1.68502	1.34474
5.0476	1.4841	1.04702	0.606894	1.67036	1.71596	1.38432
5.05427	1.51092	1.07271	0.633657	1.71232	1.74761	1.42467
5.06093	1.53822	1.09923	0.661254	1.75327	1.77985	1.46568
5.0676	1.56593	1.12653	0.689685	1.79315	1.81258	1.50716
5.07427	1.59413	1.15454	0.71913	1.83207	1.84572	1.54889
5.08093	1.6228	1.18327	0.749528	1.87027	1.87928	1.59073
5.0876	1.65206	1.21278	0.781	1.908	1.91331	1.63275
5.09427	1.68192	1.24317	0.813425	1.94562	1.948	1.67501
5.10093	1.71256	1.27447	0.846684	1.98317	1.98334	1.71775
5.1076	1.74409	1.30671	0.880659	2.02089	2.0194	1.76084
5.11427	1.77658	1.33997	0.915408	2.05857	2.05612	1.80429
5.12093	1.81013	1.3743	0.951171	2.09606	2.09361	1.84792
5.1276	1.84494	1.40977	0.988245	2.13343	2.13206	1.89185
5.13427	1.881	1.44643	1.02699	2.17068	2.17176	1.9362
5.14093	1.91843	1.48428	1.06746	2.20811	2.2127	1.98108
5.1476	1.95736	1.52326	1.10978	2.24602	2.25508	2.0268
5.15427	1.99777	1.56343	1.15371	2.28465	2.29883	2.07335
5.16093	2.03961	1.60474	1.19924	2.3241	2.34389	2.12079
5.1676	2.08294	1.64705	1.24633	2.36452	2.39026	2.16895
5.17427	2.12777	1.69045	1.29509	2.40588	2.43807	2.21777
5.18093	2.1739	1.73479	1.34546	2.44814	2.48736	2.26718
5.1876	2.22135	1.78009	1.39749	2.49112	2.53832	2.31707
5.19427	2.27004	1.82623	1.45119	2.53487	2.59084	2.36756
5.20093	2.31999	1.87308	1.50663	2.57957	2.6449	2.4187
5.2076	2.37119	1.92058	1.56373	2.62529	2.70021	2.47043
5.21427	2.42353	1.9685	1.62244	2.67225	2.75636	2.52271
5.22093	2.47717	2.01672	1.6827	2.72042	2.8131	2.57546
5.2276	2.53213	2.06518	1.74439	2.76947	2.87038	2.62851
5.23427	2.58833	2.11376	1.80739	2.81924	2.92808	2.68161
5.24093	2.64567	2.16246	1.87165	2.86937	2.98643	2.73478
5.2476	2.70408	2.21127	1.93703	2.91967	3.0455	2.78801
5.25427	2.76345	2.26027	2.00343	2.96998	3.1051	2.84129
5.26093	2.82353	2.30956	2.07084	3.02029	3.16513	2.89476
5.2676	2.88421	2.35927	2.13903	3.07077	3.22533	2.94858
5.27427	2.94518	2.40964	2.20776	3.12161	3.28559	3.00276
5.28093	3.00634	2.46066	2.27696	3.17299	3.34597	3.05736
5.2876	3.06755	2.5124	2.34658	3.22497	3.40658	3.11255
5.29427	3.12871	2.56491	2.41667	3.27736	3.46744	3.16829
5.30093	3.1898	2.61813	2.48724	3.32993	3.52848	3.22473
5.3076	3.25096	2.67208	2.55847	3.38239	3.58951	3.28177
5.31427	3.31193	2.72655	2.63017	3.4346	3.65055	3.33941
5.32093	3.37279	2.78157	2.70253	3.48681	3.71158	3.39764
5.3276	3.43335	2.837	2.77549	3.53938	3.7725	3.45647
5.33427	3.49349	2.89285	2.8491	3.59267	3.83329	3.51584
5.34093	3.55303	2.94912	2.92319	3.64691	3.89391	3.5758
5.3476	3.6118	3.0058	2.9977	3.70199	3.95435	3.63618
5.35427	3.66956	3.06296	3.07244	3.75778	4.01479	3.69704
5.36093	3.72613	3.12054	3.14736	3.81416	4.07541	3.75843
5.3676	3.78114	3.17854	3.22247	3.87114	4.13632	3.82048
5.37427	3.8346	3.23689	3.29781	3.92878	4.19742	3.88318
5.38093	3.8864	3.29548	3.37326	3.98707	4.25863	3.94642
5.3876	3.93653	3.35431	3.4489	4.0459	4.31985	4.01002
5.39427	3.98505	3.41314	3.52454	4.10515	4.38094	4.07398
5.40093	4.03196	3.47203	3.6003	4.1647	4.44186	4.13841
5.4076	4.07737	3.5308	3.676	4.22466	4.50265	4.20356
5.41427	4.12148	3.58945	3.75158	4.2851	4.56351	4.26948
5.42093	4.16452	3.64786	3.82674	4.34619	4.62437	4.33612
5.4276	4.20672	3.70616	3.90118	4.40812	4.68522	4.40306
5.43427	4.24826	3.76433	3.97456	4.47088	4.7459	4.47011
5.44093	4.28927	3.82233	4.04686	4.53454	4.8064	4.53693
5.4476	4.32998	3.88008	4.11815	4.59892	4.8666	4.60362
5.45427	4.37033	3.93766	4.18866	4.66406	4.92656	4.67032
5.46093	4.4105	3.995	4.25845	4.72987	4.98658	4.7372
5.4676	4.4505	4.05198	4.32766	4.79621	5.04661	4.80419
5.47427	4.49032	4.10861	4.39602	4.86314	5.10681	4.87125
5.48093	4.53001	4.16488	4.46314	4.93044	5.16713	4.93813
5.4876	4.56959	4.2206	4.52876	4.99797	5.22727	5.00453
5.49427	4.60917	4.27574	4.59248	5.06568	5.28717	5.07033
5.50093	4.64892	4.33034	4.65417	5.13351	5.34678	5.13542
5.5076	4.68892	4.38428	4.71377	5.20164	5.40608	5.19991
5.51427	4.72933	4.43757	4.77135	5.26989	5.46515	5.26393
5.52093	4.77028	4.4902	4.82708	5.33825	5.5241	5.32752
5.5276	4.81194	4.54217	4.88085	5.40632	5.58293	5.391
5.53427	4.85426	4.59349	4.93258	5.47373	5.6417	5.45436
5.54093	4.89754	4.64421	4.98211	5.54037	5.70035	5.5176
5.5476	4.94164	4.69434	5.02932	5.60611	5.759	5.5806
5.55427	4.98664	4.74393	5.07397	5.67132	5.81777	5.64307
5.56093	5.03248	4.79293	5.11628	5.73635	5.87672	5.70488
5.5676	5.07927	4.84133	5.1564	5.80126	5.93579	5.76591
5.57427	5.12701	4.88913	5.19484	5.86593	5.99492	5.82623
5.58093	5.17583	4.93628	5.2318	5.93013	6.05422	5.88614
5.5876	5.22566	4.98271	5.26732	5.99348	6.11377	5.94562
5.59427	5.27668	5.02837	5.30124	6.05589	6.17361	6.00469
5.60093	5.32889	5.07331	5.33319	6.11723	6.23369	6.06322
5.6076	5.38236	5.11742	5.36329	6.17743	6.29395	6.12116
5.61427	5.43731	5.16087	5.39166	6.23643	6.35433	6.17862
5.62093	5.49382	5.20355	5.41866	6.29395	6.41465	6.2356
5.6276	5.55193	5.24569	5.44465	6.34998	6.47503	6.29222
5.63427	5.61178	5.28729	5.4698	6.4044	6.53553	6.34843
5.64093	5.67329	5.32854	5.49412	6.45721	6.59615	6.40416
5.6476	5.73653	5.36966	5.51772	6.50829	6.65671	6.45953
5.65427	5.8015	5.41067	5.54067	6.55782	6.71715	6.51449
5.66093	5.8682	5.4518	5.56314	6.60598	6.77735	6.56909
5.6676	5.93656	5.4931	5.58507	6.65277	6.83719	6.62327
5.67427	6.00654	5.53471	5.60641	6.69843	6.89673	6.67715
5.68093	6.07794	5.57679	5.6271	6.74284	6.95592	6.73068
5.6876	6.15078	5.61941	5.64724	6.78581	7.01475	6.78396
5.69427	6.22499	5.66274	5.66715	6.82723	7.0734	6.83713
5.70093	6.30051	5.70691	5.68706	6.86705	7.13211	6.89
5.7076	6.37728	5.75197	5.70738	6.90544	7.19088	6.94263
5.71427	6.45518	5.79798	5.72825	6.94251	7.24977	6.99502
5.72093	6.53404	5.84519	5.74982	6.97875	7.30854	7.0473
5.7276	6.61367	5.89353	5.77211	7.01457	7.36695	7.09945
5.73427	6.69402	5.94318	5.79536	7.05022	7.42489	7.15154
5.74093	6.77502	5.99408	5.81962	7.08592	7.48247	7.20352
5.7476	6.8565	6.04629	5.84525	7.12168	7.53981	7.25544
5.75427	6.93852	6.09982	5.87231	7.1575	7.59709	7.30735
5.76093	7.02101	6.15466	5.90074	7.19327	7.65413	7.35938
5.7676	7.10398	6.21098	5.9306	7.22903	7.71087	7.41148
5.77427	7.18743	6.26886	5.96183	7.26473	7.76702	7.46345
5.78093	7.27147	6.32822	5.99462	7.3005	7.82251	7.51507
5.7876	7.35611	6.3892	6.02907	7.33638	7.87729	7.56615
5.79427	7.44128	6.45191	6.06525	7.37262	7.93153	7.61664
5.80093	7.52693	6.51634	6.10298	7.40939	7.98529	7.66671
5.8076	7.61282	6.58256	6.14214	7.44706	8.03858	7.71654
5.81427	7.69877	6.65051	6.18249	7.48563	8.09145	7.76613
5.82093	7.7846	6.72025	6.2241	7.52515	8.14396	7.81566
5.8276	7.87014	6.79159	6.26707	7.5655	8.19618	7.86513
5.83427	7.95525	6.86449	6.31183	7.6068	8.24815	7.91442
5.84093	8.03983	6.93899	6.3585	7.64906	8.30007	7.9636
5.8476	8.12382	7.01499	6.40726	7.6924	8.3518	8.01241
5.85427	8.20702	7.09253	6.45798	7.73686	8.4033	8.06075
5.86093	8.28958	7.17163	6.51044	7.7824	8.4545	8.1085
5.8676	8.37147	7.25216	6.56456	7.82913	8.50534	8.15558
5.87427	8.45271	7.33411	6.62029	7.87717	8.55583	8.20214
5.88093	8.53324	7.41744	6.67775	7.92664	8.60602	8.24839
5.8876	8.61293	7.5022	6.73723	7.9776	8.65614	8.29446
5.89427	8.69179	7.58827	6.7988	8.02976	8.70621	8.34048
5.90093	8.76957	7.67553	6.86246	8.08287	8.7564	8.38649
5.9076	8.84622	7.76386	6.92803	8.13651	8.80665	8.43239
5.91427	8.92156	7.85327	6.9952	8.19069	8.85695	8.47817
5.92093	8.99547	7.94357	7.06363	8.24559	8.90726	8.52388
5.9276	9.06789	8.03471	7.13324	8.30144	8.95739	8.5696
5.93427	9.1387	8.12656	7.20382	8.35842	9.00727	8.61555
5.94093	9.20802	8.219	7.27552	8.41629	9.05705	8.66175
5.9476	9.27591	8.31193	7.34836	8.47465	9.10675	8.70806
5.95427	9.34255	8.40521	7.42221	8.53306	9.15664	8.75408
5.96093	9.40812	8.49867	7.49701	8.59106	9.20683	8.79943
5.9676	9.47261	8.59207	7.57253	8.64857	9.25744	8.84384
5.97427	9.53621	8.68517	7.64847	8.70574	9.3081	8.88741
5.98093	9.59891	8.7778	7.72464	8.7626	9.35864	8.93021
5.9876	9.66072	8.86965	7.801	8.81922	9.40877	8.97253
5.99427	9.72152	8.96054	7.87741	8.87561	9.4583	9.01443
6.00093	9.78118	9.05031	7.9537	8.9314	9.5073	9.05561
6.0076	9.83953	9.1387	8.0297	8.98635	9.55594	9.09591
6.01427	9.89652	9.22573	8.10492	9.04041	9.60416	9.13525
6.02093	9.95195	9.31132	8.17925	9.09334	9.65172	9.17375
6.0276	10.0059	9.39548	8.25256	9.14496	9.69863	9.21166
6.03427	10.0583	9.47821	8.32504	9.19539	9.74494	9.24951
6.04093	10.1094	9.55957	8.3968	9.24462	9.79102	9.2876
6.0476	10.1591	9.63968	8.46791	9.2929	9.83709	9.32616
6.05427	10.2077	9.71848	8.53837	9.34035	9.88334	9.3652
6.06093	10.2553	9.79596	8.60798	9.3872	9.92966	9.4046
6.0676	10.3019	9.87196	8.67683	9.43333	9.97585	9.4443
6.07427	10.3477	9.94646	8.74484	9.47875	10.0219	9.48429
6.08093	10.3927	10.0193	8.81183	9.52345	10.0677	9.52476
6.0876	10.437	10.0904	8.87799	9.5675	10.1134	9.56577
6.09427	10.4805	10.1595	8.94314	9.61101	10.159	9.60731
6.10093	10.5234	10.2266	9.00751	9.65404	10.2044	9.64951
6.1076	10.5655	10.2917	9.07099	9.69648	10.2493	9.69237
6.11427	10.6069	10.3546	9.13382	9.73821	10.2938	9.7357
6.12093	10.6476	10.4155	9.19575	9.7791	10.3379	9.77945
6.1276	10.6874	10.4741	9.25678	9.81903	10.3816	9.8235
6.13427	10.7264	10.5306	9.31686	9.85807	10.425	9.86773
6.14093	10.7642	10.5849	9.37593	9.8964	10.4676	9.91195
6.1476	10.801	10.6368	9.43398	9.93407	10.5095	9.9563
6.15427	10.8364	10.6863	9.49115	9.9712	10.5505	10.0006
6.16093	10.8702	10.7335	9.54723	10.0079	10.5906	10.0447
6.1676	10.9024	10.7782	9.60213	10.044	10.6295	10.0887
6.17427	10.9328	10.8205	9.65559	10.0796	10.6671	10.1325
6.18093	10.9614	10.8604	9.70757	10.1145	10.7032	10.176
6.1876	10.9883	10.8979	9.75812	10.1487	10.7377	10.2192
6.19427	11.0135	10.9332	9.80717	10.1824	10.7706	10.2616
6.20093	11.0372	10.9664	9.85497	10.2153	10.8022	10.3034
6.2076	11.0593	10.9976	9.90164	10.2477	10.8324	10.3442
6.21427	11.0801	11.0269	9.94712	10.2796	10.861	10.3841
6.22093	11.0996	11.0545	9.99141	10.311	10.8879	10.4231
6.2276	11.1179	11.0804	10.0343	10.342	10.9127	10.4611
6.23427	11.135	11.1046	10.0756	10.3725	10.9355	10.498
6.24093	11.1508	11.1272	10.1154	10.4026	10.9562	10.5336
6.2476	11.1655	11.148	10.1536	10.4321	10.9751	10.5676
6.25427	11.1789	11.1671	10.1899	10.461	10.992	10.6003
6.26093	11.1911	11.1843	10.2245	10.4893	11.007	10.6317
6.2676	11.202	11.1994	10.2572	10.5168	11.0201	10.6617
6.27427	11.2116	11.2125	10.2881	10.5435	11.0314	10.6903
6.28093	11.2201	11.2235	10.3171	10.5695	11.0409	10.7171
6.2876	11.2274	11.2324	10.3443	10.5949	11.0484	10.7419
6.29427	11.2334	11.2394	10.3695	10.6196	11.0538	10.7647
6.30093	11.2385	11.2448	10.3928	10.644	11.0569	10.7856
6.3076	11.2423	11.2486	10.4142	10.668	11.0579	10.8048
6.31427	11.2452	11.2512	10.434	10.6919	11.0568	10.8225
6.32093	11.247	11.2527	10.4523	10.7155	11.054	10.8388
6.3276	11.2477	11.2534	10.4693	10.7389	11.0499	10.8534
6.33427	11.2475	11.2534	10.4846	10.7618	11.0447	10.8662
6.34093	11.2463	11.2527	10.4984	10.7841	11.0383	10.877
6.3476	11.2442	11.2515	10.5103	10.806	11.0309	10.8859
6.35427	11.2414	11.2496	10.5204	10.8274	11.0223	10.8931
6.36093	11.2378	11.2471	10.5287	10.8485	11.0125	10.8985
6.3676	11.2336	11.2438	10.5352	10.869	11.0012	10.9023
6.37427	11.2286	11.2397	10.54	10.8886	10.9886	10.9044
6.38093	11.223	11.2346	10.5431	10.9072	10.9747	10.9049
6.3876	11.2168	11.2286	10.5445	10.9245	10.9597	10.9039
6.39427	11.2097	11.2213	10.544	10.9407	10.944	10.9013
6.40093	11.2018	11.2129	10.5416	10.9559	10.9278	10.8969
6.4076	11.1929	11.2034	10.5373	10.97	10.9114	10.8905
6.41427	11.183	11.1924	10.5312	10.9827	10.8946	10.8821
6.42093	11.1719	11.1802	10.5233	10.9939	10.8777	10.8716
6.4276	11.1597	11.1668	10.5138	11.0032	10.8605	10.8592
6.43427	11.1463	11.1521	10.5027	11.0107	10.843	10.8452
6.44093	11.1319	11.1362	10.4901	11.0164	10.8253	10.8298
6.4476	11.1166	11.1192	10.4758	11.0203	10.8073	10.813
6.45427	11.1005	11.1009	10.4601	11.0225	10.7892	10.795
6.46093	11.0837	11.0815	10.443	11.0232	10.771	10.7759
6.4676	11.0663	11.0607	10.4243	11.0223	10.753	10.7555
6.47427	11.0486	11.0387	10.4043	11.0201	10.7355	10.734
6.48093	11.0305	11.0153	10.3829	11.0167	10.7185	10.7112
6.4876	11.0121	10.9905	10.3605	11.012	10.7022	10.6875
6.49427	10.9934	10.9644	10.3374	11.006	10.687	10.6629
6.50093	10.9741	10.937	10.3139	10.9991	10.673	10.6381
6.5076	10.9541	10.9085	10.2904	10.9917	10.6601	10.6134
6.51427	10.9332	10.8789	10.267	10.9839	10.6481	10.5892
6.52093	10.9112	10.8482	10.2439	10.976	10.6369	10.5655
6.5276	10.888	10.8165	10.2213	10.9677	10.6261	10.5417
6.53427	10.8634	10.784	10.1992	10.9591	10.6159	10.5177
6.54093	10.8372	10.7506	10.1781	10.95	10.6065	10.4933
6.5476	10.8095	10.7164	10.1579	10.9405	10.598	10.4684
6.55427	10.7803	10.6813	10.1389	10.9302	10.5906	10.4432
6.56093	10.7496	10.6455	10.1209	10.9186	10.5841	10.4178
6.5676	10.7176	10.6089	10.1038	10.905	10.5778	10.3921
6.57427	10.6843	10.5715	10.0871	10.8887	10.571	10.3657
6.58093	10.6499	10.5337	10.0704	10.8691	10.5629	10.338
6.5876	10.6146	10.4952	10.0529	10.8461	10.5529	10.3088
6.59427	10.5786	10.4562	10.034	10.8193	10.5406	10.2777
6.60093	10.542	10.4166	10.0132	10.7883	10.5261	10.2445
6.6076	10.5051	10.3763	9.98998	10.753	10.5092	10.2091
6.61427	10.4678	10.3355	9.96387	10.7132	10.4904	10.1716
6.62093	10.4303	10.2941	9.9346	10.6692	10.4694	10.132
6.6276	10.3928	10.2521	9.90194	10.6214	10.4465	10.0904
6.63427	10.3552	10.2097	9.86588	10.5705	10.4219	10.0474
6.64093	10.3176	10.167	9.8266	10.5172	10.3959	10.0033
6.6476	10.28	10.1242	9.78458	10.462	10.3689	9.9588
6.65427	10.2423	10.0813	9.74029	10.4055	10.3412	9.91428
6.66093	10.2047	10.0387	9.69446	10.348	10.3132	9.87017
6.6676	10.1669	9.99624	9.64755	10.2899	10.2849	9.82666
6.67427	10.1291	9.9541	9.60016	10.2316	10.2568	9.78416
6.68093	10.0911	9.91207	9.55278	10.1734	10.2289	9.74274
6.6876	10.053	9.87017	9.50605	10.1158	10.2016	9.70274
6.69427	10.0145	9.82821	9.46039	10.0593	10.1749	9.66424
6.70093	9.97585	9.78619	9.4164	10.004	10.1489	9.62728
6.7076	9.93699	9.74393	9.37438	9.95004	10.1234	9.5917
6.71427	9.89795	9.70143	9.33445	9.89705	10.098	9.55713
6.72093	9.85873	9.65858	9.29642	9.8449	10.0727	9.52333
6.7276	9.81957	9.61536	9.26018	9.7931	10.0471	9.48995
6.73427	9.78035	9.57191	9.22549	9.74166	10.0211	9.45669
6.74093	9.74125	9.5281	9.19199	9.69034	9.99445	9.42338
6.7476	9.70221	9.48405	9.15933	9.63897	9.96697	9.38994
6.75427	9.66322	9.43971	9.12696	9.58747	9.93836	9.35632
6.76093	9.62418	9.39506	9.09472	9.53567	9.90844	9.32264
6.7676	9.58508	9.35012	9.06229	9.48358	9.87709	9.28909
6.77427	9.54592	9.30494	9.02963	9.43124	9.84448	9.25571
6.78093	9.5067	9.25952	8.99678	9.37903	9.81086	9.22269
6.7876	9.46754	9.21404	8.96353	9.32723	9.77653	9.19026
6.79427	9.42862	9.16856	8.92961	9.27609	9.74166	9.15867
6.80093	9.39017	9.12327	8.89492	9.22573	9.70656	9.12791
6.8076	9.35239	9.07821	8.85952	9.17643	9.67145	9.09793
6.81427	9.31561	9.03362	8.82381	9.12827	9.63628	9.06843
6.82093	9.27991	8.98951	8.78829	9.08148	9.6013	9.0394
6.8276	9.24534	8.94594	8.7533	9.03612	9.56637	9.01103
6.83427	9.21184	8.90303	8.71885	8.99249	9.53162	8.98373
6.84093	9.17924	8.86053	8.68493	8.95071	9.49711	8.95774
6.8476	9.14741	8.81851	8.65138	8.91095	9.46313	8.93307
6.85427	9.11617	8.77672	8.61806	8.87322	9.42969	8.90964
6.86093	9.08536	8.73512	8.5851	8.83728	9.39697	8.88711
6.8676	9.0549	8.69358	8.55267	8.80289	9.36478	8.86518
6.87427	9.02468	8.65197	8.52096	8.76981	9.33296	8.84366
6.88093	8.99476	8.61019	8.49003	8.73798	9.30124	8.8225
6.8876	8.96519	8.56817	8.45987	8.70758	9.26966	8.80176
6.89427	8.93605	8.52603	8.4303	8.67879	9.23812	8.78161
6.90093	8.90756	8.48383	8.4011	8.65161	9.20677	8.76236
6.9076	8.87972	8.44163	8.37207	8.62616	9.17566	8.74424
6.91427	8.85272	8.39955	8.3431	8.6022	9.14478	8.72725
6.92093	8.82655	8.35776	8.31431	8.57973	9.11421	8.71116
6.9276	8.80134	8.3164	8.28582	8.55863	9.08393	8.69584
6.93427	8.77708	8.27551	8.25769	8.53878	9.05395	8.68124
6.94093	8.75384	8.23528	8.22991	8.52025	9.02426	8.66747
6.9476	8.73148	8.19576	8.20243	8.50302	8.99494	8.65465
6.95427	8.71003	8.15707	8.17507	8.4871	8.96609	8.64273
6.96093	8.68928	8.11923	8.1479	8.47238	8.93766	8.63171
6.9676	8.66914	8.08221	8.12101	8.45873	8.90976	8.62134
6.97427	8.64953	8.04591	8.09473	8.44616	8.88234	8.61168
6.98093	8.63034	8.01045	8.06922	8.43459	8.85552	8.60256
6.9876	8.61144	7.97564	8.04442	8.42404	8.82935	8.5941
6.99427	8.59284	7.94148	8.02016	8.41463	8.80408	8.58623
7.00093	8.57461	7.90781	7.99638	8.40634	8.77976	8.57896
7.0076	8.55672	7.87467	7.97302	8.39907	8.7564	8.57222
7.01427	8.53938	7.842	7.95031	8.39269	8.73393	8.56608
7.02093	8.52269	7.80988	7.92837	8.38721	8.71235	8.56054
7.0276	8.5066	7.77835	7.90745	8.38244	8.69161	8.55547
7.03427	8.49128	7.74753	7.88748	8.37821	8.67158	8.55076
7.04093	8.47673	7.71749	7.86847	8.37457	8.65215	8.54617
7.0476	8.46291	7.68834	7.85047	8.37153	8.6332	8.54182
7.05427	8.44985	7.66033	7.83354	8.36885	8.61502	8.53777
7.06093	8.43751	7.63339	7.81769	8.36652	8.59791	8.53413
7.0676	8.42583	7.60776	7.80278	8.36432	8.58223	8.53092
7.07427	8.4148	7.58332	7.78884	8.36211	8.56811	8.52787
7.08093	8.40437	7.56013	7.77566	8.35979	8.55535	8.52495
7.0876	8.39454	7.53808	7.76321	8.35746	8.54373	8.52191
7.09427	8.3853	7.51722	7.75158	8.35508	8.53312	8.51893
7.10093	8.37666	7.49743	7.74085	8.35276	8.52352	8.51613
7.1076	8.36849	7.47871	7.73114	8.35049	8.51506	8.51369
7.11427	8.36074	7.46101	7.7225	8.34835	8.50791	8.5116
7.12093	8.35347	7.44438	7.71499	8.3465	8.50213	8.50999
7.1276	8.3465	7.42877	7.70861	8.34501	8.49795	8.50868
7.13427	8.34	7.41422	7.70324	8.34399	8.49533	8.50761
7.14093	8.33398	7.40093	7.69889	8.34352	8.49444	8.50677
7.1476	8.32844	7.38907	7.69579	8.34358	8.49509	8.5063
7.15427	8.32349	7.3787	7.69424	8.34417	8.4973	8.50624
7.16093	8.31932	7.37005	7.69454	8.34495	8.50099	8.50671
7.1676	8.31598	7.36326	7.69681	8.34584	8.50612	8.50797
7.17427	8.31354	7.35837	7.7008	8.34662	8.51238	8.50981
7.18093	8.31199	7.35551	7.70617	8.34733	8.51971	8.51232
7.1876	8.31133	7.35474	7.71242	8.34817	8.52782	8.51518
7.19427	8.31151	7.35611	7.7194	8.34894	8.5364	8.5181
7.20093	8.31246	7.35938	7.72721	8.34948	8.54516	8.5206
7.2076	8.31401	7.36457	7.73591	8.3496	8.55392	8.52245
7.21427	8.3161	7.37155	7.74533	8.34912	8.56239	8.52358
7.22093	8.3186	7.38007	7.75498	8.34799	8.57043	8.52406
7.2276	8.32146	7.3902	7.76416	8.34638	8.578	8.52406
7.23427	8.3248	7.40188	7.77239	8.34441	8.5851	8.52394
7.24093	8.32856	7.41512	7.77948	8.34215	8.59177	8.52382
7.2476	8.33291	7.4299	7.78574	8.33964	8.59809	8.52364
7.25427	8.33798	7.44641	7.7914	8.33702	8.60405	8.52341
7.26093	8.34382	7.46459	7.79664	8.33446	8.60959	8.52323
7.2676	8.35043	7.48456	7.80159	8.33231	8.61496	8.52311
7.27427	8.35788	7.50649	7.80624	8.33082	8.62026	8.52317
7.28093	8.36623	7.53033	7.81065	8.33034	8.62563	8.52352
7.2876	8.37535	7.5562	7.81494	8.33088	8.63111	8.52436
7.29427	8.3853	7.58398	7.81918	8.33255	8.63701	8.52609
7.30093	8.39591	7.6136	7.82353	8.33517	8.64351	8.52913
7.3076	8.40712	7.64495	7.82824	8.33887	8.6506	8.5336
7.31427	8.41886	7.67791	7.83342	8.34364	8.65829	8.53956
7.32093	8.43108	7.7123	7.83938	8.34972	8.66657	8.54665
7.3276	8.44383	7.74813	7.84618	8.35705	8.67558	8.55452
7.33427	8.45694	7.78514	7.85404	8.36569	8.68529	8.56304
7.34093	8.47053	7.82329	7.8631	8.37547	8.69578	8.5724
7.3476	8.48448	7.86239	7.87365	8.38637	8.70693	8.58271
7.35427	8.49885	7.90238	7.88575	8.39853	8.71849	8.59439
7.36093	8.51363	7.94321	7.89923	8.41206	8.73047	8.60745
7.3676	8.52889	7.98482	7.91389	8.42726	8.74317	8.62187
7.37427	8.54486	8.02708	7.92944	8.44413	8.75682	8.63743
7.38093	8.56149	8.07017	7.9459	8.46255	8.77166	8.654
7.3876	8.57896	8.11392	7.96324	8.48222	8.78763	8.6714
7.39427	8.59743	8.15845	7.98172	8.50278	8.8045	8.68952
7.40093	8.61698	8.20363	8.00145	8.52418	8.82196	8.70842
7.4076	8.63773	8.24958	8.02255	8.54653	8.8399	8.72803
7.41427	8.65984	8.29619	8.04484	8.57007	8.85844	8.74835
7.42093	8.68326	8.34358	8.06814	8.59505	8.87775	8.76951
7.4276	8.70794	8.39162	8.09246	8.62157	8.89784	8.79145
7.43427	8.73393	8.44026	8.11768	8.64941	8.91888	8.8141
7.44093	8.76093	8.48925	8.14378	8.67838	8.94076	8.83728
7.4476	8.78894	8.53848	8.1709	8.70812	8.9637	8.86083
7.45427	8.81779	8.58778	8.1991	8.73852	8.98749	8.88479
7.46093	8.84747	8.63707	8.22836	8.76969	9.01204	8.90917
7.4676	8.87775	8.68624	8.25894	8.80182	9.03714	8.9339
7.47427	8.90881	8.73518	8.29059	8.83508	9.06277	8.95899
7.48093	8.94064	8.78388	8.32319	8.86965	9.08893	8.98427
7.4876	8.97348	8.83228	8.35645	8.90529	9.11599	9.00966
7.49427	9.00751	8.8805	8.39019	8.94189	9.14407	9.03523
7.50093	9.04304	8.9286	8.42422	8.97926	9.17333	9.06086
7.5076	9.08017	8.97682	8.45856	9.01723	9.20361	9.08649
7.51427	9.11909	9.02522	8.49324	9.05579	9.23485	9.11218
7.52093	9.15974	9.07391	8.52835	9.09495	9.26679	9.13775
7.5276	9.20206	9.12291	8.56411	9.13471	9.29916	9.16314
7.53427	9.24587	9.17232	8.60053	9.17506	9.33188	9.18829
7.54093	9.29099	9.22203	8.63737	9.21595	9.36472	9.21303
7.5476	9.33713	9.27198	8.6745	9.2572	9.39769	9.23747
7.55427	9.38415	9.32205	8.71146	9.29862	9.43083	9.26155
7.56093	9.4319	9.37218	8.74811	9.34005	9.46432	9.28545
7.5676	9.48042	9.42218	8.78459	9.38153	9.49812	9.30917
7.57427	9.52965	9.47189	8.82083	9.42308	9.53227	9.3326
7.58093	9.57966	9.52119	8.85695	9.46468	9.56667	9.35548
7.5876	9.6305	9.56988	8.89289	9.50629	9.6013	9.37772
7.59427	9.6823	9.61787	8.92866	9.54777	9.6361	9.3993
7.60093	9.73493	9.66501	8.96418	9.5889	9.67091	9.42046
7.6076	9.78833	9.71121	8.99947	9.62955	9.70578	9.44132
7.61427	9.84234	9.75633	9.03457	9.6696	9.74065	9.462
7.62093	9.89676	9.8002	9.06932	9.70894	9.77546	9.48238
7.6276	9.95129	9.84281	9.10348	9.74762	9.81021	9.50235
7.63427	10.0059	9.88412	9.13703	9.78571	9.84484	9.5219
7.64093	10.0603	9.92405	9.16982	9.82326	9.87917	9.54092
7.6476	10.1145	9.96268	9.20194	9.8601	9.91315	9.55951
7.65427	10.1684	10	9.23348	9.89604	9.9467	9.57757
7.66093	10.222	10.0362	9.26429	9.93085	9.97984	9.59521
7.6676	10.2754	10.0711	9.29433	9.96441	10.0126	9.61244
7.67427	10.3283	10.1049	9.3236	9.99665	10.045	9.62919
7.68093	10.3807	10.1376	9.35191	10.0277	10.0774	9.64564
7.6876	10.4325	10.1692	9.37933	10.0578	10.1098	9.66185
7.69427	10.4836	10.1997	9.40585	10.0871	10.1423	9.67812
7.70093	10.5336	10.2291	9.4316	10.1156	10.1744	9.69452
7.7076	10.5823	10.2572	9.45664	10.1431	10.206	9.71115
7.71427	10.6297	10.2839	9.48101	10.1694	10.2369	9.72795
7.72093	10.6755	10.3092	9.50462	10.1944	10.2673	9.74482
7.7276	10.7195	10.3328	9.52739	10.2178	10.2974	9.76163
7.73427	10.7617	10.3546	9.54926	10.2397	10.3274	9.7785
7.74093	10.8021	10.3747	9.5703	10.2603	10.3574	9.79555
7.7476	10.8406	10.3928	9.59075	10.2795	10.3874	9.81283
7.75427	10.8772	10.409	9.61059	10.2975	10.4172	9.83071
7.76093	10.9119	10.4232	9.62979	10.314	10.4469	9.84931
7.7676	10.9449	10.4357	9.64826	10.329	10.4765	9.86856
7.77427	10.9761	10.4464	9.66591	10.3425	10.5056	9.88835
7.78093	11.0056	10.4556	9.68277	10.3548	10.5342	9.90868
7.7876	11.0334	10.4634	9.69905	10.3662	10.5622	9.9293
7.79427	11.0594	10.4697	9.71478	10.3769	10.5894	9.95034
7.80093	11.0838	10.4748	9.73004	10.3868	10.6159	9.97209
7.8076	11.1065	10.4787	9.7447	10.3959	10.6418	9.9948
7.81427	11.1275	10.4816	9.75871	10.4039	10.667	10.0186
7.82093	11.1468	10.4834	9.77218	10.4108	10.6916	10.0437
7.8276	11.1643	10.4844	9.78518	10.4166	10.7155	10.07
7.83427	11.1801	10.4844	9.79787	10.4217	10.739	10.0971
7.84093	11.1942	10.4835	9.81027	10.4263	10.762	10.125
7.8476	11.2068	10.4818	9.82243	10.4304	10.7843	10.1535
7.85427	11.2178	10.4793	9.83411	10.4342	10.8057	10.1826
7.86093	11.2274	10.4763	9.84526	10.4375	10.8259	10.2123
7.8676	11.2355	10.4727	9.85587	10.4405	10.8448	10.2428
7.87427	11.2422	10.4687	9.86618	10.4431	10.8623	10.2737
7.88093	11.2476	10.4642	9.87625	10.4454	10.8789	10.3052
7.8876	11.2516	10.4593	9.88609	10.4475	10.8945	10.3366
7.89427	11.2543	10.4542	9.89562	10.4494	10.9093	10.3678
7.90093	11.2557	10.4489	9.90468	10.451	10.9231	10.3988
7.9076	11.2557	10.4435	9.91309	10.4526	10.9361	10.4294
7.91427	11.2546	10.438	9.92072	10.4542	10.948	10.46
7.92093	11.2521	10.4325	9.92751	10.4559	10.9588	10.4904
7.9276	11.2485	10.4271	9.93347	10.4578	10.9685	10.5208
7.93427	11.2438	10.4218	9.93878	10.4598	10.9769	10.5513
7.94093	11.2381	10.4167	9.94349	10.4618	10.9837	10.5814
7.9476	11.2314	10.4118	9.94766	10.4637	10.9891	10.6109
7.95427	11.2237	10.4072	9.95135	10.4657	10.9929	10.6393
7.96093	11.2151	10.4029	9.95457	10.4677	10.9956	10.6666
7.9676	11.2057	10.3989	9.95731	10.4695	10.9972	10.6928
7.97427	11.1955	10.3952	9.95976	10.4713	10.9979	10.7181
7.98093	11.1845	10.3918	9.9619	10.4731	10.9979	10.7425
7.9876	11.1728	10.3888	9.96369	10.4752	10.9971	10.766
7.99427	11.1606	10.3862	9.96512	10.4776	10.9953	10.7883
8.00093	11.1476	10.3838	9.96596	10.4803	10.9924	10.8091
8.0076	11.1341	10.3819	9.96625	10.4832	10.9884	10.8283
8.01427	11.1201	10.3803	9.9659	10.4862	10.9833	10.8459
8.02093	11.1053	10.3791	9.96488	10.4892	10.9771	10.8619
8.0276	11.0899	10.3785	9.96327	10.4924	10.9699	10.8764
8.03427	11.0735	10.3784	9.96089	10.4955	10.9617	10.8894
8.04093	11.0564	10.3788	9.95791	10.4987	10.9528	10.9008
8.0476	11.0383	10.38	9.95451	10.5018	10.9432	10.9106
8.05427	11.0193	10.382	9.95094	10.5047	10.9331	10.9189
8.06093	10.9994	10.3846	9.94736	10.5072	10.9225	10.9256
8.0676	10.9785	10.3879	9.94378	10.5093	10.9115	10.931
8.07427	10.9568	10.3917	9.93997	10.5107	10.8999	10.9349
8.08093	10.9344	10.3956	9.93562	10.5113	10.8877	10.9375
8.0876	10.9112	10.3997	9.93055	10.5113	10.8749	10.9386
8.09427	10.8876	10.4035	9.92483	10.5109	10.8616	10.9383
8.10093	10.8634	10.4069	9.91857	10.5101	10.8477	10.9366
8.1076	10.8387	10.4096	9.91183	10.5093	10.8332	10.9335
8.11427	10.8137	10.4114	9.9048	10.5082	10.8184	10.9291
8.12093	10.7883	10.4121	9.89747	10.5065	10.8033	10.9236
8.1276	10.7624	10.4116	9.88996	10.5039	10.7881	10.9168
8.13427	10.7363	10.4098	9.88209	10.5003	10.7727	10.9091
8.14093	10.7097	10.4069	9.87381	10.4958	10.7566	10.9005
8.1476	10.6826	10.4028	9.86493	10.4906	10.7399	10.891
8.15427	10.6551	10.3975	9.85545	10.4849	10.7226	10.8807
8.16093	10.6272	10.3911	9.84549	10.479	10.7049	10.8697
8.1676	10.5987	10.3835	9.83518	10.4728	10.6871	10.8581
8.17427	10.5699	10.3748	9.82487	10.4664	10.6696	10.8461
8.18093	10.5407	10.365	9.81462	10.4595	10.6524	10.8339
8.1876	10.5111	10.3539	9.80449	10.4519	10.6354	10.8217
8.19427	10.4812	10.3416	9.79435	10.4435	10.6189	10.8095
8.20093	10.4509	10.328	9.78416	10.4342	10.6028	10.7973
8.2076	10.4203	10.3131	9.77385	10.4241	10.5872	10.7846
8.21427	10.3894	10.2968	9.76336	10.4133	10.5717	10.7714
8.22093	10.358	10.2792	9.75293	10.4017	10.556	10.7575
8.2276	10.3263	10.2602	9.7425	10.3893	10.5397	10.743
8.23427	10.2942	10.2398	9.73219	10.3755	10.5226	10.7276
8.24093	10.2618	10.2181	9.72182	10.3599	10.5047	10.7114
8.2476	10.2291	10.1951	9.71109	10.3425	10.4863	10.6942
8.25427	10.1963	10.1708	9.69964	10.3233	10.4672	10.6758
8.26093	10.1634	10.1453	9.68713	10.3024	10.4475	10.6562
8.2676	10.1307	10.1186	9.67318	10.2798	10.4268	10.6354
8.27427	10.0981	10.0908	9.65786	10.2556	10.4049	10.6132
8.28093	10.0658	10.062	9.64105	10.2295	10.3818	10.5895
8.2876	10.0337	10.0321	9.62281	10.2016	10.3576	10.5643
8.29427	10.0017	10.0014	9.60314	10.1721	10.3324	10.5377
8.30093	9.96971	9.96965	9.58204	10.1418	10.3062	10.5102
8.3076	9.9377	9.93699	9.55957	10.111	10.2794	10.4821
8.31427	9.90564	9.90337	9.53585	10.0801	10.2518	10.4537
8.32093	9.87339	9.86868	9.51123	10.0492	10.2236	10.4252
8.3276	9.84097	9.83292	9.48584	10.0182	10.1952	10.3964
8.33427	9.80836	9.79602	9.45991	9.98712	10.1665	10.367
8.34093	9.77552	9.758	9.43375	9.95588	10.1377	10.337
8.3476	9.74268	9.71901	9.40728	9.92471	10.1091	10.3062
8.35427	9.70989	9.67908	9.38058	9.89377	10.0806	10.2749
8.36093	9.67741	9.63837	9.35346	9.86314	10.052	10.2431
8.3676	9.64522	9.59706	9.32592	9.83298	10.0231	10.2111
8.37427	9.61351	9.55534	9.29809	9.80341	9.99385	10.1788
8.38093	9.58228	9.51344	9.26995	9.77451	9.96411	10.1463
8.3876	9.55152	9.47148	9.2417	9.74637	9.93395	10.1136
8.39427	9.52136	9.42951	9.21345	9.71889	9.90355	10.0805
8.40093	9.49168	9.38761	9.18525	9.69201	9.87291	10.0468
8.4076	9.4626	9.34565	9.15712	9.66567	9.84198	10.0128
8.41427	9.43404	9.30357	9.12893	9.63986	9.81075	9.97841
8.42093	9.40609	9.26137	9.10038	9.61453	9.77927	9.94402
8.4276	9.37867	9.21893	9.07141	9.58973	9.74762	9.90975
8.43427	9.35173	9.17631	9.0419	9.56559	9.71585	9.8756
8.44093	9.32527	9.13358	9.01198	9.54223	9.68367	9.8415
8.4476	9.29928	9.09066	8.9817	9.51952	9.65083	9.80723
8.45427	9.27371	9.04775	8.95125	9.49746	9.61703	9.77254
8.46093	9.24838	9.00489	8.92061	9.47601	9.58258	9.73755
8.4676	9.22334	8.96227	8.88973	9.45509	9.54789	9.7025
8.47427	9.19855	8.92007	8.85868	9.43494	9.5135	9.66775
8.48093	9.17399	8.87835	8.82745	9.41557	9.4797	9.6336
8.4876	9.14985	8.8371	8.7961	9.39709	9.44644	9.59992
8.49427	9.12619	8.79657	8.76456	9.37933	9.41348	9.5666
8.50093	9.10324	8.75664	8.73315	9.36216	9.38076	9.53346
8.5076	9.08113	8.71748	8.70198	9.34553	9.34839	9.50044
8.51427	9.06009	8.67903	8.67117	9.32938	9.31668	9.4676
8.52093	9.04012	8.64148	8.64083	9.31364	9.28575	9.435
8.5276	9.02122	8.60477	8.61102	9.29838	9.25577	9.40269
8.53427	9.00334	8.56912	8.58164	9.28354	9.2265	9.37063
8.54093	8.98629	8.53461	8.55261	9.26912	9.19783	9.3388
8.5476	8.97002	8.50153	8.52394	9.25505	9.16958	9.30715
8.55427	8.95429	8.46988	8.49563	9.24146	9.14192	9.2755
8.56093	8.93897	8.4399	8.46779	9.22799	9.11516	9.24379
8.5676	8.92395	8.41165	8.44044	9.21434	9.08947	9.21196
8.57427	8.90905	8.38518	8.41361	9.20027	9.06527	9.18013
8.58093	8.89432	8.3605	8.38739	9.18555	9.04256	9.14824
8.5876	8.87972	8.33768	8.36176	9.17041	9.02152	9.11629
8.59427	8.86536	8.31658	8.33643	9.15509	9.00191	9.08428
8.60093	8.85135	8.2972	8.31115	9.13972	8.98355	9.0521
8.6076	8.83764	8.27932	8.28576	9.12422	8.96627	9.01973
8.61427	8.82435	8.26293	8.26043	9.10854	8.94988	8.98737
8.62093	8.81147	8.24791	8.23551	9.09251	8.93456	8.95512
8.6276	8.79902	8.23426	8.21132	9.07618	8.92061	8.92299
8.63427	8.78716	8.22198	8.18819	9.05979	8.90839	8.89117
8.64093	8.77595	8.21102	8.16601	9.04369	8.89802	8.85969
8.6476	8.76546	8.20136	8.1448	9.02826	8.88938	8.8287
8.65427	8.75574	8.19284	8.12453	9.01395	8.88264	8.79836
8.66093	8.74692	8.18557	8.10522	9.00108	8.87763	8.7688
8.6676	8.73899	8.17949	8.08704	8.98981	8.87459	8.74025
8.67427	8.73208	8.17454	8.07035	8.98033	8.8737	8.71313
8.68093	8.7263	8.17066	8.05545	8.97264	8.87489	8.68779
8.6876	8.72153	8.16774	8.04257	8.96692	8.87817	8.66443
8.69427	8.7179	8.16578	8.03202	8.96323	8.88342	8.64315
8.70093	8.71527	8.16464	8.0238	8.96168	8.89045	8.6236
8.7076	8.71354	8.16435	8.01778	8.96198	8.89921	8.60548
8.71427	8.71277	8.16482	8.01384	8.96382	8.90946	8.58861
8.72093	8.71265	8.16613	8.01194	8.96674	8.92109	8.57276
8.7276	8.71325	8.16804	8.01188	8.97026	8.93384	8.55815
8.73427	8.71438	8.17048	8.01349	8.97384	8.94755	8.5448
8.74093	8.71593	8.17317	8.01653	8.97711	8.96198	8.53258
8.7476	8.71783	8.17609	8.02058	8.97968	8.97664	8.52114
8.75427	8.71998	8.17901	8.02529	8.98111	8.991	8.50976
8.76093	8.72231	8.18187	8.03018	8.98099	9.00471	8.49783
8.7676	8.72481	8.18449	8.03477	8.97872	9.01735	8.48508
8.77427	8.72749	8.1867	8.03876	8.97402	9.02879	8.47113
8.78093	8.73029	8.18855	8.04162	8.96645	9.03887	8.45599
8.7876	8.73333	8.18992	8.04311	8.9559	9.04757	8.43954
8.79427	8.73661	8.19093	8.04287	8.94231	9.05496	8.42178
8.80093	8.74025	8.19164	8.04079	8.9258	9.06086	8.40288
8.8076	8.7443	8.19206	8.03673	8.9066	9.06533	8.38292
8.81427	8.74883	8.19218	8.03065	8.88503	9.06843	8.36229
8.82093	8.75384	8.19218	8.02243	8.86148	9.07022	8.34119
8.8276	8.75944	8.192	8.01212	8.83651	9.07075	8.32015
8.83427	8.76558	8.19171	8.00008	8.81046	9.07028	8.29959
8.84093	8.77231	8.19135	7.98655	8.78406	9.06903	8.27992
8.8476	8.77953	8.19111	7.97206	8.75771	9.06706	8.26138
8.85427	8.78716	8.19093	7.95686	8.73202	9.06461	8.24422
8.86093	8.79508	8.19099	7.94125	8.70735	9.06175	8.22848
8.8676	8.80325	8.19129	7.92539	8.68404	9.05883	8.21435
8.87427	8.81147	8.19206	7.90942	8.66228	9.05579	8.20202
8.88093	8.8197	8.19325	7.89362	8.64226	9.05281	8.19171
8.8876	8.82786	8.1951	7.87824	8.62426	9.04995	8.18354
8.89427	8.83567	8.19767	7.86346	8.6084	9.04745	8.17758
8.90093	8.84312	8.201	7.84951	8.59469	9.0453	8.17376
8.9076	8.8501	8.20518	7.8364	8.58289	9.04375	8.17203
8.91427	8.8566	8.21018	7.82394	8.57294	9.04292	8.17245
8.92093	8.86256	8.21614	7.8122	8.56471	9.04268	8.17496
8.9276	8.8681	8.22306	7.80117	8.55839	9.04292	8.17949
8.93427	8.87317	8.23086	7.79092	8.5541	9.04351	8.18574
8.94093	8.87799	8.23975	7.78151	8.55166	9.04405	8.19355
8.9476	8.88246	8.24952	7.77292	8.55088	9.04459	8.20267
8.95427	8.88676	8.26025	7.76506	8.55124	9.04506	8.21298
8.96093	8.89099	8.27187	7.75778	8.55261	9.0456	8.22437
8.9676	8.8951	8.28445	7.75105	8.55482	9.0462	8.23665
8.97427	8.89909	8.2978	7.74473	8.55774	9.04667	8.24976
8.98093	8.90303	8.31193	7.73883	8.56131	9.04691	8.26347
8.9876	8.90684	8.32677	7.73346	8.56543	9.04703	8.27759
8.99427	8.91048	8.34227	7.72846	8.57001	9.04709	8.29196
9.00093	8.91388	8.35818	7.72369	8.57526	9.04745	8.30626
9.0076	8.91709	8.37451	7.71922	8.58104	9.0481	8.32051
9.01427	8.92013	8.3912	7.71505	8.58748	9.04906	8.33488
9.02093	8.92294	8.40813	7.71153	8.59445	9.05031	8.34954
9.0276	8.92556	8.4253	7.70897	8.60208	9.05174	8.3645
9.03427	8.92806	8.44264	7.70754	8.61025	9.05353	8.37976
9.04093	8.93038	8.46028	7.707	8.61901	9.05573	8.39519
9.0476	8.93271	8.47822	7.70736	8.62819	9.05853	8.41063
9.05427	8.93503	8.49658	7.70855	8.63755	9.06199	8.42601
9.06093	8.93748	8.51554	7.71081	8.64685	9.06611	8.44115
9.0676	8.9401	8.53515	7.71463	8.65614	9.07087	8.45599
9.07427	8.9429	8.55535	7.72011	8.6655	9.07624	8.47048
9.08093	8.94612	8.57633	7.72727	8.67516	9.0819	8.4846
9.0876	8.94964	8.59791	7.73591	8.68517	9.08774	8.49861
9.09427	8.95363	8.62008	7.74568	8.69548	9.09376	8.51256
9.10093	8.95804	8.64279	7.75641	8.70591	9.09996	8.5265
9.1076	8.96299	8.66586	7.76804	8.71646	9.10646	8.54039
9.11427	8.96841	8.68911	7.78061	8.72707	9.11319	8.5541
9.12093	8.97437	8.71247	7.79426	8.73792	9.11999	8.56751
9.1276	8.98087	8.73572	7.80898	8.74901	9.1269	8.58062
9.13427	8.98808	8.75884	7.82478	8.76039	9.13417	8.59368
9.14093	8.99589	8.78167	7.84147	8.77202	9.14198	8.60703
9.1476	9.00441	8.8042	7.85911	8.78382	9.15044	8.62098
9.15427	9.01377	8.82638	7.87759	8.7958	9.15963	8.63552
9.16093	9.02396	8.84819	7.89708	8.80796	9.1694	8.65066
9.1676	9.03517	8.86971	7.91752	8.82042	9.17995	8.66634
9.17427	9.04733	8.89099	7.9391	8.83323	9.19127	8.68255
9.18093	9.06056	8.91203	7.96193	8.84634	9.20343	8.6993
9.1876	9.07487	8.93289	7.98607	8.85969	9.21667	8.7167
9.19427	9.0903	8.95357	8.01164	8.87317	9.23097	8.73482
9.20093	9.10693	8.97407	8.03864	8.88676	9.24653	8.75372
9.2076	9.12476	8.9944	8.06695	8.90034	9.2634	8.77351
9.21427	9.14371	9.01449	8.09634	8.91399	9.28158	8.79401
9.22093	9.16374	9.03416	8.12662	8.92764	9.30083	8.81517
9.2276	9.18454	9.05335	8.15749	8.94117	9.32085	8.83693
9.23427	9.20612	9.07195	8.18896	8.95453	9.34148	8.8591
9.24093	9.22823	9.08977	8.22121	8.96758	9.36276	8.88187
9.2476	9.2507	9.1067	8.25429	8.98057	9.38493	8.90529
9.25427	9.27347	9.12261	8.28815	8.99368	9.40812	8.92961
9.26093	9.29648	9.13739	8.3226	9.00716	9.43261	8.95482
9.2676	9.31972	9.15104	8.35758	9.02104	9.45824	8.98087
9.27427	9.34315	9.1635	8.39299	9.03547	9.48483	9.00745
9.28093	9.36675	9.17464	8.42893	9.05019	9.51207	9.03457
9.2876	9.39065	9.1846	8.46559	9.06509	9.53972	9.06217
9.29427	9.41479	9.1933	8.5029	9.08023	9.56762	9.09036
9.30093	9.43911	9.20081	8.54087	9.09543	9.59605	9.11915
9.3076	9.46343	9.20719	8.57943	9.11075	9.62502	9.14842
9.31427	9.48769	9.21261	8.61835	9.12631	9.65464	9.17798
9.32093	9.51165	9.21708	8.65775	9.14216	9.68504	9.20749
9.3276	9.53525	9.22072	8.69763	9.15837	9.71585	9.23681
9.33427	9.55838	9.22364	8.73792	9.17494	9.74697	9.26596
9.34093	9.58097	9.22584	8.77869	9.19175	9.77808	9.29481
9.3476	9.60296	9.22746	8.81988	9.2085	9.8092	9.32348
9.35427	9.6243	9.22859	8.8613	9.22501	9.84019	9.35173
9.36093	9.64487	9.22912	8.90291	9.24104	9.87112	9.37927
9.3676	9.6646	9.22912	8.94439	9.2566	9.9017	9.40585
9.37427	9.68343	9.22853	8.98582	9.27162	9.93156	9.43112
9.38093	9.70125	9.22728	9.02712	9.28617	9.96017	9.45491
9.3876	9.71782	9.22543	9.06819	9.30005	9.98724	9.47714
9.39427	9.73308	9.22304	9.10884	9.31305	10.0123	9.49788
9.40093	9.74685	9.22006	9.14872	9.32521	10.0352	9.51713
9.4076	9.75913	9.21673	9.18734	9.33653	10.056	9.5349
9.41427	9.76992	9.21303	9.22447	9.34708	10.0744	9.55099
9.42093	9.77927	9.2091	9.25982	9.35703	10.0904	9.56512
9.4276	9.7872	9.20522	9.2932	9.36627	10.1035	9.57715
9.43427	9.79376	9.20141	9.32425	9.37474	10.1136	9.58705
9.44093	9.79906	9.19795	9.35268	9.38231	10.1203	9.59486
9.4476	9.80324	9.19485	9.37837	9.38916	10.1238	9.601
9.45427	9.80627	9.19217	9.4015	9.39542	10.1243	9.60576
9.46093	9.8083	9.1899	9.42218	9.40114	10.1222	9.60934
9.4676	9.8092	9.18794	9.44048	9.40645	10.1177	9.61173
9.47427	9.80908	9.18621	9.45658	9.4111	10.1113	9.61292
9.48093	9.80789	9.1846	9.4704	9.41503	10.1032	9.61256
9.4876	9.80568	9.18293	9.48209	9.41825	10.0936	9.61053
9.49427	9.80252	9.18132	9.49192	9.42075	10.0826	9.60684
9.50093	9.79847	9.17959	9.50003	9.42272	10.0703	9.60171
9.5076	9.79376	9.17792	9.5067	9.42433	10.0567	9.59534
9.51427	9.78845	9.17625	9.51207	9.4257	10.0422	9.588
9.52093	9.78267	9.17482	9.51612	9.42677	10.0271	9.57984
9.5276	9.77647	9.17369	9.51892	9.42737	10.0115	9.57072
9.53427	9.76998	9.17286	9.52041	9.42731	9.99534	9.56064
9.54093	9.76306	9.17244	9.52059	9.42635	9.97871	9.5495
9.5476	9.75579	9.17226	9.51946	9.42439	9.96154	9.53734
9.55427	9.7481	9.17226	9.51725	9.42141	9.94378	9.52435
9.56093	9.73976	9.17232	9.5138	9.41747	9.92543	9.5104
9.5676	9.7307	9.17238	9.50909	9.41259	9.90653	9.49562
9.57427	9.7208	9.17226	9.50307	9.40681	9.88692	9.47976
9.58093	9.70995	9.17196	9.4955	9.40019	9.8666	9.46295
9.5876	9.69809	9.17137	9.48638	9.3925	9.84585	9.44543
9.59427	9.6851	9.17059	9.47589	9.38362	9.82481	9.42749
9.60093	9.67109	9.1697	9.46391	9.37355	9.80389	9.40913
9.6076	9.65607	9.16874	9.45061	9.36216	9.78333	9.39047
9.61427	9.64016	9.16779	9.43601	9.34947	9.76294	9.37128
9.62093	9.62347	9.16702	9.4201	9.33552	9.74262	9.35155
9.6276	9.60606	9.1663	9.40287	9.32014	9.72205	9.33129
9.63427	9.58824	9.16576	9.38427	9.30345	9.70089	9.31072
9.64093	9.57	9.16535	9.36443	9.28551	9.67926	9.2898
9.6476	9.55152	9.16499	9.34344	9.2665	9.6572	9.26846
9.65427	9.53287	9.16457	9.32157	9.24647	9.63509	9.24665
9.66093	9.51397	9.16409	9.29892	9.22555	9.61304	9.22447
9.6676	9.49484	9.16344	9.27544	9.20349	9.59116	9.20206
9.67427	9.47529	9.16243	9.251	9.18025	9.56935	9.17971
9.68093	9.45526	9.16105	9.22555	9.15569	9.54765	9.15742
9.6876	9.4347	9.15921	9.19902	9.12988	9.5259	9.13513
9.69427	9.41342	9.15688	9.17137	9.10276	9.5042	9.11272
9.70093	9.39143	9.15408	9.14264	9.07457	9.48238	9.09042
9.7076	9.36884	9.15068	9.11284	9.0456	9.46057	9.06837
9.71427	9.34571	9.14675	9.08208	9.01598	9.43875	9.04685
9.72093	9.32235	9.14228	9.05055	8.98576	9.41712	9.02611
9.7276	9.29886	9.13721	9.01842	8.95482	9.3956	9.00596
9.73427	9.27544	9.13149	8.986	8.92335	9.37414	8.98624
9.74093	9.25225	9.12523	8.95333	8.8914	9.35262	8.96663
9.7476	9.22942	9.11826	8.92061	8.85922	9.33093	8.94713
9.75427	9.20695	9.11057	8.88777	8.82691	9.30875	8.92782
9.76093	9.18496	9.10217	8.85481	8.79443	9.28617	8.90899
9.7676	9.1632	9.09293	8.82173	8.7617	9.26298	8.89069
9.77427	9.14162	9.08297	8.78853	8.72868	9.23932	8.87299
9.78093	9.12005	9.0723	8.75539	8.69542	9.21529	8.85588
9.7876	9.09841	9.06086	8.72242	8.66211	9.19116	8.83919
9.79427	9.07648	9.04876	8.68952	8.62885	9.16702	8.82298
9.80093	9.05424	9.036	8.6565	8.59588	9.14288	8.8073
9.8076	9.03153	9.02259	8.62336	8.56316	9.11856	8.79204
9.81427	9.00829	9.00853	8.58998	8.53068	9.0937	8.7772
9.82093	8.98457	8.99368	8.55654	8.49843	9.06813	8.76272
9.8276	8.96031	8.97807	8.52323	8.46636	9.04167	8.74835
9.83427	8.93557	8.96162	8.49026	8.43471	9.01419	8.73417
9.84093	8.91042	8.94415	8.45772	8.4036	8.98582	8.72022
9.8476	8.88497	8.92568	8.42547	8.37314	8.95661	8.70645
9.85427	8.8594	8.90613	8.39364	8.3434	8.92675	8.69286
9.86093	8.83371	8.88538	8.36223	8.31431	8.89647	8.67939
9.8676	8.80808	8.86351	8.33124	8.28588	8.86577	8.66586
9.87427	8.78251	8.8405	8.30078	8.25804	8.83442	8.65233
9.88093	8.75699	8.81624	8.27092	8.23098	8.80235	8.63868
9.8876	8.73154	8.79079	8.24153	8.20476	8.76945	8.62485
9.89427	8.70597	8.76421	8.21257	8.17925	8.73566	8.61073
9.90093	8.68034	8.73649	8.18396	8.15445	8.70126	8.596
9.9076	8.65453	8.70764	8.15553	8.13031	8.66622	8.58062
9.91427	8.62837	8.67778	8.12721	8.10683	8.63063	8.56447
9.92093	8.60178	8.64691	8.09896	8.08418	8.59469	8.5479
9.9276	8.57466	8.61502	8.07071	8.06266	8.55833	8.53121
9.93427	8.54701	8.58223	8.04275	8.04228	8.52186	8.51464
9.94093	8.5187	8.5485	8.01534	8.02285	8.48526	8.49831
9.9476	8.48991	8.51387	7.98857	8.00425	8.4486	8.4818
9.95427	8.46052	8.47846	7.96241	7.98631	8.412	8.46475
9.96093	8.43066	8.44222	7.93678	7.96914	8.37558	8.44699
9.9676	8.40032	8.40527	7.91156	7.95281	8.3394	8.42851
9.97427	8.36956	8.36748	7.88665	7.93749	8.30364	8.40962
9.98093	8.33839	8.32892	7.86215	7.92313	8.26842	8.39055
9.9876	8.3071	8.28952	7.83807	7.90972	8.23385	8.37141
9.99427	8.27563	8.24928	7.81435	7.89726	8.20017	8.35228
10.0009	8.24422	8.20833	7.79092	7.88581	8.16751	8.33303
10.0076	8.21286	8.16643	7.76804	7.87562	8.13609	8.31366
10.0143	8.18151	8.12375	7.7458	7.86662	8.10593	8.29411
10.0209	8.15022	8.08018	7.72429	7.85857	8.07697	8.27455
10.0276	8.11899	8.03578	7.70336	7.8513	8.04901	8.25501
10.0343	8.08793	7.99066	7.68298	7.84451	8.02225	8.2354
10.0409	8.057	7.945	7.66289	7.83801	7.99674	8.21561
10.0476	8.0263	7.89893	7.64292	7.83193	7.97278	8.19528
10.0543	7.99578	7.8525	7.62314	7.82609	7.95031	8.17442
10.0609	7.96551	7.80594	7.60341	7.82055	7.92921	8.15296
10.0676	7.93558	7.75927	7.58356	7.8153	7.90936	8.13103
10.0743	7.90596	7.7126	7.56359	7.81012	7.89046	8.10885
10.0809	7.87687	7.66593	7.5435	7.80493	7.87258	8.0865
10.0876	7.84838	7.61926	7.52342	7.79974	7.85607	8.06397
10.0943	7.82037	7.57259	7.50339	7.79432	7.84111	8.04126
10.1009	7.79295	7.52598	7.48336	7.78854	7.82758	8.01837
10.1076	7.76601	7.47937	7.4631	7.78264	7.81518	7.99519
10.1143	7.73966	7.43282	7.4423	7.77656	7.80344	7.97159
10.1209	7.71397	7.38645	7.42078	7.77042	7.79206	7.94733
10.1276	7.68894	7.34031	7.39855	7.76428	7.78115	7.92241
10.1343	7.66474	7.29442	7.37566	7.75796	7.77096	7.89702
10.1409	7.64131	7.24888	7.35229	7.75129	7.76196	7.87145
10.1476	7.61873	7.20376	7.32863	7.74413	7.75421	7.846
10.1543	7.59703	7.15893	7.30479	7.7365	7.74759	7.82078
10.1609	7.57629	7.11453	7.28089	7.72834	7.74187	7.79563
10.1676	7.55638	7.07048	7.25699	7.71981	7.73674	7.77048
10.1743	7.5373	7.02691	7.23314	7.71105	7.73209	7.74521
10.1809	7.51913	6.98388	7.2093	7.70217	7.7278	7.71976
10.1876	7.50172	6.94156	7.18558	7.69335	7.72399	7.69419
10.1943	7.48503	6.90013	7.1618	7.68453	7.72053	7.66873
10.2009	7.46906	6.85978	7.13801	7.67583	7.71755	7.6434
10.2076	7.45374	6.82068	7.11417	7.66707	7.71505	7.61837
10.2143	7.43914	6.78307	7.09021	7.65824	7.71302	7.59375
10.2209	7.42513	6.74707	7.06643	7.64912	7.71129	7.56949
10.2276	7.41184	6.71262	7.043	7.63971	7.70956	7.54547
10.2343	7.3992	6.67965	7.02023	7.62999	7.70772	7.52145
10.2409	7.38722	6.64818	6.9983	7.62004	7.70575	7.49737
10.2476	7.37596	6.6179	6.97708	7.61008	7.7036	7.47323
10.2543	7.36547	6.5887	6.95652	7.60019	7.7014	7.44909
10.2609	7.35587	6.56027	6.93643	7.59018	7.69889	7.42513
10.2676	7.34723	6.53249	6.91694	7.58016	7.69609	7.40147
10.2743	7.3396	6.50525	6.89805	7.57009	7.69269	7.37804
10.2809	7.33304	6.47861	6.87987	7.56007	7.6887	7.35497
10.2876	7.3275	6.45244	6.86246	7.55048	7.68381	7.33232
10.2943	7.32285	6.42699	6.84583	7.54148	7.67797	7.30997
10.3009	7.31909	6.40225	6.83004	7.53301	7.67112	7.28774
10.3076	7.31593	6.37841	6.81508	7.52497	7.66325	7.26551
10.3143	7.31331	6.35564	6.80083	7.5171	7.65455	7.24328
10.3209	7.31099	6.33407	6.78742	7.50917	7.64531	7.2211
10.3276	7.30878	6.3138	6.77478	7.5013	7.63559	7.19923
10.3343	7.30658	6.29491	6.76298	7.49367	7.62528	7.17789
10.3409	7.30443	6.27738	6.75213	7.48652	7.61414	7.15715
10.3476	7.30228	6.26117	6.74218	7.48003	7.60204	7.13712
10.3543	7.30014	6.24615	6.73306	7.4743	7.58898	7.11775
10.3609	7.29811	6.23226	6.72466	7.46918	7.57515	7.09903
10.3676	7.2962	6.21951	6.71679	7.46465	7.56067	7.08115
10.3743	7.29448	6.20776	6.7094	7.46065	7.54559	7.06416
10.3809	7.29293	6.19698	6.70236	7.45726	7.52968	7.04843
10.3876	7.29167	6.1872	6.69593	7.45451	7.51293	7.034
10.3943	7.29066	6.17838	6.69008	7.45255	7.49534	7.02095
10.4009	7.29007	6.17063	6.68508	7.45141	7.4771	7.00927
10.4076	7.28977	6.16407	6.68096	7.45106	7.45857	6.9989
10.4143	7.28995	6.15883	6.67769	7.45153	7.43997	6.98996
10.4209	7.2906	6.15495	6.67507	7.45285	7.42137	6.98257
10.4276	7.29191	6.15269	6.67304	7.45517	7.40302	6.97696
10.4343	7.29394	6.15209	6.67161	7.45863	7.38484	6.97339
10.4409	7.29668	6.15323	6.67089	7.46328	7.3669	6.97219
10.4476	7.30026	6.15627	6.67101	7.46918	7.34907	6.97362
10.4543	7.30461	6.16133	6.67208	7.47621	7.33131	6.97809
10.4609	7.30962	6.16849	6.67399	7.48426	7.31355	6.98614
10.4676	7.31516	6.17766	6.67655	7.49302	7.29591	6.99824
10.4743	7.32112	6.18893	6.67959	7.50238	7.2788	7.01463
10.4809	7.32744	6.2021	6.68299	7.51209	7.26235	7.03543
10.4876	7.33387	6.21724	6.68698	7.52211	7.24673	7.06035
10.4943	7.34043	6.23417	6.69181	7.53212	7.23201	7.08866
10.5009	7.34705	6.25289	6.69766	7.54201	7.21806	7.11954
10.5076	7.35384	6.27333	6.70469	7.55143	7.20501	7.15196
10.5143	7.36088	6.29562	6.71262	7.56007	7.19279	7.18468
10.5209	7.36839	6.3197	6.72144	7.56759	7.18141	7.21663
10.5276	7.37661	6.34569	6.73103	7.57396	7.1708	7.24667
10.5343	7.38573	6.37382	6.74141	7.57933	7.16126	7.27397
10.5409	7.39598	6.4041	6.75249	7.58398	7.15292	7.29787
10.5476	7.40749	6.43671	6.76429	7.58827	7.146	7.31814
10.5543	7.4203	6.47152	6.77663	7.59256	7.14064	7.33477
10.5609	7.43437	6.50853	6.78956	7.59697	7.13682	7.348
10.5676	7.44981	6.54757	6.80321	7.60162	7.13432	7.35837
10.5743	7.46632	6.5884	6.81776	7.60645	7.13313	7.36654
10.5809	7.4839	6.63078	6.8332	7.61163	7.13324	7.37315
10.5876	7.50238	6.67453	6.84935	7.61741	7.13485	7.37911
10.5943	7.52169	6.71947	6.8661	7.62415	7.13807	7.38507
10.6009	7.54178	6.76554	6.88326	7.63214	7.14296	7.39181
10.6076	7.56264	6.81263	6.90073	7.64149	7.14958	7.3998
10.6143	7.58433	6.86091	6.91855	7.65204	7.1578	7.40951
10.6209	7.60692	6.91044	6.93679	7.66367	7.1677	7.4212
10.6276	7.63029	6.96141	6.95556	7.67618	7.1792	7.43485
10.6343	7.65449	7.01392	6.97488	7.68959	7.19214	7.45034
10.6409	7.67952	7.0681	6.99484	7.7042	7.20662	7.46751
10.6476	7.70527	7.12389	7.01535	7.72041	7.22265	7.48604
10.6543	7.73168	7.18117	7.03633	7.73877	7.24029	7.50548
10.6609	7.75868	7.23982	7.05773	7.75969	7.25955	7.52556
10.6676	7.78615	7.29948	7.07948	7.78341	7.28035	7.54613
10.6743	7.81405	7.35974	7.10154	7.81006	7.30252	7.56717
10.6809	7.8423	7.42006	7.12395	7.83986	7.32613	7.5888
10.6876	7.87085	7.47985	7.14666	7.8727	7.35104	7.6111
10.6943	7.8997	7.53862	7.16984	7.90852	7.37751	7.63422
10.7009	7.92879	7.59584	7.19351	7.94673	7.40564	7.65806
10.7076	7.95793	7.65115	7.21765	7.98649	7.4355	7.68244
10.7143	7.98708	7.70414	7.2422	8.02648	7.46697	7.70694
10.7209	8.01611	7.75462	7.26724	8.06546	7.49999	7.73126
10.7276	8.04484	7.80255	7.29263	8.10242	7.53444	7.7551
10.7343	8.07315	7.84797	7.31832	8.13645	7.57009	7.77853
10.7409	8.10093	7.891	7.34425	8.16721	7.60698	7.80159
10.7476	8.12823	7.93189	7.37059	8.19445	7.64519	7.8246
10.7543	8.15505	7.97093	7.39723	8.21829	7.68489	7.84767
10.7609	8.18145	8.00842	7.42424	8.23903	7.72607	7.87103
10.7676	8.20762	8.04466	7.45148	8.25715	7.76869	7.89475
10.7743	8.23361	8.07995	7.47889	8.27336	7.81256	7.91871
10.7809	8.25953	8.11458	7.50625	8.28826	7.85732	7.94274
10.7876	8.2854	8.14885	7.53361	8.30257	7.90286	7.96676
10.7943	8.31127	8.18288	7.56103	8.31676	7.94917	7.99066
10.8009	8.3372	8.21698	7.58868	8.33118	7.99644	8.01462
10.8076	8.36301	8.25131	7.6167	8.34614	8.04478	8.0387
10.8143	8.3887	8.28606	7.64495	8.3617	8.09461	8.0632
10.8209	8.41403	8.3214	7.67332	8.37809	8.14581	8.08817
10.8276	8.43895	8.35735	7.70187	8.39555	8.1982	8.1138
10.8343	8.46338	8.394	7.73042	8.41403	8.25137	8.14027
10.8409	8.48734	8.43137	7.75886	8.4334	8.30501	8.16756
10.8476	8.51065	8.46928	7.78711	8.45349	8.3589	8.19564
10.8543	8.53342	8.50767	7.815	8.47417	8.4132	8.22437
10.8609	8.55553	8.54641	7.84272	8.49527	8.46797	8.25357
10.8676	8.57717	8.58533	7.87032	8.51685	8.52328	8.28326
10.8743	8.59833	8.62443	7.89809	8.53872	8.57914	8.3136
10.8809	8.61907	8.66342	7.92629	8.5606	8.63534	8.34477
10.8876	8.63957	8.70234	7.9546	8.58229	8.69179	8.37672
10.8943	8.6599	8.74102	7.98285	8.60381	8.74829	8.40938
10.9009	8.6801	8.77947	8.01075	8.62509	8.80492	8.44276
10.9076	8.70025	8.81767	8.0381	8.64631	8.86166	8.47685
10.9143	8.72046	8.85564	8.06516	8.66729	8.91828	8.51178
10.9209	8.74066	8.89337	8.09199	8.68791	8.97461	8.5476
10.9276	8.76081	8.93086	8.11863	8.70806	9.03028	8.58414
10.9343	8.78096	8.96805	8.14485	8.72779	9.085	8.62128
10.9409	8.80104	9.00501	8.17072	8.7474	9.13882	8.65912
10.9476	8.82107	9.04167	8.19623	8.76695	9.19181	8.69781
10.9543	8.84092	9.07814	8.22157	8.7865	9.24426	8.7375
10.9609	8.86059	9.11439	8.24696	8.80575	9.2963	8.77827
10.9676	8.88014	9.15033	8.27253	8.82471	9.34809	8.82012
10.9743	8.89951	9.18609	8.29828	8.84348	9.39941	8.86279
10.9809	8.9187	9.22173	8.32427	8.86214	9.45014	8.90619
10.9876	8.93772	9.25714	8.35037	8.88085	9.49985	8.95035
10.9943	8.95661	9.29248	8.37666	8.89963	9.54831	8.99517
11.0009	8.97533	9.32765	8.40306	8.91828	9.59528	9.04036
11.0076	8.99392	9.36258	8.42982	8.93664	9.64081	9.08565
11.0143	9.01234	9.39721	8.45689	8.95458	9.68486	9.13054
11.0209	9.03058	9.43142	8.4843	8.97187	9.72754	9.17464
11.0276	9.0487	9.4651	8.5119	8.98838	9.76867	9.21756
11.0343	9.06664	9.49794	8.53932	9.00382	9.80794	9.25905
11.0409	9.08458	9.52983	8.56614	9.01788	9.84496	9.29886
11.0476	9.10252	9.56053	8.59195	9.03022	9.87899	9.33695
11.0543	9.12046	9.58979	8.61651	9.04048	9.90957	9.37307
11.0609	9.13841	9.61745	8.63963	9.04822	9.93621	9.40698
11.0676	9.15629	9.64332	8.66115	9.05347	9.95898	9.43845
11.0743	9.17399	9.66734	8.68082	9.05657	9.97818	9.46724
11.0809	9.19145	9.68927	8.69829	9.05794	9.99409	9.49317
11.0876	9.20862	9.70906	8.71325	9.0583	10.007	9.51636
11.0943	9.22543	9.72658	8.72558	9.05788	10.0172	9.53674
11.1009	9.24182	9.74178	8.73536	9.05693	10.0244	9.55445
11.1076	9.25773	9.75454	8.74275	9.05532	10.0287	9.56953
11.1143	9.27323	9.76497	8.74806	9.05329	10.0303	9.58228
11.1209	9.28837	9.77296	8.75157	9.05114	10.0295	9.59289
11.1276	9.30345	9.77856	8.75378	9.04912	10.0267	9.60183
11.1343	9.31853	9.7819	8.75491	9.04745	10.0222	9.60922
11.1409	9.33379	9.78297	8.75539	9.0462	10.0161	9.61524
11.1476	9.34929	9.78196	8.75544	9.04536	10.0087	9.62007
11.1543	9.3652	9.77892	8.75544	9.04506	10.0002	9.62377
11.1609	9.38147	9.77403	8.7558	9.04524	9.99093	9.62639
11.1676	9.3981	9.76735	8.75676	9.04608	9.98104	9.62788
11.1743	9.41503	9.75901	8.75849	9.04757	9.97084	9.62818
11.1809	9.43208	9.74906	8.76105	9.04977	9.96023	9.62704
11.1876	9.449	9.73749	8.76421	9.05251	9.94891	9.62436
11.1943	9.46564	9.72444	8.7679	9.05591	9.93663	9.62013
11.2009	9.48179	9.70995	8.77219	9.05985	9.92322	9.61453
11.2076	9.49734	9.69404	8.77708	9.0642	9.90879	9.60761
11.2143	9.51225	9.67687	8.78251	9.06885	9.8933	9.59933
11.2209	9.52637	9.65846	8.78829	9.07362	9.87703	9.58979
11.2276	9.53984	9.63879	8.79425	9.07826	9.86004	9.57906
11.2343	9.5526	9.61787	8.80033	9.08279	9.84234	9.5672
11.2409	9.5647	9.59581	8.80629	9.08703	9.82404	9.55439
11.2476	9.57614	9.57251	8.81213	9.09096	9.80514	9.54056
11.2543	9.58681	9.54807	8.81785	9.09448	9.78571	9.52578
11.2609	9.59665	9.5225	8.82339	9.09775	9.7658	9.50998
11.2676	9.60541	9.49573	8.82888	9.10056	9.7456	9.49317
11.2743	9.61298	9.4679	8.83424	9.10276	9.72521	9.47547
11.2809	9.61912	9.43905	8.83937	9.10425	9.70459	9.45693
11.2876	9.62365	9.40931	8.84408	9.10485	9.68373	9.4375
11.2943	9.62651	9.37885	8.84813	9.10443	9.66233	9.41724
11.3009	9.6277	9.3478	8.85141	9.103	9.6404	9.3962
11.3076	9.62722	9.31627	8.85385	9.10056	9.61781	9.37444
11.3143	9.6252	9.28438	8.85546	9.0971	9.59462	9.35227
11.3209	9.62174	9.25231	8.85636	9.09263	9.57096	9.32974
11.3276	9.61691	9.22012	8.85653	9.08714	9.54694	9.30667
11.3343	9.61083	9.18788	8.85618	9.08065	9.52268	9.28301
11.3409	9.60344	9.15569	8.85516	9.07308	9.4983	9.25851
11.3476	9.59474	9.12345	8.85344	9.0645	9.47386	9.23312
11.3543	9.58466	9.09114	8.85081	9.05496	9.44912	9.20701
11.3609	9.57304	9.05883	8.84724	9.04459	9.42403	9.18066
11.3676	9.55969	9.02641	8.84265	9.03332	9.39852	9.1545
11.3743	9.54455	8.99386	8.8371	9.02116	9.37271	9.12863
11.3809	9.5275	8.9612	8.83085	9.00811	9.34678	9.10294
11.3876	9.50861	8.92848	8.82411	8.99398	9.32085	9.07719
11.3943	9.48787	8.89564	8.8172	8.97884	9.29511	9.05114
11.4009	9.46546	8.86297	8.81016	8.96269	9.26971	9.02468
11.4076	9.44149	8.83055	8.80295	8.94576	9.24492	8.99786
11.4143	9.41616	8.79854	8.79526	8.9283	9.22072	8.9708
11.4209	9.38946	8.76707	8.7868	8.91054	9.19723	8.94368
11.4276	9.36163	8.73607	8.77744	8.89236	9.17447	8.91668
11.4343	9.33272	8.7055	8.76725	8.87376	9.15211	8.89009
11.4409	9.30274	8.67534	8.75652	8.85457	9.13	8.86387
11.4476	9.27162	8.64536	8.74537	8.83466	9.10807	8.83788
11.4543	9.23944	8.61525	8.73399	8.81404	9.08625	8.81195
11.4609	9.20612	8.5848	8.72242	8.79282	9.06467	8.78584
11.4676	9.17155	8.55368	8.7108	8.77106	9.0434	8.7595
11.4743	9.13584	8.52179	8.699	8.74895	9.02242	8.73309
11.4809	9.09895	8.48889	8.68696	8.72654	9.00149	8.70687
11.4876	9.06104	8.45504	8.67474	8.70401	8.98063	8.68094
11.4943	9.02218	8.42029	8.66216	8.68148	8.95995	8.65519
11.5009	8.98248	8.38482	8.64917	8.65883	8.93951	8.62944
11.5076	8.94225	8.34888	8.63588	8.63606	8.91948	8.60369
11.5143	8.90148	8.31258	8.62223	8.61305	8.89969	8.57782
11.5209	8.86041	8.27617	8.6084	8.5898	8.88008	8.55207
11.5276	8.81904	8.23981	8.59445	8.5662	8.86029	8.52644
11.5343	8.77756	8.20351	8.58033	8.54224	8.84002	8.50093
11.5409	8.73607	8.16745	8.5659	8.51798	8.81898	8.47536
11.5476	8.69453	8.1315	8.55118	8.49342	8.79711	8.44967
11.5543	8.65305	8.09556	8.53604	8.46875	8.77458	8.42375
11.5609	8.61174	8.05968	8.5206	8.44413	8.75169	8.39758
11.5676	8.57061	8.02374	8.50481	8.41945	8.72856	8.37141
11.5743	8.52978	7.98762	8.48889	8.39478	8.70538	8.34519
11.5809	8.48943	7.95144	8.47274	8.3698	8.68195	8.3192
11.5876	8.44967	7.91514	8.45641	8.34447	8.65811	8.29351
11.5943	8.41057	7.87878	8.43966	8.31872	8.63349	8.26836
11.6009	8.37225	7.84236	8.42243	8.29267	8.60786	8.24368
11.6076	8.33488	7.80606	8.40455	8.26639	8.58092	8.2193
11.6143	8.29858	7.76988	8.38607	8.23986	8.55267	8.19486
11.6209	8.26347	7.73394	8.36706	8.21304	8.52323	8.17019
11.6276	8.22949	7.6983	8.34751	8.18574	8.49277	8.14527
11.6343	8.19689	7.66307	8.32742	8.15785	8.46136	8.12042
11.6409	8.1656	7.62814	8.3068	8.12948	8.42899	8.0958
11.6476	8.13568	7.59375	8.28558	8.10081	8.39573	8.07178
11.6543	8.10707	7.55984	8.26365	8.07196	8.36158	8.04847
11.6609	8.07977	7.52652	8.24106	8.04317	8.32653	8.02589
11.6676	8.05372	7.49367	8.21781	8.0142	8.29089	8.00383
11.6743	8.02881	7.46149	8.19403	7.98476	8.25471	7.98214
11.6809	8.0049	7.42978	8.17001	7.95454	8.21823	7.96044
11.6876	7.98202	7.39855	8.14605	7.92372	8.18157	7.93862
11.6943	7.96002	7.36785	8.12215	7.89255	8.14498	7.91675
11.7009	7.93886	7.33751	8.0983	7.86138	8.10838	7.89505
11.7076	7.91842	7.30747	8.07428	7.83032	8.07178	7.87354
11.7143	7.89869	7.27761	8.04979	7.79921	8.03506	7.85208
11.7209	7.87962	7.24798	8.02451	7.76774	7.99793	7.83026
11.7276	7.86132	7.21854	7.99835	7.73555	7.96056	7.80779
11.7343	7.84379	7.18933	7.97111	7.70271	7.92307	7.78478
11.7409	7.82704	7.16043	7.94262	7.66927	7.88563	7.76172
11.7476	7.81119	7.13187	7.9127	7.63547	7.84862	7.73919
11.7543	7.79617	7.10392	7.88128	7.60132	7.81214	7.71761
11.7609	7.78204	7.07656	7.84832	7.56693	7.77632	7.69681
11.7676	7.76899	7.05004	7.81411	7.53248	7.74139	7.67648
11.7743	7.75701	7.02435	7.779	7.4982	7.70742	7.65616
11.7809	7.74616	6.99955	7.74324	7.46429	7.67446	7.63565
11.7876	7.73627	6.97571	7.70718	7.43091	7.64263	7.61515
11.7943	7.72744	6.95276	7.67088	7.39807	7.61193	7.59506
11.8009	7.71952	6.93071	7.6344	7.36558	7.58231	7.57545
11.8076	7.71254	6.90943	7.59769	7.3334	7.55376	7.55632
11.8143	7.70646	6.88893	7.56049	7.30139	7.52628	7.53748
11.8209	7.70116	6.86908	7.52264	7.2698	7.49987	7.51889
11.8276	7.69657	6.84988	7.48402	7.23881	7.47472	7.50053
11.8343	7.69252	6.83129	7.44462	7.20894	7.451	7.48265
11.8409	7.689	6.81323	7.40457	7.18045	7.42889	7.46542
11.8476	7.6859	6.79558	7.36392	7.15357	7.4082	7.44903
11.8543	7.68328	6.77836	7.32279	7.12842	7.38889	7.43371
11.8609	7.68095	6.76143	7.28106	7.10493	7.37089	7.41959
11.8676	7.67899	6.74474	7.23869	7.08306	7.35408	7.40689
11.8743	7.6772	6.72817	7.19571	7.06267	7.33852	7.3961
11.8809	7.67553	6.71166	7.15214	7.0436	7.32452	7.38758
11.8876	7.67386	6.69527	7.10833	7.02554	7.31212	7.38174
11.8943	7.67213	6.67888	7.06464	7.00802	7.30139	7.37894
11.9009	7.67034	6.66273	7.02125	6.99073	7.29227	7.37894
11.9076	7.66832	6.64693	6.97845	6.97339	7.2847	7.38126
11.9143	7.66593	6.63179	6.93649	6.95604	7.27856	7.38514
11.9209	7.66319	6.61755	6.89542	6.93858	7.27385	7.38949
11.9276	7.65985	6.60443	6.85519	6.92105	7.27058	7.39312
11.9343	7.65604	6.59263	6.81567	6.90341	7.26843	7.39497
11.9409	7.65151	6.58232	6.77687	6.88559	7.26742	7.39407
11.9476	7.64638	6.57368	6.73872	6.86783	7.26736	7.38955
11.9543	7.64048	6.56658	6.70147	6.85042	7.26825	7.38084
11.9609	7.63369	6.5611	6.66529	6.83379	7.27016	7.36761
11.9676	7.62606	6.55705	6.63036	6.81847	7.27302	7.35015
11.9743	7.61735	6.55419	6.59663	6.80453	7.27653	7.32893
11.9809	7.60764	6.55234	6.56408	6.79201	7.28041	7.30503
11.9876	7.59685	6.5515	6.53261	6.78098	7.28422	7.2794
11.9943	7.58499	6.55145	6.50221	6.77144	7.28786	7.25293
12.0009	7.57217	6.55228	6.47271	6.76346	7.29138	7.22623
12.0076	7.5584	6.55395	6.4441	6.75708	7.29483	7.1997
12.0143	7.54386	6.55669	6.41644	6.75237	7.29829	7.17378
12.0209	7.52878	6.56056	6.38986	6.74909	7.30163	7.14886
12.0276	7.51328	6.56593	6.36435	6.74713	7.30467	7.12514
12.0343	7.49755	6.5729	6.34003	6.74629	7.30705	7.10291
12.0409	7.48181	6.58178	6.31684	6.74659	7.3089	7.0824
12.0476	7.4662	6.59281	6.29479	6.74802	7.31009	7.06369
12.0543	7.45082	6.60628	6.27375	6.75076	7.31069	7.04694
12.0609	7.4358	6.62226	6.25378	6.75458	7.31069	7.0321
12.0676	7.42108	6.64091	6.235	6.75946	7.30997	7.01904
12.0743	7.40677	6.66219	6.21742	6.76525	7.3083	7.00766
12.0809	7.39282	6.68603	6.20103	6.77198	7.30556	6.99776
12.0876	7.37935	6.71214	6.18571	6.77991	7.30193	6.98918
12.0943	7.36624	6.74027	6.17158	6.78921	7.29746	6.98167
12.1009	7.35354	6.76984	6.15871	6.80006	7.29245	6.97499
12.1076	7.34121	6.80047	6.14738	6.81239	7.28709	6.96891
12.1143	7.32934	6.83141	6.13767	6.82592	7.28136	6.96337
12.1209	7.31796	6.8621	6.12962	6.84035	7.27534	6.95825
12.1276	7.30705	6.89197	6.12319	6.85519	7.26896	6.9536
12.1343	7.29674	6.92046	6.1183	6.86985	7.26223	6.94937
12.1409	7.28702	6.94704	6.11502	6.8838	7.25508	6.94567
12.1476	7.27797	6.9716	6.11335	6.8965	7.24763	6.94251
12.1543	7.26956	6.99389	6.11329	6.90746	7.24012	6.94001
12.1609	7.26187	7.01392	6.11484	6.91634	7.23278	6.93816
12.1676	7.2549	7.03186	6.11812	6.9229	7.22569	6.93685
12.1743	7.24876	7.04795	6.12301	6.92701	7.2189	6.93613
12.1809	7.24351	7.06255	6.12956	6.92862	7.2124	6.93572
12.1876	7.23928	7.07602	6.13779	6.92773	7.2062	6.9356
12.1943	7.23612	7.08884	6.14786	6.92463	7.20042	6.93554
12.2009	7.23422	7.10136	6.15996	6.91986	7.19517	6.93554
12.2076	7.23368	7.11381	6.17415	6.9139	7.19053	6.93554
12.2143	7.23469	7.12657	6.19036	6.90746	7.18653	6.93572
12.2209	7.2372	7.13974	6.20848	6.90091	7.18331	6.93631
12.2276	7.24125	7.15339	6.22821	6.89471	7.18081	6.93762
12.2343	7.24679	7.16758	6.24919	6.88922	7.1792	6.93953
12.2409	7.25371	7.18236	6.27136	6.88475	7.17854	6.94197
12.2476	7.26181	7.19762	6.29467	6.88177	7.17896	6.94472
12.2543	7.27093	7.21341	6.31923	6.88034	7.18069	6.94752
12.2609	7.28095	7.22969	6.34521	6.88064	7.18379	6.95044
12.2676	7.29173	7.24637	6.37281	6.88267	7.18826	6.95383
12.2743	7.30312	7.26342	6.40207	6.88618	7.1941	6.95789
12.2809	7.31516	7.28083	6.43307	6.89125	7.20131	6.96278
12.2876	7.32785	7.29853	6.46549	6.89799	7.20978	6.96832
12.2943	7.34127	7.31647	6.49905	6.90627	7.21949	6.97434
12.3009	7.35551	7.33459	6.53332	6.91622	7.23058	6.98072
12.3076	7.37053	7.35277	6.56813	6.92755	7.24298	6.98763
12.3143	7.38639	7.37077	6.60354	6.94025	7.25699	6.99532
12.3209	7.40313	7.38853	6.63966	6.95419	7.27248	7.00402
12.3276	7.42066	7.40582	6.67655	6.96951	7.28959	7.01386
12.3343	7.43902	7.42257	6.71405	6.98644	7.30813	7.02453
12.3409	7.45803	7.4386	6.7519	7.00498	7.32809	7.03585
12.3476	7.47776	7.45374	6.78992	7.02518	7.34937	7.04765
12.3543	7.49808	7.46798	6.82801	7.04694	7.37208	7.05999
12.3609	7.51901	7.48128	6.86639	7.07006	7.39598	7.07299
12.3676	7.54052	7.49373	6.90514	7.09456	7.42096	7.08687
12.3743	7.56264	7.50542	6.94418	7.12025	7.44665	7.10172
12.3809	7.58535	7.51644	6.98328	7.14719	7.47293	7.11751
12.3876	7.60865	7.52705	7.02226	7.17521	7.49987	7.13438
12.3943	7.63249	7.53742	7.06106	7.20429	7.52753	7.15232
12.4009	7.65681	7.54774	7.09987	7.23451	7.55608	7.17127
12.4076	7.68167	7.55817	7.13891	7.26587	7.58553	7.1913
12.4143	7.70694	7.56895	7.17819	7.29841	7.61575	7.21216
12.4209	7.73257	7.58022	7.21753	7.33209	7.64674	7.23386
12.4276	7.75856	7.59208	7.25675	7.36684	7.67845	7.25651
12.4343	7.7849	7.60454	7.29549	7.40278	7.71075	7.28017
12.4409	7.81161	7.61765	7.33376	7.43997	7.74366	7.30491
12.4476	7.83867	7.63136	7.37178	7.47836	7.7771	7.33072
12.4543	7.8662	7.64573	7.40963	7.51787	7.81095	7.35736
12.4609	7.89398	7.66063	7.44754	7.55805	7.84504	7.38484
12.4676	7.92205	7.67589	7.48533	7.59846	7.8795	7.41315
12.4743	7.95025	7.6915	7.52288	7.63899	7.91419	7.44236
12.4809	7.97844	7.70742	7.56013	7.67952	7.949	7.47263
12.4876	8.00645	7.72363	7.59703	7.72011	7.9838	7.50393
12.4943	8.03417	7.74014	7.63357	7.76082	8.01843	7.53593
12.5009	8.06141	7.75689	7.66963	7.80171	8.05253	7.56842
12.5076	8.08799	7.77405	7.70521	7.84254	8.08597	7.6009
12.5143	8.11392	7.79152	7.74014	7.88301	8.11863	7.63315
12.5209	8.13901	7.80934	7.77441	7.92283	8.1504	7.66486
12.5276	8.16339	7.82746	7.80785	7.96157	8.18127	7.69579
12.5343	8.18706	7.84594	7.84016	7.99871	8.21114	7.72589
12.5409	8.21012	7.86465	7.87103	8.03399	8.23975	7.75498
12.5476	8.23253	7.88343	7.90018	8.06731	8.26681	7.78311
12.5543	8.25447	7.90226	7.92736	8.09842	8.29214	7.81035
12.5609	8.27604	7.92092	7.95263	8.12745	8.31556	7.83694
12.5676	8.29738	7.9394	7.97605	8.15421	8.33702	7.86287
12.5743	8.31854	7.95758	7.99757	8.17877	8.35669	7.88802
12.5809	8.33958	7.97534	8.01712	8.201	8.37469	7.91228
12.5876	8.3605	7.99274	8.03471	8.22097	8.39126	7.93558
12.5943	8.38125	8.00973	8.05032	8.23885	8.40634	7.95805
12.6009	8.40175	8.02624	8.06421	8.25465	8.42011	7.97981
12.6076	8.4219	8.0424	8.07649	8.26848	8.43275	8.00121
12.6143	8.44157	8.05825	8.08728	8.28058	8.44443	8.02255
12.6209	8.46076	8.07375	8.09675	8.29119	8.45563	8.04395
12.6276	8.47936	8.08907	8.10498	8.3006	8.46654	8.06534
12.6343	8.49748	8.10415	8.11225	8.30931	8.47727	8.08686
12.6409	8.51506	8.11899	8.11869	8.31765	8.488	8.10844
12.6476	8.53229	8.13359	8.12459	8.32605	8.49885	8.13019
12.6543	8.54921	8.14778	8.13019	8.33488	8.50999	8.15249
12.6609	8.56608	8.16143	8.1358	8.34441	8.52179	8.17561
12.6676	8.58289	8.17448	8.1417	8.35502	8.53449	8.19993
12.6743	8.59982	8.18676	8.14795	8.36652	8.54826	8.22556
12.6809	8.6168	8.1982	8.15475	8.3788	8.56298	8.25268
12.6876	8.63397	8.20869	8.16214	8.3915	8.57848	8.28147
12.6943	8.6512	8.21823	8.17025	8.40443	8.59451	8.31181
12.7009	8.66872	8.22687	8.17919	8.41761	8.61108	8.3434
12.7076	8.68636	8.23462	8.1889	8.4312	8.62825	8.37576
12.7143	8.70425	8.24159	8.19922	8.44532	8.64607	8.40831
12.7209	8.72219	8.24785	8.20977	8.45998	8.66467	8.44037
12.7276	8.74013	8.2534	8.22049	8.47518	8.68386	8.47137
12.7343	8.75771	8.25828	8.2314	8.4908	8.70371	8.50075
12.7409	8.77494	8.2624	8.24243	8.5066	8.72397	8.52817
12.7476	8.79139	8.26567	8.25357	8.52263	8.74436	8.55344
12.7543	8.80694	8.26806	8.26496	8.5386	8.76463	8.57645
12.7609	8.82143	8.26949	8.27646	8.55458	8.78471	8.59731
12.7676	8.83466	8.26997	8.28815	8.57055	8.80462	8.61585
12.7743	8.84652	8.26949	8.30007	8.58641	8.82441	8.632
12.7809	8.85713	8.26818	8.31205	8.60238	8.84426	8.64613
12.7876	8.86655	8.26615	8.32385	8.61841	8.86411	8.65853
12.7943	8.87489	8.26347	8.33517	8.63445	8.88389	8.66979
12.8009	8.8824	8.26025	8.34584	8.65048	8.9035	8.68017
12.8076	8.88908	8.25667	8.35586	8.66663	8.92317	8.6897
12.8143	8.89504	8.25268	8.36515	8.68297	8.94302	8.69834
12.8209	8.90029	8.24839	8.37386	8.69948	8.96341	8.70603
12.8276	8.90481	8.24374	8.3819	8.71593	8.98462	8.71283
12.8343	8.90869	8.23879	8.38941	8.73202	9.00674	8.71885
12.8409	8.91179	8.23361	8.39633	8.7477	9.02963	8.72427
12.8476	8.91423	8.2283	8.4027	8.76278	9.05311	8.7288
12.8543	8.91584	8.22288	8.40837	8.77732	9.07672	8.73226
12.8609	8.91662	8.21763	8.41337	8.79133	9.09996	8.73423
12.8676	8.91656	8.21257	8.41755	8.80474	9.12219	8.73452
12.8743	8.91554	8.2078	8.42094	8.81738	9.1427	8.73333
12.8809	8.91364	8.20333	8.42339	8.82918	9.16076	8.73071
12.8876	8.91077	8.1991	8.42482	8.84014	9.17578	8.72695
12.8943	8.90684	8.19492	8.42518	8.85051	9.1871	8.72213
12.9009	8.90183	8.19051	8.42428	8.86035	9.19437	8.71623
12.9076	8.89569	8.18568	8.42238	8.87001	9.19741	8.70913
12.9143	8.88842	8.1799	8.41939	8.87942	9.19628	8.70091
12.9209	8.88014	8.17293	8.4157	8.88836	9.19133	8.69167
12.9276	8.87078	8.16452	8.41147	8.89659	9.18335	8.68136
12.9343	8.86053	8.15433	8.40706	8.9038	9.17315	8.67009
12.9409	8.84938	8.14235	8.4027	8.90988	9.16177	8.65793
12.9476	8.83752	8.12846	8.39871	8.91477	9.14997	8.64506
12.9543	8.82489	8.11285	8.39543	8.9184	9.13829	8.63189
12.9609	8.81171	8.09562	8.39335	8.92055	9.1272	8.61883
12.9676	8.79788	8.07691	8.39287	8.92085	9.11725	8.60608
12.9743	8.78364	8.05712	8.39424	8.91906	9.10908	8.59392
12.9809	8.76898	8.03655	8.39758	8.91495	9.1033	8.58241
12.9876	8.75408	8.01539	8.40247	8.90857	9.10002	8.57156
12.9943	8.73888	7.994	8.40843	8.90011	9.09907	8.56143
13.0009	8.72362	7.97254	8.41474	8.88956	9.09978	8.5516
13.0076	8.70824	7.95102	8.42053	8.87722	9.10145	8.5417
13.0143	8.69286	7.92962	8.42494	8.86315	9.10306	8.53127
13.0209	8.67748	7.90829	8.42702	8.84754	9.10389	8.52019
13.0276	8.66211	7.88701	8.42613	8.83067	9.10282	8.50838
13.0343	8.64661	7.86567	8.42178	8.81278	9.09889	8.49587
13.0409	8.63081	7.84427	8.41397	8.79425	9.09114	8.48234
13.0476	8.6146	7.82275	8.40288	8.77523	9.07904	8.46749
13.0543	8.59779	7.80112	8.389	8.75586	9.06235	8.45098
13.0609	8.58015	7.77942	8.37272	8.73625	9.04107	8.43281
13.0676	8.56149	7.7576	8.35466	8.71646	9.01562	8.41325
13.0743	8.54158	7.73579	8.33547	8.69644	8.98647	8.39275
13.0809	8.52036	7.71397	8.3158	8.67635	8.95417	8.37165
13.0876	8.49765	7.69228	8.29613	8.65608	8.9193	8.35007
13.0943	8.47352	7.67064	8.2767	8.63576	8.88223	8.32814
13.1009	8.44806	7.64912	8.25739	8.61538	8.84348	8.30591
13.1076	8.42154	7.62784	8.23778	8.59517	8.80349	8.28356
13.1143	8.39418	7.60675	8.21751	8.57532	8.7626	8.26132
13.1209	8.36652	7.586	8.19618	8.55589	8.72135	8.23939
13.1276	8.33905	7.56568	8.17352	8.53688	8.67987	8.21787
13.1343	8.31228	7.54595	8.14933	8.51804	8.6382	8.19689
13.1409	8.28683	7.52682	8.12334	8.49938	8.59624	8.17662
13.1476	8.26311	7.5084	8.0955	8.48097	8.55404	8.15707
13.1543	8.24136	7.49069	8.06588	8.46303	8.5119	8.13824
13.1609	8.2218	7.47383	8.03459	8.44562	8.47024	8.12
13.1676	8.20434	7.45767	8.00198	8.42893	8.42929	8.1023
13.1743	8.18867	7.44218	7.96849	8.41284	8.38923	8.08513
13.1809	8.17442	7.42739	7.93427	8.39734	8.34995	8.06856
13.1876	8.16101	7.41309	7.89976	8.38232	8.31127	8.05235
13.1943	8.14778	7.39914	7.86513	8.36748	8.27307	8.03632
13.2009	8.13389	7.38555	7.83068	8.35258	8.23528	8.01998
13.2076	8.11875	7.37202	7.79647	8.33732	8.1979	8.003
13.2143	8.10182	7.35855	7.76243	8.32152	8.16101	7.98523
13.2209	8.08269	7.34496	7.72864	8.30501	8.12477	7.9667
13.2276	8.06111	7.33113	7.69496	8.28791	8.08919	7.94745
13.2343	8.03709	7.31695	7.66158	8.2702	8.05443	7.92754
13.2409	8.01069	7.3024	7.62844	8.25208	8.02052	7.90679
13.2476	7.98219	7.2875	7.59554	8.23343	7.98738	7.8851
13.2543	7.95198	7.27218	7.5627	8.21418	7.95502	7.86221
13.2609	7.92033	7.25657	7.52974	8.19409	7.92348	7.83819
13.2676	7.88784	7.24083	7.49665	8.17311	7.89267	7.81304
13.2743	7.85482	7.22498	7.46375	8.15123	7.86263	7.78681
13.2809	7.82156	7.20912	7.43133	8.12841	7.83318	7.75987
13.2876	7.78836	7.19333	7.39968	8.1048	7.80445	7.73239
13.2943	7.75534	7.17777	7.36868	8.0806	7.77644	7.70467
13.3009	7.72268	7.16245	7.33811	8.05587	7.74926	7.67684
13.3076	7.69061	7.14749	7.30753	8.03071	7.72321	7.64906
[truncated: 2,503 more rows]
