# Supplementary material for: Molecular mechanism of decision-making in glycosaminoglycan biosynthesis
Source: Nat Commun. 2023 Oct 13;14:6425. doi: 10.1038/s41467-023-42236-z (PMC10570366; doi:10.1038/s41467-023-42236-z)
Supplement: Supplementary file 6 — Source Data [file 41467_2023_42236_MOESM6_ESM.zip › Source_Data/Figure_3b.pdb]

REMARK                                                                          
REMARK  chains A and B: crystal structure of human EXTL3 UDP complex (8og4)                               
REMARK  chain C: TetraP-Ser positioned using 1on8                                                           
REMARK
ATOM      1  N   SER A 154      42.039 -49.457  -6.449  1.00 71.86           N  
ATOM      2  CA  SER A 154      42.587 -50.760  -6.796  1.00 76.69           C  
ATOM      3  C   SER A 154      42.154 -51.935  -5.883  1.00 68.50           C  
ATOM      4  O   SER A 154      41.696 -51.718  -4.779  1.00 66.57           O  
ATOM      5  CB  SER A 154      44.116 -50.644  -6.799  1.00 73.14           C  
ATOM      6  OG  SER A 154      44.724 -51.843  -7.194  1.00 78.56           O  
ATOM      7  N   LEU A 155      42.306 -53.174  -6.352  1.00 61.38           N  
ATOM      8  CA  LEU A 155      41.631 -54.295  -5.684  1.00 58.99           C  
ATOM      9  C   LEU A 155      42.284 -54.634  -4.348  1.00 55.38           C  
ATOM     10  O   LEU A 155      43.521 -54.639  -4.226  1.00 48.53           O  
ATOM     11  CB  LEU A 155      41.629 -55.585  -6.539  1.00 71.03           C  
ATOM     12  CG  LEU A 155      40.549 -55.930  -7.566  1.00 63.13           C  
ATOM     13  CD1 LEU A 155      40.962 -57.308  -8.150  1.00 57.14           C  
ATOM     14  CD2 LEU A 155      39.114 -55.930  -7.110  1.00 55.99           C  
ATOM     15  N   PRO A 156      41.493 -55.029  -3.362  1.00 48.54           N  
ATOM     16  CA  PRO A 156      42.071 -55.511  -2.109  1.00 51.68           C  
ATOM     17  C   PRO A 156      43.006 -56.672  -2.359  1.00 51.47           C  
ATOM     18  O   PRO A 156      42.862 -57.414  -3.334  1.00 56.77           O  
ATOM     19  CB  PRO A 156      40.838 -55.945  -1.302  1.00 51.48           C  
ATOM     20  CG  PRO A 156      39.720 -55.169  -1.884  1.00 51.22           C  
ATOM     21  CD  PRO A 156      40.021 -54.941  -3.325  1.00 50.02           C  
ATOM     22  N   ILE A 157      43.965 -56.839  -1.454  1.00 47.81           N  
ATOM     23  CA  ILE A 157      44.883 -57.970  -1.566  1.00 48.98           C  
ATOM     24  C   ILE A 157      44.142 -59.307  -1.435  1.00 60.74           C  
ATOM     25  O   ILE A 157      43.269 -59.485  -0.575  1.00 56.84           O  
ATOM     26  CB  ILE A 157      45.959 -57.885  -0.485  1.00 49.76           C  
ATOM     27  CG1 ILE A 157      46.735 -56.572  -0.558  1.00 57.54           C  
ATOM     28  CG2 ILE A 157      46.881 -59.078  -0.594  1.00 53.45           C  
ATOM     29  CD1 ILE A 157      47.663 -56.402   0.649  1.00 57.75           C  
ATOM     30  N   ARG A 158      44.555 -60.277  -2.236  1.00 58.78           N  
ATOM     31  CA  ARG A 158      43.900 -61.572  -2.289  1.00 62.83           C  
ATOM     32  C   ARG A 158      44.363 -62.518  -1.179  1.00 57.01           C  
ATOM     33  O   ARG A 158      45.564 -62.653  -0.905  1.00 58.72           O  
ATOM     34  CB  ARG A 158      44.177 -62.204  -3.655  1.00 70.66           C  
ATOM     35  CG  ARG A 158      43.602 -63.614  -3.862  1.00 90.35           C  
ATOM     36  CD  ARG A 158      43.775 -64.051  -5.309  1.00 98.92           C  
ATOM     37  NE  ARG A 158      43.554 -65.485  -5.493  1.00116.14           N  
ATOM     38  CZ  ARG A 158      44.506 -66.418  -5.428  1.00109.48           C  
ATOM     39  NH1 ARG A 158      45.765 -66.077  -5.172  1.00103.11           N  
ATOM     40  NH2 ARG A 158      44.196 -67.698  -5.610  1.00106.86           N  
ATOM     41  N   LEU A 159      43.400 -63.195  -0.561  1.00 61.26           N  
ATOM     42  CA  LEU A 159      43.714 -64.267   0.368  1.00 59.95           C  
ATOM     43  C   LEU A 159      44.286 -65.448  -0.405  1.00 66.89           C  
ATOM     44  O   LEU A 159      43.793 -65.817  -1.480  1.00 64.68           O  
ATOM     45  CB  LEU A 159      42.465 -64.711   1.134  1.00 62.39           C  
ATOM     46  CG  LEU A 159      42.608 -65.877   2.093  1.00 58.66           C  
ATOM     47  CD1 LEU A 159      43.407 -65.503   3.315  1.00 62.40           C  
ATOM     48  CD2 LEU A 159      41.232 -66.377   2.528  1.00 68.20           C  
ATOM     49  N   LEU A 160      45.323 -66.052   0.158  1.00 77.84           N  
ATOM     50  CA  LEU A 160      45.991 -67.209  -0.433  1.00 68.14           C  
ATOM     51  C   LEU A 160      45.284 -68.499  -0.063  1.00 70.50           C  
ATOM     52  O   LEU A 160      45.251 -68.843   1.124  1.00 68.50           O  
ATOM     53  CB  LEU A 160      47.416 -67.244   0.053  1.00 69.32           C  
ATOM     54  CG  LEU A 160      48.421 -68.261  -0.462  1.00 92.60           C  
ATOM     55  CD1 LEU A 160      49.708 -67.499  -0.819  1.00 76.26           C  
ATOM     56  CD2 LEU A 160      48.650 -69.344   0.580  1.00 80.71           C  
ATOM     57  N   PRO A 161      44.748 -69.249  -1.030  1.00 66.94           N  
ATOM     58  CA  PRO A 161      43.866 -70.365  -0.693  1.00 75.93           C  
ATOM     59  C   PRO A 161      44.638 -71.580  -0.199  1.00 79.95           C  
ATOM     60  O   PRO A 161      45.874 -71.629  -0.193  1.00 72.71           O  
ATOM     61  CB  PRO A 161      43.127 -70.678  -2.008  1.00 76.57           C  
ATOM     62  CG  PRO A 161      44.024 -70.198  -3.078  1.00 80.90           C  
ATOM     63  CD  PRO A 161      44.729 -68.970  -2.490  1.00 80.62           C  
ATOM     64  N   GLU A 162      43.852 -72.560   0.269  1.00 90.68           N  
ATOM     65  CA  GLU A 162      44.347 -73.901   0.566  1.00 97.13           C  
ATOM     66  C   GLU A 162      44.756 -74.595  -0.742  1.00 94.43           C  
ATOM     67  O   GLU A 162      44.079 -74.471  -1.778  1.00 83.15           O  
ATOM     68  CB  GLU A 162      43.268 -74.673   1.343  1.00 82.72           C  
ATOM     69  N   LYS A 163      45.896 -75.297  -0.692  1.00 86.93           N  
ATOM     70  CA  LYS A 163      46.578 -75.789  -1.894  1.00100.84           C  
ATOM     71  C   LYS A 163      45.797 -76.812  -2.742  1.00 89.97           C  
ATOM     72  O   LYS A 163      44.826 -77.412  -2.293  1.00 82.70           O  
ATOM     73  CB  LYS A 163      47.950 -76.371  -1.488  1.00 76.85           C  
ATOM     74  N   LEU A 168      40.355 -82.022   4.869  1.00 88.16           N  
ATOM     75  CA  LEU A 168      41.812 -82.075   4.968  1.00 96.54           C  
ATOM     76  C   LEU A 168      42.388 -81.187   6.129  1.00108.68           C  
ATOM     77  O   LEU A 168      43.178 -81.699   6.942  1.00101.58           O  
ATOM     78  CB  LEU A 168      42.448 -81.691   3.613  1.00 80.15           C  
ATOM     79  N   PRO A 169      42.008 -79.905   6.239  1.00112.95           N  
ATOM     80  CA  PRO A 169      42.533 -79.064   7.377  1.00106.07           C  
ATOM     81  C   PRO A 169      42.095 -79.637   8.722  1.00104.55           C  
ATOM     82  O   PRO A 169      40.980 -80.180   8.835  1.00101.96           O  
ATOM     83  CB  PRO A 169      41.940 -77.666   7.101  1.00 95.54           C  
ATOM     84  CG  PRO A 169      40.759 -77.897   6.132  1.00 97.15           C  
ATOM     85  CD  PRO A 169      41.150 -79.126   5.309  1.00102.04           C  
ATOM     86  N   PRO A 170      42.935 -79.552   9.765  1.00101.83           N  
ATOM     87  CA  PRO A 170      42.565 -80.150  11.105  1.00 98.85           C  
ATOM     88  C   PRO A 170      41.558 -79.306  11.875  1.00102.59           C  
ATOM     89  O   PRO A 170      41.365 -78.111  11.580  1.00103.29           O  
ATOM     90  CB  PRO A 170      43.911 -80.241  11.847  1.00 96.34           C  
ATOM     91  CG  PRO A 170      44.821 -79.186  11.174  1.00 97.34           C  
ATOM     92  CD  PRO A 170      44.352 -79.108   9.709  1.00 94.57           C  
ATOM     93  N   PRO A 171      40.885 -79.897  12.874  1.00 99.57           N  
ATOM     94  CA  PRO A 171      39.883 -79.115  13.635  1.00 98.59           C  
ATOM     95  C   PRO A 171      40.447 -77.878  14.352  1.00 92.36           C  
ATOM     96  O   PRO A 171      39.701 -76.904  14.559  1.00 89.52           O  
ATOM     97  CB  PRO A 171      39.309 -80.129  14.643  1.00 86.47           C  
ATOM     98  CG  PRO A 171      39.603 -81.491  14.021  1.00101.32           C  
ATOM     99  CD  PRO A 171      40.907 -81.320  13.258  1.00 87.05           C  
ATOM    100  N   LYS A 172      41.724 -77.887  14.774  1.00100.19           N  
ATOM    101  CA  LYS A 172      42.304 -76.672  15.352  1.00 95.91           C  
ATOM    102  C   LYS A 172      42.337 -75.545  14.319  1.00 90.99           C  
ATOM    103  O   LYS A 172      42.034 -74.385  14.645  1.00 86.71           O  
ATOM    104  CB  LYS A 172      43.718 -76.939  15.903  1.00 79.36           C  
ATOM    105  N   ALA A 173      42.610 -75.886  13.050  1.00 82.11           N  
ATOM    106  CA  ALA A 173      42.673 -74.868  12.003  1.00 83.03           C  
ATOM    107  C   ALA A 173      41.305 -74.229  11.768  1.00 83.23           C  
ATOM    108  O   ALA A 173      41.185 -72.993  11.748  1.00 68.31           O  
ATOM    109  CB  ALA A 173      43.209 -75.475  10.696  1.00 80.29           C  
ATOM    110  N   THR A 174      40.261 -75.061  11.588  1.00 71.74           N  
ATOM    111  CA  THR A 174      38.908 -74.561  11.339  1.00 76.87           C  
ATOM    112  C   THR A 174      38.315 -73.807  12.536  1.00 53.98           C  
ATOM    113  O   THR A 174      37.523 -72.883  12.349  1.00 56.12           O  
ATOM    114  CB  THR A 174      38.004 -75.731  10.952  1.00 73.37           C  
ATOM    115  OG1 THR A 174      38.531 -76.354   9.784  1.00 80.57           O  
ATOM    116  CG2 THR A 174      36.610 -75.250  10.667  1.00 74.18           C  
ATOM    117  N   ARG A 175      38.652 -74.189  13.764  1.00 57.24           N  
ATOM    118  CA  ARG A 175      38.226 -73.388  14.903  1.00 65.38           C  
ATOM    119  C   ARG A 175      38.933 -72.043  14.971  1.00 58.33           C  
ATOM    120  O   ARG A 175      38.484 -71.160  15.707  1.00 56.47           O  
ATOM    121  CB  ARG A 175      38.495 -74.137  16.202  1.00 60.27           C  
ATOM    122  CG  ARG A 175      37.554 -75.278  16.415  1.00 74.25           C  
ATOM    123  CD  ARG A 175      37.898 -75.982  17.693  1.00 89.12           C  
ATOM    124  NE  ARG A 175      37.647 -77.408  17.545  1.00101.25           N  
ATOM    125  CZ  ARG A 175      38.329 -78.365  18.170  1.00109.42           C  
ATOM    126  NH1 ARG A 175      39.324 -78.040  18.997  1.00111.76           N  
ATOM    127  NH2 ARG A 175      38.023 -79.647  17.966  1.00105.92           N  
ATOM    128  N   GLY A 176      40.057 -71.906  14.293  1.00 55.58           N  
ATOM    129  CA  GLY A 176      40.829 -70.695  14.281  1.00 55.47           C  
ATOM    130  C   GLY A 176      40.482 -69.734  13.211  1.00 51.04           C  
ATOM    131  O   GLY A 176      41.113 -68.685  13.113  1.00 50.52           O  
ATOM    132  N   CYS A 177      39.483 -70.048  12.398  1.00 48.42           N  
ATOM    133  CA  CYS A 177      39.055 -69.139  11.339  1.00 48.12           C  
ATOM    134  C   CYS A 177      38.450 -67.857  11.904  1.00 54.34           C  
ATOM    135  O   CYS A 177      37.695 -67.900  12.882  1.00 45.86           O  
ATOM    136  CB  CYS A 177      38.050 -69.845  10.423  1.00 53.76           C  
ATOM    137  SG  CYS A 177      38.806 -70.600   8.914  1.00 74.39           S  
ATOM    138  N   ARG A 178      38.829 -66.718  11.288  1.00 46.81           N  
ATOM    139  CA  ARG A 178      38.277 -65.390  11.517  1.00 53.33           C  
ATOM    140  C   ARG A 178      38.346 -64.661  10.172  1.00 43.32           C  
ATOM    141  O   ARG A 178      38.968 -65.148   9.223  1.00 50.24           O  
ATOM    142  CB  ARG A 178      39.036 -64.631  12.584  1.00 54.43           C  
ATOM    143  CG  ARG A 178      39.181 -65.380  13.894  1.00 44.68           C  
ATOM    144  CD  ARG A 178      37.875 -65.358  14.708  1.00 58.38           C  
ATOM    145  NE  ARG A 178      38.129 -65.825  16.052  1.00 54.17           N  
ATOM    146  CZ  ARG A 178      38.204 -67.091  16.397  1.00 57.40           C  
ATOM    147  NH1 ARG A 178      38.024 -68.036  15.514  1.00 57.95           N  
ATOM    148  NH2 ARG A 178      38.479 -67.401  17.638  1.00 49.04           N  
ATOM    149  N   LEU A 179      37.725 -63.482  10.080  1.00 45.51           N  
ATOM    150  CA  LEU A 179      37.791 -62.728   8.831  1.00 42.92           C  
ATOM    151  C   LEU A 179      39.239 -62.380   8.433  1.00 52.45           C  
ATOM    152  O   LEU A 179      39.560 -62.271   7.240  1.00 54.50           O  
ATOM    153  CB  LEU A 179      36.946 -61.470   8.963  1.00 42.93           C  
ATOM    154  CG  LEU A 179      35.430 -61.617   9.092  1.00 47.15           C  
ATOM    155  CD1 LEU A 179      34.718 -60.330   9.481  1.00 49.41           C  
ATOM    156  CD2 LEU A 179      34.910 -62.076   7.702  1.00 48.96           C  
ATOM    157  N   HIS A 180      40.125 -62.190   9.390  1.00 47.25           N  
ATOM    158  CA  HIS A 180      41.446 -61.691   9.029  1.00 55.60           C  
ATOM    159  C   HIS A 180      42.331 -62.762   8.434  1.00 54.55           C  
ATOM    160  O   HIS A 180      43.335 -62.411   7.820  1.00 57.92           O  
ATOM    161  CB  HIS A 180      42.120 -61.030  10.238  1.00 45.86           C  
ATOM    162  CG  HIS A 180      42.434 -61.961  11.346  1.00 56.92           C  
ATOM    163  ND1 HIS A 180      43.527 -62.810  11.311  1.00 53.24           N  
ATOM    164  CD2 HIS A 180      41.792 -62.201  12.519  1.00 56.47           C  
ATOM    165  CE1 HIS A 180      43.555 -63.526  12.425  1.00 54.95           C  
ATOM    166  NE2 HIS A 180      42.509 -63.185  13.171  1.00 55.23           N  
ATOM    167  N   ASN A 181      41.947 -64.035   8.522  1.00 57.10           N  
ATOM    168  CA  ASN A 181      42.722 -65.099   7.918  1.00 55.65           C  
ATOM    169  C   ASN A 181      41.922 -66.072   7.041  1.00 58.29           C  
ATOM    170  O   ASN A 181      42.550 -66.909   6.398  1.00 54.64           O  
ATOM    171  CB  ASN A 181      43.452 -65.908   9.010  1.00 50.53           C  
ATOM    172  CG  ASN A 181      42.484 -66.562   9.980  1.00 60.21           C  
ATOM    173  OD1 ASN A 181      41.292 -66.631   9.693  1.00 61.23           O  
ATOM    174  ND2 ASN A 181      42.976 -67.041  11.118  1.00 53.04           N  
ATOM    175  N   CYS A 182      40.584 -66.003   6.988  1.00 48.42           N  
ATOM    176  CA  CYS A 182      39.805 -66.927   6.157  1.00 51.11           C  
ATOM    177  C   CYS A 182      38.856 -66.266   5.163  1.00 54.07           C  
ATOM    178  O   CYS A 182      38.102 -66.985   4.493  1.00 55.22           O  
ATOM    179  CB  CYS A 182      38.976 -67.886   7.039  1.00 51.84           C  
ATOM    180  SG  CYS A 182      40.041 -69.075   7.984  1.00 65.84           S  
ATOM    181  N   PHE A 183      38.846 -64.938   5.055  1.00 55.68           N  
ATOM    182  CA  PHE A 183      37.977 -64.231   4.125  1.00 52.88           C  
ATOM    183  C   PHE A 183      38.820 -63.592   3.030  1.00 54.27           C  
ATOM    184  O   PHE A 183      39.882 -63.022   3.300  1.00 52.62           O  
ATOM    185  CB  PHE A 183      37.116 -63.188   4.860  1.00 48.99           C  
ATOM    186  CG  PHE A 183      36.015 -62.647   4.024  1.00 51.29           C  
ATOM    187  CD1 PHE A 183      34.791 -63.268   4.009  1.00 47.80           C  
ATOM    188  CD2 PHE A 183      36.212 -61.499   3.250  1.00 45.85           C  
ATOM    189  CE1 PHE A 183      33.775 -62.780   3.232  1.00 48.67           C  
ATOM    190  CE2 PHE A 183      35.202 -60.990   2.437  1.00 49.01           C  
ATOM    191  CZ  PHE A 183      33.987 -61.638   2.409  1.00 42.40           C  
ATOM    192  N   ASP A 184      38.357 -63.697   1.793  1.00 51.10           N  
ATOM    193  CA  ASP A 184      39.107 -63.203   0.630  1.00 51.41           C  
ATOM    194  C   ASP A 184      38.553 -61.823   0.295  1.00 49.89           C  
ATOM    195  O   ASP A 184      37.490 -61.704  -0.349  1.00 47.55           O  
ATOM    196  CB  ASP A 184      38.978 -64.183  -0.541  1.00 57.18           C  
ATOM    197  CG  ASP A 184      39.836 -63.801  -1.742  1.00 60.81           C  
ATOM    198  OD1 ASP A 184      40.541 -62.796  -1.619  1.00 56.93           O  
ATOM    199  OD2 ASP A 184      39.825 -64.519  -2.774  1.00 55.13           O  
ATOM    200  N   TYR A 185      39.242 -60.772   0.777  1.00 44.79           N  
ATOM    201  CA  TYR A 185      38.734 -59.434   0.521  1.00 43.00           C  
ATOM    202  C   TYR A 185      38.851 -59.000  -0.924  1.00 47.98           C  
ATOM    203  O   TYR A 185      38.214 -58.000  -1.295  1.00 50.93           O  
ATOM    204  CB  TYR A 185      39.439 -58.411   1.413  1.00 45.87           C  
ATOM    205  CG  TYR A 185      39.035 -58.505   2.863  1.00 43.85           C  
ATOM    206  CD1 TYR A 185      39.693 -59.334   3.706  1.00 39.94           C  
ATOM    207  CD2 TYR A 185      37.968 -57.759   3.366  1.00 44.18           C  
ATOM    208  CE1 TYR A 185      39.342 -59.401   5.052  1.00 48.48           C  
ATOM    209  CE2 TYR A 185      37.603 -57.837   4.701  1.00 39.94           C  
ATOM    210  CZ  TYR A 185      38.290 -58.645   5.524  1.00 43.70           C  
ATOM    211  OH  TYR A 185      37.965 -58.756   6.841  1.00 53.35           O  
ATOM    212  N   SER A 186      39.607 -59.720  -1.758  1.00 45.88           N  
ATOM    213  CA  SER A 186      39.749 -59.270  -3.149  1.00 48.80           C  
ATOM    214  C   SER A 186      38.476 -59.457  -3.942  1.00 54.04           C  
ATOM    215  O   SER A 186      38.357 -58.873  -5.012  1.00 52.47           O  
ATOM    216  CB  SER A 186      40.861 -59.990  -3.894  1.00 50.56           C  
ATOM    217  OG  SER A 186      40.552 -61.352  -4.065  1.00 55.87           O  
ATOM    218  N   ARG A 187      37.537 -60.292  -3.478  1.00 45.29           N  
ATOM    219  CA  ARG A 187      36.255 -60.387  -4.177  1.00 47.14           C  
ATOM    220  C   ARG A 187      35.320 -59.220  -3.870  1.00 51.40           C  
ATOM    221  O   ARG A 187      34.276 -59.081  -4.537  1.00 56.30           O  
ATOM    222  CB  ARG A 187      35.545 -61.723  -3.846  1.00 49.69           C  
ATOM    223  CG  ARG A 187      36.378 -63.018  -4.027  1.00 51.74           C  
ATOM    224  CD  ARG A 187      35.456 -64.303  -4.043  1.00 56.08           C  
ATOM    225  NE  ARG A 187      34.467 -64.096  -5.103  1.00 64.35           N  
ATOM    226  CZ  ARG A 187      34.688 -64.349  -6.387  1.00 53.28           C  
ATOM    227  NH1 ARG A 187      35.821 -64.899  -6.737  1.00 64.56           N  
ATOM    228  NH2 ARG A 187      33.773 -64.095  -7.319  1.00 62.08           N  
ATOM    229  N   CYS A 188      35.678 -58.373  -2.902  1.00 47.21           N  
ATOM    230  CA  CYS A 188      34.748 -57.411  -2.287  1.00 44.70           C  
ATOM    231  C   CYS A 188      35.334 -55.996  -2.138  1.00 57.88           C  
ATOM    232  O   CYS A 188      35.529 -55.514  -1.011  1.00 53.86           O  
ATOM    233  CB  CYS A 188      34.334 -57.925  -0.899  1.00 52.98           C  
ATOM    234  SG  CYS A 188      33.726 -59.729  -0.749  1.00 62.94           S  
ATOM    235  N   PRO A 189      35.616 -55.311  -3.250  1.00 48.40           N  
ATOM    236  CA  PRO A 189      36.008 -53.900  -3.176  1.00 53.99           C  
ATOM    237  C   PRO A 189      34.924 -53.070  -2.520  1.00 57.84           C  
ATOM    238  O   PRO A 189      33.734 -53.329  -2.680  1.00 66.89           O  
ATOM    239  CB  PRO A 189      36.178 -53.495  -4.643  1.00 60.88           C  
ATOM    240  CG  PRO A 189      36.233 -54.743  -5.411  1.00 51.86           C  
ATOM    241  CD  PRO A 189      35.520 -55.809  -4.633  1.00 50.88           C  
ATOM    242  N   LEU A 190      35.343 -52.042  -1.792  1.00 58.05           N  
ATOM    243  CA  LEU A 190      34.397 -51.240  -1.016  1.00 58.74           C  
ATOM    244  C   LEU A 190      33.341 -50.584  -1.898  1.00 52.60           C  
ATOM    245  O   LEU A 190      32.217 -50.308  -1.448  1.00 51.96           O  
ATOM    246  CB  LEU A 190      35.164 -50.183  -0.250  1.00 42.60           C  
ATOM    247  CG  LEU A 190      36.018 -50.584   0.938  1.00 54.53           C  
ATOM    248  CD1 LEU A 190      36.795 -49.357   1.455  1.00 51.83           C  
ATOM    249  CD2 LEU A 190      35.166 -51.172   2.026  1.00 53.95           C  
ATOM    250  N   THR A 191      33.664 -50.334  -3.151  1.00 50.40           N  
ATOM    251  CA  THR A 191      32.778 -49.596  -4.043  1.00 63.69           C  
ATOM    252  C   THR A 191      32.098 -50.481  -5.099  1.00 62.26           C  
ATOM    253  O   THR A 191      31.578 -49.961  -6.087  1.00 68.03           O  
ATOM    254  CB  THR A 191      33.579 -48.492  -4.752  1.00 66.02           C  
ATOM    255  OG1 THR A 191      34.644 -49.104  -5.484  1.00 64.48           O  
ATOM    256  CG2 THR A 191      34.121 -47.519  -3.737  1.00 75.43           C  
ATOM    257  N   SER A 192      32.121 -51.799  -4.958  1.00 61.54           N  
ATOM    258  CA  SER A 192      31.485 -52.665  -5.933  1.00 54.90           C  
ATOM    259  C   SER A 192      30.183 -53.229  -5.431  1.00 58.96           C  
ATOM    260  O   SER A 192      29.592 -54.093  -6.095  1.00 64.47           O  
ATOM    261  CB  SER A 192      32.443 -53.773  -6.326  1.00 68.83           C  
ATOM    262  OG  SER A 192      33.497 -53.197  -7.086  1.00 68.68           O  
ATOM    263  N   GLY A 193      29.660 -52.677  -4.361  1.00 58.37           N  
ATOM    264  CA  GLY A 193      28.394 -53.165  -3.875  1.00 60.24           C  
ATOM    265  C   GLY A 193      28.697 -54.475  -3.191  1.00 62.57           C  
ATOM    266  O   GLY A 193      29.836 -54.840  -2.969  1.00 70.02           O  
ATOM    267  N   PHE A 194      27.644 -55.186  -2.863  1.00 52.64           N  
ATOM    268  CA  PHE A 194      27.735 -56.411  -2.074  1.00 51.35           C  
ATOM    269  C   PHE A 194      26.890 -57.436  -2.818  1.00 50.63           C  
ATOM    270  O   PHE A 194      25.753 -57.733  -2.427  1.00 62.65           O  
ATOM    271  CB  PHE A 194      27.229 -56.132  -0.662  1.00 46.96           C  
ATOM    272  CG  PHE A 194      27.344 -57.267   0.256  1.00 48.78           C  
ATOM    273  CD1 PHE A 194      28.574 -57.734   0.621  1.00 45.09           C  
ATOM    274  CD2 PHE A 194      26.201 -57.849   0.796  1.00 46.95           C  
ATOM    275  CE1 PHE A 194      28.698 -58.793   1.511  1.00 46.95           C  
ATOM    276  CE2 PHE A 194      26.315 -58.869   1.677  1.00 46.62           C  
ATOM    277  CZ  PHE A 194      27.568 -59.372   2.012  1.00 50.45           C  
ATOM    278  N   PRO A 195      27.363 -57.898  -3.975  1.00 51.65           N  
ATOM    279  CA  PRO A 195      26.599 -58.903  -4.741  1.00 53.80           C  
ATOM    280  C   PRO A 195      26.764 -60.293  -4.118  1.00 44.89           C  
ATOM    281  O   PRO A 195      27.888 -60.748  -3.844  1.00 48.04           O  
ATOM    282  CB  PRO A 195      27.201 -58.821  -6.148  1.00 50.31           C  
ATOM    283  CG  PRO A 195      28.604 -58.277  -5.911  1.00 51.99           C  
ATOM    284  CD  PRO A 195      28.566 -57.426  -4.692  1.00 47.03           C  
ATOM    285  N   VAL A 196      25.623 -60.962  -3.941  1.00 46.13           N  
ATOM    286  CA  VAL A 196      25.471 -62.198  -3.198  1.00 50.40           C  
ATOM    287  C   VAL A 196      24.950 -63.256  -4.153  1.00 49.73           C  
ATOM    288  O   VAL A 196      23.939 -63.041  -4.830  1.00 46.07           O  
ATOM    289  CB  VAL A 196      24.482 -61.972  -2.050  1.00 48.84           C  
ATOM    290  CG1 VAL A 196      24.135 -63.266  -1.338  1.00 53.17           C  
ATOM    291  CG2 VAL A 196      25.093 -61.008  -1.056  1.00 50.78           C  
ATOM    292  N   TYR A 197      25.629 -64.385  -4.219  1.00 47.33           N  
ATOM    293  CA  TYR A 197      25.175 -65.507  -5.028  1.00 50.83           C  
ATOM    294  C   TYR A 197      24.472 -66.510  -4.132  1.00 49.91           C  
ATOM    295  O   TYR A 197      25.064 -66.952  -3.139  1.00 55.25           O  
ATOM    296  CB  TYR A 197      26.369 -66.176  -5.714  1.00 56.48           C  
ATOM    297  CG  TYR A 197      25.942 -67.327  -6.596  1.00 62.29           C  
ATOM    298  CD1 TYR A 197      25.768 -68.625  -6.090  1.00 52.61           C  
ATOM    299  CD2 TYR A 197      25.727 -67.123  -7.963  1.00 66.51           C  
ATOM    300  CE1 TYR A 197      25.368 -69.665  -6.931  1.00 51.00           C  
ATOM    301  CE2 TYR A 197      25.326 -68.167  -8.791  1.00 61.75           C  
ATOM    302  CZ  TYR A 197      25.143 -69.430  -8.281  1.00 56.67           C  
ATOM    303  OH  TYR A 197      24.767 -70.407  -9.159  1.00 61.31           O  
ATOM    304  N   VAL A 198      23.249 -66.903  -4.481  1.00 53.34           N  
ATOM    305  CA  VAL A 198      22.486 -67.856  -3.675  1.00 41.04           C  
ATOM    306  C   VAL A 198      22.327 -69.175  -4.425  1.00 48.45           C  
ATOM    307  O   VAL A 198      21.686 -69.239  -5.476  1.00 50.71           O  
ATOM    308  CB  VAL A 198      21.112 -67.318  -3.297  1.00 44.41           C  
ATOM    309  CG1 VAL A 198      20.366 -68.357  -2.485  1.00 50.89           C  
ATOM    310  CG2 VAL A 198      21.282 -66.033  -2.528  1.00 54.49           C  
ATOM    311  N   TYR A 199      22.911 -70.230  -3.878  1.00 49.78           N  
ATOM    312  CA  TYR A 199      22.772 -71.543  -4.445  1.00 50.47           C  
ATOM    313  C   TYR A 199      21.321 -71.970  -4.378  1.00 45.61           C  
ATOM    314  O   TYR A 199      20.636 -71.705  -3.380  1.00 57.87           O  
ATOM    315  CB  TYR A 199      23.604 -72.546  -3.690  1.00 43.49           C  
ATOM    316  CG  TYR A 199      25.090 -72.418  -3.843  1.00 54.31           C  
ATOM    317  CD1 TYR A 199      25.716 -72.725  -5.048  1.00 44.12           C  
ATOM    318  CD2 TYR A 199      25.892 -72.069  -2.764  1.00 46.46           C  
ATOM    319  CE1 TYR A 199      27.071 -72.666  -5.173  1.00 45.53           C  
ATOM    320  CE2 TYR A 199      27.290 -72.017  -2.895  1.00 47.75           C  
ATOM    321  CZ  TYR A 199      27.834 -72.332  -4.096  1.00 43.84           C  
ATOM    322  OH  TYR A 199      29.177 -72.314  -4.256  1.00 45.43           O  
ATOM    323  N   ASP A 200      20.837 -72.596  -5.458  1.00 50.57           N  
ATOM    324  CA  ASP A 200      19.480 -73.186  -5.463  1.00 58.58           C  
ATOM    325  C   ASP A 200      19.509 -74.563  -4.800  1.00 56.54           C  
ATOM    326  O   ASP A 200      20.096 -75.496  -5.368  1.00 57.41           O  
ATOM    327  CB  ASP A 200      19.000 -73.320  -6.895  1.00 59.03           C  
ATOM    328  CG  ASP A 200      17.632 -73.944  -7.000  1.00 75.14           C  
ATOM    329  OD1 ASP A 200      17.062 -74.311  -5.954  1.00 81.29           O  
ATOM    330  OD2 ASP A 200      17.140 -74.035  -8.147  1.00 67.59           O  
ATOM    331  N   SER A 201      18.975 -74.685  -3.564  1.00 58.16           N  
ATOM    332  CA  SER A 201      19.262 -75.899  -2.774  1.00 72.10           C  
ATOM    333  C   SER A 201      18.656 -77.149  -3.415  1.00 66.38           C  
ATOM    334  O   SER A 201      19.120 -78.263  -3.142  1.00 64.00           O  
ATOM    335  CB  SER A 201      18.793 -75.749  -1.323  1.00 69.74           C  
ATOM    336  OG  SER A 201      19.836 -75.179  -0.486  1.00 57.03           O  
ATOM    337  N   ASP A 202      17.670 -76.979  -4.310  1.00 59.68           N  
ATOM    338  CA  ASP A 202      17.091 -78.054  -5.129  1.00 59.93           C  
ATOM    339  C   ASP A 202      18.077 -78.674  -6.127  1.00 68.31           C  
ATOM    340  O   ASP A 202      17.784 -79.742  -6.660  1.00 55.59           O  
ATOM    341  CB  ASP A 202      15.878 -77.495  -5.881  1.00 64.65           C  
ATOM    342  CG  ASP A 202      14.575 -77.553  -5.066  1.00 80.26           C  
ATOM    343  OD1 ASP A 202      14.581 -77.870  -3.847  1.00 77.15           O  
ATOM    344  OD2 ASP A 202      13.518 -77.272  -5.690  1.00 81.43           O  
ATOM    345  N   GLN A 203      19.225 -78.072  -6.395  1.00 57.09           N  
ATOM    346  CA  GLN A 203      20.205 -78.764  -7.218  1.00 47.77           C  
ATOM    347  C   GLN A 203      21.230 -79.573  -6.424  1.00 42.95           C  
ATOM    348  O   GLN A 203      22.151 -80.161  -7.029  1.00 48.69           O  
ATOM    349  CB  GLN A 203      20.984 -77.796  -8.106  1.00 47.03           C  
ATOM    350  CG  GLN A 203      20.084 -77.022  -9.057  1.00 52.24           C  
ATOM    351  CD  GLN A 203      20.824 -75.895  -9.740  1.00 61.72           C  
ATOM    352  OE1 GLN A 203      21.937 -75.562  -9.375  1.00 58.43           O  
ATOM    353  NE2 GLN A 203      20.212 -75.314 -10.747  1.00 60.07           N  
ATOM    354  N   PHE A 204      21.130 -79.634  -5.094  1.00 47.95           N  
ATOM    355  CA  PHE A 204      22.128 -80.301  -4.248  1.00 46.54           C  
ATOM    356  C   PHE A 204      21.426 -81.212  -3.264  1.00 50.95           C  
ATOM    357  O   PHE A 204      20.227 -81.059  -3.044  1.00 55.96           O  
ATOM    358  CB  PHE A 204      22.960 -79.210  -3.561  1.00 50.32           C  
ATOM    359  CG  PHE A 204      23.473 -78.187  -4.534  1.00 48.25           C  
ATOM    360  CD1 PHE A 204      24.506 -78.509  -5.387  1.00 46.60           C  
ATOM    361  CD2 PHE A 204      22.853 -76.965  -4.686  1.00 48.17           C  
ATOM    362  CE1 PHE A 204      24.957 -77.596  -6.323  1.00 48.59           C  
ATOM    363  CE2 PHE A 204      23.282 -76.060  -5.609  1.00 47.60           C  
ATOM    364  CZ  PHE A 204      24.343 -76.363  -6.433  1.00 49.71           C  
ATOM    365  N   VAL A 205      22.178 -82.137  -2.649  1.00 55.14           N  
ATOM    366  CA  VAL A 205      21.478 -83.134  -1.862  1.00 51.46           C  
ATOM    367  C   VAL A 205      20.602 -82.503  -0.777  1.00 51.91           C  
ATOM    368  O   VAL A 205      19.671 -83.152  -0.315  1.00 53.52           O  
ATOM    369  CB  VAL A 205      22.418 -84.147  -1.190  1.00 56.08           C  
ATOM    370  CG1 VAL A 205      23.382 -84.764  -2.178  1.00 66.95           C  
ATOM    371  CG2 VAL A 205      23.150 -83.480  -0.046  1.00 66.72           C  
ATOM    372  N   PHE A 206      20.901 -81.269  -0.323  1.00 56.75           N  
ATOM    373  CA  PHE A 206      20.204 -80.713   0.840  1.00 49.26           C  
ATOM    374  C   PHE A 206      18.719 -80.539   0.551  1.00 51.68           C  
ATOM    375  O   PHE A 206      17.876 -80.754   1.437  1.00 54.10           O  
ATOM    376  CB  PHE A 206      20.814 -79.351   1.265  1.00 56.19           C  
ATOM    377  CG  PHE A 206      22.276 -79.372   1.353  1.00 52.30           C  
ATOM    378  CD1 PHE A 206      22.882 -80.130   2.306  1.00 58.64           C  
ATOM    379  CD2 PHE A 206      23.031 -78.699   0.434  1.00 52.23           C  
ATOM    380  CE1 PHE A 206      24.221 -80.229   2.369  1.00 57.40           C  
ATOM    381  CE2 PHE A 206      24.385 -78.794   0.466  1.00 52.21           C  
ATOM    382  CZ  PHE A 206      24.993 -79.560   1.456  1.00 54.00           C  
ATOM    383  N   GLY A 207      18.380 -80.172  -0.691  1.00 44.63           N  
ATOM    384  CA  GLY A 207      17.034 -79.683  -0.978  1.00 60.41           C  
ATOM    385  C   GLY A 207      15.914 -80.632  -0.579  1.00 62.63           C  
ATOM    386  O   GLY A 207      14.865 -80.199  -0.080  1.00 64.53           O  
ATOM    387  N   SER A 208      16.106 -81.936  -0.791  1.00 53.83           N  
ATOM    388  CA  SER A 208      15.013 -82.876  -0.529  1.00 59.21           C  
ATOM    389  C   SER A 208      14.936 -83.268   0.936  1.00 60.68           C  
ATOM    390  O   SER A 208      13.894 -83.790   1.355  1.00 59.65           O  
ATOM    391  CB  SER A 208      15.133 -84.099  -1.469  1.00 57.73           C  
ATOM    392  OG  SER A 208      16.287 -84.859  -1.241  1.00 64.09           O  
ATOM    393  N   TYR A 209      15.990 -83.003   1.720  1.00 55.20           N  
ATOM    394  CA  TYR A 209      15.931 -83.208   3.173  1.00 53.28           C  
ATOM    395  C   TYR A 209      15.501 -81.974   3.942  1.00 57.48           C  
ATOM    396  O   TYR A 209      15.268 -82.080   5.138  1.00 61.75           O  
ATOM    397  CB  TYR A 209      17.285 -83.658   3.735  1.00 53.83           C  
ATOM    398  CG  TYR A 209      17.842 -84.890   3.089  1.00 63.28           C  
ATOM    399  CD1 TYR A 209      17.199 -86.135   3.193  1.00 57.64           C  
ATOM    400  CD2 TYR A 209      18.999 -84.815   2.367  1.00 57.90           C  
ATOM    401  CE1 TYR A 209      17.699 -87.240   2.585  1.00 56.12           C  
ATOM    402  CE2 TYR A 209      19.517 -85.922   1.769  1.00 76.59           C  
ATOM    403  CZ  TYR A 209      18.866 -87.127   1.870  1.00 70.05           C  
ATOM    404  OH  TYR A 209      19.422 -88.191   1.239  1.00 69.22           O  
ATOM    405  N   LEU A 210      15.397 -80.825   3.291  1.00 60.22           N  
ATOM    406  CA  LEU A 210      15.093 -79.595   4.003  1.00 48.30           C  
ATOM    407  C   LEU A 210      13.658 -79.641   4.497  1.00 55.77           C  
ATOM    408  O   LEU A 210      12.781 -80.187   3.829  1.00 63.39           O  
ATOM    409  CB  LEU A 210      15.268 -78.370   3.091  1.00 53.42           C  
ATOM    410  CG  LEU A 210      16.671 -77.758   2.869  1.00 56.03           C  
ATOM    411  CD1 LEU A 210      16.705 -76.708   1.816  1.00 59.69           C  
ATOM    412  CD2 LEU A 210      17.109 -77.168   4.178  1.00 57.18           C  
ATOM    413  N   ASP A 211      13.422 -79.068   5.662  1.00 53.44           N  
ATOM    414  CA  ASP A 211      12.079 -78.737   6.085  1.00 45.91           C  
ATOM    415  C   ASP A 211      11.409 -77.929   4.991  1.00 58.39           C  
ATOM    416  O   ASP A 211      11.998 -76.977   4.484  1.00 57.19           O  
ATOM    417  CB  ASP A 211      12.105 -77.965   7.398  1.00 48.92           C  
ATOM    418  CG  ASP A 211      10.724 -77.489   7.830  1.00 63.75           C  
ATOM    419  OD1 ASP A 211       9.993 -78.265   8.473  1.00 74.27           O  
ATOM    420  OD2 ASP A 211      10.353 -76.362   7.485  1.00 57.33           O  
ATOM    421  N   PRO A 212      10.206 -78.298   4.568  1.00 70.43           N  
ATOM    422  CA  PRO A 212       9.631 -77.610   3.402  1.00 64.19           C  
ATOM    423  C   PRO A 212       9.287 -76.157   3.640  1.00 52.92           C  
ATOM    424  O   PRO A 212       9.392 -75.343   2.711  1.00 55.83           O  
ATOM    425  CB  PRO A 212       8.356 -78.421   3.081  1.00 60.04           C  
ATOM    426  CG  PRO A 212       8.078 -79.227   4.296  1.00 69.34           C  
ATOM    427  CD  PRO A 212       9.443 -79.504   4.930  1.00 69.61           C  
ATOM    428  N   LEU A 213       8.838 -75.792   4.837  1.00 56.21           N  
ATOM    429  CA  LEU A 213       8.467 -74.392   5.063  1.00 59.88           C  
ATOM    430  C   LEU A 213       9.711 -73.483   5.108  1.00 51.53           C  
ATOM    431  O   LEU A 213       9.721 -72.396   4.514  1.00 57.89           O  
ATOM    432  CB  LEU A 213       7.647 -74.309   6.358  1.00 57.59           C  
ATOM    433  CG  LEU A 213       6.199 -73.878   6.211  1.00 68.23           C  
ATOM    434  CD1 LEU A 213       5.507 -74.400   4.976  1.00 73.42           C  
ATOM    435  CD2 LEU A 213       5.416 -74.355   7.450  1.00 64.09           C  
ATOM    436  N   VAL A 214      10.778 -73.935   5.770  1.00 52.40           N  
ATOM    437  CA  VAL A 214      12.047 -73.210   5.775  1.00 56.68           C  
ATOM    438  C   VAL A 214      12.524 -72.983   4.361  1.00 48.04           C  
ATOM    439  O   VAL A 214      12.877 -71.863   3.985  1.00 52.37           O  
ATOM    440  CB  VAL A 214      13.103 -73.984   6.586  1.00 48.09           C  
ATOM    441  CG1 VAL A 214      14.475 -73.478   6.258  1.00 46.34           C  
ATOM    442  CG2 VAL A 214      12.800 -73.857   8.068  1.00 52.60           C  
ATOM    443  N   LYS A 215      12.539 -74.041   3.551  1.00 52.99           N  
ATOM    444  CA  LYS A 215      13.031 -73.898   2.185  1.00 58.90           C  
ATOM    445  C   LYS A 215      12.192 -72.909   1.383  1.00 58.95           C  
ATOM    446  O   LYS A 215      12.721 -72.093   0.626  1.00 58.56           O  
ATOM    447  CB  LYS A 215      13.035 -75.252   1.506  1.00 65.59           C  
ATOM    448  CG  LYS A 215      13.664 -75.226   0.124  1.00 66.41           C  
ATOM    449  CD  LYS A 215      13.900 -76.656  -0.410  1.00 79.13           C  
ATOM    450  CE  LYS A 215      12.611 -77.242  -0.988  1.00 70.63           C  
ATOM    451  NZ  LYS A 215      12.349 -76.681  -2.365  1.00 91.31           N  
ATOM    452  N   GLN A 216      10.882 -72.948   1.541  1.00 55.30           N  
ATOM    453  CA  GLN A 216      10.029 -72.095   0.723  1.00 59.26           C  
ATOM    454  C   GLN A 216      10.151 -70.624   1.114  1.00 54.86           C  
ATOM    455  O   GLN A 216      10.147 -69.743   0.250  1.00 55.20           O  
ATOM    456  CB  GLN A 216       8.569 -72.567   0.847  1.00 66.24           C  
ATOM    457  CG  GLN A 216       7.670 -72.045  -0.243  1.00 78.03           C  
ATOM    458  CD  GLN A 216       6.220 -72.555  -0.139  1.00 91.95           C  
ATOM    459  OE1 GLN A 216       5.808 -73.153   0.856  1.00 89.06           O  
ATOM    460  NE2 GLN A 216       5.446 -72.293  -1.183  1.00 85.39           N  
ATOM    461  N   ALA A 217      10.173 -70.325   2.410  1.00 62.82           N  
ATOM    462  CA  ALA A 217      10.260 -68.927   2.840  1.00 63.83           C  
ATOM    463  C   ALA A 217      11.625 -68.364   2.483  1.00 51.60           C  
ATOM    464  O   ALA A 217      11.745 -67.206   2.057  1.00 48.97           O  
ATOM    465  CB  ALA A 217      10.006 -68.784   4.339  1.00 57.29           C  
ATOM    466  N   PHE A 218      12.658 -69.194   2.595  1.00 48.20           N  
ATOM    467  CA  PHE A 218      14.006 -68.758   2.254  1.00 60.21           C  
ATOM    468  C   PHE A 218      14.144 -68.458   0.767  1.00 63.91           C  
ATOM    469  O   PHE A 218      14.815 -67.493   0.388  1.00 50.92           O  
ATOM    470  CB  PHE A 218      15.037 -69.819   2.677  1.00 50.96           C  
ATOM    471  CG  PHE A 218      16.436 -69.450   2.296  1.00 53.86           C  
ATOM    472  CD1 PHE A 218      17.223 -68.688   3.156  1.00 49.08           C  
ATOM    473  CD2 PHE A 218      16.943 -69.805   1.053  1.00 50.66           C  
ATOM    474  CE1 PHE A 218      18.517 -68.318   2.765  1.00 51.13           C  
ATOM    475  CE2 PHE A 218      18.233 -69.453   0.673  1.00 51.91           C  
ATOM    476  CZ  PHE A 218      19.020 -68.719   1.535  1.00 59.34           C  
ATOM    477  N   GLN A 219      13.600 -69.330  -0.095  1.00 58.06           N  
ATOM    478  CA  GLN A 219      13.693 -69.105  -1.540  1.00 62.39           C  
ATOM    479  C   GLN A 219      12.919 -67.861  -1.965  1.00 56.52           C  
ATOM    480  O   GLN A 219      13.379 -67.098  -2.815  1.00 57.69           O  
ATOM    481  CB  GLN A 219      13.177 -70.329  -2.296  1.00 61.19           C  
ATOM    482  CG  GLN A 219      14.057 -71.566  -2.121  1.00 75.81           C  
ATOM    483  CD  GLN A 219      13.555 -72.819  -2.866  1.00 74.74           C  
ATOM    484  OE1 GLN A 219      12.359 -73.097  -2.899  1.00 66.50           O  
ATOM    485  NE2 GLN A 219      14.481 -73.571  -3.462  1.00 74.76           N  
ATOM    486  N   ALA A 220      11.749 -67.627  -1.389  1.00 51.68           N  
ATOM    487  CA  ALA A 220      10.989 -66.436  -1.716  1.00 50.44           C  
ATOM    488  C   ALA A 220      11.724 -65.151  -1.275  1.00 64.56           C  
ATOM    489  O   ALA A 220      11.723 -64.159  -2.019  1.00 55.26           O  
ATOM    490  CB  ALA A 220       9.606 -66.511  -1.081  1.00 50.62           C  
ATOM    491  N   THR A 221      12.300 -65.126  -0.058  1.00 50.43           N  
ATOM    492  CA  THR A 221      13.080 -63.959   0.371  1.00 64.81           C  
ATOM    493  C   THR A 221      14.285 -63.715  -0.528  1.00 52.85           C  
ATOM    494  O   THR A 221      14.565 -62.574  -0.923  1.00 58.25           O  
ATOM    495  CB  THR A 221      13.601 -64.114   1.789  1.00 53.06           C  
ATOM    496  OG1 THR A 221      12.527 -64.345   2.676  1.00 68.23           O  
ATOM    497  CG2 THR A 221      14.264 -62.856   2.230  1.00 59.44           C  
ATOM    498  N   ALA A 222      15.017 -64.785  -0.857  1.00 51.86           N  
ATOM    499  CA  ALA A 222      16.212 -64.655  -1.669  1.00 45.51           C  
ATOM    500  C   ALA A 222      15.899 -64.133  -3.060  1.00 58.68           C  
ATOM    501  O   ALA A 222      16.708 -63.385  -3.627  1.00 61.92           O  
ATOM    502  CB  ALA A 222      16.936 -65.978  -1.751  1.00 53.32           C  
ATOM    503  N   ARG A 223      14.734 -64.497  -3.614  1.00 63.62           N  
ATOM    504  CA  ARG A 223      14.332 -64.068  -4.952  1.00 58.16           C  
ATOM    505  C   ARG A 223      14.036 -62.577  -4.997  1.00 58.18           C  
ATOM    506  O   ARG A 223      14.280 -61.932  -6.021  1.00 58.31           O  
ATOM    507  CB  ARG A 223      13.112 -64.903  -5.400  1.00 63.37           C  
ATOM    508  CG  ARG A 223      12.493 -64.576  -6.812  1.00 78.93           C  
ATOM    509  CD  ARG A 223      11.174 -65.391  -7.123  1.00 92.34           C  
ATOM    510  NE  ARG A 223      11.177 -66.733  -6.515  1.00 94.28           N  
ATOM    511  CZ  ARG A 223      10.254 -67.225  -5.671  1.00 98.43           C  
ATOM    512  NH1 ARG A 223       9.182 -66.514  -5.336  1.00 99.47           N  
ATOM    513  NH2 ARG A 223      10.400 -68.450  -5.153  1.00 84.78           N  
ATOM    514  N   ALA A 224      13.536 -62.016  -3.907  1.00 42.87           N  
ATOM    515  CA  ALA A 224      13.133 -60.619  -3.820  1.00 62.29           C  
ATOM    516  C   ALA A 224      14.217 -59.640  -3.353  1.00 59.15           C  
ATOM    517  O   ALA A 224      13.922 -58.453  -3.236  1.00 56.20           O  
ATOM    518  CB  ALA A 224      11.940 -60.526  -2.845  1.00 53.19           C  
ATOM    519  N   ASN A 225      15.443 -60.092  -3.127  1.00 64.54           N  
ATOM    520  CA  ASN A 225      16.471 -59.343  -2.404  1.00 55.03           C  
ATOM    521  C   ASN A 225      17.391 -58.571  -3.327  1.00 56.89           C  
ATOM    522  O   ASN A 225      17.875 -59.104  -4.330  1.00 55.79           O  
ATOM    523  CB  ASN A 225      17.276 -60.316  -1.534  1.00 54.96           C  
ATOM    524  CG  ASN A 225      18.253 -59.626  -0.624  1.00 55.94           C  
ATOM    525  OD1 ASN A 225      19.396 -59.357  -1.001  1.00 55.06           O  
ATOM    526  ND2 ASN A 225      17.826 -59.332   0.577  1.00 50.52           N  
ATOM    527  N   VAL A 226      17.653 -57.309  -2.953  1.00 55.46           N  
ATOM    528  CA  VAL A 226      18.313 -56.378  -3.873  1.00 45.85           C  
ATOM    529  C   VAL A 226      19.766 -56.774  -4.162  1.00 45.92           C  
ATOM    530  O   VAL A 226      20.313 -56.439  -5.224  1.00 55.75           O  
ATOM    531  CB  VAL A 226      18.272 -54.939  -3.347  1.00 57.65           C  
ATOM    532  CG1 VAL A 226      19.117 -54.801  -2.094  1.00 52.74           C  
ATOM    533  CG2 VAL A 226      18.760 -54.029  -4.412  1.00 56.90           C  
ATOM    534  N   TYR A 227      20.425 -57.475  -3.236  1.00 52.32           N  
ATOM    535  CA  TYR A 227      21.827 -57.803  -3.420  1.00 42.35           C  
ATOM    536  C   TYR A 227      22.071 -59.039  -4.277  1.00 43.64           C  
ATOM    537  O   TYR A 227      23.232 -59.324  -4.613  1.00 49.66           O  
ATOM    538  CB  TYR A 227      22.516 -58.075  -2.043  1.00 44.25           C  
ATOM    539  CG  TYR A 227      22.511 -56.909  -1.117  1.00 49.84           C  
ATOM    540  CD1 TYR A 227      23.418 -55.866  -1.282  1.00 52.24           C  
ATOM    541  CD2 TYR A 227      21.606 -56.824  -0.098  1.00 43.58           C  
ATOM    542  CE1 TYR A 227      23.380 -54.760  -0.448  1.00 44.20           C  
ATOM    543  CE2 TYR A 227      21.559 -55.712   0.722  1.00 45.74           C  
ATOM    544  CZ  TYR A 227      22.469 -54.701   0.554  1.00 39.94           C  
ATOM    545  OH  TYR A 227      22.470 -53.614   1.399  1.00 51.29           O  
ATOM    546  N   VAL A 228      21.062 -59.877  -4.501  1.00 48.99           N  
ATOM    547  CA  VAL A 228      21.292 -61.216  -5.041  1.00 45.34           C  
ATOM    548  C   VAL A 228      21.568 -61.107  -6.533  1.00 46.21           C  
ATOM    549  O   VAL A 228      20.969 -60.298  -7.251  1.00 52.79           O  
ATOM    550  CB  VAL A 228      20.088 -62.126  -4.735  1.00 56.14           C  
ATOM    551  CG1 VAL A 228      20.219 -63.503  -5.406  1.00 52.64           C  
ATOM    552  CG2 VAL A 228      19.988 -62.298  -3.236  1.00 47.08           C  
ATOM    553  N   THR A 229      22.555 -61.848  -6.972  1.00 60.88           N  
ATOM    554  CA  THR A 229      22.931 -61.852  -8.360  1.00 63.77           C  
ATOM    555  C   THR A 229      23.050 -63.288  -8.794  1.00 62.96           C  
ATOM    556  O   THR A 229      23.502 -64.136  -8.020  1.00 63.54           O  
ATOM    557  CB  THR A 229      24.271 -61.176  -8.622  1.00 62.52           C  
ATOM    558  OG1 THR A 229      24.558 -61.240 -10.025  1.00 61.03           O  
ATOM    559  CG2 THR A 229      25.396 -61.869  -7.877  1.00 56.64           C  
ATOM    560  N   GLU A 230      22.729 -63.537 -10.061  1.00 66.84           N  
ATOM    561  CA  GLU A 230      22.898 -64.863 -10.662  1.00 78.00           C  
ATOM    562  C   GLU A 230      24.282 -65.061 -11.281  1.00 68.41           C  
ATOM    563  O   GLU A 230      24.597 -66.151 -11.779  1.00 59.78           O  
ATOM    564  CB  GLU A 230      21.812 -65.103 -11.715  1.00 66.14           C  
ATOM    565  CG  GLU A 230      20.401 -65.140 -11.135  1.00 76.08           C  
ATOM    566  CD  GLU A 230      19.337 -65.352 -12.195  1.00101.62           C  
ATOM    567  OE1 GLU A 230      19.681 -65.379 -13.404  1.00 99.58           O  
ATOM    568  OE2 GLU A 230      18.153 -65.507 -11.819  1.00100.59           O  
ATOM    569  N   ASN A 231      25.125 -64.035 -11.230  1.00 67.81           N  
ATOM    570  CA  ASN A 231      26.464 -64.070 -11.820  1.00 60.73           C  
ATOM    571  C   ASN A 231      27.493 -64.400 -10.752  1.00 62.20           C  
ATOM    572  O   ASN A 231      28.068 -63.520 -10.121  1.00 66.72           O  
ATOM    573  CB  ASN A 231      26.720 -62.724 -12.497  1.00 64.07           C  
ATOM    574  CG  ASN A 231      28.064 -62.642 -13.153  1.00 66.06           C  
ATOM    575  OD1 ASN A 231      28.890 -63.570 -13.037  1.00 68.04           O  
ATOM    576  ND2 ASN A 231      28.325 -61.515 -13.828  1.00 71.07           N  
ATOM    577  N   ALA A 232      27.824 -65.681 -10.645  1.00 59.24           N  
ATOM    578  CA  ALA A 232      28.717 -66.111  -9.586  1.00 55.49           C  
ATOM    579  C   ALA A 232      30.117 -65.565  -9.739  1.00 59.63           C  
ATOM    580  O   ALA A 232      30.891 -65.605  -8.768  1.00 62.76           O  
ATOM    581  CB  ALA A 232      28.807 -67.639  -9.543  1.00 64.49           C  
ATOM    582  N   ASP A 233      30.455 -65.026 -10.920  1.00 64.70           N  
ATOM    583  CA  ASP A 233      31.830 -64.580 -11.162  1.00 75.94           C  
ATOM    584  C   ASP A 233      32.147 -63.254 -10.470  1.00 66.12           C  
ATOM    585  O   ASP A 233      33.319 -62.970 -10.199  1.00 63.39           O  
ATOM    586  CB  ASP A 233      32.115 -64.403 -12.664  1.00 75.69           C  
ATOM    587  CG  ASP A 233      32.492 -65.708 -13.380  1.00 90.56           C  
ATOM    588  OD1 ASP A 233      32.974 -66.667 -12.708  1.00 90.40           O  
ATOM    589  OD2 ASP A 233      32.309 -65.763 -14.620  1.00 81.56           O  
ATOM    590  N   ILE A 234      31.126 -62.418 -10.239  1.00 62.45           N  
ATOM    591  CA  ILE A 234      31.287 -61.149  -9.535  1.00 60.23           C  
ATOM    592  C   ILE A 234      30.897 -61.244  -8.061  1.00 66.52           C  
ATOM    593  O   ILE A 234      31.086 -60.270  -7.319  1.00 59.96           O  
ATOM    594  CB  ILE A 234      30.433 -60.031 -10.180  1.00 60.50           C  
ATOM    595  CG1 ILE A 234      28.936 -60.321  -9.979  1.00 66.33           C  
ATOM    596  CG2 ILE A 234      30.745 -59.925 -11.627  1.00 65.49           C  
ATOM    597  CD1 ILE A 234      28.033 -59.179 -10.411  1.00 63.68           C  
ATOM    598  N   ALA A 235      30.331 -62.356  -7.621  1.00 63.26           N  
ATOM    599  CA  ALA A 235      29.767 -62.387  -6.288  1.00 58.96           C  
ATOM    600  C   ALA A 235      30.872 -62.206  -5.261  1.00 50.72           C  
ATOM    601  O   ALA A 235      31.985 -62.720  -5.407  1.00 50.18           O  
ATOM    602  CB  ALA A 235      29.035 -63.699  -6.030  1.00 60.98           C  
ATOM    603  N   CYS A 236      30.534 -61.501  -4.194  1.00 48.53           N  
ATOM    604  CA  CYS A 236      31.378 -61.338  -3.020  1.00 46.85           C  
ATOM    605  C   CYS A 236      31.121 -62.428  -1.976  1.00 50.37           C  
ATOM    606  O   CYS A 236      32.089 -62.923  -1.369  1.00 48.17           O  
ATOM    607  CB  CYS A 236      31.123 -59.909  -2.526  1.00 49.38           C  
ATOM    608  SG  CYS A 236      31.598 -59.500  -0.925  1.00 64.74           S  
ATOM    609  N   LEU A 237      29.865 -62.897  -1.864  1.00 47.61           N  
ATOM    610  CA  LEU A 237      29.404 -63.849  -0.864  1.00 51.41           C  
ATOM    611  C   LEU A 237      28.571 -64.932  -1.547  1.00 44.24           C  
ATOM    612  O   LEU A 237      27.850 -64.655  -2.515  1.00 47.47           O  
ATOM    613  CB  LEU A 237      28.549 -63.097   0.210  1.00 46.00           C  
ATOM    614  CG  LEU A 237      27.945 -63.943   1.331  1.00 45.39           C  
ATOM    615  CD1 LEU A 237      28.894 -64.482   2.366  1.00 50.29           C  
ATOM    616  CD2 LEU A 237      26.861 -63.180   2.069  1.00 46.55           C  
ATOM    617  N   TYR A 238      28.688 -66.167  -1.064  1.00 50.86           N  
ATOM    618  CA  TYR A 238      27.896 -67.312  -1.549  1.00 47.65           C  
ATOM    619  C   TYR A 238      27.090 -67.919  -0.404  1.00 44.48           C  
ATOM    620  O   TYR A 238      27.641 -68.245   0.648  1.00 53.36           O  
ATOM    621  CB  TYR A 238      28.787 -68.378  -2.140  1.00 44.24           C  
ATOM    622  CG  TYR A 238      29.668 -67.876  -3.264  1.00 46.26           C  
ATOM    623  CD1 TYR A 238      30.914 -67.334  -2.992  1.00 57.58           C  
ATOM    624  CD2 TYR A 238      29.263 -67.937  -4.588  1.00 45.68           C  
ATOM    625  CE1 TYR A 238      31.723 -66.836  -4.004  1.00 57.60           C  
ATOM    626  CE2 TYR A 238      30.071 -67.449  -5.602  1.00 51.01           C  
ATOM    627  CZ  TYR A 238      31.306 -66.891  -5.300  1.00 58.83           C  
ATOM    628  OH  TYR A 238      32.162 -66.428  -6.279  1.00 59.33           O  
ATOM    629  N   VAL A 239      25.796 -68.089  -0.603  1.00 46.12           N  
ATOM    630  CA  VAL A 239      24.873 -68.545   0.440  1.00 43.63           C  
ATOM    631  C   VAL A 239      24.358 -69.942   0.078  1.00 52.81           C  
ATOM    632  O   VAL A 239      23.796 -70.139  -1.006  1.00 45.71           O  
ATOM    633  CB  VAL A 239      23.699 -67.553   0.551  1.00 57.47           C  
ATOM    634  CG1 VAL A 239      22.666 -67.974   1.543  1.00 56.88           C  
ATOM    635  CG2 VAL A 239      24.188 -66.170   0.918  1.00 46.14           C  
ATOM    636  N   ILE A 240      24.522 -70.913   0.980  1.00 51.68           N  
ATOM    637  CA  ILE A 240      23.924 -72.240   0.805  1.00 48.44           C  
ATOM    638  C   ILE A 240      23.074 -72.575   2.033  1.00 48.65           C  
ATOM    639  O   ILE A 240      23.546 -72.480   3.178  1.00 47.11           O  
ATOM    640  CB  ILE A 240      24.987 -73.324   0.566  1.00 47.84           C  
ATOM    641  CG1 ILE A 240      24.340 -74.707   0.381  1.00 51.45           C  
ATOM    642  CG2 ILE A 240      26.002 -73.466   1.706  1.00 44.79           C  
ATOM    643  CD1 ILE A 240      23.302 -74.819  -0.780  1.00 51.58           C  
ATOM    644  N   LEU A 241      21.797 -72.863   1.796  1.00 46.76           N  
ATOM    645  CA  LEU A 241      20.845 -73.260   2.821  1.00 41.34           C  
ATOM    646  C   LEU A 241      20.895 -74.777   2.956  1.00 52.23           C  
ATOM    647  O   LEU A 241      20.694 -75.484   1.953  1.00 48.97           O  
ATOM    648  CB  LEU A 241      19.433 -72.817   2.425  1.00 43.43           C  
ATOM    649  CG  LEU A 241      18.351 -73.205   3.443  1.00 52.63           C  
ATOM    650  CD1 LEU A 241      18.286 -72.286   4.660  1.00 43.99           C  
ATOM    651  CD2 LEU A 241      16.951 -73.261   2.857  1.00 57.19           C  
ATOM    652  N   VAL A 242      21.130 -75.266   4.180  1.00 49.99           N  
ATOM    653  CA  VAL A 242      21.288 -76.695   4.465  1.00 45.42           C  
ATOM    654  C   VAL A 242      20.312 -77.217   5.537  1.00 54.54           C  
ATOM    655  O   VAL A 242      20.296 -78.428   5.805  1.00 53.04           O  
ATOM    656  CB  VAL A 242      22.731 -77.036   4.900  1.00 55.55           C  
ATOM    657  CG1 VAL A 242      23.778 -76.511   3.928  1.00 48.60           C  
ATOM    658  CG2 VAL A 242      22.945 -76.502   6.310  1.00 49.20           C  
ATOM    659  N   GLY A 243      19.515 -76.374   6.186  1.00 51.05           N  
ATOM    660  CA  GLY A 243      18.650 -76.848   7.252  1.00 47.13           C  
ATOM    661  C   GLY A 243      17.736 -75.719   7.707  1.00 44.04           C  
ATOM    662  O   GLY A 243      17.852 -74.581   7.247  1.00 54.97           O  
ATOM    663  N   GLU A 244      16.823 -76.040   8.625  1.00 51.45           N  
ATOM    664  CA  GLU A 244      16.835 -77.372   9.274  1.00 59.90           C  
ATOM    665  C   GLU A 244      16.245 -78.459   8.401  1.00 54.74           C  
ATOM    666  O   GLU A 244      15.484 -78.188   7.516  1.00 47.57           O  
ATOM    667  CB  GLU A 244      16.085 -77.365  10.634  1.00 58.89           C  
ATOM    668  CG  GLU A 244      14.605 -77.240  10.535  1.00 61.17           C  
ATOM    669  CD  GLU A 244      13.868 -77.514  11.880  1.00 68.63           C  
ATOM    670  OE1 GLU A 244      14.486 -77.418  12.979  1.00 59.58           O  
ATOM    671  OE2 GLU A 244      12.634 -77.761  11.826  1.00 76.71           O  
ATOM    672  N   MET A 245      16.611 -79.692   8.712  1.00 52.94           N  
ATOM    673  CA  MET A 245      16.242 -80.893   7.999  1.00 59.02           C  
ATOM    674  C   MET A 245      15.044 -81.572   8.643  1.00 59.84           C  
ATOM    675  O   MET A 245      14.739 -81.351   9.813  1.00 53.40           O  
ATOM    676  CB  MET A 245      17.428 -81.836   8.009  1.00 54.07           C  
ATOM    677  CG  MET A 245      18.424 -81.465   6.909  1.00 56.20           C  
ATOM    678  SD  MET A 245      19.910 -82.444   6.897  1.00 65.33           S  
ATOM    679  CE  MET A 245      20.547 -81.964   5.270  1.00 70.91           C  
ATOM    680  N   GLN A 246      14.310 -82.317   7.827  1.00 65.69           N  
ATOM    681  CA  GLN A 246      13.154 -83.061   8.325  1.00 65.33           C  
ATOM    682  C   GLN A 246      13.621 -84.177   9.255  1.00 52.78           C  
ATOM    683  O   GLN A 246      14.638 -84.831   9.007  1.00 58.78           O  
ATOM    684  CB  GLN A 246      12.374 -83.646   7.158  1.00 67.89           C  
ATOM    685  CG  GLN A 246      11.752 -82.590   6.242  1.00 79.44           C  
ATOM    686  CD  GLN A 246      11.004 -83.198   5.041  1.00 86.66           C  
ATOM    687  OE1 GLN A 246       9.818 -83.555   5.147  1.00 82.74           O  
ATOM    688  NE2 GLN A 246      11.696 -83.327   3.902  1.00 70.40           N  
ATOM    689  N   GLU A 247      12.894 -84.383  10.342  1.00 58.55           N  
ATOM    690  CA  GLU A 247      13.210 -85.401  11.376  1.00 69.18           C  
ATOM    691  C   GLU A 247      12.481 -86.726  11.068  1.00 64.01           C  
ATOM    692  O   GLU A 247      11.338 -86.724  10.561  1.00 58.64           O  
ATOM    693  CB  GLU A 247      12.831 -84.912  12.789  1.00 65.73           C  
ATOM    694  CG  GLU A 247      13.670 -83.729  13.327  1.00 69.65           C  
ATOM    695  CD  GLU A 247      14.911 -84.146  14.130  1.00 70.51           C  
ATOM    696  OE1 GLU A 247      15.484 -83.284  14.816  1.00 79.76           O  
ATOM    697  OE2 GLU A 247      15.292 -85.342  14.110  1.00 86.98           O  
ATOM    698  N   PRO A 248      13.115 -87.873  11.309  1.00 53.40           N  
ATOM    699  CA  PRO A 248      14.490 -88.032  11.803  1.00 67.81           C  
ATOM    700  C   PRO A 248      15.538 -87.753  10.734  1.00 70.15           C  
ATOM    701  O   PRO A 248      15.320 -88.021   9.548  1.00 60.06           O  
ATOM    702  CB  PRO A 248      14.556 -89.494  12.254  1.00 65.64           C  
ATOM    703  CG  PRO A 248      13.507 -90.160  11.390  1.00 67.81           C  
ATOM    704  CD  PRO A 248      12.392 -89.150  11.235  1.00 60.92           C  
ATOM    705  N   VAL A 249      16.666 -87.206  11.182  1.00 67.42           N  
ATOM    706  CA  VAL A 249      17.656 -86.715  10.235  1.00 71.07           C  
ATOM    707  C   VAL A 249      18.255 -87.937   9.526  1.00 65.51           C  
ATOM    708  O   VAL A 249      18.968 -88.758  10.122  1.00 60.25           O  
ATOM    709  CB  VAL A 249      18.727 -85.845  10.911  1.00 71.25           C  
ATOM    710  CG1 VAL A 249      19.800 -85.454   9.906  1.00 59.63           C  
ATOM    711  CG2 VAL A 249      18.125 -84.603  11.533  1.00 61.56           C  
ATOM    712  N   VAL A 250      17.929 -88.061   8.230  1.00 74.02           N  
ATOM    713  CA  VAL A 250      18.419 -89.156   7.389  1.00 70.70           C  
ATOM    714  C   VAL A 250      19.911 -89.003   7.118  1.00 73.81           C  
ATOM    715  O   VAL A 250      20.684 -89.953   7.223  1.00 69.76           O  
ATOM    716  CB  VAL A 250      17.607 -89.212   6.078  1.00 73.33           C  
ATOM    717  CG1 VAL A 250      18.162 -90.264   5.184  1.00 75.61           C  
ATOM    718  CG2 VAL A 250      16.121 -89.452   6.347  1.00 77.23           C  
ATOM    719  N   LEU A 251      20.324 -87.823   6.684  1.00 81.91           N  
ATOM    720  CA  LEU A 251      21.668 -87.630   6.148  1.00 70.93           C  
ATOM    721  C   LEU A 251      22.740 -87.737   7.225  1.00 62.75           C  
ATOM    722  O   LEU A 251      22.565 -87.267   8.346  1.00 82.42           O  
ATOM    723  CB  LEU A 251      21.709 -86.271   5.449  1.00 80.36           C  
ATOM    724  CG  LEU A 251      22.826 -85.951   4.482  1.00 74.94           C  
ATOM    725  CD1 LEU A 251      22.775 -86.879   3.324  1.00 63.92           C  
ATOM    726  CD2 LEU A 251      22.659 -84.506   4.024  1.00 87.36           C  
ATOM    727  N   ARG A 252      23.849 -88.453   6.908  1.00 59.24           N  
ATOM    728  CA  ARG A 252      24.904 -88.601   7.930  1.00 71.36           C  
ATOM    729  C   ARG A 252      25.925 -87.452   7.852  1.00 77.59           C  
ATOM    730  O   ARG A 252      26.111 -86.846   6.795  1.00 71.68           O  
ATOM    731  CB  ARG A 252      25.637 -89.947   7.779  1.00 68.66           C  
ATOM    732  N   PRO A 253      26.592 -87.093   8.944  1.00 74.18           N  
ATOM    733  CA  PRO A 253      27.469 -85.915   8.916  1.00 74.44           C  
ATOM    734  C   PRO A 253      28.509 -85.902   7.798  1.00 75.99           C  
ATOM    735  O   PRO A 253      28.521 -84.979   6.974  1.00 73.90           O  
ATOM    736  CB  PRO A 253      28.136 -85.963  10.290  1.00 76.24           C  
ATOM    737  CG  PRO A 253      27.081 -86.593  11.183  1.00 73.02           C  
ATOM    738  CD  PRO A 253      26.343 -87.571  10.312  1.00 79.95           C  
ATOM    739  N   ALA A 254      29.404 -86.888   7.758  1.00 78.86           N  
ATOM    740  CA  ALA A 254      30.456 -86.900   6.740  1.00 72.74           C  
ATOM    741  C   ALA A 254      29.920 -86.843   5.303  1.00 58.81           C  
ATOM    742  O   ALA A 254      30.644 -86.427   4.395  1.00 60.42           O  
ATOM    743  CB  ALA A 254      31.344 -88.140   6.945  1.00 74.76           C  
ATOM    744  N   GLU A 255      28.674 -87.227   5.071  1.00 54.83           N  
ATOM    745  CA  GLU A 255      28.015 -87.015   3.778  1.00 54.55           C  
ATOM    746  C   GLU A 255      27.631 -85.537   3.544  1.00 70.31           C  
ATOM    747  O   GLU A 255      27.715 -85.028   2.411  1.00 58.24           O  
ATOM    748  CB  GLU A 255      26.736 -87.873   3.721  1.00 66.51           C  
ATOM    749  CG  GLU A 255      26.094 -88.009   2.339  1.00 59.07           C  
ATOM    750  CD  GLU A 255      27.011 -88.693   1.299  1.00 68.50           C  
ATOM    751  OE1 GLU A 255      27.638 -89.755   1.622  1.00 63.43           O  
ATOM    752  OE2 GLU A 255      27.128 -88.167   0.156  1.00 61.18           O  
ATOM    753  N   LEU A 256      27.108 -84.866   4.582  1.00 68.43           N  
ATOM    754  CA  LEU A 256      26.859 -83.428   4.528  1.00 66.13           C  
ATOM    755  C   LEU A 256      28.143 -82.704   4.175  1.00 54.01           C  
ATOM    756  O   LEU A 256      28.141 -81.808   3.331  1.00 59.08           O  
ATOM    757  CB  LEU A 256      26.295 -82.959   5.865  1.00 60.30           C  
ATOM    758  CG  LEU A 256      25.365 -81.761   5.902  1.00 77.59           C  
ATOM    759  CD1 LEU A 256      24.671 -81.581   7.276  1.00 67.82           C  
ATOM    760  CD2 LEU A 256      26.182 -80.498   5.529  1.00 71.89           C  
ATOM    761  N   GLU A 257      29.278 -83.135   4.754  1.00 53.00           N  
ATOM    762  CA  GLU A 257      30.578 -82.521   4.443  1.00 56.63           C  
ATOM    763  C   GLU A 257      30.912 -82.628   2.963  1.00 63.44           C  
ATOM    764  O   GLU A 257      31.264 -81.631   2.314  1.00 59.39           O  
ATOM    765  CB  GLU A 257      31.638 -83.193   5.296  1.00 56.37           C  
ATOM    766  CG  GLU A 257      33.024 -82.698   5.168  1.00 66.98           C  
ATOM    767  CD  GLU A 257      33.954 -83.433   6.120  1.00 62.76           C  
ATOM    768  OE1 GLU A 257      34.859 -84.162   5.627  1.00 80.95           O  
ATOM    769  OE2 GLU A 257      33.756 -83.325   7.361  1.00 62.68           O  
ATOM    770  N   LYS A 258      30.690 -83.807   2.380  1.00 61.29           N  
ATOM    771  CA  LYS A 258      31.157 -84.056   1.021  1.00 56.49           C  
ATOM    772  C   LYS A 258      30.374 -83.231   0.019  1.00 53.37           C  
ATOM    773  O   LYS A 258      30.913 -82.818  -1.015  1.00 56.49           O  
ATOM    774  CB  LYS A 258      31.025 -85.531   0.655  1.00 62.95           C  
ATOM    775  CG  LYS A 258      32.088 -86.390   1.215  1.00 66.03           C  
ATOM    776  CD  LYS A 258      33.275 -86.404   0.298  1.00 78.56           C  
ATOM    777  CE  LYS A 258      34.420 -87.153   0.949  1.00 93.18           C  
ATOM    778  NZ  LYS A 258      35.501 -87.402  -0.037  1.00103.89           N  
ATOM    779  N   GLN A 259      29.088 -83.039   0.263  1.00 48.15           N  
ATOM    780  C   GLN A 259      28.649 -80.745  -0.499  1.00 51.57           C  
ATOM    781  O   GLN A 259      28.521 -79.993  -1.461  1.00 55.20           O  
ATOM    782  CA AGLN A 259      28.306 -82.213  -0.658  0.50 54.25           C  
ATOM    783  CB AGLN A 259      26.790 -82.391  -0.482  0.50 52.87           C  
ATOM    784  CG AGLN A 259      25.895 -81.298  -1.172  0.50 57.15           C  
ATOM    785  CD AGLN A 259      25.849 -81.359  -2.719  0.50 56.24           C  
ATOM    786  OE1AGLN A 259      24.914 -81.934  -3.298  0.50 45.92           O  
ATOM    787  NE2AGLN A 259      26.818 -80.710  -3.383  0.50 45.76           N  
ATOM    788  CA BGLN A 259      28.302 -82.220  -0.643  0.50 53.17           C  
ATOM    789  CB BGLN A 259      26.813 -82.470  -0.380  0.50 52.89           C  
ATOM    790  CG BGLN A 259      26.446 -83.963  -0.361  0.50 59.71           C  
ATOM    791  CD BGLN A 259      26.541 -84.576  -1.745  0.50 56.88           C  
ATOM    792  OE1BGLN A 259      26.183 -83.951  -2.759  0.50 59.65           O  
ATOM    793  NE2BGLN A 259      27.031 -85.807  -1.790  0.50 48.60           N  
ATOM    794  N   LEU A 260      29.086 -80.316   0.693  1.00 61.44           N  
ATOM    795  CA  LEU A 260      29.531 -78.930   0.832  1.00 57.29           C  
ATOM    796  C   LEU A 260      30.779 -78.719  -0.004  1.00 51.42           C  
ATOM    797  O   LEU A 260      30.858 -77.771  -0.797  1.00 52.78           O  
ATOM    798  CB  LEU A 260      29.831 -78.551   2.278  1.00 57.09           C  
ATOM    799  CG  LEU A 260      28.693 -78.215   3.220  1.00 54.64           C  
ATOM    800  CD1 LEU A 260      29.201 -77.901   4.642  1.00 54.47           C  
ATOM    801  CD2 LEU A 260      27.858 -77.064   2.725  1.00 46.88           C  
ATOM    802  N   TYR A 261      31.775 -79.611   0.145  1.00 51.68           N  
ATOM    803  CA  TYR A 261      33.018 -79.472  -0.624  1.00 48.88           C  
ATOM    804  C   TYR A 261      32.787 -79.646  -2.126  1.00 50.58           C  
ATOM    805  O   TYR A 261      33.678 -79.326  -2.917  1.00 55.45           O  
ATOM    806  CB  TYR A 261      34.066 -80.448  -0.057  1.00 47.85           C  
ATOM    807  CG  TYR A 261      34.914 -79.908   1.141  1.00 48.61           C  
ATOM    808  CD1 TYR A 261      34.423 -79.915   2.456  1.00 62.10           C  
ATOM    809  CD2 TYR A 261      36.208 -79.424   0.950  1.00 65.39           C  
ATOM    810  CE1 TYR A 261      35.190 -79.430   3.540  1.00 53.61           C  
ATOM    811  CE2 TYR A 261      36.985 -78.941   2.021  1.00 58.41           C  
ATOM    812  CZ  TYR A 261      36.472 -78.942   3.317  1.00 57.42           C  
ATOM    813  OH  TYR A 261      37.234 -78.503   4.388  1.00 73.04           O  
ATOM    814  N   SER A 262      31.605 -80.093  -2.544  1.00 49.80           N  
ATOM    815  CA  SER A 262      31.255 -80.192  -3.956  1.00 48.72           C  
ATOM    816  C   SER A 262      30.496 -78.992  -4.506  1.00 50.16           C  
ATOM    817  O   SER A 262      30.176 -78.993  -5.701  1.00 52.05           O  
ATOM    818  CB  SER A 262      30.382 -81.423  -4.237  1.00 52.13           C  
ATOM    819  OG  SER A 262      31.063 -82.559  -3.825  1.00 55.25           O  
ATOM    820  N   LEU A 263      30.169 -77.978  -3.700  1.00 49.39           N  
ATOM    821  CA  LEU A 263      29.351 -76.913  -4.252  1.00 47.14           C  
ATOM    822  C   LEU A 263      30.082 -76.288  -5.438  1.00 41.16           C  
ATOM    823  O   LEU A 263      31.323 -76.302  -5.512  1.00 44.29           O  
ATOM    824  CB  LEU A 263      29.023 -75.875  -3.197  1.00 51.85           C  
ATOM    825  CG  LEU A 263      28.027 -76.366  -2.155  1.00 52.15           C  
ATOM    826  CD1 LEU A 263      27.944 -75.371  -1.015  1.00 61.11           C  
ATOM    827  CD2 LEU A 263      26.677 -76.612  -2.706  1.00 50.71           C  
ATOM    828  N   PRO A 264      29.338 -75.821  -6.418  1.00 45.32           N  
ATOM    829  CA  PRO A 264      29.983 -75.307  -7.649  1.00 50.43           C  
ATOM    830  C   PRO A 264      31.087 -74.283  -7.439  1.00 47.35           C  
ATOM    831  O   PRO A 264      32.072 -74.340  -8.182  1.00 55.57           O  
ATOM    832  CB  PRO A 264      28.800 -74.721  -8.432  1.00 44.21           C  
ATOM    833  CG  PRO A 264      27.611 -75.579  -8.033  1.00 51.19           C  
ATOM    834  CD  PRO A 264      27.868 -75.985  -6.562  1.00 48.47           C  
ATOM    835  N   HIS A 265      30.981 -73.354  -6.482  1.00 54.56           N  
ATOM    836  CA  HIS A 265      31.986 -72.300  -6.309  1.00 45.79           C  
ATOM    837  C   HIS A 265      32.719 -72.393  -4.982  1.00 59.56           C  
ATOM    838  O   HIS A 265      33.212 -71.394  -4.458  1.00 57.98           O  
ATOM    839  CB  HIS A 265      31.332 -70.938  -6.455  1.00 44.38           C  
ATOM    840  CG  HIS A 265      30.432 -70.873  -7.635  1.00 48.23           C  
ATOM    841  ND1 HIS A 265      30.919 -70.979  -8.922  1.00 55.38           N  
ATOM    842  CD2 HIS A 265      29.084 -70.742  -7.743  1.00 48.82           C  
ATOM    843  CE1 HIS A 265      29.904 -70.915  -9.770  1.00 45.37           C  
ATOM    844  NE2 HIS A 265      28.785 -70.746  -9.086  1.00 47.97           N  
ATOM    845  N   TRP A 266      32.809 -73.594  -4.443  1.00 53.96           N  
ATOM    846  CA  TRP A 266      33.564 -73.829  -3.226  1.00 48.59           C  
ATOM    847  C   TRP A 266      35.044 -73.604  -3.433  1.00 58.23           C  
ATOM    848  O   TRP A 266      35.754 -73.296  -2.480  1.00 55.58           O  
ATOM    849  CB  TRP A 266      33.301 -75.256  -2.752  1.00 48.38           C  
ATOM    850  CG  TRP A 266      33.750 -75.573  -1.365  1.00 42.66           C  
ATOM    851  CD1 TRP A 266      34.872 -76.226  -1.012  1.00 44.45           C  
ATOM    852  CD2 TRP A 266      33.048 -75.280  -0.130  1.00 40.44           C  
ATOM    853  NE1 TRP A 266      34.920 -76.375   0.358  1.00 52.57           N  
ATOM    854  CE2 TRP A 266      33.817 -75.797   0.915  1.00 43.83           C  
ATOM    855  CE3 TRP A 266      31.838 -74.668   0.174  1.00 48.20           C  
ATOM    856  CZ2 TRP A 266      33.432 -75.702   2.246  1.00 49.80           C  
ATOM    857  CZ3 TRP A 266      31.448 -74.556   1.493  1.00 49.93           C  
ATOM    858  CH2 TRP A 266      32.244 -75.061   2.515  1.00 49.86           C  
ATOM    859  N   ARG A 267      35.520 -73.738  -4.654  1.00 58.92           N  
ATOM    860  CA  ARG A 267      36.952 -73.622  -4.965  1.00 55.44           C  
ATOM    861  C   ARG A 267      37.593 -74.700  -4.105  1.00 53.63           C  
ATOM    862  O   ARG A 267      37.081 -75.828  -4.107  1.00 68.03           O  
ATOM    863  CB  ARG A 267      37.465 -72.194  -4.788  1.00 51.94           C  
ATOM    864  CG  ARG A 267      36.717 -71.329  -5.810  1.00 50.06           C  
ATOM    865  CD  ARG A 267      37.044 -69.854  -5.734  1.00 57.18           C  
ATOM    866  NE  ARG A 267      36.196 -69.103  -6.646  1.00 53.16           N  
ATOM    867  CZ  ARG A 267      35.067 -68.482  -6.306  1.00 60.47           C  
ATOM    868  NH1 ARG A 267      34.382 -67.820  -7.224  1.00 58.45           N  
ATOM    869  NH2 ARG A 267      34.607 -68.511  -5.044  1.00 61.99           N  
ATOM    870  N   THR A 268      38.625 -74.408  -3.316  1.00 60.77           N  
ATOM    871  CA  THR A 268      39.257 -75.496  -2.567  1.00 49.11           C  
ATOM    872  C   THR A 268      38.799 -75.586  -1.121  1.00 60.66           C  
ATOM    873  O   THR A 268      39.100 -76.579  -0.449  1.00 65.46           O  
ATOM    874  CB  THR A 268      40.780 -75.349  -2.549  1.00 63.77           C  
ATOM    875  OG1 THR A 268      41.136 -74.124  -1.918  1.00 78.62           O  
ATOM    876  CG2 THR A 268      41.322 -75.345  -3.940  1.00 60.31           C  
ATOM    877  N   ASP A 269      38.121 -74.540  -0.597  1.00 61.83           N  
ATOM    878  CA  ASP A 269      38.001 -74.392   0.852  1.00 54.16           C  
ATOM    879  C   ASP A 269      36.749 -73.703   1.346  1.00 42.60           C  
ATOM    880  O   ASP A 269      36.650 -73.452   2.547  1.00 51.12           O  
ATOM    881  CB  ASP A 269      39.251 -73.599   1.347  1.00 54.59           C  
ATOM    882  CG  ASP A 269      39.462 -72.297   0.563  1.00 53.38           C  
ATOM    883  OD1 ASP A 269      38.440 -71.683   0.015  1.00 48.87           O  
ATOM    884  OD2 ASP A 269      40.668 -71.905   0.475  1.00 55.25           O  
ATOM    885  N   GLY A 270      35.854 -73.301   0.481  1.00 51.76           N  
ATOM    886  CA  GLY A 270      34.674 -72.600   0.934  1.00 46.88           C  
ATOM    887  C   GLY A 270      34.837 -71.137   1.304  1.00 47.05           C  
ATOM    888  O   GLY A 270      33.905 -70.562   1.867  1.00 51.49           O  
ATOM    889  N   HIS A 271      35.949 -70.490   0.959  1.00 49.71           N  
ATOM    890  CA  HIS A 271      36.092 -69.086   1.348  1.00 45.45           C  
ATOM    891  C   HIS A 271      34.963 -68.268   0.745  1.00 49.52           C  
ATOM    892  O   HIS A 271      34.460 -68.581  -0.330  1.00 50.80           O  
ATOM    893  CB  HIS A 271      37.453 -68.497   0.950  1.00 44.61           C  
ATOM    894  CG  HIS A 271      37.663 -68.316  -0.525  1.00 42.81           C  
ATOM    895  ND1 HIS A 271      38.376 -69.218  -1.289  1.00 51.58           N  
ATOM    896  CD2 HIS A 271      37.289 -67.318  -1.369  1.00 46.41           C  
ATOM    897  CE1 HIS A 271      38.409 -68.793  -2.544  1.00 40.89           C  
ATOM    898  NE2 HIS A 271      37.770 -67.635  -2.617  1.00 48.32           N  
ATOM    899  N   ASN A 272      34.500 -67.288   1.524  1.00 45.37           N  
ATOM    900  CA  ASN A 272      33.426 -66.382   1.183  1.00 46.29           C  
ATOM    901  C   ASN A 272      32.079 -67.061   1.060  1.00 43.52           C  
ATOM    902  O   ASN A 272      31.158 -66.482   0.442  1.00 43.13           O  
ATOM    903  CB  ASN A 272      33.765 -65.604  -0.096  1.00 43.13           C  
ATOM    904  CG  ASN A 272      34.955 -64.702   0.093  1.00 43.96           C  
ATOM    905  OD1 ASN A 272      35.973 -65.111   0.677  1.00 45.71           O  
ATOM    906  ND2 ASN A 272      34.854 -63.480  -0.391  1.00 46.43           N  
ATOM    907  N   HIS A 273      31.892 -68.218   1.690  1.00 44.72           N  
ATOM    908  CA  HIS A 273      30.582 -68.873   1.775  1.00 44.09           C  
ATOM    909  C   HIS A 273      30.007 -68.727   3.181  1.00 43.81           C  
ATOM    910  O   HIS A 273      30.749 -68.822   4.184  1.00 54.38           O  
ATOM    911  CB  HIS A 273      30.707 -70.397   1.474  1.00 47.88           C  
ATOM    912  CG  HIS A 273      30.825 -70.733   0.010  1.00 55.62           C  
ATOM    913  ND1 HIS A 273      31.845 -70.252  -0.800  1.00 51.02           N  
ATOM    914  CD2 HIS A 273      30.050 -71.499  -0.792  1.00 48.95           C  
ATOM    915  CE1 HIS A 273      31.700 -70.715  -2.031  1.00 55.05           C  
ATOM    916  NE2 HIS A 273      30.624 -71.485  -2.047  1.00 54.29           N  
ATOM    917  N   VAL A 274      28.700 -68.543   3.288  1.00 40.17           N  
ATOM    918  CA  VAL A 274      28.035 -68.667   4.570  1.00 44.87           C  
ATOM    919  C   VAL A 274      27.017 -69.805   4.466  1.00 42.41           C  
ATOM    920  O   VAL A 274      26.178 -69.803   3.557  1.00 44.46           O  
ATOM    921  CB  VAL A 274      27.362 -67.350   5.003  1.00 42.92           C  
ATOM    922  CG1 VAL A 274      26.351 -66.858   4.015  1.00 44.41           C  
ATOM    923  CG2 VAL A 274      26.656 -67.562   6.370  1.00 39.94           C  
ATOM    924  N   ILE A 275      27.089 -70.753   5.398  1.00 47.34           N  
ATOM    925  CA  ILE A 275      26.151 -71.871   5.505  1.00 42.08           C  
ATOM    926  C   ILE A 275      24.982 -71.478   6.412  1.00 45.07           C  
ATOM    927  O   ILE A 275      25.189 -71.178   7.595  1.00 49.90           O  
ATOM    928  CB  ILE A 275      26.872 -73.093   6.071  1.00 39.94           C  
ATOM    929  CG1 ILE A 275      27.984 -73.454   5.108  1.00 39.94           C  
ATOM    930  CG2 ILE A 275      25.874 -74.243   6.243  1.00 43.21           C  
ATOM    931  CD1 ILE A 275      28.978 -74.351   5.733  1.00 50.64           C  
ATOM    932  N   ILE A 276      23.755 -71.497   5.901  1.00 45.23           N  
ATOM    933  CA  ILE A 276      22.606 -71.090   6.700  1.00 45.88           C  
ATOM    934  C   ILE A 276      21.814 -72.333   7.110  1.00 46.99           C  
ATOM    935  O   ILE A 276      21.433 -73.140   6.251  1.00 43.89           O  
ATOM    936  CB  ILE A 276      21.722 -70.089   5.939  1.00 48.95           C  
ATOM    937  CG1 ILE A 276      22.540 -68.831   5.586  1.00 51.19           C  
ATOM    938  CG2 ILE A 276      20.484 -69.720   6.805  1.00 45.59           C  
ATOM    939  CD1 ILE A 276      21.708 -67.641   5.072  1.00 52.39           C  
ATOM    940  N   ASN A 277      21.423 -72.390   8.387  1.00 44.31           N  
ATOM    941  CA  ASN A 277      20.726 -73.547   8.974  1.00 40.80           C  
ATOM    942  C   ASN A 277      19.723 -72.989   9.980  1.00 48.75           C  
ATOM    943  O   ASN A 277      20.092 -72.732  11.138  1.00 44.94           O  
ATOM    944  CB  ASN A 277      21.739 -74.478   9.626  1.00 49.51           C  
ATOM    945  CG  ASN A 277      21.112 -75.583  10.483  1.00 50.88           C  
ATOM    946  OD1 ASN A 277      19.992 -76.047  10.263  1.00 57.86           O  
ATOM    947  ND2 ASN A 277      21.874 -76.027  11.467  1.00 47.85           N  
ATOM    948  N   LEU A 278      18.470 -72.799   9.530  1.00 40.76           N  
ATOM    949  CA  LEU A 278      17.432 -72.139  10.290  1.00 42.72           C  
ATOM    950  C   LEU A 278      16.480 -73.118  10.971  1.00 51.85           C  
ATOM    951  O   LEU A 278      15.830 -73.954  10.316  1.00 50.05           O  
ATOM    952  CB  LEU A 278      16.612 -71.236   9.363  1.00 44.17           C  
ATOM    953  CG  LEU A 278      17.267 -70.129   8.558  1.00 55.71           C  
ATOM    954  CD1 LEU A 278      16.147 -69.385   7.817  1.00 49.83           C  
ATOM    955  CD2 LEU A 278      17.975 -69.178   9.448  1.00 49.20           C  
ATOM    956  N   SER A 279      16.341 -72.949  12.272  1.00 46.88           N  
ATOM    957  CA  SER A 279      15.464 -73.745  13.109  1.00 48.43           C  
ATOM    958  C   SER A 279      14.011 -73.369  12.925  1.00 52.52           C  
ATOM    959  O   SER A 279      13.670 -72.208  12.695  1.00 51.61           O  
ATOM    960  CB  SER A 279      15.853 -73.547  14.573  1.00 49.48           C  
ATOM    961  OG  SER A 279      17.141 -74.083  14.838  1.00 53.99           O  
ATOM    962  N   ARG A 280      13.147 -74.370  13.047  1.00 48.14           N  
ATOM    963  CA  ARG A 280      11.710 -74.117  13.055  1.00 58.89           C  
ATOM    964  C   ARG A 280      10.923 -75.092  13.939  1.00 52.70           C  
ATOM    965  O   ARG A 280      10.036 -74.665  14.704  1.00 52.17           O  
ATOM    966  CB  ARG A 280      11.138 -74.155  11.639  1.00 57.32           C  
ATOM    967  CG  ARG A 280       9.715 -73.577  11.580  1.00 56.33           C  
ATOM    968  CD  ARG A 280       9.126 -73.567  10.143  1.00 63.70           C  
ATOM    969  NE  ARG A 280       8.853 -74.935   9.721  1.00 55.22           N  
ATOM    970  CZ  ARG A 280       7.731 -75.594   9.984  1.00 67.54           C  
ATOM    971  NH1 ARG A 280       6.762 -75.008  10.646  1.00 59.02           N  
ATOM    972  NH2 ARG A 280       7.600 -76.848   9.577  1.00 66.23           N  
ATOM    973  N   LYS A 281      11.201 -76.396  13.832  1.00 54.65           N  
ATOM    974  CA  LYS A 281      10.432 -77.371  14.597  1.00 62.44           C  
ATOM    975  C   LYS A 281      11.242 -78.154  15.578  1.00 62.36           C  
ATOM    976  O   LYS A 281      10.673 -78.708  16.514  1.00 67.68           O  
ATOM    977  CB  LYS A 281       9.764 -78.405  13.690  1.00 57.52           C  
ATOM    978  CG  LYS A 281       8.685 -77.813  12.831  1.00 81.87           C  
ATOM    979  CD  LYS A 281       8.299 -78.751  11.704  1.00 99.03           C  
ATOM    980  CE  LYS A 281       7.863 -80.127  12.222  1.00100.30           C  
ATOM    981  NZ  LYS A 281       7.282 -80.907  11.073  1.00107.35           N  
ATOM    982  N   SER A 282      12.542 -78.247  15.387  1.00 54.06           N  
ATOM    983  CA  SER A 282      13.388 -79.105  16.192  1.00 54.65           C  
ATOM    984  C   SER A 282      14.277 -78.295  17.112  1.00 64.10           C  
ATOM    985  O   SER A 282      14.809 -77.261  16.721  1.00 66.66           O  
ATOM    986  CB  SER A 282      14.242 -79.995  15.302  1.00 57.75           C  
ATOM    987  OG  SER A 282      15.080 -80.787  16.125  1.00 59.86           O  
ATOM    988  N   ASP A 283      14.435 -78.783  18.330  1.00 49.12           N  
ATOM    989  CA  ASP A 283      15.352 -78.172  19.281  1.00 60.71           C  
ATOM    990  C   ASP A 283      16.510 -79.076  19.632  1.00 55.06           C  
ATOM    991  O   ASP A 283      17.248 -78.768  20.577  1.00 60.86           O  
ATOM    992  CB  ASP A 283      14.644 -77.813  20.578  1.00 67.78           C  
ATOM    993  CG  ASP A 283      13.752 -76.604  20.432  1.00 78.49           C  
ATOM    994  OD1 ASP A 283      14.038 -75.667  19.606  1.00 77.54           O  
ATOM    995  OD2 ASP A 283      12.754 -76.593  21.193  1.00 82.75           O  
ATOM    996  N   THR A 284      16.706 -80.163  18.876  1.00 55.02           N  
ATOM    997  CA  THR A 284      17.748 -81.133  19.161  1.00 55.79           C  
ATOM    998  C   THR A 284      18.717 -81.285  18.022  1.00 48.32           C  
ATOM    999  O   THR A 284      19.758 -81.958  18.190  1.00 57.73           O  
ATOM   1000  CB  THR A 284      17.156 -82.531  19.453  1.00 53.47           C  
ATOM   1001  OG1 THR A 284      16.441 -82.983  18.304  1.00 58.34           O  
ATOM   1002  CG2 THR A 284      16.237 -82.468  20.668  1.00 58.98           C  
ATOM   1003  N   GLN A 285      18.390 -80.734  16.857  1.00 49.77           N  
ATOM   1004  CA  GLN A 285      19.317 -80.778  15.739  1.00 51.55           C  
ATOM   1005  C   GLN A 285      20.534 -79.939  16.018  1.00 56.03           C  
ATOM   1006  O   GLN A 285      20.470 -78.900  16.677  1.00 54.23           O  
ATOM   1007  CB  GLN A 285      18.623 -80.317  14.475  1.00 55.89           C  
ATOM   1008  CG  GLN A 285      18.378 -81.441  13.509  1.00 55.87           C  
ATOM   1009  CD  GLN A 285      17.482 -81.041  12.373  1.00 57.23           C  
ATOM   1010  OE1 GLN A 285      17.878 -80.275  11.505  1.00 57.55           O  
ATOM   1011  NE2 GLN A 285      16.293 -81.629  12.313  1.00 66.88           N  
ATOM   1012  N   ASN A 286      21.651 -80.461  15.585  1.00 64.80           N  
ATOM   1013  CA  ASN A 286      22.933 -79.774  15.530  1.00 62.42           C  
ATOM   1014  C   ASN A 286      23.643 -80.384  14.326  1.00 46.99           C  
ATOM   1015  O   ASN A 286      24.601 -81.174  14.473  1.00 53.06           O  
ATOM   1016  CB  ASN A 286      23.770 -79.940  16.789  1.00 57.38           C  
ATOM   1017  CG  ASN A 286      24.764 -78.833  16.932  1.00 55.04           C  
ATOM   1018  OD1 ASN A 286      24.754 -77.866  16.160  1.00 69.75           O  
ATOM   1019  ND2 ASN A 286      25.655 -78.972  17.896  1.00 67.47           N  
ATOM   1020  N   LEU A 287      23.193 -79.986  13.134  1.00 52.29           N  
ATOM   1021  CA  LEU A 287      23.624 -80.693  11.924  1.00 43.29           C  
ATOM   1022  C   LEU A 287      25.114 -80.596  11.639  1.00 57.56           C  
ATOM   1023  O   LEU A 287      25.675 -81.497  11.003  1.00 65.09           O  
ATOM   1024  CB  LEU A 287      22.918 -80.153  10.699  1.00 55.29           C  
ATOM   1025  CG  LEU A 287      21.433 -80.200  10.685  1.00 55.41           C  
ATOM   1026  CD1 LEU A 287      20.937 -79.473   9.428  1.00 62.55           C  
ATOM   1027  CD2 LEU A 287      21.020 -81.647  10.681  1.00 76.58           C  
ATOM   1028  N   LEU A 288      25.766 -79.484  11.989  1.00 64.97           N  
ATOM   1029  CA  LEU A 288      27.138 -79.300  11.534  1.00 57.99           C  
ATOM   1030  C   LEU A 288      28.163 -79.739  12.544  1.00 56.99           C  
ATOM   1031  O   LEU A 288      29.342 -79.643  12.254  1.00 51.40           O  
ATOM   1032  CB  LEU A 288      27.410 -77.837  11.184  1.00 49.23           C  
ATOM   1033  CG  LEU A 288      26.557 -77.364  10.008  1.00 56.45           C  
ATOM   1034  CD1 LEU A 288      26.590 -75.930   9.908  1.00 56.44           C  
ATOM   1035  CD2 LEU A 288      27.124 -77.972   8.732  1.00 67.75           C  
ATOM   1036  N   TYR A 289      27.751 -80.318  13.664  1.00 62.65           N  
ATOM   1037  CA  TYR A 289      28.683 -80.548  14.769  1.00 71.77           C  
ATOM   1038  C   TYR A 289      29.931 -81.340  14.337  1.00 79.98           C  
ATOM   1039  O   TYR A 289      31.067 -80.975  14.675  1.00 86.15           O  
ATOM   1040  CB  TYR A 289      27.959 -81.262  15.934  1.00 73.84           C  
ATOM   1041  CG  TYR A 289      28.840 -81.431  17.157  1.00 78.01           C  
ATOM   1042  CD1 TYR A 289      29.039 -80.373  18.042  1.00 83.29           C  
ATOM   1043  CD2 TYR A 289      29.483 -82.633  17.424  1.00 72.42           C  
ATOM   1044  CE1 TYR A 289      29.863 -80.509  19.159  1.00 72.33           C  
ATOM   1045  CE2 TYR A 289      30.304 -82.777  18.528  1.00 76.19           C  
ATOM   1046  CZ  TYR A 289      30.493 -81.713  19.398  1.00 70.50           C  
ATOM   1047  OH  TYR A 289      31.301 -81.841  20.507  1.00 87.26           O  
ATOM   1048  N   ASN A 290      29.757 -82.415  13.583  1.00 71.05           N  
ATOM   1049  CA  ASN A 290      30.904 -83.213  13.187  1.00 69.87           C  
ATOM   1050  C   ASN A 290      31.328 -82.930  11.755  1.00 67.31           C  
ATOM   1051  O   ASN A 290      32.012 -83.750  11.149  1.00 70.42           O  
ATOM   1052  CB  ASN A 290      30.597 -84.693  13.394  1.00 80.97           C  
ATOM   1053  CG  ASN A 290      30.951 -85.173  14.810  1.00 80.79           C  
ATOM   1054  OD1 ASN A 290      30.106 -85.757  15.527  1.00100.66           O  
ATOM   1055  ND2 ASN A 290      32.203 -84.926  15.222  1.00 75.92           N  
ATOM   1056  N   VAL A 291      30.944 -81.785  11.207  1.00 60.30           N  
ATOM   1057  CA  VAL A 291      31.121 -81.468   9.790  1.00 58.39           C  
ATOM   1058  C   VAL A 291      32.216 -80.413   9.643  1.00 62.83           C  
ATOM   1059  O   VAL A 291      32.191 -79.389  10.334  1.00 70.68           O  
ATOM   1060  CB  VAL A 291      29.799 -80.956   9.189  1.00 59.06           C  
ATOM   1061  CG1 VAL A 291      29.973 -80.536   7.746  1.00 59.82           C  
ATOM   1062  CG2 VAL A 291      28.667 -81.995   9.357  1.00 67.08           C  
ATOM   1063  N   SER A 292      33.213 -80.689   8.810  1.00 58.75           N  
ATOM   1064  CA  SER A 292      34.230 -79.687   8.497  1.00 68.86           C  
ATOM   1065  C   SER A 292      33.695 -78.671   7.483  1.00 61.99           C  
ATOM   1066  O   SER A 292      33.256 -79.058   6.402  1.00 64.72           O  
ATOM   1067  CB  SER A 292      35.486 -80.368   7.961  1.00 58.07           C  
ATOM   1068  OG  SER A 292      36.302 -79.434   7.240  1.00 88.42           O  
ATOM   1069  N   THR A 293      33.747 -77.383   7.818  1.00 59.67           N  
ATOM   1070  CA  THR A 293      33.175 -76.312   7.015  1.00 59.01           C  
ATOM   1071  C   THR A 293      34.214 -75.527   6.237  1.00 48.40           C  
ATOM   1072  O   THR A 293      33.868 -74.519   5.608  1.00 49.61           O  
ATOM   1073  CB  THR A 293      32.397 -75.361   7.920  1.00 45.37           C  
ATOM   1074  OG1 THR A 293      33.207 -75.041   9.065  1.00 58.33           O  
ATOM   1075  CG2 THR A 293      31.155 -76.025   8.380  1.00 53.41           C  
ATOM   1076  N   GLY A 294      35.460 -75.964   6.249  1.00 54.29           N  
ATOM   1077  CA  GLY A 294      36.493 -75.224   5.546  1.00 57.75           C  
ATOM   1078  C   GLY A 294      36.622 -73.808   6.069  1.00 59.68           C  
ATOM   1079  O   GLY A 294      36.693 -73.580   7.278  1.00 51.09           O  
ATOM   1080  N   ARG A 295      36.629 -72.837   5.154  1.00 52.56           N  
ATOM   1081  CA  ARG A 295      36.691 -71.430   5.522  1.00 56.19           C  
ATOM   1082  C   ARG A 295      35.329 -70.772   5.497  1.00 41.95           C  
ATOM   1083  O   ARG A 295      35.252 -69.544   5.434  1.00 51.17           O  
ATOM   1084  CB  ARG A 295      37.642 -70.676   4.596  1.00 59.25           C  
ATOM   1085  CG  ARG A 295      39.090 -71.100   4.800  1.00 58.20           C  
ATOM   1086  CD  ARG A 295      40.077 -70.367   3.914  1.00 56.84           C  
ATOM   1087  NE  ARG A 295      41.432 -70.730   4.328  1.00 56.79           N  
ATOM   1088  CZ  ARG A 295      42.541 -70.357   3.706  1.00 58.68           C  
ATOM   1089  NH1 ARG A 295      42.495 -69.600   2.612  1.00 61.34           N  
ATOM   1090  NH2 ARG A 295      43.698 -70.751   4.190  1.00 61.99           N  
ATOM   1091  N   ALA A 296      34.255 -71.557   5.530  1.00 45.62           N  
ATOM   1092  CA  ALA A 296      32.931 -70.984   5.493  1.00 40.96           C  
ATOM   1093  C   ALA A 296      32.487 -70.550   6.889  1.00 41.80           C  
ATOM   1094  O   ALA A 296      32.967 -71.060   7.905  1.00 45.43           O  
ATOM   1095  CB  ALA A 296      31.971 -71.992   4.897  1.00 42.38           C  
ATOM   1096  N   MET A 297      31.642 -69.528   6.912  1.00 45.73           N  
ATOM   1097  CA  MET A 297      30.924 -69.067   8.081  1.00 46.77           C  
ATOM   1098  C   MET A 297      29.651 -69.882   8.244  1.00 50.98           C  
ATOM   1099  O   MET A 297      29.113 -70.386   7.257  1.00 45.54           O  
ATOM   1100  CB  MET A 297      30.550 -67.588   7.903  1.00 39.94           C  
ATOM   1101  CG  MET A 297      31.750 -66.722   7.629  1.00 47.09           C  
ATOM   1102  SD  MET A 297      31.259 -65.093   7.089  1.00 55.16           S  
ATOM   1103  CE  MET A 297      31.546 -65.290   5.323  1.00 47.00           C  
ATOM   1104  N   VAL A 298      29.155 -69.973   9.486  1.00 43.63           N  
ATOM   1105  CA  VAL A 298      27.944 -70.717   9.795  1.00 51.07           C  
ATOM   1106  C   VAL A 298      26.957 -69.785  10.482  1.00 43.03           C  
ATOM   1107  O   VAL A 298      27.331 -69.034  11.393  1.00 49.50           O  
ATOM   1108  CB  VAL A 298      28.266 -71.943  10.668  1.00 48.83           C  
ATOM   1109  CG1 VAL A 298      26.995 -72.679  11.082  1.00 43.23           C  
ATOM   1110  CG2 VAL A 298      29.218 -72.858   9.926  1.00 47.61           C  
ATOM   1111  N   ALA A 299      25.707 -69.810  10.018  1.00 42.90           N  
ATOM   1112  CA  ALA A 299      24.627 -69.052  10.636  1.00 42.72           C  
ATOM   1113  C   ALA A 299      23.538 -70.001  11.142  1.00 45.76           C  
ATOM   1114  O   ALA A 299      22.835 -70.614  10.331  1.00 44.80           O  
ATOM   1115  CB  ALA A 299      24.023 -68.064   9.633  1.00 39.94           C  
ATOM   1116  N   GLN A 300      23.353 -70.082  12.462  1.00 43.84           N  
ATOM   1117  CA  GLN A 300      22.377 -71.020  13.015  1.00 50.19           C  
ATOM   1118  C   GLN A 300      22.026 -70.568  14.422  1.00 52.78           C  
ATOM   1119  O   GLN A 300      22.538 -69.558  14.921  1.00 44.92           O  
ATOM   1120  CB  GLN A 300      22.921 -72.451  12.954  1.00 45.92           C  
ATOM   1121  CG  GLN A 300      24.195 -72.703  13.740  1.00 46.77           C  
ATOM   1122  CD  GLN A 300      24.853 -74.000  13.418  1.00 48.48           C  
ATOM   1123  OE1 GLN A 300      24.524 -74.643  12.452  1.00 53.54           O  
ATOM   1124  NE2 GLN A 300      25.838 -74.367  14.216  1.00 46.00           N  
ATOM   1125  N   SER A 301      21.118 -71.305  15.048  1.00 44.28           N  
ATOM   1126  CA  SER A 301      20.670 -70.989  16.391  1.00 40.22           C  
ATOM   1127  C   SER A 301      21.295 -71.877  17.460  1.00 42.69           C  
ATOM   1128  O   SER A 301      21.061 -71.613  18.649  1.00 49.80           O  
ATOM   1129  CB  SER A 301      19.137 -71.097  16.506  1.00 42.35           C  
ATOM   1130  OG  SER A 301      18.504 -70.163  15.666  1.00 54.21           O  
ATOM   1131  N   THR A 302      22.043 -72.924  17.091  1.00 41.67           N  
ATOM   1132  CA  THR A 302      22.661 -73.821  18.079  1.00 42.70           C  
ATOM   1133  C   THR A 302      24.163 -73.926  17.889  1.00 43.11           C  
ATOM   1134  O   THR A 302      24.639 -74.200  16.785  1.00 46.78           O  
ATOM   1135  CB  THR A 302      22.049 -75.209  18.012  1.00 54.69           C  
ATOM   1136  OG1 THR A 302      20.677 -75.124  18.419  1.00 50.94           O  
ATOM   1137  CG2 THR A 302      22.762 -76.219  18.917  1.00 51.15           C  
ATOM   1138  N   PHE A 303      24.908 -73.676  18.966  1.00 40.27           N  
ATOM   1139  CA  PHE A 303      26.347 -73.792  18.923  1.00 39.94           C  
ATOM   1140  C   PHE A 303      26.857 -74.324  20.246  1.00 45.00           C  
ATOM   1141  O   PHE A 303      26.459 -73.825  21.295  1.00 52.78           O  
ATOM   1142  CB  PHE A 303      27.087 -72.450  18.722  1.00 45.68           C  
ATOM   1143  CG  PHE A 303      27.011 -71.871  17.362  1.00 39.94           C  
ATOM   1144  CD1 PHE A 303      27.936 -72.172  16.422  1.00 39.94           C  
ATOM   1145  CD2 PHE A 303      26.051 -70.942  17.079  1.00 41.97           C  
ATOM   1146  CE1 PHE A 303      27.886 -71.607  15.181  1.00 42.65           C  
ATOM   1147  CE2 PHE A 303      26.005 -70.338  15.838  1.00 39.94           C  
ATOM   1148  CZ  PHE A 303      26.941 -70.696  14.890  1.00 39.94           C  
ATOM   1149  N   TYR A 304      27.781 -75.275  20.209  1.00 50.88           N  
ATOM   1150  CA  TYR A 304      28.648 -75.565  21.344  1.00 54.46           C  
ATOM   1151  C   TYR A 304      29.913 -74.743  21.200  1.00 53.89           C  
ATOM   1152  O   TYR A 304      30.254 -74.286  20.114  1.00 57.65           O  
ATOM   1153  CB  TYR A 304      28.988 -77.052  21.423  1.00 55.35           C  
ATOM   1154  CG  TYR A 304      27.863 -77.847  22.006  1.00 54.19           C  
ATOM   1155  CD1 TYR A 304      27.743 -78.047  23.369  1.00 60.33           C  
ATOM   1156  CD2 TYR A 304      26.878 -78.373  21.190  1.00 53.22           C  
ATOM   1157  CE1 TYR A 304      26.692 -78.752  23.878  1.00 54.76           C  
ATOM   1158  CE2 TYR A 304      25.840 -79.108  21.706  1.00 55.32           C  
ATOM   1159  CZ  TYR A 304      25.737 -79.287  23.029  1.00 61.08           C  
ATOM   1160  OH  TYR A 304      24.664 -79.995  23.518  1.00 58.92           O  
ATOM   1161  N   THR A 305      30.628 -74.577  22.305  1.00 59.44           N  
ATOM   1162  CA  THR A 305      31.828 -73.738  22.295  1.00 61.10           C  
ATOM   1163  C   THR A 305      32.845 -74.198  21.252  1.00 57.49           C  
ATOM   1164  O   THR A 305      33.423 -73.368  20.527  1.00 59.57           O  
ATOM   1165  CB  THR A 305      32.475 -73.724  23.677  1.00 64.18           C  
ATOM   1166  OG1 THR A 305      31.878 -72.717  24.473  1.00 74.19           O  
ATOM   1167  CG2 THR A 305      33.936 -73.430  23.545  1.00 78.44           C  
ATOM   1168  N   VAL A 306      33.060 -75.510  21.130  1.00 70.71           N  
ATOM   1169  CA  VAL A 306      34.017 -75.976  20.136  1.00 69.51           C  
ATOM   1170  C   VAL A 306      33.643 -75.580  18.712  1.00 69.07           C  
ATOM   1171  O   VAL A 306      34.477 -75.704  17.815  1.00 74.29           O  
ATOM   1172  CB  VAL A 306      34.192 -77.513  20.211  1.00 84.49           C  
ATOM   1173  CG1 VAL A 306      34.774 -77.921  21.556  1.00 96.33           C  
ATOM   1174  CG2 VAL A 306      32.838 -78.188  19.925  1.00 81.77           C  
ATOM   1175  N   GLN A 307      32.386 -75.263  18.444  1.00 61.28           N  
ATOM   1176  CA  GLN A 307      32.028 -74.928  17.076  1.00 64.73           C  
ATOM   1177  C   GLN A 307      31.839 -73.443  16.833  1.00 56.85           C  
ATOM   1178  O   GLN A 307      31.920 -73.048  15.669  1.00 52.87           O  
ATOM   1179  CB  GLN A 307      30.771 -75.680  16.592  1.00 64.71           C  
ATOM   1180  CG  GLN A 307      29.519 -75.613  17.403  1.00 70.44           C  
ATOM   1181  CD  GLN A 307      28.443 -76.621  16.947  1.00 62.07           C  
ATOM   1182  OE1 GLN A 307      27.721 -77.124  17.767  1.00 58.68           O  
ATOM   1183  NE2 GLN A 307      28.350 -76.901  15.659  1.00 59.77           N  
ATOM   1184  N   TYR A 308      31.658 -72.614  17.879  1.00 45.16           N  
ATOM   1185  CA  TYR A 308      31.419 -71.177  17.717  1.00 56.90           C  
ATOM   1186  C   TYR A 308      32.769 -70.462  17.553  1.00 51.47           C  
ATOM   1187  O   TYR A 308      33.642 -70.582  18.434  1.00 57.94           O  
ATOM   1188  CB  TYR A 308      30.652 -70.578  18.908  1.00 49.58           C  
ATOM   1189  CG  TYR A 308      30.260 -69.117  18.698  1.00 44.99           C  
ATOM   1190  CD1 TYR A 308      29.452 -68.755  17.604  1.00 45.97           C  
ATOM   1191  CD2 TYR A 308      30.707 -68.103  19.537  1.00 55.33           C  
ATOM   1192  CE1 TYR A 308      29.122 -67.436  17.339  1.00 56.31           C  
ATOM   1193  CE2 TYR A 308      30.364 -66.785  19.303  1.00 52.26           C  
ATOM   1194  CZ  TYR A 308      29.551 -66.441  18.203  1.00 62.70           C  
ATOM   1195  OH  TYR A 308      29.148 -65.109  17.929  1.00 64.33           O  
ATOM   1196  N   ARG A 309      32.951 -69.769  16.390  1.00 50.68           N  
ATOM   1197  CA  ARG A 309      34.042 -68.850  16.087  1.00 52.90           C  
ATOM   1198  C   ARG A 309      33.542 -67.421  16.220  1.00 51.23           C  
ATOM   1199  O   ARG A 309      32.864 -66.918  15.306  1.00 47.86           O  
ATOM   1200  CB  ARG A 309      34.551 -69.089  14.665  1.00 47.77           C  
ATOM   1201  CG  ARG A 309      35.455 -70.325  14.403  1.00 43.04           C  
ATOM   1202  CD  ARG A 309      34.656 -71.545  14.132  1.00 52.45           C  
ATOM   1203  NE  ARG A 309      33.588 -71.391  13.158  1.00 52.09           N  
ATOM   1204  CZ  ARG A 309      33.728 -71.595  11.844  1.00 46.65           C  
ATOM   1205  NH1 ARG A 309      34.917 -71.922  11.340  1.00 47.56           N  
ATOM   1206  NH2 ARG A 309      32.674 -71.449  11.020  1.00 45.56           N  
ATOM   1207  N   PRO A 310      33.857 -66.701  17.284  1.00 56.04           N  
ATOM   1208  CA  PRO A 310      33.287 -65.345  17.446  1.00 52.19           C  
ATOM   1209  C   PRO A 310      33.839 -64.326  16.461  1.00 50.86           C  
ATOM   1210  O   PRO A 310      35.008 -64.384  16.074  1.00 52.83           O  
ATOM   1211  CB  PRO A 310      33.662 -64.956  18.872  1.00 55.45           C  
ATOM   1212  CG  PRO A 310      34.626 -65.957  19.323  1.00 56.52           C  
ATOM   1213  CD  PRO A 310      34.584 -67.154  18.463  1.00 48.60           C  
ATOM   1214  N   GLY A 311      32.984 -63.372  16.064  1.00 50.39           N  
ATOM   1215  CA  GLY A 311      33.299 -62.455  14.966  1.00 53.10           C  
ATOM   1216  C   GLY A 311      33.273 -63.067  13.568  1.00 59.74           C  
ATOM   1217  O   GLY A 311      33.612 -62.392  12.585  1.00 45.28           O  
ATOM   1218  N   PHE A 312      32.932 -64.355  13.442  1.00 49.22           N  
ATOM   1219  CA  PHE A 312      32.984 -65.033  12.156  1.00 45.53           C  
ATOM   1220  C   PHE A 312      31.705 -65.826  11.890  1.00 50.92           C  
ATOM   1221  O   PHE A 312      31.031 -65.577  10.883  1.00 47.85           O  
ATOM   1222  CB  PHE A 312      34.212 -65.903  12.140  1.00 50.11           C  
ATOM   1223  CG  PHE A 312      34.498 -66.518  10.828  1.00 51.65           C  
ATOM   1224  CD1 PHE A 312      34.931 -65.751   9.760  1.00 47.14           C  
ATOM   1225  CD2 PHE A 312      34.380 -67.866  10.661  1.00 50.56           C  
ATOM   1226  CE1 PHE A 312      35.229 -66.308   8.549  1.00 53.57           C  
ATOM   1227  CE2 PHE A 312      34.692 -68.457   9.420  1.00 53.10           C  
ATOM   1228  CZ  PHE A 312      35.116 -67.662   8.371  1.00 52.85           C  
ATOM   1229  N   ASP A 313      31.322 -66.717  12.807  1.00 48.17           N  
ATOM   1230  CA  ASP A 313      29.988 -67.313  12.776  1.00 45.86           C  
ATOM   1231  C   ASP A 313      28.927 -66.304  13.202  1.00 45.38           C  
ATOM   1232  O   ASP A 313      29.225 -65.294  13.804  1.00 48.35           O  
ATOM   1233  CB  ASP A 313      29.949 -68.522  13.684  1.00 48.20           C  
ATOM   1234  CG  ASP A 313      30.730 -69.715  13.111  1.00 50.66           C  
ATOM   1235  OD1 ASP A 313      30.749 -69.943  11.885  1.00 50.14           O  
ATOM   1236  OD2 ASP A 313      31.314 -70.453  13.901  1.00 47.24           O  
ATOM   1237  N   LEU A 314      27.671 -66.617  12.910  1.00 46.02           N  
ATOM   1238  CA  LEU A 314      26.544 -65.771  13.251  1.00 39.94           C  
ATOM   1239  C   LEU A 314      25.526 -66.592  14.029  1.00 50.15           C  
ATOM   1240  O   LEU A 314      25.086 -67.645  13.540  1.00 40.35           O  
ATOM   1241  CB  LEU A 314      25.847 -65.231  12.025  1.00 42.43           C  
ATOM   1242  CG  LEU A 314      26.626 -64.412  11.027  1.00 44.96           C  
ATOM   1243  CD1 LEU A 314      27.422 -65.226  10.053  1.00 48.27           C  
ATOM   1244  CD2 LEU A 314      25.718 -63.518  10.223  1.00 46.42           C  
ATOM   1245  N   VAL A 315      25.120 -66.090  15.199  1.00 43.03           N  
ATOM   1246  CA  VAL A 315      23.981 -66.620  15.928  1.00 42.11           C  
ATOM   1247  C   VAL A 315      22.738 -65.907  15.430  1.00 58.39           C  
ATOM   1248  O   VAL A 315      22.687 -64.683  15.482  1.00 47.54           O  
ATOM   1249  CB  VAL A 315      24.163 -66.430  17.443  1.00 42.05           C  
ATOM   1250  CG1 VAL A 315      23.039 -67.120  18.233  1.00 45.33           C  
ATOM   1251  CG2 VAL A 315      25.487 -67.001  17.911  1.00 46.81           C  
ATOM   1252  N   VAL A 316      21.734 -66.655  14.946  1.00 52.58           N  
ATOM   1253  CA  VAL A 316      20.535 -66.044  14.378  1.00 46.59           C  
ATOM   1254  C   VAL A 316      19.262 -66.564  15.078  1.00 45.91           C  
ATOM   1255  O   VAL A 316      19.283 -67.476  15.890  1.00 45.18           O  
ATOM   1256  CB  VAL A 316      20.401 -66.287  12.849  1.00 50.47           C  
ATOM   1257  CG1 VAL A 316      21.630 -65.897  12.107  1.00 49.67           C  
ATOM   1258  CG2 VAL A 316      20.066 -67.769  12.556  1.00 52.30           C  
ATOM   1259  N   SER A 317      18.190 -65.977  14.743  1.00 42.15           N  
ATOM   1260  CA  SER A 317      16.885 -66.261  15.285  1.00 52.39           C  
ATOM   1261  C   SER A 317      16.236 -67.495  14.625  1.00 49.28           C  
ATOM   1262  O   SER A 317      16.476 -67.797  13.452  1.00 47.92           O  
ATOM   1263  CB  SER A 317      15.998 -65.050  15.057  1.00 50.55           C  
ATOM   1264  OG  SER A 317      14.647 -65.456  15.229  1.00 55.11           O  
ATOM   1265  N   PRO A 318      15.371 -68.204  15.335  1.00 57.23           N  
ATOM   1266  CA  PRO A 318      14.557 -69.230  14.662  1.00 47.74           C  
ATOM   1267  C   PRO A 318      13.546 -68.641  13.696  1.00 56.10           C  
ATOM   1268  O   PRO A 318      13.024 -67.546  13.888  1.00 48.51           O  
ATOM   1269  CB  PRO A 318      13.854 -69.940  15.825  1.00 48.89           C  
ATOM   1270  CG  PRO A 318      13.882 -69.007  16.945  1.00 62.55           C  
ATOM   1271  CD  PRO A 318      15.148 -68.205  16.802  1.00 51.53           C  
ATOM   1272  N   LEU A 319      13.228 -69.401  12.658  1.00 54.66           N  
ATOM   1273  CA  LEU A 319      12.293 -68.936  11.636  1.00 51.62           C  
ATOM   1274  C   LEU A 319      10.890 -69.323  12.084  1.00 61.95           C  
ATOM   1275  O   LEU A 319      10.439 -70.450  11.882  1.00 69.44           O  
ATOM   1276  CB  LEU A 319      12.594 -69.523  10.262  1.00 62.88           C  
ATOM   1277  CG  LEU A 319      11.508 -69.257   9.215  1.00 63.01           C  
ATOM   1278  CD1 LEU A 319      11.291 -67.770   8.966  1.00 65.56           C  
ATOM   1279  CD2 LEU A 319      11.910 -69.926   7.926  1.00 80.17           C  
ATOM   1280  N   VAL A 320      10.169 -68.388  12.669  1.00 64.90           N  
ATOM   1281  CA  VAL A 320       8.831 -68.698  13.138  1.00 58.41           C  
ATOM   1282  C   VAL A 320       7.788 -68.476  12.066  1.00 75.07           C  
ATOM   1283  O   VAL A 320       7.018 -69.391  11.762  1.00 77.58           O  
ATOM   1284  CB  VAL A 320       8.510 -67.907  14.411  1.00 62.29           C  
ATOM   1285  CG1 VAL A 320       7.095 -68.159  14.836  1.00 70.31           C  
ATOM   1286  CG2 VAL A 320       9.494 -68.333  15.490  1.00 70.01           C  
ATOM   1287  N   HIS A 321       7.755 -67.298  11.457  1.00 61.52           N  
ATOM   1288  CA  HIS A 321       6.671 -66.999  10.525  1.00 77.27           C  
ATOM   1289  C   HIS A 321       7.046 -67.326   9.079  1.00 81.19           C  
ATOM   1290  O   HIS A 321       7.004 -66.499   8.167  1.00 90.29           O  
ATOM   1291  CB  HIS A 321       6.271 -65.548  10.691  1.00 84.34           C  
ATOM   1292  CG  HIS A 321       5.710 -65.248  12.045  1.00 83.21           C  
ATOM   1293  ND1 HIS A 321       4.456 -65.663  12.430  1.00 80.38           N  
ATOM   1294  CD2 HIS A 321       6.252 -64.633  13.123  1.00 79.93           C  
ATOM   1295  CE1 HIS A 321       4.235 -65.284  13.677  1.00 80.78           C  
ATOM   1296  NE2 HIS A 321       5.309 -64.656  14.122  1.00 82.40           N  
ATOM   1297  N   ALA A 322       7.370 -68.593   8.869  1.00 82.15           N  
ATOM   1298  CA  ALA A 322       7.677 -69.092   7.536  1.00 84.57           C  
ATOM   1299  C   ALA A 322       6.405 -69.144   6.710  1.00 81.57           C  
ATOM   1300  O   ALA A 322       5.391 -69.681   7.148  1.00 91.04           O  
ATOM   1301  CB  ALA A 322       8.334 -70.476   7.614  1.00 91.10           C  
ATOM   1302  N   MET A 323       6.455 -68.564   5.522  1.00 80.78           N  
ATOM   1303  CA  MET A 323       5.313 -68.535   4.601  1.00 91.86           C  
ATOM   1304  C   MET A 323       4.058 -67.984   5.282  1.00 79.64           C  
ATOM   1305  O   MET A 323       2.931 -68.368   4.962  1.00 78.64           O  
ATOM   1306  CB  MET A 323       5.026 -69.921   4.004  1.00 90.04           C  
ATOM   1307  CG  MET A 323       6.112 -70.513   3.132  1.00 81.57           C  
ATOM   1308  SD  MET A 323       6.727 -69.355   1.883  1.00 96.24           S  
ATOM   1309  CE  MET A 323       5.248 -68.950   0.949  1.00 84.81           C  
ATOM   1310  N   SER A 324       4.244 -67.076   6.228  1.00 92.15           N  
ATOM   1311  CA  SER A 324       3.139 -66.340   6.830  1.00 98.13           C  
ATOM   1312  C   SER A 324       3.622 -64.922   7.140  1.00 97.01           C  
ATOM   1313  O   SER A 324       4.802 -64.590   6.960  1.00103.44           O  
ATOM   1314  CB  SER A 324       2.617 -67.027   8.112  1.00 99.27           C  
ATOM   1315  OG  SER A 324       3.498 -66.833   9.209  1.00107.63           O  
ATOM   1316  N   GLU A 325       2.688 -64.074   7.607  1.00 88.32           N  
ATOM   1317  CA  GLU A 325       2.990 -62.751   8.127  1.00 86.42           C  
ATOM   1318  C   GLU A 325       2.514 -62.684   9.581  1.00 86.79           C  
ATOM   1319  O   GLU A 325       1.450 -63.232   9.898  1.00 80.84           O  
ATOM   1320  CB  GLU A 325       2.319 -61.667   7.278  1.00 69.19           C  
ATOM   1321  N   PRO A 326       3.295 -62.089  10.496  1.00 94.60           N  
ATOM   1322  CA  PRO A 326       2.802 -61.870  11.873  1.00 84.62           C  
ATOM   1323  C   PRO A 326       1.702 -60.819  11.911  1.00 88.80           C  
ATOM   1324  O   PRO A 326       1.655 -59.897  11.090  1.00 89.17           O  
ATOM   1325  CB  PRO A 326       4.042 -61.385  12.644  1.00 88.13           C  
ATOM   1326  CG  PRO A 326       4.968 -60.790  11.562  1.00 86.31           C  
ATOM   1327  CD  PRO A 326       4.710 -61.672  10.330  1.00 96.39           C  
ATOM   1328  N   ASN A 327       0.820 -60.951  12.891  1.00 85.45           N  
ATOM   1329  CA  ASN A 327      -0.270 -59.997  13.078  1.00 92.09           C  
ATOM   1330  C   ASN A 327       0.039 -59.048  14.230  1.00 81.28           C  
ATOM   1331  O   ASN A 327      -0.177 -59.375  15.403  1.00 70.01           O  
ATOM   1332  CB  ASN A 327      -1.589 -60.735  13.303  1.00 93.17           C  
ATOM   1333  CG  ASN A 327      -2.768 -59.790  13.408  1.00 91.91           C  
ATOM   1334  OD1 ASN A 327      -2.663 -58.605  13.053  1.00 87.86           O  
ATOM   1335  ND2 ASN A 327      -3.903 -60.314  13.853  1.00 95.05           N  
ATOM   1336  N   PHE A 328       0.444 -57.828  13.880  1.00 73.80           N  
ATOM   1337  CA  PHE A 328       0.787 -56.849  14.899  1.00 67.84           C  
ATOM   1338  C   PHE A 328      -0.383 -56.539  15.828  1.00 79.10           C  
ATOM   1339  O   PHE A 328      -0.158 -56.022  16.932  1.00 76.92           O  
ATOM   1340  CB  PHE A 328       1.280 -55.535  14.270  1.00 92.39           C  
ATOM   1341  CG  PHE A 328       2.638 -55.641  13.578  1.00102.63           C  
ATOM   1342  CD1 PHE A 328       3.347 -56.881  13.571  1.00 85.10           C  
ATOM   1343  CD2 PHE A 328       3.213 -54.511  12.946  1.00 83.54           C  
ATOM   1344  CE1 PHE A 328       4.593 -57.000  12.944  1.00 78.56           C  
ATOM   1345  CE2 PHE A 328       4.444 -54.615  12.310  1.00 84.93           C  
ATOM   1346  CZ  PHE A 328       5.157 -55.868  12.315  1.00 87.73           C  
ATOM   1347  N   MET A 329      -1.620 -56.859  15.417  1.00 83.60           N  
ATOM   1348  CA  MET A 329      -2.793 -56.588  16.241  1.00 84.07           C  
ATOM   1349  C   MET A 329      -2.985 -57.616  17.364  1.00 79.73           C  
ATOM   1350  O   MET A 329      -3.689 -57.321  18.336  1.00 76.16           O  
ATOM   1351  CB  MET A 329      -4.067 -56.532  15.376  1.00 86.66           C  
ATOM   1352  CG  MET A 329      -4.054 -55.546  14.195  1.00 87.97           C  
ATOM   1353  SD  MET A 329      -3.570 -53.820  14.517  1.00 89.86           S  
ATOM   1354  CE  MET A 329      -2.274 -53.621  13.280  1.00 87.50           C  
ATOM   1355  N   GLU A 330      -2.339 -58.792  17.285  1.00 83.76           N  
ATOM   1356  CA  GLU A 330      -2.326 -59.788  18.359  1.00 78.78           C  
ATOM   1357  C   GLU A 330      -1.258 -59.522  19.431  1.00 83.54           C  
ATOM   1358  O   GLU A 330      -1.171 -60.295  20.396  1.00 79.24           O  
ATOM   1359  CB  GLU A 330      -2.136 -61.199  17.751  1.00 71.75           C  
ATOM   1360  N   ILE A 331      -0.458 -58.464  19.285  1.00 74.20           N  
ATOM   1361  CA  ILE A 331       0.573 -58.098  20.248  1.00 66.85           C  
ATOM   1362  C   ILE A 331      -0.014 -57.219  21.343  1.00 61.78           C  
ATOM   1363  O   ILE A 331      -0.539 -56.141  21.052  1.00 59.31           O  
ATOM   1364  CB  ILE A 331       1.741 -57.354  19.585  1.00 70.04           C  
ATOM   1365  CG1 ILE A 331       2.424 -58.172  18.479  1.00 68.29           C  
ATOM   1366  CG2 ILE A 331       2.776 -56.980  20.671  1.00 63.87           C  
ATOM   1367  CD1 ILE A 331       3.547 -57.415  17.779  1.00 61.67           C  
ATOM   1368  N   PRO A 332       0.094 -57.599  22.612  1.00 49.95           N  
ATOM   1369  CA  PRO A 332      -0.485 -56.771  23.667  1.00 51.85           C  
ATOM   1370  C   PRO A 332       0.121 -55.376  23.666  1.00 52.99           C  
ATOM   1371  O   PRO A 332       1.289 -55.195  23.300  1.00 67.89           O  
ATOM   1372  CB  PRO A 332      -0.133 -57.528  24.953  1.00 44.85           C  
ATOM   1373  CG  PRO A 332       0.755 -58.621  24.579  1.00 60.79           C  
ATOM   1374  CD  PRO A 332       0.737 -58.823  23.124  1.00 57.41           C  
ATOM   1375  N   PRO A 333      -0.648 -54.365  24.065  1.00 56.84           N  
ATOM   1376  CA  PRO A 333      -0.080 -53.009  24.105  1.00 45.04           C  
ATOM   1377  C   PRO A 333       1.041 -52.925  25.118  1.00 58.17           C  
ATOM   1378  O   PRO A 333       1.086 -53.683  26.090  1.00 53.00           O  
ATOM   1379  CB  PRO A 333      -1.270 -52.117  24.514  1.00 48.04           C  
ATOM   1380  CG  PRO A 333      -2.189 -53.023  25.248  1.00 55.46           C  
ATOM   1381  CD  PRO A 333      -2.012 -54.408  24.639  1.00 52.48           C  
ATOM   1382  N   GLN A 334       1.947 -51.975  24.884  1.00 48.13           N  
ATOM   1383  CA  GLN A 334       3.103 -51.852  25.751  1.00 41.73           C  
ATOM   1384  C   GLN A 334       2.709 -51.228  27.067  1.00 51.18           C  
ATOM   1385  O   GLN A 334       3.367 -51.451  28.068  1.00 50.10           O  
ATOM   1386  CB  GLN A 334       4.191 -51.058  25.038  1.00 52.27           C  
ATOM   1387  CG  GLN A 334       4.699 -51.777  23.741  1.00 51.86           C  
ATOM   1388  CD  GLN A 334       5.736 -50.996  23.046  1.00 52.40           C  
ATOM   1389  OE1 GLN A 334       6.283 -50.062  23.619  1.00 48.09           O  
ATOM   1390  NE2 GLN A 334       5.994 -51.327  21.799  1.00 47.90           N  
ATOM   1391  N   VAL A 335       1.620 -50.477  27.105  1.00 52.90           N  
ATOM   1392  CA  VAL A 335       1.109 -49.889  28.346  1.00 45.71           C  
ATOM   1393  C   VAL A 335      -0.218 -50.572  28.658  1.00 55.08           C  
ATOM   1394  O   VAL A 335      -1.016 -50.786  27.740  1.00 55.34           O  
ATOM   1395  CB  VAL A 335       0.958 -48.369  28.218  1.00 56.06           C  
ATOM   1396  CG1 VAL A 335       0.380 -47.809  29.473  1.00 57.43           C  
ATOM   1397  CG2 VAL A 335       2.316 -47.731  27.861  1.00 57.35           C  
ATOM   1398  N   PRO A 336      -0.533 -50.889  29.920  1.00 56.31           N  
ATOM   1399  CA  PRO A 336       0.191 -50.598  31.183  1.00 59.30           C  
ATOM   1400  C   PRO A 336       1.508 -51.349  31.385  1.00 58.22           C  
ATOM   1401  O   PRO A 336       1.696 -52.463  30.891  1.00 53.26           O  
ATOM   1402  CB  PRO A 336      -0.810 -51.029  32.306  1.00 58.75           C  
ATOM   1403  CG  PRO A 336      -1.821 -51.865  31.606  1.00 69.05           C  
ATOM   1404  CD  PRO A 336      -1.885 -51.428  30.180  1.00 50.30           C  
ATOM   1405  N   VAL A 337       2.429 -50.733  32.129  1.00 46.89           N  
ATOM   1406  CA  VAL A 337       3.773 -51.290  32.256  1.00 55.08           C  
ATOM   1407  C   VAL A 337       3.725 -52.627  32.977  1.00 55.93           C  
ATOM   1408  O   VAL A 337       4.194 -53.640  32.448  1.00 52.82           O  
ATOM   1409  CB  VAL A 337       4.692 -50.292  32.970  1.00 50.90           C  
ATOM   1410  CG1 VAL A 337       6.088 -50.849  33.018  1.00 66.11           C  
ATOM   1411  CG2 VAL A 337       4.663 -48.954  32.223  1.00 70.86           C  
ATOM   1412  N   LYS A 338       3.120 -52.659  34.171  1.00 59.58           N  
ATOM   1413  CA  LYS A 338       3.069 -53.863  34.997  1.00 45.69           C  
ATOM   1414  C   LYS A 338       1.830 -54.676  34.665  1.00 54.75           C  
ATOM   1415  O   LYS A 338       0.708 -54.178  34.786  1.00 64.62           O  
ATOM   1416  CB  LYS A 338       3.018 -53.513  36.477  1.00 45.27           C  
ATOM   1417  CG  LYS A 338       4.223 -52.658  36.942  1.00 46.88           C  
ATOM   1418  CD  LYS A 338       5.456 -53.495  36.790  1.00 52.98           C  
ATOM   1419  CE  LYS A 338       6.717 -52.776  37.268  1.00 67.75           C  
ATOM   1420  NZ  LYS A 338       6.640 -52.444  38.728  1.00 57.94           N  
ATOM   1421  N   ARG A 339       2.023 -55.934  34.322  1.00 50.55           N  
ATOM   1422  CA  ARG A 339       0.979 -56.853  33.936  1.00 49.29           C  
ATOM   1423  C   ARG A 339       0.625 -57.701  35.162  1.00 57.17           C  
ATOM   1424  O   ARG A 339       1.073 -57.461  36.283  1.00 49.02           O  
ATOM   1425  CB  ARG A 339       1.463 -57.688  32.724  1.00 51.96           C  
ATOM   1426  CG  ARG A 339       1.687 -56.843  31.411  1.00 50.95           C  
ATOM   1427  CD  ARG A 339       2.450 -57.569  30.311  1.00 48.81           C  
ATOM   1428  NE  ARG A 339       2.525 -56.794  29.067  1.00 48.67           N  
ATOM   1429  CZ  ARG A 339       3.081 -57.231  27.945  1.00 49.41           C  
ATOM   1430  NH1 ARG A 339       3.673 -58.425  27.908  1.00 53.15           N  
ATOM   1431  NH2 ARG A 339       3.057 -56.462  26.856  1.00 63.95           N  
ATOM   1432  N   LYS A 340      -0.185 -58.720  34.946  1.00 46.11           N  
ATOM   1433  CA  LYS A 340      -0.682 -59.539  36.041  1.00 50.98           C  
ATOM   1434  C   LYS A 340       0.448 -60.156  36.833  1.00 60.11           C  
ATOM   1435  O   LYS A 340       0.488 -60.050  38.054  1.00 59.17           O  
ATOM   1436  CB  LYS A 340      -1.604 -60.620  35.465  1.00 57.19           C  
ATOM   1437  CG  LYS A 340      -1.912 -61.803  36.383  1.00 73.56           C  
ATOM   1438  CD  LYS A 340      -3.001 -62.732  35.770  1.00 78.87           C  
ATOM   1439  CE  LYS A 340      -3.715 -63.586  36.863  1.00 91.22           C  
ATOM   1440  NZ  LYS A 340      -4.568 -64.698  36.335  1.00 82.56           N  
ATOM   1441  N   TYR A 341       1.345 -60.843  36.165  1.00 57.71           N  
ATOM   1442  CA  TYR A 341       2.475 -61.487  36.798  1.00 51.52           C  
ATOM   1443  C   TYR A 341       3.719 -60.618  36.668  1.00 47.32           C  
ATOM   1444  O   TYR A 341       3.967 -60.037  35.616  1.00 53.47           O  
ATOM   1445  CB  TYR A 341       2.754 -62.851  36.151  1.00 45.46           C  
ATOM   1446  CG  TYR A 341       1.599 -63.843  36.252  1.00 64.40           C  
ATOM   1447  CD1 TYR A 341       1.342 -64.522  37.429  1.00 61.49           C  
ATOM   1448  CD2 TYR A 341       0.805 -64.133  35.146  1.00 65.07           C  
ATOM   1449  CE1 TYR A 341       0.301 -65.439  37.516  1.00 59.27           C  
ATOM   1450  CE2 TYR A 341      -0.257 -65.049  35.230  1.00 68.07           C  
ATOM   1451  CZ  TYR A 341      -0.505 -65.687  36.415  1.00 66.44           C  
ATOM   1452  OH  TYR A 341      -1.532 -66.576  36.508  1.00 65.32           O  
ATOM   1453  N   LEU A 342       4.485 -60.504  37.744  1.00 53.56           N  
ATOM   1454  CA  LEU A 342       5.775 -59.823  37.645  1.00 56.19           C  
ATOM   1455  C   LEU A 342       6.737 -60.646  36.802  1.00 49.54           C  
ATOM   1456  O   LEU A 342       7.402 -60.112  35.909  1.00 52.59           O  
ATOM   1457  CB  LEU A 342       6.352 -59.540  39.029  1.00 54.87           C  
ATOM   1458  CG  LEU A 342       7.715 -58.827  39.077  1.00 49.79           C  
ATOM   1459  CD1 LEU A 342       7.611 -57.426  38.571  1.00 44.03           C  
ATOM   1460  CD2 LEU A 342       8.326 -58.797  40.449  1.00 41.64           C  
ATOM   1461  N   PHE A 343       6.802 -61.949  37.036  1.00 52.66           N  
ATOM   1462  CA  PHE A 343       7.514 -62.800  36.092  1.00 46.95           C  
ATOM   1463  C   PHE A 343       6.960 -64.213  36.087  1.00 46.59           C  
ATOM   1464  O   PHE A 343       6.328 -64.655  37.051  1.00 47.80           O  
ATOM   1465  CB  PHE A 343       9.023 -62.867  36.359  1.00 54.16           C  
ATOM   1466  CG  PHE A 343       9.412 -63.433  37.708  1.00 41.55           C  
ATOM   1467  CD1 PHE A 343       9.646 -64.776  37.878  1.00 50.20           C  
ATOM   1468  CD2 PHE A 343       9.626 -62.594  38.780  1.00 49.24           C  
ATOM   1469  CE1 PHE A 343      10.006 -65.285  39.115  1.00 49.80           C  
ATOM   1470  CE2 PHE A 343      10.006 -63.107  40.039  1.00 51.77           C  
ATOM   1471  CZ  PHE A 343      10.184 -64.470  40.180  1.00 53.24           C  
ATOM   1472  N   THR A 344       7.243 -64.935  34.993  1.00 44.77           N  
ATOM   1473  CA  THR A 344       6.815 -66.321  34.865  1.00 50.46           C  
ATOM   1474  C   THR A 344       7.924 -67.159  34.247  1.00 44.75           C  
ATOM   1475  O   THR A 344       8.805 -66.658  33.562  1.00 50.20           O  
ATOM   1476  CB  THR A 344       5.589 -66.512  33.962  1.00 53.68           C  
ATOM   1477  OG1 THR A 344       5.986 -66.160  32.633  1.00 48.77           O  
ATOM   1478  CG2 THR A 344       4.463 -65.645  34.413  1.00 57.18           C  
ATOM   1479  N   PHE A 345       7.846 -68.467  34.455  1.00 44.74           N  
ATOM   1480  CA  PHE A 345       8.731 -69.414  33.803  1.00 45.66           C  
ATOM   1481  C   PHE A 345       8.022 -70.760  33.685  1.00 49.11           C  
ATOM   1482  O   PHE A 345       7.341 -71.174  34.627  1.00 50.87           O  
ATOM   1483  CB  PHE A 345      10.006 -69.574  34.587  1.00 43.32           C  
ATOM   1484  CG  PHE A 345      10.927 -70.613  34.028  1.00 47.73           C  
ATOM   1485  CD1 PHE A 345      11.710 -70.326  32.945  1.00 46.25           C  
ATOM   1486  CD2 PHE A 345      11.000 -71.877  34.573  1.00 45.65           C  
ATOM   1487  CE1 PHE A 345      12.587 -71.260  32.443  1.00 44.18           C  
ATOM   1488  CE2 PHE A 345      11.865 -72.813  34.054  1.00 49.28           C  
ATOM   1489  CZ  PHE A 345      12.650 -72.512  33.007  1.00 51.76           C  
ATOM   1490  N   GLN A 346       8.199 -71.440  32.545  1.00 48.61           N  
ATOM   1491  CA  GLN A 346       7.680 -72.781  32.328  1.00 51.80           C  
ATOM   1492  C   GLN A 346       8.770 -73.624  31.693  1.00 50.66           C  
ATOM   1493  O   GLN A 346       9.232 -73.323  30.589  1.00 64.17           O  
ATOM   1494  CB  GLN A 346       6.465 -72.773  31.403  1.00 59.74           C  
ATOM   1495  CG  GLN A 346       5.307 -71.992  31.885  1.00 72.62           C  
ATOM   1496  CD  GLN A 346       4.092 -72.255  31.040  1.00 70.62           C  
ATOM   1497  OE1 GLN A 346       3.997 -71.830  29.892  1.00 69.97           O  
ATOM   1498  NE2 GLN A 346       3.170 -73.002  31.605  1.00 54.45           N  
ATOM   1499  N   GLY A 347       9.162 -74.700  32.351  1.00 50.25           N  
ATOM   1500  CA  GLY A 347      10.074 -75.628  31.693  1.00 55.17           C  
ATOM   1501  C   GLY A 347      10.196 -76.938  32.442  1.00 56.55           C  
ATOM   1502  O   GLY A 347       9.643 -77.114  33.524  1.00 52.04           O  
ATOM   1503  N   GLU A 348      10.936 -77.865  31.859  1.00 57.73           N  
ATOM   1504  CA  GLU A 348      11.173 -79.105  32.561  1.00 62.26           C  
ATOM   1505  C   GLU A 348      12.518 -79.663  32.110  1.00 53.58           C  
ATOM   1506  O   GLU A 348      12.825 -79.715  30.913  1.00 62.80           O  
ATOM   1507  CB  GLU A 348      10.054 -80.143  32.309  1.00 56.60           C  
ATOM   1508  CG  GLU A 348      10.236 -81.412  33.162  1.00 69.82           C  
ATOM   1509  CD  GLU A 348       9.152 -82.470  32.963  1.00 72.02           C  
ATOM   1510  OE1 GLU A 348       9.554 -83.609  32.650  1.00 68.72           O  
ATOM   1511  OE2 GLU A 348       7.945 -82.176  33.145  1.00 67.36           O  
ATOM   1512  N   LYS A 349      13.283 -80.147  33.072  1.00 55.13           N  
ATOM   1513  CA  LYS A 349      14.593 -80.725  32.837  1.00 64.54           C  
ATOM   1514  C   LYS A 349      14.551 -82.209  33.153  1.00 78.06           C  
ATOM   1515  O   LYS A 349      14.125 -82.590  34.248  1.00 71.66           O  
ATOM   1516  CB  LYS A 349      15.611 -80.041  33.723  1.00 67.23           C  
ATOM   1517  CG  LYS A 349      17.033 -80.373  33.445  1.00 70.07           C  
ATOM   1518  CD  LYS A 349      17.823 -79.537  34.388  1.00 66.59           C  
ATOM   1519  CE  LYS A 349      18.928 -78.905  33.669  1.00 70.19           C  
ATOM   1520  NZ  LYS A 349      19.156 -77.612  34.305  1.00 78.74           N  
ATOM   1521  N   ILE A 350      15.001 -83.045  32.218  1.00 82.75           N  
ATOM   1522  CA  ILE A 350      14.895 -84.474  32.507  1.00 88.45           C  
ATOM   1523  C   ILE A 350      16.265 -85.088  32.810  1.00 85.52           C  
ATOM   1524  O   ILE A 350      16.766 -85.926  32.042  1.00 88.24           O  
ATOM   1525  CB  ILE A 350      14.189 -85.216  31.373  1.00 92.32           C  
ATOM   1526  CG1 ILE A 350      12.824 -84.539  31.090  1.00 96.01           C  
ATOM   1527  CG2 ILE A 350      13.938 -86.655  31.780  1.00 94.51           C  
ATOM   1528  CD1 ILE A 350      11.607 -85.438  31.102  1.00 81.58           C  
ATOM   1529  N   GLU A 351      16.854 -84.712  33.969  1.00 92.41           N  
ATOM   1530  CA  GLU A 351      18.225 -85.061  34.422  1.00 86.91           C  
ATOM   1531  C   GLU A 351      18.948 -86.131  33.592  1.00 91.26           C  
ATOM   1532  O   GLU A 351      20.096 -86.458  33.857  1.00 91.69           O  
ATOM   1533  CB  GLU A 351      18.179 -85.526  35.891  1.00 78.79           C  
ATOM   1534  N   ALA A 373      29.792 -76.491  37.648  1.00 87.36           N  
ATOM   1535  CA  ALA A 373      29.113 -76.220  38.927  1.00 99.45           C  
ATOM   1536  C   ALA A 373      27.592 -76.248  38.705  1.00 94.78           C  
ATOM   1537  O   ALA A 373      27.137 -75.773  37.671  1.00 97.08           O  
ATOM   1538  CB  ALA A 373      29.567 -74.863  39.529  1.00 90.92           C  
ATOM   1539  N   ASP A 374      26.812 -76.775  39.688  1.00 90.73           N  
ATOM   1540  CA  ASP A 374      25.357 -76.903  39.550  1.00 95.19           C  
ATOM   1541  C   ASP A 374      24.659 -75.892  40.458  1.00 90.75           C  
ATOM   1542  O   ASP A 374      24.414 -76.159  41.643  1.00 74.88           O  
ATOM   1543  CB  ASP A 374      24.916 -78.328  39.863  1.00 93.36           C  
ATOM   1544  CG  ASP A 374      23.437 -78.625  39.486  1.00102.04           C  
ATOM   1545  OD1 ASP A 374      22.768 -77.752  38.879  1.00100.20           O  
ATOM   1546  OD2 ASP A 374      22.970 -79.765  39.750  1.00103.46           O  
ATOM   1547  N   TYR A 375      24.291 -74.743  39.847  1.00 82.44           N  
ATOM   1548  CA  TYR A 375      23.527 -73.681  40.506  1.00 82.84           C  
ATOM   1549  C   TYR A 375      22.022 -73.867  40.350  1.00 77.02           C  
ATOM   1550  O   TYR A 375      21.227 -73.122  40.962  1.00 71.97           O  
ATOM   1551  CB  TYR A 375      23.878 -72.315  39.931  1.00 72.30           C  
ATOM   1552  CG  TYR A 375      25.293 -71.853  40.144  1.00 58.44           C  
ATOM   1553  CD1 TYR A 375      25.696 -71.394  41.382  1.00 70.66           C  
ATOM   1554  CD2 TYR A 375      26.207 -71.823  39.101  1.00 57.88           C  
ATOM   1555  CE1 TYR A 375      26.979 -70.955  41.596  1.00 70.81           C  
ATOM   1556  CE2 TYR A 375      27.476 -71.375  39.299  1.00 67.47           C  
ATOM   1557  CZ  TYR A 375      27.882 -70.945  40.557  1.00 70.90           C  
ATOM   1558  OH  TYR A 375      29.169 -70.465  40.805  1.00 77.40           O  
ATOM   1559  N   ASP A 376      21.646 -74.824  39.513  1.00 77.10           N  
ATOM   1560  CA  ASP A 376      20.256 -75.067  39.166  1.00 73.18           C  
ATOM   1561  C   ASP A 376      19.407 -75.296  40.398  1.00 71.54           C  
ATOM   1562  O   ASP A 376      18.228 -74.933  40.437  1.00 78.31           O  
ATOM   1563  CB  ASP A 376      20.244 -76.297  38.270  1.00 93.74           C  
ATOM   1564  CG  ASP A 376      19.214 -76.265  37.220  1.00 82.89           C  
ATOM   1565  OD1 ASP A 376      19.217 -75.304  36.403  1.00 98.58           O  
ATOM   1566  OD2 ASP A 376      18.432 -77.245  37.196  1.00 89.27           O  
ATOM   1567  N   ASP A 377      19.965 -75.940  41.396  1.00 77.78           N  
ATOM   1568  CA  ASP A 377      19.173 -76.276  42.566  1.00 76.75           C  
ATOM   1569  C   ASP A 377      18.925 -75.062  43.451  1.00 67.34           C  
ATOM   1570  O   ASP A 377      17.851 -74.979  44.058  1.00 63.67           O  
ATOM   1571  CB  ASP A 377      19.873 -77.453  43.252  1.00 86.71           C  
ATOM   1572  CG  ASP A 377      20.214 -78.584  42.233  1.00 98.35           C  
ATOM   1573  OD1 ASP A 377      19.327 -79.420  41.907  1.00 94.43           O  
ATOM   1574  OD2 ASP A 377      21.358 -78.595  41.717  1.00 90.70           O  
ATOM   1575  N   ARG A 378      19.855 -74.097  43.490  1.00 61.52           N  
ATOM   1576  CA  ARG A 378      19.591 -72.874  44.229  1.00 58.53           C  
ATOM   1577  C   ARG A 378      18.624 -71.959  43.499  1.00 56.81           C  
ATOM   1578  O   ARG A 378      17.886 -71.206  44.157  1.00 56.02           O  
ATOM   1579  CB  ARG A 378      20.875 -72.094  44.494  1.00 61.24           C  
ATOM   1580  CG  ARG A 378      21.085 -71.688  45.984  1.00 68.40           C  
ATOM   1581  CD  ARG A 378      21.716 -72.878  46.745  1.00 71.56           C  
ATOM   1582  NE  ARG A 378      22.857 -73.427  46.008  1.00 95.82           N  
ATOM   1583  CZ  ARG A 378      24.141 -73.317  46.370  1.00 97.10           C  
ATOM   1584  NH1 ARG A 378      24.440 -72.621  47.469  1.00 90.53           N  
ATOM   1585  NH2 ARG A 378      25.119 -73.843  45.603  1.00 78.00           N  
ATOM   1586  N   ILE A 379      18.701 -71.927  42.155  1.00 53.45           N  
ATOM   1587  CA  ILE A 379      17.730 -71.166  41.374  1.00 57.14           C  
ATOM   1588  C   ILE A 379      16.310 -71.634  41.715  1.00 60.33           C  
ATOM   1589  O   ILE A 379      15.457 -70.852  42.163  1.00 54.89           O  
ATOM   1590  CB  ILE A 379      18.029 -71.316  39.865  1.00 57.31           C  
ATOM   1591  CG1 ILE A 379      19.387 -70.674  39.502  1.00 56.07           C  
ATOM   1592  CG2 ILE A 379      16.871 -70.724  39.056  1.00 50.40           C  
ATOM   1593  CD1 ILE A 379      19.814 -70.916  38.009  1.00 53.95           C  
ATOM   1594  N   ILE A 380      16.054 -72.934  41.548  1.00 54.69           N  
ATOM   1595  CA  ILE A 380      14.730 -73.488  41.818  1.00 56.29           C  
ATOM   1596  C   ILE A 380      14.285 -73.153  43.228  1.00 52.38           C  
ATOM   1597  O   ILE A 380      13.130 -72.764  43.448  1.00 57.69           O  
ATOM   1598  CB  ILE A 380      14.715 -75.014  41.582  1.00 68.01           C  
ATOM   1599  CG1 ILE A 380      14.823 -75.285  40.090  1.00 64.24           C  
ATOM   1600  CG2 ILE A 380      13.436 -75.616  42.184  1.00 59.36           C  
ATOM   1601  CD1 ILE A 380      15.206 -76.692  39.772  1.00 67.34           C  
ATOM   1602  N   ALA A 381      15.161 -73.338  44.216  1.00 53.54           N  
ATOM   1603  CA  ALA A 381      14.746 -73.062  45.598  1.00 45.70           C  
ATOM   1604  C   ALA A 381      14.461 -71.583  45.820  1.00 56.16           C  
ATOM   1605  O   ALA A 381      13.561 -71.217  46.586  1.00 53.46           O  
ATOM   1606  CB  ALA A 381      15.833 -73.537  46.568  1.00 56.02           C  
ATOM   1607  N   THR A 382      15.273 -70.717  45.235  1.00 54.64           N  
ATOM   1608  CA  THR A 382      15.058 -69.278  45.358  1.00 49.17           C  
ATOM   1609  C   THR A 382      13.770 -68.848  44.667  1.00 48.82           C  
ATOM   1610  O   THR A 382      12.983 -68.061  45.225  1.00 59.43           O  
ATOM   1611  CB  THR A 382      16.259 -68.525  44.791  1.00 52.17           C  
ATOM   1612  OG1 THR A 382      17.436 -68.847  45.527  1.00 56.36           O  
ATOM   1613  CG2 THR A 382      16.033 -67.070  44.945  1.00 53.73           C  
ATOM   1614  N   LEU A 383      13.521 -69.349  43.446  1.00 50.52           N  
ATOM   1615  CA  LEU A 383      12.320 -68.919  42.732  1.00 52.88           C  
ATOM   1616  C   LEU A 383      11.050 -69.462  43.386  1.00 61.24           C  
ATOM   1617  O   LEU A 383      10.036 -68.769  43.451  1.00 46.02           O  
ATOM   1618  CB  LEU A 383      12.395 -69.336  41.269  1.00 57.52           C  
ATOM   1619  CG  LEU A 383      13.512 -68.556  40.546  1.00 48.60           C  
ATOM   1620  CD1 LEU A 383      13.510 -69.031  39.112  1.00 53.39           C  
ATOM   1621  CD2 LEU A 383      13.362 -67.071  40.650  1.00 46.83           C  
ATOM   1622  N   LYS A 384      11.081 -70.694  43.898  1.00 59.34           N  
ATOM   1623  CA  LYS A 384       9.923 -71.202  44.645  1.00 57.70           C  
ATOM   1624  C   LYS A 384       9.675 -70.371  45.886  1.00 57.16           C  
ATOM   1625  O   LYS A 384       8.535 -70.044  46.221  1.00 55.28           O  
ATOM   1626  CB  LYS A 384      10.129 -72.667  45.028  1.00 56.72           C  
ATOM   1627  CG  LYS A 384       9.993 -73.549  43.821  1.00 57.41           C  
ATOM   1628  CD  LYS A 384      10.108 -74.969  44.180  1.00 67.14           C  
ATOM   1629  CE  LYS A 384       9.726 -75.824  42.983  1.00 72.87           C  
ATOM   1630  NZ  LYS A 384       9.652 -77.257  43.402  1.00 80.11           N  
ATOM   1631  N   ALA A 385      10.739 -70.001  46.582  1.00 52.23           N  
ATOM   1632  CA  ALA A 385      10.549 -69.174  47.769  1.00 49.52           C  
ATOM   1633  C   ALA A 385       9.943 -67.818  47.439  1.00 56.13           C  
ATOM   1634  O   ALA A 385       9.218 -67.263  48.264  1.00 67.62           O  
ATOM   1635  CB  ALA A 385      11.864 -68.975  48.525  1.00 52.52           C  
ATOM   1636  N   VAL A 386      10.241 -67.248  46.272  1.00 58.69           N  
ATOM   1637  CA  VAL A 386       9.608 -65.979  45.900  1.00 61.14           C  
ATOM   1638  C   VAL A 386       8.116 -66.191  45.693  1.00 54.85           C  
ATOM   1639  O   VAL A 386       7.280 -65.447  46.213  1.00 61.97           O  
ATOM   1640  CB  VAL A 386      10.264 -65.366  44.648  1.00 58.03           C  
ATOM   1641  CG1 VAL A 386       9.420 -64.169  44.156  1.00 53.54           C  
ATOM   1642  CG2 VAL A 386      11.687 -64.889  44.962  1.00 59.14           C  
ATOM   1643  N   GLN A 387       7.758 -67.235  44.945  1.00 58.30           N  
ATOM   1644  CA  GLN A 387       6.347 -67.530  44.719  1.00 59.53           C  
ATOM   1645  C   GLN A 387       5.623 -67.654  46.057  1.00 66.71           C  
ATOM   1646  O   GLN A 387       4.583 -67.031  46.278  1.00 63.71           O  
ATOM   1647  CB  GLN A 387       6.210 -68.814  43.869  1.00 60.44           C  
ATOM   1648  CG  GLN A 387       4.773 -69.121  43.462  1.00 66.14           C  
ATOM   1649  CD  GLN A 387       4.658 -69.930  42.170  1.00 62.11           C  
ATOM   1650  OE1 GLN A 387       5.625 -70.153  41.457  1.00 73.89           O  
ATOM   1651  NE2 GLN A 387       3.457 -70.330  41.853  1.00 77.55           N  
ATOM   1652  N   ASP A 388       6.184 -68.420  46.987  1.00 72.51           N  
ATOM   1653  CA  ASP A 388       5.532 -68.680  48.278  1.00 75.04           C  
ATOM   1654  C   ASP A 388       5.491 -67.445  49.190  1.00 70.00           C  
ATOM   1655  O   ASP A 388       4.598 -67.344  50.026  1.00 69.02           O  
ATOM   1656  CB  ASP A 388       6.252 -69.837  49.012  1.00 64.14           C  
ATOM   1657  CG  ASP A 388       6.304 -71.133  48.187  1.00 83.46           C  
ATOM   1658  OD1 ASP A 388       5.479 -71.300  47.256  1.00 80.48           O  
ATOM   1659  OD2 ASP A 388       7.202 -71.975  48.448  1.00 91.55           O  
ATOM   1660  N   SER A 389       6.399 -66.495  49.022  1.00 69.12           N  
ATOM   1661  CA  SER A 389       6.374 -65.315  49.866  1.00 57.46           C  
ATOM   1662  C   SER A 389       5.131 -64.463  49.611  1.00 72.20           C  
ATOM   1663  O   SER A 389       4.695 -63.702  50.484  1.00 71.46           O  
ATOM   1664  CB  SER A 389       7.598 -64.455  49.603  1.00 69.33           C  
ATOM   1665  OG  SER A 389       7.438 -63.735  48.392  1.00 63.66           O  
ATOM   1666  N   LYS A 390       4.566 -64.534  48.418  1.00 75.49           N  
ATOM   1667  CA  LYS A 390       3.416 -63.711  48.037  1.00 77.07           C  
ATOM   1668  C   LYS A 390       3.669 -62.242  48.315  1.00 63.32           C  
ATOM   1669  O   LYS A 390       2.870 -61.562  48.933  1.00 69.49           O  
ATOM   1670  CB  LYS A 390       2.159 -64.249  48.723  1.00 72.28           C  
ATOM   1671  CG  LYS A 390       1.969 -65.733  48.326  1.00 78.04           C  
ATOM   1672  CD  LYS A 390       0.899 -66.507  49.131  1.00102.08           C  
ATOM   1673  CE  LYS A 390       0.514 -67.872  48.450  1.00 97.35           C  
ATOM   1674  NZ  LYS A 390      -0.989 -68.157  48.493  1.00106.94           N  
ATOM   1675  N   LEU A 391       4.842 -61.787  47.877  1.00 63.30           N  
ATOM   1676  CA  LEU A 391       5.162 -60.372  47.762  1.00 67.19           C  
ATOM   1677  C   LEU A 391       4.866 -59.790  46.384  1.00 58.70           C  
ATOM   1678  O   LEU A 391       4.796 -58.561  46.235  1.00 60.75           O  
ATOM   1679  CB  LEU A 391       6.652 -60.139  48.057  1.00 75.60           C  
ATOM   1680  CG  LEU A 391       7.067 -60.576  49.465  1.00 68.81           C  
ATOM   1681  CD1 LEU A 391       8.462 -60.227  49.759  1.00 63.26           C  
ATOM   1682  CD2 LEU A 391       6.131 -59.850  50.429  1.00 79.05           C  
ATOM   1683  N   ASP A 392       4.736 -60.645  45.383  1.00 53.28           N  
ATOM   1684  CA  ASP A 392       4.362 -60.276  44.031  1.00 55.43           C  
ATOM   1685  C   ASP A 392       3.604 -61.466  43.482  1.00 54.34           C  
ATOM   1686  O   ASP A 392       3.666 -62.567  44.030  1.00 55.97           O  
ATOM   1687  CB  ASP A 392       5.582 -59.922  43.182  1.00 63.17           C  
ATOM   1688  CG  ASP A 392       6.053 -58.448  43.408  1.00 62.11           C  
ATOM   1689  OD1 ASP A 392       5.385 -57.523  42.914  1.00 80.10           O  
ATOM   1690  OD2 ASP A 392       7.037 -58.233  44.133  1.00 61.14           O  
ATOM   1691  N   GLN A 393       2.854 -61.238  42.420  1.00 52.74           N  
ATOM   1692  CA  GLN A 393       2.131 -62.304  41.752  1.00 54.19           C  
ATOM   1693  C   GLN A 393       3.104 -62.886  40.735  1.00 51.33           C  
ATOM   1694  O   GLN A 393       3.458 -62.208  39.765  1.00 59.00           O  
ATOM   1695  CB  GLN A 393       0.867 -61.727  41.114  1.00 56.60           C  
ATOM   1696  CG  GLN A 393      -0.239 -62.770  40.820  1.00 75.86           C  
ATOM   1697  CD  GLN A 393      -1.600 -62.142  40.306  1.00 91.28           C  
ATOM   1698  OE1 GLN A 393      -2.406 -62.824  39.662  1.00 91.16           O  
ATOM   1699  NE2 GLN A 393      -1.852 -60.861  40.642  1.00 66.73           N  
ATOM   1700  N   VAL A 394       3.594 -64.104  40.979  1.00 47.66           N  
ATOM   1701  CA  VAL A 394       4.484 -64.748  40.008  1.00 54.27           C  
ATOM   1702  C   VAL A 394       4.013 -66.170  39.797  1.00 51.70           C  
ATOM   1703  O   VAL A 394       3.320 -66.750  40.631  1.00 62.68           O  
ATOM   1704  CB  VAL A 394       5.970 -64.822  40.400  1.00 53.17           C  
ATOM   1705  CG1 VAL A 394       6.442 -63.524  41.090  1.00 50.91           C  
ATOM   1706  CG2 VAL A 394       6.230 -66.041  41.218  1.00 50.66           C  
ATOM   1707  N   LEU A 395       4.462 -66.767  38.703  1.00 53.55           N  
ATOM   1708  CA  LEU A 395       4.039 -68.114  38.327  1.00 63.16           C  
ATOM   1709  C   LEU A 395       5.255 -68.801  37.719  1.00 53.38           C  
ATOM   1710  O   LEU A 395       5.557 -68.613  36.549  1.00 53.38           O  
ATOM   1711  CB  LEU A 395       2.857 -68.103  37.359  1.00 62.45           C  
ATOM   1712  CG  LEU A 395       2.232 -69.472  37.043  1.00 66.52           C  
ATOM   1713  CD1 LEU A 395       0.954 -69.261  36.196  1.00 74.28           C  
ATOM   1714  CD2 LEU A 395       3.112 -70.401  36.272  1.00 76.70           C  
ATOM   1715  N   VAL A 396       5.874 -69.682  38.484  1.00 50.49           N  
ATOM   1716  CA  VAL A 396       7.069 -70.397  38.073  1.00 56.78           C  
ATOM   1717  C   VAL A 396       6.758 -71.884  38.142  1.00 58.56           C  
ATOM   1718  O   VAL A 396       6.156 -72.360  39.106  1.00 56.10           O  
ATOM   1719  CB  VAL A 396       8.240 -69.982  38.980  1.00 51.01           C  
ATOM   1720  CG1 VAL A 396       9.360 -70.883  38.832  1.00 75.24           C  
ATOM   1721  CG2 VAL A 396       8.680 -68.503  38.646  1.00 50.55           C  
ATOM   1722  N   GLU A 397       7.080 -72.600  37.081  1.00 60.30           N  
ATOM   1723  CA  GLU A 397       6.738 -74.014  36.961  1.00 47.43           C  
ATOM   1724  C   GLU A 397       7.912 -74.781  36.358  1.00 51.09           C  
ATOM   1725  O   GLU A 397       8.294 -74.509  35.212  1.00 59.37           O  
ATOM   1726  CB  GLU A 397       5.489 -74.205  36.064  1.00 64.32           C  
ATOM   1727  CG  GLU A 397       4.163 -73.730  36.607  1.00 64.50           C  
ATOM   1728  CD  GLU A 397       2.993 -73.973  35.609  1.00 68.26           C  
ATOM   1729  OE1 GLU A 397       3.256 -74.267  34.415  1.00 74.36           O  
ATOM   1730  OE2 GLU A 397       1.808 -73.849  36.009  1.00 77.90           O  
ATOM   1731  N   PHE A 398       8.463 -75.748  37.098  1.00 49.08           N  
ATOM   1732  CA  PHE A 398       9.630 -76.522  36.678  1.00 54.97           C  
ATOM   1733  C   PHE A 398       9.328 -77.945  36.243  1.00 63.84           C  
ATOM   1734  O   PHE A 398      10.267 -78.769  36.198  1.00 55.53           O  
ATOM   1735  CB  PHE A 398      10.620 -76.548  37.822  1.00 54.33           C  
ATOM   1736  CG  PHE A 398      11.057 -75.182  38.222  1.00 57.90           C  
ATOM   1737  CD1 PHE A 398      11.945 -74.470  37.436  1.00 64.30           C  
ATOM   1738  CD2 PHE A 398      10.551 -74.582  39.358  1.00 51.39           C  
ATOM   1739  CE1 PHE A 398      12.339 -73.207  37.802  1.00 49.19           C  
ATOM   1740  CE2 PHE A 398      10.928 -73.316  39.718  1.00 54.39           C  
ATOM   1741  CZ  PHE A 398      11.827 -72.625  38.952  1.00 58.21           C  
ATOM   1742  N   THR A 399       8.053 -78.238  35.909  1.00 51.86           N  
ATOM   1743  CA  THR A 399       7.646 -79.412  35.137  1.00 57.84           C  
ATOM   1744  C   THR A 399       6.531 -78.986  34.189  1.00 50.10           C  
ATOM   1745  O   THR A 399       5.873 -77.961  34.409  1.00 63.82           O  
ATOM   1746  CB  THR A 399       7.157 -80.574  36.028  1.00 64.31           C  
ATOM   1747  OG1 THR A 399       6.041 -80.159  36.813  1.00 58.51           O  
ATOM   1748  CG2 THR A 399       8.232 -81.043  36.968  1.00 66.25           C  
ATOM   1749  N   CYS A 400       6.294 -79.778  33.138  1.00 59.66           N  
ATOM   1750  CA  CYS A 400       5.202 -79.486  32.201  1.00 64.44           C  
ATOM   1751  C   CYS A 400       3.963 -80.338  32.503  1.00 70.48           C  
ATOM   1752  O   CYS A 400       4.075 -81.479  32.976  1.00 62.09           O  
ATOM   1753  CB  CYS A 400       5.596 -79.740  30.736  1.00 53.74           C  
ATOM   1754  SG  CYS A 400       7.174 -78.968  30.076  1.00 96.88           S  
ATOM   1755  N   LYS A 401       2.781 -79.771  32.196  1.00 80.24           N  
ATOM   1756  CA  LYS A 401       1.522 -80.505  32.326  1.00 76.72           C  
ATOM   1757  C   LYS A 401       1.569 -81.807  31.540  1.00 75.92           C  
ATOM   1758  O   LYS A 401       1.312 -82.884  32.082  1.00 76.63           O  
ATOM   1759  CB  LYS A 401       0.339 -79.643  31.851  1.00 66.76           C  
ATOM   1760  N   ASN A 402       1.927 -81.727  30.264  1.00 79.36           N  
ATOM   1761  CA  ASN A 402       2.044 -82.930  29.446  1.00 77.17           C  
ATOM   1762  C   ASN A 402       3.520 -83.269  29.277  1.00 78.29           C  
ATOM   1763  O   ASN A 402       4.339 -82.944  30.147  1.00 77.98           O  
ATOM   1764  CB  ASN A 402       1.313 -82.720  28.114  1.00 75.56           C  
ATOM   1765  CG  ASN A 402      -0.202 -82.469  28.313  1.00 80.33           C  
ATOM   1766  OD1 ASN A 402      -0.892 -83.246  28.962  1.00 81.58           O  
ATOM   1767  ND2 ASN A 402      -0.707 -81.371  27.749  1.00 78.74           N  
ATOM   1768  N   GLN A 403       3.861 -83.946  28.194  1.00 83.33           N  
ATOM   1769  CA  GLN A 403       5.251 -84.307  27.907  1.00 87.73           C  
ATOM   1770  C   GLN A 403       6.000 -83.068  27.403  1.00 83.27           C  
ATOM   1771  O   GLN A 403       5.421 -82.255  26.659  1.00 84.46           O  
ATOM   1772  CB  GLN A 403       5.327 -85.421  26.855  1.00 77.41           C  
ATOM   1773  CG  GLN A 403       6.723 -86.031  26.748  1.00 89.90           C  
ATOM   1774  CD  GLN A 403       6.972 -87.146  27.783  1.00 99.59           C  
ATOM   1775  OE1 GLN A 403       7.043 -86.899  28.987  1.00103.54           O  
ATOM   1776  NE2 GLN A 403       7.117 -88.370  27.305  1.00113.31           N  
ATOM   1777  N   PRO A 404       7.253 -82.850  27.841  1.00 77.91           N  
ATOM   1778  CA  PRO A 404       8.018 -81.712  27.311  1.00 69.04           C  
ATOM   1779  C   PRO A 404       8.515 -81.974  25.899  1.00 67.93           C  
ATOM   1780  O   PRO A 404       8.730 -83.118  25.496  1.00 79.27           O  
ATOM   1781  CB  PRO A 404       9.194 -81.578  28.286  1.00 74.20           C  
ATOM   1782  CG  PRO A 404       8.937 -82.587  29.416  1.00 73.65           C  
ATOM   1783  CD  PRO A 404       8.030 -83.603  28.851  1.00 62.59           C  
ATOM   1784  N   LYS A 405       8.710 -80.902  25.144  1.00 68.91           N  
ATOM   1785  CA  LYS A 405       9.361 -81.006  23.839  1.00 73.48           C  
ATOM   1786  C   LYS A 405      10.759 -81.581  24.056  1.00 58.71           C  
ATOM   1787  O   LYS A 405      11.352 -81.419  25.121  1.00 59.51           O  
ATOM   1788  CB  LYS A 405       9.407 -79.618  23.154  1.00 73.59           C  
ATOM   1789  CG  LYS A 405       9.739 -79.529  21.609  1.00 83.40           C  
ATOM   1790  CD  LYS A 405      10.142 -78.049  21.135  1.00 94.02           C  
ATOM   1791  CE  LYS A 405      10.022 -77.722  19.590  1.00 93.06           C  
ATOM   1792  NZ  LYS A 405      10.141 -76.237  19.165  1.00 79.94           N  
ATOM   1793  N   PRO A 406      11.257 -82.361  23.116  1.00 57.48           N  
ATOM   1794  CA  PRO A 406      12.650 -82.811  23.218  1.00 65.87           C  
ATOM   1795  C   PRO A 406      13.616 -81.618  23.185  1.00 68.53           C  
ATOM   1796  O   PRO A 406      13.330 -80.565  22.609  1.00 69.50           O  
ATOM   1797  CB  PRO A 406      12.832 -83.706  21.976  1.00 60.97           C  
ATOM   1798  CG  PRO A 406      11.413 -84.016  21.516  1.00 57.59           C  
ATOM   1799  CD  PRO A 406      10.599 -82.843  21.884  1.00 56.95           C  
ATOM   1800  N   SER A 407      14.793 -81.805  23.778  1.00 56.42           N  
ATOM   1801  CA  SER A 407      15.751 -80.724  23.963  1.00 63.12           C  
ATOM   1802  C   SER A 407      17.144 -81.317  24.083  1.00 63.98           C  
ATOM   1803  O   SER A 407      17.311 -82.529  24.155  1.00 62.65           O  
ATOM   1804  CB  SER A 407      15.411 -79.895  25.194  1.00 73.68           C  
ATOM   1805  OG  SER A 407      15.483 -80.754  26.300  1.00 66.48           O  
ATOM   1806  N   LEU A 408      18.148 -80.459  24.075  1.00 63.58           N  
ATOM   1807  CA  LEU A 408      19.527 -80.899  24.262  1.00 54.54           C  
ATOM   1808  C   LEU A 408      19.806 -81.181  25.741  1.00 55.44           C  
ATOM   1809  O   LEU A 408      19.147 -80.646  26.629  1.00 60.03           O  
ATOM   1810  CB  LEU A 408      20.508 -79.821  23.748  1.00 56.85           C  
ATOM   1811  CG  LEU A 408      20.386 -79.368  22.300  1.00 58.04           C  
ATOM   1812  CD1 LEU A 408      21.285 -78.188  21.959  1.00 47.83           C  
ATOM   1813  CD2 LEU A 408      20.704 -80.557  21.380  1.00 57.30           C  
ATOM   1814  N   PRO A 409      20.828 -81.961  26.043  1.00 57.47           N  
ATOM   1815  CA  PRO A 409      21.118 -82.271  27.452  1.00 53.85           C  
ATOM   1816  C   PRO A 409      21.360 -80.993  28.246  1.00 52.08           C  
ATOM   1817  O   PRO A 409      21.960 -80.050  27.740  1.00 60.86           O  
ATOM   1818  CB  PRO A 409      22.389 -83.148  27.382  1.00 53.59           C  
ATOM   1819  CG  PRO A 409      22.471 -83.675  25.976  1.00 53.02           C  
ATOM   1820  CD  PRO A 409      21.791 -82.574  25.111  1.00 56.92           C  
ATOM   1821  N   THR A 410      20.891 -80.987  29.498  1.00 48.52           N  
ATOM   1822  CA  THR A 410      20.949 -79.949  30.536  1.00 58.14           C  
ATOM   1823  C   THR A 410      20.065 -78.716  30.287  1.00 52.91           C  
ATOM   1824  O   THR A 410      20.081 -77.800  31.104  1.00 54.13           O  
ATOM   1825  CB  THR A 410      22.364 -79.433  30.816  1.00 60.21           C  
ATOM   1826  OG1 THR A 410      22.718 -78.468  29.834  1.00 56.77           O  
ATOM   1827  CG2 THR A 410      23.397 -80.584  30.796  1.00 59.81           C  
ATOM   1828  N   GLU A 411      19.296 -78.683  29.216  1.00 47.60           N  
ATOM   1829  CA  GLU A 411      18.407 -77.593  28.848  1.00 46.67           C  
ATOM   1830  C   GLU A 411      17.097 -77.672  29.626  1.00 57.98           C  
ATOM   1831  O   GLU A 411      16.668 -78.727  30.066  1.00 61.12           O  
ATOM   1832  CB  GLU A 411      18.195 -77.699  27.315  1.00 64.71           C  
ATOM   1833  CG  GLU A 411      17.578 -76.554  26.538  1.00 82.67           C  
ATOM   1834  CD  GLU A 411      18.051 -76.484  25.050  1.00 79.82           C  
ATOM   1835  OE1 GLU A 411      18.491 -75.380  24.667  1.00 87.62           O  
ATOM   1836  OE2 GLU A 411      17.997 -77.475  24.268  1.00 74.77           O  
ATOM   1837  N   TRP A 412      16.496 -76.528  29.859  1.00 47.39           N  
ATOM   1838  CA  TRP A 412      15.135 -76.446  30.377  1.00 53.58           C  
ATOM   1839  C   TRP A 412      14.199 -76.511  29.188  1.00 56.47           C  
ATOM   1840  O   TRP A 412      14.087 -75.556  28.418  1.00 60.52           O  
ATOM   1841  CB  TRP A 412      14.922 -75.176  31.185  1.00 56.75           C  
ATOM   1842  CG  TRP A 412      15.497 -75.298  32.515  1.00 54.84           C  
ATOM   1843  CD1 TRP A 412      16.730 -74.905  32.917  1.00 57.83           C  
ATOM   1844  CD2 TRP A 412      14.879 -75.886  33.650  1.00 58.09           C  
ATOM   1845  NE1 TRP A 412      16.921 -75.200  34.239  1.00 59.33           N  
ATOM   1846  CE2 TRP A 412      15.787 -75.783  34.723  1.00 58.67           C  
ATOM   1847  CE3 TRP A 412      13.636 -76.478  33.877  1.00 64.70           C  
ATOM   1848  CZ2 TRP A 412      15.508 -76.270  35.989  1.00 58.83           C  
ATOM   1849  CZ3 TRP A 412      13.356 -76.955  35.163  1.00 55.84           C  
ATOM   1850  CH2 TRP A 412      14.289 -76.844  36.190  1.00 58.31           C  
ATOM   1851  N   ALA A 413      13.554 -77.653  29.026  1.00 61.42           N  
ATOM   1852  CA  ALA A 413      12.806 -77.932  27.812  1.00 47.06           C  
ATOM   1853  C   ALA A 413      11.507 -77.140  27.777  1.00 56.13           C  
ATOM   1854  O   ALA A 413      10.928 -76.774  28.811  1.00 52.23           O  
ATOM   1855  CB  ALA A 413      12.485 -79.430  27.701  1.00 61.36           C  
ATOM   1856  N   LEU A 414      11.069 -76.832  26.571  1.00 55.23           N  
ATOM   1857  CA  LEU A 414       9.873 -76.028  26.382  1.00 60.09           C  
ATOM   1858  C   LEU A 414       8.645 -76.880  26.666  1.00 64.45           C  
ATOM   1859  O   LEU A 414       8.661 -78.092  26.436  1.00 51.50           O  
ATOM   1860  CB  LEU A 414       9.873 -75.463  24.955  1.00 53.55           C  
ATOM   1861  CG  LEU A 414      10.889 -74.358  24.571  1.00 58.01           C  
ATOM   1862  CD1 LEU A 414      10.963 -74.270  23.058  1.00 59.32           C  
ATOM   1863  CD2 LEU A 414      10.487 -73.057  25.210  1.00 50.13           C  
ATOM   1864  N   CYS A 415       7.564 -76.216  27.096  1.00 61.36           N  
ATOM   1865  CA  CYS A 415       6.317 -76.858  27.470  1.00 55.75           C  
ATOM   1866  C   CYS A 415       5.192 -76.467  26.534  1.00 62.23           C  
ATOM   1867  O   CYS A 415       4.916 -75.280  26.343  1.00 57.21           O  
ATOM   1868  CB  CYS A 415       5.884 -76.452  28.881  1.00 59.90           C  
ATOM   1869  SG  CYS A 415       6.948 -76.944  30.241  1.00 73.87           S  
ATOM   1870  N   GLY A 416       4.470 -77.462  26.058  1.00 61.17           N  
ATOM   1871  CA  GLY A 416       3.269 -77.179  25.300  1.00 63.91           C  
ATOM   1872  C   GLY A 416       3.548 -76.757  23.872  1.00 66.82           C  
ATOM   1873  O   GLY A 416       4.531 -77.141  23.247  1.00 60.28           O  
ATOM   1874  N   GLU A 417       2.616 -76.014  23.335  1.00 73.64           N  
ATOM   1875  CA  GLU A 417       2.765 -75.491  21.997  1.00 69.13           C  
ATOM   1876  C   GLU A 417       2.983 -73.987  22.102  1.00 70.11           C  
ATOM   1877  O   GLU A 417       2.608 -73.334  23.090  1.00 57.56           O  
ATOM   1878  CB  GLU A 417       1.532 -75.805  21.146  1.00 69.04           C  
ATOM   1879  CG  GLU A 417       1.359 -77.310  20.847  1.00 80.53           C  
ATOM   1880  CD  GLU A 417       2.553 -77.958  20.111  1.00 93.55           C  
ATOM   1881  OE1 GLU A 417       3.052 -79.010  20.580  1.00 89.83           O  
ATOM   1882  OE2 GLU A 417       2.973 -77.417  19.058  1.00 82.41           O  
ATOM   1883  N   ARG A 418       3.545 -73.430  21.037  1.00 74.83           N  
ATOM   1884  CA  ARG A 418       3.797 -72.000  20.933  1.00 70.73           C  
ATOM   1885  C   ARG A 418       2.616 -71.223  21.490  1.00 55.30           C  
ATOM   1886  O   ARG A 418       2.828 -70.283  22.270  1.00 57.75           O  
ATOM   1887  CB  ARG A 418       4.100 -71.679  19.464  1.00 72.15           C  
ATOM   1888  CG  ARG A 418       3.984 -70.262  19.064  1.00 70.40           C  
ATOM   1889  CD  ARG A 418       4.427 -70.067  17.605  1.00 58.26           C  
ATOM   1890  NE  ARG A 418       3.903 -68.762  17.183  1.00 81.04           N  
ATOM   1891  CZ  ARG A 418       4.388 -67.585  17.588  1.00 72.82           C  
ATOM   1892  NH1 ARG A 418       5.435 -67.538  18.412  1.00 60.02           N  
ATOM   1893  NH2 ARG A 418       3.846 -66.464  17.159  1.00 59.83           N  
ATOM   1894  N   GLU A 419       1.393 -71.672  21.203  1.00 62.97           N  
ATOM   1895  CA  GLU A 419       0.205 -70.886  21.549  1.00 56.51           C  
ATOM   1896  C   GLU A 419      -0.115 -70.922  23.042  1.00 58.02           C  
ATOM   1897  O   GLU A 419      -0.629 -69.931  23.602  1.00 59.08           O  
ATOM   1898  CB  GLU A 419      -0.980 -71.402  20.726  1.00 64.81           C  
ATOM   1899  CG  GLU A 419      -0.891 -71.142  19.200  1.00 74.87           C  
ATOM   1900  CD  GLU A 419       0.178 -71.974  18.423  1.00 87.69           C  
ATOM   1901  OE1 GLU A 419       0.586 -73.061  18.907  1.00 80.01           O  
ATOM   1902  OE2 GLU A 419       0.632 -71.521  17.329  1.00 86.43           O  
ATOM   1903  N   ASP A 420       0.198 -72.041  23.705  1.00 62.49           N  
ATOM   1904  CA  ASP A 420       0.042 -72.111  25.159  1.00 47.35           C  
ATOM   1905  C   ASP A 420       1.026 -71.171  25.869  1.00 61.41           C  
ATOM   1906  O   ASP A 420       0.644 -70.387  26.761  1.00 52.84           O  
ATOM   1907  CB  ASP A 420       0.267 -73.549  25.641  1.00 64.36           C  
ATOM   1908  CG  ASP A 420      -0.562 -74.581  24.857  1.00 77.92           C  
ATOM   1909  OD1 ASP A 420      -1.811 -74.397  24.807  1.00 63.01           O  
ATOM   1910  OD2 ASP A 420       0.020 -75.568  24.334  1.00 73.09           O  
ATOM   1911  N   ARG A 421       2.306 -71.242  25.482  1.00 52.16           N  
ATOM   1912  CA  ARG A 421       3.313 -70.423  26.136  1.00 50.58           C  
ATOM   1913  C   ARG A 421       3.002 -68.952  25.958  1.00 45.90           C  
ATOM   1914  O   ARG A 421       3.153 -68.165  26.911  1.00 55.83           O  
ATOM   1915  CB  ARG A 421       4.686 -70.735  25.568  1.00 49.82           C  
ATOM   1916  CG  ARG A 421       5.113 -72.141  25.786  1.00 56.01           C  
ATOM   1917  CD  ARG A 421       6.533 -72.378  25.325  1.00 50.80           C  
ATOM   1918  NE  ARG A 421       6.725 -72.265  23.882  1.00 64.68           N  
ATOM   1919  CZ  ARG A 421       6.641 -73.272  23.024  1.00 58.77           C  
ATOM   1920  NH1 ARG A 421       6.319 -74.494  23.431  1.00 60.91           N  
ATOM   1921  NH2 ARG A 421       6.856 -73.043  21.742  1.00 52.99           N  
ATOM   1922  N   LEU A 422       2.589 -68.542  24.735  1.00 51.94           N  
ATOM   1923  CA  LEU A 422       2.302 -67.123  24.521  1.00 47.17           C  
ATOM   1924  C   LEU A 422       1.158 -66.639  25.400  1.00 60.33           C  
ATOM   1925  O   LEU A 422       1.150 -65.473  25.826  1.00 59.75           O  
ATOM   1926  CB  LEU A 422       1.950 -66.820  23.059  1.00 65.04           C  
ATOM   1927  CG  LEU A 422       3.117 -66.808  22.075  1.00 64.98           C  
ATOM   1928  CD1 LEU A 422       2.671 -66.633  20.638  1.00 68.85           C  
ATOM   1929  CD2 LEU A 422       4.149 -65.700  22.429  1.00 65.28           C  
ATOM   1930  N   GLU A 423       0.189 -67.513  25.731  1.00 65.35           N  
ATOM   1931  CA  GLU A 423      -0.949 -67.002  26.495  1.00 64.37           C  
ATOM   1932  C   GLU A 423      -0.488 -66.541  27.867  1.00 45.24           C  
ATOM   1933  O   GLU A 423      -1.009 -65.556  28.412  1.00 59.30           O  
ATOM   1934  CB  GLU A 423      -2.073 -68.042  26.589  1.00 66.92           C  
ATOM   1935  CG  GLU A 423      -2.985 -68.020  25.316  1.00 87.06           C  
ATOM   1936  CD  GLU A 423      -3.321 -66.554  24.785  1.00 97.32           C  
ATOM   1937  OE1 GLU A 423      -3.758 -65.669  25.606  1.00 71.16           O  
ATOM   1938  OE2 GLU A 423      -3.117 -66.300  23.566  1.00 82.22           O  
ATOM   1939  N   LEU A 424       0.477 -67.250  28.453  1.00 52.06           N  
ATOM   1940  CA  LEU A 424       1.026 -66.836  29.740  1.00 59.94           C  
ATOM   1941  C   LEU A 424       2.013 -65.673  29.592  1.00 65.28           C  
ATOM   1942  O   LEU A 424       1.964 -64.717  30.386  1.00 49.28           O  
ATOM   1943  CB  LEU A 424       1.694 -68.048  30.387  1.00 53.96           C  
ATOM   1944  CG  LEU A 424       2.289 -67.788  31.750  1.00 54.81           C  
ATOM   1945  CD1 LEU A 424       1.162 -67.264  32.658  1.00 54.17           C  
ATOM   1946  CD2 LEU A 424       2.953 -69.016  32.338  1.00 55.38           C  
ATOM   1947  N   LEU A 425       2.888 -65.706  28.558  1.00 51.34           N  
ATOM   1948  CA  LEU A 425       3.851 -64.602  28.403  1.00 53.44           C  
ATOM   1949  C   LEU A 425       3.141 -63.265  28.161  1.00 52.58           C  
ATOM   1950  O   LEU A 425       3.631 -62.219  28.620  1.00 49.95           O  
ATOM   1951  CB  LEU A 425       4.825 -64.886  27.269  1.00 57.34           C  
ATOM   1952  CG  LEU A 425       5.885 -65.940  27.512  1.00 50.31           C  
ATOM   1953  CD1 LEU A 425       6.433 -66.405  26.199  1.00 50.96           C  
ATOM   1954  CD2 LEU A 425       7.016 -65.374  28.375  1.00 52.32           C  
ATOM   1955  N   LYS A 426       1.985 -63.275  27.466  1.00 51.29           N  
ATOM   1956  CA  LYS A 426       1.241 -62.029  27.258  1.00 58.08           C  
ATOM   1957  C   LYS A 426       0.820 -61.384  28.573  1.00 45.30           C  
ATOM   1958  O   LYS A 426       0.562 -60.174  28.592  1.00 51.37           O  
ATOM   1959  CB  LYS A 426      -0.012 -62.254  26.383  1.00 53.53           C  
ATOM   1960  CG  LYS A 426       0.266 -62.559  24.903  1.00 57.90           C  
ATOM   1961  CD  LYS A 426      -0.990 -62.936  24.127  1.00 63.19           C  
ATOM   1962  CE  LYS A 426      -0.706 -63.181  22.643  1.00 76.20           C  
ATOM   1963  NZ  LYS A 426      -1.932 -63.627  21.876  1.00 85.42           N  
ATOM   1964  N   LEU A 427       0.793 -62.145  29.674  1.00 51.48           N  
ATOM   1965  CA  LEU A 427       0.413 -61.627  30.990  1.00 47.94           C  
ATOM   1966  C   LEU A 427       1.589 -61.367  31.919  1.00 46.52           C  
ATOM   1967  O   LEU A 427       1.366 -61.098  33.100  1.00 51.43           O  
ATOM   1968  CB  LEU A 427      -0.527 -62.610  31.687  1.00 61.99           C  
ATOM   1969  CG  LEU A 427      -1.760 -63.065  30.868  1.00 55.00           C  
ATOM   1970  CD1 LEU A 427      -2.402 -64.260  31.425  1.00 55.76           C  
ATOM   1971  CD2 LEU A 427      -2.707 -61.875  30.844  1.00 57.92           C  
ATOM   1972  N   SER A 428       2.819 -61.389  31.423  1.00 47.61           N  
ATOM   1973  CA  SER A 428       4.013 -61.279  32.261  1.00 47.66           C  
ATOM   1974  C   SER A 428       4.751 -59.962  32.028  1.00 39.94           C  
ATOM   1975  O   SER A 428       5.050 -59.608  30.885  1.00 47.32           O  
ATOM   1976  CB  SER A 428       4.974 -62.427  31.956  1.00 48.15           C  
ATOM   1977  OG  SER A 428       4.328 -63.696  31.993  1.00 52.95           O  
ATOM   1978  N   THR A 429       5.081 -59.261  33.101  1.00 43.21           N  
ATOM   1979  CA  THR A 429       5.970 -58.107  32.978  1.00 46.28           C  
ATOM   1980  C   THR A 429       7.339 -58.525  32.501  1.00 42.88           C  
ATOM   1981  O   THR A 429       7.865 -57.928  31.563  1.00 48.22           O  
ATOM   1982  CB  THR A 429       6.085 -57.396  34.311  1.00 43.66           C  
ATOM   1983  OG1 THR A 429       4.752 -57.153  34.755  1.00 48.94           O  
ATOM   1984  CG2 THR A 429       6.845 -56.079  34.220  1.00 45.14           C  
ATOM   1985  N   PHE A 430       7.904 -59.588  33.101  1.00 44.36           N  
ATOM   1986  CA  PHE A 430       9.218 -60.122  32.751  1.00 42.66           C  
ATOM   1987  C   PHE A 430       9.069 -61.629  32.502  1.00 43.79           C  
ATOM   1988  O   PHE A 430       8.214 -62.295  33.096  1.00 47.32           O  
ATOM   1989  CB  PHE A 430      10.273 -59.958  33.878  1.00 43.95           C  
ATOM   1990  CG  PHE A 430      10.528 -58.541  34.312  1.00 40.76           C  
ATOM   1991  CD2 PHE A 430      11.566 -57.810  33.749  1.00 40.67           C  
ATOM   1992  CD1 PHE A 430       9.795 -57.968  35.328  1.00 39.94           C  
ATOM   1993  CE2 PHE A 430      11.873 -56.513  34.164  1.00 39.94           C  
ATOM   1994  CE1 PHE A 430      10.083 -56.674  35.732  1.00 40.64           C  
ATOM   1995  CZ  PHE A 430      11.147 -55.955  35.149  1.00 43.25           C  
ATOM   1996  N   ALA A 431       9.898 -62.187  31.631  1.00 43.95           N  
ATOM   1997  CA  ALA A 431       9.923 -63.618  31.363  1.00 43.24           C  
ATOM   1998  C   ALA A 431      11.297 -64.164  31.693  1.00 54.33           C  
ATOM   1999  O   ALA A 431      12.303 -63.648  31.184  1.00 43.00           O  
ATOM   2000  CB  ALA A 431       9.621 -63.884  29.884  1.00 42.17           C  
ATOM   2001  N   LEU A 432      11.348 -65.216  32.514  1.00 48.83           N  
ATOM   2002  CA  LEU A 432      12.641 -65.830  32.832  1.00 47.50           C  
ATOM   2003  C   LEU A 432      13.074 -66.769  31.732  1.00 53.42           C  
ATOM   2004  O   LEU A 432      12.255 -67.501  31.171  1.00 50.81           O  
ATOM   2005  CB  LEU A 432      12.631 -66.632  34.129  1.00 49.39           C  
ATOM   2006  CG  LEU A 432      12.353 -65.817  35.396  1.00 58.15           C  
ATOM   2007  CD1 LEU A 432      12.522 -66.759  36.629  1.00 64.13           C  
ATOM   2008  CD2 LEU A 432      13.263 -64.633  35.499  1.00 57.21           C  
ATOM   2009  N   ILE A 433      14.374 -66.769  31.465  1.00 47.30           N  
ATOM   2010  CA  ILE A 433      15.050 -67.665  30.553  1.00 43.62           C  
ATOM   2011  C   ILE A 433      16.244 -68.194  31.317  1.00 55.77           C  
ATOM   2012  O   ILE A 433      17.203 -67.456  31.536  1.00 56.20           O  
ATOM   2013  CB  ILE A 433      15.483 -66.945  29.255  1.00 44.93           C  
ATOM   2014  CG1 ILE A 433      14.257 -66.348  28.575  1.00 50.74           C  
ATOM   2015  CG2 ILE A 433      16.162 -67.931  28.359  1.00 47.54           C  
ATOM   2016  CD1 ILE A 433      14.553 -65.580  27.288  1.00 53.32           C  
ATOM   2017  N   ILE A 434      16.218 -69.474  31.682  1.00 49.73           N  
ATOM   2018  CA  ILE A 434      17.279 -70.087  32.470  1.00 47.33           C  
ATOM   2019  C   ILE A 434      18.164 -70.871  31.516  1.00 55.20           C  
ATOM   2020  O   ILE A 434      17.740 -71.889  30.973  1.00 53.94           O  
ATOM   2021  CB  ILE A 434      16.728 -70.989  33.588  1.00 49.73           C  
ATOM   2022  CG1 ILE A 434      15.821 -70.176  34.516  1.00 54.81           C  
ATOM   2023  CG2 ILE A 434      17.845 -71.566  34.424  1.00 50.90           C  
ATOM   2024  CD1 ILE A 434      15.058 -70.995  35.488  1.00 59.33           C  
ATOM   2025  N   THR A 435      19.406 -70.413  31.331  1.00 46.97           N  
ATOM   2026  CA  THR A 435      20.265 -70.996  30.322  1.00 43.22           C  
ATOM   2027  C   THR A 435      20.676 -72.406  30.705  1.00 43.68           C  
ATOM   2028  O   THR A 435      20.541 -72.799  31.856  1.00 47.24           O  
ATOM   2029  CB  THR A 435      21.526 -70.152  30.122  1.00 51.13           C  
ATOM   2030  OG1 THR A 435      22.248 -70.085  31.351  1.00 48.53           O  
ATOM   2031  CG2 THR A 435      21.165 -68.745  29.649  1.00 52.71           C  
ATOM   2032  N   PRO A 436      21.177 -73.178  29.744  1.00 43.37           N  
ATOM   2033  CA  PRO A 436      21.473 -74.588  30.002  1.00 43.53           C  
ATOM   2034  C   PRO A 436      22.505 -74.764  31.078  1.00 54.59           C  
ATOM   2035  O   PRO A 436      23.402 -73.944  31.232  1.00 56.49           O  
ATOM   2036  CB  PRO A 436      21.992 -75.100  28.650  1.00 52.66           C  
ATOM   2037  CG  PRO A 436      21.378 -74.162  27.631  1.00 53.08           C  
ATOM   2038  CD  PRO A 436      21.341 -72.824  28.318  1.00 50.03           C  
ATOM   2039  N   GLY A 437      22.419 -75.909  31.758  1.00 57.87           N  
ATOM   2040  CA  GLY A 437      23.348 -76.190  32.833  1.00 53.17           C  
ATOM   2041  C   GLY A 437      24.769 -76.437  32.363  1.00 54.03           C  
ATOM   2042  O   GLY A 437      25.731 -76.178  33.104  1.00 56.27           O  
ATOM   2043  N   ASP A 438      24.929 -76.966  31.154  1.00 54.19           N  
ATOM   2044  CA  ASP A 438      26.264 -77.164  30.592  1.00 54.57           C  
ATOM   2045  C   ASP A 438      26.800 -75.847  30.043  1.00 56.50           C  
ATOM   2046  O   ASP A 438      26.266 -75.353  29.040  1.00 54.32           O  
ATOM   2047  CB  ASP A 438      26.233 -78.195  29.464  1.00 59.44           C  
ATOM   2048  CG  ASP A 438      27.634 -78.537  28.933  1.00 71.15           C  
ATOM   2049  OD1 ASP A 438      28.618 -77.907  29.368  1.00 65.41           O  
ATOM   2050  OD2 ASP A 438      27.725 -79.460  28.097  1.00 75.27           O  
ATOM   2051  N   PRO A 439      27.836 -75.251  30.644  1.00 63.39           N  
ATOM   2052  CA  PRO A 439      28.280 -73.922  30.158  1.00 76.59           C  
ATOM   2053  C   PRO A 439      28.797 -73.937  28.733  1.00 66.32           C  
ATOM   2054  O   PRO A 439      28.914 -72.871  28.117  1.00 71.79           O  
ATOM   2055  CB  PRO A 439      29.413 -73.527  31.129  1.00 73.37           C  
ATOM   2056  CG  PRO A 439      29.365 -74.541  32.237  1.00 76.44           C  
ATOM   2057  CD  PRO A 439      28.744 -75.789  31.685  1.00 60.45           C  
ATOM   2058  N   ARG A 440      29.119 -75.111  28.198  1.00 71.47           N  
ATOM   2059  CA  ARG A 440      29.606 -75.260  26.836  1.00 61.54           C  
ATOM   2060  C   ARG A 440      28.529 -75.120  25.779  1.00 56.81           C  
ATOM   2061  O   ARG A 440      28.866 -75.096  24.595  1.00 59.10           O  
ATOM   2062  CB  ARG A 440      30.264 -76.626  26.679  1.00 63.77           C  
ATOM   2063  CG  ARG A 440      31.439 -76.762  27.577  1.00 68.40           C  
ATOM   2064  CD  ARG A 440      32.140 -78.099  27.371  1.00 75.85           C  
ATOM   2065  NE  ARG A 440      31.403 -79.192  27.986  1.00 84.35           N  
ATOM   2066  CZ  ARG A 440      30.768 -80.146  27.321  1.00 88.17           C  
ATOM   2067  NH1 ARG A 440      30.121 -81.079  27.992  1.00 87.59           N  
ATOM   2068  NH2 ARG A 440      30.763 -80.168  25.994  1.00 90.37           N  
ATOM   2069  N   LEU A 441      27.259 -75.134  26.178  1.00 52.42           N  
ATOM   2070  CA  LEU A 441      26.132 -74.881  25.295  1.00 55.90           C  
ATOM   2071  C   LEU A 441      25.986 -73.364  25.262  1.00 60.94           C  
ATOM   2072  O   LEU A 441      25.292 -72.772  26.085  1.00 60.40           O  
ATOM   2073  CB  LEU A 441      24.889 -75.619  25.792  1.00 54.01           C  
ATOM   2074  CG  LEU A 441      23.724 -75.618  24.832  1.00 46.07           C  
ATOM   2075  CD1 LEU A 441      24.162 -75.885  23.395  1.00 43.46           C  
ATOM   2076  CD2 LEU A 441      22.646 -76.640  25.243  1.00 50.92           C  
ATOM   2077  N   VAL A 442      26.673 -72.743  24.291  1.00 51.55           N  
ATOM   2078  CA  VAL A 442      26.716 -71.285  24.137  1.00 49.61           C  
ATOM   2079  C   VAL A 442      25.349 -70.735  23.784  1.00 53.08           C  
ATOM   2080  O   VAL A 442      24.954 -69.688  24.291  1.00 52.91           O  
ATOM   2081  CB  VAL A 442      27.729 -70.920  23.036  1.00 49.23           C  
ATOM   2082  CG1 VAL A 442      27.618 -69.547  22.590  1.00 55.02           C  
ATOM   2083  CG2 VAL A 442      29.125 -71.205  23.510  1.00 69.10           C  
ATOM   2084  N   ILE A 443      24.609 -71.411  22.906  1.00 47.51           N  
ATOM   2085  CA  ILE A 443      23.235 -71.022  22.607  1.00 51.15           C  
ATOM   2086  C   ILE A 443      22.549 -72.246  22.064  1.00 42.03           C  
ATOM   2087  O   ILE A 443      23.211 -73.141  21.534  1.00 45.94           O  
ATOM   2088  CB  ILE A 443      23.201 -69.851  21.599  1.00 52.89           C  
ATOM   2089  CG1 ILE A 443      21.779 -69.459  21.264  1.00 43.49           C  
ATOM   2090  CG2 ILE A 443      23.916 -70.210  20.301  1.00 47.38           C  
ATOM   2091  CD1 ILE A 443      21.099 -68.767  22.421  1.00 52.93           C  
ATOM   2092  N   SER A 444      21.218 -72.309  22.216  1.00 47.34           N  
ATOM   2093  CA  SER A 444      20.460 -73.407  21.615  1.00 54.39           C  
ATOM   2094  C   SER A 444      19.167 -72.892  21.008  1.00 46.71           C  
ATOM   2095  O   SER A 444      18.636 -71.859  21.422  1.00 45.79           O  
ATOM   2096  CB  SER A 444      20.151 -74.458  22.662  1.00 47.70           C  
ATOM   2097  OG  SER A 444      19.304 -73.855  23.639  1.00 62.24           O  
ATOM   2098  N   SER A 445      18.659 -73.655  20.035  1.00 55.29           N  
ATOM   2099  CA  SER A 445      17.343 -73.385  19.452  1.00 60.04           C  
ATOM   2100  C   SER A 445      16.297 -73.091  20.513  1.00 54.62           C  
ATOM   2101  O   SER A 445      15.419 -72.235  20.318  1.00 56.21           O  
ATOM   2102  CB  SER A 445      16.863 -74.590  18.614  1.00 56.55           C  
ATOM   2103  OG  SER A 445      17.598 -74.687  17.424  1.00 74.35           O  
ATOM   2104  N   GLY A 446      16.323 -73.834  21.619  1.00 55.68           N  
ATOM   2105  CA  GLY A 446      15.305 -73.632  22.638  1.00 52.21           C  
ATOM   2106  C   GLY A 446      15.430 -72.309  23.366  1.00 52.04           C  
ATOM   2107  O   GLY A 446      14.430 -71.631  23.631  1.00 55.00           O  
ATOM   2108  N   CYS A 447      16.659 -71.937  23.711  1.00 57.58           N  
ATOM   2109  C   CYS A 447      16.460 -69.500  23.461  1.00 48.77           C  
ATOM   2110  O   CYS A 447      15.828 -68.554  23.941  1.00 47.21           O  
ATOM   2111  CA ACYS A 447      16.895 -70.653  24.350  0.50 56.57           C  
ATOM   2112  CB ACYS A 447      18.379 -70.524  24.691  0.50 61.63           C  
ATOM   2113  SG ACYS A 447      18.803 -69.316  25.982  0.50 51.31           S  
ATOM   2114  CA BCYS A 447      16.887 -70.654  24.354  0.50 55.48           C  
ATOM   2115  CB BCYS A 447      18.360 -70.505  24.738  0.50 61.78           C  
ATOM   2116  SG BCYS A 447      18.903 -71.509  26.169  0.50 65.31           S  
ATOM   2117  N   ALA A 448      16.802 -69.561  22.157  1.00 45.75           N  
ATOM   2118  CA  ALA A 448      16.431 -68.492  21.224  1.00 48.37           C  
ATOM   2119  C   ALA A 448      14.932 -68.427  20.985  1.00 57.56           C  
ATOM   2120  O   ALA A 448      14.384 -67.332  20.709  1.00 46.96           O  
ATOM   2121  CB  ALA A 448      17.173 -68.690  19.880  1.00 49.38           C  
ATOM   2122  N   THR A 449      14.263 -69.586  21.045  1.00 45.17           N  
ATOM   2123  CA  THR A 449      12.811 -69.597  20.937  1.00 42.97           C  
ATOM   2124  C   THR A 449      12.196 -68.887  22.112  1.00 41.37           C  
ATOM   2125  O   THR A 449      11.312 -68.072  21.923  1.00 45.94           O  
ATOM   2126  CB  THR A 449      12.275 -71.037  20.847  1.00 45.02           C  
ATOM   2127  OG1 THR A 449      12.637 -71.596  19.557  1.00 49.63           O  
ATOM   2128  CG2 THR A 449      10.757 -71.074  20.988  1.00 51.49           C  
ATOM   2129  N   ARG A 450      12.684 -69.128  23.326  1.00 44.41           N  
ATOM   2130  CA  ARG A 450      12.122 -68.433  24.474  1.00 42.33           C  
ATOM   2131  C   ARG A 450      12.309 -66.933  24.360  1.00 46.82           C  
ATOM   2132  O   ARG A 450      11.469 -66.156  24.839  1.00 46.67           O  
ATOM   2133  CB  ARG A 450      12.788 -68.888  25.755  1.00 49.42           C  
ATOM   2134  CG  ARG A 450      12.549 -70.322  26.112  1.00 44.79           C  
ATOM   2135  CD  ARG A 450      13.246 -70.623  27.428  1.00 45.92           C  
ATOM   2136  NE  ARG A 450      12.972 -71.996  27.811  1.00 49.28           N  
ATOM   2137  CZ  ARG A 450      11.978 -72.359  28.615  1.00 44.26           C  
ATOM   2138  NH1 ARG A 450      11.826 -73.646  28.899  1.00 44.62           N  
ATOM   2139  NH2 ARG A 450      11.167 -71.466  29.139  1.00 43.26           N  
ATOM   2140  N   LEU A 451      13.472 -66.514  23.846  1.00 55.57           N  
ATOM   2141  CA  LEU A 451      13.747 -65.103  23.647  1.00 39.94           C  
ATOM   2142  C   LEU A 451      12.840 -64.548  22.581  1.00 39.94           C  
ATOM   2143  O   LEU A 451      12.243 -63.487  22.755  1.00 45.74           O  
ATOM   2144  CB  LEU A 451      15.209 -64.946  23.253  1.00 43.94           C  
ATOM   2145  CG  LEU A 451      15.676 -63.522  23.003  1.00 50.58           C  
ATOM   2146  CD1 LEU A 451      15.548 -62.783  24.318  1.00 46.49           C  
ATOM   2147  CD2 LEU A 451      17.104 -63.437  22.442  1.00 53.89           C  
ATOM   2148  N   PHE A 452      12.746 -65.248  21.453  1.00 45.16           N  
ATOM   2149  CA  PHE A 452      11.817 -64.836  20.408  1.00 49.37           C  
ATOM   2150  C   PHE A 452      10.419 -64.591  20.983  1.00 46.10           C  
ATOM   2151  O   PHE A 452       9.788 -63.568  20.676  1.00 46.67           O  
ATOM   2152  CB  PHE A 452      11.759 -65.902  19.307  1.00 45.90           C  
ATOM   2153  CG  PHE A 452      10.882 -65.522  18.125  1.00 51.20           C  
ATOM   2154  CD1 PHE A 452       9.505 -65.418  18.269  1.00 49.22           C  
ATOM   2155  CD2 PHE A 452      11.416 -65.344  16.891  1.00 49.12           C  
ATOM   2156  CE1 PHE A 452       8.700 -65.116  17.186  1.00 47.86           C  
ATOM   2157  CE2 PHE A 452      10.629 -65.032  15.833  1.00 51.37           C  
ATOM   2158  CZ  PHE A 452       9.282 -64.916  15.966  1.00 54.88           C  
ATOM   2159  N   GLU A 453       9.900 -65.557  21.779  1.00 44.88           N  
ATOM   2160  CA  GLU A 453       8.492 -65.524  22.173  1.00 43.96           C  
ATOM   2161  C   GLU A 453       8.261 -64.447  23.191  1.00 43.54           C  
ATOM   2162  O   GLU A 453       7.228 -63.775  23.179  1.00 48.74           O  
ATOM   2163  CB  GLU A 453       8.051 -66.878  22.725  1.00 45.75           C  
ATOM   2164  CG  GLU A 453       7.767 -67.915  21.643  1.00 45.62           C  
ATOM   2165  CD  GLU A 453       7.552 -69.364  22.122  1.00 54.88           C  
ATOM   2166  OE1 GLU A 453       7.734 -69.689  23.309  1.00 52.25           O  
ATOM   2167  OE2 GLU A 453       7.247 -70.206  21.248  1.00 55.04           O  
ATOM   2168  N   ALA A 454       9.225 -64.244  24.078  1.00 47.59           N  
ATOM   2169  CA  ALA A 454       9.084 -63.185  25.069  1.00 39.94           C  
ATOM   2170  C   ALA A 454       9.071 -61.804  24.435  1.00 43.60           C  
ATOM   2171  O   ALA A 454       8.351 -60.924  24.909  1.00 47.92           O  
ATOM   2172  CB  ALA A 454      10.224 -63.264  26.088  1.00 39.94           C  
ATOM   2173  N   LEU A 455       9.964 -61.548  23.453  1.00 48.71           N  
ATOM   2174  CA  LEU A 455      10.009 -60.220  22.838  1.00 43.21           C  
ATOM   2175  C   LEU A 455       8.745 -59.993  22.035  1.00 44.46           C  
ATOM   2176  O   LEU A 455       8.199 -58.885  22.021  1.00 45.33           O  
ATOM   2177  CB  LEU A 455      11.232 -60.076  21.932  1.00 47.68           C  
ATOM   2178  CG  LEU A 455      12.613 -60.180  22.573  1.00 42.47           C  
ATOM   2179  CD1 LEU A 455      13.690 -60.418  21.578  1.00 41.46           C  
ATOM   2180  CD2 LEU A 455      12.873 -58.914  23.271  1.00 40.75           C  
ATOM   2181  N   GLU A 456       8.264 -61.053  21.362  1.00 50.70           N  
ATOM   2182  CA  GLU A 456       7.079 -60.964  20.508  1.00 48.28           C  
ATOM   2183  C   GLU A 456       5.907 -60.318  21.233  1.00 47.13           C  
ATOM   2184  O   GLU A 456       5.149 -59.552  20.634  1.00 52.75           O  
ATOM   2185  CB  GLU A 456       6.701 -62.372  20.026  1.00 44.71           C  
ATOM   2186  CG  GLU A 456       5.533 -62.479  19.056  1.00 55.77           C  
ATOM   2187  CD  GLU A 456       5.340 -63.916  18.487  1.00 64.72           C  
ATOM   2188  OE1 GLU A 456       5.724 -64.881  19.163  1.00 64.19           O  
ATOM   2189  OE2 GLU A 456       4.828 -64.069  17.347  1.00 66.81           O  
ATOM   2190  N   VAL A 457       5.742 -60.601  22.528  1.00 47.72           N  
ATOM   2191  CA  VAL A 457       4.561 -60.098  23.230  1.00 45.31           C  
ATOM   2192  C   VAL A 457       4.913 -59.137  24.359  1.00 46.61           C  
ATOM   2193  O   VAL A 457       4.083 -58.895  25.244  1.00 50.75           O  
ATOM   2194  CB  VAL A 457       3.694 -61.248  23.762  1.00 53.07           C  
ATOM   2195  CG1 VAL A 457       3.275 -62.220  22.601  1.00 51.56           C  
ATOM   2196  CG2 VAL A 457       4.439 -62.050  24.786  1.00 51.33           C  
ATOM   2197  N   GLY A 458       6.152 -58.594  24.368  1.00 44.08           N  
ATOM   2198  CA  GLY A 458       6.472 -57.519  25.298  1.00 39.94           C  
ATOM   2199  C   GLY A 458       6.850 -57.920  26.713  1.00 39.94           C  
ATOM   2200  O   GLY A 458       6.890 -57.063  27.595  1.00 48.53           O  
ATOM   2201  N   ALA A 459       7.109 -59.189  26.980  1.00 42.85           N  
ATOM   2202  CA  ALA A 459       7.647 -59.605  28.270  1.00 39.94           C  
ATOM   2203  C   ALA A 459       9.156 -59.394  28.245  1.00 40.14           C  
ATOM   2204  O   ALA A 459       9.850 -59.970  27.404  1.00 44.18           O  
ATOM   2205  CB  ALA A 459       7.300 -61.079  28.507  1.00 43.27           C  
ATOM   2206  N   VAL A 460       9.668 -58.570  29.140  1.00 44.88           N  
ATOM   2207  CA  VAL A 460      11.093 -58.212  29.103  1.00 42.87           C  
ATOM   2208  C   VAL A 460      11.912 -59.418  29.525  1.00 39.94           C  
ATOM   2209  O   VAL A 460      11.759 -59.897  30.652  1.00 42.15           O  
ATOM   2210  CB  VAL A 460      11.392 -56.999  30.004  1.00 45.72           C  
ATOM   2211  CG1 VAL A 460      12.878 -56.706  30.058  1.00 47.05           C  
ATOM   2212  CG2 VAL A 460      10.601 -55.808  29.501  1.00 42.91           C  
ATOM   2213  N   PRO A 461      12.752 -59.961  28.656  1.00 45.03           N  
ATOM   2214  CA  PRO A 461      13.512 -61.183  29.029  1.00 39.94           C  
ATOM   2215  C   PRO A 461      14.449 -60.963  30.205  1.00 49.68           C  
ATOM   2216  O   PRO A 461      15.033 -59.889  30.374  1.00 44.40           O  
ATOM   2217  CB  PRO A 461      14.315 -61.512  27.771  1.00 39.94           C  
ATOM   2218  CG  PRO A 461      13.653 -60.791  26.653  1.00 45.36           C  
ATOM   2219  CD  PRO A 461      13.064 -59.502  27.277  1.00 43.50           C  
ATOM   2220  N   VAL A 462      14.604 -61.999  31.029  1.00 47.02           N  
ATOM   2221  CA  VAL A 462      15.532 -61.984  32.168  1.00 39.94           C  
ATOM   2222  C   VAL A 462      16.375 -63.241  32.038  1.00 50.50           C  
ATOM   2223  O   VAL A 462      15.920 -64.336  32.380  1.00 49.23           O  
ATOM   2224  CB  VAL A 462      14.799 -61.937  33.508  1.00 43.24           C  
ATOM   2225  CG1 VAL A 462      15.754 -62.014  34.676  1.00 46.94           C  
ATOM   2226  CG2 VAL A 462      13.950 -60.691  33.584  1.00 45.80           C  
ATOM   2227  N   VAL A 463      17.575 -63.107  31.496  1.00 49.14           N  
ATOM   2228  CA  VAL A 463      18.380 -64.250  31.100  1.00 50.46           C  
ATOM   2229  C   VAL A 463      19.311 -64.534  32.253  1.00 48.47           C  
ATOM   2230  O   VAL A 463      20.119 -63.673  32.613  1.00 49.96           O  
ATOM   2231  CB  VAL A 463      19.174 -63.951  29.823  1.00 48.76           C  
ATOM   2232  CG1 VAL A 463      20.056 -65.148  29.430  1.00 52.65           C  
ATOM   2233  CG2 VAL A 463      18.243 -63.643  28.706  1.00 50.33           C  
ATOM   2234  N   LEU A 464      19.201 -65.710  32.843  1.00 48.32           N  
ATOM   2235  CA  LEU A 464      20.088 -66.122  33.933  1.00 51.05           C  
ATOM   2236  C   LEU A 464      21.216 -66.966  33.381  1.00 48.46           C  
ATOM   2237  O   LEU A 464      20.984 -68.142  33.036  1.00 46.77           O  
ATOM   2238  CB  LEU A 464      19.359 -66.970  34.953  1.00 45.64           C  
ATOM   2239  CG  LEU A 464      18.348 -66.195  35.766  1.00 45.81           C  
ATOM   2240  CD1 LEU A 464      17.667 -67.207  36.654  1.00 57.03           C  
ATOM   2241  CD2 LEU A 464      19.031 -65.184  36.598  1.00 59.46           C  
ATOM   2242  N   GLY A 465      22.434 -66.384  33.328  1.00 45.47           N  
ATOM   2243  CA  GLY A 465      23.598 -67.086  32.812  1.00 46.58           C  
ATOM   2244  C   GLY A 465      24.284 -66.207  31.801  1.00 51.57           C  
ATOM   2245  O   GLY A 465      23.804 -66.096  30.677  1.00 51.07           O  
ATOM   2246  N   GLU A 466      25.417 -65.606  32.168  1.00 52.52           N  
ATOM   2247  CA  GLU A 466      26.090 -64.687  31.262  1.00 53.04           C  
ATOM   2248  C   GLU A 466      26.871 -65.376  30.161  1.00 54.69           C  
ATOM   2249  O   GLU A 466      27.396 -64.676  29.297  1.00 51.97           O  
ATOM   2250  CB  GLU A 466      27.078 -63.781  32.002  1.00 45.09           C  
ATOM   2251  CG  GLU A 466      26.390 -62.663  32.798  1.00 54.46           C  
ATOM   2252  CD  GLU A 466      27.331 -61.557  33.293  1.00 72.08           C  
ATOM   2253  OE1 GLU A 466      26.804 -60.397  33.348  1.00 67.39           O  
ATOM   2254  OE2 GLU A 466      28.551 -61.822  33.608  1.00 57.11           O  
ATOM   2255  N   GLN A 467      27.020 -66.708  30.205  1.00 50.16           N  
ATOM   2256  CA  GLN A 467      27.803 -67.413  29.191  1.00 54.35           C  
ATOM   2257  C   GLN A 467      27.084 -67.529  27.838  1.00 52.83           C  
ATOM   2258  O   GLN A 467      27.699 -67.925  26.844  1.00 62.72           O  
ATOM   2259  CB  GLN A 467      28.204 -68.823  29.685  1.00 51.87           C  
ATOM   2260  CG  GLN A 467      27.138 -69.931  29.617  1.00 59.98           C  
ATOM   2261  CD  GLN A 467      26.100 -69.812  30.726  1.00 63.73           C  
ATOM   2262  OE1 GLN A 467      26.203 -68.937  31.587  1.00 62.17           O  
ATOM   2263  NE2 GLN A 467      25.055 -70.637  30.662  1.00 55.73           N  
ATOM   2264  N   VAL A 468      25.847 -67.155  27.753  1.00 60.09           N  
ATOM   2265  CA  VAL A 468      25.057 -67.357  26.544  1.00 55.77           C  
ATOM   2266  C   VAL A 468      25.428 -66.319  25.505  1.00 53.86           C  
ATOM   2267  O   VAL A 468      25.763 -65.179  25.859  1.00 56.41           O  
ATOM   2268  CB  VAL A 468      23.557 -67.259  26.875  1.00 56.96           C  
ATOM   2269  CG1 VAL A 468      23.216 -65.830  27.404  1.00 54.74           C  
ATOM   2270  CG2 VAL A 468      22.784 -67.582  25.658  1.00 57.39           C  
ATOM   2271  N   GLN A 469      25.361 -66.724  24.215  1.00 53.05           N  
ATOM   2272  CA  GLN A 469      25.468 -65.819  23.069  1.00 45.95           C  
ATOM   2273  C   GLN A 469      24.094 -65.640  22.434  1.00 52.62           C  
ATOM   2274  O   GLN A 469      23.599 -66.553  21.770  1.00 46.93           O  
ATOM   2275  CB  GLN A 469      26.422 -66.349  22.004  1.00 55.37           C  
ATOM   2276  CG  GLN A 469      27.891 -66.199  22.267  1.00 60.20           C  
ATOM   2277  CD  GLN A 469      28.361 -64.742  22.261  1.00 69.48           C  
ATOM   2278  OE1 GLN A 469      28.098 -63.974  21.316  1.00 65.52           O  
ATOM   2279  NE2 GLN A 469      29.086 -64.373  23.312  1.00 60.60           N  
ATOM   2280  N   LEU A 470      23.499 -64.468  22.595  1.00 44.08           N  
ATOM   2281  CA  LEU A 470      22.168 -64.195  22.107  1.00 39.94           C  
ATOM   2282  C   LEU A 470      22.233 -63.885  20.619  1.00 47.45           C  
ATOM   2283  O   LEU A 470      23.304 -63.544  20.094  1.00 46.45           O  
ATOM   2284  CB  LEU A 470      21.579 -63.053  22.886  1.00 46.80           C  
ATOM   2285  CG  LEU A 470      21.501 -63.266  24.399  1.00 42.38           C  
ATOM   2286  CD1 LEU A 470      20.979 -62.007  25.015  1.00 49.23           C  
ATOM   2287  CD2 LEU A 470      20.529 -64.370  24.601  1.00 50.68           C  
ATOM   2288  N   PRO A 471      21.122 -64.062  19.901  1.00 46.19           N  
ATOM   2289  CA  PRO A 471      21.121 -63.769  18.471  1.00 51.73           C  
ATOM   2290  C   PRO A 471      21.683 -62.385  18.168  1.00 44.49           C  
ATOM   2291  O   PRO A 471      21.333 -61.399  18.811  1.00 45.77           O  
ATOM   2292  CB  PRO A 471      19.642 -63.866  18.121  1.00 48.58           C  
ATOM   2293  CG  PRO A 471      19.156 -64.961  19.011  1.00 57.28           C  
ATOM   2294  CD  PRO A 471      19.885 -64.754  20.309  1.00 46.62           C  
ATOM   2295  N   TYR A 472      22.571 -62.328  17.182  1.00 48.72           N  
ATOM   2296  CA  TYR A 472      23.054 -61.067  16.638  1.00 50.59           C  
ATOM   2297  C   TYR A 472      23.841 -60.258  17.671  1.00 46.59           C  
ATOM   2298  O   TYR A 472      23.941 -59.029  17.544  1.00 45.90           O  
ATOM   2299  CB  TYR A 472      21.891 -60.227  16.090  1.00 51.00           C  
ATOM   2300  CG  TYR A 472      20.866 -61.018  15.312  1.00 43.14           C  
ATOM   2301  CD1 TYR A 472      21.234 -61.741  14.196  1.00 48.04           C  
ATOM   2302  CD2 TYR A 472      19.531 -61.001  15.673  1.00 46.18           C  
ATOM   2303  CE1 TYR A 472      20.323 -62.427  13.461  1.00 39.94           C  
ATOM   2304  CE2 TYR A 472      18.597 -61.704  14.936  1.00 46.22           C  
ATOM   2305  CZ  TYR A 472      19.031 -62.446  13.833  1.00 47.74           C  
ATOM   2306  OH  TYR A 472      18.138 -63.182  13.068  1.00 52.66           O  
ATOM   2307  N   GLN A 473      24.442 -60.943  18.656  1.00 43.61           N  
ATOM   2308  CA  GLN A 473      25.007 -60.234  19.787  1.00 51.49           C  
ATOM   2309  C   GLN A 473      26.204 -59.356  19.433  1.00 46.08           C  
ATOM   2310  O   GLN A 473      26.483 -58.384  20.158  1.00 54.68           O  
ATOM   2311  CB  GLN A 473      25.447 -61.193  20.883  1.00 50.44           C  
ATOM   2312  CG  GLN A 473      25.763 -60.447  22.216  1.00 57.91           C  
ATOM   2313  CD  GLN A 473      25.901 -61.404  23.417  1.00 73.98           C  
ATOM   2314  OE1 GLN A 473      24.904 -61.994  23.895  1.00 56.66           O  
ATOM   2315  NE2 GLN A 473      27.132 -61.574  23.894  1.00 63.21           N  
ATOM   2316  N   ASP A 474      26.912 -59.653  18.333  1.00 53.15           N  
ATOM   2317  CA  ASP A 474      28.042 -58.789  17.933  1.00 53.97           C  
ATOM   2318  C   ASP A 474      27.599 -57.386  17.523  1.00 57.92           C  
ATOM   2319  O   ASP A 474      28.409 -56.440  17.563  1.00 58.64           O  
ATOM   2320  CB  ASP A 474      28.829 -59.414  16.767  1.00 56.88           C  
ATOM   2321  CG  ASP A 474      29.559 -60.676  17.183  1.00 80.11           C  
ATOM   2322  OD1 ASP A 474      29.804 -60.850  18.404  1.00 64.81           O  
ATOM   2323  OD2 ASP A 474      29.932 -61.479  16.302  1.00 78.59           O  
ATOM   2324  N   MET A 475      26.337 -57.225  17.124  1.00 46.35           N  
ATOM   2325  C   MET A 475      24.834 -55.296  17.568  1.00 53.25           C  
ATOM   2326  O   MET A 475      24.694 -54.055  17.565  1.00 44.10           O  
ATOM   2327  CA AMET A 475      25.838 -55.950  16.630  0.50 50.02           C  
ATOM   2328  CB AMET A 475      25.169 -56.129  15.264  0.50 57.22           C  
ATOM   2329  CG AMET A 475      25.710 -57.255  14.414  0.50 55.41           C  
ATOM   2330  SD AMET A 475      27.450 -57.216  14.106  0.50 43.89           S  
ATOM   2331  CE AMET A 475      27.543 -57.784  12.441  0.50 60.48           C  
ATOM   2332  CA BMET A 475      25.835 -55.954  16.629  0.50 50.46           C  
ATOM   2333  CB BMET A 475      25.172 -56.171  15.270  0.50 56.16           C  
ATOM   2334  CG BMET A 475      26.080 -56.895  14.312  0.50 52.11           C  
ATOM   2335  SD BMET A 475      26.600 -55.728  13.076  0.50 64.15           S  
ATOM   2336  CE BMET A 475      28.112 -56.452  12.472  0.50 46.65           C  
ATOM   2337  N   LEU A 476      24.121 -56.088  18.351  1.00 48.81           N  
ATOM   2338  CA  LEU A 476      23.090 -55.567  19.219  1.00 44.17           C  
ATOM   2339  C   LEU A 476      23.563 -55.475  20.657  1.00 42.02           C  
ATOM   2340  O   LEU A 476      24.228 -56.380  21.167  1.00 41.62           O  
ATOM   2341  CB  LEU A 476      21.846 -56.447  19.134  1.00 44.82           C  
ATOM   2342  CG  LEU A 476      21.246 -56.632  17.751  1.00 42.69           C  
ATOM   2343  CD1 LEU A 476      19.963 -57.460  17.842  1.00 46.09           C  
ATOM   2344  CD2 LEU A 476      21.013 -55.311  17.143  1.00 40.71           C  
ATOM   2345  N   GLN A 477      23.217 -54.359  21.295  1.00 45.84           N  
ATOM   2346  CA  GLN A 477      23.438 -54.122  22.719  1.00 42.68           C  
ATOM   2347  C   GLN A 477      22.247 -54.716  23.481  1.00 43.39           C  
ATOM   2348  O   GLN A 477      21.250 -54.045  23.735  1.00 41.35           O  
ATOM   2349  CB  GLN A 477      23.561 -52.624  22.942  1.00 52.83           C  
ATOM   2350  CG  GLN A 477      23.907 -52.209  24.349  1.00 64.72           C  
ATOM   2351  CD  GLN A 477      25.300 -52.647  24.743  1.00 77.99           C  
ATOM   2352  OE1 GLN A 477      26.271 -52.253  24.047  1.00 69.34           O  
ATOM   2353  NE2 GLN A 477      25.408 -53.587  25.712  1.00 86.16           N  
ATOM   2354  N   TRP A 478      22.340 -55.996  23.850  1.00 42.44           N  
ATOM   2355  CA  TRP A 478      21.196 -56.681  24.408  1.00 42.74           C  
ATOM   2356  C   TRP A 478      20.744 -56.150  25.768  1.00 48.10           C  
ATOM   2357  O   TRP A 478      19.564 -56.345  26.156  1.00 45.22           O  
ATOM   2358  CB  TRP A 478      21.460 -58.183  24.501  1.00 39.94           C  
ATOM   2359  CG  TRP A 478      21.035 -58.839  23.225  1.00 39.94           C  
ATOM   2360  CD1 TRP A 478      21.843 -59.358  22.279  1.00 39.94           C  
ATOM   2361  CD2 TRP A 478      19.699 -58.995  22.743  1.00 41.45           C  
ATOM   2362  NE1 TRP A 478      21.107 -59.870  21.231  1.00 42.20           N  
ATOM   2363  CE2 TRP A 478      19.781 -59.654  21.493  1.00 42.30           C  
ATOM   2364  CE3 TRP A 478      18.440 -58.656  23.250  1.00 46.68           C  
ATOM   2365  CZ2 TRP A 478      18.674 -59.972  20.752  1.00 39.94           C  
ATOM   2366  CZ3 TRP A 478      17.315 -58.951  22.487  1.00 42.78           C  
ATOM   2367  CH2 TRP A 478      17.445 -59.613  21.248  1.00 49.95           C  
ATOM   2368  N   ASN A 479      21.594 -55.460  26.498  1.00 40.45           N  
ATOM   2369  CA  ASN A 479      21.136 -55.016  27.807  1.00 39.94           C  
ATOM   2370  C   ASN A 479      20.063 -53.952  27.719  1.00 41.60           C  
ATOM   2371  O   ASN A 479      19.365 -53.689  28.701  1.00 46.22           O  
ATOM   2372  CB  ASN A 479      22.276 -54.425  28.620  1.00 44.75           C  
ATOM   2373  CG  ASN A 479      23.453 -55.355  28.695  1.00 47.78           C  
ATOM   2374  OD1 ASN A 479      24.321 -55.220  27.796  1.00 84.94           O  
ATOM   2375  ND2 ASN A 479      23.499 -56.279  29.599  1.00 64.04           N  
ATOM   2376  N   GLU A 480      19.956 -53.279  26.589  1.00 39.94           N  
ATOM   2377  CA  GLU A 480      18.877 -52.322  26.434  1.00 40.94           C  
ATOM   2378  C   GLU A 480      17.503 -52.981  26.312  1.00 40.88           C  
ATOM   2379  O   GLU A 480      16.519 -52.306  26.597  1.00 41.54           O  
ATOM   2380  CB  GLU A 480      19.180 -51.439  25.217  1.00 39.94           C  
ATOM   2381  CG  GLU A 480      20.632 -50.846  25.248  1.00 49.79           C  
ATOM   2382  CD  GLU A 480      20.867 -49.818  24.144  1.00 56.26           C  
ATOM   2383  OE1 GLU A 480      19.931 -49.595  23.346  1.00 58.22           O  
ATOM   2384  OE2 GLU A 480      21.990 -49.269  24.035  1.00 59.20           O  
ATOM   2385  N   ALA A 481      17.413 -54.276  25.944  1.00 46.50           N  
ATOM   2386  CA  ALA A 481      16.116 -54.975  25.836  1.00 42.26           C  
ATOM   2387  C   ALA A 481      15.915 -56.140  26.807  1.00 45.02           C  
ATOM   2388  O   ALA A 481      14.819 -56.719  26.851  1.00 43.99           O  
ATOM   2389  CB  ALA A 481      15.914 -55.543  24.424  1.00 39.94           C  
ATOM   2390  N   ALA A 482      16.940 -56.528  27.551  1.00 50.61           N  
ATOM   2391  CA  ALA A 482      16.909 -57.718  28.382  1.00 47.08           C  
ATOM   2392  C   ALA A 482      17.826 -57.529  29.585  1.00 53.40           C  
ATOM   2393  O   ALA A 482      18.850 -56.853  29.496  1.00 50.36           O  
ATOM   2394  CB  ALA A 482      17.372 -58.906  27.559  1.00 44.90           C  
ATOM   2395  N   LEU A 483      17.462 -58.127  30.707  1.00 45.10           N  
ATOM   2396  CA  LEU A 483      18.341 -58.171  31.867  1.00 46.05           C  
ATOM   2397  C   LEU A 483      19.157 -59.453  31.782  1.00 51.61           C  
ATOM   2398  O   LEU A 483      18.592 -60.541  31.759  1.00 54.42           O  
ATOM   2399  CB  LEU A 483      17.546 -58.106  33.171  1.00 50.29           C  
ATOM   2400  CG  LEU A 483      16.985 -56.763  33.585  1.00 56.22           C  
ATOM   2401  CD1 LEU A 483      15.561 -56.719  33.040  1.00 70.27           C  
ATOM   2402  CD2 LEU A 483      16.948 -56.591  35.051  1.00 55.18           C  
ATOM   2403  N   VAL A 484      20.478 -59.340  31.675  1.00 54.04           N  
ATOM   2404  CA  VAL A 484      21.355 -60.506  31.624  1.00 45.49           C  
ATOM   2405  C   VAL A 484      22.138 -60.551  32.930  1.00 53.62           C  
ATOM   2406  O   VAL A 484      22.855 -59.607  33.273  1.00 48.55           O  
ATOM   2407  CB  VAL A 484      22.275 -60.497  30.398  1.00 48.19           C  
ATOM   2408  CG1 VAL A 484      23.067 -61.807  30.383  1.00 50.78           C  
ATOM   2409  CG2 VAL A 484      21.459 -60.349  29.142  1.00 56.39           C  
ATOM   2410  N   VAL A 485      21.972 -61.638  33.671  1.00 51.07           N  
ATOM   2411  CA  VAL A 485      22.263 -61.697  35.099  1.00 42.92           C  
ATOM   2412  C   VAL A 485      23.016 -62.994  35.363  1.00 51.61           C  
ATOM   2413  O   VAL A 485      22.592 -64.053  34.892  1.00 53.55           O  
ATOM   2414  CB  VAL A 485      20.941 -61.629  35.888  1.00 51.91           C  
ATOM   2415  CG1 VAL A 485      21.163 -61.831  37.316  1.00 53.63           C  
ATOM   2416  CG2 VAL A 485      20.286 -60.291  35.688  1.00 65.94           C  
ATOM   2417  N   PRO A 486      24.123 -62.969  36.089  1.00 43.05           N  
ATOM   2418  CA  PRO A 486      24.804 -64.224  36.419  1.00 43.20           C  
ATOM   2419  C   PRO A 486      23.915 -65.100  37.288  1.00 45.61           C  
ATOM   2420  O   PRO A 486      23.123 -64.611  38.105  1.00 45.67           O  
ATOM   2421  CB  PRO A 486      26.054 -63.772  37.183  1.00 43.07           C  
ATOM   2422  CG  PRO A 486      26.225 -62.306  36.779  1.00 44.10           C  
ATOM   2423  CD  PRO A 486      24.816 -61.805  36.652  1.00 50.17           C  
ATOM   2424  N   LYS A 487      24.027 -66.412  37.102  1.00 46.86           N  
ATOM   2425  CA  LYS A 487      23.198 -67.319  37.903  1.00 49.49           C  
ATOM   2426  C   LYS A 487      23.408 -67.136  39.400  1.00 52.39           C  
ATOM   2427  O   LYS A 487      22.427 -67.283  40.153  1.00 46.27           O  
ATOM   2428  CB  LYS A 487      23.457 -68.786  37.509  1.00 40.18           C  
ATOM   2429  CG  LYS A 487      22.927 -69.159  36.187  1.00 45.08           C  
ATOM   2430  CD  LYS A 487      23.139 -70.646  35.856  1.00 46.84           C  
ATOM   2431  CE  LYS A 487      22.389 -70.973  34.554  1.00 57.85           C  
ATOM   2432  NZ  LYS A 487      22.458 -72.406  34.093  1.00 54.30           N  
ATOM   2433  N   PRO A 488      24.613 -66.826  39.891  1.00 48.30           N  
ATOM   2434  CA  PRO A 488      24.778 -66.545  41.329  1.00 43.32           C  
ATOM   2435  C   PRO A 488      24.011 -65.341  41.847  1.00 48.94           C  
ATOM   2436  O   PRO A 488      23.779 -65.270  43.061  1.00 58.75           O  
ATOM   2437  CB  PRO A 488      26.296 -66.328  41.483  1.00 45.26           C  
ATOM   2438  CG  PRO A 488      26.894 -67.154  40.380  1.00 47.24           C  
ATOM   2439  CD  PRO A 488      25.898 -67.085  39.217  1.00 47.84           C  
ATOM   2440  N   ARG A 489      23.587 -64.404  41.013  1.00 42.55           N  
ATOM   2441  CA  ARG A 489      22.778 -63.307  41.510  1.00 40.46           C  
ATOM   2442  C   ARG A 489      21.275 -63.602  41.522  1.00 41.45           C  
ATOM   2443  O   ARG A 489      20.481 -62.696  41.790  1.00 46.77           O  
ATOM   2444  CB  ARG A 489      23.039 -62.049  40.699  1.00 47.92           C  
ATOM   2445  CG  ARG A 489      24.449 -61.434  40.912  1.00 46.08           C  
ATOM   2446  CD  ARG A 489      24.457 -59.968  40.534  1.00 52.85           C  
ATOM   2447  NE  ARG A 489      25.779 -59.377  40.584  1.00 44.29           N  
ATOM   2448  CZ  ARG A 489      26.441 -59.150  41.720  1.00 52.79           C  
ATOM   2449  NH1 ARG A 489      25.911 -59.502  42.856  1.00 46.15           N  
ATOM   2450  NH2 ARG A 489      27.627 -58.551  41.733  1.00 53.05           N  
ATOM   2451  N   VAL A 490      20.872 -64.847  41.349  1.00 43.50           N  
ATOM   2452  CA  VAL A 490      19.447 -65.184  41.350  1.00 48.81           C  
ATOM   2453  C   VAL A 490      18.793 -64.768  42.644  1.00 45.37           C  
ATOM   2454  O   VAL A 490      17.619 -64.407  42.664  1.00 52.63           O  
ATOM   2455  CB  VAL A 490      19.257 -66.691  41.104  1.00 48.22           C  
ATOM   2456  CG1 VAL A 490      19.764 -67.492  42.301  1.00 49.86           C  
ATOM   2457  CG2 VAL A 490      17.799 -67.023  40.887  1.00 49.35           C  
ATOM   2458  N   THR A 491      19.543 -64.789  43.736  1.00 56.32           N  
ATOM   2459  CA  THR A 491      19.030 -64.383  45.027  1.00 41.25           C  
ATOM   2460  C   THR A 491      18.751 -62.897  45.120  1.00 42.43           C  
ATOM   2461  O   THR A 491      18.337 -62.413  46.192  1.00 51.65           O  
ATOM   2462  CB  THR A 491      20.022 -64.753  46.118  1.00 51.27           C  
ATOM   2463  OG1 THR A 491      21.299 -64.185  45.819  1.00 56.77           O  
ATOM   2464  CG2 THR A 491      20.198 -66.245  46.223  1.00 49.64           C  
ATOM   2465  N   GLU A 492      19.072 -62.130  44.085  1.00 44.61           N  
ATOM   2466  CA  GLU A 492      18.861 -60.686  44.070  1.00 44.94           C  
ATOM   2467  C   GLU A 492      17.927 -60.265  42.939  1.00 39.94           C  
ATOM   2468  O   GLU A 492      17.757 -59.052  42.704  1.00 45.16           O  
ATOM   2469  CB  GLU A 492      20.195 -59.938  43.881  1.00 41.42           C  
ATOM   2470  CG  GLU A 492      21.161 -60.131  45.062  1.00 54.89           C  
ATOM   2471  CD  GLU A 492      22.590 -59.669  44.779  1.00 60.94           C  
ATOM   2472  OE1 GLU A 492      23.160 -60.062  43.726  1.00 55.80           O  
ATOM   2473  OE2 GLU A 492      23.154 -58.901  45.613  1.00 59.40           O  
ATOM   2474  N   VAL A 493      17.419 -61.231  42.159  1.00 39.94           N  
ATOM   2475  CA  VAL A 493      16.589 -60.904  41.005  1.00 45.66           C  
ATOM   2476  C   VAL A 493      15.299 -60.222  41.444  1.00 45.47           C  
ATOM   2477  O   VAL A 493      14.821 -59.293  40.793  1.00 50.09           O  
ATOM   2478  CB  VAL A 493      16.283 -62.169  40.205  1.00 43.46           C  
ATOM   2479  CG1 VAL A 493      15.150 -61.941  39.299  1.00 54.45           C  
ATOM   2480  CG2 VAL A 493      17.506 -62.587  39.451  1.00 46.52           C  
ATOM   2481  N   HIS A 494      14.678 -60.717  42.511  1.00 49.47           N  
ATOM   2482  CA  HIS A 494      13.412 -60.147  42.955  1.00 44.34           C  
ATOM   2483  C   HIS A 494      13.568 -58.685  43.316  1.00 45.22           C  
ATOM   2484  O   HIS A 494      12.786 -57.851  42.863  1.00 55.19           O  
ATOM   2485  CB  HIS A 494      12.875 -60.957  44.132  1.00 51.90           C  
ATOM   2486  CG  HIS A 494      11.453 -60.640  44.457  1.00 58.24           C  
ATOM   2487  ND1 HIS A 494      10.888 -60.931  45.676  1.00 54.50           N  
ATOM   2488  CD2 HIS A 494      10.486 -60.042  43.723  1.00 54.85           C  
ATOM   2489  CE1 HIS A 494       9.628 -60.536  45.678  1.00 59.12           C  
ATOM   2490  NE2 HIS A 494       9.367 -59.967  44.516  1.00 63.73           N  
ATOM   2491  N   PHE A 495      14.568 -58.353  44.136  1.00 52.06           N  
ATOM   2492  CA  PHE A 495      14.907 -56.948  44.413  1.00 46.18           C  
ATOM   2493  C   PHE A 495      15.135 -56.135  43.142  1.00 44.99           C  
ATOM   2494  O   PHE A 495      14.666 -54.987  43.018  1.00 52.96           O  
ATOM   2495  CB  PHE A 495      16.167 -56.881  45.281  1.00 53.37           C  
ATOM   2496  CG  PHE A 495      16.945 -55.563  45.170  1.00 66.60           C  
ATOM   2497  CD2 PHE A 495      16.689 -54.527  46.050  1.00 58.83           C  
ATOM   2498  CD1 PHE A 495      17.938 -55.379  44.198  1.00 67.14           C  
ATOM   2499  CE2 PHE A 495      17.385 -53.323  45.979  1.00 57.93           C  
ATOM   2500  CE1 PHE A 495      18.628 -54.196  44.105  1.00 62.10           C  
ATOM   2501  CZ  PHE A 495      18.368 -53.161  45.017  1.00 68.50           C  
ATOM   2502  N   LEU A 496      15.855 -56.711  42.179  1.00 44.10           N  
ATOM   2503  CA  LEU A 496      16.232 -55.958  40.980  1.00 53.10           C  
ATOM   2504  C   LEU A 496      15.006 -55.617  40.144  1.00 48.05           C  
ATOM   2505  O   LEU A 496      14.865 -54.491  39.644  1.00 45.35           O  
ATOM   2506  CB  LEU A 496      17.233 -56.782  40.162  1.00 52.55           C  
ATOM   2507  CG  LEU A 496      18.101 -56.100  39.133  1.00 66.55           C  
ATOM   2508  CD1 LEU A 496      18.837 -54.923  39.730  1.00 73.32           C  
ATOM   2509  CD2 LEU A 496      19.067 -57.179  38.623  1.00 54.10           C  
ATOM   2510  N   LEU A 497      14.136 -56.611  39.943  1.00 39.94           N  
ATOM   2511  CA  LEU A 497      12.933 -56.408  39.144  1.00 46.37           C  
ATOM   2512  C   LEU A 497      11.966 -55.422  39.806  1.00 44.60           C  
ATOM   2513  O   LEU A 497      11.201 -54.745  39.115  1.00 51.58           O  
ATOM   2514  CB  LEU A 497      12.219 -57.723  38.915  1.00 41.87           C  
ATOM   2515  CG  LEU A 497      13.033 -58.765  38.162  1.00 42.83           C  
ATOM   2516  CD1 LEU A 497      12.140 -59.957  37.850  1.00 46.90           C  
ATOM   2517  CD2 LEU A 497      13.566 -58.194  36.917  1.00 41.25           C  
ATOM   2518  N   ARG A 498      11.956 -55.354  41.137  1.00 49.92           N  
ATOM   2519  CA  ARG A 498      11.130 -54.371  41.831  1.00 45.92           C  
ATOM   2520  C   ARG A 498      11.726 -52.971  41.836  1.00 48.72           C  
ATOM   2521  O   ARG A 498      11.042 -52.024  42.206  1.00 52.90           O  
ATOM   2522  CB  ARG A 498      10.882 -54.800  43.293  1.00 52.08           C  
ATOM   2523  CG  ARG A 498      10.044 -56.057  43.434  1.00 50.00           C  
ATOM   2524  CD  ARG A 498       9.834 -56.425  44.916  1.00 59.47           C  
ATOM   2525  NE  ARG A 498       9.226 -55.349  45.702  1.00 61.56           N  
ATOM   2526  CZ  ARG A 498       7.916 -55.273  45.984  1.00 67.23           C  
ATOM   2527  NH1 ARG A 498       7.044 -56.204  45.583  1.00 51.18           N  
ATOM   2528  NH2 ARG A 498       7.467 -54.252  46.684  1.00 80.20           N  
ATOM   2529  N   SER A 499      13.000 -52.825  41.552  1.00 54.40           N  
ATOM   2530  CA  SER A 499      13.638 -51.530  41.635  1.00 55.65           C  
ATOM   2531  C   SER A 499      13.635 -50.771  40.305  1.00 51.74           C  
ATOM   2532  O   SER A 499      14.076 -49.626  40.269  1.00 49.08           O  
ATOM   2533  CB  SER A 499      15.090 -51.709  42.146  1.00 57.67           C  
ATOM   2534  OG  SER A 499      15.897 -52.386  41.194  1.00 58.98           O  
ATOM   2535  N   LEU A 500      13.186 -51.365  39.202  1.00 44.48           N  
ATOM   2536  CA  LEU A 500      13.219 -50.650  37.937  1.00 47.82           C  
ATOM   2537  C   LEU A 500      12.023 -49.709  37.829  1.00 48.93           C  
ATOM   2538  O   LEU A 500      10.877 -50.131  38.012  1.00 53.20           O  
ATOM   2539  CB  LEU A 500      13.211 -51.631  36.776  1.00 47.14           C  
ATOM   2540  CG  LEU A 500      14.369 -52.585  36.620  1.00 59.39           C  
ATOM   2541  CD1 LEU A 500      14.189 -53.303  35.275  1.00 60.04           C  
ATOM   2542  CD2 LEU A 500      15.691 -51.882  36.693  1.00 56.94           C  
ATOM   2543  N   SER A 501      12.286 -48.443  37.512  1.00 43.02           N  
ATOM   2544  CA  SER A 501      11.205 -47.484  37.313  1.00 39.94           C  
ATOM   2545  C   SER A 501      10.331 -47.872  36.118  1.00 49.77           C  
ATOM   2546  O   SER A 501      10.705 -48.703  35.271  1.00 49.98           O  
ATOM   2547  CB  SER A 501      11.771 -46.050  37.117  1.00 50.32           C  
ATOM   2548  OG  SER A 501      12.512 -45.919  35.895  1.00 55.15           O  
ATOM   2549  N   ASP A 502       9.152 -47.240  36.050  1.00 42.07           N  
ATOM   2550  CA  ASP A 502       8.234 -47.506  34.948  1.00 43.64           C  
ATOM   2551  C   ASP A 502       8.782 -47.019  33.597  1.00 50.15           C  
ATOM   2552  O   ASP A 502       8.558 -47.642  32.549  1.00 46.15           O  
ATOM   2553  CB  ASP A 502       6.894 -46.820  35.195  1.00 53.14           C  
ATOM   2554  CG  ASP A 502       6.046 -47.528  36.244  1.00 67.79           C  
ATOM   2555  OD1 ASP A 502       6.587 -48.446  36.935  1.00 64.00           O  
ATOM   2556  OD2 ASP A 502       4.846 -47.190  36.362  1.00 57.48           O  
ATOM   2557  N   SER A 503       9.410 -45.846  33.564  1.00 45.91           N  
ATOM   2558  CA  SER A 503       9.919 -45.369  32.276  1.00 51.33           C  
ATOM   2559  C   SER A 503      11.136 -46.192  31.802  1.00 50.41           C  
ATOM   2560  O   SER A 503      11.325 -46.412  30.590  1.00 45.15           O  
ATOM   2561  CB  SER A 503      10.227 -43.858  32.353  1.00 55.61           C  
ATOM   2562  OG  SER A 503      11.228 -43.564  33.286  1.00 74.33           O  
ATOM   2563  N   ASP A 504      11.957 -46.700  32.727  1.00 48.69           N  
ATOM   2564  CA  ASP A 504      13.059 -47.567  32.290  1.00 47.77           C  
ATOM   2565  C   ASP A 504      12.525 -48.899  31.785  1.00 46.07           C  
ATOM   2566  O   ASP A 504      12.940 -49.385  30.720  1.00 44.02           O  
ATOM   2567  CB  ASP A 504      14.055 -47.795  33.435  1.00 53.46           C  
ATOM   2568  CG  ASP A 504      14.946 -46.554  33.713  1.00 65.37           C  
ATOM   2569  OD1 ASP A 504      15.150 -45.737  32.776  1.00 57.06           O  
ATOM   2570  OD2 ASP A 504      15.445 -46.405  34.876  1.00 52.34           O  
ATOM   2571  N   LEU A 505      11.567 -49.486  32.516  1.00 46.05           N  
ATOM   2572  CA  LEU A 505      10.973 -50.746  32.077  1.00 45.77           C  
ATOM   2573  C   LEU A 505      10.263 -50.577  30.725  1.00 44.03           C  
ATOM   2574  O   LEU A 505      10.419 -51.410  29.819  1.00 49.90           O  
ATOM   2575  CB  LEU A 505      10.032 -51.263  33.176  1.00 48.08           C  
ATOM   2576  CG  LEU A 505       9.433 -52.646  33.061  1.00 54.00           C  
ATOM   2577  CD1 LEU A 505      10.450 -53.625  32.619  1.00 69.26           C  
ATOM   2578  CD2 LEU A 505       8.904 -53.075  34.414  1.00 52.99           C  
ATOM   2579  N   LEU A 506       9.521 -49.481  30.536  1.00 48.10           N  
ATOM   2580  CA  LEU A 506       8.855 -49.257  29.244  1.00 39.94           C  
ATOM   2581  C   LEU A 506       9.867 -49.020  28.121  1.00 50.29           C  
ATOM   2582  O   LEU A 506       9.644 -49.420  26.972  1.00 44.41           O  
ATOM   2583  CB  LEU A 506       7.908 -48.070  29.377  1.00 43.98           C  
ATOM   2584  CG  LEU A 506       6.561 -48.061  28.670  1.00 65.10           C  
ATOM   2585  CD1 LEU A 506       5.804 -49.353  28.649  1.00 55.13           C  
ATOM   2586  CD2 LEU A 506       5.678 -46.985  29.386  1.00 64.32           C  
ATOM   2587  N   ALA A 507      10.941 -48.274  28.403  1.00 44.26           N  
ATOM   2588  CA  ALA A 507      12.025 -48.174  27.432  1.00 39.94           C  
ATOM   2589  C   ALA A 507      12.541 -49.546  27.021  1.00 39.94           C  
ATOM   2590  O   ALA A 507      12.724 -49.797  25.821  1.00 47.09           O  
ATOM   2591  CB  ALA A 507      13.178 -47.341  28.007  1.00 39.94           C  
ATOM   2592  N   MET A 508      12.705 -50.479  27.986  1.00 44.92           N  
ATOM   2593  CA  MET A 508      13.212 -51.812  27.600  1.00 40.23           C  
ATOM   2594  C   MET A 508      12.212 -52.565  26.723  1.00 39.94           C  
ATOM   2595  O   MET A 508      12.605 -53.253  25.773  1.00 45.15           O  
ATOM   2596  CB  MET A 508      13.544 -52.660  28.832  1.00 42.12           C  
ATOM   2597  CG  MET A 508      14.649 -52.097  29.692  1.00 43.69           C  
ATOM   2598  SD  MET A 508      15.107 -53.125  31.030  1.00 54.11           S  
ATOM   2599  CE  MET A 508      16.032 -54.396  30.181  1.00 49.02           C  
ATOM   2600  N   ARG A 509      10.920 -52.481  27.041  1.00 45.87           N  
ATOM   2601  CA  ARG A 509       9.905 -53.131  26.208  1.00 40.88           C  
ATOM   2602  C   ARG A 509       9.890 -52.537  24.799  1.00 40.34           C  
ATOM   2603  O   ARG A 509       9.870 -53.262  23.811  1.00 46.23           O  
ATOM   2604  CB  ARG A 509       8.536 -52.969  26.886  1.00 46.18           C  
ATOM   2605  CG  ARG A 509       7.365 -53.606  26.131  1.00 48.28           C  
ATOM   2606  CD  ARG A 509       6.079 -53.672  26.988  1.00 45.15           C  
ATOM   2607  NE  ARG A 509       6.182 -54.652  28.075  1.00 47.63           N  
ATOM   2608  CZ  ARG A 509       5.606 -54.499  29.254  1.00 50.92           C  
ATOM   2609  NH1 ARG A 509       4.873 -53.427  29.552  1.00 46.69           N  
ATOM   2610  NH2 ARG A 509       5.762 -55.415  30.170  1.00 50.76           N  
ATOM   2611  N   ARG A 510       9.955 -51.217  24.693  1.00 43.69           N  
ATOM   2612  CA  ARG A 510       9.935 -50.542  23.392  1.00 50.20           C  
ATOM   2613  C   ARG A 510      11.161 -50.883  22.543  1.00 39.94           C  
ATOM   2614  O   ARG A 510      11.057 -50.993  21.316  1.00 42.06           O  
ATOM   2615  CB  ARG A 510       9.804 -49.030  23.649  1.00 55.23           C  
ATOM   2616  CG  ARG A 510       9.773 -48.137  22.432  1.00 62.94           C  
ATOM   2617  CD  ARG A 510       9.907 -46.651  22.768  1.00 58.85           C  
ATOM   2618  NE  ARG A 510      10.140 -45.905  21.535  1.00 67.32           N  
ATOM   2619  CZ  ARG A 510      11.338 -45.748  20.948  1.00 80.76           C  
ATOM   2620  NH1 ARG A 510      12.433 -46.269  21.503  1.00 83.91           N  
ATOM   2621  NH2 ARG A 510      11.484 -45.056  19.801  1.00 73.92           N  
ATOM   2622  N   GLN A 511      12.325 -51.102  23.174  1.00 47.82           N  
ATOM   2623  CA  GLN A 511      13.514 -51.531  22.400  1.00 39.94           C  
ATOM   2624  C   GLN A 511      13.413 -53.006  21.988  1.00 43.22           C  
ATOM   2625  O   GLN A 511      13.978 -53.438  20.965  1.00 46.67           O  
ATOM   2626  CB  GLN A 511      14.778 -51.300  23.222  1.00 39.94           C  
ATOM   2627  CG  GLN A 511      16.133 -51.678  22.563  1.00 49.73           C  
ATOM   2628  CD  GLN A 511      16.556 -50.660  21.529  1.00 44.86           C  
ATOM   2629  OE1 GLN A 511      15.832 -49.694  21.299  1.00 44.73           O  
ATOM   2630  NE2 GLN A 511      17.716 -50.831  20.941  1.00 42.20           N  
ATOM   2631  N   GLY A 512      12.847 -53.841  22.859  1.00 44.08           N  
ATOM   2632  CA  GLY A 512      12.619 -55.240  22.478  1.00 42.00           C  
ATOM   2633  C   GLY A 512      11.704 -55.371  21.281  1.00 42.84           C  
ATOM   2634  O   GLY A 512      11.908 -56.235  20.438  1.00 48.15           O  
ATOM   2635  N   ARG A 513      10.709 -54.493  21.169  1.00 39.94           N  
ATOM   2636  CA  ARG A 513       9.855 -54.497  19.979  1.00 41.39           C  
ATOM   2637  C   ARG A 513      10.633 -54.089  18.726  1.00 42.32           C  
ATOM   2638  O   ARG A 513      10.433 -54.652  17.649  1.00 46.10           O  
ATOM   2639  CB  ARG A 513       8.653 -53.559  20.211  1.00 42.49           C  
ATOM   2640  CG  ARG A 513       7.762 -53.207  19.009  1.00 56.35           C  
ATOM   2641  CD  ARG A 513       7.081 -54.406  18.403  1.00 48.60           C  
ATOM   2642  NE  ARG A 513       6.303 -54.165  17.186  1.00 59.26           N  
ATOM   2643  CZ  ARG A 513       5.010 -53.854  17.167  1.00 70.03           C  
ATOM   2644  NH1 ARG A 513       4.384 -53.701  16.004  1.00 67.58           N  
ATOM   2645  NH2 ARG A 513       4.352 -53.650  18.308  1.00 54.05           N  
ATOM   2646  N   PHE A 514      11.472 -53.064  18.819  1.00 45.75           N  
ATOM   2647  CA  PHE A 514      12.316 -52.696  17.677  1.00 44.04           C  
ATOM   2648  C   PHE A 514      13.191 -53.858  17.225  1.00 39.94           C  
ATOM   2649  O   PHE A 514      13.246 -54.186  16.038  1.00 44.85           O  
ATOM   2650  CB  PHE A 514      13.211 -51.505  18.039  1.00 43.97           C  
ATOM   2651  CG  PHE A 514      14.317 -51.270  17.055  1.00 44.54           C  
ATOM   2652  CD1 PHE A 514      14.019 -50.928  15.749  1.00 50.47           C  
ATOM   2653  CD2 PHE A 514      15.638 -51.387  17.421  1.00 51.46           C  
ATOM   2654  CE1 PHE A 514      15.017 -50.708  14.830  1.00 46.82           C  
ATOM   2655  CE2 PHE A 514      16.636 -51.169  16.499  1.00 50.61           C  
ATOM   2656  CZ  PHE A 514      16.331 -50.811  15.215  1.00 48.74           C  
ATOM   2657  N   LEU A 515      13.924 -54.471  18.155  1.00 46.85           N  
ATOM   2658  CA  LEU A 515      14.806 -55.570  17.775  1.00 39.94           C  
ATOM   2659  C   LEU A 515      14.018 -56.735  17.200  1.00 44.13           C  
ATOM   2660  O   LEU A 515      14.438 -57.333  16.196  1.00 43.50           O  
ATOM   2661  CB  LEU A 515      15.607 -56.021  18.988  1.00 43.30           C  
ATOM   2662  CG  LEU A 515      16.518 -54.968  19.632  1.00 40.58           C  
ATOM   2663  CD1 LEU A 515      17.316 -55.544  20.800  1.00 43.31           C  
ATOM   2664  CD2 LEU A 515      17.502 -54.399  18.604  1.00 43.53           C  
ATOM   2665  N   TRP A 516      12.892 -57.097  17.846  1.00 45.89           N  
ATOM   2666  CA  TRP A 516      12.128 -58.274  17.411  1.00 41.85           C  
ATOM   2667  C   TRP A 516      11.568 -58.051  15.996  1.00 43.11           C  
ATOM   2668  O   TRP A 516      11.768 -58.853  15.068  1.00 43.78           O  
ATOM   2669  CB  TRP A 516      11.014 -58.583  18.414  1.00 43.86           C  
ATOM   2670  CG  TRP A 516      10.179 -59.773  17.951  1.00 45.64           C  
ATOM   2671  CD1 TRP A 516      10.494 -61.075  18.088  1.00 42.68           C  
ATOM   2672  CD2 TRP A 516       8.937 -59.733  17.238  1.00 46.46           C  
ATOM   2673  NE1 TRP A 516       9.529 -61.866  17.517  1.00 47.33           N  
ATOM   2674  CE2 TRP A 516       8.562 -61.068  16.984  1.00 55.57           C  
ATOM   2675  CE3 TRP A 516       8.104 -58.700  16.783  1.00 45.86           C  
ATOM   2676  CZ2 TRP A 516       7.399 -61.405  16.293  1.00 49.34           C  
ATOM   2677  CZ3 TRP A 516       6.932 -59.025  16.094  1.00 53.73           C  
ATOM   2678  CH2 TRP A 516       6.595 -60.359  15.857  1.00 55.91           C  
ATOM   2679  N   GLU A 517      10.968 -56.892  15.779  1.00 42.67           N  
ATOM   2680  CA  GLU A 517      10.410 -56.618  14.457  1.00 49.64           C  
ATOM   2681  C   GLU A 517      11.481 -56.569  13.370  1.00 51.59           C  
ATOM   2682  O   GLU A 517      11.298 -57.168  12.306  1.00 50.72           O  
ATOM   2683  CB  GLU A 517       9.645 -55.297  14.491  1.00 47.63           C  
ATOM   2684  CG  GLU A 517       8.700 -55.069  13.351  1.00 67.23           C  
ATOM   2685  CD  GLU A 517       7.775 -53.871  13.578  1.00 71.00           C  
ATOM   2686  OE1 GLU A 517       7.642 -53.369  14.728  1.00 59.09           O  
ATOM   2687  OE2 GLU A 517       7.142 -53.440  12.593  1.00 82.18           O  
ATOM   2688  N   THR A 518      12.634 -55.909  13.636  1.00 48.71           N  
ATOM   2689  CA  THR A 518      13.613 -55.636  12.596  1.00 39.94           C  
ATOM   2690  C   THR A 518      14.441 -56.855  12.252  1.00 42.53           C  
ATOM   2691  O   THR A 518      14.755 -57.079  11.071  1.00 49.03           O  
ATOM   2692  CB  THR A 518      14.559 -54.496  13.054  1.00 46.06           C  
ATOM   2693  OG1 THR A 518      13.796 -53.363  13.476  1.00 44.86           O  
ATOM   2694  CG2 THR A 518      15.474 -54.068  11.960  1.00 39.94           C  
ATOM   2695  N   TYR A 519      14.836 -57.648  13.256  1.00 43.19           N  
ATOM   2696  CA  TYR A 519      15.779 -58.726  13.029  1.00 39.94           C  
ATOM   2697  C   TYR A 519      15.254 -60.151  13.274  1.00 44.87           C  
ATOM   2698  O   TYR A 519      15.969 -61.114  12.979  1.00 48.74           O  
ATOM   2699  CB  TYR A 519      16.993 -58.532  13.927  1.00 43.62           C  
ATOM   2700  CG  TYR A 519      17.590 -57.138  13.901  1.00 44.57           C  
ATOM   2701  CD1 TYR A 519      18.298 -56.712  12.796  1.00 39.94           C  
ATOM   2702  CD2 TYR A 519      17.457 -56.279  14.975  1.00 40.99           C  
ATOM   2703  CE1 TYR A 519      18.845 -55.448  12.739  1.00 47.74           C  
ATOM   2704  CE2 TYR A 519      18.025 -55.018  14.937  1.00 45.78           C  
ATOM   2705  CZ  TYR A 519      18.703 -54.606  13.805  1.00 42.96           C  
ATOM   2706  OH  TYR A 519      19.313 -53.387  13.762  1.00 41.53           O  
ATOM   2707  N   PHE A 520      14.075 -60.332  13.832  1.00 43.99           N  
ATOM   2708  CA  PHE A 520      13.634 -61.670  14.206  1.00 43.64           C  
ATOM   2709  C   PHE A 520      12.380 -62.151  13.465  1.00 44.58           C  
ATOM   2710  O   PHE A 520      12.250 -63.349  13.234  1.00 49.75           O  
ATOM   2711  CB  PHE A 520      13.267 -61.752  15.709  1.00 44.22           C  
ATOM   2712  CG  PHE A 520      14.425 -61.849  16.685  1.00 54.80           C  
ATOM   2713  CD1 PHE A 520      15.304 -60.813  16.873  1.00 43.24           C  
ATOM   2714  CD2 PHE A 520      14.527 -62.939  17.496  1.00 43.82           C  
ATOM   2715  CE1 PHE A 520      16.313 -60.886  17.789  1.00 45.76           C  
ATOM   2716  CE2 PHE A 520      15.555 -63.027  18.429  1.00 46.72           C  
ATOM   2717  CZ  PHE A 520      16.445 -62.012  18.572  1.00 51.93           C  
ATOM   2718  N   SER A 521      11.452 -61.251  13.114  1.00 46.55           N  
ATOM   2719  CA  SER A 521      10.040 -61.597  13.006  1.00 59.98           C  
ATOM   2720  C   SER A 521       9.696 -62.388  11.767  1.00 58.65           C  
ATOM   2721  O   SER A 521       8.773 -63.203  11.808  1.00 57.50           O  
ATOM   2722  CB  SER A 521       9.185 -60.305  13.081  1.00 53.80           C  
ATOM   2723  OG  SER A 521       9.452 -59.415  11.996  1.00 53.70           O  
ATOM   2724  N   THR A 522      10.375 -62.167  10.669  1.00 57.56           N  
ATOM   2725  CA  THR A 522      10.052 -62.878   9.446  1.00 55.61           C  
ATOM   2726  C   THR A 522      11.308 -63.444   8.818  1.00 50.38           C  
ATOM   2727  O   THR A 522      12.426 -63.203   9.277  1.00 56.22           O  
ATOM   2728  CB  THR A 522       9.356 -61.947   8.464  1.00 53.67           C  
ATOM   2729  OG1 THR A 522      10.281 -60.918   8.104  1.00 53.66           O  
ATOM   2730  CG2 THR A 522       8.094 -61.353   9.091  1.00 56.55           C  
ATOM   2731  N   ALA A 523      11.118 -64.211   7.750  1.00 63.11           N  
ATOM   2732  CA  ALA A 523      12.262 -64.707   6.994  1.00 59.95           C  
ATOM   2733  C   ALA A 523      13.016 -63.552   6.339  1.00 49.07           C  
ATOM   2734  O   ALA A 523      14.236 -63.602   6.202  1.00 49.10           O  
ATOM   2735  CB  ALA A 523      11.785 -65.703   5.939  1.00 52.42           C  
ATOM   2736  N   ASP A 524      12.306 -62.523   5.893  1.00 47.66           N  
ATOM   2737  CA  ASP A 524      12.971 -61.355   5.329  1.00 52.57           C  
ATOM   2738  C   ASP A 524      13.891 -60.714   6.374  1.00 48.91           C  
ATOM   2739  O   ASP A 524      15.065 -60.415   6.116  1.00 53.49           O  
ATOM   2740  CB  ASP A 524      11.920 -60.351   4.858  1.00 53.17           C  
ATOM   2741  CG  ASP A 524      11.271 -60.707   3.509  1.00 57.45           C  
ATOM   2742  OD1 ASP A 524      11.738 -61.643   2.848  1.00 74.35           O  
ATOM   2743  OD2 ASP A 524      10.290 -60.029   3.118  1.00 65.26           O  
ATOM   2744  N   SER A 525      13.361 -60.500   7.579  1.00 49.62           N  
ATOM   2745  CA  SER A 525      14.143 -59.925   8.663  1.00 53.78           C  
ATOM   2746  C   SER A 525      15.434 -60.694   8.863  1.00 52.51           C  
ATOM   2747  O   SER A 525      16.527 -60.104   8.936  1.00 44.63           O  
ATOM   2748  CB  SER A 525      13.308 -59.930   9.954  1.00 49.86           C  
ATOM   2749  OG  SER A 525      12.226 -59.022   9.846  1.00 56.88           O  
ATOM   2750  N   ILE A 526      15.315 -62.026   8.948  1.00 46.31           N  
ATOM   2751  CA  ILE A 526      16.462 -62.860   9.258  1.00 48.91           C  
ATOM   2752  C   ILE A 526      17.477 -62.821   8.123  1.00 50.48           C  
ATOM   2753  O   ILE A 526      18.683 -62.712   8.358  1.00 51.39           O  
ATOM   2754  CB  ILE A 526      15.999 -64.294   9.580  1.00 48.61           C  
ATOM   2755  CG1 ILE A 526      15.124 -64.222  10.818  1.00 50.96           C  
ATOM   2756  CG2 ILE A 526      17.197 -65.251   9.755  1.00 39.94           C  
ATOM   2757  CD1 ILE A 526      14.514 -65.575  11.275  1.00 62.27           C  
ATOM   2758  N   PHE A 527      17.020 -62.957   6.880  1.00 48.98           N  
ATOM   2759  CA  PHE A 527      17.945 -62.982   5.745  1.00 50.62           C  
ATOM   2760  C   PHE A 527      18.653 -61.637   5.587  1.00 47.34           C  
ATOM   2761  O   PHE A 527      19.858 -61.594   5.330  1.00 43.92           O  
ATOM   2762  CB  PHE A 527      17.160 -63.364   4.477  1.00 41.33           C  
ATOM   2763  CG  PHE A 527      18.031 -63.602   3.237  1.00 52.71           C  
ATOM   2764  CD1 PHE A 527      18.912 -64.656   3.175  1.00 53.39           C  
ATOM   2765  CD2 PHE A 527      17.917 -62.796   2.123  1.00 50.58           C  
ATOM   2766  CE1 PHE A 527      19.676 -64.876   2.050  1.00 58.76           C  
ATOM   2767  CE2 PHE A 527      18.697 -63.018   1.009  1.00 50.10           C  
ATOM   2768  CZ  PHE A 527      19.561 -64.075   0.974  1.00 54.30           C  
ATOM   2769  N   ASN A 528      17.897 -60.545   5.716  1.00 49.33           N  
ATOM   2770  CA  ASN A 528      18.479 -59.211   5.700  1.00 45.72           C  
ATOM   2771  C   ASN A 528      19.481 -59.020   6.811  1.00 50.92           C  
ATOM   2772  O   ASN A 528      20.403 -58.230   6.650  1.00 50.48           O  
ATOM   2773  CB  ASN A 528      17.404 -58.142   5.833  1.00 46.64           C  
ATOM   2774  CG  ASN A 528      16.488 -58.107   4.663  1.00 47.56           C  
ATOM   2775  OD1 ASN A 528      16.842 -58.572   3.568  1.00 53.44           O  
ATOM   2776  ND2 ASN A 528      15.304 -57.506   4.857  1.00 45.08           N  
ATOM   2777  N   THR A 529      19.294 -59.691   7.954  1.00 48.13           N  
ATOM   2778  CA  THR A 529      20.209 -59.507   9.058  1.00 40.13           C  
ATOM   2779  C   THR A 529      21.509 -60.254   8.838  1.00 43.16           C  
ATOM   2780  O   THR A 529      22.590 -59.709   9.129  1.00 47.04           O  
ATOM   2781  CB  THR A 529      19.572 -59.930  10.367  1.00 45.93           C  
ATOM   2782  OG1 THR A 529      18.416 -59.127  10.646  1.00 44.07           O  
ATOM   2783  CG2 THR A 529      20.551 -59.713  11.530  1.00 51.36           C  
ATOM   2784  N   VAL A 530      21.428 -61.491   8.331  1.00 40.57           N  
ATOM   2785  CA  VAL A 530      22.618 -62.249   7.961  1.00 45.30           C  
ATOM   2786  C   VAL A 530      23.445 -61.502   6.916  1.00 41.74           C  
ATOM   2787  O   VAL A 530      24.675 -61.463   7.002  1.00 44.61           O  
ATOM   2788  CB  VAL A 530      22.197 -63.643   7.443  1.00 46.23           C  
ATOM   2789  CG1 VAL A 530      23.361 -64.385   6.841  1.00 39.94           C  
ATOM   2790  CG2 VAL A 530      21.594 -64.456   8.568  1.00 50.09           C  
ATOM   2791  N   LEU A 531      22.793 -61.014   5.854  1.00 44.77           N  
ATOM   2792  CA  LEU A 531      23.527 -60.316   4.811  1.00 44.33           C  
ATOM   2793  C   LEU A 531      24.163 -59.040   5.364  1.00 43.24           C  
ATOM   2794  O   LEU A 531      25.326 -58.756   5.097  1.00 39.94           O  
ATOM   2795  CB  LEU A 531      22.621 -59.962   3.642  1.00 41.73           C  
ATOM   2796  CG  LEU A 531      22.136 -61.102   2.731  1.00 48.98           C  
ATOM   2797  CD1 LEU A 531      21.587 -60.564   1.430  1.00 42.33           C  
ATOM   2798  CD2 LEU A 531      23.228 -62.051   2.418  1.00 46.28           C  
ATOM   2799  N   ALA A 532      23.383 -58.247   6.101  1.00 41.97           N  
ATOM   2800  CA  ALA A 532      23.850 -56.972   6.600  1.00 40.17           C  
ATOM   2801  C   ALA A 532      24.902 -57.155   7.658  1.00 44.93           C  
ATOM   2802  O   ALA A 532      25.753 -56.292   7.790  1.00 46.86           O  
ATOM   2803  CB  ALA A 532      22.684 -56.133   7.129  1.00 39.94           C  
ATOM   2804  N   MET A 533      24.902 -58.278   8.393  1.00 48.22           N  
ATOM   2805  CA  MET A 533      25.966 -58.509   9.359  1.00 39.94           C  
ATOM   2806  C   MET A 533      27.279 -58.737   8.635  1.00 43.88           C  
ATOM   2807  O   MET A 533      28.297 -58.135   8.964  1.00 48.40           O  
ATOM   2808  CB  MET A 533      25.675 -59.726  10.279  1.00 48.57           C  
ATOM   2809  CG  MET A 533      24.770 -59.455  11.484  1.00 57.36           C  
ATOM   2810  SD  MET A 533      24.589 -60.802  12.711  1.00 61.47           S  
ATOM   2811  CE  MET A 533      26.206 -60.941  13.413  1.00 55.30           C  
ATOM   2812  N   ILE A 534      27.287 -59.632   7.655  1.00 43.41           N  
ATOM   2813  CA  ILE A 534      28.529 -59.945   6.960  1.00 41.53           C  
ATOM   2814  C   ILE A 534      29.035 -58.721   6.215  1.00 39.94           C  
ATOM   2815  O   ILE A 534      30.225 -58.417   6.228  1.00 42.74           O  
ATOM   2816  CB  ILE A 534      28.317 -61.141   6.012  1.00 45.47           C  
ATOM   2817  CG1 ILE A 534      28.011 -62.400   6.833  1.00 45.54           C  
ATOM   2818  CG2 ILE A 534      29.538 -61.350   5.121  1.00 39.94           C  
ATOM   2819  CD1 ILE A 534      27.393 -63.485   6.025  1.00 55.46           C  
ATOM   2820  N   ARG A 535      28.127 -57.987   5.594  1.00 39.94           N  
ATOM   2821  CA  ARG A 535      28.478 -56.785   4.848  1.00 45.68           C  
ATOM   2822  C   ARG A 535      29.119 -55.719   5.748  1.00 45.39           C  
ATOM   2823  O   ARG A 535      30.089 -55.078   5.362  1.00 44.41           O  
ATOM   2824  CB  ARG A 535      27.231 -56.244   4.151  1.00 39.94           C  
ATOM   2825  CG  ARG A 535      27.444 -54.912   3.435  1.00 45.50           C  
ATOM   2826  CD  ARG A 535      26.161 -54.357   2.776  1.00 39.94           C  
ATOM   2827  NE  ARG A 535      25.029 -54.194   3.686  1.00 44.03           N  
ATOM   2828  CZ  ARG A 535      24.970 -53.333   4.678  1.00 45.47           C  
ATOM   2829  NH1 ARG A 535      26.019 -52.499   4.926  1.00 47.62           N  
ATOM   2830  NH2 ARG A 535      23.870 -53.261   5.418  1.00 48.65           N  
ATOM   2831  N   THR A 536      28.554 -55.486   6.929  1.00 50.08           N  
ATOM   2832  CA  THR A 536      29.070 -54.467   7.834  1.00 46.20           C  
ATOM   2833  C   THR A 536      30.429 -54.861   8.376  1.00 48.59           C  
ATOM   2834  O   THR A 536      31.324 -54.016   8.507  1.00 52.12           O  
ATOM   2835  CB  THR A 536      28.082 -54.260   8.979  1.00 51.38           C  
ATOM   2836  OG1 THR A 536      26.862 -53.740   8.472  1.00 42.71           O  
ATOM   2837  CG2 THR A 536      28.626 -53.291   9.988  1.00 44.70           C  
ATOM   2838  N   ARG A 537      30.598 -56.146   8.711  1.00 46.18           N  
ATOM   2839  CA  ARG A 537      31.888 -56.621   9.192  1.00 52.55           C  
ATOM   2840  C   ARG A 537      33.015 -56.449   8.173  1.00 45.52           C  
ATOM   2841  O   ARG A 537      34.189 -56.515   8.572  1.00 53.76           O  
ATOM   2842  CB  ARG A 537      31.809 -58.093   9.548  1.00 47.21           C  
ATOM   2843  CG  ARG A 537      31.084 -58.438  10.850  1.00 45.48           C  
ATOM   2844  CD  ARG A 537      30.838 -59.973  10.879  1.00 46.09           C  
ATOM   2845  NE  ARG A 537      30.404 -60.477  12.198  1.00 61.10           N  
ATOM   2846  CZ  ARG A 537      30.019 -61.728  12.448  1.00 59.69           C  
ATOM   2847  NH1 ARG A 537      30.001 -62.629  11.478  1.00 47.59           N  
ATOM   2848  NH2 ARG A 537      29.656 -62.080  13.670  1.00 55.16           N  
ATOM   2849  N   ILE A 538      32.708 -56.288   6.881  1.00 42.83           N  
ATOM   2850  CA  ILE A 538      33.744 -56.066   5.865  1.00 45.57           C  
ATOM   2851  C   ILE A 538      33.650 -54.663   5.283  1.00 44.96           C  
ATOM   2852  O   ILE A 538      34.134 -54.443   4.178  1.00 45.92           O  
ATOM   2853  CB  ILE A 538      33.715 -57.118   4.731  1.00 46.29           C  
ATOM   2854  CG1 ILE A 538      32.385 -57.054   3.968  1.00 49.90           C  
ATOM   2855  CG2 ILE A 538      33.925 -58.578   5.218  1.00 42.93           C  
ATOM   2856  CD1 ILE A 538      32.348 -57.929   2.723  1.00 49.91           C  
ATOM   2857  N   GLN A 539      32.883 -53.770   5.933  1.00 46.58           N  
ATOM   2858  C   GLN A 539      32.330 -51.810   4.478  1.00 49.71           C  
ATOM   2859  O   GLN A 539      32.644 -50.707   4.042  1.00 41.72           O  
ATOM   2860  CA AGLN A 539      32.983 -52.318   5.761  0.50 51.99           C  
ATOM   2861  CB AGLN A 539      34.440 -51.832   5.800  0.50 52.00           C  
ATOM   2862  CG AGLN A 539      35.232 -52.242   7.017  0.50 50.66           C  
ATOM   2863  CD AGLN A 539      36.055 -53.534   6.848  0.50 53.20           C  
ATOM   2864  OE1AGLN A 539      36.453 -53.952   5.734  0.50 43.94           O  
ATOM   2865  NE2AGLN A 539      36.328 -54.170   7.976  0.50 60.45           N  
ATOM   2866  CA BGLN A 539      32.949 -52.317   5.775  0.50 60.06           C  
ATOM   2867  CB BGLN A 539      34.386 -51.809   5.940  0.50 51.70           C  
ATOM   2868  CG BGLN A 539      34.910 -52.169   7.321  0.50 51.39           C  
ATOM   2869  CD BGLN A 539      36.333 -51.742   7.552  0.50 48.42           C  
ATOM   2870  OE1BGLN A 539      37.118 -51.698   6.622  0.50 47.91           O  
ATOM   2871  NE2BGLN A 539      36.664 -51.396   8.800  0.50 48.53           N  
ATOM   2872  N   ILE A 540      31.373 -52.524   3.893  1.00 45.07           N  
ATOM   2873  CA  ILE A 540      30.745 -52.093   2.640  1.00 42.86           C  
ATOM   2874  C   ILE A 540      29.401 -51.448   2.961  1.00 42.01           C  
ATOM   2875  O   ILE A 540      28.643 -52.003   3.752  1.00 48.35           O  
ATOM   2876  CB  ILE A 540      30.573 -53.266   1.665  1.00 46.49           C  
ATOM   2877  CG1 ILE A 540      31.945 -53.763   1.215  1.00 51.03           C  
ATOM   2878  CG2 ILE A 540      29.780 -52.883   0.427  1.00 52.64           C  
ATOM   2879  CD1 ILE A 540      31.919 -55.119   0.563  1.00 50.85           C  
ATOM   2880  N   PRO A 541      29.066 -50.312   2.377  1.00 48.13           N  
ATOM   2881  CA  PRO A 541      27.782 -49.692   2.711  1.00 45.99           C  
ATOM   2882  C   PRO A 541      26.622 -50.467   2.106  1.00 48.79           C  
ATOM   2883  O   PRO A 541      26.776 -51.197   1.126  1.00 48.87           O  
ATOM   2884  CB  PRO A 541      27.868 -48.290   2.095  1.00 45.22           C  
ATOM   2885  CG  PRO A 541      29.047 -48.340   1.149  1.00 47.02           C  
ATOM   2886  CD  PRO A 541      29.789 -49.603   1.295  1.00 47.04           C  
ATOM   2887  N   ALA A 542      25.444 -50.231   2.668  1.00 47.68           N  
ATOM   2888  CA  ALA A 542      24.214 -50.859   2.227  1.00 47.46           C  
ATOM   2889  C   ALA A 542      23.816 -50.343   0.859  1.00 59.37           C  
ATOM   2890  O   ALA A 542      24.322 -49.329   0.375  1.00 50.57           O  
ATOM   2891  CB  ALA A 542      23.071 -50.592   3.212  1.00 44.88           C  
ATOM   2892  N   ALA A 543      22.952 -51.096   0.195  1.00 58.89           N  
ATOM   2893  CA  ALA A 543      22.397 -50.627  -1.064  1.00 50.84           C  
ATOM   2894  C   ALA A 543      21.610 -49.345  -0.845  1.00 55.19           C  
ATOM   2895  O   ALA A 543      20.959 -49.162   0.192  1.00 47.87           O  
ATOM   2896  CB  ALA A 543      21.486 -51.694  -1.669  1.00 54.47           C  
ATOM   2897  N   PRO A 544      21.621 -48.466  -1.828  1.00 46.63           N  
ATOM   2898  CA  PRO A 544      20.905 -47.199  -1.680  1.00 56.64           C  
ATOM   2899  C   PRO A 544      19.420 -47.437  -1.766  1.00 57.10           C  
ATOM   2900  O   PRO A 544      18.940 -48.091  -2.689  1.00 60.59           O  
ATOM   2901  CB  PRO A 544      21.404 -46.347  -2.863  1.00 54.83           C  
ATOM   2902  CG  PRO A 544      22.117 -47.253  -3.765  1.00 53.69           C  
ATOM   2903  CD  PRO A 544      22.519 -48.494  -3.013  1.00 48.38           C  
ATOM   2904  N   ILE A 545      18.682 -46.853  -0.828  1.00 61.84           N  
ATOM   2905  CA  ILE A 545      17.236 -47.029  -0.823  1.00 55.86           C  
ATOM   2906  C   ILE A 545      16.685 -46.487  -2.114  1.00 62.76           C  
ATOM   2907  O   ILE A 545      17.135 -45.441  -2.586  1.00 65.18           O  
ATOM   2908  CB  ILE A 545      16.610 -46.315   0.387  1.00 51.77           C  
ATOM   2909  CG1 ILE A 545      15.098 -46.652   0.455  1.00 67.23           C  
ATOM   2910  CG2 ILE A 545      16.845 -44.800   0.290  1.00 57.92           C  
ATOM   2911  CD1 ILE A 545      14.524 -46.708   1.858  1.00 67.41           C  
ATOM   2912  N   ARG A 546      15.690 -47.181  -2.673  1.00 74.31           N  
ATOM   2913  CA  ARG A 546      15.125 -46.811  -3.953  1.00 63.41           C  
ATOM   2914  C   ARG A 546      14.399 -45.485  -3.832  1.00 69.08           C  
ATOM   2915  O   ARG A 546      14.123 -45.002  -2.735  1.00 66.96           O  
ATOM   2916  CB  ARG A 546      14.120 -47.858  -4.432  1.00 73.80           C  
ATOM   2917  CG  ARG A 546      12.805 -48.018  -3.578  1.00 80.26           C  
ATOM   2918  CD  ARG A 546      11.914 -49.133  -4.155  1.00 79.59           C  
ATOM   2919  NE  ARG A 546      10.668 -49.426  -3.447  1.00 97.78           N  
ATOM   2920  CZ  ARG A 546      10.571 -50.130  -2.317  1.00101.57           C  
ATOM   2921  NH1 ARG A 546       9.366 -50.364  -1.774  1.00 94.86           N  
ATOM   2922  NH2 ARG A 546      11.670 -50.585  -1.706  1.00 81.37           N  
ATOM   2923  N   GLU A 547      14.062 -44.899  -4.988  1.00 74.22           N  
ATOM   2924  CA  GLU A 547      13.233 -43.700  -5.024  1.00 75.08           C  
ATOM   2925  C   GLU A 547      12.181 -43.779  -6.111  1.00 72.28           C  
ATOM   2926  O   GLU A 547      12.180 -44.680  -6.942  1.00 69.79           O  
ATOM   2927  CB  GLU A 547      14.078 -42.463  -5.216  1.00 75.85           C  
ATOM   2928  CG  GLU A 547      14.938 -42.532  -6.430  1.00 80.14           C  
ATOM   2929  CD  GLU A 547      15.913 -41.396  -6.452  1.00 88.56           C  
ATOM   2930  OE1 GLU A 547      15.856 -40.545  -5.525  1.00 78.64           O  
ATOM   2931  OE2 GLU A 547      16.773 -41.419  -7.349  1.00107.15           O  
ATOM   2932  N   GLU A 548      11.303 -42.783  -6.107  1.00 65.79           N  
ATOM   2933  CA  GLU A 548      10.102 -42.785  -6.944  1.00 82.17           C  
ATOM   2934  C   GLU A 548      10.424 -42.136  -8.288  1.00 78.89           C  
ATOM   2935  O   GLU A 548      10.401 -40.904  -8.430  1.00 72.14           O  
ATOM   2936  CB  GLU A 548       8.940 -42.096  -6.222  1.00 67.01           C  
ATOM   2937  CG  GLU A 548       7.582 -42.390  -6.854  1.00 74.74           C  
ATOM   2938  CD  GLU A 548       7.194 -43.875  -6.806  1.00 78.49           C  
ATOM   2939  OE1 GLU A 548       7.457 -44.543  -5.770  1.00 65.25           O  
ATOM   2940  OE2 GLU A 548       6.645 -44.354  -7.825  1.00 83.32           O  
ATOM   2941  N   ALA A 549      10.718 -42.980  -9.278  1.00 78.45           N  
ATOM   2942  CA  ALA A 549      10.974 -42.491 -10.622  1.00 86.16           C  
ATOM   2943  C   ALA A 549       9.712 -41.797 -11.102  1.00 79.87           C  
ATOM   2944  O   ALA A 549       8.634 -42.413 -11.159  1.00 85.04           O  
ATOM   2945  CB  ALA A 549      11.371 -43.629 -11.558  1.00 66.62           C  
ATOM   2946  N   ALA A 550       9.834 -40.499 -11.382  1.00 87.24           N  
ATOM   2947  CA  ALA A 550       8.693 -39.687 -11.785  1.00 96.72           C  
ATOM   2948  C   ALA A 550       8.568 -39.560 -13.298  1.00 86.44           C  
ATOM   2949  O   ALA A 550       9.562 -39.401 -14.012  1.00 89.82           O  
ATOM   2950  CB  ALA A 550       8.747 -38.288 -11.179  1.00 91.81           C  
ATOM   2951  N   ALA A 551       7.325 -39.644 -13.766  1.00 86.20           N  
ATOM   2952  CA  ALA A 551       6.959 -39.339 -15.141  1.00 99.26           C  
ATOM   2953  C   ALA A 551       6.526 -37.876 -15.193  1.00 94.11           C  
ATOM   2954  O   ALA A 551       5.443 -37.533 -14.704  1.00 74.97           O  
ATOM   2955  CB  ALA A 551       5.836 -40.256 -15.626  1.00 84.13           C  
ATOM   2956  N   GLU A 552       7.392 -37.005 -15.727  1.00 99.41           N  
ATOM   2957  CA  GLU A 552       7.066 -35.591 -15.836  1.00 92.11           C  
ATOM   2958  C   GLU A 552       5.956 -35.424 -16.860  1.00 93.25           C  
ATOM   2959  O   GLU A 552       5.935 -36.101 -17.890  1.00 93.20           O  
ATOM   2960  CB  GLU A 552       8.305 -34.759 -16.226  1.00 80.06           C  
ATOM   2961  N   ILE A 553       5.030 -34.517 -16.569  1.00 81.58           N  
ATOM   2962  CA  ILE A 553       3.982 -34.152 -17.512  1.00 82.83           C  
ATOM   2963  C   ILE A 553       4.377 -32.832 -18.160  1.00 97.93           C  
ATOM   2964  O   ILE A 553       4.048 -31.761 -17.608  1.00 97.92           O  
ATOM   2965  CB  ILE A 553       2.617 -33.966 -16.843  1.00 89.30           C  
ATOM   2966  CG1 ILE A 553       2.248 -35.170 -15.998  1.00 93.38           C  
ATOM   2967  CG2 ILE A 553       1.514 -33.713 -17.873  1.00 77.00           C  
ATOM   2968  CD1 ILE A 553       0.918 -34.985 -15.310  1.00 78.50           C  
ATOM   2969  N   PRO A 554       5.071 -32.831 -19.304  1.00102.97           N  
ATOM   2970  CA  PRO A 554       5.578 -31.557 -19.842  1.00107.15           C  
ATOM   2971  C   PRO A 554       4.445 -30.581 -20.096  1.00 96.61           C  
ATOM   2972  O   PRO A 554       3.294 -30.971 -20.299  1.00 83.93           O  
ATOM   2973  CB  PRO A 554       6.307 -31.965 -21.132  1.00109.95           C  
ATOM   2974  CG  PRO A 554       5.826 -33.394 -21.450  1.00107.35           C  
ATOM   2975  CD  PRO A 554       5.542 -33.993 -20.084  1.00105.18           C  
ATOM   2976  N   HIS A 555       4.765 -29.295 -19.977  1.00 88.15           N  
ATOM   2977  CA  HIS A 555       3.770 -28.242 -20.017  1.00 91.53           C  
ATOM   2978  C   HIS A 555       4.440 -26.988 -20.567  1.00 96.52           C  
ATOM   2979  O   HIS A 555       5.653 -26.946 -20.774  1.00102.97           O  
ATOM   2980  CB  HIS A 555       3.172 -28.011 -18.631  1.00 88.07           C  
ATOM   2981  CG  HIS A 555       4.149 -27.465 -17.647  1.00 96.05           C  
ATOM   2982  ND1 HIS A 555       4.174 -26.130 -17.298  1.00 85.95           N  
ATOM   2983  CD2 HIS A 555       5.195 -28.047 -17.014  1.00 90.08           C  
ATOM   2984  CE1 HIS A 555       5.157 -25.927 -16.441  1.00 90.96           C  
ATOM   2985  NE2 HIS A 555       5.799 -27.069 -16.263  1.00102.99           N  
ATOM   2986  N   ARG A 556       3.629 -25.969 -20.831  1.00 97.77           N  
ATOM   2987  CA  ARG A 556       4.078 -24.702 -21.392  1.00 93.68           C  
ATOM   2988  C   ARG A 556       3.791 -23.597 -20.392  1.00 94.20           C  
ATOM   2989  O   ARG A 556       2.726 -23.604 -19.758  1.00 94.55           O  
ATOM   2990  CB  ARG A 556       3.365 -24.427 -22.743  1.00 97.01           C  
ATOM   2991  CG  ARG A 556       1.914 -24.898 -22.830  1.00 79.91           C  
ATOM   2992  N   SER A 557       4.747 -22.664 -20.246  1.00 87.07           N  
ATOM   2993  CA  SER A 557       4.676 -21.610 -19.236  1.00 98.19           C  
ATOM   2994  C   SER A 557       4.316 -20.249 -19.848  1.00 94.55           C  
ATOM   2995  O   SER A 557       4.634 -19.956 -21.002  1.00 85.09           O  
ATOM   2996  CB  SER A 557       6.008 -21.494 -18.480  1.00 94.62           C  
ATOM   2997  OG  SER A 557       6.602 -22.758 -18.217  1.00101.85           O  
ATOM   2998  N   GLY A 558       3.673 -19.405 -19.042  1.00107.28           N  
ATOM   2999  CA  GLY A 558       3.353 -18.042 -19.416  1.00 97.76           C  
ATOM   3000  C   GLY A 558       4.565 -17.138 -19.269  1.00 97.49           C  
ATOM   3001  O   GLY A 558       5.699 -17.593 -19.120  1.00 97.54           O  
ATOM   3002  N   LYS A 559       4.313 -15.828 -19.261  1.00100.91           N  
ATOM   3003  CA  LYS A 559       5.421 -14.849 -19.202  1.00105.52           C  
ATOM   3004  C   LYS A 559       6.021 -14.730 -17.794  1.00 88.61           C  
ATOM   3005  O   LYS A 559       6.114 -13.678 -17.191  1.00 76.05           O  
ATOM   3006  CB  LYS A 559       4.952 -13.473 -19.705  1.00100.90           C  
ATOM   3007  N   GLU A 579      21.157 -15.486  -3.762  1.00105.61           N  
ATOM   3008  CA  GLU A 579      19.971 -14.875  -4.357  1.00103.68           C  
ATOM   3009  C   GLU A 579      20.154 -14.797  -5.891  1.00101.78           C  
ATOM   3010  O   GLU A 579      19.370 -15.399  -6.637  1.00103.93           O  
ATOM   3011  CB  GLU A 579      19.692 -13.500  -3.722  1.00 86.03           C  
ATOM   3012  N   THR A 580      21.213 -14.121  -6.352  1.00 94.68           N  
ATOM   3013  CA  THR A 580      21.387 -13.893  -7.787  1.00107.41           C  
ATOM   3014  C   THR A 580      21.868 -15.121  -8.567  1.00112.42           C  
ATOM   3015  O   THR A 580      22.222 -14.971  -9.748  1.00 97.99           O  
ATOM   3016  CB  THR A 580      22.381 -12.748  -8.053  1.00 78.66           C  
ATOM   3017  N   GLU A 581      21.907 -16.298  -7.946  1.00111.95           N  
ATOM   3018  CA  GLU A 581      22.439 -17.541  -8.523  1.00104.10           C  
ATOM   3019  C   GLU A 581      21.331 -18.538  -8.946  1.00 91.41           C  
ATOM   3020  O   GLU A 581      20.144 -18.361  -8.631  1.00 86.50           O  
ATOM   3021  CB  GLU A 581      23.413 -18.235  -7.531  1.00105.05           C  
ATOM   3022  CG  GLU A 581      24.617 -17.317  -7.007  1.00114.42           C  
ATOM   3023  CD  GLU A 581      25.641 -18.004  -6.038  1.00 99.53           C  
ATOM   3024  OE1 GLU A 581      26.010 -19.174  -6.269  1.00 76.50           O  
ATOM   3025  OE2 GLU A 581      26.064 -17.348  -5.049  1.00 79.03           O  
ATOM   3026  N   PRO A 582      21.688 -19.585  -9.716  1.00 88.95           N  
ATOM   3027  CA  PRO A 582      20.692 -20.575 -10.186  1.00100.63           C  
ATOM   3028  C   PRO A 582      20.569 -21.749  -9.230  1.00 87.29           C  
ATOM   3029  O   PRO A 582      21.441 -21.950  -8.370  1.00 81.01           O  
ATOM   3030  CB  PRO A 582      21.260 -21.032 -11.538  1.00 79.82           C  
ATOM   3031  CG  PRO A 582      22.765 -20.798 -11.409  1.00 79.45           C  
ATOM   3032  CD  PRO A 582      23.044 -19.930 -10.186  1.00 86.58           C  
ATOM   3033  N   PRO A 583      19.486 -22.514  -9.326  1.00 70.24           N  
ATOM   3034  CA  PRO A 583      19.259 -23.593  -8.361  1.00 72.10           C  
ATOM   3035  C   PRO A 583      20.485 -24.477  -8.178  1.00 71.91           C  
ATOM   3036  O   PRO A 583      21.151 -24.843  -9.143  1.00 70.93           O  
ATOM   3037  CB  PRO A 583      18.085 -24.366  -8.976  1.00 76.63           C  
ATOM   3038  CG  PRO A 583      17.310 -23.346  -9.783  1.00 68.91           C  
ATOM   3039  CD  PRO A 583      18.300 -22.240 -10.163  1.00 79.53           C  
ATOM   3040  N   TYR A 584      20.761 -24.843  -6.920  1.00 76.21           N  
ATOM   3041  CA  TYR A 584      21.809 -25.807  -6.585  1.00 75.72           C  
ATOM   3042  C   TYR A 584      21.243 -26.921  -5.698  1.00 68.88           C  
ATOM   3043  O   TYR A 584      20.629 -26.658  -4.651  1.00 56.31           O  
ATOM   3044  CB  TYR A 584      23.026 -25.167  -5.885  1.00 67.76           C  
ATOM   3045  CG  TYR A 584      22.721 -24.183  -4.781  1.00 63.43           C  
ATOM   3046  CD1 TYR A 584      22.337 -22.899  -5.083  1.00 67.40           C  
ATOM   3047  CD2 TYR A 584      22.830 -24.526  -3.460  1.00 66.48           C  
ATOM   3048  CE1 TYR A 584      22.042 -21.962  -4.100  1.00 82.60           C  
ATOM   3049  CE2 TYR A 584      22.552 -23.615  -2.455  1.00 72.21           C  
ATOM   3050  CZ  TYR A 584      22.156 -22.319  -2.775  1.00 77.10           C  
ATOM   3051  OH  TYR A 584      21.858 -21.357  -1.781  1.00 81.62           O  
ATOM   3052  N   ALA A 585      21.471 -28.163  -6.122  1.00 58.34           N  
ATOM   3053  CA  ALA A 585      21.020 -29.337  -5.396  1.00 66.44           C  
ATOM   3054  C   ALA A 585      21.879 -29.575  -4.166  1.00 63.02           C  
ATOM   3055  O   ALA A 585      23.069 -29.248  -4.140  1.00 63.00           O  
ATOM   3056  CB  ALA A 585      21.095 -30.559  -6.302  1.00 60.82           C  
ATOM   3057  N   SER A 586      21.274 -30.192  -3.153  1.00 72.34           N  
ATOM   3058  CA  SER A 586      22.040 -30.619  -1.979  1.00 63.07           C  
ATOM   3059  C   SER A 586      22.939 -31.796  -2.343  1.00 56.04           C  
ATOM   3060  O   SER A 586      22.531 -32.674  -3.101  1.00 65.35           O  
ATOM   3061  CB  SER A 586      21.116 -31.023  -0.857  1.00 52.58           C  
ATOM   3062  OG  SER A 586      20.352 -29.909  -0.408  1.00 54.32           O  
ATOM   3063  N   PRO A 587      24.177 -31.824  -1.866  1.00 59.46           N  
ATOM   3064  CA  PRO A 587      25.041 -32.984  -2.164  1.00 54.15           C  
ATOM   3065  C   PRO A 587      24.493 -34.271  -1.552  1.00 47.65           C  
ATOM   3066  O   PRO A 587      23.817 -34.256  -0.522  1.00 54.25           O  
ATOM   3067  CB  PRO A 587      26.393 -32.582  -1.555  1.00 56.63           C  
ATOM   3068  CG  PRO A 587      26.055 -31.563  -0.505  1.00 63.65           C  
ATOM   3069  CD  PRO A 587      24.810 -30.849  -0.941  1.00 55.33           C  
ATOM   3070  N   ARG A 588      24.814 -35.402  -2.189  1.00 58.72           N  
ATOM   3071  C   ARG A 588      25.375 -37.680  -1.472  1.00 45.50           C  
ATOM   3072  O   ARG A 588      26.503 -37.560  -1.933  1.00 54.21           O  
ATOM   3073  CA AARG A 588      24.264 -36.695  -1.820  0.50 46.47           C  
ATOM   3074  CB AARG A 588      23.438 -37.293  -2.976  0.50 56.77           C  
ATOM   3075  CG AARG A 588      22.109 -36.615  -3.262  0.50 62.00           C  
ATOM   3076  CD AARG A 588      21.874 -36.398  -4.761  0.50 63.66           C  
ATOM   3077  NE AARG A 588      22.105 -37.574  -5.593  0.50 59.31           N  
ATOM   3078  CZ AARG A 588      21.281 -38.613  -5.666  0.50 75.17           C  
ATOM   3079  NH1AARG A 588      20.159 -38.625  -4.947  0.50 79.26           N  
ATOM   3080  NH2AARG A 588      21.586 -39.644  -6.451  0.50 63.47           N  
ATOM   3081  CA BARG A 588      24.261 -36.694  -1.815  0.50 48.77           C  
ATOM   3082  CB BARG A 588      23.413 -37.289  -2.949  0.50 56.55           C  
ATOM   3083  CG BARG A 588      22.190 -36.476  -3.338  0.50 62.00           C  
ATOM   3084  CD BARG A 588      21.407 -37.115  -4.489  0.50 58.88           C  
ATOM   3085  NE BARG A 588      20.376 -38.037  -4.035  0.50 65.78           N  
ATOM   3086  CZ BARG A 588      19.482 -38.625  -4.839  0.50 75.48           C  
ATOM   3087  NH1BARG A 588      19.488 -38.374  -6.141  0.50 88.38           N  
ATOM   3088  NH2BARG A 588      18.580 -39.459  -4.349  0.50 67.09           N  
ATOM   3089  N   TYR A 589      25.041 -38.682  -0.656  1.00 52.03           N  
ATOM   3090  CA  TYR A 589      25.917 -39.822  -0.336  1.00 51.16           C  
ATOM   3091  C   TYR A 589      27.336 -39.438   0.111  1.00 44.25           C  
ATOM   3092  O   TYR A 589      28.331 -40.010  -0.339  1.00 51.34           O  
ATOM   3093  CB  TYR A 589      25.974 -40.798  -1.522  1.00 44.81           C  
ATOM   3094  CG  TYR A 589      24.591 -41.405  -1.886  1.00 52.58           C  
ATOM   3095  CD1 TYR A 589      23.993 -42.347  -1.074  1.00 51.20           C  
ATOM   3096  CD2 TYR A 589      23.883 -40.988  -3.022  1.00 53.85           C  
ATOM   3097  CE1 TYR A 589      22.729 -42.878  -1.395  1.00 50.75           C  
ATOM   3098  CE2 TYR A 589      22.620 -41.508  -3.348  1.00 63.49           C  
ATOM   3099  CZ  TYR A 589      22.031 -42.433  -2.533  1.00 47.94           C  
ATOM   3100  OH  TYR A 589      20.796 -42.961  -2.853  1.00 51.96           O  
ATOM   3101  N   LEU A 590      27.431 -38.574   1.112  1.00 46.45           N  
ATOM   3102  CA  LEU A 590      28.731 -38.113   1.588  1.00 48.36           C  
ATOM   3103  C   LEU A 590      29.256 -38.889   2.782  1.00 53.57           C  
ATOM   3104  O   LEU A 590      30.336 -38.556   3.300  1.00 45.66           O  
ATOM   3105  CB  LEU A 590      28.659 -36.617   1.948  1.00 48.21           C  
ATOM   3106  CG  LEU A 590      28.219 -35.610   0.893  1.00 52.15           C  
ATOM   3107  CD1 LEU A 590      28.381 -34.187   1.373  1.00 51.94           C  
ATOM   3108  CD2 LEU A 590      29.099 -35.819  -0.303  1.00 51.56           C  
ATOM   3109  N   ARG A 591      28.538 -39.906   3.237  1.00 54.10           N  
ATOM   3110  CA  ARG A 591      28.880 -40.538   4.508  1.00 45.98           C  
ATOM   3111  C   ARG A 591      28.824 -42.059   4.413  1.00 45.78           C  
ATOM   3112  O   ARG A 591      28.456 -42.742   5.380  1.00 48.59           O  
ATOM   3113  CB  ARG A 591      27.932 -40.044   5.616  1.00 49.15           C  
ATOM   3114  CG  ARG A 591      27.836 -38.508   5.716  1.00 39.94           C  
ATOM   3115  CD  ARG A 591      26.968 -38.093   6.883  1.00 44.63           C  
ATOM   3116  NE  ARG A 591      27.605 -38.455   8.142  1.00 53.28           N  
ATOM   3117  CZ  ARG A 591      26.952 -38.760   9.259  1.00 50.01           C  
ATOM   3118  NH1 ARG A 591      25.648 -38.779   9.262  1.00 48.77           N  
ATOM   3119  NH2 ARG A 591      27.628 -39.055  10.376  1.00 46.63           N  
ATOM   3120  N   ASN A 592      29.241 -42.621   3.283  1.00 40.32           N  
ATOM   3121  CA  ASN A 592      29.027 -44.057   3.089  1.00 44.46           C  
ATOM   3122  C   ASN A 592      29.792 -44.885   4.109  1.00 48.05           C  
ATOM   3123  O   ASN A 592      29.252 -45.855   4.683  1.00 45.45           O  
ATOM   3124  CB  ASN A 592      29.447 -44.557   1.716  1.00 41.64           C  
ATOM   3125  CG  ASN A 592      28.597 -44.012   0.603  1.00 43.87           C  
ATOM   3126  OD1 ASN A 592      27.597 -43.304   0.842  1.00 45.40           O  
ATOM   3127  ND2 ASN A 592      28.997 -44.321  -0.625  1.00 42.45           N  
ATOM   3128  N   PHE A 593      31.048 -44.536   4.351  1.00 39.94           N  
ATOM   3129  CA  PHE A 593      31.834 -45.294   5.317  1.00 39.94           C  
ATOM   3130  C   PHE A 593      31.430 -44.949   6.757  1.00 51.93           C  
ATOM   3131  O   PHE A 593      31.366 -45.835   7.616  1.00 44.24           O  
ATOM   3132  CB  PHE A 593      33.315 -45.032   5.110  1.00 43.39           C  
ATOM   3133  CG  PHE A 593      34.158 -45.760   6.064  1.00 45.80           C  
ATOM   3134  CD1 PHE A 593      34.484 -47.082   5.828  1.00 45.42           C  
ATOM   3135  CD2 PHE A 593      34.562 -45.157   7.222  1.00 41.85           C  
ATOM   3136  CE1 PHE A 593      35.252 -47.775   6.710  1.00 50.49           C  
ATOM   3137  CE2 PHE A 593      35.343 -45.829   8.105  1.00 47.80           C  
ATOM   3138  CZ  PHE A 593      35.673 -47.162   7.872  1.00 47.04           C  
ATOM   3139  N   THR A 594      31.155 -43.668   7.036  1.00 45.05           N  
ATOM   3140  CA  THR A 594      30.858 -43.216   8.385  1.00 39.94           C  
ATOM   3141  C   THR A 594      29.548 -43.799   8.929  1.00 49.12           C  
ATOM   3142  O   THR A 594      29.459 -44.161  10.107  1.00 45.02           O  
ATOM   3143  CB  THR A 594      30.782 -41.697   8.378  1.00 42.97           C  
ATOM   3144  OG1 THR A 594      32.079 -41.145   8.023  1.00 52.93           O  
ATOM   3145  CG2 THR A 594      30.395 -41.218   9.738  1.00 50.94           C  
ATOM   3146  N   LEU A 595      28.509 -43.838   8.119  1.00 46.30           N  
ATOM   3147  CA  LEU A 595      27.249 -44.391   8.595  1.00 48.71           C  
ATOM   3148  C   LEU A 595      27.249 -45.920   8.706  1.00 44.97           C  
ATOM   3149  O   LEU A 595      26.401 -46.484   9.428  1.00 48.01           O  
ATOM   3150  CB  LEU A 595      26.105 -43.949   7.676  1.00 49.30           C  
ATOM   3151  CG  LEU A 595      25.730 -42.487   7.886  1.00 51.90           C  
ATOM   3152  CD1 LEU A 595      24.645 -42.015   6.958  1.00 48.45           C  
ATOM   3153  CD2 LEU A 595      25.371 -42.240   9.363  1.00 58.39           C  
ATOM   3154  N   THR A 596      28.204 -46.604   8.066  1.00 46.36           N  
ATOM   3155  CA  THR A 596      28.268 -48.062   8.097  1.00 50.80           C  
ATOM   3156  C   THR A 596      29.131 -48.578   9.241  1.00 55.48           C  
ATOM   3157  O   THR A 596      28.747 -49.508   9.964  1.00 43.68           O  
ATOM   3158  CB  THR A 596      28.853 -48.575   6.755  1.00 50.49           C  
ATOM   3159  OG1 THR A 596      28.041 -48.096   5.671  1.00 47.84           O  
ATOM   3160  CG2 THR A 596      28.898 -50.047   6.725  1.00 46.24           C  
ATOM   3161  N   VAL A 597      30.289 -47.961   9.429  1.00 43.44           N  
ATOM   3162  CA  VAL A 597      31.305 -48.432  10.365  1.00 40.76           C  
ATOM   3163  C   VAL A 597      31.388 -47.542  11.612  1.00 50.53           C  
ATOM   3164  O   VAL A 597      31.204 -48.015  12.747  1.00 48.52           O  
ATOM   3165  CB  VAL A 597      32.668 -48.534   9.646  1.00 51.22           C  
ATOM   3166  CG1 VAL A 597      33.767 -48.871  10.582  1.00 47.76           C  
ATOM   3167  CG2 VAL A 597      32.528 -49.598   8.533  1.00 57.88           C  
ATOM   3168  N   THR A 598      31.625 -46.243  11.418  1.00 46.08           N  
ATOM   3169  CA  THR A 598      31.871 -45.319  12.528  1.00 42.17           C  
ATOM   3170  C   THR A 598      30.673 -45.152  13.437  1.00 39.94           C  
ATOM   3171  O   THR A 598      30.847 -45.115  14.663  1.00 44.09           O  
ATOM   3172  CB  THR A 598      32.301 -43.966  11.974  1.00 39.94           C  
ATOM   3173  OG1 THR A 598      33.441 -44.187  11.121  1.00 45.19           O  
ATOM   3174  CG2 THR A 598      32.660 -43.010  13.082  1.00 42.51           C  
ATOM   3175  N   ASP A 599      29.466 -45.004  12.854  1.00 39.94           N  
ATOM   3176  CA  ASP A 599      28.198 -44.944  13.574  1.00 39.94           C  
ATOM   3177  C   ASP A 599      27.601 -46.336  13.834  1.00 48.18           C  
ATOM   3178  O   ASP A 599      26.391 -46.471  13.967  1.00 48.46           O  
ATOM   3179  CB  ASP A 599      27.212 -44.087  12.780  1.00 43.31           C  
ATOM   3180  CG  ASP A 599      26.175 -43.359  13.637  1.00 62.29           C  
ATOM   3181  OD1 ASP A 599      26.407 -43.105  14.864  1.00 58.09           O  
ATOM   3182  OD2 ASP A 599      25.132 -42.978  13.025  1.00 56.12           O  
ATOM   3183  N   PHE A 600      28.436 -47.353  14.007  1.00 44.33           N  
ATOM   3184  CA  PHE A 600      27.991 -48.731  14.216  1.00 41.10           C  
ATOM   3185  C   PHE A 600      26.892 -48.858  15.250  1.00 43.03           C  
ATOM   3186  O   PHE A 600      25.881 -49.532  14.999  1.00 51.20           O  
ATOM   3187  CB  PHE A 600      29.197 -49.574  14.647  1.00 48.51           C  
ATOM   3188  CG  PHE A 600      28.936 -51.038  14.693  1.00 50.45           C  
ATOM   3189  CD1 PHE A 600      28.513 -51.736  13.580  1.00 59.81           C  
ATOM   3190  CD2 PHE A 600      29.114 -51.742  15.857  1.00 48.29           C  
ATOM   3191  CE1 PHE A 600      28.275 -53.098  13.635  1.00 61.34           C  
ATOM   3192  CE2 PHE A 600      28.915 -53.110  15.905  1.00 51.96           C  
ATOM   3193  CZ  PHE A 600      28.488 -53.783  14.802  1.00 57.06           C  
ATOM   3194  N   TYR A 601      27.041 -48.213  16.409  1.00 39.94           N  
ATOM   3195  CA  TYR A 601      26.051 -48.405  17.482  1.00 41.86           C  
ATOM   3196  C   TYR A 601      24.653 -47.961  17.050  1.00 45.31           C  
ATOM   3197  O   TYR A 601      23.693 -48.716  17.214  1.00 45.63           O  
ATOM   3198  CB  TYR A 601      26.456 -47.708  18.810  1.00 52.36           C  
ATOM   3199  CG  TYR A 601      25.290 -47.606  19.807  1.00 48.66           C  
ATOM   3200  CD1 TYR A 601      24.855 -48.729  20.563  1.00 45.65           C  
ATOM   3201  CD2 TYR A 601      24.608 -46.452  19.961  1.00 41.84           C  
ATOM   3202  CE1 TYR A 601      23.808 -48.642  21.417  1.00 40.14           C  
ATOM   3203  CE2 TYR A 601      23.536 -46.357  20.839  1.00 47.00           C  
ATOM   3204  CZ  TYR A 601      23.135 -47.461  21.549  1.00 48.37           C  
ATOM   3205  OH  TYR A 601      22.061 -47.302  22.391  1.00 53.99           O  
ATOM   3206  N   ARG A 602      24.497 -46.730  16.557  1.00 46.42           N  
ATOM   3207  CA  ARG A 602      23.166 -46.256  16.188  1.00 43.89           C  
ATOM   3208  C   ARG A 602      22.610 -46.975  14.966  1.00 46.60           C  
ATOM   3209  O   ARG A 602      21.387 -47.082  14.813  1.00 44.52           O  
ATOM   3210  CB  ARG A 602      23.160 -44.758  15.867  1.00 52.60           C  
ATOM   3211  CG  ARG A 602      23.291 -43.874  17.084  1.00 65.76           C  
ATOM   3212  CD  ARG A 602      23.034 -42.385  16.723  1.00 77.31           C  
ATOM   3213  NE  ARG A 602      21.626 -42.086  16.444  1.00 93.05           N  
ATOM   3214  CZ  ARG A 602      20.674 -41.974  17.382  1.00 99.05           C  
ATOM   3215  NH1 ARG A 602      19.407 -41.709  17.023  1.00 77.92           N  
ATOM   3216  NH2 ARG A 602      20.973 -42.161  18.682  1.00 74.29           N  
ATOM   3217  N   SER A 603      23.479 -47.341  14.034  1.00 40.11           N  
ATOM   3218  CA  SER A 603      23.039 -48.024  12.832  1.00 47.15           C  
ATOM   3219  C   SER A 603      22.153 -49.214  13.176  1.00 43.85           C  
ATOM   3220  O   SER A 603      21.130 -49.444  12.518  1.00 41.07           O  
ATOM   3221  CB  SER A 603      24.276 -48.473  12.049  1.00 42.38           C  
ATOM   3222  OG  SER A 603      23.908 -49.011  10.820  1.00 55.90           O  
ATOM   3223  N   TRP A 604      22.528 -49.948  14.238  1.00 48.94           N  
ATOM   3224  CA  TRP A 604      21.903 -51.220  14.580  1.00 44.80           C  
ATOM   3225  C   TRP A 604      20.970 -51.140  15.781  1.00 41.92           C  
ATOM   3226  O   TRP A 604      20.004 -51.919  15.853  1.00 43.76           O  
ATOM   3227  CB  TRP A 604      22.975 -52.285  14.867  1.00 40.84           C  
ATOM   3228  CG  TRP A 604      23.602 -52.750  13.646  1.00 40.21           C  
ATOM   3229  CD1 TRP A 604      24.582 -52.102  12.961  1.00 44.98           C  
ATOM   3230  CD2 TRP A 604      23.312 -53.944  12.890  1.00 39.94           C  
ATOM   3231  NE1 TRP A 604      24.928 -52.814  11.833  1.00 47.01           N  
ATOM   3232  CE2 TRP A 604      24.160 -53.941  11.764  1.00 44.41           C  
ATOM   3233  CE3 TRP A 604      22.443 -55.019  13.059  1.00 46.67           C  
ATOM   3234  CZ2 TRP A 604      24.164 -54.973  10.817  1.00 44.98           C  
ATOM   3235  CZ3 TRP A 604      22.434 -56.030  12.093  1.00 39.94           C  
ATOM   3236  CH2 TRP A 604      23.292 -55.997  11.008  1.00 51.48           C  
ATOM   3237  N   ASN A 605      21.219 -50.227  16.727  1.00 46.19           N  
ATOM   3238  CA  ASN A 605      20.402 -50.195  17.926  1.00 39.94           C  
ATOM   3239  C   ASN A 605      19.405 -49.072  17.960  1.00 42.95           C  
ATOM   3240  O   ASN A 605      18.671 -48.951  18.945  1.00 46.81           O  
ATOM   3241  CB  ASN A 605      21.292 -50.113  19.129  1.00 39.94           C  
ATOM   3242  CG  ASN A 605      22.188 -51.317  19.227  1.00 43.27           C  
ATOM   3243  OD1 ASN A 605      21.832 -52.326  19.843  1.00 49.58           O  
ATOM   3244  ND2 ASN A 605      23.346 -51.250  18.616  1.00 45.09           N  
ATOM   3245  N   CSO A 606      19.345 -48.235  16.917  1.00 44.22           N  
ATOM   3246  CA  CSO A 606      18.269 -47.197  16.864  1.00 42.93           C  
ATOM   3247  C   CSO A 606      17.460 -47.334  15.580  1.00 39.94           C  
ATOM   3248  O   CSO A 606      17.975 -47.741  14.544  1.00 50.87           O  
ATOM   3249  CB  CSO A 606      18.822 -45.766  16.969  1.00 51.61           C  
ATOM   3250  SG  CSO A 606      19.883 -45.456  18.441  1.00 56.63           S  
ATOM   3251  OD  CSO A 606      18.909 -45.128  19.920  1.00 68.38           O  
ATOM   3252  N   ALA A 607      16.162 -47.114  15.653  1.00 45.78           N  
ATOM   3253  CA  ALA A 607      15.281 -47.205  14.477  1.00 51.93           C  
ATOM   3254  C   ALA A 607      15.818 -46.138  13.514  1.00 54.70           C  
ATOM   3255  O   ALA A 607      16.211 -45.065  13.978  1.00 48.95           O  
ATOM   3256  CB  ALA A 607      13.874 -46.959  14.864  1.00 51.49           C  
ATOM   3257  N   PRO A 608      15.813 -46.387  12.193  1.00 49.80           N  
ATOM   3258  CA  PRO A 608      15.199 -47.518  11.482  1.00 47.99           C  
ATOM   3259  C   PRO A 608      16.092 -48.739  11.200  1.00 49.04           C  
ATOM   3260  O   PRO A 608      15.678 -49.624  10.486  1.00 49.26           O  
ATOM   3261  CB  PRO A 608      14.818 -46.904  10.117  1.00 51.96           C  
ATOM   3262  CG  PRO A 608      15.977 -46.026   9.843  1.00 50.52           C  
ATOM   3263  CD  PRO A 608      16.323 -45.387  11.229  1.00 49.28           C  
ATOM   3264  N   GLY A 609      17.313 -48.770  11.701  1.00 45.51           N  
ATOM   3265  CA  GLY A 609      18.113 -49.937  11.518  1.00 42.20           C  
ATOM   3266  C   GLY A 609      19.024 -49.790  10.349  1.00 43.74           C  
ATOM   3267  O   GLY A 609      19.053 -48.744   9.719  1.00 46.69           O  
ATOM   3268  N   PRO A 610      19.800 -50.829  10.050  1.00 43.56           N  
ATOM   3269  CA  PRO A 610      20.974 -50.671   9.168  1.00 46.10           C  
ATOM   3270  C   PRO A 610      20.805 -51.116   7.717  1.00 42.09           C  
ATOM   3271  O   PRO A 610      21.823 -51.321   7.046  1.00 44.84           O  
ATOM   3272  CB  PRO A 610      21.988 -51.598   9.841  1.00 41.71           C  
ATOM   3273  CG  PRO A 610      21.044 -52.794  10.306  1.00 39.94           C  
ATOM   3274  CD  PRO A 610      19.805 -52.103  10.814  1.00 39.94           C  
ATOM   3275  N   PHE A 611      19.598 -51.391   7.238  1.00 45.99           N  
ATOM   3276  CA  PHE A 611      19.485 -52.102   5.965  1.00 47.73           C  
ATOM   3277  C   PHE A 611      19.602 -51.196   4.741  1.00 45.35           C  
ATOM   3278  O   PHE A 611      20.001 -51.679   3.679  1.00 52.72           O  
ATOM   3279  CB  PHE A 611      18.135 -52.853   5.933  1.00 42.63           C  
ATOM   3280  CG  PHE A 611      18.029 -53.918   6.940  1.00 43.77           C  
ATOM   3281  CD1 PHE A 611      19.115 -54.689   7.280  1.00 45.16           C  
ATOM   3282  CD2 PHE A 611      16.844 -54.151   7.572  1.00 53.80           C  
ATOM   3283  CE1 PHE A 611      19.006 -55.694   8.260  1.00 45.38           C  
ATOM   3284  CE2 PHE A 611      16.753 -55.154   8.554  1.00 45.59           C  
ATOM   3285  CZ  PHE A 611      17.835 -55.913   8.878  1.00 47.48           C  
ATOM   3286  N   HIS A 612      19.308 -49.896   4.860  1.00 49.80           N  
ATOM   3287  CA  HIS A 612      19.347 -48.986   3.716  1.00 49.50           C  
ATOM   3288  C   HIS A 612      20.388 -47.869   3.877  1.00 58.16           C  
ATOM   3289  O   HIS A 612      20.709 -47.438   4.984  1.00 43.45           O  
ATOM   3290  CB  HIS A 612      17.982 -48.327   3.509  1.00 52.43           C  
ATOM   3291  CG  HIS A 612      16.880 -49.309   3.315  1.00 54.02           C  
ATOM   3292  ND1 HIS A 612      16.784 -50.098   2.189  1.00 62.44           N  
ATOM   3293  CD2 HIS A 612      15.824 -49.625   4.096  1.00 54.36           C  
ATOM   3294  CE1 HIS A 612      15.713 -50.869   2.296  1.00 56.22           C  
ATOM   3295  NE2 HIS A 612      15.108 -50.594   3.438  1.00 57.31           N  
ATOM   3296  N   LEU A 613      20.888 -47.400   2.743  1.00 48.99           N  
ATOM   3297  CA  LEU A 613      21.710 -46.202   2.649  1.00 42.51           C  
ATOM   3298  C   LEU A 613      20.883 -45.096   2.046  1.00 42.09           C  
ATOM   3299  O   LEU A 613      20.381 -45.240   0.932  1.00 45.84           O  
ATOM   3300  CB  LEU A 613      22.925 -46.453   1.780  1.00 44.33           C  
ATOM   3301  CG  LEU A 613      23.884 -45.285   1.578  1.00 55.14           C  
ATOM   3302  CD1 LEU A 613      24.722 -44.992   2.762  1.00 49.05           C  
ATOM   3303  CD2 LEU A 613      24.806 -45.676   0.398  1.00 47.94           C  
ATOM   3304  N   PHE A 614      20.796 -43.941   2.774  1.00 45.46           N  
ATOM   3305  CA  PHE A 614      20.004 -42.813   2.354  1.00 46.47           C  
ATOM   3306  C   PHE A 614      20.875 -41.746   1.717  1.00 44.30           C  
ATOM   3307  O   PHE A 614      22.071 -41.675   1.980  1.00 44.08           O  
ATOM   3308  CB  PHE A 614      19.263 -42.224   3.551  1.00 52.15           C  
ATOM   3309  CG  PHE A 614      18.304 -43.166   4.184  1.00 46.64           C  
ATOM   3310  CD1 PHE A 614      18.702 -44.043   5.206  1.00 47.62           C  
ATOM   3311  CD2 PHE A 614      17.004 -43.215   3.760  1.00 48.79           C  
ATOM   3312  CE1 PHE A 614      17.790 -44.926   5.782  1.00 58.17           C  
ATOM   3313  CE2 PHE A 614      16.105 -44.092   4.342  1.00 48.87           C  
ATOM   3314  CZ  PHE A 614      16.511 -44.939   5.342  1.00 54.06           C  
ATOM   3315  N   PRO A 615      20.320 -40.908   0.854  1.00 47.41           N  
ATOM   3316  CA  PRO A 615      21.166 -39.885   0.211  1.00 55.10           C  
ATOM   3317  C   PRO A 615      21.654 -38.886   1.231  1.00 48.74           C  
ATOM   3318  O   PRO A 615      22.776 -38.390   1.116  1.00 51.34           O  
ATOM   3319  CB  PRO A 615      20.255 -39.269  -0.865  1.00 59.89           C  
ATOM   3320  CG  PRO A 615      18.858 -39.646  -0.487  1.00 63.73           C  
ATOM   3321  CD  PRO A 615      18.956 -40.957   0.317  1.00 53.00           C  
ATOM   3322  N   HIS A 616      20.855 -38.604   2.258  1.00 55.91           N  
ATOM   3323  CA  HIS A 616      21.266 -37.723   3.339  1.00 48.76           C  
ATOM   3324  C   HIS A 616      20.316 -37.975   4.515  1.00 51.58           C  
ATOM   3325  O   HIS A 616      19.276 -38.641   4.380  1.00 48.74           O  
ATOM   3326  CB  HIS A 616      21.291 -36.252   2.889  1.00 53.67           C  
ATOM   3327  CG  HIS A 616      20.454 -35.945   1.685  1.00 56.78           C  
ATOM   3328  ND1 HIS A 616      19.099 -36.169   1.643  1.00 57.38           N  
ATOM   3329  CD2 HIS A 616      20.772 -35.368   0.500  1.00 57.17           C  
ATOM   3330  CE1 HIS A 616      18.617 -35.764   0.478  1.00 57.43           C  
ATOM   3331  NE2 HIS A 616      19.614 -35.284  -0.243  1.00 58.33           N  
ATOM   3332  N   THR A 617      20.705 -37.496   5.688  1.00 44.45           N  
ATOM   3333  CA  THR A 617      19.872 -37.690   6.861  1.00 46.02           C  
ATOM   3334  C   THR A 617      19.919 -36.462   7.758  1.00 51.00           C  
ATOM   3335  O   THR A 617      20.875 -35.683   7.717  1.00 49.28           O  
ATOM   3336  CB  THR A 617      20.326 -38.906   7.673  1.00 46.95           C  
ATOM   3337  OG1 THR A 617      21.380 -38.523   8.596  1.00 53.00           O  
ATOM   3338  CG2 THR A 617      20.904 -40.005   6.767  1.00 53.95           C  
ATOM   3339  N   PRO A 618      18.930 -36.303   8.633  1.00 47.51           N  
ATOM   3340  CA  PRO A 618      18.949 -35.164   9.556  1.00 42.13           C  
ATOM   3341  C   PRO A 618      19.889 -35.305  10.728  1.00 41.55           C  
ATOM   3342  O   PRO A 618      19.937 -34.374  11.520  1.00 55.70           O  
ATOM   3343  CB  PRO A 618      17.479 -35.078  10.063  1.00 44.97           C  
ATOM   3344  CG  PRO A 618      16.913 -36.405   9.871  1.00 50.13           C  
ATOM   3345  CD  PRO A 618      17.721 -37.137   8.778  1.00 50.30           C  
ATOM   3346  N   PHE A 619      20.637 -36.408  10.860  1.00 49.95           N  
ATOM   3347  C   PHE A 619      22.969 -36.452  11.730  1.00 50.10           C  
ATOM   3348  O   PHE A 619      23.821 -36.833  12.535  1.00 52.02           O  
ATOM   3349  CA APHE A 619      21.465 -36.668  12.030  0.50 62.98           C  
ATOM   3350  CB APHE A 619      21.144 -38.098  12.538  0.50 57.87           C  
ATOM   3351  CG APHE A 619      19.633 -38.385  12.637  0.50 43.05           C  
ATOM   3352  CD1APHE A 619      18.846 -37.751  13.587  0.50 48.89           C  
ATOM   3353  CD2APHE A 619      18.999 -39.268  11.753  0.50 44.76           C  
ATOM   3354  CE1APHE A 619      17.457 -37.997  13.666  0.50 39.94           C  
ATOM   3355  CE2APHE A 619      17.607 -39.493  11.835  0.50 44.73           C  
ATOM   3356  CZ APHE A 619      16.856 -38.859  12.783  0.50 39.94           C  
ATOM   3357  CA BPHE A 619      21.478 -36.671  12.029  0.50 64.23           C  
ATOM   3358  CB BPHE A 619      21.170 -38.075  12.624  0.50 53.59           C  
ATOM   3359  CG BPHE A 619      21.339 -39.248  11.665  0.50 49.61           C  
ATOM   3360  CD1BPHE A 619      22.573 -39.819  11.447  0.50 53.09           C  
ATOM   3361  CD2BPHE A 619      20.242 -39.799  11.005  0.50 55.70           C  
ATOM   3362  CE1BPHE A 619      22.710 -40.878  10.569  0.50 50.47           C  
ATOM   3363  CE2BPHE A 619      20.418 -40.860  10.128  0.50 54.40           C  
ATOM   3364  CZ BPHE A 619      21.637 -41.382   9.917  0.50 41.07           C  
ATOM   3365  N   ASP A 620      23.319 -35.800  10.593  1.00 46.31           N  
ATOM   3366  CA  ASP A 620      24.730 -35.498  10.258  1.00 58.10           C  
ATOM   3367  C   ASP A 620      25.311 -34.571  11.328  1.00 43.53           C  
ATOM   3368  O   ASP A 620      24.680 -33.577  11.692  1.00 49.01           O  
ATOM   3369  CB  ASP A 620      24.797 -34.860   8.863  1.00 58.71           C  
ATOM   3370  CG  ASP A 620      26.261 -34.419   8.402  1.00 94.24           C  
ATOM   3371  OD1 ASP A 620      27.302 -34.870   8.948  1.00 83.36           O  
ATOM   3372  OD2 ASP A 620      26.364 -33.586   7.440  1.00 98.74           O  
ATOM   3373  N   PRO A 621      26.462 -34.878  11.901  1.00 59.15           N  
ATOM   3374  CA  PRO A 621      26.968 -34.009  12.974  1.00 57.86           C  
ATOM   3375  C   PRO A 621      27.339 -32.624  12.452  1.00 58.92           C  
ATOM   3376  O   PRO A 621      27.838 -32.458  11.337  1.00 62.53           O  
ATOM   3377  CB  PRO A 621      28.194 -34.768  13.503  1.00 51.28           C  
ATOM   3378  CG  PRO A 621      28.632 -35.608  12.316  1.00 48.51           C  
ATOM   3379  CD  PRO A 621      27.353 -36.033  11.667  1.00 63.55           C  
ATOM   3380  N   VAL A 622      27.133 -31.639  13.279  1.00 53.21           N  
ATOM   3381  CA  VAL A 622      27.454 -30.265  12.919  1.00 50.42           C  
ATOM   3382  C   VAL A 622      28.913 -29.986  13.187  1.00 45.80           C  
ATOM   3383  O   VAL A 622      29.533 -30.541  14.132  1.00 47.63           O  
ATOM   3384  CB  VAL A 622      26.580 -29.301  13.726  1.00 47.24           C  
ATOM   3385  CG1 VAL A 622      26.972 -29.399  15.209  1.00 69.05           C  
ATOM   3386  CG2 VAL A 622      26.750 -27.913  13.237  1.00 69.45           C  
ATOM   3387  N   LEU A 623      29.459 -29.054  12.402  1.00 51.07           N  
ATOM   3388  CA  LEU A 623      30.824 -28.566  12.651  1.00 41.59           C  
ATOM   3389  C   LEU A 623      30.872 -27.635  13.866  1.00 39.94           C  
ATOM   3390  O   LEU A 623      29.949 -26.880  14.092  1.00 48.77           O  
ATOM   3391  CB  LEU A 623      31.368 -27.780  11.433  1.00 47.55           C  
ATOM   3392  CG  LEU A 623      31.782 -28.618  10.205  1.00 52.79           C  
ATOM   3393  CD1 LEU A 623      31.832 -27.739   8.962  1.00 51.04           C  
ATOM   3394  CD2 LEU A 623      33.115 -29.264  10.445  1.00 49.71           C  
ATOM   3395  N   PRO A 624      31.934 -27.653  14.663  1.00 43.97           N  
ATOM   3396  CA  PRO A 624      32.091 -26.593  15.670  1.00 54.47           C  
ATOM   3397  C   PRO A 624      32.203 -25.219  14.997  1.00 51.90           C  
ATOM   3398  O   PRO A 624      32.792 -25.079  13.925  1.00 52.93           O  
ATOM   3399  CB  PRO A 624      33.378 -26.969  16.399  1.00 43.34           C  
ATOM   3400  CG  PRO A 624      34.081 -27.906  15.517  1.00 45.05           C  
ATOM   3401  CD  PRO A 624      33.045 -28.599  14.679  1.00 41.24           C  
ATOM   3402  N   SER A 625      31.681 -24.190  15.667  1.00 46.02           N  
ATOM   3403  CA  SER A 625      31.355 -22.950  14.989  1.00 57.99           C  
ATOM   3404  C   SER A 625      32.597 -22.168  14.532  1.00 52.07           C  
ATOM   3405  O   SER A 625      32.436 -21.213  13.772  1.00 50.94           O  
ATOM   3406  CB  SER A 625      30.425 -22.070  15.839  1.00 55.22           C  
ATOM   3407  OG  SER A 625      30.902 -21.858  17.145  1.00 53.53           O  
ATOM   3408  N   GLU A 626      33.818 -22.554  14.918  1.00 50.86           N  
ATOM   3409  CA  GLU A 626      34.972 -21.904  14.325  1.00 49.98           C  
ATOM   3410  C   GLU A 626      35.423 -22.537  13.014  1.00 56.67           C  
ATOM   3411  O   GLU A 626      36.267 -21.947  12.326  1.00 54.50           O  
ATOM   3412  CB  GLU A 626      36.195 -21.853  15.262  1.00 51.98           C  
ATOM   3413  CG  GLU A 626      37.022 -23.098  15.373  1.00 59.28           C  
ATOM   3414  CD  GLU A 626      36.466 -24.046  16.487  1.00 69.00           C  
ATOM   3415  OE1 GLU A 626      35.209 -24.187  16.553  1.00 63.09           O  
ATOM   3416  OE2 GLU A 626      37.271 -24.621  17.272  1.00 60.34           O  
ATOM   3417  N   ALA A 627      34.940 -23.733  12.658  1.00 53.54           N  
ATOM   3418  CA  ALA A 627      35.533 -24.413  11.510  1.00 52.34           C  
ATOM   3419  C   ALA A 627      35.228 -23.663  10.222  1.00 45.44           C  
ATOM   3420  O   ALA A 627      36.030 -23.695   9.274  1.00 50.72           O  
ATOM   3421  CB  ALA A 627      35.033 -25.847  11.396  1.00 53.72           C  
ATOM   3422  N   LYS A 628      34.090 -22.972  10.158  1.00 47.06           N  
ATOM   3423  CA  LYS A 628      33.755 -22.208   8.955  1.00 46.09           C  
ATOM   3424  C   LYS A 628      34.725 -21.061   8.715  1.00 54.17           C  
ATOM   3425  O   LYS A 628      34.858 -20.628   7.574  1.00 49.50           O  
ATOM   3426  CB  LYS A 628      32.335 -21.663   9.023  1.00 47.03           C  
ATOM   3427  CG  LYS A 628      32.039 -20.647  10.166  1.00 47.38           C  
ATOM   3428  CD  LYS A 628      30.570 -20.189  10.097  1.00 55.63           C  
ATOM   3429  CE  LYS A 628      29.580 -21.046  10.929  1.00 50.03           C  
ATOM   3430  NZ  LYS A 628      29.774 -20.855  12.416  1.00 53.89           N  
ATOM   3431  N   PHE A 629      35.438 -20.592   9.737  1.00 52.27           N  
ATOM   3432  CA  PHE A 629      36.398 -19.510   9.552  1.00 42.18           C  
ATOM   3433  C   PHE A 629      37.791 -20.027   9.343  1.00 49.41           C  
ATOM   3434  O   PHE A 629      38.672 -19.253   8.970  1.00 51.39           O  
ATOM   3435  CB  PHE A 629      36.401 -18.562  10.747  1.00 42.99           C  
ATOM   3436  CG  PHE A 629      35.064 -17.957  10.999  1.00 46.17           C  
ATOM   3437  CD1 PHE A 629      34.533 -17.057  10.077  1.00 45.95           C  
ATOM   3438  CD2 PHE A 629      34.323 -18.286  12.121  1.00 45.73           C  
ATOM   3439  CE1 PHE A 629      33.300 -16.518  10.263  1.00 42.67           C  
ATOM   3440  CE2 PHE A 629      33.099 -17.714  12.304  1.00 44.21           C  
ATOM   3441  CZ  PHE A 629      32.591 -16.834  11.382  1.00 52.76           C  
ATOM   3442  N   LEU A 630      38.006 -21.317   9.552  1.00 48.82           N  
ATOM   3443  CA  LEU A 630      39.334 -21.888   9.625  1.00 49.18           C  
ATOM   3444  C   LEU A 630      39.459 -23.122   8.757  1.00 42.49           C  
ATOM   3445  O   LEU A 630      40.058 -24.135   9.158  1.00 44.72           O  
ATOM   3446  CB  LEU A 630      39.665 -22.206  11.071  1.00 55.83           C  
ATOM   3447  CG  LEU A 630      39.933 -20.997  11.940  1.00 57.99           C  
ATOM   3448  CD1 LEU A 630      40.090 -21.433  13.380  1.00 54.30           C  
ATOM   3449  CD2 LEU A 630      41.210 -20.239  11.520  1.00 53.27           C  
ATOM   3450  N   GLY A 631      38.944 -23.057   7.538  1.00 45.11           N  
ATOM   3451  CA  GLY A 631      39.275 -24.050   6.523  1.00 48.02           C  
ATOM   3452  C   GLY A 631      38.114 -24.900   6.017  1.00 53.48           C  
ATOM   3453  O   GLY A 631      38.314 -25.686   5.072  1.00 46.12           O  
ATOM   3454  N   SER A 632      36.923 -24.803   6.613  1.00 51.72           N  
ATOM   3455  CA  SER A 632      35.779 -25.640   6.247  1.00 53.01           C  
ATOM   3456  C   SER A 632      34.592 -24.776   5.866  1.00 44.60           C  
ATOM   3457  O   SER A 632      33.435 -25.105   6.179  1.00 55.01           O  
ATOM   3458  CB  SER A 632      35.370 -26.604   7.369  1.00 52.95           C  
ATOM   3459  OG  SER A 632      36.379 -27.545   7.611  1.00 48.83           O  
ATOM   3460  N   GLY A 633      34.867 -23.626   5.265  1.00 51.91           N  
ATOM   3461  CA  GLY A 633      33.831 -22.633   5.069  1.00 47.06           C  
ATOM   3462  C   GLY A 633      33.041 -22.717   3.796  1.00 44.78           C  
ATOM   3463  O   GLY A 633      32.215 -21.821   3.543  1.00 56.34           O  
ATOM   3464  N   THR A 634      33.272 -23.734   2.962  1.00 45.92           N  
ATOM   3465  CA  THR A 634      32.519 -23.838   1.710  1.00 54.37           C  
ATOM   3466  C   THR A 634      31.020 -23.840   1.996  1.00 50.89           C  
ATOM   3467  O   THR A 634      30.515 -24.671   2.751  1.00 54.36           O  
ATOM   3468  CB  THR A 634      32.877 -25.114   0.944  1.00 56.83           C  
ATOM   3469  OG1 THR A 634      34.292 -25.213   0.704  1.00 58.79           O  
ATOM   3470  CG2 THR A 634      32.191 -25.143  -0.421  1.00 56.65           C  
ATOM   3471  N   GLY A 635      30.309 -22.900   1.403  1.00 48.66           N  
ATOM   3472  CA  GLY A 635      28.881 -22.805   1.529  1.00 42.05           C  
ATOM   3473  C   GLY A 635      28.371 -22.027   2.715  1.00 46.61           C  
ATOM   3474  O   GLY A 635      27.155 -21.705   2.761  1.00 43.97           O  
ATOM   3475  N   PHE A 636      29.228 -21.743   3.694  1.00 43.03           N  
ATOM   3476  CA  PHE A 636      28.761 -21.022   4.867  1.00 50.11           C  
ATOM   3477  C   PHE A 636      28.513 -19.567   4.507  1.00 54.58           C  
ATOM   3478  O   PHE A 636      29.181 -19.017   3.632  1.00 50.22           O  
ATOM   3479  CB  PHE A 636      29.747 -21.165   5.999  1.00 42.26           C  
ATOM   3480  CG  PHE A 636      29.609 -22.469   6.776  1.00 47.96           C  
ATOM   3481  CD1 PHE A 636      28.718 -22.557   7.829  1.00 49.44           C  
ATOM   3482  CD2 PHE A 636      30.421 -23.572   6.507  1.00 51.44           C  
ATOM   3483  CE1 PHE A 636      28.619 -23.704   8.583  1.00 53.55           C  
ATOM   3484  CE2 PHE A 636      30.331 -24.719   7.257  1.00 52.41           C  
ATOM   3485  CZ  PHE A 636      29.431 -24.784   8.303  1.00 45.48           C  
ATOM   3486  N   ARG A 637      27.477 -18.988   5.116  1.00 56.55           N  
ATOM   3487  CA  ARG A 637      27.079 -17.594   4.922  1.00 48.68           C  
ATOM   3488  C   ARG A 637      26.784 -17.019   6.286  1.00 42.18           C  
ATOM   3489  O   ARG A 637      25.638 -16.852   6.668  1.00 46.00           O  
ATOM   3490  CB  ARG A 637      25.858 -17.470   4.011  1.00 51.93           C  
ATOM   3491  CG  ARG A 637      26.081 -17.961   2.601  1.00 54.43           C  
ATOM   3492  CD  ARG A 637      27.125 -17.145   1.828  1.00 56.36           C  
ATOM   3493  NE  ARG A 637      27.255 -17.669   0.473  1.00 57.25           N  
ATOM   3494  CZ  ARG A 637      28.210 -18.505   0.087  1.00 61.99           C  
ATOM   3495  NH1 ARG A 637      29.148 -18.880   0.949  1.00 55.54           N  
ATOM   3496  NH2 ARG A 637      28.242 -18.971  -1.156  1.00 71.93           N  
ATOM   3497  N   PRO A 638      27.805 -16.749   7.072  1.00 49.88           N  
ATOM   3498  CA  PRO A 638      27.563 -16.226   8.430  1.00 48.02           C  
ATOM   3499  C   PRO A 638      27.065 -14.798   8.407  1.00 60.93           C  
ATOM   3500  O   PRO A 638      27.569 -13.971   7.649  1.00 59.56           O  
ATOM   3501  CB  PRO A 638      28.935 -16.310   9.103  1.00 48.29           C  
ATOM   3502  CG  PRO A 638      29.924 -16.413   7.952  1.00 52.32           C  
ATOM   3503  CD  PRO A 638      29.229 -16.996   6.781  1.00 43.34           C  
ATOM   3504  N   ILE A 639      26.125 -14.504   9.310  1.00 63.23           N  
ATOM   3505  CA  ILE A 639      25.552 -13.169   9.427  1.00 61.12           C  
ATOM   3506  C   ILE A 639      26.654 -12.175   9.728  1.00 64.87           C  
ATOM   3507  O   ILE A 639      27.520 -12.419  10.581  1.00 58.11           O  
ATOM   3508  CB  ILE A 639      24.458 -13.167  10.506  1.00 55.83           C  
ATOM   3509  CG1 ILE A 639      23.268 -14.022   9.995  1.00 64.89           C  
ATOM   3510  CG2 ILE A 639      24.065 -11.750  10.878  1.00 55.17           C  
ATOM   3511  CD1 ILE A 639      22.251 -14.500  11.102  1.00 63.33           C  
ATOM   3512  N   GLY A 640      26.674 -11.083   8.966  1.00 61.96           N  
ATOM   3513  CA  GLY A 640      27.680 -10.065   9.217  1.00 59.94           C  
ATOM   3514  C   GLY A 640      29.114 -10.532   9.171  1.00 59.28           C  
ATOM   3515  O   GLY A 640      29.943 -10.074   9.970  1.00 57.98           O  
ATOM   3516  N   GLY A 641      29.430 -11.453   8.278  1.00 58.00           N  
ATOM   3517  CA  GLY A 641      30.795 -11.967   8.194  1.00 51.24           C  
ATOM   3518  C   GLY A 641      31.334 -12.686   9.424  1.00 57.47           C  
ATOM   3519  O   GLY A 641      32.541 -13.007   9.486  1.00 57.53           O  
ATOM   3520  N   GLY A 642      30.434 -12.963  10.392  1.00 57.93           N  
ATOM   3521  CA  GLY A 642      30.781 -13.582  11.654  1.00 58.63           C  
ATOM   3522  C   GLY A 642      30.765 -12.621  12.828  1.00 61.69           C  
ATOM   3523  O   GLY A 642      31.047 -13.040  13.964  1.00 68.56           O  
ATOM   3524  N   ALA A 643      30.517 -11.340  12.585  1.00 60.83           N  
ATOM   3525  CA  ALA A 643      30.350 -10.369  13.647  1.00 53.02           C  
ATOM   3526  C   ALA A 643      28.911 -10.270  14.079  1.00 59.46           C  
ATOM   3527  O   ALA A 643      28.623  -9.698  15.130  1.00 63.33           O  
ATOM   3528  CB  ALA A 643      30.865  -9.005  13.158  1.00 57.67           C  
ATOM   3529  N   GLY A 644      28.025 -10.773  13.266  1.00 59.95           N  
ATOM   3530  CA  GLY A 644      26.620 -10.771  13.568  1.00 58.29           C  
ATOM   3531  C   GLY A 644      26.005  -9.406  13.310  1.00 72.35           C  
ATOM   3532  O   GLY A 644      26.524  -8.569  12.581  1.00 61.52           O  
ATOM   3533  N   GLY A 645      24.843  -9.212  13.902  1.00 63.99           N  
ATOM   3534  CA  GLY A 645      24.172  -7.952  13.775  1.00 66.94           C  
ATOM   3535  C   GLY A 645      22.701  -8.113  14.053  1.00 68.73           C  
ATOM   3536  O   GLY A 645      22.270  -9.085  14.669  1.00 79.87           O  
ATOM   3537  N   SER A 646      21.953  -7.133  13.563  1.00 61.72           N  
ATOM   3538  CA  SER A 646      20.520  -6.999  13.745  1.00 61.13           C  
ATOM   3539  C   SER A 646      19.882  -7.356  12.398  1.00 61.00           C  
ATOM   3540  O   SER A 646      20.486  -8.091  11.593  1.00 65.45           O  
ATOM   3541  CB  SER A 646      20.226  -5.593  14.263  1.00 60.07           C  
ATOM   3542  OG  SER A 646      18.959  -5.209  13.848  1.00 81.35           O  
ATOM   3543  N   GLY A 647      18.686  -6.829  12.144  1.00 64.62           N  
ATOM   3544  CA  GLY A 647      17.872  -7.321  11.043  1.00 70.27           C  
ATOM   3545  C   GLY A 647      18.465  -7.125   9.663  1.00 70.67           C  
ATOM   3546  O   GLY A 647      18.212  -7.922   8.751  1.00 70.01           O  
ATOM   3547  N   LYS A 648      19.234  -6.054   9.477  1.00 70.41           N  
ATOM   3548  CA  LYS A 648      19.828  -5.812   8.172  1.00 71.13           C  
ATOM   3549  C   LYS A 648      20.769  -6.949   7.791  1.00 67.06           C  
ATOM   3550  O   LYS A 648      20.685  -7.512   6.687  1.00 60.84           O  
ATOM   3551  CB  LYS A 648      20.594  -4.486   8.182  1.00 76.25           C  
ATOM   3552  CG  LYS A 648      19.962  -3.352   7.404  1.00 93.79           C  
ATOM   3553  CD  LYS A 648      21.001  -2.231   7.187  1.00 96.00           C  
ATOM   3554  CE  LYS A 648      21.750  -2.414   5.856  1.00 97.96           C  
ATOM   3555  NZ  LYS A 648      22.076  -3.852   5.538  1.00100.18           N  
ATOM   3556  N   GLU A 649      21.748  -7.205   8.659  1.00 63.95           N  
ATOM   3557  CA  GLU A 649      22.716  -8.278   8.462  1.00 62.11           C  
ATOM   3558  C   GLU A 649      22.040  -9.639   8.414  1.00 67.75           C  
ATOM   3559  O   GLU A 649      22.480 -10.518   7.674  1.00 65.97           O  
ATOM   3560  CB  GLU A 649      23.708  -8.272   9.613  1.00 67.96           C  
ATOM   3561  CG  GLU A 649      24.500  -6.988   9.842  1.00 75.14           C  
ATOM   3562  CD  GLU A 649      23.697  -5.799  10.472  1.00 68.98           C  
ATOM   3563  OE1 GLU A 649      22.624  -5.981  11.116  1.00 70.62           O  
ATOM   3564  OE2 GLU A 649      24.199  -4.669  10.381  1.00 70.32           O  
ATOM   3565  N   PHE A 650      20.998  -9.836   9.230  1.00 61.76           N  
ATOM   3566  CA  PHE A 650      20.286 -11.106   9.326  1.00 60.44           C  
ATOM   3567  C   PHE A 650      19.633 -11.471   8.011  1.00 62.96           C  
ATOM   3568  O   PHE A 650      19.760 -12.610   7.552  1.00 73.79           O  
ATOM   3569  CB  PHE A 650      19.238 -11.029  10.480  1.00 69.11           C  
ATOM   3570  CG  PHE A 650      18.259 -12.222  10.552  1.00 61.12           C  
ATOM   3571  CD1 PHE A 650      18.608 -13.391  11.231  1.00 74.04           C  
ATOM   3572  CD2 PHE A 650      17.008 -12.160   9.961  1.00 66.42           C  
ATOM   3573  CE1 PHE A 650      17.748 -14.475  11.291  1.00 61.95           C  
ATOM   3574  CE2 PHE A 650      16.148 -13.233  10.022  1.00 66.76           C  
ATOM   3575  CZ  PHE A 650      16.519 -14.386  10.689  1.00 64.13           C  
ATOM   3576  N   GLN A 651      19.000 -10.512   7.345  1.00 63.72           N  
ATOM   3577  CA  GLN A 651      18.261 -10.842   6.116  1.00 74.66           C  
ATOM   3578  C   GLN A 651      19.193 -11.078   4.929  1.00 62.37           C  
ATOM   3579  O   GLN A 651      18.758 -11.612   3.906  1.00 57.93           O  
ATOM   3580  CB  GLN A 651      17.273  -9.714   5.798  1.00 75.88           C  
ATOM   3581  CG  GLN A 651      16.086  -9.646   6.751  1.00 73.12           C  
ATOM   3582  CD  GLN A 651      15.186 -10.859   6.672  1.00 69.92           C  
ATOM   3583  OE1 GLN A 651      15.258 -11.611   5.695  1.00 80.63           O  
ATOM   3584  NE2 GLN A 651      14.328 -11.060   7.685  1.00 68.50           N  
ATOM   3585  N   ALA A 652      20.450 -10.662   5.047  1.00 58.50           N  
ATOM   3586  CA  ALA A 652      21.469 -10.778   4.025  1.00 65.87           C  
ATOM   3587  C   ALA A 652      22.188 -12.110   4.041  1.00 58.25           C  
ATOM   3588  O   ALA A 652      23.060 -12.313   3.211  1.00 56.61           O  
ATOM   3589  CB  ALA A 652      22.486  -9.645   4.218  1.00 57.01           C  
ATOM   3590  N   ALA A 653      21.908 -12.972   5.012  1.00 69.51           N  
ATOM   3591  CA  ALA A 653      22.643 -14.223   5.168  1.00 55.16           C  
ATOM   3592  C   ALA A 653      21.848 -15.258   5.975  1.00 53.86           C  
ATOM   3593  O   ALA A 653      21.178 -14.924   6.959  1.00 55.97           O  
ATOM   3594  CB  ALA A 653      23.999 -13.953   5.832  1.00 57.76           C  
ATOM   3595  N   LEU A 654      21.901 -16.511   5.523  1.00 53.89           N  
ATOM   3596  CA  LEU A 654      21.251 -17.578   6.261  1.00 55.50           C  
ATOM   3597  C   LEU A 654      21.894 -17.763   7.636  1.00 55.14           C  
ATOM   3598  O   LEU A 654      21.190 -17.954   8.632  1.00 60.03           O  
ATOM   3599  CB  LEU A 654      21.308 -18.853   5.437  1.00 50.28           C  
ATOM   3600  CG  LEU A 654      20.208 -18.955   4.394  1.00 53.19           C  
ATOM   3601  CD1 LEU A 654      20.402 -20.264   3.630  1.00 43.54           C  
ATOM   3602  CD2 LEU A 654      18.805 -18.904   4.949  1.00 59.80           C  
ATOM   3603  N   GLY A 655      23.211 -17.624   7.732  1.00 50.02           N  
ATOM   3604  CA  GLY A 655      23.865 -17.881   9.015  1.00 57.76           C  
ATOM   3605  C   GLY A 655      23.679 -19.322   9.457  1.00 64.89           C  
ATOM   3606  O   GLY A 655      23.590 -20.248   8.640  1.00 51.59           O  
ATOM   3607  N   GLY A 656      23.654 -19.521  10.760  1.00 66.12           N  
ATOM   3608  CA  GLY A 656      23.389 -20.842  11.267  1.00 53.28           C  
ATOM   3609  C   GLY A 656      24.648 -21.631  11.503  1.00 59.49           C  
ATOM   3610  O   GLY A 656      25.772 -21.095  11.546  1.00 56.53           O  
ATOM   3611  N   ASN A 657      24.451 -22.949  11.675  1.00 50.46           N  
ATOM   3612  CA  ASN A 657      25.565 -23.855  11.980  1.00 54.35           C  
ATOM   3613  C   ASN A 657      25.902 -24.819  10.853  1.00 47.10           C  
ATOM   3614  O   ASN A 657      26.780 -25.703  11.047  1.00 48.59           O  
ATOM   3615  CB  ASN A 657      25.258 -24.657  13.245  1.00 48.30           C  
ATOM   3616  CG  ASN A 657      24.872 -23.766  14.390  1.00 46.25           C  
ATOM   3617  OD1 ASN A 657      25.670 -22.947  14.836  1.00 50.43           O  
ATOM   3618  ND2 ASN A 657      23.652 -23.957  14.919  1.00 48.49           N  
ATOM   3619  N   VAL A 658      25.218 -24.692   9.710  1.00 47.19           N  
ATOM   3620  CA  VAL A 658      25.417 -25.546   8.539  1.00 46.52           C  
ATOM   3621  C   VAL A 658      25.519 -24.684   7.287  1.00 48.41           C  
ATOM   3622  O   VAL A 658      25.050 -23.537   7.231  1.00 46.76           O  
ATOM   3623  CB  VAL A 658      24.269 -26.564   8.379  1.00 53.59           C  
ATOM   3624  CG1 VAL A 658      24.259 -27.507   9.597  1.00 51.58           C  
ATOM   3625  CG2 VAL A 658      22.927 -25.849   8.288  1.00 55.15           C  
ATOM   3626  N   PRO A 659      26.125 -25.225   6.255  1.00 52.44           N  
ATOM   3627  CA  PRO A 659      26.229 -24.501   4.991  1.00 53.33           C  
ATOM   3628  C   PRO A 659      24.877 -24.179   4.376  1.00 59.01           C  
ATOM   3629  O   PRO A 659      23.853 -24.747   4.738  1.00 59.21           O  
ATOM   3630  CB  PRO A 659      27.014 -25.461   4.108  1.00 56.16           C  
ATOM   3631  CG  PRO A 659      27.666 -26.394   5.042  1.00 50.80           C  
ATOM   3632  CD  PRO A 659      26.922 -26.456   6.285  1.00 50.65           C  
ATOM   3633  N   ARG A 660      24.883 -23.240   3.430  1.00 52.93           N  
ATOM   3634  CA  ARG A 660      23.617 -22.820   2.846  1.00 49.16           C  
ATOM   3635  C   ARG A 660      23.004 -23.933   2.020  1.00 53.40           C  
ATOM   3636  O   ARG A 660      23.690 -24.835   1.544  1.00 53.52           O  
ATOM   3637  CB  ARG A 660      23.811 -21.625   1.925  1.00 59.05           C  
ATOM   3638  CG  ARG A 660      24.587 -22.059   0.703  1.00 61.90           C  
ATOM   3639  CD  ARG A 660      24.686 -20.955  -0.311  1.00 84.61           C  
ATOM   3640  NE  ARG A 660      25.468 -21.342  -1.471  1.00 83.28           N  
ATOM   3641  CZ  ARG A 660      25.399 -20.704  -2.627  1.00 90.47           C  
ATOM   3642  NH1 ARG A 660      24.571 -19.682  -2.757  1.00 81.45           N  
ATOM   3643  NH2 ARG A 660      26.144 -21.106  -3.641  1.00 93.97           N  
ATOM   3644  N   GLU A 661      21.714 -23.798   1.749  1.00 48.17           N  
ATOM   3645  CA  GLU A 661      21.011 -24.768   0.930  1.00 50.53           C  
ATOM   3646  C   GLU A 661      19.686 -24.176   0.497  1.00 45.38           C  
ATOM   3647  O   GLU A 661      19.262 -23.128   0.995  1.00 50.14           O  
ATOM   3648  CB  GLU A 661      20.757 -26.051   1.709  1.00 55.72           C  
ATOM   3649  CG  GLU A 661      19.719 -25.859   2.873  1.00 61.89           C  
ATOM   3650  CD  GLU A 661      19.857 -26.954   3.939  1.00 65.56           C  
ATOM   3651  OE1 GLU A 661      19.674 -28.190   3.620  1.00 59.80           O  
ATOM   3652  OE2 GLU A 661      20.204 -26.570   5.083  1.00 53.60           O  
ATOM   3653  N   GLN A 662      19.003 -24.916  -0.378  1.00 58.91           N  
ATOM   3654  CA  GLN A 662      17.664 -24.572  -0.817  1.00 60.32           C  
ATOM   3655  C   GLN A 662      16.674 -25.636  -0.392  1.00 55.37           C  
ATOM   3656  O   GLN A 662      17.044 -26.680   0.143  1.00 58.92           O  
ATOM   3657  CB  GLN A 662      17.617 -24.434  -2.331  1.00 68.97           C  
ATOM   3658  CG  GLN A 662      18.619 -23.400  -2.817  1.00 71.78           C  
ATOM   3659  CD  GLN A 662      18.437 -23.092  -4.259  1.00 71.10           C  
ATOM   3660  OE1 GLN A 662      18.301 -23.990  -5.074  1.00 61.31           O  
ATOM   3661  NE2 GLN A 662      18.395 -21.800  -4.587  1.00 64.53           N  
ATOM   3662  N   PHE A 663      15.397 -25.332  -0.634  1.00 52.00           N  
ATOM   3663  CA  PHE A 663      14.289 -26.205  -0.320  1.00 48.25           C  
ATOM   3664  C   PHE A 663      13.414 -26.341  -1.546  1.00 63.84           C  
ATOM   3665  O   PHE A 663      13.411 -25.492  -2.430  1.00 63.82           O  
ATOM   3666  CB  PHE A 663      13.490 -25.694   0.866  1.00 57.46           C  
ATOM   3667  CG  PHE A 663      12.784 -24.384   0.638  1.00 51.64           C  
ATOM   3668  CD1 PHE A 663      11.514 -24.325   0.131  1.00 55.66           C  
ATOM   3669  CD2 PHE A 663      13.375 -23.201   1.011  1.00 50.96           C  
ATOM   3670  CE1 PHE A 663      10.878 -23.119  -0.003  1.00 50.29           C  
ATOM   3671  CE2 PHE A 663      12.756 -22.024   0.837  1.00 55.03           C  
ATOM   3672  CZ  PHE A 663      11.501 -21.974   0.339  1.00 55.23           C  
ATOM   3673  N   THR A 664      12.675 -27.430  -1.570  1.00 58.06           N  
ATOM   3674  CA  THR A 664      11.765 -27.782  -2.638  1.00 52.70           C  
ATOM   3675  C   THR A 664      10.343 -27.721  -2.107  1.00 64.59           C  
ATOM   3676  O   THR A 664      10.061 -28.258  -1.032  1.00 60.83           O  
ATOM   3677  CB  THR A 664      12.088 -29.198  -3.124  1.00 56.58           C  
ATOM   3678  OG1 THR A 664      13.426 -29.225  -3.612  1.00 55.74           O  
ATOM   3679  CG2 THR A 664      11.126 -29.650  -4.181  1.00 54.22           C  
ATOM   3680  N   VAL A 665       9.456 -27.064  -2.837  1.00 60.14           N  
ATOM   3681  CA  VAL A 665       8.032 -27.117  -2.520  1.00 58.96           C  
ATOM   3682  C   VAL A 665       7.417 -28.347  -3.171  1.00 61.11           C  
ATOM   3683  O   VAL A 665       7.662 -28.618  -4.345  1.00 54.92           O  
ATOM   3684  CB  VAL A 665       7.308 -25.825  -2.944  1.00 66.91           C  
ATOM   3685  CG1 VAL A 665       5.820 -26.067  -2.906  1.00 67.24           C  
ATOM   3686  CG2 VAL A 665       7.725 -24.647  -2.045  1.00 56.27           C  
ATOM   3687  N   VAL A 666       6.687 -29.137  -2.376  1.00 65.55           N  
ATOM   3688  CA  VAL A 666       5.849 -30.243  -2.852  1.00 59.97           C  
ATOM   3689  C   VAL A 666       4.403 -29.849  -2.571  1.00 64.43           C  
ATOM   3690  O   VAL A 666       4.067 -29.459  -1.448  1.00 67.58           O  
ATOM   3691  CB  VAL A 666       6.216 -31.575  -2.181  1.00 59.31           C  
ATOM   3692  CG1 VAL A 666       5.338 -32.742  -2.672  1.00 61.44           C  
ATOM   3693  CG2 VAL A 666       7.708 -31.901  -2.469  1.00 59.45           C  
ATOM   3694  N   MET A 667       3.570 -29.887  -3.603  1.00 69.48           N  
ATOM   3695  CA  MET A 667       2.214 -29.330  -3.566  1.00 71.26           C  
ATOM   3696  C   MET A 667       1.283 -30.364  -4.188  1.00 64.66           C  
ATOM   3697  O   MET A 667       1.380 -30.652  -5.393  1.00 66.45           O  
ATOM   3698  CB  MET A 667       2.141 -27.992  -4.309  1.00 72.65           C  
ATOM   3699  CG  MET A 667       0.742 -27.406  -4.489  1.00 86.10           C  
ATOM   3700  SD  MET A 667       0.718 -25.821  -5.372  1.00 80.36           S  
ATOM   3701  CE  MET A 667       1.619 -24.715  -4.283  1.00 66.93           C  
ATOM   3702  N   LEU A 668       0.414 -30.959  -3.362  1.00 63.12           N  
ATOM   3703  CA  LEU A 668      -0.495 -31.981  -3.853  1.00 68.19           C  
ATOM   3704  C   LEU A 668      -1.689 -31.252  -4.452  1.00 73.66           C  
ATOM   3705  O   LEU A 668      -2.114 -30.212  -3.923  1.00 67.44           O  
ATOM   3706  CB  LEU A 668      -0.923 -32.903  -2.724  1.00 62.43           C  
ATOM   3707  CG  LEU A 668      -1.510 -34.258  -3.122  1.00 71.37           C  
ATOM   3708  CD1 LEU A 668      -0.516 -35.227  -3.764  1.00 73.95           C  
ATOM   3709  CD2 LEU A 668      -2.172 -34.866  -1.859  1.00 63.62           C  
ATOM   3710  N   THR A 669      -2.228 -31.783  -5.556  1.00 78.85           N  
ATOM   3711  CA  THR A 669      -3.402 -31.152  -6.161  1.00 83.44           C  
ATOM   3712  C   THR A 669      -4.308 -32.219  -6.776  1.00 76.40           C  
ATOM   3713  O   THR A 669      -3.851 -33.287  -7.217  1.00 68.01           O  
ATOM   3714  CB  THR A 669      -2.978 -30.089  -7.205  1.00 78.88           C  
ATOM   3715  OG1 THR A 669      -4.040 -29.169  -7.414  1.00 75.45           O  
ATOM   3716  CG2 THR A 669      -2.525 -30.793  -8.504  1.00 66.81           C  
ATOM   3717  N   TYR A 670      -5.606 -31.892  -6.817  1.00 83.79           N  
ATOM   3718  CA  TYR A 670      -6.631 -32.817  -7.311  1.00 85.34           C  
ATOM   3719  C   TYR A 670      -7.847 -31.961  -7.641  1.00 89.14           C  
ATOM   3720  O   TYR A 670      -8.400 -31.330  -6.737  1.00 89.80           O  
ATOM   3721  CB  TYR A 670      -6.949 -33.886  -6.248  1.00 75.78           C  
ATOM   3722  CG  TYR A 670      -8.073 -34.892  -6.569  1.00 79.22           C  
ATOM   3723  CD1 TYR A 670      -7.877 -35.927  -7.487  1.00 86.95           C  
ATOM   3724  CD2 TYR A 670      -9.303 -34.825  -5.916  1.00 70.44           C  
ATOM   3725  CE1 TYR A 670      -8.891 -36.841  -7.768  1.00 94.76           C  
ATOM   3726  CE2 TYR A 670     -10.304 -35.726  -6.189  1.00 70.65           C  
ATOM   3727  CZ  TYR A 670     -10.104 -36.747  -7.113  1.00 87.33           C  
ATOM   3728  OH  TYR A 670     -11.076 -37.692  -7.413  1.00 88.05           O  
ATOM   3729  N   GLU A 671      -8.221 -31.894  -8.928  1.00 82.45           N  
ATOM   3730  CA  GLU A 671      -9.481 -31.269  -9.365  1.00 94.34           C  
ATOM   3731  C   GLU A 671      -9.594 -29.836  -8.847  1.00 83.25           C  
ATOM   3732  O   GLU A 671     -10.649 -29.420  -8.353  1.00 80.01           O  
ATOM   3733  CB  GLU A 671     -10.717 -32.077  -8.931  1.00 87.50           C  
ATOM   3734  CG  GLU A 671     -10.688 -33.609  -9.109  1.00 96.09           C  
ATOM   3735  CD  GLU A 671     -10.959 -34.121 -10.522  1.00 98.74           C  
ATOM   3736  OE1 GLU A 671     -10.946 -35.361 -10.694  1.00 97.40           O  
ATOM   3737  OE2 GLU A 671     -11.157 -33.301 -11.463  1.00112.41           O  
ATOM   3738  N   ARG A 672      -8.510 -29.078  -8.920  1.00 74.49           N  
ATOM   3739  CA  ARG A 672      -8.552 -27.697  -8.455  1.00 82.19           C  
ATOM   3740  C   ARG A 672      -7.686 -26.802  -9.328  1.00 84.02           C  
ATOM   3741  O   ARG A 672      -6.951 -25.947  -8.829  1.00 82.66           O  
ATOM   3742  CB  ARG A 672      -8.100 -27.580  -7.012  1.00 95.22           C  
ATOM   3743  CG  ARG A 672      -9.062 -28.146  -6.031  1.00 98.07           C  
ATOM   3744  CD  ARG A 672      -9.105 -27.228  -4.842  1.00 90.79           C  
ATOM   3745  NE  ARG A 672      -8.531 -27.839  -3.653  1.00 98.10           N  
ATOM   3746  CZ  ARG A 672      -8.645 -27.322  -2.443  1.00100.16           C  
ATOM   3747  NH1 ARG A 672      -9.314 -26.183  -2.301  1.00101.57           N  
ATOM   3748  NH2 ARG A 672      -8.086 -27.915  -1.393  1.00 97.40           N  
ATOM   3749  N   GLU A 673      -7.816 -26.976 -10.657  1.00 94.75           N  
ATOM   3750  CA  GLU A 673      -6.869 -26.420 -11.630  1.00 81.81           C  
ATOM   3751  C   GLU A 673      -6.727 -24.906 -11.485  1.00 83.04           C  
ATOM   3752  O   GLU A 673      -5.626 -24.372 -11.661  1.00 76.90           O  
ATOM   3753  CB  GLU A 673      -7.311 -26.829 -13.054  1.00 88.20           C  
ATOM   3754  CG  GLU A 673      -6.175 -27.178 -14.066  1.00 99.39           C  
ATOM   3755  CD  GLU A 673      -6.550 -28.187 -15.213  1.00106.44           C  
ATOM   3756  OE1 GLU A 673      -5.963 -28.121 -16.329  1.00107.25           O  
ATOM   3757  OE2 GLU A 673      -7.397 -29.077 -14.991  1.00100.68           O  
ATOM   3758  N   GLU A 674      -7.798 -24.204 -11.121  1.00 79.54           N  
ATOM   3759  CA  GLU A 674      -7.725 -22.751 -11.050  1.00 87.15           C  
ATOM   3760  C   GLU A 674      -7.009 -22.248  -9.800  1.00 86.58           C  
ATOM   3761  O   GLU A 674      -6.183 -21.331  -9.897  1.00 78.83           O  
ATOM   3762  CB  GLU A 674      -9.139 -22.159 -11.138  1.00 92.09           C  
ATOM   3763  CG  GLU A 674      -9.169 -20.623 -11.178  1.00100.01           C  
ATOM   3764  CD  GLU A 674      -8.100 -20.021 -12.129  1.00126.08           C  
ATOM   3765  OE1 GLU A 674      -7.031 -19.550 -11.632  1.00117.28           O  
ATOM   3766  OE2 GLU A 674      -8.319 -20.019 -13.373  1.00126.78           O  
ATOM   3767  N   VAL A 675      -7.289 -22.828  -8.627  1.00 83.83           N  
ATOM   3768  CA  VAL A 675      -6.607 -22.340  -7.440  1.00 73.70           C  
ATOM   3769  C   VAL A 675      -5.131 -22.719  -7.496  1.00 77.33           C  
ATOM   3770  O   VAL A 675      -4.286 -22.009  -6.935  1.00 84.05           O  
ATOM   3771  CB  VAL A 675      -7.254 -22.868  -6.163  1.00 75.42           C  
ATOM   3772  CG1 VAL A 675      -8.713 -22.739  -6.259  1.00 82.15           C  
ATOM   3773  CG2 VAL A 675      -6.871 -24.300  -5.937  1.00100.30           C  
ATOM   3774  N   LEU A 676      -4.793 -23.846  -8.147  1.00 77.10           N  
ATOM   3775  CA  LEU A 676      -3.386 -24.255  -8.248  1.00 89.59           C  
ATOM   3776  C   LEU A 676      -2.557 -23.165  -8.902  1.00 85.70           C  
ATOM   3777  O   LEU A 676      -1.519 -22.756  -8.363  1.00 78.46           O  
ATOM   3778  CB  LEU A 676      -3.266 -25.568  -9.035  1.00 78.22           C  
ATOM   3779  CG  LEU A 676      -1.860 -26.072  -9.356  1.00 83.93           C  
ATOM   3780  CD1 LEU A 676      -1.101 -26.394  -8.068  1.00 86.72           C  
ATOM   3781  CD2 LEU A 676      -1.879 -27.301 -10.288  1.00 78.46           C  
ATOM   3782  N   MET A 677      -3.003 -22.694 -10.075  1.00 91.41           N  
ATOM   3783  CA  MET A 677      -2.274 -21.663 -10.816  1.00 78.49           C  
ATOM   3784  C   MET A 677      -2.084 -20.410  -9.974  1.00 79.38           C  
ATOM   3785  O   MET A 677      -1.027 -19.772 -10.021  1.00 79.29           O  
ATOM   3786  CB  MET A 677      -3.002 -21.295 -12.114  1.00 76.77           C  
ATOM   3787  CG  MET A 677      -3.139 -22.402 -13.126  1.00 71.18           C  
ATOM   3788  SD  MET A 677      -1.621 -23.212 -13.632  1.00104.50           S  
ATOM   3789  CE  MET A 677      -2.094 -24.903 -13.248  1.00 88.13           C  
ATOM   3790  N   ASN A 678      -3.066 -20.064  -9.158  1.00 72.85           N  
ATOM   3791  CA  ASN A 678      -2.900 -18.871  -8.345  1.00 76.84           C  
ATOM   3792  C   ASN A 678      -1.914 -19.089  -7.190  1.00 86.70           C  
ATOM   3793  O   ASN A 678      -1.078 -18.217  -6.916  1.00 81.86           O  
ATOM   3794  CB  ASN A 678      -4.250 -18.427  -7.800  1.00 78.66           C  
ATOM   3795  CG  ASN A 678      -4.110 -17.331  -6.769  1.00 87.00           C  
ATOM   3796  OD1 ASN A 678      -3.322 -16.412  -6.931  1.00101.35           O  
ATOM   3797  ND2 ASN A 678      -4.855 -17.441  -5.680  1.00 87.94           N  
ATOM   3798  N   SER A 679      -1.990 -20.225  -6.479  1.00 90.54           N  
ATOM   3799  CA  SER A 679      -1.048 -20.417  -5.374  1.00 86.03           C  
ATOM   3800  C   SER A 679       0.370 -20.625  -5.916  1.00 75.57           C  
ATOM   3801  O   SER A 679       1.331 -20.090  -5.361  1.00 67.13           O  
ATOM   3802  CB  SER A 679      -1.500 -21.563  -4.460  1.00 85.58           C  
ATOM   3803  OG  SER A 679      -2.058 -22.642  -5.155  1.00 81.66           O  
ATOM   3804  N   LEU A 680       0.513 -21.297  -7.058  1.00 72.03           N  
ATOM   3805  CA  LEU A 680       1.816 -21.369  -7.699  1.00 78.75           C  
ATOM   3806  C   LEU A 680       2.416 -19.989  -7.960  1.00 82.59           C  
ATOM   3807  O   LEU A 680       3.635 -19.829  -7.899  1.00 80.98           O  
ATOM   3808  CB  LEU A 680       1.742 -22.130  -9.014  1.00 79.11           C  
ATOM   3809  CG  LEU A 680       1.767 -23.659  -8.975  1.00 77.64           C  
ATOM   3810  CD1 LEU A 680       1.538 -24.199 -10.382  1.00 65.69           C  
ATOM   3811  CD2 LEU A 680       3.083 -24.119  -8.357  1.00 76.83           C  
ATOM   3812  N   GLU A 681       1.593 -18.989  -8.253  1.00 79.62           N  
ATOM   3813  CA  GLU A 681       2.098 -17.649  -8.527  1.00 77.94           C  
ATOM   3814  C   GLU A 681       2.554 -16.945  -7.260  1.00 79.21           C  
ATOM   3815  O   GLU A 681       3.485 -16.140  -7.301  1.00 70.51           O  
ATOM   3816  CB  GLU A 681       0.988 -16.845  -9.233  1.00 81.77           C  
ATOM   3817  CG  GLU A 681       1.293 -15.394  -9.576  1.00 98.00           C  
ATOM   3818  CD  GLU A 681       2.604 -15.199 -10.348  1.00109.31           C  
ATOM   3819  OE1 GLU A 681       2.918 -15.992 -11.273  1.00112.60           O  
ATOM   3820  OE2 GLU A 681       3.321 -14.223 -10.024  1.00112.67           O  
ATOM   3821  N   ARG A 682       1.946 -17.247  -6.121  1.00 78.53           N  
ATOM   3822  CA  ARG A 682       2.394 -16.634  -4.867  1.00 78.17           C  
ATOM   3823  C   ARG A 682       3.842 -16.990  -4.525  1.00 61.25           C  
ATOM   3824  O   ARG A 682       4.438 -16.334  -3.674  1.00 65.30           O  
ATOM   3825  CB  ARG A 682       1.445 -17.055  -3.732  1.00 83.08           C  
ATOM   3826  CG  ARG A 682      -0.040 -16.651  -3.910  1.00 80.31           C  
ATOM   3827  CD  ARG A 682      -0.931 -17.343  -2.859  1.00 81.59           C  
ATOM   3828  NE  ARG A 682      -1.264 -16.402  -1.794  1.00 94.67           N  
ATOM   3829  CZ  ARG A 682      -0.528 -16.216  -0.699  1.00 96.85           C  
ATOM   3830  NH1 ARG A 682       0.582 -16.934  -0.525  1.00 96.44           N  
ATOM   3831  NH2 ARG A 682      -0.895 -15.320   0.225  1.00100.76           N  
ATOM   3832  N   LEU A 683       4.402 -18.021  -5.142  1.00 78.83           N  
ATOM   3833  CA  LEU A 683       5.762 -18.485  -4.894  1.00 75.42           C  
ATOM   3834  C   LEU A 683       6.785 -17.729  -5.728  1.00 74.99           C  
ATOM   3835  O   LEU A 683       7.983 -17.917  -5.529  1.00 75.27           O  
ATOM   3836  CB  LEU A 683       5.876 -19.992  -5.176  1.00 79.99           C  
ATOM   3837  CG  LEU A 683       4.917 -20.895  -4.390  1.00 70.21           C  
ATOM   3838  CD1 LEU A 683       5.083 -22.331  -4.807  1.00 69.68           C  
ATOM   3839  CD2 LEU A 683       5.118 -20.700  -2.892  1.00 59.02           C  
ATOM   3840  N   ASN A 684       6.348 -16.914  -6.681  1.00 81.80           N  
ATOM   3841  CA  ASN A 684       7.274 -16.094  -7.456  1.00 71.11           C  
ATOM   3842  C   ASN A 684       8.037 -15.121  -6.568  1.00 69.14           C  
ATOM   3843  O   ASN A 684       7.448 -14.336  -5.828  1.00 73.32           O  
ATOM   3844  CB  ASN A 684       6.490 -15.357  -8.537  1.00 85.23           C  
ATOM   3845  CG  ASN A 684       7.377 -14.661  -9.535  1.00 79.25           C  
ATOM   3846  OD1 ASN A 684       8.403 -15.179  -9.942  1.00 71.30           O  
ATOM   3847  ND2 ASN A 684       6.962 -13.487  -9.953  1.00 88.58           N  
ATOM   3848  N   GLY A 685       9.359 -15.181  -6.645  1.00 70.71           N  
ATOM   3849  CA  GLY A 685      10.212 -14.376  -5.811  1.00 63.56           C  
ATOM   3850  C   GLY A 685      10.633 -14.994  -4.489  1.00 71.14           C  
ATOM   3851  O   GLY A 685      11.321 -14.321  -3.712  1.00 65.81           O  
ATOM   3852  N   LEU A 686      10.226 -16.230  -4.191  1.00 80.80           N  
ATOM   3853  CA  LEU A 686      10.544 -16.846  -2.889  1.00 73.75           C  
ATOM   3854  C   LEU A 686      12.044 -17.080  -2.786  1.00 54.51           C  
ATOM   3855  O   LEU A 686      12.599 -17.818  -3.614  1.00 61.20           O  
ATOM   3856  CB  LEU A 686       9.818 -18.182  -2.722  1.00 70.57           C  
ATOM   3857  CG  LEU A 686       9.148 -18.503  -1.380  1.00 64.13           C  
ATOM   3858  CD1 LEU A 686       8.744 -19.981  -1.423  1.00 61.77           C  
ATOM   3859  CD2 LEU A 686       9.996 -18.190  -0.160  1.00 69.54           C  
ATOM   3860  N   PRO A 687      12.750 -16.481  -1.832  1.00 52.67           N  
ATOM   3861  CA  PRO A 687      14.182 -16.793  -1.699  1.00 53.90           C  
ATOM   3862  C   PRO A 687      14.411 -18.268  -1.380  1.00 63.72           C  
ATOM   3863  O   PRO A 687      13.599 -18.936  -0.734  1.00 76.13           O  
ATOM   3864  CB  PRO A 687      14.650 -15.889  -0.556  1.00 58.36           C  
ATOM   3865  CG  PRO A 687      13.585 -14.799  -0.491  1.00 53.70           C  
ATOM   3866  CD  PRO A 687      12.305 -15.459  -0.875  1.00 59.29           C  
ATOM   3867  N   TYR A 688      15.535 -18.776  -1.865  1.00 58.42           N  
ATOM   3868  CA  TYR A 688      16.030 -20.117  -1.618  1.00 63.19           C  
ATOM   3869  C   TYR A 688      15.163 -21.230  -2.166  1.00 60.98           C  
ATOM   3870  O   TYR A 688      15.498 -22.402  -1.921  1.00 59.43           O  
ATOM   3871  CB  TYR A 688      16.254 -20.334  -0.125  1.00 60.74           C  
ATOM   3872  CG  TYR A 688      17.167 -19.276   0.458  1.00 65.55           C  
ATOM   3873  CD1 TYR A 688      18.554 -19.290   0.197  1.00 68.30           C  
ATOM   3874  CD2 TYR A 688      16.651 -18.257   1.256  1.00 68.90           C  
ATOM   3875  CE1 TYR A 688      19.388 -18.315   0.723  1.00 79.43           C  
ATOM   3876  CE2 TYR A 688      17.475 -17.269   1.788  1.00 61.90           C  
ATOM   3877  CZ  TYR A 688      18.840 -17.294   1.532  1.00 82.80           C  
ATOM   3878  OH  TYR A 688      19.620 -16.289   2.087  1.00 89.54           O  
ATOM   3879  N   LEU A 689      14.161 -20.924  -2.991  1.00 57.62           N  
ATOM   3880  CA  LEU A 689      13.326 -21.951  -3.611  1.00 58.27           C  
ATOM   3881  C   LEU A 689      14.074 -22.610  -4.762  1.00 66.06           C  
ATOM   3882  O   LEU A 689      14.473 -21.937  -5.699  1.00 73.58           O  
ATOM   3883  CB  LEU A 689      12.030 -21.321  -4.113  1.00 50.21           C  
ATOM   3884  CG  LEU A 689      11.081 -22.267  -4.821  1.00 69.29           C  
ATOM   3885  CD1 LEU A 689      10.605 -23.404  -3.918  1.00 82.17           C  
ATOM   3886  CD2 LEU A 689       9.850 -21.545  -5.333  1.00 71.26           C  
ATOM   3887  N   ASN A 690      14.215 -23.919  -4.728  1.00 64.47           N  
ATOM   3888  CA  ASN A 690      14.944 -24.666  -5.749  1.00 61.59           C  
ATOM   3889  C   ASN A 690      14.071 -25.048  -6.930  1.00 68.46           C  
ATOM   3890  O   ASN A 690      14.498 -24.982  -8.083  1.00 57.28           O  
ATOM   3891  CB  ASN A 690      15.526 -25.966  -5.147  1.00 64.90           C  
ATOM   3892  CG  ASN A 690      16.287 -26.783  -6.151  1.00 57.45           C  
ATOM   3893  OD1 ASN A 690      15.713 -27.630  -6.851  1.00 61.26           O  
ATOM   3894  ND2 ASN A 690      17.583 -26.591  -6.198  1.00 64.59           N  
ATOM   3895  N   LYS A 691      12.860 -25.485  -6.638  1.00 60.62           N  
ATOM   3896  CA  LYS A 691      11.900 -25.913  -7.637  1.00 60.00           C  
ATOM   3897  C   LYS A 691      10.602 -26.219  -6.903  1.00 59.27           C  
ATOM   3898  O   LYS A 691      10.556 -26.238  -5.675  1.00 63.80           O  
ATOM   3899  CB  LYS A 691      12.432 -27.095  -8.440  1.00 61.51           C  
ATOM   3900  CG  LYS A 691      11.986 -28.438  -7.987  1.00 69.42           C  
ATOM   3901  CD  LYS A 691      12.359 -29.533  -9.021  1.00 65.13           C  
ATOM   3902  CE  LYS A 691      13.866 -29.654  -9.267  1.00 68.91           C  
ATOM   3903  NZ  LYS A 691      14.297 -30.932  -9.879  1.00 61.02           N  
ATOM   3904  N   VAL A 692       9.536 -26.387  -7.670  1.00 65.27           N  
ATOM   3905  CA  VAL A 692       8.215 -26.772  -7.174  1.00 65.57           C  
ATOM   3906  C   VAL A 692       7.878 -28.113  -7.819  1.00 71.82           C  
ATOM   3907  O   VAL A 692       7.990 -28.252  -9.044  1.00 74.27           O  
ATOM   3908  CB  VAL A 692       7.147 -25.724  -7.512  1.00 57.45           C  
ATOM   3909  CG1 VAL A 692       5.783 -26.202  -7.093  1.00 58.20           C  
ATOM   3910  CG2 VAL A 692       7.427 -24.403  -6.823  1.00 61.53           C  
ATOM   3911  N   VAL A 693       7.571 -29.125  -7.004  1.00 64.25           N  
ATOM   3912  CA  VAL A 693       7.050 -30.394  -7.503  1.00 59.08           C  
ATOM   3913  C   VAL A 693       5.543 -30.403  -7.265  1.00 69.04           C  
ATOM   3914  O   VAL A 693       5.079 -30.185  -6.138  1.00 74.85           O  
ATOM   3915  CB  VAL A 693       7.737 -31.582  -6.824  1.00 62.07           C  
ATOM   3916  CG1 VAL A 693       7.148 -32.873  -7.322  1.00 68.47           C  
ATOM   3917  CG2 VAL A 693       9.256 -31.606  -7.117  1.00 61.14           C  
ATOM   3918  N   VAL A 694       4.770 -30.582  -8.331  1.00 82.48           N  
ATOM   3919  CA  VAL A 694       3.308 -30.612  -8.267  1.00 67.66           C  
ATOM   3920  C   VAL A 694       2.901 -32.053  -8.470  1.00 66.51           C  
ATOM   3921  O   VAL A 694       3.148 -32.633  -9.538  1.00 63.88           O  
ATOM   3922  CB  VAL A 694       2.651 -29.699  -9.304  1.00 75.31           C  
ATOM   3923  CG1 VAL A 694       1.142 -29.945  -9.394  1.00 76.38           C  
ATOM   3924  CG2 VAL A 694       2.950 -28.275  -8.948  1.00 69.83           C  
ATOM   3925  N   VAL A 695       2.305 -32.645  -7.442  1.00 69.42           N  
ATOM   3926  CA  VAL A 695       1.881 -34.042  -7.502  1.00 72.90           C  
ATOM   3927  C   VAL A 695       0.450 -34.046  -8.051  1.00 73.42           C  
ATOM   3928  O   VAL A 695      -0.474 -33.547  -7.395  1.00 67.20           O  
ATOM   3929  CB  VAL A 695       1.968 -34.747  -6.140  1.00 63.38           C  
ATOM   3930  CG1 VAL A 695       1.722 -36.265  -6.304  1.00 62.86           C  
ATOM   3931  CG2 VAL A 695       3.340 -34.494  -5.507  1.00 72.67           C  
ATOM   3932  N   TRP A 696       0.266 -34.603  -9.261  1.00 75.10           N  
ATOM   3933  CA  TRP A 696      -1.016 -34.565  -9.982  1.00 83.26           C  
ATOM   3934  C   TRP A 696      -1.824 -35.837  -9.723  1.00 77.57           C  
ATOM   3935  O   TRP A 696      -1.695 -36.859 -10.418  1.00 70.95           O  
ATOM   3936  CB  TRP A 696      -0.800 -34.392 -11.480  1.00 80.03           C  
ATOM   3937  CG  TRP A 696      -2.079 -34.065 -12.236  1.00 79.71           C  
ATOM   3938  CD1 TRP A 696      -2.942 -34.937 -12.845  1.00 88.43           C  
ATOM   3939  CD2 TRP A 696      -2.642 -32.757 -12.413  1.00 72.70           C  
ATOM   3940  NE1 TRP A 696      -4.001 -34.245 -13.391  1.00 92.76           N  
ATOM   3941  CE2 TRP A 696      -3.838 -32.909 -13.141  1.00 84.45           C  
ATOM   3942  CE3 TRP A 696      -2.245 -31.467 -12.026  1.00 76.28           C  
ATOM   3943  CZ2 TRP A 696      -4.641 -31.826 -13.497  1.00 78.32           C  
ATOM   3944  CZ3 TRP A 696      -3.031 -30.393 -12.385  1.00 69.75           C  
ATOM   3945  CH2 TRP A 696      -4.224 -30.578 -13.116  1.00 78.65           C  
ATOM   3946  N   ASN A 697      -2.709 -35.763  -8.734  1.00 59.83           N  
ATOM   3947  CA  ASN A 697      -3.463 -36.955  -8.342  1.00 79.93           C  
ATOM   3948  C   ASN A 697      -4.730 -37.199  -9.168  1.00 88.87           C  
ATOM   3949  O   ASN A 697      -5.185 -38.353  -9.240  1.00 87.98           O  
ATOM   3950  CB  ASN A 697      -3.865 -36.849  -6.865  1.00 74.42           C  
ATOM   3951  CG  ASN A 697      -2.936 -37.623  -5.934  1.00 79.45           C  
ATOM   3952  OD1 ASN A 697      -1.982 -38.284  -6.357  1.00 78.80           O  
ATOM   3953  ND2 ASN A 697      -3.225 -37.533  -4.637  1.00 69.91           N  
ATOM   3954  N   SER A 698      -5.280 -36.176  -9.836  1.00 76.74           N  
ATOM   3955  CA  SER A 698      -6.496 -36.391 -10.603  1.00 80.33           C  
ATOM   3956  C   SER A 698      -6.243 -37.409 -11.708  1.00 88.58           C  
ATOM   3957  O   SER A 698      -5.211 -37.346 -12.383  1.00 88.29           O  
ATOM   3958  CB  SER A 698      -7.017 -35.083 -11.202  1.00 93.73           C  
ATOM   3959  OG  SER A 698      -8.225 -35.344 -11.904  1.00101.08           O  
ATOM   3960  N   PRO A 699      -7.161 -38.355 -11.918  1.00 94.21           N  
ATOM   3961  CA  PRO A 699      -6.993 -39.316 -13.031  1.00 97.65           C  
ATOM   3962  C   PRO A 699      -6.957 -38.657 -14.401  1.00 96.20           C  
ATOM   3963  O   PRO A 699      -6.347 -39.196 -15.334  1.00 90.88           O  
ATOM   3964  CB  PRO A 699      -8.215 -40.236 -12.916  1.00 87.91           C  
ATOM   3965  CG  PRO A 699      -8.800 -39.963 -11.549  1.00 94.27           C  
ATOM   3966  CD  PRO A 699      -8.439 -38.532 -11.203  1.00 91.12           C  
ATOM   3967  N   LYS A 700      -7.589 -37.492 -14.550  1.00 90.15           N  
ATOM   3968  CA  LYS A 700      -7.573 -36.800 -15.831  1.00103.60           C  
ATOM   3969  C   LYS A 700      -6.393 -35.838 -15.887  1.00 98.75           C  
ATOM   3970  O   LYS A 700      -6.255 -34.970 -15.017  1.00 87.93           O  
ATOM   3971  CB  LYS A 700      -8.863 -36.019 -16.094  1.00106.33           C  
ATOM   3972  CG  LYS A 700      -8.918 -35.414 -17.517  1.00109.26           C  
ATOM   3973  CD  LYS A 700      -9.261 -36.462 -18.621  1.00107.72           C  
ATOM   3974  CE  LYS A 700     -10.720 -36.963 -18.482  1.00116.98           C  
ATOM   3975  NZ  LYS A 700     -11.185 -37.896 -19.570  1.00114.40           N  
ATOM   3976  N   LEU A 701      -5.566 -35.983 -16.939  1.00 96.95           N  
ATOM   3977  CA  LEU A 701      -4.335 -35.232 -17.118  1.00 88.32           C  
ATOM   3978  C   LEU A 701      -4.676 -33.756 -17.202  1.00 86.67           C  
ATOM   3979  O   LEU A 701      -5.846 -33.385 -17.369  1.00 87.02           O  
ATOM   3980  CB  LEU A 701      -3.579 -35.678 -18.365  1.00 86.07           C  
ATOM   3981  CG  LEU A 701      -2.745 -36.962 -18.294  1.00 96.83           C  
ATOM   3982  CD1 LEU A 701      -1.772 -37.067 -19.506  1.00 92.05           C  
ATOM   3983  CD2 LEU A 701      -1.964 -37.150 -17.001  1.00 98.49           C  
ATOM   3984  N   PRO A 702      -3.689 -32.882 -17.038  1.00 96.09           N  
ATOM   3985  CA  PRO A 702      -3.944 -31.447 -17.209  1.00103.07           C  
ATOM   3986  C   PRO A 702      -4.221 -31.135 -18.681  1.00102.66           C  
ATOM   3987  O   PRO A 702      -3.496 -31.579 -19.581  1.00 92.11           O  
ATOM   3988  CB  PRO A 702      -2.645 -30.783 -16.714  1.00 98.53           C  
ATOM   3989  CG  PRO A 702      -1.733 -31.967 -16.228  1.00101.18           C  
ATOM   3990  CD  PRO A 702      -2.254 -33.190 -16.935  1.00 98.42           C  
ATOM   3991  N   SER A 703      -5.181 -30.240 -18.903  1.00108.99           N  
ATOM   3992  CA  SER A 703      -5.562 -29.841 -20.258  1.00117.55           C  
ATOM   3993  C   SER A 703      -4.367 -29.323 -21.051  1.00118.65           C  
ATOM   3994  O   SER A 703      -3.541 -28.572 -20.525  1.00114.81           O  
ATOM   3995  CB  SER A 703      -6.642 -28.752 -20.198  1.00105.19           C  
ATOM   3996  OG  SER A 703      -6.191 -27.678 -19.402  1.00103.81           O  
ATOM   3997  N   GLU A 704      -4.278 -29.739 -22.330  1.00122.21           N  
ATOM   3998  CA  GLU A 704      -3.140 -29.377 -23.191  1.00118.50           C  
ATOM   3999  C   GLU A 704      -2.928 -27.862 -23.286  1.00118.37           C  
ATOM   4000  O   GLU A 704      -1.779 -27.400 -23.385  1.00114.28           O  
ATOM   4001  CB  GLU A 704      -3.338 -29.954 -24.607  1.00104.37           C  
ATOM   4002  CG  GLU A 704      -3.132 -31.455 -24.785  1.00116.17           C  
ATOM   4003  CD  GLU A 704      -1.650 -31.829 -24.850  1.00122.81           C  
ATOM   4004  OE1 GLU A 704      -1.333 -32.950 -25.323  1.00119.85           O  
ATOM   4005  OE2 GLU A 704      -0.816 -30.995 -24.425  1.00112.40           O  
ATOM   4006  N   ASP A 705      -4.015 -27.088 -23.243  1.00114.23           N  
ATOM   4007  CA  ASP A 705      -4.031 -25.637 -23.449  1.00120.53           C  
ATOM   4008  C   ASP A 705      -3.826 -24.852 -22.160  1.00124.13           C  
ATOM   4009  O   ASP A 705      -4.497 -23.843 -21.876  1.00119.09           O  
ATOM   4010  CB  ASP A 705      -5.376 -25.246 -24.042  1.00127.90           C  
ATOM   4011  CG  ASP A 705      -6.466 -25.158 -22.948  1.00120.25           C  
ATOM   4012  OD1 ASP A 705      -6.505 -26.056 -22.053  1.00112.42           O  
ATOM   4013  OD2 ASP A 705      -7.188 -24.134 -22.926  1.00110.14           O  
ATOM   4014  N   LEU A 706      -2.907 -25.286 -21.328  1.00124.55           N  
ATOM   4015  CA  LEU A 706      -2.753 -24.720 -20.001  1.00112.17           C  
ATOM   4016  C   LEU A 706      -1.483 -23.897 -20.017  1.00108.83           C  
ATOM   4017  O   LEU A 706      -0.428 -24.366 -20.466  1.00110.45           O  
ATOM   4018  CB  LEU A 706      -2.713 -25.820 -18.941  1.00119.84           C  
ATOM   4019  CG  LEU A 706      -3.498 -25.504 -17.648  1.00115.76           C  
ATOM   4020  CD1 LEU A 706      -4.946 -25.159 -17.956  1.00105.68           C  
ATOM   4021  CD2 LEU A 706      -3.383 -26.695 -16.691  1.00 99.92           C  
ATOM   4022  N   LEU A 707      -1.605 -22.659 -19.585  1.00111.67           N  
ATOM   4023  CA  LEU A 707      -0.454 -21.780 -19.412  1.00114.25           C  
ATOM   4024  C   LEU A 707      -0.131 -21.742 -17.916  1.00113.82           C  
ATOM   4025  O   LEU A 707      -0.746 -20.999 -17.141  1.00101.93           O  
ATOM   4026  CB  LEU A 707      -0.746 -20.401 -19.995  1.00118.46           C  
ATOM   4027  CG  LEU A 707      -0.289 -20.279 -21.455  1.00114.18           C  
ATOM   4028  CD1 LEU A 707      -0.698 -18.921 -22.017  1.00109.80           C  
ATOM   4029  CD2 LEU A 707       1.218 -20.481 -21.619  1.00106.35           C  
ATOM   4030  N   TRP A 708       0.860 -22.545 -17.520  1.00105.36           N  
ATOM   4031  CA  TRP A 708       1.347 -22.503 -16.157  1.00 89.61           C  
ATOM   4032  C   TRP A 708       2.035 -21.155 -15.969  1.00 88.33           C  
ATOM   4033  O   TRP A 708       2.493 -20.556 -16.939  1.00 95.27           O  
ATOM   4034  CB  TRP A 708       2.284 -23.683 -15.901  1.00 96.50           C  
ATOM   4035  CG  TRP A 708       1.570 -25.012 -16.055  1.00 88.78           C  
ATOM   4036  CD1 TRP A 708       1.156 -25.584 -17.221  1.00 96.04           C  
ATOM   4037  CD2 TRP A 708       1.140 -25.893 -15.005  1.00 92.08           C  
ATOM   4038  NE1 TRP A 708       0.528 -26.776 -16.971  1.00100.43           N  
ATOM   4039  CE2 TRP A 708       0.493 -26.987 -15.617  1.00 98.45           C  
ATOM   4040  CE3 TRP A 708       1.255 -25.870 -13.614  1.00 88.24           C  
ATOM   4041  CZ2 TRP A 708      -0.049 -28.051 -14.879  1.00 89.59           C  
ATOM   4042  CZ3 TRP A 708       0.723 -26.925 -12.876  1.00 84.66           C  
ATOM   4043  CH2 TRP A 708       0.064 -28.001 -13.513  1.00 76.64           C  
ATOM   4044  N   PRO A 709       2.020 -20.596 -14.761  1.00 78.95           N  
ATOM   4045  CA  PRO A 709       2.831 -19.406 -14.526  1.00 78.86           C  
ATOM   4046  C   PRO A 709       4.311 -19.731 -14.699  1.00 82.62           C  
ATOM   4047  O   PRO A 709       4.743 -20.899 -14.726  1.00 74.38           O  
ATOM   4048  CB  PRO A 709       2.482 -18.993 -13.093  1.00 68.86           C  
ATOM   4049  CG  PRO A 709       1.783 -20.141 -12.502  1.00 84.39           C  
ATOM   4050  CD  PRO A 709       1.158 -20.915 -13.614  1.00 85.23           C  
ATOM   4051  N   ASP A 710       5.077 -18.663 -14.924  1.00 86.04           N  
ATOM   4052  CA  ASP A 710       6.535 -18.689 -14.880  1.00 92.58           C  
ATOM   4053  C   ASP A 710       6.962 -18.025 -13.567  1.00 79.27           C  
ATOM   4054  O   ASP A 710       6.678 -16.843 -13.341  1.00 74.76           O  
ATOM   4055  CB  ASP A 710       7.140 -18.005 -16.107  1.00 93.07           C  
ATOM   4056  CG  ASP A 710       8.624 -18.239 -16.195  1.00 92.34           C  
ATOM   4057  OD2 ASP A 710       9.050 -19.110 -16.967  1.00 90.94           O  
ATOM   4058  OD1 ASP A 710       9.352 -17.541 -15.480  1.00 87.77           O  
ATOM   4059  N   ILE A 711       7.573 -18.802 -12.669  1.00 80.06           N  
ATOM   4060  CA  ILE A 711       7.913 -18.298 -11.338  1.00 80.76           C  
ATOM   4061  C   ILE A 711       9.425 -18.165 -11.119  1.00 74.08           C  
ATOM   4062  O   ILE A 711       9.862 -17.814 -10.019  1.00 71.45           O  
ATOM   4063  CB  ILE A 711       7.262 -19.150 -10.240  1.00 85.13           C  
ATOM   4064  CG1 ILE A 711       7.640 -20.642 -10.350  1.00 74.09           C  
ATOM   4065  CG2 ILE A 711       5.705 -18.997 -10.294  1.00 87.59           C  
ATOM   4066  CD1 ILE A 711       7.029 -21.498  -9.173  1.00 79.02           C  
ATOM   4067  N   GLY A 712      10.234 -18.379 -12.141  1.00 69.11           N  
ATOM   4068  CA  GLY A 712      11.668 -18.212 -12.027  1.00 77.02           C  
ATOM   4069  C   GLY A 712      12.430 -19.475 -11.703  1.00 72.41           C  
ATOM   4070  O   GLY A 712      13.641 -19.514 -11.889  1.00 69.39           O  
ATOM   4071  N   VAL A 713      11.741 -20.515 -11.259  1.00 66.08           N  
ATOM   4072  CA  VAL A 713      12.324 -21.826 -10.993  1.00 68.89           C  
ATOM   4073  C   VAL A 713      11.466 -22.848 -11.724  1.00 63.82           C  
ATOM   4074  O   VAL A 713      10.307 -22.579 -12.072  1.00 63.41           O  
ATOM   4075  CB  VAL A 713      12.373 -22.143  -9.476  1.00 73.58           C  
ATOM   4076  CG1 VAL A 713      13.032 -21.059  -8.658  1.00 69.91           C  
ATOM   4077  CG2 VAL A 713      10.917 -22.398  -8.987  1.00 69.54           C  
ATOM   4078  N   PRO A 714      11.996 -24.038 -11.944  1.00 57.71           N  
ATOM   4079  CA  PRO A 714      11.222 -25.078 -12.636  1.00 59.68           C  
ATOM   4080  C   PRO A 714       9.962 -25.479 -11.867  1.00 74.93           C  
ATOM   4081  O   PRO A 714       9.905 -25.421 -10.638  1.00 78.68           O  
ATOM   4082  CB  PRO A 714      12.201 -26.260 -12.734  1.00 57.02           C  
ATOM   4083  CG  PRO A 714      13.573 -25.696 -12.419  1.00 63.84           C  
ATOM   4084  CD  PRO A 714      13.315 -24.497 -11.497  1.00 60.69           C  
ATOM   4085  N   ILE A 715       8.928 -25.859 -12.619  1.00 74.63           N  
ATOM   4086  CA  ILE A 715       7.725 -26.468 -12.081  1.00 73.75           C  
ATOM   4087  C   ILE A 715       7.585 -27.800 -12.760  1.00 79.79           C  
ATOM   4088  O   ILE A 715       7.252 -27.851 -13.950  1.00 81.44           O  
ATOM   4089  CB  ILE A 715       6.463 -25.628 -12.279  1.00 71.51           C  
ATOM   4090  CG1 ILE A 715       6.521 -24.302 -11.545  1.00 72.70           C  
ATOM   4091  CG2 ILE A 715       5.245 -26.456 -11.845  1.00 78.37           C  
ATOM   4092  CD1 ILE A 715       5.370 -23.376 -11.907  1.00 75.02           C  
ATOM   4093  N   MET A 716       7.834 -28.884 -12.016  1.00 80.55           N  
ATOM   4094  CA  MET A 716       7.637 -30.211 -12.583  1.00 77.60           C  
ATOM   4095  C   MET A 716       6.277 -30.742 -12.103  1.00 78.25           C  
ATOM   4096  O   MET A 716       5.931 -30.625 -10.918  1.00 80.62           O  
ATOM   4097  CB  MET A 716       8.723 -31.179 -12.197  1.00 71.54           C  
ATOM   4098  CG  MET A 716       9.989 -30.785 -12.932  1.00 89.20           C  
ATOM   4099  SD  MET A 716      11.417 -31.621 -12.240  1.00141.56           S  
ATOM   4100  CE  MET A 716      12.839 -31.087 -13.180  1.00 91.16           C  
ATOM   4101  N   VAL A 717       5.481 -31.278 -13.023  1.00 84.35           N  
ATOM   4102  CA  VAL A 717       4.176 -31.868 -12.739  1.00 63.62           C  
ATOM   4103  C   VAL A 717       4.362 -33.352 -12.901  1.00 70.93           C  
ATOM   4104  O   VAL A 717       4.801 -33.818 -13.957  1.00 75.77           O  
ATOM   4105  CB  VAL A 717       3.110 -31.315 -13.692  1.00 73.37           C  
ATOM   4106  CG1 VAL A 717       1.758 -31.821 -13.293  1.00 76.00           C  
ATOM   4107  CG2 VAL A 717       3.173 -29.770 -13.657  1.00 75.32           C  
ATOM   4108  N   VAL A 718       4.150 -34.092 -11.825  1.00 74.14           N  
ATOM   4109  CA  VAL A 718       4.441 -35.522 -11.805  1.00 76.64           C  
ATOM   4110  C   VAL A 718       3.108 -36.267 -11.851  1.00 73.89           C  
ATOM   4111  O   VAL A 718       2.093 -35.802 -11.315  1.00 59.90           O  
ATOM   4112  CB  VAL A 718       5.293 -35.993 -10.604  1.00 73.56           C  
ATOM   4113  CG1 VAL A 718       6.679 -35.381 -10.666  1.00 64.17           C  
ATOM   4114  CG2 VAL A 718       4.625 -35.661  -9.310  1.00 78.05           C  
ATOM   4115  N   ARG A 719       3.104 -37.384 -12.571  1.00 87.32           N  
ATOM   4116  CA  ARG A 719       1.950 -38.255 -12.753  1.00 87.88           C  
ATOM   4117  C   ARG A 719       2.001 -39.309 -11.657  1.00 84.92           C  
ATOM   4118  O   ARG A 719       3.083 -39.763 -11.263  1.00 85.47           O  
ATOM   4119  CB  ARG A 719       1.986 -38.878 -14.158  1.00 84.68           C  
ATOM   4120  CG  ARG A 719       0.856 -39.812 -14.489  1.00 97.63           C  
ATOM   4121  CD  ARG A 719      -0.533 -39.140 -14.435  1.00105.44           C  
ATOM   4122  NE  ARG A 719      -1.372 -39.671 -13.335  1.00122.01           N  
ATOM   4123  CZ  ARG A 719      -2.663 -39.383 -13.119  1.00112.42           C  
ATOM   4124  NH1 ARG A 719      -3.299 -38.552 -13.941  1.00114.84           N  
ATOM   4125  NH2 ARG A 719      -3.318 -39.933 -12.083  1.00107.41           N  
ATOM   4126  N   THR A 720       0.831 -39.657 -11.142  1.00 77.84           N  
ATOM   4127  CA  THR A 720       0.706 -40.618 -10.058  1.00 88.24           C  
ATOM   4128  C   THR A 720      -0.094 -41.836 -10.520  1.00 87.21           C  
ATOM   4129  O   THR A 720      -1.261 -41.706 -10.890  1.00 82.11           O  
ATOM   4130  CB  THR A 720       0.015 -39.978  -8.851  1.00 84.94           C  
ATOM   4131  OG1 THR A 720      -1.337 -39.650  -9.193  1.00 72.60           O  
ATOM   4132  CG2 THR A 720       0.692 -38.710  -8.391  1.00 80.03           C  
ATOM   4133  N   GLU A 721       0.485 -43.035 -10.392  1.00 93.29           N  
ATOM   4134  CA  GLU A 721      -0.191 -44.249 -10.871  1.00 81.52           C  
ATOM   4135  C   GLU A 721      -1.583 -44.413 -10.266  1.00 81.60           C  
ATOM   4136  O   GLU A 721      -2.409 -45.124 -10.843  1.00 86.89           O  
ATOM   4137  CB  GLU A 721       0.656 -45.504 -10.589  1.00 68.07           C  
ATOM   4138  N   LYS A 722      -1.868 -43.769  -9.128  1.00 86.38           N  
ATOM   4139  CA  LYS A 722      -3.183 -43.813  -8.484  1.00 82.35           C  
ATOM   4140  C   LYS A 722      -3.346 -42.570  -7.624  1.00 73.50           C  
ATOM   4141  O   LYS A 722      -2.397 -41.813  -7.418  1.00 96.15           O  
ATOM   4142  CB  LYS A 722      -3.396 -45.087  -7.634  1.00 96.65           C  
ATOM   4143  CG  LYS A 722      -2.514 -45.310  -6.367  1.00 93.10           C  
ATOM   4144  CD  LYS A 722      -2.851 -46.651  -5.643  1.00 96.86           C  
ATOM   4145  CE  LYS A 722      -1.947 -47.010  -4.414  1.00116.14           C  
ATOM   4146  NZ  LYS A 722      -2.174 -48.431  -3.888  1.00114.20           N  
ATOM   4147  N   ASN A 723      -4.549 -42.374  -7.089  1.00 64.94           N  
ATOM   4148  CA  ASN A 723      -4.861 -41.147  -6.347  1.00 68.86           C  
ATOM   4149  C   ASN A 723      -4.828 -41.341  -4.832  1.00 86.92           C  
ATOM   4150  O   ASN A 723      -5.831 -41.724  -4.230  1.00 62.90           O  
ATOM   4151  CB  ASN A 723      -6.230 -40.584  -6.739  1.00 77.08           C  
ATOM   4152  CG  ASN A 723      -6.800 -39.567  -5.698  1.00 72.53           C  
ATOM   4153  OD1 ASN A 723      -6.078 -38.958  -4.956  1.00 76.38           O  
ATOM   4154  ND2 ASN A 723      -8.095 -39.342  -5.727  1.00 88.39           N  
ATOM   4155  N   SER A 724      -3.724 -40.935  -4.194  1.00 85.36           N  
ATOM   4156  CA  SER A 724      -3.532 -41.189  -2.770  1.00 68.63           C  
ATOM   4157  C   SER A 724      -2.942 -39.969  -2.086  1.00 66.80           C  
ATOM   4158  O   SER A 724      -2.106 -39.266  -2.651  1.00 69.87           O  
ATOM   4159  CB  SER A 724      -2.627 -42.411  -2.581  1.00 67.54           C  
ATOM   4160  OG  SER A 724      -2.312 -42.619  -1.219  1.00 81.79           O  
ATOM   4161  N   LEU A 725      -3.334 -39.761  -0.835  1.00 60.24           N  
ATOM   4162  CA  LEU A 725      -2.677 -38.735  -0.043  1.00 63.74           C  
ATOM   4163  C   LEU A 725      -1.270 -39.153   0.387  1.00 66.87           C  
ATOM   4164  O   LEU A 725      -0.449 -38.303   0.734  1.00 61.44           O  
ATOM   4165  CB  LEU A 725      -3.501 -38.405   1.187  1.00 59.44           C  
ATOM   4166  CG  LEU A 725      -4.880 -37.790   1.006  1.00 64.31           C  
ATOM   4167  CD1 LEU A 725      -5.558 -37.684   2.373  1.00 61.36           C  
ATOM   4168  CD2 LEU A 725      -4.796 -36.422   0.359  1.00 66.31           C  
ATOM   4169  N   ASN A 726      -0.996 -40.448   0.432  1.00 66.42           N  
ATOM   4170  CA  ASN A 726       0.348 -40.918   0.684  1.00 59.46           C  
ATOM   4171  C   ASN A 726       1.328 -40.475  -0.383  1.00 66.99           C  
ATOM   4172  O   ASN A 726       2.528 -40.554  -0.141  1.00 57.57           O  
ATOM   4173  CB  ASN A 726       0.356 -42.436   0.745  1.00 62.92           C  
ATOM   4174  CG  ASN A 726      -0.479 -42.987   1.874  1.00 66.23           C  
ATOM   4175  OD1 ASN A 726      -0.499 -42.464   2.983  1.00 59.88           O  
ATOM   4176  ND2 ASN A 726      -1.236 -44.027   1.562  1.00 65.74           N  
ATOM   4177  N   ASN A 727       0.847 -40.062  -1.558  1.00 62.62           N  
ATOM   4178  CA  ASN A 727       1.712 -39.658  -2.662  1.00 63.31           C  
ATOM   4179  C   ASN A 727       2.429 -38.349  -2.386  1.00 59.96           C  
ATOM   4180  O   ASN A 727       3.450 -38.057  -3.013  1.00 61.42           O  
ATOM   4181  CB  ASN A 727       0.889 -39.503  -3.954  1.00 70.24           C  
ATOM   4182  CG  ASN A 727       0.326 -40.827  -4.477  1.00 74.73           C  
ATOM   4183  OD1 ASN A 727       0.764 -41.918  -4.070  1.00 69.39           O  
ATOM   4184  ND2 ASN A 727      -0.648 -40.737  -5.370  1.00 66.61           N  
ATOM   4185  N   ARG A 728       1.933 -37.554  -1.454  1.00 56.20           N  
ATOM   4186  CA  ARG A 728       2.646 -36.327  -1.124  1.00 59.25           C  
ATOM   4187  C   ARG A 728       3.952 -36.601  -0.393  1.00 62.82           C  
ATOM   4188  O   ARG A 728       4.793 -35.710  -0.324  1.00 68.40           O  
ATOM   4189  CB  ARG A 728       1.802 -35.375  -0.262  1.00 60.05           C  
ATOM   4190  CG  ARG A 728       1.650 -35.804   1.130  1.00 63.73           C  
ATOM   4191  CD  ARG A 728       0.597 -34.943   1.788  1.00 51.53           C  
ATOM   4192  NE  ARG A 728       0.820 -33.516   1.626  1.00 64.19           N  
ATOM   4193  CZ  ARG A 728      -0.157 -32.610   1.581  1.00 72.89           C  
ATOM   4194  NH1 ARG A 728       0.145 -31.342   1.432  1.00 73.12           N  
ATOM   4195  NH2 ARG A 728      -1.431 -32.965   1.675  1.00 69.84           N  
ATOM   4196  N   PHE A 729       4.144 -37.808   0.136  1.00 60.97           N  
ATOM   4197  CA  PHE A 729       5.336 -38.153   0.895  1.00 51.77           C  
ATOM   4198  C   PHE A 729       6.205 -39.169   0.160  1.00 57.23           C  
ATOM   4199  O   PHE A 729       7.156 -39.714   0.740  1.00 58.14           O  
ATOM   4200  CB  PHE A 729       4.973 -38.720   2.272  1.00 56.03           C  
ATOM   4201  CG  PHE A 729       4.274 -37.775   3.169  1.00 53.99           C  
ATOM   4202  CD1 PHE A 729       4.681 -36.472   3.296  1.00 54.14           C  
ATOM   4203  CD2 PHE A 729       3.202 -38.217   3.952  1.00 53.19           C  
ATOM   4204  CE1 PHE A 729       4.009 -35.588   4.180  1.00 44.86           C  
ATOM   4205  CE2 PHE A 729       2.551 -37.352   4.815  1.00 51.75           C  
ATOM   4206  CZ  PHE A 729       2.955 -36.027   4.931  1.00 58.47           C  
ATOM   4207  N   LEU A 730       5.908 -39.463  -1.087  1.00 57.83           N  
ATOM   4208  CA  LEU A 730       6.828 -40.288  -1.844  1.00 55.56           C  
ATOM   4209  C   LEU A 730       8.151 -39.536  -2.058  1.00 58.37           C  
ATOM   4210  O   LEU A 730       8.183 -38.302  -2.146  1.00 54.47           O  
ATOM   4211  CB  LEU A 730       6.239 -40.660  -3.181  1.00 56.36           C  
ATOM   4212  CG  LEU A 730       5.145 -41.749  -3.193  1.00 62.38           C  
ATOM   4213  CD1 LEU A 730       4.420 -41.738  -4.568  1.00 60.72           C  
ATOM   4214  CD2 LEU A 730       5.687 -43.140  -2.900  1.00 54.41           C  
ATOM   4215  N   PRO A 731       9.261 -40.253  -2.120  1.00 59.91           N  
ATOM   4216  CA  PRO A 731      10.566 -39.593  -2.337  1.00 58.64           C  
ATOM   4217  C   PRO A 731      10.874 -39.377  -3.820  1.00 61.99           C  
ATOM   4218  O   PRO A 731      11.732 -40.059  -4.425  1.00 56.76           O  
ATOM   4219  CB  PRO A 731      11.525 -40.570  -1.668  1.00 59.86           C  
ATOM   4220  CG  PRO A 731      10.884 -41.918  -1.928  1.00 59.86           C  
ATOM   4221  CD  PRO A 731       9.392 -41.686  -1.816  1.00 56.34           C  
ATOM   4222  N   TRP A 732      10.176 -38.391  -4.403  1.00 56.47           N  
ATOM   4223  CA  TRP A 732      10.310 -38.093  -5.821  1.00 63.58           C  
ATOM   4224  C   TRP A 732      11.763 -37.802  -6.153  1.00 58.89           C  
ATOM   4225  O   TRP A 732      12.433 -37.039  -5.463  1.00 57.83           O  
ATOM   4226  CB  TRP A 732       9.408 -36.902  -6.205  1.00 62.44           C  
ATOM   4227  CG  TRP A 732       7.954 -37.141  -5.947  1.00 60.89           C  
ATOM   4228  CD1 TRP A 732       7.174 -36.555  -4.959  1.00 62.68           C  
ATOM   4229  CD2 TRP A 732       7.064 -38.012  -6.681  1.00 56.66           C  
ATOM   4230  NE1 TRP A 732       5.871 -37.044  -5.034  1.00 63.55           N  
ATOM   4231  CE2 TRP A 732       5.791 -37.932  -6.078  1.00 51.15           C  
ATOM   4232  CE3 TRP A 732       7.217 -38.843  -7.786  1.00 65.52           C  
ATOM   4233  CZ2 TRP A 732       4.696 -38.645  -6.565  1.00 56.12           C  
ATOM   4234  CZ3 TRP A 732       6.120 -39.539  -8.250  1.00 66.52           C  
ATOM   4235  CH2 TRP A 732       4.891 -39.445  -7.641  1.00 60.24           C  
ATOM   4236  N   ASN A 733      12.262 -38.443  -7.200  1.00 66.19           N  
ATOM   4237  CA  ASN A 733      13.621 -38.191  -7.689  1.00 78.53           C  
ATOM   4238  C   ASN A 733      13.848 -36.740  -8.133  1.00 75.39           C  
ATOM   4239  O   ASN A 733      14.996 -36.296  -8.181  1.00 69.14           O  
ATOM   4240  CB  ASN A 733      13.856 -39.161  -8.853  1.00 72.03           C  
ATOM   4241  CG  ASN A 733      12.897 -38.882 -10.004  1.00 94.69           C  
ATOM   4242  OD1 ASN A 733      12.231 -37.872 -10.002  1.00 98.82           O  
ATOM   4243  ND2 ASN A 733      12.826 -39.772 -10.968  1.00 88.52           N  
ATOM   4244  N   GLU A 734      12.783 -35.991  -8.430  1.00 70.84           N  
ATOM   4245  CA  GLU A 734      12.889 -34.580  -8.766  1.00 60.31           C  
ATOM   4246  C   GLU A 734      13.165 -33.710  -7.552  1.00 62.45           C  
ATOM   4247  O   GLU A 734      13.479 -32.520  -7.708  1.00 68.16           O  
ATOM   4248  CB  GLU A 734      11.597 -34.079  -9.411  1.00 69.01           C  
ATOM   4249  CG  GLU A 734      11.457 -34.350 -10.872  1.00 88.76           C  
ATOM   4250  CD  GLU A 734      10.753 -35.676 -11.156  1.00115.31           C  
ATOM   4251  OE1 GLU A 734      10.120 -36.228 -10.231  1.00112.52           O  
ATOM   4252  OE2 GLU A 734      10.873 -36.192 -12.306  1.00117.36           O  
ATOM   4253  N   ILE A 735      12.947 -34.221  -6.348  1.00 69.82           N  
ATOM   4254  CA  ILE A 735      13.264 -33.452  -5.157  1.00 55.99           C  
ATOM   4255  C   ILE A 735      14.767 -33.577  -4.998  1.00 63.30           C  
ATOM   4256  O   ILE A 735      15.278 -34.678  -4.796  1.00 63.17           O  
ATOM   4257  CB  ILE A 735      12.520 -33.957  -3.931  1.00 53.24           C  
ATOM   4258  CG1 ILE A 735      11.015 -33.900  -4.172  1.00 63.51           C  
ATOM   4259  CG2 ILE A 735      12.864 -33.114  -2.726  1.00 62.00           C  
ATOM   4260  CD1 ILE A 735      10.231 -34.707  -3.153  1.00 64.33           C  
ATOM   4261  N   GLU A 736      15.484 -32.473  -5.200  1.00 59.49           N  
ATOM   4262  CA  GLU A 736      16.941 -32.465  -5.208  1.00 56.31           C  
ATOM   4263  C   GLU A 736      17.528 -31.810  -3.977  1.00 61.58           C  
ATOM   4264  O   GLU A 736      18.747 -31.676  -3.896  1.00 58.84           O  
ATOM   4265  CB  GLU A 736      17.463 -31.734  -6.452  1.00 61.01           C  
ATOM   4266  CG  GLU A 736      17.185 -32.449  -7.762  1.00 67.98           C  
ATOM   4267  CD  GLU A 736      17.803 -31.712  -8.954  1.00 81.41           C  
ATOM   4268  OE1 GLU A 736      17.178 -30.711  -9.419  1.00 83.89           O  
ATOM   4269  OE2 GLU A 736      18.917 -32.079  -9.377  1.00 78.28           O  
ATOM   4270  N   THR A 737      16.702 -31.410  -3.020  1.00 56.33           N  
ATOM   4271  CA  THR A 737      17.162 -30.783  -1.799  1.00 46.78           C  
ATOM   4272  C   THR A 737      16.949 -31.747  -0.638  1.00 54.90           C  
ATOM   4273  O   THR A 737      16.402 -32.833  -0.794  1.00 51.97           O  
ATOM   4274  CB  THR A 737      16.403 -29.494  -1.551  1.00 54.45           C  
ATOM   4275  OG1 THR A 737      15.016 -29.816  -1.516  1.00 52.06           O  
ATOM   4276  CG2 THR A 737      16.645 -28.519  -2.652  1.00 58.79           C  
ATOM   4277  N   GLU A 738      17.476 -31.387   0.523  1.00 53.45           N  
ATOM   4278  CA  GLU A 738      17.147 -32.122   1.745  1.00 44.46           C  
ATOM   4279  C   GLU A 738      15.839 -31.635   2.326  1.00 46.67           C  
ATOM   4280  O   GLU A 738      15.028 -32.432   2.824  1.00 46.20           O  
ATOM   4281  CB  GLU A 738      18.284 -31.963   2.779  1.00 46.40           C  
ATOM   4282  CG  GLU A 738      19.614 -32.568   2.345  1.00 47.25           C  
ATOM   4283  CD  GLU A 738      20.697 -32.457   3.393  1.00 55.17           C  
ATOM   4284  OE1 GLU A 738      21.826 -32.056   3.003  1.00 58.65           O  
ATOM   4285  OE2 GLU A 738      20.418 -32.744   4.604  1.00 48.45           O  
ATOM   4286  N   ALA A 739      15.648 -30.320   2.329  1.00 49.81           N  
ATOM   4287  CA  ALA A 739      14.442 -29.721   2.877  1.00 49.68           C  
ATOM   4288  C   ALA A 739      13.276 -29.813   1.906  1.00 59.62           C  
ATOM   4289  O   ALA A 739      13.430 -29.558   0.717  1.00 55.24           O  
ATOM   4290  CB  ALA A 739      14.704 -28.256   3.233  1.00 50.20           C  
ATOM   4291  N   ILE A 740      12.113 -30.188   2.423  1.00 50.15           N  
ATOM   4292  CA  ILE A 740      10.860 -30.115   1.698  1.00 54.58           C  
ATOM   4293  C   ILE A 740       9.951 -29.165   2.453  1.00 56.36           C  
ATOM   4294  O   ILE A 740       9.841 -29.275   3.678  1.00 58.16           O  
ATOM   4295  CB  ILE A 740      10.189 -31.491   1.598  1.00 54.59           C  
ATOM   4296  CG1 ILE A 740      10.981 -32.440   0.741  1.00 59.42           C  
ATOM   4297  CG2 ILE A 740       8.828 -31.321   1.070  1.00 59.13           C  
ATOM   4298  CD1 ILE A 740      10.477 -33.846   0.814  1.00 59.35           C  
ATOM   4299  N   LEU A 741       9.306 -28.231   1.731  1.00 58.75           N  
ATOM   4300  CA  LEU A 741       8.152 -27.458   2.233  1.00 56.09           C  
ATOM   4301  C   LEU A 741       6.901 -28.106   1.630  1.00 64.41           C  
ATOM   4302  O   LEU A 741       6.602 -27.934   0.444  1.00 68.14           O  
ATOM   4303  CB  LEU A 741       8.249 -25.963   1.893  1.00 57.71           C  
ATOM   4304  CG  LEU A 741       7.025 -25.119   2.281  1.00 65.29           C  
ATOM   4305  CD1 LEU A 741       6.672 -25.252   3.790  1.00 68.31           C  
ATOM   4306  CD2 LEU A 741       7.140 -23.620   1.975  1.00 63.01           C  
ATOM   4307  N   SER A 742       6.201 -28.899   2.442  1.00 57.36           N  
ATOM   4308  CA  SER A 742       4.977 -29.597   2.049  1.00 58.98           C  
ATOM   4309  C   SER A 742       3.789 -28.678   2.285  1.00 59.85           C  
ATOM   4310  O   SER A 742       3.596 -28.193   3.409  1.00 56.29           O  
ATOM   4311  CB  SER A 742       4.776 -30.869   2.850  1.00 59.97           C  
ATOM   4312  OG  SER A 742       3.552 -31.496   2.518  1.00 72.10           O  
ATOM   4313  N   ILE A 743       2.987 -28.449   1.240  1.00 66.69           N  
ATOM   4314  CA  ILE A 743       1.941 -27.416   1.284  1.00 64.87           C  
ATOM   4315  C   ILE A 743       0.743 -27.887   0.476  1.00 65.12           C  
ATOM   4316  O   ILE A 743       0.880 -28.644  -0.485  1.00 60.11           O  
ATOM   4317  CB  ILE A 743       2.551 -26.057   0.853  1.00 63.38           C  
ATOM   4318  CG1 ILE A 743       1.638 -24.922   1.294  1.00 81.90           C  
ATOM   4319  CG2 ILE A 743       2.905 -25.991  -0.630  1.00 63.54           C  
ATOM   4320  CD1 ILE A 743       2.347 -23.555   1.376  1.00 91.21           C  
ATOM   4321  N   ASP A 744      -0.440 -27.577   0.981  1.00 69.67           N  
ATOM   4322  CA  ASP A 744      -1.664 -27.852   0.247  1.00 77.75           C  
ATOM   4323  C   ASP A 744      -1.789 -26.842  -0.892  1.00 76.53           C  
ATOM   4324  O   ASP A 744      -1.314 -25.711  -0.786  1.00 67.30           O  
ATOM   4325  CB  ASP A 744      -2.881 -27.764   1.186  1.00 79.88           C  
ATOM   4326  CG  ASP A 744      -2.999 -28.960   2.149  1.00 80.90           C  
ATOM   4327  OD1 ASP A 744      -2.458 -30.035   1.817  1.00 83.74           O  
ATOM   4328  OD2 ASP A 744      -3.638 -28.814   3.222  1.00 75.59           O  
ATOM   4329  N   ASP A 745      -2.462 -27.246  -1.987  1.00 86.42           N  
ATOM   4330  CA  ASP A 745      -2.656 -26.344  -3.129  1.00 85.54           C  
ATOM   4331  C   ASP A 745      -3.505 -25.123  -2.766  1.00 79.13           C  
ATOM   4332  O   ASP A 745      -3.618 -24.217  -3.589  1.00 81.09           O  
ATOM   4333  CB  ASP A 745      -3.252 -27.073  -4.345  1.00 72.91           C  
ATOM   4334  CG  ASP A 745      -4.630 -27.651  -4.100  1.00 85.39           C  
ATOM   4335  OD1 ASP A 745      -5.307 -27.221  -3.144  1.00 83.46           O  
ATOM   4336  OD2 ASP A 745      -5.061 -28.516  -4.902  1.00 81.95           O  
ATOM   4337  N   ASP A 746      -4.112 -25.083  -1.566  1.00 79.31           N  
ATOM   4338  CA  ASP A 746      -4.913 -23.965  -1.073  1.00 68.94           C  
ATOM   4339  C   ASP A 746      -4.351 -23.298   0.180  1.00 70.88           C  
ATOM   4340  O   ASP A 746      -5.086 -22.620   0.882  1.00 73.20           O  
ATOM   4341  CB  ASP A 746      -6.344 -24.438  -0.775  1.00 82.36           C  
ATOM   4342  CG  ASP A 746      -6.431 -25.477   0.358  1.00 93.70           C  
ATOM   4343  OD1 ASP A 746      -5.429 -26.162   0.574  1.00 98.98           O  
ATOM   4344  OD2 ASP A 746      -7.497 -25.641   1.004  1.00 89.09           O  
ATOM   4345  N   ALA A 747      -3.072 -23.434   0.473  1.00 76.12           N  
ATOM   4346  CA  ALA A 747      -2.494 -22.823   1.674  1.00 76.16           C  
ATOM   4347  C   ALA A 747      -1.903 -21.454   1.365  1.00 78.43           C  
ATOM   4348  O   ALA A 747      -1.269 -21.265   0.320  1.00 83.49           O  
ATOM   4349  CB  ALA A 747      -1.413 -23.744   2.261  1.00 74.18           C  
ATOM   4350  N   HIS A 748      -2.086 -20.505   2.286  1.00 66.13           N  
ATOM   4351  CA  HIS A 748      -1.580 -19.151   2.084  1.00 81.12           C  
ATOM   4352  C   HIS A 748      -0.520 -18.804   3.112  1.00 73.93           C  
ATOM   4353  O   HIS A 748      -0.812 -18.277   4.182  1.00 83.67           O  
ATOM   4354  CB  HIS A 748      -2.716 -18.124   2.088  1.00 91.43           C  
ATOM   4355  CG  HIS A 748      -3.542 -18.148   0.833  1.00101.27           C  
ATOM   4356  ND1 HIS A 748      -3.751 -17.027   0.058  1.00 92.81           N  
ATOM   4357  CD2 HIS A 748      -4.196 -19.162   0.215  1.00 94.97           C  
ATOM   4358  CE1 HIS A 748      -4.481 -17.359  -0.993  1.00 93.17           C  
ATOM   4359  NE2 HIS A 748      -4.763 -18.646  -0.921  1.00 91.69           N  
ATOM   4360  N   LEU A 749       0.717 -19.025   2.744  1.00 69.15           N  
ATOM   4361  CA  LEU A 749       1.855 -18.578   3.519  1.00 82.34           C  
ATOM   4362  C   LEU A 749       2.486 -17.363   2.855  1.00 74.64           C  
ATOM   4363  O   LEU A 749       2.667 -17.328   1.635  1.00 71.38           O  
ATOM   4364  CB  LEU A 749       2.888 -19.706   3.649  1.00 82.27           C  
ATOM   4365  CG  LEU A 749       2.406 -20.993   4.320  1.00 69.60           C  
ATOM   4366  CD1 LEU A 749       3.404 -22.104   4.248  1.00 67.47           C  
ATOM   4367  CD2 LEU A 749       2.092 -20.638   5.764  1.00 68.60           C  
ATOM   4368  N   ARG A 750       2.833 -16.382   3.676  1.00 71.14           N  
ATOM   4369  CA  ARG A 750       3.627 -15.256   3.220  1.00 75.80           C  
ATOM   4370  C   ARG A 750       5.085 -15.692   3.044  1.00 80.42           C  
ATOM   4371  O   ARG A 750       5.516 -16.746   3.520  1.00 77.60           O  
ATOM   4372  CB  ARG A 750       3.506 -14.098   4.219  1.00 77.93           C  
ATOM   4373  CG  ARG A 750       2.250 -13.257   4.022  1.00 74.50           C  
ATOM   4374  CD  ARG A 750       1.429 -13.040   5.282  1.00 80.42           C  
ATOM   4375  NE  ARG A 750       2.179 -13.107   6.538  1.00 93.40           N  
ATOM   4376  CZ  ARG A 750       2.546 -12.060   7.281  1.00 90.12           C  
ATOM   4377  NH1 ARG A 750       2.240 -10.823   6.897  1.00 98.54           N  
ATOM   4378  NH2 ARG A 750       3.217 -12.251   8.424  1.00 75.99           N  
ATOM   4379  N   HIS A 751       5.843 -14.864   2.337  1.00 80.73           N  
ATOM   4380  CA  HIS A 751       7.239 -15.179   2.089  1.00 69.32           C  
ATOM   4381  C   HIS A 751       8.038 -15.077   3.369  1.00 67.95           C  
ATOM   4382  O   HIS A 751       8.962 -15.868   3.587  1.00 69.25           O  
ATOM   4383  CB  HIS A 751       7.799 -14.258   1.005  1.00 61.89           C  
ATOM   4384  CG  HIS A 751       7.331 -14.616  -0.362  1.00 59.71           C  
ATOM   4385  ND1 HIS A 751       7.987 -14.211  -1.500  1.00 61.99           N  
ATOM   4386  CD2 HIS A 751       6.262 -15.333  -0.774  1.00 66.54           C  
ATOM   4387  CE1 HIS A 751       7.354 -14.679  -2.560  1.00 72.57           C  
ATOM   4388  NE2 HIS A 751       6.300 -15.360  -2.146  1.00 71.78           N  
ATOM   4389  N   ASP A 752       7.701 -14.109   4.235  1.00 61.87           N  
ATOM   4390  CA  ASP A 752       8.457 -13.962   5.486  1.00 62.57           C  
ATOM   4391  C   ASP A 752       8.269 -15.190   6.394  1.00 74.66           C  
ATOM   4392  O   ASP A 752       9.233 -15.676   7.009  1.00 70.43           O  
ATOM   4393  CB  ASP A 752       8.094 -12.644   6.215  1.00 60.98           C  
ATOM   4394  CG  ASP A 752       6.619 -12.512   6.587  1.00 72.16           C  
ATOM   4395  OD1 ASP A 752       5.753 -13.056   5.864  1.00 86.05           O  
ATOM   4396  OD2 ASP A 752       6.309 -11.837   7.619  1.00 76.67           O  
ATOM   4397  N   GLU A 753       7.037 -15.698   6.483  1.00 72.18           N  
ATOM   4398  CA  GLU A 753       6.763 -16.908   7.244  1.00 70.32           C  
ATOM   4399  C   GLU A 753       7.584 -18.081   6.721  1.00 67.22           C  
ATOM   4400  O   GLU A 753       8.229 -18.791   7.493  1.00 68.90           O  
ATOM   4401  CB  GLU A 753       5.275 -17.225   7.189  1.00 70.86           C  
ATOM   4402  CG  GLU A 753       4.392 -16.164   7.842  1.00 79.41           C  
ATOM   4403  CD  GLU A 753       2.904 -16.532   7.794  1.00 88.29           C  
ATOM   4404  OE1 GLU A 753       2.181 -16.337   8.817  1.00 86.77           O  
ATOM   4405  OE2 GLU A 753       2.471 -17.015   6.704  1.00 81.95           O  
ATOM   4406  N   ILE A 754       7.556 -18.310   5.405  1.00 62.48           N  
ATOM   4407  CA  ILE A 754       8.312 -19.405   4.818  1.00 55.67           C  
ATOM   4408  C   ILE A 754       9.795 -19.285   5.141  1.00 70.02           C  
ATOM   4409  O   ILE A 754      10.474 -20.291   5.397  1.00 70.08           O  
ATOM   4410  CB  ILE A 754       8.072 -19.468   3.297  1.00 65.28           C  
ATOM   4411  CG1 ILE A 754       6.605 -19.820   3.002  1.00 62.84           C  
ATOM   4412  CG2 ILE A 754       9.038 -20.443   2.665  1.00 66.22           C  
ATOM   4413  CD1 ILE A 754       6.262 -19.866   1.548  1.00 62.25           C  
ATOM   4414  N   MET A 755      10.332 -18.070   5.090  1.00 61.64           N  
ATOM   4415  CA  MET A 755      11.754 -17.900   5.348  1.00 59.58           C  
ATOM   4416  C   MET A 755      12.105 -18.113   6.817  1.00 66.99           C  
ATOM   4417  O   MET A 755      13.181 -18.647   7.130  1.00 63.77           O  
ATOM   4418  CB  MET A 755      12.184 -16.511   4.907  1.00 68.05           C  
ATOM   4419  CG  MET A 755      12.333 -16.373   3.396  1.00 77.57           C  
ATOM   4420  SD  MET A 755      13.561 -17.561   2.766  1.00102.52           S  
ATOM   4421  CE  MET A 755      14.873 -17.399   3.973  1.00 84.68           C  
ATOM   4422  N   PHE A 756      11.244 -17.666   7.741  1.00 66.17           N  
ATOM   4423  CA  PHE A 756      11.535 -17.905   9.152  1.00 66.98           C  
ATOM   4424  C   PHE A 756      11.420 -19.387   9.488  1.00 66.89           C  
ATOM   4425  O   PHE A 756      12.248 -19.915  10.247  1.00 63.26           O  
ATOM   4426  CB  PHE A 756      10.603 -17.112  10.050  1.00 62.41           C  
ATOM   4427  CG  PHE A 756      10.773 -17.420  11.499  1.00 64.04           C  
ATOM   4428  CD1 PHE A 756      11.955 -17.143  12.134  1.00 55.50           C  
ATOM   4429  CD2 PHE A 756       9.743 -17.951  12.235  1.00 62.18           C  
ATOM   4430  CE1 PHE A 756      12.112 -17.390  13.499  1.00 64.29           C  
ATOM   4431  CE2 PHE A 756       9.883 -18.196  13.580  1.00 62.26           C  
ATOM   4432  CZ  PHE A 756      11.075 -17.923  14.211  1.00 64.53           C  
ATOM   4433  N   GLY A 757      10.409 -20.068   8.911  1.00 58.49           N  
ATOM   4434  CA  GLY A 757      10.283 -21.511   9.092  1.00 65.73           C  
ATOM   4435  C   GLY A 757      11.486 -22.266   8.565  1.00 66.77           C  
ATOM   4436  O   GLY A 757      11.990 -23.177   9.219  1.00 63.14           O  
ATOM   4437  N   PHE A 758      11.968 -21.878   7.382  1.00 60.24           N  
ATOM   4438  CA  PHE A 758      13.126 -22.519   6.788  1.00 55.54           C  
ATOM   4439  C   PHE A 758      14.340 -22.391   7.682  1.00 54.10           C  
ATOM   4440  O   PHE A 758      15.094 -23.350   7.848  1.00 58.14           O  
ATOM   4441  CB  PHE A 758      13.395 -21.897   5.426  1.00 51.79           C  
ATOM   4442  CG  PHE A 758      14.549 -22.515   4.689  1.00 55.89           C  
ATOM   4443  CD1 PHE A 758      14.628 -23.883   4.542  1.00 47.12           C  
ATOM   4444  CD2 PHE A 758      15.530 -21.721   4.107  1.00 56.70           C  
ATOM   4445  CE1 PHE A 758      15.652 -24.450   3.849  1.00 56.30           C  
ATOM   4446  CE2 PHE A 758      16.544 -22.282   3.399  1.00 52.47           C  
ATOM   4447  CZ  PHE A 758      16.619 -23.646   3.296  1.00 56.29           C  
ATOM   4448  N   ARG A 759      14.552 -21.225   8.286  1.00 59.86           N  
ATOM   4449  CA  ARG A 759      15.715 -21.062   9.170  1.00 50.10           C  
ATOM   4450  C   ARG A 759      15.564 -21.844  10.482  1.00 56.29           C  
ATOM   4451  O   ARG A 759      16.561 -22.304  11.066  1.00 54.55           O  
ATOM   4452  CB  ARG A 759      15.927 -19.586   9.481  1.00 61.00           C  
ATOM   4453  CG  ARG A 759      16.351 -18.751   8.300  1.00 61.88           C  
ATOM   4454  CD  ARG A 759      16.184 -17.306   8.660  1.00 62.93           C  
ATOM   4455  NE  ARG A 759      16.598 -16.408   7.599  1.00 71.89           N  
ATOM   4456  CZ  ARG A 759      17.747 -15.748   7.579  1.00 58.66           C  
ATOM   4457  NH1 ARG A 759      18.643 -15.877   8.554  1.00 60.63           N  
ATOM   4458  NH2 ARG A 759      18.005 -14.950   6.545  1.00 74.59           N  
ATOM   4459  N   VAL A 760      14.340 -21.952  11.003  1.00 57.87           N  
ATOM   4460  CA  VAL A 760      14.150 -22.791  12.176  1.00 52.64           C  
ATOM   4461  C   VAL A 760      14.472 -24.240  11.820  1.00 46.10           C  
ATOM   4462  O   VAL A 760      15.224 -24.914  12.523  1.00 54.60           O  
ATOM   4463  CB  VAL A 760      12.724 -22.643  12.725  1.00 59.67           C  
ATOM   4464  CG1 VAL A 760      12.509 -23.551  13.920  1.00 50.71           C  
ATOM   4465  CG2 VAL A 760      12.492 -21.199  13.108  1.00 52.81           C  
ATOM   4466  N   TRP A 761      13.957 -24.720  10.677  1.00 52.74           N  
ATOM   4467  CA  TRP A 761      14.178 -26.106  10.254  1.00 48.12           C  
ATOM   4468  C   TRP A 761      15.655 -26.403  10.047  1.00 48.68           C  
ATOM   4469  O   TRP A 761      16.071 -27.546  10.274  1.00 47.93           O  
ATOM   4470  CB  TRP A 761      13.394 -26.437   8.982  1.00 44.91           C  
ATOM   4471  CG  TRP A 761      13.690 -27.797   8.509  1.00 50.22           C  
ATOM   4472  CD1 TRP A 761      13.011 -28.943   8.839  1.00 41.41           C  
ATOM   4473  CD2 TRP A 761      14.756 -28.201   7.631  1.00 45.61           C  
ATOM   4474  NE1 TRP A 761      13.611 -30.046   8.214  1.00 45.10           N  
ATOM   4475  CE2 TRP A 761      14.692 -29.611   7.502  1.00 44.49           C  
ATOM   4476  CE3 TRP A 761      15.800 -27.518   6.987  1.00 46.96           C  
ATOM   4477  CZ2 TRP A 761      15.619 -30.339   6.755  1.00 45.56           C  
ATOM   4478  CZ3 TRP A 761      16.672 -28.228   6.225  1.00 42.36           C  
ATOM   4479  CH2 TRP A 761      16.585 -29.628   6.111  1.00 53.77           C  
ATOM   4480  N   ARG A 762      16.463 -25.409   9.594  1.00 49.47           N  
ATOM   4481  CA  ARG A 762      17.899 -25.613   9.354  1.00 54.62           C  
ATOM   4482  C   ARG A 762      18.664 -25.823  10.650  1.00 52.76           C  
ATOM   4483  O   ARG A 762      19.834 -26.242  10.642  1.00 49.15           O  
ATOM   4484  CB  ARG A 762      18.531 -24.422   8.612  1.00 52.37           C  
ATOM   4485  CG  ARG A 762      18.360 -24.452   7.078  1.00 51.09           C  
ATOM   4486  CD  ARG A 762      18.693 -23.122   6.413  1.00 55.29           C  
ATOM   4487  NE  ARG A 762      19.902 -22.543   6.948  1.00 44.78           N  
ATOM   4488  CZ  ARG A 762      21.135 -22.950   6.610  1.00 50.06           C  
ATOM   4489  NH1 ARG A 762      21.274 -23.953   5.754  1.00 45.19           N  
ATOM   4490  NH2 ARG A 762      22.228 -22.387   7.137  1.00 43.89           N  
ATOM   4491  N   GLU A 763      18.030 -25.482  11.757  1.00 48.00           N  
ATOM   4492  CA  GLU A 763      18.531 -25.683  13.110  1.00 49.87           C  
ATOM   4493  C   GLU A 763      17.753 -26.774  13.877  1.00 47.40           C  
ATOM   4494  O   GLU A 763      18.019 -26.994  15.047  1.00 51.47           O  
ATOM   4495  CB  GLU A 763      18.437 -24.300  13.781  1.00 50.29           C  
ATOM   4496  CG  GLU A 763      18.451 -24.246  15.245  1.00 70.29           C  
ATOM   4497  CD  GLU A 763      18.171 -22.840  15.728  1.00 72.46           C  
ATOM   4498  OE1 GLU A 763      17.782 -21.996  14.866  1.00 66.96           O  
ATOM   4499  OE2 GLU A 763      18.358 -22.587  16.948  1.00 73.83           O  
ATOM   4500  N   ALA A 764      16.789 -27.440  13.254  1.00 48.98           N  
ATOM   4501  CA  ALA A 764      15.978 -28.481  13.876  1.00 43.47           C  
ATOM   4502  C   ALA A 764      15.665 -29.509  12.786  1.00 48.14           C  
ATOM   4503  O   ALA A 764      14.485 -29.781  12.465  1.00 45.80           O  
ATOM   4504  CB  ALA A 764      14.694 -27.892  14.455  1.00 50.43           C  
ATOM   4505  N   ARG A 765      16.724 -30.102  12.203  1.00 43.84           N  
ATOM   4506  CA  ARG A 765      16.577 -30.736  10.909  1.00 42.79           C  
ATOM   4507  C   ARG A 765      15.811 -32.024  11.007  1.00 48.59           C  
ATOM   4508  O   ARG A 765      15.336 -32.534   9.980  1.00 46.30           O  
ATOM   4509  CB  ARG A 765      17.944 -30.963  10.270  1.00 41.92           C  
ATOM   4510  CG  ARG A 765      18.787 -29.692  10.176  1.00 48.33           C  
ATOM   4511  CD  ARG A 765      20.232 -29.996   9.727  1.00 41.98           C  
ATOM   4512  NE  ARG A 765      20.257 -30.443   8.330  1.00 45.57           N  
ATOM   4513  CZ  ARG A 765      20.119 -29.643   7.275  1.00 49.91           C  
ATOM   4514  NH1 ARG A 765      19.944 -28.356   7.446  1.00 55.86           N  
ATOM   4515  NH2 ARG A 765      20.183 -30.130   6.063  1.00 54.20           N  
ATOM   4516  N   ASP A 766      15.698 -32.571  12.211  1.00 52.46           N  
ATOM   4517  CA  ASP A 766      15.048 -33.862  12.418  1.00 51.17           C  
ATOM   4518  C   ASP A 766      13.600 -33.712  12.808  1.00 45.73           C  
ATOM   4519  O   ASP A 766      12.969 -34.718  13.166  1.00 49.74           O  
ATOM   4520  CB  ASP A 766      15.774 -34.671  13.499  1.00 53.62           C  
ATOM   4521  CG  ASP A 766      15.855 -33.924  14.841  1.00 52.05           C  
ATOM   4522  OD1 ASP A 766      15.750 -32.652  14.881  1.00 52.57           O  
ATOM   4523  OD2 ASP A 766      16.049 -34.607  15.874  1.00 54.65           O  
ATOM   4524  N   ARG A 767      13.067 -32.475  12.788  1.00 48.80           N  
ATOM   4525  CA  ARG A 767      11.731 -32.210  13.294  1.00 51.08           C  
ATOM   4526  C   ARG A 767      10.789 -31.802  12.177  1.00 54.63           C  
ATOM   4527  O   ARG A 767      11.225 -31.293  11.153  1.00 48.85           O  
ATOM   4528  CB  ARG A 767      11.746 -31.073  14.345  1.00 59.04           C  
ATOM   4529  CG  ARG A 767      12.918 -31.056  15.286  1.00 54.77           C  
ATOM   4530  CD  ARG A 767      12.757 -32.093  16.382  1.00 59.66           C  
ATOM   4531  NE  ARG A 767      11.832 -31.670  17.424  1.00 56.23           N  
ATOM   4532  CZ  ARG A 767      12.160 -30.944  18.494  1.00 58.38           C  
ATOM   4533  NH1 ARG A 767      11.216 -30.599  19.383  1.00 57.97           N  
ATOM   4534  NH2 ARG A 767      13.420 -30.591  18.701  1.00 58.13           N  
ATOM   4535  N   ILE A 768       9.500 -32.013  12.398  1.00 48.92           N  
ATOM   4536  CA  ILE A 768       8.467 -31.304  11.644  1.00 46.69           C  
ATOM   4537  C   ILE A 768       8.401 -29.884  12.184  1.00 51.92           C  
ATOM   4538  O   ILE A 768       8.114 -29.680  13.375  1.00 52.08           O  
ATOM   4539  CB  ILE A 768       7.097 -31.977  11.771  1.00 49.20           C  
ATOM   4540  CG1 ILE A 768       7.160 -33.424  11.309  1.00 48.92           C  
ATOM   4541  CG2 ILE A 768       6.080 -31.200  10.961  1.00 52.36           C  
ATOM   4542  CD1 ILE A 768       5.871 -34.183  11.500  1.00 58.24           C  
ATOM   4543  N   VAL A 769       8.678 -28.902  11.321  1.00 55.55           N  
ATOM   4544  CA  VAL A 769       8.694 -27.487  11.694  1.00 51.50           C  
ATOM   4545  C   VAL A 769       7.661 -26.798  10.855  1.00 57.26           C  
ATOM   4546  O   VAL A 769       7.769 -26.822   9.626  1.00 57.78           O  
ATOM   4547  CB  VAL A 769      10.056 -26.857  11.454  1.00 43.60           C  
ATOM   4548  CG1 VAL A 769      10.061 -25.376  11.846  1.00 46.00           C  
ATOM   4549  CG2 VAL A 769      11.109 -27.665  12.282  1.00 46.60           C  
ATOM   4550  N   GLY A 770       6.676 -26.177  11.496  1.00 53.12           N  
ATOM   4551  CA  GLY A 770       5.505 -25.823  10.715  1.00 56.15           C  
ATOM   4552  C   GLY A 770       4.580 -24.862  11.425  1.00 45.96           C  
ATOM   4553  O   GLY A 770       4.913 -24.292  12.474  1.00 61.50           O  
ATOM   4554  N   PHE A 771       3.397 -24.682  10.807  1.00 60.05           N  
ATOM   4555  CA  PHE A 771       2.471 -23.660  11.245  1.00 56.37           C  
ATOM   4556  C   PHE A 771       1.194 -24.168  11.915  1.00 52.95           C  
ATOM   4557  O   PHE A 771       0.901 -23.706  13.028  1.00 58.21           O  
ATOM   4558  CB  PHE A 771       2.145 -22.775  10.022  1.00 65.52           C  
ATOM   4559  CG  PHE A 771       3.394 -22.164   9.367  1.00 53.65           C  
ATOM   4560  CD1 PHE A 771       3.900 -20.963   9.790  1.00 64.02           C  
ATOM   4561  CD2 PHE A 771       4.050 -22.826   8.339  1.00 58.11           C  
ATOM   4562  CE1 PHE A 771       5.004 -20.447   9.208  1.00 67.54           C  
ATOM   4563  CE2 PHE A 771       5.162 -22.304   7.776  1.00 55.10           C  
ATOM   4564  CZ  PHE A 771       5.626 -21.121   8.200  1.00 57.88           C  
ATOM   4565  N   PRO A 772       0.447 -25.137  11.346  1.00 45.11           N  
ATOM   4566  CA  PRO A 772      -0.828 -25.529  11.978  1.00 57.70           C  
ATOM   4567  C   PRO A 772      -0.697 -26.502  13.165  1.00 66.20           C  
ATOM   4568  O   PRO A 772      -0.509 -27.708  12.974  1.00 70.39           O  
ATOM   4569  CB  PRO A 772      -1.600 -26.201  10.840  1.00 62.91           C  
ATOM   4570  CG  PRO A 772      -0.666 -26.279   9.635  1.00 65.21           C  
ATOM   4571  CD  PRO A 772       0.719 -25.907  10.109  1.00 62.15           C  
ATOM   4572  N   GLY A 773      -0.797 -25.975  14.386  1.00 63.01           N  
ATOM   4573  CA  GLY A 773      -0.676 -26.767  15.588  1.00 58.03           C  
ATOM   4574  C   GLY A 773      -1.992 -27.398  16.012  1.00 62.88           C  
ATOM   4575  O   GLY A 773      -3.031 -26.760  16.003  1.00 56.15           O  
ATOM   4576  N   ARG A 774      -1.907 -28.663  16.424  1.00 66.62           N  
ATOM   4577  CA  ARG A 774      -3.039 -29.469  16.867  1.00 62.39           C  
ATOM   4578  C   ARG A 774      -2.573 -30.342  18.039  1.00 66.05           C  
ATOM   4579  O   ARG A 774      -1.405 -30.313  18.429  1.00 54.28           O  
ATOM   4580  CB  ARG A 774      -3.595 -30.311  15.706  1.00 64.98           C  
ATOM   4581  CG  ARG A 774      -3.931 -29.508  14.467  1.00 74.35           C  
ATOM   4582  CD  ARG A 774      -5.095 -28.515  14.671  1.00 75.88           C  
ATOM   4583  NE  ARG A 774      -5.467 -27.928  13.387  1.00 79.37           N  
ATOM   4584  CZ  ARG A 774      -5.126 -26.705  12.971  1.00 71.25           C  
ATOM   4585  NH1 ARG A 774      -5.522 -26.292  11.769  1.00 88.64           N  
ATOM   4586  NH2 ARG A 774      -4.442 -25.876  13.741  1.00 61.67           N  
ATOM   4587  N   TYR A 775      -3.474 -31.130  18.631  1.00 59.41           N  
ATOM   4588  CA  TYR A 775      -3.021 -31.967  19.737  1.00 62.02           C  
ATOM   4589  C   TYR A 775      -3.975 -33.149  19.921  1.00 68.42           C  
ATOM   4590  O   TYR A 775      -5.092 -33.171  19.390  1.00 57.36           O  
ATOM   4591  CB  TYR A 775      -2.838 -31.123  21.012  1.00 57.28           C  
ATOM   4592  CG  TYR A 775      -4.127 -30.693  21.667  1.00 67.63           C  
ATOM   4593  CD1 TYR A 775      -4.827 -29.577  21.231  1.00 62.81           C  
ATOM   4594  CD2 TYR A 775      -4.644 -31.421  22.714  1.00 66.48           C  
ATOM   4595  CE1 TYR A 775      -6.015 -29.214  21.829  1.00 72.89           C  
ATOM   4596  CE2 TYR A 775      -5.833 -31.073  23.317  1.00 70.45           C  
ATOM   4597  CZ  TYR A 775      -6.511 -29.967  22.883  1.00 73.42           C  
ATOM   4598  OH  TYR A 775      -7.691 -29.674  23.516  1.00 69.16           O  
ATOM   4599  N   HIS A 776      -3.489 -34.177  20.636  1.00 56.24           N  
ATOM   4600  CA  HIS A 776      -4.285 -35.370  20.919  1.00 63.52           C  
ATOM   4601  C   HIS A 776      -4.833 -35.258  22.338  1.00 58.53           C  
ATOM   4602  O   HIS A 776      -4.118 -34.848  23.249  1.00 53.70           O  
ATOM   4603  CB  HIS A 776      -3.497 -36.670  20.707  1.00 62.43           C  
ATOM   4604  CG  HIS A 776      -2.288 -36.808  21.570  1.00 61.17           C  
ATOM   4605  ND1 HIS A 776      -1.292 -35.853  21.622  1.00 65.08           N  
ATOM   4606  CD2 HIS A 776      -1.909 -37.793  22.415  1.00 62.25           C  
ATOM   4607  CE1 HIS A 776      -0.358 -36.234  22.473  1.00 58.47           C  
ATOM   4608  NE2 HIS A 776      -0.713 -37.406  22.978  1.00 60.79           N  
ATOM   4609  N   ALA A 777      -6.127 -35.526  22.499  1.00 56.83           N  
ATOM   4610  CA  ALA A 777      -6.840 -35.337  23.759  1.00 58.34           C  
ATOM   4611  C   ALA A 777      -7.274 -36.687  24.311  1.00 53.42           C  
ATOM   4612  O   ALA A 777      -7.745 -37.562  23.547  1.00 51.25           O  
ATOM   4613  CB  ALA A 777      -8.076 -34.435  23.580  1.00 55.03           C  
ATOM   4614  N   TRP A 778      -7.087 -36.853  25.640  1.00 44.94           N  
ATOM   4615  CA  TRP A 778      -7.462 -38.093  26.313  1.00 60.13           C  
ATOM   4616  C   TRP A 778      -8.969 -38.080  26.583  1.00 64.55           C  
ATOM   4617  O   TRP A 778      -9.476 -37.219  27.331  1.00 57.63           O  
ATOM   4618  CB  TRP A 778      -6.714 -38.289  27.628  1.00 54.03           C  
ATOM   4619  CG  TRP A 778      -6.909 -39.684  28.295  1.00 58.55           C  
ATOM   4620  CD1 TRP A 778      -7.483 -39.931  29.499  1.00 57.07           C  
ATOM   4621  CD2 TRP A 778      -6.498 -40.970  27.785  1.00 48.93           C  
ATOM   4622  NE1 TRP A 778      -7.473 -41.264  29.769  1.00 52.17           N  
ATOM   4623  CE2 TRP A 778      -6.877 -41.930  28.731  1.00 56.98           C  
ATOM   4624  CE3 TRP A 778      -5.857 -41.400  26.610  1.00 58.99           C  
ATOM   4625  CZ2 TRP A 778      -6.636 -43.306  28.542  1.00 64.95           C  
ATOM   4626  CZ3 TRP A 778      -5.634 -42.759  26.430  1.00 52.33           C  
ATOM   4627  CH2 TRP A 778      -6.026 -43.687  27.383  1.00 57.65           C  
ATOM   4628  N   ASP A 779      -9.656 -39.114  26.082  1.00 53.47           N  
ATOM   4629  CA  ASP A 779     -11.092 -39.294  26.287  1.00 57.20           C  
ATOM   4630  C   ASP A 779     -11.281 -39.988  27.634  1.00 61.61           C  
ATOM   4631  O   ASP A 779     -11.159 -41.204  27.746  1.00 53.69           O  
ATOM   4632  CB  ASP A 779     -11.629 -40.102  25.117  1.00 70.20           C  
ATOM   4633  CG  ASP A 779     -13.125 -40.187  25.093  1.00 75.38           C  
ATOM   4634  OD1 ASP A 779     -13.746 -39.873  26.126  1.00 69.51           O  
ATOM   4635  OD2 ASP A 779     -13.671 -40.547  24.018  1.00 84.87           O  
ATOM   4636  N   ILE A 780     -11.563 -39.206  28.671  1.00 50.30           N  
ATOM   4637  CA  ILE A 780     -11.469 -39.723  30.035  1.00 58.82           C  
ATOM   4638  C   ILE A 780     -12.376 -40.917  30.300  1.00 58.13           C  
ATOM   4639  O   ILE A 780     -11.907 -41.899  30.908  1.00 52.55           O  
ATOM   4640  CB  ILE A 780     -11.703 -38.582  31.041  1.00 53.14           C  
ATOM   4641  CG1 ILE A 780     -10.490 -37.669  31.048  1.00 52.69           C  
ATOM   4642  CG2 ILE A 780     -12.000 -39.135  32.410  1.00 51.62           C  
ATOM   4643  CD1 ILE A 780     -10.718 -36.403  31.734  1.00 55.23           C  
ATOM   4644  N   PRO A 781     -13.663 -40.887  29.957  1.00 59.05           N  
ATOM   4645  CA  PRO A 781     -14.502 -42.056  30.235  1.00 58.96           C  
ATOM   4646  C   PRO A 781     -14.179 -43.226  29.357  1.00 58.78           C  
ATOM   4647  O   PRO A 781     -14.414 -44.378  29.767  1.00 63.78           O  
ATOM   4648  CB  PRO A 781     -15.955 -41.577  29.982  1.00 57.24           C  
ATOM   4649  CG  PRO A 781     -15.886 -40.106  29.886  1.00 55.94           C  
ATOM   4650  CD  PRO A 781     -14.453 -39.688  29.636  1.00 58.98           C  
ATOM   4651  N   HIS A 782     -13.776 -42.982  28.105  1.00 60.58           N  
ATOM   4652  CA  HIS A 782     -13.549 -44.109  27.212  1.00 64.71           C  
ATOM   4653  C   HIS A 782     -12.119 -44.613  27.225  1.00 44.75           C  
ATOM   4654  O   HIS A 782     -11.850 -45.639  26.600  1.00 53.30           O  
ATOM   4655  CB  HIS A 782     -13.938 -43.731  25.791  1.00 65.60           C  
ATOM   4656  CG  HIS A 782     -15.383 -43.444  25.632  1.00 75.47           C  
ATOM   4657  ND1 HIS A 782     -15.942 -42.239  25.997  1.00 70.37           N  
ATOM   4658  CD2 HIS A 782     -16.391 -44.213  25.176  1.00 72.12           C  
ATOM   4659  CE1 HIS A 782     -17.241 -42.279  25.780  1.00 69.62           C  
ATOM   4660  NE2 HIS A 782     -17.537 -43.466  25.287  1.00 73.87           N  
ATOM   4661  N   GLN A 783     -11.222 -43.943  27.925  1.00 50.34           N  
ATOM   4662  CA  GLN A 783      -9.818 -44.341  27.971  1.00 55.14           C  
ATOM   4663  C   GLN A 783      -9.272 -44.569  26.558  1.00 50.83           C  
ATOM   4664  O   GLN A 783      -8.855 -45.663  26.185  1.00 53.34           O  
ATOM   4665  CB  GLN A 783      -9.677 -45.585  28.827  1.00 59.30           C  
ATOM   4666  CG  GLN A 783     -10.153 -45.392  30.306  1.00 54.47           C  
ATOM   4667  CD  GLN A 783     -10.262 -46.711  31.078  1.00 56.35           C  
ATOM   4668  OE1 GLN A 783     -11.132 -47.514  30.817  1.00 55.86           O  
ATOM   4669  NE2 GLN A 783      -9.354 -46.919  32.017  1.00 55.95           N  
ATOM   4670  N   SER A 784      -9.269 -43.499  25.764  1.00 69.21           N  
ATOM   4671  CA  SER A 784      -8.833 -43.545  24.373  1.00 60.28           C  
ATOM   4672  C   SER A 784      -8.547 -42.121  23.956  1.00 58.27           C  
ATOM   4673  O   SER A 784      -8.681 -41.187  24.751  1.00 57.53           O  
ATOM   4674  CB  SER A 784      -9.863 -44.256  23.473  1.00 72.27           C  
ATOM   4675  OG  SER A 784     -11.178 -43.723  23.519  1.00 74.36           O  
ATOM   4676  N   TRP A 785      -8.116 -41.957  22.713  1.00 60.19           N  
ATOM   4677  CA  TRP A 785      -7.627 -40.669  22.251  1.00 61.26           C  
ATOM   4678  C   TRP A 785      -8.647 -40.019  21.332  1.00 52.86           C  
ATOM   4679  O   TRP A 785      -9.410 -40.707  20.647  1.00 56.67           O  
ATOM   4680  CB  TRP A 785      -6.297 -40.811  21.496  1.00 56.76           C  
ATOM   4681  CG  TRP A 785      -5.147 -41.251  22.363  1.00 47.99           C  
ATOM   4682  CD1 TRP A 785      -4.528 -42.458  22.360  1.00 51.15           C  
ATOM   4683  CD2 TRP A 785      -4.512 -40.471  23.368  1.00 44.22           C  
ATOM   4684  NE1 TRP A 785      -3.495 -42.479  23.292  1.00 43.58           N  
ATOM   4685  CE2 TRP A 785      -3.483 -41.263  23.928  1.00 47.69           C  
ATOM   4686  CE3 TRP A 785      -4.700 -39.173  23.835  1.00 51.21           C  
ATOM   4687  CZ2 TRP A 785      -2.663 -40.795  24.923  1.00 49.18           C  
ATOM   4688  CZ3 TRP A 785      -3.878 -38.715  24.815  1.00 54.55           C  
ATOM   4689  CH2 TRP A 785      -2.874 -39.522  25.356  1.00 50.63           C  
ATOM   4690  N   LEU A 786      -8.565 -38.702  21.275  1.00 52.57           N  
ATOM   4691  CA  LEU A 786      -9.330 -37.871  20.372  1.00 64.45           C  
ATOM   4692  C   LEU A 786      -8.426 -36.869  19.683  1.00 60.29           C  
ATOM   4693  O   LEU A 786      -7.523 -36.305  20.323  1.00 58.21           O  
ATOM   4694  CB  LEU A 786     -10.412 -37.085  21.129  1.00 61.46           C  
ATOM   4695  CG  LEU A 786     -11.510 -37.950  21.768  1.00 66.60           C  
ATOM   4696  CD1 LEU A 786     -12.238 -37.084  22.755  1.00 54.97           C  
ATOM   4697  CD2 LEU A 786     -12.419 -38.563  20.745  1.00 64.15           C  
ATOM   4698  N   TYR A 787      -8.733 -36.612  18.397  1.00 64.80           N  
ATOM   4699  CA  TYR A 787      -8.192 -35.463  17.675  1.00 57.06           C  
ATOM   4700  C   TYR A 787      -8.856 -34.178  18.164  1.00 57.45           C  
ATOM   4701  O   TYR A 787     -10.083 -34.130  18.295  1.00 76.77           O  
ATOM   4702  CB  TYR A 787      -8.398 -35.670  16.161  1.00 67.95           C  
ATOM   4703  CG  TYR A 787      -7.780 -34.584  15.322  1.00 70.28           C  
ATOM   4704  CD1 TYR A 787      -6.410 -34.560  15.104  1.00 64.19           C  
ATOM   4705  CD2 TYR A 787      -8.569 -33.556  14.770  1.00 70.64           C  
ATOM   4706  CE1 TYR A 787      -5.815 -33.544  14.340  1.00 75.68           C  
ATOM   4707  CE2 TYR A 787      -7.985 -32.527  14.000  1.00 71.15           C  
ATOM   4708  CZ  TYR A 787      -6.600 -32.542  13.786  1.00 73.58           C  
ATOM   4709  OH  TYR A 787      -6.000 -31.581  13.048  1.00 68.40           O  
ATOM   4710  N   ASN A 788      -8.055 -33.133  18.400  1.00 52.72           N  
ATOM   4711  CA  ASN A 788      -8.547 -31.859  18.916  1.00 62.28           C  
ATOM   4712  C   ASN A 788      -7.842 -30.724  18.175  1.00 70.37           C  
ATOM   4713  O   ASN A 788      -6.613 -30.596  18.261  1.00 73.35           O  
ATOM   4714  CB  ASN A 788      -8.283 -31.749  20.420  1.00 54.63           C  
ATOM   4715  CG  ASN A 788      -9.006 -30.557  21.091  1.00 72.80           C  
ATOM   4716  OD1 ASN A 788      -8.933 -29.418  20.659  1.00 72.53           O  
ATOM   4717  ND2 ASN A 788      -9.662 -30.845  22.196  1.00 72.96           N  
ATOM   4718  N   SER A 789      -8.620 -29.856  17.511  1.00 67.44           N  
ATOM   4719  CA  SER A 789      -8.081 -28.688  16.802  1.00 74.92           C  
ATOM   4720  C   SER A 789      -8.458 -27.346  17.435  1.00 69.50           C  
ATOM   4721  O   SER A 789      -8.197 -26.308  16.840  1.00 68.44           O  
ATOM   4722  CB  SER A 789      -8.511 -28.743  15.330  1.00 65.79           C  
ATOM   4723  OG  SER A 789      -9.870 -28.998  15.222  1.00 67.91           O  
ATOM   4724  N   ASN A 790      -9.040 -27.352  18.634  1.00 71.01           N  
ATOM   4725  CA  ASN A 790      -9.310 -26.133  19.378  1.00 65.96           C  
ATOM   4726  C   ASN A 790      -8.048 -25.298  19.528  1.00 73.49           C  
ATOM   4727  O   ASN A 790      -6.927 -25.822  19.578  1.00 78.38           O  
ATOM   4728  CB  ASN A 790      -9.758 -26.399  20.825  1.00 77.69           C  
ATOM   4729  CG  ASN A 790     -11.205 -26.803  20.975  1.00 75.36           C  
ATOM   4730  OD1 ASN A 790     -12.067 -25.983  21.252  1.00 82.65           O  
ATOM   4731  ND2 ASN A 790     -11.469 -28.065  20.818  1.00 71.92           N  
ATOM   4732  N   TYR A 791      -8.246 -23.984  19.735  1.00 74.88           N  
ATOM   4733  CA  TYR A 791      -7.179 -23.167  20.304  1.00 75.89           C  
ATOM   4734  C   TYR A 791      -6.700 -23.822  21.594  1.00 68.38           C  
ATOM   4735  O   TYR A 791      -7.501 -24.323  22.388  1.00 70.13           O  
ATOM   4736  CB  TYR A 791      -7.652 -21.730  20.577  1.00 85.12           C  
ATOM   4737  CG  TYR A 791      -7.877 -20.891  19.332  1.00 87.71           C  
ATOM   4738  CD2 TYR A 791      -6.875 -20.076  18.829  1.00 81.50           C  
ATOM   4739  CD1 TYR A 791      -9.129 -20.876  18.701  1.00 84.40           C  
ATOM   4740  CE2 TYR A 791      -7.089 -19.303  17.705  1.00 94.71           C  
ATOM   4741  CE1 TYR A 791      -9.358 -20.117  17.579  1.00 85.55           C  
ATOM   4742  CZ  TYR A 791      -8.338 -19.328  17.078  1.00101.68           C  
ATOM   4743  OH  TYR A 791      -8.573 -18.559  15.953  1.00107.97           O  
ATOM   4744  N   SER A 792      -5.388 -23.823  21.793  1.00 71.67           N  
ATOM   4745  CA  SER A 792      -4.768 -24.576  22.869  1.00 73.03           C  
ATOM   4746  C   SER A 792      -3.435 -23.989  23.298  1.00 60.58           C  
ATOM   4747  O   SER A 792      -2.726 -23.373  22.517  1.00 62.28           O  
ATOM   4748  CB  SER A 792      -4.562 -26.042  22.466  1.00 62.51           C  
ATOM   4749  OG  SER A 792      -3.883 -26.689  23.494  1.00 65.94           O  
ATOM   4750  N   CYS A 793      -3.095 -24.204  24.555  1.00 59.02           N  
ATOM   4751  CA  CYS A 793      -1.791 -23.831  25.086  1.00 63.20           C  
ATOM   4752  C   CYS A 793      -0.747 -24.944  25.042  1.00 61.80           C  
ATOM   4753  O   CYS A 793       0.337 -24.763  25.589  1.00 54.42           O  
ATOM   4754  CB  CYS A 793      -1.920 -23.364  26.532  1.00 71.78           C  
ATOM   4755  SG  CYS A 793      -2.736 -21.783  26.573  1.00 87.43           S  
ATOM   4756  N   GLU A 794      -1.054 -26.084  24.432  1.00 60.01           N  
ATOM   4757  CA  GLU A 794      -0.149 -27.223  24.414  1.00 51.47           C  
ATOM   4758  C   GLU A 794      -0.397 -27.992  23.138  1.00 53.78           C  
ATOM   4759  O   GLU A 794      -1.556 -28.207  22.801  1.00 51.65           O  
ATOM   4760  CB  GLU A 794      -0.384 -28.082  25.641  1.00 55.83           C  
ATOM   4761  CG  GLU A 794       0.703 -29.101  25.967  1.00 76.46           C  
ATOM   4762  CD  GLU A 794       0.395 -29.892  27.264  1.00 66.33           C  
ATOM   4763  OE1 GLU A 794      -0.760 -30.297  27.413  1.00 59.52           O  
ATOM   4764  OE2 GLU A 794       1.306 -30.122  28.100  1.00 59.71           O  
ATOM   4765  N   LEU A 795       0.669 -28.350  22.415  1.00 52.03           N  
ATOM   4766  CA  LEU A 795       0.552 -28.962  21.098  1.00 58.90           C  
ATOM   4767  C   LEU A 795       1.390 -30.224  21.051  1.00 58.79           C  
ATOM   4768  O   LEU A 795       2.309 -30.411  21.855  1.00 55.67           O  
ATOM   4769  CB  LEU A 795       1.027 -28.008  19.981  1.00 60.20           C  
ATOM   4770  CG  LEU A 795       0.335 -26.648  19.912  1.00 68.38           C  
ATOM   4771  CD1 LEU A 795       1.171 -25.719  19.054  1.00 65.48           C  
ATOM   4772  CD2 LEU A 795      -1.069 -26.744  19.348  1.00 64.30           C  
ATOM   4773  N   SER A 796       1.030 -31.092  20.109  1.00 54.41           N  
ATOM   4774  CA  SER A 796       1.698 -32.365  19.887  1.00 54.55           C  
ATOM   4775  C   SER A 796       1.754 -32.790  18.416  1.00 59.09           C  
ATOM   4776  O   SER A 796       2.330 -33.839  18.132  1.00 51.03           O  
ATOM   4777  CB  SER A 796       0.978 -33.480  20.675  1.00 55.06           C  
ATOM   4778  OG  SER A 796      -0.137 -33.967  19.936  1.00 55.45           O  
ATOM   4779  N   MET A 797       1.128 -32.069  17.487  1.00 57.26           N  
ATOM   4780  CA  MET A 797       1.159 -32.372  16.062  1.00 50.48           C  
ATOM   4781  C   MET A 797       1.308 -31.023  15.347  1.00 62.42           C  
ATOM   4782  O   MET A 797       0.901 -29.980  15.858  1.00 55.05           O  
ATOM   4783  CB  MET A 797      -0.095 -33.091  15.575  1.00 53.82           C  
ATOM   4784  CG  MET A 797      -0.250 -34.519  16.043  1.00 53.01           C  
ATOM   4785  SD  MET A 797      -1.789 -35.302  15.588  1.00 60.56           S  
ATOM   4786  CE  MET A 797      -2.882 -34.529  16.750  1.00 63.74           C  
ATOM   4787  N   VAL A 798       1.952 -31.038  14.190  1.00 62.34           N  
ATOM   4788  CA  VAL A 798       1.987 -29.915  13.257  1.00 50.92           C  
ATOM   4789  C   VAL A 798       1.602 -30.497  11.917  1.00 54.80           C  
ATOM   4790  O   VAL A 798       2.249 -31.431  11.454  1.00 55.28           O  
ATOM   4791  CB  VAL A 798       3.371 -29.264  13.199  1.00 50.19           C  
ATOM   4792  CG1 VAL A 798       3.511 -28.422  11.936  1.00 58.76           C  
ATOM   4793  CG2 VAL A 798       3.551 -28.381  14.434  1.00 47.42           C  
ATOM   4794  N   LEU A 799       0.536 -30.001  11.315  1.00 58.04           N  
ATOM   4795  CA  LEU A 799       0.001 -30.646  10.113  1.00 60.06           C  
ATOM   4796  C   LEU A 799       0.892 -30.388   8.903  1.00 60.12           C  
ATOM   4797  O   LEU A 799       1.425 -29.288   8.735  1.00 57.70           O  
ATOM   4798  CB  LEU A 799      -1.406 -30.135   9.803  1.00 77.19           C  
ATOM   4799  CG  LEU A 799      -2.408 -30.451  10.910  1.00 82.71           C  
ATOM   4800  CD1 LEU A 799      -3.798 -30.027  10.494  1.00 69.28           C  
ATOM   4801  CD2 LEU A 799      -2.357 -31.943  11.247  1.00 69.82           C  
ATOM   4802  N   THR A 800       1.064 -31.414   8.057  1.00 64.35           N  
ATOM   4803  CA  THR A 800       1.945 -31.308   6.893  1.00 71.92           C  
ATOM   4804  C   THR A 800       1.289 -30.616   5.680  1.00 76.56           C  
ATOM   4805  O   THR A 800       1.885 -30.597   4.598  1.00 68.74           O  
ATOM   4806  CB  THR A 800       2.470 -32.703   6.510  1.00 58.59           C  
ATOM   4807  OG1 THR A 800       1.446 -33.703   6.615  1.00 63.07           O  
ATOM   4808  CG2 THR A 800       3.589 -33.104   7.446  1.00 55.35           C  
ATOM   4809  N   GLY A 801       0.077 -30.082   5.831  1.00 72.85           N  
ATOM   4810  CA  GLY A 801      -0.461 -29.157   4.866  1.00 64.40           C  
ATOM   4811  C   GLY A 801       0.252 -27.824   4.837  1.00 75.50           C  
ATOM   4812  O   GLY A 801      -0.056 -26.999   3.964  1.00 71.10           O  
ATOM   4813  N   ALA A 802       1.182 -27.592   5.778  1.00 76.33           N  
ATOM   4814  CA  ALA A 802       2.054 -26.419   5.768  1.00 65.28           C  
ATOM   4815  C   ALA A 802       3.246 -26.555   6.706  1.00 56.24           C  
ATOM   4816  O   ALA A 802       3.279 -25.948   7.785  1.00 53.08           O  
ATOM   4817  CB  ALA A 802       1.267 -25.176   6.166  1.00 60.74           C  
ATOM   4818  N   ALA A 803       4.239 -27.340   6.304  1.00 51.66           N  
ATOM   4819  CA  ALA A 803       5.344 -27.612   7.209  1.00 55.56           C  
ATOM   4820  C   ALA A 803       6.564 -28.025   6.422  1.00 54.69           C  
ATOM   4821  O   ALA A 803       6.440 -28.580   5.326  1.00 57.65           O  
ATOM   4822  CB  ALA A 803       4.969 -28.710   8.215  1.00 59.85           C  
ATOM   4823  N   PHE A 804       7.738 -27.759   7.023  1.00 63.19           N  
ATOM   4824  CA  PHE A 804       9.019 -28.266   6.555  1.00 54.16           C  
ATOM   4825  C   PHE A 804       9.349 -29.617   7.184  1.00 50.90           C  
ATOM   4826  O   PHE A 804       9.166 -29.799   8.383  1.00 48.66           O  
ATOM   4827  CB  PHE A 804      10.158 -27.306   6.937  1.00 51.73           C  
ATOM   4828  CG  PHE A 804      10.238 -26.065   6.107  1.00 60.78           C  
ATOM   4829  CD1 PHE A 804      10.832 -26.089   4.862  1.00 60.22           C  
ATOM   4830  CD2 PHE A 804       9.740 -24.875   6.573  1.00 54.98           C  
ATOM   4831  CE1 PHE A 804      10.896 -24.956   4.092  1.00 63.89           C  
ATOM   4832  CE2 PHE A 804       9.821 -23.743   5.802  1.00 59.30           C  
ATOM   4833  CZ  PHE A 804      10.394 -23.790   4.576  1.00 55.99           C  
ATOM   4834  N   PHE A 805       9.900 -30.529   6.399  1.00 49.15           N  
ATOM   4835  CA  PHE A 805      10.554 -31.699   6.970  1.00 52.13           C  
ATOM   4836  C   PHE A 805      11.638 -32.184   6.008  1.00 47.76           C  
ATOM   4837  O   PHE A 805      11.629 -31.872   4.815  1.00 52.84           O  
ATOM   4838  CB  PHE A 805       9.509 -32.788   7.266  1.00 43.25           C  
ATOM   4839  CG  PHE A 805       8.809 -33.324   6.028  1.00 52.30           C  
ATOM   4840  CD1 PHE A 805       9.371 -34.345   5.274  1.00 57.49           C  
ATOM   4841  CD2 PHE A 805       7.567 -32.822   5.639  1.00 51.67           C  
ATOM   4842  CE1 PHE A 805       8.727 -34.823   4.142  1.00 56.55           C  
ATOM   4843  CE2 PHE A 805       6.931 -33.296   4.520  1.00 51.90           C  
ATOM   4844  CZ  PHE A 805       7.510 -34.286   3.763  1.00 56.30           C  
ATOM   4845  N   HIS A 806      12.538 -33.015   6.526  1.00 50.61           N  
ATOM   4846  CA  HIS A 806      13.610 -33.617   5.727  1.00 40.97           C  
ATOM   4847  C   HIS A 806      13.112 -34.755   4.821  1.00 47.52           C  
ATOM   4848  O   HIS A 806      12.325 -35.624   5.227  1.00 46.35           O  
ATOM   4849  CB  HIS A 806      14.685 -34.149   6.700  1.00 50.46           C  
ATOM   4850  CG  HIS A 806      16.055 -34.332   6.130  1.00 45.73           C  
ATOM   4851  ND1 HIS A 806      16.371 -35.321   5.216  1.00 42.96           N  
ATOM   4852  CD2 HIS A 806      17.215 -33.690   6.418  1.00 43.82           C  
ATOM   4853  CE1 HIS A 806      17.655 -35.229   4.914  1.00 47.65           C  
ATOM   4854  NE2 HIS A 806      18.188 -34.252   5.635  1.00 45.58           N  
ATOM   4855  N   LYS A 807      13.658 -34.816   3.606  1.00 45.50           N  
ATOM   4856  CA  LYS A 807      13.254 -35.851   2.647  1.00 54.67           C  
ATOM   4857  C   LYS A 807      13.498 -37.269   3.194  1.00 55.46           C  
ATOM   4858  O   LYS A 807      12.908 -38.253   2.715  1.00 51.43           O  
ATOM   4859  CB  LYS A 807      14.006 -35.641   1.322  1.00 54.12           C  
ATOM   4860  CG  LYS A 807      13.474 -36.460   0.149  1.00 52.12           C  
ATOM   4861  CD  LYS A 807      14.428 -36.341  -1.082  1.00 57.59           C  
ATOM   4862  CE  LYS A 807      13.885 -37.140  -2.316  1.00 59.98           C  
ATOM   4863  NZ  LYS A 807      14.916 -37.407  -3.395  1.00 59.49           N  
ATOM   4864  N   TYR A 808      14.432 -37.415   4.131  1.00 54.68           N  
ATOM   4865  CA  TYR A 808      14.643 -38.696   4.787  1.00 42.88           C  
ATOM   4866  C   TYR A 808      13.331 -39.323   5.222  1.00 46.97           C  
ATOM   4867  O   TYR A 808      13.134 -40.539   5.066  1.00 53.94           O  
ATOM   4868  CB  TYR A 808      15.575 -38.456   5.967  1.00 44.24           C  
ATOM   4869  CG  TYR A 808      15.826 -39.597   6.908  1.00 41.98           C  
ATOM   4870  CD1 TYR A 808      16.725 -40.575   6.587  1.00 45.13           C  
ATOM   4871  CD2 TYR A 808      15.255 -39.621   8.183  1.00 48.35           C  
ATOM   4872  CE1 TYR A 808      17.010 -41.581   7.453  1.00 52.41           C  
ATOM   4873  CE2 TYR A 808      15.569 -40.643   9.086  1.00 44.92           C  
ATOM   4874  CZ  TYR A 808      16.442 -41.613   8.687  1.00 50.29           C  
ATOM   4875  OH  TYR A 808      16.807 -42.646   9.527  1.00 54.67           O  
ATOM   4876  N   TYR A 809      12.422 -38.508   5.790  1.00 47.41           N  
ATOM   4877  CA  TYR A 809      11.189 -39.065   6.342  1.00 52.73           C  
ATOM   4878  C   TYR A 809      10.209 -39.437   5.255  1.00 52.36           C  
ATOM   4879  O   TYR A 809       9.259 -40.159   5.523  1.00 57.42           O  
ATOM   4880  CB  TYR A 809      10.539 -38.073   7.285  1.00 42.04           C  
ATOM   4881  CG  TYR A 809      11.338 -37.855   8.555  1.00 48.16           C  
ATOM   4882  CD1 TYR A 809      11.599 -38.923   9.408  1.00 50.74           C  
ATOM   4883  CD2 TYR A 809      11.776 -36.597   8.932  1.00 42.65           C  
ATOM   4884  CE1 TYR A 809      12.294 -38.749  10.605  1.00 44.77           C  
ATOM   4885  CE2 TYR A 809      12.488 -36.424  10.121  1.00 55.26           C  
ATOM   4886  CZ  TYR A 809      12.753 -37.524  10.938  1.00 50.89           C  
ATOM   4887  OH  TYR A 809      13.446 -37.381  12.140  1.00 46.04           O  
ATOM   4888  N   ALA A 810      10.393 -38.905   4.042  1.00 48.97           N  
ATOM   4889  CA  ALA A 810       9.623 -39.345   2.884  1.00 51.70           C  
ATOM   4890  C   ALA A 810       9.967 -40.771   2.508  1.00 50.73           C  
ATOM   4891  O   ALA A 810       9.067 -41.582   2.250  1.00 53.48           O  
ATOM   4892  CB  ALA A 810       9.884 -38.421   1.698  1.00 45.12           C  
ATOM   4893  N   TYR A 811      11.261 -41.104   2.491  1.00 46.05           N  
ATOM   4894  CA  TYR A 811      11.670 -42.487   2.248  1.00 43.37           C  
ATOM   4895  C   TYR A 811      11.109 -43.416   3.323  1.00 48.07           C  
ATOM   4896  O   TYR A 811      10.599 -44.496   3.035  1.00 49.71           O  
ATOM   4897  CB  TYR A 811      13.201 -42.621   2.214  1.00 48.02           C  
ATOM   4898  CG  TYR A 811      13.922 -41.964   1.023  1.00 59.15           C  
ATOM   4899  CD1 TYR A 811      14.064 -42.637  -0.188  1.00 57.09           C  
ATOM   4900  CD2 TYR A 811      14.496 -40.668   1.131  1.00 52.94           C  
ATOM   4901  CE1 TYR A 811      14.724 -42.038  -1.283  1.00 53.17           C  
ATOM   4902  CE2 TYR A 811      15.170 -40.065   0.044  1.00 55.36           C  
ATOM   4903  CZ  TYR A 811      15.280 -40.754  -1.168  1.00 60.14           C  
ATOM   4904  OH  TYR A 811      15.930 -40.180  -2.262  1.00 63.53           O  
ATOM   4905  N   LEU A 812      11.210 -43.011   4.582  1.00 44.88           N  
ATOM   4906  CA  LEU A 812      10.681 -43.822   5.671  1.00 53.32           C  
ATOM   4907  C   LEU A 812       9.170 -43.982   5.540  1.00 57.24           C  
ATOM   4908  O   LEU A 812       8.649 -45.104   5.556  1.00 51.38           O  
ATOM   4909  CB  LEU A 812      11.044 -43.195   7.018  1.00 54.93           C  
ATOM   4910  CG  LEU A 812      12.167 -43.842   7.789  1.00 53.79           C  
ATOM   4911  CD1 LEU A 812      13.279 -44.298   6.933  1.00 49.72           C  
ATOM   4912  CD2 LEU A 812      12.720 -42.897   8.780  1.00 50.40           C  
ATOM   4913  N   TYR A 813       8.451 -42.875   5.390  1.00 45.12           N  
ATOM   4914  CA  TYR A 813       7.000 -42.944   5.295  1.00 52.72           C  
ATOM   4915  C   TYR A 813       6.566 -43.876   4.179  1.00 61.01           C  
ATOM   4916  O   TYR A 813       5.639 -44.678   4.349  1.00 55.99           O  
ATOM   4917  CB  TYR A 813       6.438 -41.546   5.099  1.00 45.33           C  
ATOM   4918  CG  TYR A 813       4.922 -41.538   5.107  1.00 47.19           C  
ATOM   4919  CD1 TYR A 813       4.195 -42.067   4.060  1.00 58.26           C  
ATOM   4920  CD2 TYR A 813       4.213 -40.992   6.172  1.00 45.77           C  
ATOM   4921  CE1 TYR A 813       2.820 -42.019   4.059  1.00 52.89           C  
ATOM   4922  CE2 TYR A 813       2.813 -40.964   6.166  1.00 51.99           C  
ATOM   4923  CZ  TYR A 813       2.126 -41.484   5.112  1.00 56.84           C  
ATOM   4924  OH  TYR A 813       0.758 -41.462   5.110  1.00 59.13           O  
ATOM   4925  N   SER A 814       7.250 -43.829   3.054  1.00 50.04           N  
ATOM   4926  CA  SER A 814       6.766 -44.558   1.890  1.00 54.71           C  
ATOM   4927  C   SER A 814       7.218 -46.011   1.833  1.00 54.61           C  
ATOM   4928  O   SER A 814       6.491 -46.852   1.296  1.00 52.35           O  
ATOM   4929  CB  SER A 814       7.195 -43.828   0.599  1.00 57.56           C  
ATOM   4930  OG  SER A 814       6.618 -42.514   0.560  1.00 52.01           O  
ATOM   4931  N   TYR A 815       8.391 -46.332   2.362  1.00 48.46           N  
ATOM   4932  CA  TYR A 815       8.968 -47.633   2.149  1.00 50.53           C  
ATOM   4933  C   TYR A 815       9.359 -48.422   3.403  1.00 52.44           C  
ATOM   4934  O   TYR A 815       9.821 -49.566   3.249  1.00 54.18           O
[truncated: 557,366 more chars]
