# Supplementary material for: Molecular mechanism of decision-making in glycosaminoglycan biosynthesis
Source: Nat Commun. 2023 Oct 13;14:6425. doi: 10.1038/s41467-023-42236-z (PMC10570366; doi:10.1038/s41467-023-42236-z)
Supplement: Supplementary file 6 — Source Data [file 41467_2023_42236_MOESM6_ESM.zip › Source_Data/Supplementary_Figure_5a.xlsx]

## Sheet: CSPG4
Time (min)	A214
			EXTL3	EXTL3	CSGALNACT2	CSGALNACT2
	Tetra-CSPG4	TetraP-CSPG4	Tetra-CSPG4	TetraP-CSPG4	Tetra-CSPG4	TetraP-CSPG4
0.001767	-0.11843	0.172913	0.265956	0.245631	-0.01639	0.690937
0.008433	-0.11224	0.163972	0.262022	0.242829	-0.00602	0.694931
0.0151	-0.10657	0.15372	0.258625	0.239551	0.00459	0.698328
0.021767	-0.10139	0.141859	0.255704	0.235617	0.015199	0.701129
0.028433	-0.09662	0.12815	0.253379	0.231266	0.025868	0.703394
0.0351	-0.09227	0.112712	0.251591	0.226676	0.036716	0.705123
0.041767	-0.08827	0.095785	0.250459	0.222087	0.047922	0.706375
0.048433	-0.0844	0.077605	0.249922	0.217617	0.059664	0.707388
0.0551	-0.08076	0.058591	0.250101	0.213027	0.071824	0.708103
0.061767	-0.07725	0.03916	0.250876	0.208199	0.084221	0.708699
0.068433	-0.07385	0.019491	0.252306	0.203013	0.096738	0.709176
0.0751	-0.07045	5.96e-05	0.254214	0.197411	0.109315	0.709295
0.081767	-0.067	-0.01901	0.256538	0.191808	0.121832	0.708938
0.088433	-0.06342	-0.03749	0.25928	0.186503	0.13423	0.707924
0.0951	-0.05966	-0.05543	0.262499	0.181615	0.146687	0.706375
0.101767	-0.05573	-0.07284	0.266373	0.177145	0.159144	0.704348
0.108433	-0.05168	-0.08976	0.270963	0.172853	0.171542	0.701964
0.1151	-0.04762	-0.10633	0.276387	0.168562	0.183821	0.699461
0.121767	-0.04351	-0.12261	0.282347	0.164032	0.19604	0.696778
0.128433	-0.03946	-0.1384	0.288606	0.159502	0.20808	0.693798
0.1351	-0.03564	-0.15366	0.294983	0.155032	0.22012	0.69052
0.141767	-0.03213	-0.16838	0.30148	0.15074	0.231981	0.686705
0.148433	-0.02903	-0.18233	0.308275	0.146627	0.243604	0.682175
0.1551	-0.02629	-0.19556	0.315487	0.142634	0.25475	0.677109
0.161767	-0.02396	-0.20796	0.323057	0.1387	0.265181	0.671685
0.168433	-0.02193	-0.2194	0.330806	0.134766	0.274897	0.666201
0.1751	-0.02009	-0.22984	0.338435	0.131011	0.283837	0.660956
0.181767	-0.01836	-0.23925	0.345945	0.127614	0.292182	0.656009
0.188433	-0.01663	-0.24766	0.353336	0.124574	0.29999	0.6513
0.1951	-0.01478	-0.25511	0.360489	0.121951	0.307322	0.646591
0.201767	-0.01293	-0.26178	0.367343	0.119627	0.314176	0.641942
0.208433	-0.01091	-0.26757	0.37384	0.117481	0.320554	0.637233
0.2151	-0.00888	-0.27263	0.37998	0.115454	0.326514	0.632703
0.221767	-0.00674	-0.27686	0.38588	0.113606	0.331938	0.628531
0.228433	-0.00471	-0.28026	0.391603	0.112057	0.336766	0.624716
0.2351	-0.00268	-0.28276	0.397027	0.110984	0.340939	0.6212
0.241767	-0.00077	-0.28443	0.401974	0.110388	0.344276	0.617683
0.248433	0.001073	-0.28509	0.406027	0.110269	0.34678	0.613928
0.2551	0.002921	-0.28467	0.409126	0.110328	0.348568	0.609934
0.261767	0.004888	-0.283	0.411153	0.110328	0.34976	0.605881
0.268433	0.007093	-0.28002	0.412226	0.110209	0.350416	0.601888
0.2751	0.009716	-0.27573	0.412583	0.109792	0.350773	0.598192
0.281767	0.012755	-0.27025	0.412285	0.109255	0.350714	0.594795
0.288433	0.016451	-0.26351	0.41157	0.1086	0.350237	0.591755
0.2951	0.020862	-0.2557	0.410378	0.107944	0.349104	0.588894
0.301767	0.025988	-0.24688	0.408769	0.107467	0.347257	0.586152
0.308433	0.031769	-0.23723	0.406444	0.107169	0.344694	0.583589
0.3151	0.038028	-0.22691	0.403345	0.106931	0.341654	0.580907
0.321767	0.044644	-0.21613	0.399292	0.106752	0.338256	0.577986
0.328433	0.05132	-0.20492	0.394404	0.106335	0.33462	0.574827
0.3351	0.057936	-0.19336	0.388741	0.105739	0.330627	0.571251
0.341767	0.064313	-0.18138	0.382483	0.104964	0.326216	0.567436
0.348433	0.070453	-0.16892	0.375986	0.104368	0.321388	0.563562
0.3551	0.076234	-0.15587	0.36937	0.10407	0.316262	0.559747
0.361767	0.081718	-0.14216	0.362754	0.104189	0.311017	0.555992
0.368433	0.087142	-0.12761	0.356078	0.104487	0.305653	0.552237
0.3751	0.092685	-0.11235	0.349164	0.104845	0.300229	0.548363
0.381767	0.098586	-0.09614	0.341952	0.105143	0.294745	0.54431
0.388433	0.105023	-0.07921	0.334322	0.105441	0.28944	0.540197
0.3951	0.112057	-0.06157	0.326276	0.105858	0.284553	0.536084
0.401767	0.119686	-0.04345	0.317991	0.106633	0.280142	0.532269
0.408433	0.127852	-0.02497	0.309527	0.107646	0.276089	0.528812
0.4151	0.136435	-0.00626	0.301123	0.108838	0.272155	0.525594
0.421767	0.145257	0.012517	0.292897	0.11009	0.26834	0.522435
0.428433	0.154138	0.031292	0.28497	0.111222	0.264704	0.519097
0.4351	0.162899	0.050068	0.277519	0.112474	0.261486	0.51558
0.441767	0.171483	0.068784	0.270426	0.113904	0.258803	0.512064
0.448433	0.179768	0.08744	0.263691	0.115514	0.256777	0.508785
0.4551	0.187695	0.106037	0.257313	0.117481	0.255346	0.505865
0.461767	0.195384	0.124633	0.251353	0.119627	0.254571	0.503302
0.468433	0.202954	0.14329	0.245929	0.121951	0.254571	0.500858
0.4751	0.210345	0.161946	0.24122	0.124454	0.255406	0.498354
0.481767	0.217736	0.180602	0.237286	0.127137	0.257134	0.495911
0.488433	0.225127	0.199139	0.233889	0.130117	0.259697	0.493526
0.4951	0.232518	0.217557	0.231028	0.133395	0.262916	0.491321
0.501767	0.239909	0.235796	0.228465	0.137031	0.26679	0.489295
0.508433	0.24718	0.253737	0.226438	0.140786	0.27138	0.487447
0.5151	0.254214	0.27144	0.224948	0.144541	0.276625	0.485897
0.521767	0.260949	0.288785	0.223994	0.148058	0.282586	0.484705
0.528433	0.267208	0.305772	0.223398	0.151455	0.289381	0.484109
0.5351	0.273049	0.322402	0.22316	0.154912	0.29701	0.484228
0.541767	0.278234	0.338614	0.223339	0.158727	0.305533	0.484884
0.548433	0.282884	0.354528	0.224233	0.162959	0.314832	0.485897
0.5551	0.286996	0.369966	0.226021	0.167429	0.324845	0.487149
0.561767	0.290573	0.384986	0.228763	0.1719	0.335395	0.488341
0.568433	0.293672	0.399351	0.232339	0.17637	0.346482	0.489473
0.5751	0.296474	0.412941	0.236392	0.180721	0.358105	0.490606
0.581767	0.298977	0.425696	0.240862	0.184834	0.370383	0.492096
0.588433	0.301063	0.437379	0.245571	0.188768	0.383258	0.494182
0.5951	0.302732	0.447929	0.250638	0.192523	0.396729	0.497043
0.601767	0.303864	0.457346	0.256121	0.19604	0.410736	0.500739
0.608433	0.304222	0.465453	0.262201	0.199437	0.425041	0.505209
0.6151	0.303864	0.472367	0.268877	0.202656	0.439644	0.510097
0.621767	0.302672	0.478148	0.276268	0.205696	0.454426	0.515163
0.628433	0.300586	0.482976	0.284195	0.208497	0.469267	0.520468
0.6351	0.297606	0.48691	0.29254	0.211179	0.48399	0.525773
0.641767	0.293732	0.490248	0.301123	0.213742	0.498474	0.531197
0.648433	0.289142	0.49305	0.310004	0.216305	0.512481	0.536799
0.6551	0.283897	0.495493	0.319123	0.218987	0.525951	0.542521
0.661767	0.278175	0.497639	0.328481	0.22167	0.538766	0.548363
0.668433	0.272155	0.499666	0.338018	0.224113	0.550985	0.554442
0.6751	0.265956	0.501513	0.347376	0.22614	0.562549	0.56076
0.681767	0.259697	0.503242	0.356317	0.22763	0.573337	0.567436
0.688433	0.25332	0.504673	0.364661	0.228643	0.583231	0.574529
0.6951	0.246942	0.505805	0.37241	0.229418	0.592053	0.58192
0.701767	0.240505	0.506341	0.37986	0.230074	0.599444	0.58955
0.708433	0.234067	0.506282	0.387311	0.230849	0.605464	0.597179
0.7151	0.227511	0.505388	0.39506	0.231743	0.610054	0.604689
0.721767	0.220776	0.5036	0.403106	0.232577	0.613213	0.611961
0.728433	0.213683	0.501037	0.411272	0.233412	0.61506	0.618994
0.7351	0.206351	0.497639	0.419199	0.234187	0.615597	0.625908
0.741767	0.198603	0.493586	0.426531	0.235081	0.614583	0.632703
0.748433	0.190556	0.488997	0.433087	0.236213	0.611901	0.639379
0.7551	0.182271	0.484109	0.438809	0.237703	0.60755	0.645876
0.761767	0.173748	0.478983	0.443876	0.239491	0.60153	0.652194
0.768433	0.165164	0.473738	0.448406	0.241518	0.594079	0.658393
0.7751	0.156581	0.468493	0.452638	0.243604	0.585377	0.664532
0.781767	0.148356	0.463128	0.45681	0.245869	0.575483	0.670731
0.788433	0.140429	0.457644	0.460923	0.248253	0.564396	0.676811
0.7951	0.133097	0.451922	0.464916	0.250876	0.552297	0.682592
0.801767	0.126302	0.445902	0.468671	0.253916	0.539124	0.688016
0.808433	0.120163	0.439525	0.472069	0.257432	0.525057	0.692844
0.8151	0.114679	0.432849	0.47487	0.261664	0.510216	0.697017
0.821767	0.109792	0.425816	0.477135	0.266671	0.49454	0.700533
0.828433	0.105441	0.418603	0.478745	0.272453	0.478148	0.703454
0.8351	0.101507	0.411212	0.479817	0.27889	0.461102	0.705957
0.841767	0.097811	0.403702	0.480652	0.285923	0.443578	0.708163
0.848433	0.094235	0.396073	0.481308	0.293553	0.425696	0.710189
0.8551	0.090599	0.388384	0.481904	0.3016	0.407696	0.712156
0.861767	0.086904	0.380635	0.48244	0.310063	0.389695	0.713885
0.868433	0.083089	0.373006	0.483096	0.319064	0.371933	0.715315
0.8751	0.079155	0.365376	0.483871	0.328481	0.354648	0.716388
0.881767	0.075102	0.357985	0.484943	0.338376	0.338018	0.717044
0.888433	0.070989	0.350714	0.486493	0.348628	0.322163	0.717342
0.8951	0.066817	0.343621	0.488341	0.359237	0.307024	0.717223
0.901767	0.062704	0.336826	0.490367	0.370085	0.292599	0.716746
0.908433	0.058651	0.33015	0.492334	0.381052	0.278771	0.715733
0.9151	0.054538	0.323653	0.494182	0.392258	0.265539	0.714183
0.921767	0.050366	0.317156	0.49603	0.403762	0.253022	0.712156
0.928433	0.046015	0.31054	0.498056	0.415564	0.24128	0.709713
0.9351	0.041425	0.303686	0.500321	0.427723	0.230491	0.70709
0.941767	0.036657	0.296474	0.502944	0.440061	0.220716	0.704288
0.948433	0.03165	0.288844	0.505865	0.452459	0.212073	0.701487
0.9551	0.026524	0.280917	0.509024	0.464857	0.204444	0.698686
0.961767	0.021458	0.272691	0.512481	0.477076	0.198066	0.695765
0.968433	0.016451	0.264227	0.516176	0.488937	0.192761	0.692666
0.9751	0.011623	0.255644	0.52017	0.500262	0.188649	0.689328
0.981767	0.007093	0.247121	0.524461	0.510931	0.185728	0.685751
0.988433	0.002861	0.238836	0.528991	0.520885	0.18394	0.681937
0.9951	-0.00107	0.230849	0.53376	0.530362	0.183284	0.677764
1.00177	-0.00483	0.223219	0.538647	0.539541	0.183642	0.673294
1.00843	-0.0084	0.216067	0.543654	0.548601	0.185013	0.668526
1.0151	-0.01192	0.209272	0.548601	0.557423	0.187278	0.66334
1.02177	-0.01556	0.202954	0.553429	0.565886	0.190437	0.657797
1.02843	-0.01931	0.196874	0.558257	0.573814	0.19443	0.652015
1.0351	-0.02313	0.191092	0.563085	0.580907	0.199258	0.646174
1.04177	-0.027	0.18537	0.568151	0.586987	0.204921	0.640273
1.04843	-0.03088	0.179648	0.573456	0.592053	0.211358	0.634372
1.0551	-0.03469	0.173867	0.57894	0.596046	0.218511	0.628471
1.06177	-0.03839	0.168025	0.584483	0.599265	0.226259	0.622451
1.06843	-0.04184	0.162125	0.589967	0.601709	0.234723	0.616372
1.0751	-0.04494	0.156343	0.595391	0.603497	0.243843	0.610113
1.08177	-0.04762	0.150681	0.600636	0.60457	0.253737	0.603616
1.08843	-0.04965	0.145257	0.605702	0.60463	0.264227	0.596821
1.0951	-0.05108	0.14019	0.61053	0.603616	0.275373	0.589788
1.10177	-0.05192	0.135541	0.61506	0.60153	0.287116	0.582457
1.10843	-0.05215	0.131488	0.619173	0.598609	0.299513	0.574827
1.1151	-0.05186	0.127912	0.622988	0.594974	0.312507	0.566781
1.12177	-0.05096	0.124931	0.626564	0.590622	0.325918	0.558376
1.12843	-0.04965	0.122488	0.629902	0.585616	0.339389	0.549674
1.1351	-0.04792	0.120521	0.633121	0.579715	0.352681	0.540793
1.14177	-0.0459	0.118971	0.63622	0.572979	0.365794	0.531733
1.14843	-0.04351	0.117719	0.6392	0.565529	0.378966	0.522614
1.1551	-0.04059	0.116885	0.641942	0.557363	0.392377	0.513375
1.16177	-0.03707	0.116348	0.644386	0.54872	0.406027	0.504196
1.16843	-0.0326	0.11605	0.646412	0.53966	0.420034	0.495195
1.1751	-0.02718	0.11605	0.648081	0.530303	0.43422	0.486434
1.18177	-0.0205	0.116289	0.649333	0.520527	0.448465	0.478029
1.18843	-0.0127	0.116825	0.650048	0.510454	0.462651	0.469863
1.1951	-0.00358	0.117838	0.650227	0.500023	0.476837	0.461817
1.20177	0.006676	0.119328	0.649929	0.489235	0.490725	0.453889
1.20843	0.017941	0.121474	0.649393	0.478029	0.504494	0.446022
1.2151	0.0301	0.124335	0.648797	0.466287	0.518024	0.438392
1.22177	0.042915	0.127971	0.648201	0.454009	0.531316	0.43118
1.22843	0.056148	0.132203	0.647545	0.441194	0.54431	0.424504
1.2351	0.069559	0.137091	0.646591	0.4282	0.557005	0.418484
1.24177	0.083148	0.142455	0.645459	0.415266	0.569224	0.413179
1.24843	0.096798	0.148177	0.644028	0.402629	0.581145	0.408411
1.2551	0.110447	0.154138	0.642478	0.39041	0.592589	0.404
1.26177	0.124037	0.160158	0.640869	0.378489	0.603735	0.399768
1.26843	0.137508	0.166237	0.639319	0.366747	0.614464	0.395715
1.2751	0.1508	0.172377	0.63765	0.355184	0.624895	0.39196
1.28177	0.163794	0.178576	0.635982	0.34368	0.635087	0.388861
1.28843	0.176489	0.185013	0.634074	0.332355	0.645161	0.386655
1.2951	0.188828	0.191748	0.631928	0.32109	0.654995	0.385404
1.30177	0.200808	0.198841	0.629544	0.310123	0.664413	0.385165
1.30843	0.212491	0.206351	0.6271	0.299513	0.673354	0.38588
1.3151	0.223994	0.214219	0.624716	0.28944	0.681639	0.38743
1.32177	0.23526	0.222564	0.622511	0.280023	0.689268	0.389695
1.32843	0.246346	0.231206	0.620484	0.271499	0.696182	0.392675
1.3351	0.257313	0.240326	0.618517	0.26381	0.70262	0.396192
1.34177	0.268221	0.249684	0.616431	0.257134	0.708699	0.400186
1.34843	0.279009	0.259399	0.614166	0.251472	0.714362	0.404596
1.3551	0.289619	0.269175	0.611603	0.246763	0.719666	0.409544
1.36177	0.29999	0.279129	0.608921	0.242829	0.724435	0.415266
1.36843	0.309885	0.289023	0.606298	0.239551	0.728667	0.422001
1.3751	0.319242	0.298798	0.603676	0.236988	0.732183	0.429809
1.38177	0.327945	0.308394	0.601053	0.2352	0.735044	0.438392
1.38843	0.335932	0.317693	0.598371	0.234306	0.73719	0.447452
1.3951	0.343144	0.326574	0.595748	0.234306	0.738561	0.456691
1.40177	0.349522	0.334978	0.593126	0.234962	0.739217	0.46593
1.40843	0.355124	0.342965	0.590861	0.236213	0.739276	0.475228
1.4151	0.359893	0.350595	0.588894	0.237942	0.7388	0.484586
1.42177	0.363946	0.357985	0.587165	0.240207	0.738084	0.494063
1.42843	0.367284	0.365198	0.585437	0.243127	0.737309	0.5036
1.4351	0.370145	0.37235	0.58341	0.246704	0.736296	0.513136
1.44177	0.372469	0.379384	0.580907	0.250995	0.734866	0.522673
1.44843	0.374436	0.386238	0.577807	0.256062	0.73266	0.532031
1.4551	0.375986	0.392795	0.574231	0.261784	0.72968	0.54127
1.46177	0.377178	0.398934	0.570357	0.268221	0.725985	0.55027
1.46843	0.378191	0.404477	0.566483	0.275493	0.721872	0.559032
1.4751	0.379026	0.409245	0.562727	0.283301	0.717521	0.567555
1.48177	0.379741	0.413179	0.55927	0.291467	0.71311	0.5759
1.48843	0.380397	0.4161	0.556052	0.299931	0.70858	0.584066
1.4951	0.380874	0.417948	0.552833	0.308514	0.704169	0.592113
1.50177	0.381351	0.418842	0.549376	0.317156	0.699759	0.6001
1.50843	0.381827	0.418901	0.545681	0.325859	0.695407	0.607967
1.5151	0.382483	0.418305	0.541687	0.334561	0.690997	0.615656
1.52177	0.383317	0.417173	0.537515	0.343204	0.686586	0.623047
1.52843	0.38451	0.415683	0.533402	0.351667	0.682175	0.629961
1.5351	0.38594	0.413954	0.529408	0.360012	0.678003	0.636339
1.54177	0.387669	0.412047	0.525653	0.368059	0.674248	0.64224
1.54843	0.389695	0.409961	0.522137	0.376046	0.67091	0.647664
1.5551	0.39202	0.407815	0.51868	0.384092	0.66793	0.65273
1.56177	0.394642	0.40561	0.515163	0.392318	0.665069	0.657558
1.56843	0.397563	0.403345	0.511527	0.400782	0.662327	0.662267
1.5751	0.400603	0.40102	0.507712	0.409245	0.659764	0.666857
1.58177	0.403941	0.398636	0.503778	0.417531	0.657439	0.671506
1.58843	0.407636	0.396311	0.500023	0.42522	0.655591	0.676095
1.5951	0.411808	0.394046	0.496924	0.432253	0.654221	0.680685
1.60177	0.416756	0.391901	0.495374	0.439048	0.653505	0.685334
1.60843	0.422597	0.389934	0.49895	0.447452	0.654221	0.690639
1.6151	0.429511	0.388026	0.522554	0.464797	0.659823	0.698805
1.62177	0.437737	0.386	0.613153	0.51409	0.682056	0.716865
1.62843	0.447154	0.383675	0.889301	0.656247	0.754535	0.764072
1.6351	0.457823	0.380456	1.59222	1.02502	0.956059	0.886142
1.64177	0.469506	0.375628	3.12638	1.86205	1.43892	1.17427
1.64843	0.481904	0.368297	6.05702	3.53181	2.44981	1.78218
1.6551	0.494599	0.35733	11.0417	6.49333	4.32408	2.92915
1.66177	0.507057	0.341475	18.6957	11.2218	7.44158	4.87918
1.66843	0.518739	0.319421	29.4287	18.0962	12.1494	7.89434
1.6751	0.529051	0.290036	43.3102	27.291	18.6737	12.1747
1.68177	0.537217	0.252366	60.01	38.7109	27.0514	17.8047
1.68843	0.542402	0.205696	78.8362	51.9913	37.1066	24.727
1.6951	0.543296	0.149548	98.8573	66.5596	48.4763	32.7535
1.70177	0.537813	0.083029	119.069	81.7356	60.6793	41.6114
1.70843	0.522494	0.004053	138.556	96.8432	73.2063	51.007
1.7151	0.491381	-0.09149	156.619	111.308	85.611	60.6874
1.72177	0.435472	-0.21124	172.836	124.729	97.5806	70.4825
1.72843	0.341356	-0.36728	187.07	136.912	108.972	80.3195
1.7351	0.190258	-0.57787	199.428	147.869	119.805	90.2094
1.74177	-0.04238	-0.86778	210.2	157.786	130.225	100.22
1.74843	-0.38707	-1.2688	219.787	166.965	140.445	110.444
1.7551	-0.88018	-1.8189	228.638	175.758	150.687	120.975
1.76177	-1.56224	-2.56062	237.194	184.511	161.143	131.888
1.76843	-2.47604	-3.53873	245.84	193.519	171.951	143.231
1.7751	-3.66426	-4.79728	254.873	202.996	183.182	155.012
1.78177	-5.16599	-6.37633	264.471	213.066	194.848	167.198
1.78843	-7.0141	-8.30883	274.677	223.753	206.901	179.714
1.7951	-9.23151	-10.6175	285.383	234.977	219.235	192.448
1.80177	-11.8281	-13.3116	296.332	246.565	231.689	205.265
1.80843	-14.7966	-16.3831	307.125	258.247	244.049	218.014
1.8151	-18.1061	-19.8013	317.251	269.678	256.057	230.544
1.82177	-21.6967	-23.5069	326.123	280.467	267.437	242.724
1.82843	-25.4732	-27.4056	333.16	290.251	277.954	254.487
1.8351	-29.3019	-31.3647	337.891	298.801	287.513	265.933
1.84177	-33.0138	-35.2137	340.092	306.176	296.307	277.48
1.84843	-36.4124	-38.7525	339.892	312.844	304.953	289.989
1.8551	-39.2882	-41.7647	337.774	319.663	314.494	304.731
1.86177	-41.4373	-44.0373	334.399	327.632	326.157	323.054
1.86843	-42.6833	-45.3821	330.284	337.414	340.84	345.754
1.8751	-42.8979	-45.6586	325.454	348.794	358.47	372.346
1.88177	-42.0212	-44.7943	319.259	360.342	377.54	400.596
1.88843	-40.073	-42.7988	310.502	369.546	395.142	426.682
1.8951	-37.1575	-39.7694	297.895	373.468	407.62	446.068
1.90177	-33.4532	-35.8832	280.684	369.718	411.676	454.873
1.90843	-29.1938	-31.3779	259.199	357.395	405.523	451.175
1.9151	-24.6402	-26.5234	235.039	337.544	389.579	435.693
1.92177	-20.0503	-21.5899	210.79	312.925	366.383	411.526
1.92843	-15.6516	-16.818	189.326	287.172	339.757	383.077
1.9351	-11.6194	-12.3953	172.985	263.698	313.585	354.651
1.94177	-8.06373	-8.44139	162.977	244.839	290.747	329.377
1.94843	-5.02366	-5.00202	159.327	231.616	272.697	308.89
1.9551	-2.47151	-2.05225	161.387	224.179	259.793	293.825
1.96177	-0.32347	0.493526	168.647	222.625	252.127	284.698
1.96843	1.54555	2.76524	181.385	227.658	250.312	282.605
1.9751	3.28439	4.91947	200.761	240.675	255.743	289.264
1.98177	5.05066	7.12264	228.247	263.178	270.157	306.344
1.98843	6.99896	9.53793	264.614	295.776	294.688	334.404
1.9951	9.27383	12.3174	309.013	337.309	328.917	372.031
2.00177	12.0053	15.597	358.603	384.589	370.419	415.671
2.00843	15.3072	19.4942	408.985	432.922	415.053	460.292
2.0151	19.2753	24.1063	455.249	477.208	457.903	500.619
2.02177	23.9851	29.5081	493.219	513.182	494.483	532.433
2.02843	29.4893	35.7487	520.37	538.299	521.735	553.404
2.0351	35.8133	42.847	536.106	551.976	538.459	563.224
2.04177	42.9479	50.7841	541.418	555.232	545.131	563.127
2.04843	50.8413	59.4943	538.204	550.006	543.306	555.147
2.0551	59.3885	68.8543	528.589	538.468	534.94	541.439
2.06177	68.4219	78.6734	514.472	522.554	521.879	523.87
2.06843	77.7062	88.6886	497.343	503.786	505.615	503.892
2.0751	86.9386	98.5662	478.301	483.303	487.267	482.595
2.08177	95.7583	107.913	458.161	461.98	467.675	460.825
2.08843	103.765	116.297	437.572	440.526	447.502	439.253
2.0951	110.544	123.277	417.063	419.502	427.298	418.369
2.10177	115.703	128.438	397.004	399.237	407.46	398.409
2.10843	118.907	131.434	377.492	379.704	388.126	379.253
2.1151	119.917	132.026	358.222	360.424	369.042	360.368
2.12177	118.62	130.113	338.435	340.488	349.5	340.849
2.12843	115.047	125.751	317.016	318.712	328.411	319.547
2.1351	109.376	119.155	292.727	293.885	304.536	295.272
2.14177	101.915	110.675	264.526	265.067	276.809	267.058
2.14843	93.0753	100.769	231.882	231.857	244.645	234.424
2.1551	83.3265	89.9507	195	194.562	208.161	197.586
2.16177	73.1561	78.7487	154.864	154.218	168.228	157.523
2.16843	63.0236	67.6547	113.073	112.406	126.333	115.822
2.1751	53.3249	57.0877	71.49	70.9341	84.2824	74.3389
2.18177	44.3669	47.3672	31.823	31.4437	43.8192	34.7729
2.18843	36.3545	38.7014	-4.72915	-4.91768	6.26904	-1.69164
2.1951	29.3915	31.189	-37.6434	-37.6477	-27.6763	-34.5456
2.20177	23.4927	24.834	-67.0119	-66.836	-57.9691	-63.8891
2.20843	18.6027	19.5675	-93.3108	-92.9533	-85.0237	-90.198
2.2151	14.6189	15.2719	-117.117	-116.582	-109.438	-114.042
2.22177	11.4126	11.8035	-138.882	-138.193	-131.733	-135.861
2.22843	8.84527	9.00841	-158.832	-158.032	-152.201	-155.872
2.2351	6.7789	6.73014	-176.983	-176.121	-170.891	-174.079
2.24177	5.07671	4.80825	-193.214	-192.328	-187.677	-190.358
2.24843	3.59619	3.06821	-207.354	-206.457	-202.363	-204.536
2.2551	2.17521	1.30635	-219.25	-218.327	-214.773	-216.459
2.26177	0.615656	-0.72443	-228.814	-227.832	-224.81	-226.042
2.26843	-1.3299	-3.32224	-236.064	-234.991	-232.492	-233.303
2.2751	-3.96305	-6.83135	-241.142	-239.961	-237.966	-238.388
2.28177	-7.63059	-11.6231	-244.316	-243.026	-241.497	-241.564
2.28843	-12.7014	-18.0629	-245.941	-244.559	-243.433	-243.19
2.2951	-19.5301	-26.4673	-246.409	-244.958	-244.159	-243.66
2.30177	-28.4115	-37.056	-246.093	-244.599	-244.045	-243.351
2.30843	-39.5322	-49.9077	-245.309	-243.8	-243.409	-242.58
2.3151	-52.9277	-64.9266	-244.294	-242.798	-242.498	-241.589
2.32177	-68.4521	-81.827	-243.211	-241.752	-241.482	-240.542
2.32843	-85.77	-100.145	-242.152	-240.753	-240.464	-239.532
2.3351	-104.374	-119.274	-241.157	-239.834	-239.495	-238.6
2.34177	-123.627	-138.525	-240.234	-238.998	-238.586	-237.749
2.34843	-142.826	-157.195	-239.368	-238.224	-237.733	-236.961
2.3551	-161.274	-174.643	-238.538	-237.486	-236.918	-236.213
2.36177	-178.35	-190.344	-237.723	-236.76	-236.124	-235.479
2.36843	-193.564	-203.935	-236.904	-236.025	-235.335	-234.742
2.3751	-206.596	-215.228	-236.07	-235.267	-234.537	-233.985
2.38177	-217.303	-224.212	-235.21	-234.478	-233.72	-233.202
2.38843	-225.712	-231.018	-234.322	-233.649	-232.879	-232.385
2.3951	-231.989	-235.888	-233.399	-232.779	-232.006	-231.531
2.40177	-236.395	-239.123	-232.438	-231.862	-231.097	-230.632
2.40843	-239.239	-241.039	-231.431	-230.892	-230.146	-229.683
2.4151	-240.835	-241.931	-230.366	-229.86	-229.142	-228.672
2.42177	-241.469	-242.047	-229.229	-228.752	-228.07	-227.581
2.42843	-241.374	-241.578	-227.997	-227.544	-226.907	-226.389
2.4351	-240.726	-240.66	-226.641	-226.206	-225.623	-225.066
2.44177	-239.643	-239.374	-225.126	-224.702	-224.18	-223.575
2.44843	-238.197	-237.766	-223.412	-222.988	-222.538	-221.875
2.4551	-236.42	-235.849	-221.455	-221.022	-220.655	-219.921
2.46177	-234.319	-233.614	-219.208	-218.759	-218.489	-217.667
2.46843	-231.877	-231.038	-216.629	-216.16	-215.998	-215.071
2.4751	-229.067	-228.084	-213.677	-213.187	-213.142	-212.092
2.48177	-225.844	-224.701	-210.311	-209.8	-209.88	-208.693
2.48843	-222.145	-220.819	-206.494	-205.954	-206.166	-204.833
2.4951	-217.88	-216.332	-202.178	-201.6	-201.955	-200.465
2.50177	-212.914	-211.088	-197.307	-196.674	-197.189	-195.525
2.50843	-207.043	-204.858	-191.798	-191.09	-191.798	-189.924
2.5151	-199.981	-197.324	-185.526	-184.725	-185.678	-183.526
2.52177	-191.338	-188.068	-178.282	-177.37	-178.649	-176.106
2.52843	-180.629	-176.579	-169.707	-168.653	-170.388	-167.282
2.5351	-167.3	-162.288	-159.187	-157.93	-160.329	-156.412
2.54177	-150.77	-144.622	-145.752	-144.177	-147.556	-142.495
2.54843	-130.505	-123.075	-128.034	-125.963	-130.76	-124.14
2.5551	-106.093	-97.2934	-104.394	-101.616	-108.337	-99.7114
2.56177	-77.3237	-67.1475	-73.2802	-69.6188	-78.718	-67.7041
2.56843	-44.2637	-32.8037	-33.7861	-29.1796	-40.8757	-27.3082
2.5751	-7.30699	5.23019	13.8082	19.2471	5.13291	21.0603
2.58177	32.7955	46.0862	67.7529	73.7416	57.8488	75.5101
2.58843	74.9421	88.5537	124.993	131.149	114.49	132.879
2.5951	117.725	131.136	181.733	187.667	171.422	189.327
2.60177	159.514	172.148	234.134	239.512	224.807	241.029
2.60843	198.569	209.837	278.81	283.368	271.136	284.645
2.6151	233.172	242.522	313.001	316.525	307.473	317.478
2.62177	261.769	268.731	334.538	336.855	331.493	337.436
2.62843	283.094	287.324	341.892	342.89	341.525	343.09
2.6351	296.277	297.588	334.452	334.13	336.782	333.976
2.64177	300.924	299.303	312.968	311.468	317.756	311.02
2.64843	297.151	292.767	279.832	277.425	286.524	276.782
2.6551	285.582	278.772	238.906	235.937	246.684	235.23
2.66177	267.295	258.536	194.838	191.66	202.78	191.026
2.66843	243.726	233.591	152.097	149.017	159.405	148.566
2.6751	216.535	205.638	114.121	111.368	120.278	111.151
2.68177	187.453	176.392	82.8494	80.5676	87.6681	80.5704
2.68843	158.131	147.441	58.7487	56.9957	62.3056	57.165
2.6951	130.009	120.121	41.1921	39.9463	43.7061	40.2238
2.70177	104.219	95.4407	28.9668	28.1481	30.6905	28.4923
2.70843	81.5372	74.0427	20.72	20.2195	21.8779	20.6105
2.7151	62.3666	56.2068	15.2453	14.9561	16.0149	15.3866
2.72177	46.7734	41.8934	11.6068	11.4454	12.1204	11.9093
2.72843	34.5464	30.8139	9.14693	9.05871	9.50009	9.5467
2.7351	25.2816	22.5189	7.4358	7.38966	7.6946	7.89106
2.74177	18.4716	16.4866	6.20532	6.18446	6.41221	6.69038
2.74843	13.5883	12.199	5.29158	5.28586	5.47153	5.79119
2.7551	10.1453	9.19527	4.59361	4.59552	4.75979	5.0987
2.76177	7.7346	7.09951	4.04757	4.05055	4.20672	4.55278
2.76843	6.0398	5.62674	3.61151	3.61019	3.76773	4.11355
2.7751	4.83048	4.57352	3.2571	3.24732	3.4138	3.75378
2.78177	3.94738	3.80158	2.96444	2.94399	3.12543	3.45463
2.78843	3.28434	3.21978	2.71946	2.68781	2.8888	3.20286
2.7951	2.77227	2.76929	2.51228	2.46984	2.69347	2.98899
2.80177	2.36666	2.4122	2.33579	2.28357	2.53135	2.80642
2.80843	2.0386	2.12348	2.18499	2.12395	2.39611	2.6502
2.8151	1.76895	1.88649	2.05624	1.9868	2.28292	2.51675
2.82177	1.54471	1.68949	1.94675	1.86896	2.18815	2.40302
2.82843	1.35678	1.52445	1.85418	1.76805	2.10911	2.3067
2.8351	1.19859	1.38515	1.7764	1.68228	2.04372	2.2257
2.84177	1.06496	1.26713	1.71125	1.61004	1.99002	2.15822
2.84843	0.952065	1.16706	1.65671	1.54984	1.94627	2.10273
2.8551	0.856638	1.08206	1.61088	1.50007	1.91075	2.05785
2.86177	0.776052	1.01	1.57195	1.4593	1.88196	2.02227
2.86843	0.708222	0.949144	1.53875	1.42628	1.85853	1.99479
2.8751	0.651181	0.897944	1.51014	1.40011	1.83928	1.97434
2.88177	0.603378	0.855088	1.48559	1.38015	1.82331	1.9604
2.88843	0.563562	0.819564	1.4646	1.36608	1.80995	1.95271
2.8951	0.53066	0.790417	1.4469	1.35762	1.79893	1.95128
2.90177	0.5036	0.766873	1.4323	1.35464	1.79005	1.95587
2.90843	0.481784	0.748038	1.42062	1.35702	1.78331	1.96576
2.9151	0.464439	0.733256	1.41156	1.36435	1.77866	1.97971
2.92177	0.450969	0.721872	1.40464	1.37621	1.77568	1.99628
2.92843	0.440776	0.71311	1.39934	1.39183	1.77401	2.01398
2.9351	0.433326	0.706375	1.39487	1.41007	1.77312	2.03168
2.94177	0.427961	0.70107	1.39052	1.42968	1.77234	2.04843
2.94843	0.424147	0.696361	1.38557	1.44947	1.77109	2.06357
2.9551	0.421345	0.691712	1.37937	1.46836	1.76859	2.07657
2.96177	0.418961	0.686467	1.37138	1.48577	1.7643	2.08741
2.96843	0.416577	0.680149	1.36131	1.5012	1.75768	2.09606
2.9751	0.413716	0.67234	1.34897	1.51443	1.7485	2.10261
2.98177	0.41008	0.662684	1.33437	1.52522	1.73664	2.10738
2.98843	0.405312	0.650942	1.31762	1.53327	1.72222	2.11054
2.9951	0.399351	0.636876	1.29896	1.53858	1.70529	2.11221
3.00177	0.392079	0.620544	1.27852	1.54102	1.68586	2.11257
3.00843	0.383377	0.602007	1.25659	1.54048	1.66386	2.1115
3.0151	0.373304	0.581384	1.23328	1.53661	1.63925	2.10863
3.02177	0.36186	0.558913	1.20854	1.5288	1.61225	2.10357
3.02843	0.349164	0.534773	1.1825	1.51646	1.58292	2.09558
3.0351	0.335217	0.509143	1.15514	1.49941	1.55157	2.08432
3.04177	0.320315	0.48238	1.12647	1.47784	1.51843	2.06929
3.04843	0.30452	0.454605	1.09655	1.45203	1.4835	2.05052
3.0551	0.28801	0.426173	1.06573	1.42264	1.44666	2.02817
3.06177	0.270963	0.397325	1.03438	1.3901	1.40798	2.00266
3.06843	0.253558	0.368237	1.00291	1.35493	1.36763	1.97452
3.0751	0.235915	0.33921	0.971615	1.31756	1.32603	1.9443
3.08177	0.218332	0.310481	0.940919	1.27864	1.28377	1.91265
3.08843	0.200927	0.282288	0.910997	1.23888	1.24162	1.88005
3.0951	0.18394	0.254989	0.882208	1.19907	1.2002	1.84679
3.10177	0.167489	0.228822	0.855148	1.15991	1.15997	1.81329
3.10843	0.151694	0.204027	0.830472	1.122	1.12152	1.78009
3.1151	0.136793	0.180721	0.808537	1.0857	1.0851	1.74773
3.12177	0.123024	0.159144	0.789642	1.05095	1.05113	1.71673
3.12843	0.110567	0.139415	0.773489	1.01781	1.01954	1.68753
3.1351	0.099599	0.121653	0.759959	0.986278	0.990272	1.66029
3.14177	0.090241	0.106096	0.748694	0.956416	0.963211	1.63513
3.14843	0.082612	0.092864	0.739694	0.928521	0.938475	1.61183
3.1551	0.07695	0.082076	0.732958	0.902891	0.916243	1.59037
3.16177	0.073195	0.07385	0.728488	0.879824	0.896692	1.57064
3.16843	0.071526	0.068307	0.726223	0.859559	0.880182	1.55282
3.1751	0.071824	0.065446	0.725985	0.842035	0.866711	1.53714
3.18177	0.074089	0.065327	0.727892	0.827491	0.8564	1.52379
3.18843	0.078201	0.06783	0.731766	0.815749	0.848949	1.51283
3.1951	0.084043	0.072837	0.737607	0.806749	0.844181	1.50412
3.20177	0.091434	0.080049	0.745118	0.800133	0.841796	1.49733
3.20843	0.100195	0.089169	0.75388	0.795603	0.841558	1.4922
3.2151	0.110328	0.100017	0.763357	0.792801	0.843227	1.48839
3.22177	0.121534	0.112236	0.772893	0.791192	0.846565	1.48547
3.22843	0.133634	0.125706	0.782073	0.790298	0.851035	1.48302
3.2351	0.146627	0.14019	0.790179	0.789762	0.85634	1.4807
3.24177	0.160217	0.155509	0.796854	0.789106	0.862002	1.47802
3.24843	0.174403	0.171363	0.801921	0.788271	0.867665	1.47468
3.2551	0.188887	0.187635	0.805199	0.787199	0.873029	1.47063
3.26177	0.203609	0.204027	0.806928	0.786185	0.878036	1.46604
3.26843	0.218332	0.220239	0.807405	0.785351	0.882685	1.46121
3.2751	0.232935	0.236094	0.806749	0.784874	0.887036	1.45644
3.28177	0.2473	0.251353	0.805259	0.784993	0.891507	1.45203
3.28843	0.261366	0.265718	0.803053	0.786006	0.896156	1.44792
3.2951	0.275075	0.279129	0.800192	0.788093	0.901222	1.44416
3.30177	0.288486	0.291526	0.796735	0.79155	0.906825	1.44053
3.30843	0.3016	0.30303	0.79298	0.796497	0.912964	1.43719
3.3151	0.314236	0.313818	0.789106	0.802934	0.91964	1.43444
3.32177	0.326574	0.32407	0.78547	0.810742	0.927091	1.43266
3.32843	0.338376	0.333905	0.782311	0.819862	0.935555	1.43248
3.3351	0.34976	0.34368	0.780046	0.830352	0.94533	1.43421
3.34177	0.360489	0.353456	0.778913	0.842154	0.956535	1.43814
3.34843	0.370502	0.36335	0.779092	0.855565	0.969172	1.44428
3.3551	0.379801	0.373363	0.781059	0.870764	0.983179	1.4528
3.36177	0.388265	0.383496	0.784934	0.887871	0.998616	1.46365
3.36843	0.396132	0.393569	0.790775	0.906646	1.01531	1.47677
3.3751	0.403345	0.403643	0.798404	0.926316	1.03307	1.49167
3.38177	0.41008	0.413537	0.806987	0.945747	1.05131	1.50776
3.38843	0.416517	0.423431	0.815332	0.963449	1.06901	1.52397
3.3951	0.422657	0.433147	0.822127	0.978112	1.08498	1.53935
3.40177	0.428557	0.442743	0.82612	0.988603	1.09822	1.55276
3.40843	0.434339	0.45222	0.826478	0.994265	1.10793	1.56337
3.4151	0.439942	0.461638	0.822902	0.995159	1.11359	1.57052
3.42177	0.445247	0.470877	0.815809	0.991642	1.11502	1.57398
3.42843	0.450253	0.479937	0.805676	0.98449	1.11198	1.57416
3.4351	0.454724	0.488639	0.793278	0.974238	1.10501	1.5716
3.44177	0.458717	0.496864	0.779271	0.961542	1.09488	1.56724
3.44843	0.462115	0.504375	0.764251	0.947058	1.08254	1.56182
3.4551	0.464976	0.51111	0.749052	0.931501	1.06919	1.55598
3.46177	0.4673	0.517011	0.734508	0.915647	1.05578	1.55026
3.46843	0.469089	0.522077	0.721514	0.900269	1.04308	1.54537
3.4751	0.470459	0.526249	0.710785	0.886083	1.03182	1.54173
3.48177	0.471354	0.529587	0.702739	0.873566	1.02258	1.53977
3.48843	0.47189	0.53215	0.697494	0.862956	1.01554	1.53959
3.4951	0.472128	0.533938	0.695109	0.854373	1.01083	1.5412
3.50177	0.472248	0.534952	0.695586	0.847936	1.00833	1.54465
3.50843	0.472188	0.53525	0.699043	0.843644	1.00774	1.5499
3.5151	0.472009	0.534713	0.7056	0.841439	1.00899	1.55681
3.52177	0.471711	0.533342	0.715077	0.841081	1.01209	1.56498
3.52843	0.471234	0.531077	0.727117	0.842273	1.01697	1.57416
3.5351	0.470519	0.527859	0.741422	0.844598	1.02353	1.5837
3.54177	0.469625	0.523627	0.757456	0.847638	1.03128	1.59341
3.54843	0.468433	0.518501	0.775099	0.851274	1.03986	1.60295
3.5551	0.466883	0.51254	0.793993	0.855327	1.04874	1.61225
3.56177	0.465035	0.505865	0.813663	0.859857	1.05768	1.62137
3.56843	0.46283	0.498593	0.833809	0.865102	1.06633	1.63019
3.5751	0.460505	0.491083	0.854135	0.87136	1.07461	1.63871
3.58177	0.4583	0.483572	0.874817	0.879109	1.08242	1.64729
3.58843	0.456452	0.476301	0.896394	0.889242	1.09011	1.65647
3.5951	0.455439	0.469625	0.9197	0.902772	1.0981	1.66738
3.60177	0.455499	0.463843	0.945687	0.92119	1.10733	1.68151
3.60843	0.457048	0.459254	0.97549	0.946045	1.1189	1.70082
3.6151	0.460327	0.456154	1.01	0.978887	1.1338	1.72722
3.62177	0.465631	0.454664	1.05017	1.02073	1.15323	1.76251
3.62843	0.473022	0.454962	1.09685	1.07187	1.17785	1.80781
3.6351	0.482559	0.45687	1.15049	1.13124	1.20813	1.86336
3.64177	0.494003	0.460267	1.21063	1.19656	1.24389	1.92785
3.64843	0.506938	0.464678	1.2759	1.26451	1.28424	1.99848
3.6551	0.520885	0.469685	1.34361	1.33109	1.3274	2.07102
3.66177	0.53519	0.474453	1.41013	1.39183	1.37085	2.14016
3.66843	0.549018	0.478387	1.47164	1.44255	1.4115	2.20025
3.6751	0.561774	0.480473	1.52457	1.47998	1.44613	2.24614
3.68177	0.572622	0.480056	1.56629	1.50192	1.472	2.27392
3.68843	0.580966	0.47642	1.59508	1.50794	1.48708	2.28131
3.6951	0.58639	0.469148	1.6107	1.49912	1.49047	2.26819
3.70177	0.588715	0.457942	1.61362	1.47796	1.48249	2.23637
3.70843	0.587881	0.443161	1.60545	1.44762	1.46431	2.18898
3.7151	0.584185	0.4251	1.58834	1.41162	1.43796	2.13021
3.72177	0.578046	0.404596	1.56492	1.37305	1.40589	2.06417
3.72843	0.56988	0.382483	1.53786	1.33479	1.37073	1.99485
3.7351	0.560403	0.359654	1.50967	1.29896	1.33485	1.92559
3.74177	0.55027	0.337124	1.48219	1.2672	1.30022	1.85913
3.74843	0.540078	0.315785	1.4568	1.24043	1.26827	1.79738
3.7551	0.530303	0.296414	1.43415	1.21909	1.23984	1.74147
3.76177	0.521362	0.279427	1.41472	1.20288	1.2154	1.69176
3.76843	0.513613	0.265121	1.39862	1.1915	1.19531	1.64813
3.7751	0.507236	0.253439	1.38587	1.1844	1.17964	1.61004
3.78177	0.502169	0.24426	1.37609	1.18089	1.16807	1.57672
3.78843	0.498414	0.237346	1.36876	1.18029	1.16014	1.5474
3.7951	0.495732	0.232458	1.36304	1.1819	1.15508	1.52129
3.80177	0.494003	0.22918	1.35809	1.18476	1.15216	1.49769
3.80843	0.492811	0.227273	1.3535	1.18822	1.15079	1.47605
3.8151	0.491858	0.226438	1.34879	1.19168	1.15049	1.45578
3.82177	0.490963	0.226438	1.34391	1.1946	1.15079	1.43629
3.82843	0.489771	0.227153	1.33878	1.19656	1.15108	1.41728
3.8351	0.488102	0.228405	1.33318	1.1974	1.15102	1.39844
3.84177	0.485837	0.230193	1.32692	1.19704	1.15025	1.37991
3.84843	0.482917	0.232518	1.31988	1.19573	1.1487	1.36179
3.8551	0.479281	0.235379	1.31202	1.19335	1.14638	1.34426
3.86177	0.474989	0.238717	1.30349	1.18971	1.1434	1.3274
3.86843	0.470221	0.242591	1.29455	1.18476	1.13982	1.31118
3.8751	0.465035	0.246942	1.28537	1.17844	1.13594	1.29539
3.88177	0.459492	0.25183	1.27643	1.17129	1.13207	1.27995
3.88843	0.453711	0.257075	1.26809	1.16372	1.12861	1.26475
3.8951	0.44775	0.262797	1.26076	1.15621	1.12599	1.25003
3.90177	0.44167	0.268817	1.25492	1.14876	1.12444	1.23602
3.90843	0.435352	0.275254	1.2508	1.14131	1.12402	1.22297
3.9151	0.428855	0.28193	1.24866	1.13362	1.12462	1.21087
3.92177	0.42206	0.288785	1.2483	1.12539	1.12605	1.19984
3.92843	0.414908	0.295818	1.24961	1.11616	1.12814	1.18953
3.9351	0.407338	0.302911	1.25247	1.10584	1.13058	1.17981
3.94177	0.399411	0.310004	1.2567	1.09428	1.13326	1.1704
3.94843	0.391185	0.317037	1.26213	1.08153	1.136	1.16116
3.9551	0.382841	0.324011	1.26851	1.06788	1.13851	1.15204
3.96177	0.374436	0.330746	1.2756	1.05351	1.14065	1.14298
3.96843	0.366271	0.337303	1.28305	1.03837	1.14232	1.13404
3.9751	0.358403	0.343502	1.29038	1.02234	1.14358	1.12522
3.98177	0.351012	0.349402	1.29741	1.00553	1.14429	1.11669
3.98843	0.344217	0.355005	1.30373	0.988007	1.14429	1.10859
3.9951	0.338078	0.36031	1.30928	0.970244	1.14358	1.10096
4.00177	0.332534	0.365317	1.31381	0.952482	1.14209	1.0938
4.00843	0.327528	0.370085	1.3172	0.934839	1.14	1.08689
4.0151	0.323117	0.374556	1.31959	0.917375	1.13756	1.08039
4.02177	0.319123	0.378668	1.32084	0.899971	1.13469	1.07425
4.02843	0.315607	0.382483	1.32108	0.882804	1.13142	1.06871
4.0351	0.312448	0.38594	1.32054	0.866055	1.12766	1.06394
4.04177	0.309527	0.38898	1.31929	0.849903	1.12343	1.05989
4.04843	0.306726	0.391722	1.31738	0.834584	1.11884	1.05637
4.0551	0.303864	0.394046	1.315	0.820279	1.11407	1.05315
4.06177	0.300825	0.396192	1.31238	0.807047	1.1093	1.05023
4.06843	0.297368	0.398278	1.30957	0.794947	1.10447	1.04779
4.0751	0.293255	0.400364	1.30689	0.78392	1.09941	1.04594
4.08177	0.288486	0.402689	1.30433	0.773847	1.09404	1.04481
4.08843	0.282884	0.405371	1.30165	0.764489	1.08844	1.04433
4.0951	0.276566	0.408471	1.2989	0.755787	1.08266	1.04421
4.10177	0.269711	0.412166	1.29587	0.747621	1.07688	1.04433
4.10843	0.262499	0.416458	1.29265	0.74023	1.07127	1.04445
4.1151	0.255227	0.421286	1.28931	0.733912	1.06573	1.04457
4.12177	0.248134	0.42665	1.28591	0.728846	1.06019	1.04487
4.12843	0.241518	0.432432	1.28245	0.72521	1.05459	1.04547
4.1351	0.235558	0.438571	1.279	0.723004	1.04892	1.04654
4.14177	0.230253	0.444949	1.27554	0.721991	1.04326	1.04815
4.14843	0.225842	0.451505	1.27208	0.72217	1.0379	1.05041
4.1551	0.222206	0.458241	1.26869	0.723541	1.03283	1.05327
4.16177	0.219405	0.465155	1.26529	0.726342	1.02824	1.05679
4.16843	0.217438	0.472128	1.26189	0.730634	1.02401	1.06114
4.1751	0.216305	0.479221	1.25849	0.736356	1.02025	1.06633
4.18177	0.215948	0.486553	1.25503	0.743449	1.01686	1.07241
4.18843	0.216305	0.494063	1.25158	0.751734	1.01376	1.07938
4.1951	0.217438	0.50199	1.24812	0.761151	1.01107	1.08707
4.20177	0.219285	0.510335	1.2446	0.771761	1.00863	1.09553
4.20843	0.221848	0.519156	1.24085	0.783384	1.00642	1.10471
4.2151	0.224948	0.528395	1.23656	0.795722	1.00422	1.11443
4.22177	0.228524	0.538111	1.23143	0.808477	1.00195	1.1245
4.22843	0.232637	0.548124	1.22511	0.821173	0.999331	1.13451
4.2351	0.237167	0.558376	1.21748	0.833571	0.996292	1.14399
4.24177	0.242174	0.568688	1.20836	0.845492	0.992656	1.15269
4.24843	0.247657	0.57888	1.19746	0.856698	0.988126	1.16056
4.2551	0.253618	0.588775	1.18458	0.86695	0.982225	1.16748
4.26177	0.260115	0.598133	1.16962	0.876188	0.974715	1.17362
4.26843	0.267088	0.606894	1.15251	0.884295	0.965416	1.17898
4.2751	0.274539	0.61512	1.13344	0.891268	0.954628	1.18369
4.28177	0.282466	0.622869	1.11264	0.897348	0.942826	1.18786
4.28843	0.290751	0.63026	1.09053	0.902712	0.930488	1.19179
4.2951	0.299335	0.637412	1.06746	0.9076	0.917852	1.19573
4.30177	0.307977	0.644505	1.04362	0.912428	0.905097	1.19996
4.30843	0.316679	0.651598	1.0193	0.917315	0.892341	1.20461
4.3151	0.325263	0.658691	0.994861	0.922382	0.880063	1.20968
4.32177	0.333726	0.665784	0.970423	0.927567	0.868618	1.21516
4.32843	0.342071	0.672758	0.946105	0.932932	0.858247	1.221
4.3351	0.350356	0.679314	0.921965	0.938416	0.849068	1.22714
4.34177	0.358522	0.685334	0.898063	0.944138	0.840843	1.2337
4.34843	0.366688	0.690699	0.874579	0.950038	0.833273	1.24103
4.3551	0.374973	0.695229	0.851512	0.955999	0.826418	1.24931
4.36177	0.383496	0.699043	0.828922	0.962079	0.820458	1.25849
4.36843	0.392437	0.702143	0.806928	0.968277	0.81569	1.26833
4.3751	0.401974	0.704885	0.78541	0.974655	0.812292	1.27846
4.38177	0.412047	0.707448	0.764549	0.981212	0.810325	1.28847
4.38843	0.422716	0.710189	0.744641	0.987589	0.80955	1.29825
4.3951	0.433922	0.713289	0.725806	0.993609	0.809908	1.30779
4.40177	0.445545	0.716925	0.707984	0.998974	0.811279	1.31732
4.40843	0.457466	0.721157	0.690997	1.0035	0.813663	1.32686
4.4151	0.469506	0.725865	0.674486	1.00738	0.816762	1.33628
4.42177	0.481486	0.730872	0.658393	1.01078	0.820339	1.34516
4.42843	0.493228	0.735998	0.642717	1.01381	0.823915	1.35326
4.4351	0.504613	0.740826	0.627756	1.0165	0.827372	1.36036
4.44177	0.515521	0.745118	0.613749	1.01864	0.830829	1.36668
4.44843	0.526071	0.748575	0.600696	1.02037	0.834584	1.37222
4.4551	0.536203	0.751138	0.588596	1.02168	0.839055	1.37734
4.46177	0.545979	0.752687	0.577331	1.02276	0.844359	1.38205
4.46843	0.555575	0.753343	0.567079	1.02389	0.850558	1.38658
4.4751	0.564933	0.753164	0.557899	1.02538	0.857472	1.3907
4.48177	0.574112	0.752509	0.550032	1.02735	0.864863	1.39439
4.48843	0.583112	0.751495	0.543594	1.02985	0.872552	1.39755
4.4951	0.591934	0.750422	0.538826	1.03301	0.880718	1.40011
4.50177	0.600636	0.749528	0.535905	1.03664	0.889421	1.40226
4.50843	0.609159	0.749052	0.535011	1.0407	0.898778	1.40417
4.5151	0.617623	0.749171	0.536025	1.04523	0.908971	1.40619
4.52177	0.626028	0.749886	0.538886	1.05023	0.919878	1.40834
4.52843	0.634432	0.751257	0.543416	1.05572	0.931561	1.41054
4.5351	0.643015	0.753045	0.549436	1.06156	0.944018	1.41257
4.54177	0.651836	0.755131	0.556886	1.06758	0.957251	1.41406
4.54843	0.661016	0.757396	0.565648	1.07342	0.971198	1.41501
4.5551	0.670433	0.759482	0.575602	1.07896	0.985563	1.41543
4.56177	0.680089	0.761271	0.58639	1.08415	1.00017	1.41543
4.56843	0.689805	0.762582	0.598073	1.0891	1.01465	1.41495
4.5751	0.69952	0.763297	0.61053	1.09374	1.02902	1.41382
4.58177	0.708997	0.763416	0.623703	1.09816	1.0429	1.41174
4.58843	0.717998	0.763059	0.637531	1.10227	1.05631	1.40864
4.5951	0.726521	0.762284	0.651717	1.10596	1.06913	1.4047
4.60177	0.734448	0.761271	0.666082	1.10924	1.08147	1.40017
4.60843	0.74172	0.760257	0.680566	1.11216	1.09351	1.39511
4.6151	0.748396	0.759304	0.695109	1.11508	1.10525	1.38962
4.62177	0.754535	0.758588	0.709832	1.11806	1.11675	1.3836
4.62843	0.760198	0.758052	0.724792	1.1211	1.12784	1.37716
4.6351	0.765443	0.757754	0.739813	1.1242	1.13821	1.37049
4.64177	0.77033	0.757456	0.754714	1.12718	1.14804	1.36375
4.64843	0.77492	0.757098	0.769436	1.12999	1.1574	1.35726
4.6551	0.779033	0.756443	0.78398	1.13255	1.16646	1.35088
4.66177	0.782549	0.75537	0.798523	1.13481	1.17528	1.34456
4.66843	0.785351	0.75382	0.812948	1.13672	1.18387	1.33807
4.6751	0.787199	0.751615	0.827253	1.13827	1.19191	1.33133
4.68177	0.788093	0.748813	0.841141	1.1394	1.19942	1.32424
4.68843	0.787914	0.745475	0.854254	1.14012	1.20628	1.31685
4.6951	0.786662	0.74172	0.866413	1.14042	1.21242	1.3091
4.70177	0.784397	0.737786	0.877559	1.14024	1.2179	1.30117
4.70843	0.781178	0.733733	0.887752	1.13964	1.22267	1.29318
4.7151	0.777066	0.72974	0.89699	1.13851	1.22684	1.28537
4.72177	0.772238	0.725985	0.905454	1.13714	1.23048	1.27774
4.72843	0.766754	0.722528	0.913203	1.13559	1.23382	1.27041
4.7351	0.760615	0.719249	0.920296	1.13416	1.23674	1.26332
4.74177	0.75382	0.71615	0.926971	1.13314	1.23924	1.25665
4.74843	0.74631	0.71305	0.933349	1.13279	1.24139	1.25068
4.7551	0.737965	0.709772	0.939548	1.13356	1.24329	1.24568
4.76177	0.728667	0.706255	0.945926	1.13565	1.2452	1.24198
4.76843	0.718355	0.702381	0.952601	1.13916	1.24723	1.2396
4.7751	0.70703	0.69809	0.959873	1.14411	1.24949	1.23859
4.78177	0.694633	0.693381	0.967801	1.15007	1.25205	1.23882
4.78843	0.681281	0.688374	0.976324	1.15681	1.25492	1.24025
4.7951	0.667155	0.683129	0.985265	1.16384	1.25814	1.24258
4.80177	0.652432	0.677884	0.994444	1.17081	1.26183	1.24562
4.80843	0.637352	0.672698	1.00344	1.17719	1.26564	1.24896
4.8151	0.622213	0.667691	1.01197	1.18238	1.26904	1.25223
4.82177	0.607252	0.662982	1.0196	1.18583	1.27155	1.25498
4.82843	0.592828	0.658572	1.02591	1.18697	1.27274	1.25688
4.8351	0.579178	0.654578	1.03068	1.1856	1.27244	1.25784
4.84177	0.566542	0.650942	1.03366	1.18172	1.27059	1.25766
4.84843	0.555098	0.647783	1.03492	1.17564	1.26731	1.25641
4.8551	0.545084	0.645101	1.03456	1.16783	1.26255	1.25426
4.86177	0.536442	0.643075	1.03265	1.15889	1.25641	1.25146
4.86843	0.529408	0.641704	1.02937	1.14936	1.2489	1.24866
4.8751	0.523925	0.641227	1.02514	1.13982	1.24037	1.24633
4.88177	0.520051	0.641763	1.02061	1.13088	1.23131	1.24508
4.88843	0.517845	0.643373	1.01668	1.12295	1.22237	1.24514
4.8951	0.517309	0.646114	1.01423	1.11651	1.21409	1.24687
4.90177	0.518441	0.650108	1.01364	1.11204	1.20664	1.25045
4.90843	0.521421	0.655353	1.01513	1.10966	1.20032	1.25623
4.9151	0.52619	0.66179	1.01864	1.10942	1.19537	1.26463
4.92177	0.532866	0.669301	1.02442	1.11127	1.19215	1.27578
4.92843	0.541627	0.677884	1.03259	1.11491	1.19084	1.28978
4.9351	0.552475	0.687242	1.04344	1.12033	1.1915	1.30642
4.94177	0.565529	0.697255	1.05697	1.12736	1.19406	1.32537
4.94843	0.580847	0.707805	1.07318	1.13589	1.19823	1.34653
4.9551	0.598371	0.718653	1.09202	1.1456	1.20389	1.36972
4.96177	0.6181	0.72968	1.11312	1.15651	1.21099	1.39457
4.96843	0.640154	0.740886	1.13636	1.16855	1.21951	1.42103
4.9751	0.664473	0.752032	1.16134	1.18166	1.22947	1.44881
4.98177	0.690937	0.763118	1.1878	1.19585	1.24055	1.47784
4.98843	0.719607	0.774145	1.21558	1.21099	1.25277	1.50794
4.9951	0.750244	0.785232	1.2446	1.22678	1.26606	1.53929
5.00177	0.782788	0.796556	1.27488	1.24323	1.28043	1.57177
5.00843	0.81706	0.80812	1.30635	1.26004	1.29581	1.60539
5.0151	0.852942	0.82016	1.33896	1.27715	1.31214	1.64008
5.02177	0.890195	0.832617	1.37264	1.29449	1.32918	1.67561
5.02843	0.928521	0.845671	1.40721	1.31196	1.34683	1.71155
5.0351	0.967801	0.859201	1.44255	1.32948	1.36495	1.74767
5.04177	1.00768	0.873208	1.47861	1.34701	1.3836	1.78379
5.04843	1.04815	0.887573	1.51509	1.36435	1.40285	1.81979
5.0551	1.08904	0.902176	1.55199	1.3814	1.42276	1.85585
5.06177	1.13052	0.916898	1.58912	1.39803	1.44321	1.89197
5.06843	1.17254	0.93168	1.62661	1.41424	1.46431	1.92833
5.0751	1.21528	0.946403	1.66464	1.43039	1.486	1.96499
5.08177	1.25891	0.961244	1.70338	1.44702	1.50842	2.002
5.08843	1.30361	0.976264	1.74284	1.46443	1.53166	2.03925
5.0951	1.34945	0.991523	1.78301	1.48273	1.55574	2.0768
5.10177	1.39648	1.00732	1.82402	1.50186	1.58078	2.11448
5.10843	1.4447	1.02383	1.86586	1.52147	1.60688	2.15238
5.1151	1.49399	1.04129	1.90866	1.54132	1.6343	2.19047
5.12177	1.544	1.05983	1.95241	1.56176	1.66309	2.22892
5.12843	1.59454	1.07962	1.99711	1.58316	1.69349	2.2679
5.1351	1.64527	1.10066	2.04283	1.60599	1.72538	2.30765
5.14177	1.69581	1.12307	2.0895	1.63054	1.75857	2.3483
5.14843	1.746	1.14673	2.13718	1.65701	1.79291	2.38985
5.1551	1.79553	1.17189	2.18606	1.68532	1.82843	2.43217
5.16177	1.84441	1.19847	2.23619	1.71536	1.86533	2.47526
5.16843	1.89269	1.22654	2.28763	1.74701	1.90371	2.51919
5.1751	1.94049	1.25617	2.34032	1.78003	1.94371	2.56401
5.18177	1.98799	1.28746	2.39408	1.81425	1.98519	2.60991
5.18843	2.03532	1.32042	2.44886	1.84959	2.02823	2.6567
5.1951	2.08265	1.35529	2.50453	1.88595	2.07257	2.7042
5.20177	2.13009	1.39207	2.56091	1.92338	2.11829	2.7523
5.20843	2.17783	1.43081	2.61807	1.96195	2.16502	2.80094
5.2151	2.22588	1.47164	2.67571	2.00188	2.2127	2.85024
5.22177	2.27421	1.51449	2.73377	2.04319	2.26116	2.90018
5.22843	2.32285	1.5595	2.79212	2.08581	2.31028	2.95079
5.2351	2.37173	1.60658	2.85071	2.12973	2.35993	3.00205
5.24177	2.4209	1.65576	2.9096	2.17491	2.41017	3.05402
5.24843	2.47049	1.7069	2.96891	2.22129	2.46096	3.10689
5.2551	2.52068	1.75995	3.02857	2.26897	2.51246	3.16072
5.26177	2.57158	1.81472	3.08853	2.31803	2.56467	3.21567
5.26843	2.62326	1.87105	3.14867	2.36827	2.61772	3.27164
5.2751	2.67577	1.92881	3.20876	2.41953	2.67154	3.32856
5.28177	2.72906	1.98782	3.26872	2.47174	2.72626	3.38632
5.28843	2.78294	2.04802	3.32868	2.52479	2.78193	3.44497
5.2951	2.8373	2.10935	3.3887	2.57879	2.83849	3.50463
5.30177	2.8919	2.17193	3.4489	2.63381	2.89595	3.56543
5.30843	2.94661	2.23583	3.50922	2.69014	2.95424	3.62748
5.3151	3.00121	2.30122	3.5696	2.74777	3.01319	3.69072
5.32177	3.05551	2.36809	3.63004	2.80666	3.07274	3.75509
5.32843	3.10957	2.43664	3.69042	2.86663	3.133	3.82054
5.3351	3.1634	2.50685	3.75062	2.92748	3.19397	3.88688
5.34177	3.21716	2.57885	3.81053	2.98894	3.25567	3.95417
5.34843	3.27104	2.65259	3.87019	3.05092	3.31813	4.02248
5.3551	3.32516	2.72798	3.92962	3.11333	3.38125	4.09186
5.36177	3.3797	2.80493	3.98892	3.17645	3.44503	4.16219
5.36843	3.4346	2.88338	4.04799	3.24035	3.50946	4.23318
5.3751	3.48997	2.96325	4.10664	3.30502	3.57467	4.30429
5.38177	3.54576	3.04455	4.16481	3.37028	3.64071	4.37528
5.38843	3.60197	3.1274	4.22227	3.43579	3.70765	4.44603
5.3951	3.65847	3.21168	4.27914	3.50118	3.7753	4.51666
5.40177	3.71522	3.29739	4.33558	3.5665	3.84361	4.58735
5.40843	3.77232	3.38447	4.39173	3.63189	3.91227	4.65804
5.4151	3.8296	3.47292	4.44764	3.69763	3.98129	4.72879
5.42177	3.88718	3.56263	4.50331	3.76391	4.05055	4.79937
5.42843	3.94487	3.65347	4.55862	3.83085	4.12023	4.86976
5.4351	4.00281	3.74538	4.61346	3.8982	4.19021	4.93997
5.44177	4.06086	3.83812	4.66788	3.96579	4.26048	5.00989
5.44843	4.11898	3.93152	4.72194	4.03333	4.33093	5.07927
5.4551	4.17715	4.02546	4.77564	4.10068	4.40162	5.14799
5.46177	4.23527	4.11981	4.82893	4.16768	4.47261	5.21588
5.46843	4.29326	4.21453	4.88144	4.23431	4.54396	5.283
5.4751	4.35108	4.30936	4.93306	4.30053	4.61578	5.34934
5.48177	4.40884	4.40425	4.98366	4.36652	4.68802	5.4149
5.48843	4.46647	4.49902	5.03331	4.43232	4.76021	5.47969
5.4951	4.52405	4.59361	5.08219	4.49801	4.83227	5.54347
5.50177	4.58175	4.68785	5.13053	4.56357	4.90409	5.60617
5.50843	4.63945	4.78166	5.17851	4.6289	4.9758	5.66751
5.5151	4.69726	4.87495	5.22608	4.69405	5.0478	5.72747
5.52177	4.7552	4.96757	5.27328	4.75907	5.12004	5.78612
5.52843	4.81319	5.05948	5.32001	4.8241	5.1924	5.8437
5.5351	4.87131	5.15068	5.36644	4.88925	5.26476	5.90038
5.54177	4.92954	5.24104	5.41264	4.9544	5.33676	5.95641
5.54843	4.98796	5.33056	5.45883	5.01955	5.40853	6.01178
5.5551	5.04649	5.41925	5.5052	5.08463	5.48005	6.0665
5.56177	5.10532	5.50705	5.55193	5.1496	5.55134	6.12032
5.56843	5.1645	5.59396	5.59902	5.21445	5.62221	6.17325
5.5751	5.22405	5.67997	5.64665	5.2793	5.69266	6.22529
5.58177	5.28407	5.76508	5.69481	5.34427	5.76276	6.27637
5.58843	5.34463	5.8493	5.7435	5.40942	5.83243	6.3265
5.5951	5.40578	5.93257	5.79286	5.47481	5.90199	6.37567
5.60177	5.46741	6.01476	5.84286	5.54043	5.97131	6.42395
5.60843	5.52952	6.09577	5.89341	5.606	6.04045	6.4714
5.6151	5.59211	6.17546	5.94443	5.67144	6.10912	6.51836
5.62177	5.65499	6.25378	5.99575	5.73677	6.17737	6.56492
5.62843	5.71817	6.33061	6.04737	5.80215	6.24502	6.61111
5.6351	5.78165	6.40589	6.09958	5.8676	6.31213	6.65688
5.64177	5.84525	6.47956	6.15263	5.93311	6.37859	6.70224
5.64843	5.90903	6.55156	6.20693	5.99855	6.44433	6.74713
5.6551	5.97298	6.62208	6.26266	6.064	6.50936	6.79165
5.66177	6.03706	6.69104	6.31976	6.12938	6.57374	6.83594
5.66843	6.10125	6.75869	6.378	6.19495	6.63763	6.88011
5.6751	6.16562	6.82515	6.43718	6.26081	6.70117	6.92421
5.68177	6.23024	6.89065	6.49709	6.32709	6.76459	6.9682
5.68843	6.29491	6.95527	6.55788	6.39391	6.82795	7.01207
5.6951	6.35964	7.0191	6.61975	6.46132	6.89107	7.05594
5.70177	6.42443	7.08222	6.68287	6.52927	6.95401	7.09999
5.70843	6.4891	7.14475	6.7473	6.59776	7.01678	7.14439
5.7151	6.55371	7.20662	6.81293	6.66654	7.07936	7.18933
5.72177	6.61814	7.26795	6.87963	6.73544	7.14177	7.23475
5.72843	6.68228	7.32869	6.9471	6.80435	7.204	7.28053
5.7351	6.74611	7.38883	7.01535	6.87307	7.26593	7.32654
5.74177	6.80953	7.44826	7.08443	6.94186	7.3275	7.37268
5.74843	6.87254	7.50697	7.15423	7.01064	7.38865	7.41917
5.7551	6.93512	7.56484	7.2248	7.0796	7.44963	7.4662
5.76177	6.99717	7.62206	7.29591	7.14874	7.51054	7.51376
5.76843	7.05874	7.67857	7.36731	7.21794	7.57158	7.56174
5.7751	7.11972	7.7346	7.43884	7.28726	7.63285	7.6099
5.78177	7.18004	7.79021	7.51025	7.35658	7.6943	7.65789
5.78843	7.23976	7.8454	7.58141	7.42584	7.75582	7.70581
5.7951	7.29883	7.90042	7.6524	7.49481	7.81727	7.75385
5.80177	7.3573	7.95519	7.72321	7.56335	7.87866	7.80219
5.80843	7.41517	8.00991	7.7939	7.63136	7.94005	7.851
5.8151	7.47257	8.06445	7.86436	7.69907	8.00145	7.90036
5.82177	7.52944	8.11887	7.93433	7.76672	8.06302	7.95013
5.82843	7.58588	8.17299	8.00353	7.83426	8.12465	8.00031
5.8351	7.64191	8.22681	8.07166	7.90179	8.18652	8.05098
5.84177	7.69764	8.28022	8.13866	7.96926	8.24851	8.10236
5.84843	7.75313	8.33327	8.20464	8.03661	8.31056	8.15445
5.8551	7.80839	8.3862	8.26979	8.10403	8.37249	8.2075
5.86177	7.86346	8.43912	8.33434	8.17174	8.43412	8.26126
5.86843	7.91836	8.49235	8.39818	8.23975	8.49539	8.31562
5.8751	7.97307	8.54605	8.46112	8.30799	8.55649	8.3704
5.88177	8.02761	8.60035	8.52293	8.3763	8.61776	8.42571
5.88843	8.08191	8.65531	8.58331	8.44467	8.67957	8.4818
5.8951	8.13603	8.71092	8.6422	8.51321	8.74192	8.53878
5.90177	8.18992	8.76707	8.69966	8.58223	8.80468	8.59672
5.90843	8.24356	8.82351	8.75568	8.65173	8.8675	8.65549
5.9151	8.29685	8.87996	8.81028	8.72177	8.92979	8.71497
5.92177	8.34978	8.93605	8.86357	8.79198	8.99148	8.775
5.92843	8.40223	8.99148	8.91548	8.86208	9.05269	8.83561
5.9351	8.4542	9.04584	8.96591	8.93193	9.11355	8.89677
5.94177	8.50576	9.09907	9.0149	9.00173	9.17417	8.95834
5.94843	8.5569	9.15092	9.06223	9.07159	9.23455	9.02015
5.9551	8.60763	9.20135	9.10771	9.14162	9.29439	9.08208
5.96177	8.65799	9.25028	9.15128	9.21166	9.35334	9.14419
5.96843	8.708	9.29779	9.193	9.28116	9.41098	9.20636
5.9751	8.75771	9.34392	9.233	9.34994	9.46701	9.26876
5.98177	8.80712	9.38869	9.2712	9.41765	9.52154	9.33117
5.98843	8.85636	9.43226	9.30756	9.48453	9.57447	9.39357
5.9951	8.90541	9.47475	9.34196	9.55063	9.62603	9.4558
6.00177	8.95441	9.51636	9.37438	9.61632	9.67616	9.51803
6.00843	9.0034	9.55731	9.40502	9.68158	9.7248	9.58002
6.0151	9.05246	9.59772	9.43422	9.74637	9.77182	9.64183
6.02177	9.10163	9.63777	9.4623	9.81045	9.81736	9.70334
6.02843	9.1511	9.67753	9.48972	9.87363	9.86153	9.76449
6.0351	9.20093	9.71717	9.51666	9.93574	9.90456	9.82523
6.04177	9.2513	9.75668	9.54324	9.99671	9.94659	9.88549
6.04843	9.30214	9.79602	9.56929	10.0567	9.98759	9.94539
6.0551	9.35358	9.83501	9.59492	10.1159	10.0274	10.0049
6.06177	9.40549	9.87357	9.62001	10.1746	10.0661	10.064
6.06843	9.45777	9.91142	9.64493	10.2327	10.1038	10.1226
6.0751	9.51034	9.94855	9.6699	10.2903	10.1408	10.1807
6.08177	9.56309	9.98479	9.69523	10.347	10.1774	10.2382
6.08843	9.61596	10.0203	9.7211	10.4024	10.2135	10.2948
6.0951	9.66877	10.0549	9.74762	10.4561	10.2494	10.3504
6.10177	9.7214	10.0889	9.77468	10.5083	10.285	10.4047
6.10843	9.77391	10.1224	9.80228	10.5591	10.32	10.4578
6.1151	9.8263	10.1556	9.83053	10.6086	10.3545	10.5096
6.12177	9.87852	10.1886	9.8595	10.657	10.3881	10.5601
6.12843	9.93061	10.2217	9.88936	10.7039	10.4209	10.6095
6.1351	9.98259	10.2548	9.92006	10.7493	10.4528	10.6574
6.14177	10.0344	10.2881	9.95153	10.7928	10.484	10.7038
6.14843	10.086	10.3215	9.98366	10.8345	10.5146	10.7486
6.1551	10.1373	10.3548	10.0161	10.8743	10.5448	10.7914
6.16177	10.1883	10.3881	10.0489	10.9122	10.5748	10.8321
6.16843	10.2389	10.4212	10.0818	10.9483	10.6043	10.8709
6.1751	10.2891	10.4539	10.1149	10.9824	10.6334	10.9077
6.18177	10.339	10.486	10.1481	11.0145	10.6618	10.9429
6.18843	10.3884	10.5175	10.1815	11.0444	10.6894	10.9765
6.1951	10.4373	10.5481	10.2148	11.072	10.7161	11.0087
6.20177	10.4855	10.5778	10.2478	11.0975	10.7421	11.0393
6.20843	10.5329	10.6065	10.2802	11.1209	10.7675	11.0682
6.2151	10.5793	10.6342	10.3118	11.1422	10.7921	11.0953
6.22177	10.6243	10.661	10.3428	11.1617	10.8161	11.1206
6.22843	10.6675	10.6868	10.3733	11.1794	10.8392	11.1441
6.2351	10.7086	10.7117	10.4032	11.1952	10.8613	11.166
6.24177	10.7474	10.7358	10.4327	11.2089	10.8823	11.1862
6.24843	10.7837	10.7591	10.4614	11.2203	10.9022	11.205
6.2551	10.8175	10.7815	10.4893	11.2298	10.9211	11.2222
6.26177	10.8489	10.8031	10.5163	11.2375	10.9388	11.2382
6.26843	10.8783	10.8237	10.5425	11.2438	10.9553	11.253
6.2751	10.9057	10.8431	10.5679	11.2488	10.9708	11.2668
6.28177	10.9315	10.8612	10.5928	11.2525	10.9852	11.2795
6.28843	10.956	10.878	10.617	11.2547	10.9987	11.2912
6.2951	10.9792	10.8934	10.6403	11.2553	11.0112	11.3017
6.30177	11.0013	10.9074	10.6624	11.2544	11.0228	11.311
6.30843	11.0222	10.92	10.683	11.2522	11.0332	11.3193
6.3151	11.0418	10.9313	10.7022	11.2486	11.0421	11.3265
6.32177	11.0597	10.9413	10.7202	11.2439	11.0496	11.3329
6.32843	11.0758	10.9502	10.7371	11.2379	11.0555	11.3385
6.3351	11.0899	10.958	10.753	11.2307	11.0599	11.3431
6.34177	11.1017	10.9648	10.7679	11.2224	11.063	11.3469
6.34843	11.1113	10.9705	10.7819	11.213	11.0647	11.3499
6.3551	11.1185	10.9751	10.795	11.2026	11.0651	11.3518
6.36177	11.1235	10.9786	10.807	11.191	11.0638	11.3528
6.36843	11.1265	10.9807	10.8179	11.1783	11.0605	11.3527
6.3751	11.1274	10.9815	10.8279	11.1641	11.0552	11.3512
6.38177	11.1265	10.9807	10.837	11.1487	11.048	11.3485
6.38843	11.124	10.9782	10.8452	11.1321	11.039	11.3444
6.3951	11.1197	10.9741	10.8526	11.1145	11.0285	11.3388
6.40177	11.114	10.9681	10.859	11.0961	11.0166	11.3317
6.40843	11.1066	10.9603	10.8643	11.0771	11.0034	11.3233
6.4151	11.0977	10.9509	10.8682	11.0575	10.9891	11.3138
6.42177	11.087	10.9398	10.8711	11.0373	10.9734	11.3035
6.42843	11.0747	10.9274	10.8733	11.0166	10.9565	11.2925
6.4351	11.0607	10.9137	10.8749	10.9956	10.938	11.2808
6.44177	11.0449	10.8987	10.8763	10.9744	10.9181	11.2686
6.44843	11.0275	10.8826	10.8778	10.9533	10.897	11.2554
6.4551	11.0083	10.8654	10.8793	10.9325	10.8749	11.2417
6.46177	10.9873	10.8472	10.8809	10.9125	10.8522	11.2273
6.46843	10.9645	10.8279	10.8827	10.8935	10.8292	11.2125
6.4751	10.94	10.8075	10.885	10.8762	10.806	11.1976
6.48177	10.9135	10.786	10.888	10.8604	10.7828	11.1826
6.48843	10.8852	10.7634	10.892	10.8463	10.7597	11.1675
6.4951	10.8551	10.7397	10.8971	10.8335	10.737	11.1526
6.50177	10.8232	10.7148	10.9032	10.8219	10.7147	11.1376
6.50843	10.7899	10.6886	10.9103	10.8113	10.6927	11.1225
6.5151	10.7551	10.6611	10.9181	10.8014	10.671	11.1071
6.52177	10.7191	10.6322	10.926	10.7915	10.6495	11.091
6.52843	10.682	10.6018	10.9335	10.781	10.628	11.0742
6.5351	10.6441	10.5698	10.9398	10.7692	10.6064	11.0562
6.54177	10.6053	10.5361	10.9443	10.7554	10.584	11.0365
6.54843	10.5658	10.501	10.9463	10.739	10.5602	11.0147
6.5551	10.5253	10.4644	10.9452	10.7195	10.5342	10.9901
6.56177	10.4836	10.4267	10.9405	10.6964	10.5056	10.9621
6.56843	10.4407	10.3881	10.9317	10.6693	10.4741	10.9302
6.5751	10.3964	10.349	10.9182	10.6382	10.4396	10.8944
6.58177	10.3506	10.3095	10.8998	10.6033	10.402	10.8546
6.58843	10.3033	10.2698	10.8765	10.5649	10.3615	10.8111
6.5951	10.2543	10.2301	10.8488	10.5237	10.318	10.7641
6.60177	10.2039	10.1905	10.8169	10.4802	10.2721	10.714
6.60843	10.1522	10.151	10.7813	10.4351	10.2245	10.6613
6.6151	10.0992	10.1116	10.7424	10.3892	10.1756	10.6066
6.62177	10.0454	10.0725	10.7009	10.3431	10.1261	10.5506
6.62843	9.99087	10.0335	10.6576	10.2978	10.0763	10.4942
6.6351	9.93574	9.9948	10.6133	10.2535	10.0266	10.438
6.64177	9.88013	9.95648	10.569	10.2107	9.97764	10.3829
6.64843	9.82404	9.91857	10.525	10.1695	9.92995	10.3293
6.6551	9.76765	9.88132	10.4816	10.1298	9.88412	10.277
6.66177	9.71103	9.84478	10.4389	10.0918	9.84031	10.2259
6.66843	9.65422	9.80896	10.3971	10.0555	9.79853	10.1758
6.6751	9.59736	9.77379	10.3561	10.0208	9.75841	10.1266
6.68177	9.5405	9.73934	10.3162	9.98735	9.71979	10.0785
6.68843	9.4837	9.70566	10.2772	9.95469	9.68236	10.0313
6.6951	9.42707	9.67282	10.2389	9.92233	9.64588	9.98467
6.70177	9.3708	9.64087	10.2013	9.8899	9.61024	9.93824
6.70843	9.31495	9.60988	10.1641	9.85742	9.57531	9.89163
6.7151	9.25952	9.5796	10.1268	9.82505	9.54068	9.84478
6.72177	9.20463	9.54986	10.0892	9.79292	9.50605	9.79781
6.72843	9.15021	9.52047	10.0509	9.76098	9.47112	9.75096
6.7351	9.09632	9.49115	10.012	9.72897	9.43565	9.70453
6.74177	9.04304	9.46164	9.97269	9.6966	9.39971	9.65869
6.74843	8.99029	9.43154	9.933	9.664	9.36347	9.61345
6.7551	8.93825	9.40055	9.89312	9.63116	9.32735	9.56899
6.76177	8.88699	9.36848	9.85313	9.59861	9.29159	9.52524
6.76843	8.83657	9.3351	9.81307	9.5666	9.2563	9.48226
6.7751	8.78716	9.30059	9.77308	9.53537	9.22155	9.44012
6.78177	8.73882	9.26524	9.73332	9.50503	9.1874	9.39906
6.78843	8.69173	9.22936	9.69398	9.47541	9.15378	9.35912
6.7951	8.64595	9.19336	9.65506	9.44632	9.12082	9.32056
6.80177	8.60161	9.1576	9.61667	9.41753	9.08846	9.28325
6.80843	8.55893	9.12237	9.579	9.38898	9.05681	9.24712
6.8151	8.51798	9.08786	9.54193	9.36055	9.02593	9.2119
6.82177	8.47888	9.05424	9.50539	9.3323	8.99583	9.17745
6.82843	8.44157	9.0217	9.46909	9.30423	8.96633	9.14371
6.8351	8.40622	8.99017	9.43279	9.27633	8.9373	9.11093
6.84177	8.37278	8.95941	9.39614	9.24855	8.90839	9.07934
6.84843	8.34113	8.92937	9.35912	9.22084	8.87942	9.04918
6.8551	8.31121	8.89975	9.32169	9.19324	8.85028	9.02027
6.86177	8.2829	8.87024	9.28384	9.1657	8.82089	8.99243
6.86843	8.25602	8.8408	9.24575	9.13829	8.79145	8.96531
6.8751	8.23039	8.81118	9.20749	9.11111	8.762	8.93891
6.88177	8.20601	8.78137	9.16922	9.08405	8.73274	8.9131
6.88843	8.18288	8.75145	9.1309	9.05687	8.70353	8.88801
6.8951	8.16089	8.72135	9.09263	9.02933	8.67438	8.86375
6.90177	8.14021	8.69131	9.0543	9.00137	8.64512	8.84038
6.90843	8.12078	8.66139	9.0158	8.97288	8.61573	8.81803
6.9151	8.10266	8.63182	8.97723	8.94409	8.58605	8.79681
6.92177	8.08585	8.60274	8.93861	8.91525	8.55619	8.77678
6.92843	8.07035	8.57425	8.90011	8.88658	8.52615	8.75795
6.9351	8.0561	8.54623	8.86196	8.8582	8.49616	8.74025
6.94177	8.04305	8.51864	8.82417	8.83013	8.46654	8.72374
6.94843	8.03107	8.4914	8.78668	8.80223	8.43757	8.7083
6.9551	8.01998	8.46428	8.74948	8.77446	8.40938	8.69405
6.96177	8.00991	8.43728	8.71277	8.7468	8.3819	8.68082
6.96843	8.00073	8.41028	8.67659	8.7195	8.35496	8.66854
6.9751	7.99257	8.38345	8.64118	8.6928	8.32832	8.6574
6.98177	7.98547	8.35693	8.60673	8.66693	8.30203	8.64756
6.98843	7.97945	8.33088	8.57341	8.64208	8.27634	8.63957
6.9951	7.97445	8.30567	8.54135	8.61829	8.25143	8.63361
7.00177	7.97063	8.28135	8.51071	8.59559	8.22765	8.6298
7.00843	7.96795	8.25822	8.48168	8.57377	8.20512	8.62789
7.0151	7.9664	8.23647	8.45444	8.55291	8.1839	8.62771
7.02177	7.96598	8.21608	8.42899	8.53294	8.16399	8.62908
7.02843	7.96658	8.19725	8.40539	8.51381	8.14527	8.63177
7.0351	7.96813	8.1799	8.38357	8.49545	8.12769	8.6357
7.04177	7.97075	8.16405	8.36343	8.47781	8.11118	8.64083
7.04843	7.97445	8.14956	8.34501	8.4607	8.09562	8.64708
7.0551	7.97927	8.13657	8.32832	8.44383	8.08096	8.65442
7.06177	7.98529	8.12489	8.31348	8.4269	8.06707	8.66264
7.06843	7.99239	8.11464	8.30042	8.40962	8.05396	8.67122
7.0751	8.00055	8.10576	8.28898	8.39174	8.04162	8.67987
7.08177	8.00967	8.09836	8.27867	8.3732	8.03	8.68785
7.08843	8.01945	8.09228	8.26913	8.35413	8.01921	8.69495
7.0951	8.02982	8.08764	8.25989	8.33458	8.00932	8.70073
7.10177	8.04043	8.08448	8.25107	8.31467	8.00031	8.70514
7.10843	8.05104	8.08269	8.24285	8.29446	7.99209	8.70806
7.1151	8.06153	8.08239	8.23533	8.27384	7.98458	8.70961
7.12177	8.07178	8.0834	8.2286	8.25298	7.97772	8.71021
7.12843	8.08179	8.08567	8.2224	8.232	7.97159	8.71009
7.1351	8.09175	8.08901	8.21656	8.21125	7.9664	8.70979
7.14177	8.10188	8.0933	8.2109	8.19117	7.96229	8.70949
7.14843	8.11225	8.0983	8.20565	8.17215	7.95925	8.70925
7.1551	8.12304	8.10385	8.20094	8.15457	7.95746	8.70931
7.16177	8.13443	8.10987	8.19707	8.13866	7.95686	8.70979
7.16843	8.14646	8.11619	8.19415	8.12435	7.95764	8.71098
7.1751	8.15916	8.12274	8.19224	8.1116	7.95996	8.71319
7.18177	8.17251	8.1296	8.19147	8.10021	7.96401	8.71646
7.18843	8.1864	8.13675	8.19182	8.09026	7.96968	8.72105
7.1951	8.20064	8.14438	8.19325	8.08173	7.97683	8.72707
7.20177	8.21513	8.1526	8.19558	8.075	7.98529	8.73464
7.20843	8.22967	8.16166	8.19862	8.07023	7.99507	8.74382
7.2151	8.24416	8.17174	8.20243	8.06737	8.00628	8.75455
7.22177	8.25858	8.183	8.20702	8.06636	8.01903	8.76695
7.22843	8.27277	8.19558	8.21245	8.06683	8.03322	8.7809
7.2351	8.28683	8.20941	8.21883	8.06862	8.04889	8.79645
7.24177	8.30054	8.22455	8.2261	8.07172	8.06594	8.8135
7.24843	8.31407	8.24076	8.23414	8.07613	8.08454	8.8321
7.2551	8.32742	8.25781	8.24296	8.08191	8.1048	8.85212
7.26177	8.34078	8.27557	8.25238	8.08936	8.12679	8.87346
7.26843	8.35425	8.29363	8.26245	8.09872	8.15064	8.89599
7.2751	8.36801	8.31181	8.27324	8.10999	8.17603	8.91972
7.28177	8.3822	8.32987	8.28475	8.12322	8.20279	8.94457
7.28843	8.39698	8.34763	8.29703	8.13824	8.23086	8.97056
7.2951	8.41254	8.36515	8.31002	8.15469	8.26007	8.99768
7.30177	8.42887	8.38244	8.32385	8.17227	8.29041	9.02611
7.30843	8.4461	8.39973	8.33881	8.19087	8.3217	9.05585
7.3151	8.46416	8.41719	8.35496	8.21054	8.35395	9.08697
7.32177	8.48305	8.43495	8.37249	8.2314	8.38727	9.11945
7.32843	8.50254	8.45313	8.39138	8.25369	8.42178	9.15319
7.3351	8.52257	8.47185	8.41141	8.27742	8.45754	9.18806
7.34177	8.54307	8.4911	8.43245	8.30263	8.49432	9.22412
7.34843	8.56382	8.51095	8.4545	8.32915	8.53205	9.26125
7.3551	8.58492	8.53139	8.47763	8.35699	8.57043	9.29928
7.36177	8.60626	8.55231	8.50183	8.38602	8.60935	9.33796
7.36843	8.62789	8.57353	8.52728	8.41641	8.64875	9.37706
7.3751	8.64983	8.59505	8.55398	8.44818	8.68857	9.4164
7.38177	8.67224	8.61663	8.58194	8.48132	8.7288	9.45604
7.38843	8.69519	8.63844	8.61114	8.51577	8.76933	9.49603
7.3951	8.71873	8.66038	8.64148	8.55142	8.80992	9.53645
7.40177	8.74305	8.68249	8.67277	8.58802	8.85051	9.57727
7.40843	8.76826	8.70478	8.7049	8.62551	8.89111	9.61858
7.4151	8.79431	8.72713	8.73792	8.66383	8.93152	9.66018
7.42177	8.82119	8.7496	8.77178	8.70305	8.97175	9.70191
7.42843	8.84896	8.77202	8.80653	8.74323	9.01174	9.74357
7.4351	8.87746	8.79437	8.84211	8.78441	9.05132	9.785
7.44177	8.90672	8.81648	8.87841	8.82655	9.09054	9.82612
7.44843	8.93658	8.83824	8.91542	8.86965	9.12935	9.86707
7.4551	8.96698	8.85957	8.95321	8.91364	9.16779	9.90784
7.46177	8.99798	8.88032	8.9919	8.9584	9.20582	9.94837
7.46843	9.02951	8.90052	9.03148	9.004	9.24313	9.98855
7.4751	9.06169	8.92031	9.07177	9.05043	9.27949	10.028
7.48177	9.09466	8.9398	9.11266	9.09758	9.31489	10.0668
7.48843	9.12863	8.95929	9.15378	9.14556	9.34952	10.1047
7.4951	9.16368	8.9789	9.19521	9.19437	9.38362	10.1418
7.50177	9.20004	8.99899	9.23687	9.24391	9.41747	10.1782
7.50843	9.23759	9.01967	9.27895	9.29409	9.45109	10.2135
7.5151	9.27639	9.04113	9.32133	9.34482	9.48405	10.248
7.52177	9.31633	9.06348	9.36359	9.3959	9.51594	10.2814
7.52843	9.35709	9.08661	9.40555	9.44716	9.54652	10.3139
7.5351	9.39852	9.11033	9.44686	9.49854	9.57573	10.3455
7.54177	9.44042	9.13453	9.48757	9.5501	9.60386	10.3763
7.54843	9.4825	9.15885	9.52786	9.60171	9.63134	10.4062
7.5551	9.5247	9.18317	9.56792	9.65345	9.65822	10.435
7.56177	9.56696	9.20719	9.60779	9.70548	9.68462	10.4625
7.56843	9.60916	9.23073	9.64731	9.75764	9.71031	10.489
7.5751	9.65148	9.25374	9.68623	9.80997	9.73499	10.5144
7.58177	9.69398	9.27621	9.7242	9.8623	9.75865	10.5391
7.58843	9.73672	9.29827	9.76103	9.9144	9.7813	10.5632
7.5951	9.77969	9.32014	9.79686	9.96602	9.8033	10.5867
7.60177	9.82284	9.34196	9.83179	10.0172	9.82475	10.6098
7.60843	9.86618	9.36395	9.86606	10.0679	9.84573	10.6324
7.6151	9.90951	9.38648	9.89973	10.1184	9.86636	10.6545
7.62177	9.95278	9.40955	9.93264	10.1685	9.8865	10.6761
7.62843	9.99582	9.43333	9.96476	10.2182	9.90617	10.6973
7.6351	10.0385	9.45789	9.99588	10.2673	9.92536	10.7179
7.64177	10.0807	9.48322	10.0259	10.3157	9.94402	10.7382
7.64843	10.1222	9.50909	10.0549	10.3634	9.9622	10.7586
7.6551	10.163	9.53537	10.0828	10.4106	9.98008	10.7794
7.66177	10.203	9.56184	10.1099	10.4572	9.99773	10.8007
7.66843	10.2422	9.58824	10.1361	10.503	10.0153	10.8225
7.6751	10.2804	9.61441	10.1615	10.5478	10.033	10.8445
7.68177	10.3177	9.64028	10.1862	10.5914	10.0509	10.8668
7.68843	10.3537	9.66567	10.2103	10.6336	10.069	10.8894
7.6951	10.3885	9.6907	10.2337	10.6746	10.0874	10.9123
7.70177	10.4218	9.71532	10.2565	10.7142	10.1062	10.9359
7.70843	10.4535	9.73964	10.2787	10.7526	10.1254	10.9602
7.7151	10.4835	9.76372	10.3003	10.7896	10.1451	10.985
7.72177	10.5116	9.78774	10.3217	10.8254	10.1652	11.0103
7.72843	10.5379	9.81188	10.3428	10.86	10.1859	11.036
7.7351	10.5622	9.8362	10.3638	10.8933	10.2072	11.0621
7.74177	10.5847	9.86081	10.3847	10.9255	10.2289	11.0885
7.74843	10.6054	9.88585	10.4054	10.9568	10.2512	11.1156
7.7551	10.6244	9.91136	10.4262	10.987	10.2741	11.143
7.76177	10.6418	9.93741	10.4469	11.0164	10.2974	11.1712
7.76843	10.6576	9.96399	10.4678	11.045	10.3213	11.1999
7.7751	10.6718	9.99099	10.4889	11.0726	10.3458	11.2293
7.78177	10.6844	10.0182	10.5103	11.0993	10.3712	11.2593
7.78843	10.6952	10.0457	10.532	11.1253	10.3973	11.29
7.7951	10.7043	10.0729	10.554	11.1505	10.4245	11.3218
7.80177	10.7115	10.0998	10.5764	11.175	10.4527	11.3548
7.80843	10.7167	10.1262	10.5993	11.1987	10.4821	11.3893
7.8151	10.7201	10.1519	10.6228	11.2212	10.5127	11.4253
7.82177	10.7216	10.177	10.6471	11.2423	10.5444	11.4627
7.82843	10.7213	10.2014	10.6723	11.2619	10.5773	11.5012
7.8351	10.7195	10.2255	10.6987	11.2798	10.6114	11.541
7.84177	10.7163	10.2492	10.726	11.2963	10.6465	11.5819
7.84843	10.7119	10.2729	10.7544	11.3114	10.6827	11.6243
7.8551	10.7063	10.2966	10.7834	11.3254	10.7199	11.6681
7.86177	10.6996	10.3203	10.8131	11.3382	10.7581	11.7129
7.86843	10.6921	10.344	10.8434	11.3501	10.7973	11.7582
7.8751	10.6836	10.3673	10.8746	11.3612	10.8376	11.8033
7.88177	10.6744	10.3902	10.9067	11.3715	10.879	11.8477
7.88843	10.6644	10.4122	10.9397	11.3812	10.9214	11.8912
7.8951	10.6538	10.433	10.9735	11.3903	10.9644	11.9335
7.90177	10.6426	10.4527	11.0077	11.3989	11.0078	11.9746
7.90843	10.6311	10.4711	11.0419	11.407	11.0511	12.014
7.9151	10.6192	10.4883	11.0759	11.4144	11.0944	12.0516
7.92177	10.607	10.5045	11.1095	11.4208	11.1376	12.0872
7.92843	10.5946	10.5199	11.1428	11.4266	11.1808	12.1207
7.9351	10.582	10.5346	11.1758	11.4316	11.2237	12.152
7.94177	10.5693	10.5489	11.2086	11.4361	11.266	12.1812
7.94843	10.5564	10.5628	11.2411	11.4403	11.3077	12.2082
7.9551	10.5435	10.5763	11.2734	11.4443	11.3484	12.233
7.96177	10.5306	10.5895	11.305	11.4477	11.3882	12.2552
7.96843	10.5179	10.6021	11.3359	11.4506	11.4272	12.275
7.9751	10.5054	10.6139	11.3658	11.4527	11.4652	12.2924
7.98177	10.4932	10.6249	11.3949	11.4543	11.5022	12.3077
7.98843	10.4814	10.635	11.4233	11.4556	11.5381	12.321
7.9951	10.4702	10.6441	11.4513	11.4569	11.5726	12.3326
8.00177	10.4596	10.6523	11.4787	11.4583	11.6054	12.3424
8.00843	10.4497	10.6596	11.5054	11.4596	11.6364	12.3507
8.0151	10.4405	10.666	11.5308	11.4605	11.6652	12.3575
8.02177	10.432	10.6716	11.5549	11.4607	11.6919	12.3627
8.02843	10.4241	10.6767	11.5778	11.4599	11.7165	12.3665
8.0351	10.417	10.6812	11.5997	11.4586	11.7394	12.3689
8.04177	10.4107	10.6854	11.6207	11.4572	11.7604	12.37
8.04843	10.4052	10.6894	11.6409	11.4558	11.7796	12.3697
8.0551	10.4004	10.6931	11.6602	11.4549	11.7966	12.3682
8.06177	10.3964	10.6966	11.6785	11.4543	11.8114	12.3653
8.06843	10.393	10.6999	11.6958	11.4538	11.8239	12.3612
8.0751	10.3902	10.703	11.7118	11.4535	11.834	12.3559
8.08177	10.3879	10.7059	11.7266	11.4533	11.8417	12.3495
8.08843	10.3857	10.7088	11.74	11.453	11.847	12.3422
8.0951	10.3837	10.7112	11.7521	11.4526	11.8496	12.3342
8.10177	10.3815	10.7135	11.7629	11.4518	11.8494	12.3254
8.10843	10.3791	10.7154	11.7722	11.4507	11.8466	12.3158
8.1151	10.3763	10.717	11.7801	11.4491	11.8414	12.3053
8.12177	10.3731	10.7184	11.7865	11.447	11.8341	12.2939
8.12843	10.3697	10.7195	11.7916	11.4443	11.8251	12.2814
8.1351	10.3659	10.7205	11.7953	11.4411	11.8146	12.2681
8.14177	10.3619	10.7215	11.7974	11.4371	11.8024	12.2541
8.14843	10.3575	10.7224	11.798	11.4326	11.7885	12.2392
8.1551	10.3528	10.7234	11.797	11.4275	11.7728	12.2234
8.16177	10.3476	10.7246	11.7947	11.4217	11.7551	12.2067
8.16843	10.3417	10.7259	11.7911	11.4153	11.7357	12.1889
8.1751	10.3351	10.7273	11.7862	11.408	11.7147	12.17
8.18177	10.3276	10.7286	11.78	11.3999	11.6925	12.1502
8.18843	10.3189	10.7295	11.7725	11.3912	11.6692	12.1291
8.1951	10.3093	10.7295	11.7636	11.3818	11.6451	12.1067
8.20177	10.2984	10.7284	11.753	11.3717	11.6202	12.0824
8.20843	10.2866	10.7256	11.7408	11.3613	11.5945	12.0562
8.2151	10.2737	10.721	11.7268	11.3506	11.5681	12.0282
8.22177	10.26	10.7143	11.7111	11.3396	11.5406	11.9988
8.22843	10.2454	10.7053	11.6937	11.3286	11.5122	11.968
8.2351	10.23	10.6942	11.6745	11.3177	11.4825	11.9363
8.24177	10.2137	10.6808	11.6534	11.3066	11.452	11.9036
8.24843	10.1963	10.6655	11.6306	11.2954	11.4208	11.8701
8.2551	10.1778	10.6484	11.6063	11.284	11.3891	11.8356
8.26177	10.1582	10.6298	11.5805	11.2724	11.3572	11.8004
8.26843	10.1371	10.6099	11.5534	11.2609	11.3248	11.7644
8.2751	10.1149	10.5887	11.5247	11.2497	11.292	11.7275
8.28177	10.0913	10.5663	11.4945	11.2386	11.2587	11.6897
8.28843	10.0667	10.5427	11.463	11.2279	11.2251	11.6511
8.2951	10.041	10.518	11.4301	11.2172	11.1917	11.6118
8.30177	10.0144	10.4922	11.3963	11.2064	11.1589	11.5721
8.30843	9.98706	10.4653	11.3617	11.1955	11.127	11.5324
8.3151	9.95898	10.4375	11.326	11.1846	11.0959	11.4929
8.32177	9.93007	10.4088	11.2897	11.1735	11.0657	11.4536
8.32843	9.90045	10.3792	11.2526	11.1622	11.036	11.4145
8.3351	9.86981	10.3487	11.2153	11.1504	11.0069	11.3754
8.34177	9.8381	10.3171	11.1777	11.1381	10.9786	11.3361
8.34843	9.8052	10.2845	11.14	11.125	10.9511	11.2966
8.3551	9.77093	10.2506	11.102	11.1111	10.9246	11.257
8.36177	9.73523	10.2153	11.0639	11.0964	10.8988	11.2173
8.36843	9.69821	10.1784	11.0255	11.0809	10.8735	11.1777
8.3751	9.65983	10.1399	10.9869	11.0643	10.8485	11.1384
8.38177	9.62007	10.1	10.9484	11.0467	10.8238	11.0996
8.38843	9.57912	10.0586	10.91	11.0279	10.7996	11.0609
8.3951	9.53692	10.0162	10.8718	11.008	10.7763	11.0221
8.40177	9.49353	9.97293	10.8338	10.9873	10.7539	10.9829
8.40843	9.44912	9.92906	10.7958	10.9659	10.7323	10.9431
8.4151	9.40365	9.88483	10.758	10.9439	10.7111	10.9026
8.42177	9.35739	9.84031	10.7202	10.9214	10.6905	10.8616
8.42843	9.31036	9.79561	10.6827	10.8984	10.6702	10.8204
8.4351	9.26274	9.75066	10.6455	10.8747	10.6505	10.7794
8.44177	9.21476	9.7056	10.6086	10.8504	10.6312	10.7392
8.44843	9.1666	9.66024	10.572	10.8255	10.6124	10.7
8.4551	9.1185	9.61465	10.5356	10.8005	10.5937	10.6623
8.46177	9.07069	9.56869	10.4995	10.7758	10.5754	10.6258
8.46843	9.02331	9.52238	10.4637	10.7519	10.5575	10.5908
8.4751	8.97646	9.47595	10.4283	10.7291	10.5404	10.5575
8.48177	8.93015	9.42951	10.3933	10.7072	10.5237	10.5262
8.48843	8.88437	9.38332	10.3587	10.6859	10.5071	10.4972
8.4951	8.83919	9.33766	10.3245	10.6646	10.4902	10.4706
8.50177	8.79472	9.29266	10.2906	10.6432	10.4728	10.4462
8.50843	8.75086	9.24861	10.2569	10.6218	10.4547	10.4237
8.5151	8.7077	9.2057	10.2234	10.6003	10.4361	10.4027
8.52177	8.66526	9.16392	10.19	10.5787	10.417	10.3831
8.52843	8.6236	9.12339	10.1568	10.5569	10.3975	10.3645
8.5351	8.58271	9.08399	10.1238	10.5344	10.3773	10.3469
8.54177	8.54272	9.04554	10.0913	10.5109	10.3564	10.3303
8.54843	8.50367	9.00799	10.0591	10.4861	10.3346	10.3144
8.5551	8.46553	8.9711	10.027	10.4604	10.3121	10.2991
8.56177	8.42845	8.93474	9.99504	10.4339	10.2889	10.284
8.56843	8.39233	8.89874	9.96309	10.4069	10.2651	10.2688
8.5751	8.35735	8.86321	9.93121	10.3793	10.2407	10.2532
8.58177	8.32349	8.82816	9.89926	10.3512	10.2156	10.2372
8.58843	8.29077	8.79389	9.86725	10.3223	10.1898	10.2209
8.5951	8.25942	8.76057	9.83512	10.293	10.1638	10.2043
8.60177	8.22949	8.72845	9.80312	10.2636	10.1379	10.1875
8.60843	8.20112	8.69781	9.77158	10.2347	10.1128	10.1708
8.6151	8.17442	8.66872	9.74089	10.2069	10.0887	10.1545
8.62177	8.1495	8.64136	9.71133	10.1807	10.0661	10.1389
8.62843	8.12644	8.61585	9.68301	10.1569	10.045	10.1247
8.6351	8.10528	8.59213	9.65607	10.1357	10.0259	10.1122
8.64177	8.08615	8.57014	9.63062	10.1176	10.0089	10.1019
8.64843	8.06892	8.54981	9.6069	10.1032	9.99421	10.0943
8.6551	8.05366	8.53109	9.58514	10.0924	9.98205	10.0899
8.66177	8.04025	8.51399	9.56565	10.0857	9.97245	10.089
8.66843	8.02851	8.49861	9.54872	10.0828	9.96548	10.0918
8.6751	8.01831	8.48502	9.53454	10.0836	9.96125	10.0986
8.68177	8.00973	8.4734	9.52315	10.0873	9.95988	10.1095
8.68843	8.0027	8.46386	9.51457	10.0933	9.96137	10.1244
8.6951	7.9971	8.45635	9.50849	10.1007	9.96524	10.1431
8.70177	7.99304	8.45092	9.50456	10.1087	9.97108	10.1653
8.70843	7.99048	8.44759	9.50241	10.1164	9.97812	10.1903
8.7151	7.98941	8.44616	9.50182	10.123	9.98545	10.2173
8.72177	7.98982	8.44651	9.50247	10.1278	9.99254	10.2456
8.72843	7.99179	8.4483	9.5039	10.1301	9.9988	10.2741
8.7351	7.99519	8.45128	9.50551	10.1291	10.0039	10.3022
8.74177	7.99972	8.4551	9.50658	10.1242	10.0073	10.329
8.74843	8.0052	8.45945	9.50658	10.115	10.0086	10.3533
8.7551	8.0114	8.46404	9.50521	10.1015	10.007	10.374
8.76177	8.01802	8.46869	9.50211	10.0841	10.0017	10.39
8.76843	8.02493	8.47316	9.49728	10.0635	9.99224	10.4005
8.7751	8.03196	8.47721	9.49067	10.0406	9.97853	10.4051
8.78177	8.039	8.48079	9.48221	10.016	9.96089	10.404
8.78843	8.04609	8.48389	9.47201	9.9901	9.93967	10.3977
8.7951	8.0533	8.48669	9.46027	9.96363	9.91541	10.3869
8.80177	8.06075	8.48931	9.44716	9.93746	9.88841	10.3724
8.80843	8.06868	8.49205	9.43279	9.91237	9.85914	10.3551
8.8151	8.0772	8.49527	9.41742	9.88907	9.82809	10.336
8.82177	8.08638	8.49926	9.40114	9.86791	9.79579	10.3163
8.82843	8.09622	8.50451	9.38415	9.84913	9.76282	10.2971
8.8351	8.10677	8.51142	9.36693	9.83268	9.7298	10.2791
8.84177	8.11797	8.52042	9.34964	9.81861	9.69744	10.2632
8.84843	8.12989	8.53193	9.3326	9.80687	9.66603	10.2497
8.8551	8.14247	8.54605	9.31555	9.79721	9.63616	10.2388
8.86177	8.1557	8.56304	9.29833	9.78935	9.60815	10.2305
8.86843	8.16953	8.58289	9.28056	9.78285	9.58228	10.2246
8.8751	8.18407	8.60554	9.26215	9.77719	9.5588	10.2207
8.88177	8.19922	8.63069	9.24289	9.772	9.53776	10.2183
8.88843	8.21501	8.65799	9.22298	9.76682	9.51928	10.2166
8.8951	8.23134	8.68696	9.20266	9.76133	9.5033	10.2151
8.90177	8.24821	8.71718	9.18215	9.75537	9.48972	10.2133
8.90843	8.26538	8.74811	9.16147	9.749	9.47833	10.2106
8.9151	8.28266	8.77935	9.14073	9.74244	9.46903	10.2068
8.92177	8.29995	8.81046	9.11981	9.73588	9.46152	10.2015
8.92843	8.31699	8.84122	9.09877	9.72962	9.45562	10.1949
8.9351	8.33362	8.87144	9.07779	9.72378	9.45127	10.1869
8.94177	8.34972	8.90094	9.05698	9.71836	9.44829	10.1776
8.94843	8.36527	8.92985	9.03666	9.71359	9.44668	10.1671
8.9551	8.38017	8.95804	9.01705	9.70972	9.44644	10.1559
8.96177	8.39436	8.98582	8.99833	9.70715	9.44758	10.1443
8.96843	8.40777	9.01324	8.98093	9.70626	9.44996	10.1329
8.9751	8.42047	9.04041	8.96508	9.70727	9.45354	10.122
8.98177	8.43239	9.06742	8.95095	9.71025	9.45836	10.1116
8.98843	8.44359	9.09442	8.93873	9.71532	9.4642	10.102
8.9951	8.45408	9.12142	8.92842	9.72223	9.471	10.0933
9.00177	8.46392	9.14842	8.92019	9.7307	9.47863	10.0856
9.00843	8.47322	9.1753	8.91393	9.74029	9.48685	10.0793
9.0151	8.4821	9.20206	8.9097	9.75048	9.49556	10.0744
9.02177	8.49074	9.22853	8.90768	9.76086	9.50462	10.071
9.02843	8.49926	9.2544	8.90774	9.77099	9.51392	10.0692
9.0351	8.50785	9.27949	8.91006	9.7807	9.52333	10.069
9.04177	8.51661	9.30363	8.91465	9.78988	9.53299	10.0705
9.04843	8.52579	9.32658	8.9215	9.79876	9.54276	10.0738
9.0551	8.53533	9.34827	8.93062	9.80747	9.55272	10.079
9.06177	8.54546	9.36854	8.94213	9.81665	9.56267	10.0863
9.06843	8.55601	9.38743	8.95619	9.82732	9.57257	10.0954
9.0751	8.56704	9.40502	8.97288	9.84097	9.58222	10.1061
9.08177	8.57848	9.42135	8.99226	9.8601	9.59176	10.1181
9.08843	8.59016	9.43661	9.01425	9.88793	9.6013	10.1309
9.0951	8.60202	9.45091	9.03881	9.92894	9.61089	10.1445
9.10177	8.61388	9.46444	9.06593	9.98861	9.62067	10.1586
9.10843	8.62575	9.47732	9.09573	10.0734	9.63062	10.1734
9.1151	8.63743	9.4896	9.12815	10.1911	9.64093	10.1892
9.12177	8.64887	9.50134	9.16308	10.3494	9.65172	10.2069
9.12843	8.66014	9.5126	9.20039	10.5565	9.66328	10.2278
9.1351	8.67128	9.52321	9.23997	10.8189	9.67562	10.2543
9.14177	8.68243	9.53323	9.28163	11.1412	9.6885	10.2898
9.14843	8.69375	9.54258	9.32545	11.5251	9.70173	10.3391
9.1551	8.70532	9.55129	9.37128	11.9677	9.71514	10.4091
9.16177	8.71724	9.55945	9.4192	12.462	9.72843	10.5085
9.16843	8.7297	9.56714	9.46897	12.9962	9.74172	10.6491
9.1751	8.74263	9.57453	9.52047	13.5544	9.75502	10.8446
9.18177	8.75622	9.58157	9.5734	14.1179	9.76867	11.1108
9.18843	8.77041	9.58836	9.6274	14.6662	9.78291	11.4642
9.1951	8.78519	9.59492	9.68248	15.1787	9.79823	11.92
9.20177	8.80051	9.60112	9.73874	15.6361	9.81486	12.4911
9.20843	8.81642	9.60666	9.7962	16.0217	9.83304	13.1847
9.2151	8.83269	9.61125	9.85497	16.3226	9.85277	14.0008
9.22177	8.8495	9.61441	9.91493	16.5304	9.87393	14.9307
9.22843	8.86667	9.61584	9.97609	16.6414	9.89682	15.9558
9.2351	8.88419	9.6153	10.0384	16.6562	9.92155	17.0487
9.24177	8.90207	9.61256	10.1021	16.5793	9.94855	18.1741
9.24843	8.92025	9.60773	10.1677	16.4186	9.97812	19.2917
9.2551	8.93867	9.60094	10.2353	16.1846	10.0104	20.3591
9.26177	8.95733	9.59247	10.3049	15.8897	10.0455	21.3345
9.26843	8.97622	9.58288	10.3767	15.5474	10.0834	22.1797
9.2751	8.99535	9.57263	10.4503	15.1715	10.1242	22.863
9.28177	9.01478	9.56219	10.5256	14.7751	10.1678	23.3609
9.28843	9.03439	9.55218	10.6022	14.3701	10.2144	23.6595
9.2951	9.05418	9.54288	10.6797	13.9673	10.2641	23.7548
9.30177	9.07403	9.53466	10.7573	13.5754	10.3164	23.6522
9.30843	9.09394	9.52768	10.8342	13.2018	10.3713	23.3651
9.3151	9.11379	9.52208	10.9093	12.8515	10.4281	22.9138
9.32177	9.13364	9.51791	10.9816	12.5282	10.4863	22.3231
9.32843	9.15348	9.51517	11.0503	12.2337	10.5452	21.6215
9.3351	9.17339	9.51392	11.1146	11.9683	10.6041	20.8383
9.34177	9.19342	9.51403	11.1738	11.7311	10.6622	20.0028
9.34843	9.21357	9.51552	11.2271	11.5206	10.7191	19.1425
9.3551	9.23383	9.51827	11.2736	11.3348	10.7744	18.2819
9.36177	9.25422	9.5222	11.3125	11.1719	10.8277	17.442
9.36843	9.27454	9.52727	11.3435	11.0302	10.8785	16.6395
9.3751	9.29469	9.53335	11.3663	10.9081	10.9264	15.8872
9.38177	9.3143	9.54044	11.3812	10.8041	10.9708	15.194
9.38843	9.33325	9.54848	11.3886	10.7173	11.0111	14.5652
9.3951	9.35137	9.55749	11.3891	10.6476	11.0466	14.0026
9.40177	9.36848	9.56738	11.3834	10.596	11.0769	13.5051
9.40843	9.38463	9.57829	11.372	10.5648	11.1011	13.0696
9.4151	9.39983	9.59021	11.3556	10.5576	11.119	12.6917
9.42177	9.41432	9.60326	11.3347	10.579	11.1305	12.3663
9.42843	9.42814	9.61757	11.31	10.6348	11.1355	12.0884
9.4351	9.44149	9.63312	11.2823	10.7316	11.134	11.8525
9.44177	9.45449	9.65017	11.252	10.8765	11.1259	11.6537
9.44843	9.46719	9.66912	11.2196	11.076	11.1111	11.4868
9.4551	9.47952	9.69064	11.1853	11.3349	11.0894	11.3474
9.46177	9.49156	9.7158	11.1495	11.6555	11.0611	11.2313
9.46843	9.5033	9.74655	11.1125	12.0365	11.0263	11.135
9.4751	9.51487	9.78571	11.0748	12.472	10.9855	11.0558
9.48177	9.52637	9.83751	11.0367	12.9523	10.9394	10.9909
9.48843	9.538	9.9076	10.9987	13.463	10.8882	10.9386
9.4951	9.54997	10.0036	10.9608	13.9871	10.8327	10.8971
9.50177	9.56249	10.1348	10.9236	14.5052	10.7737	10.8646
9.50843	9.57584	10.3127	10.8872	14.9969	10.7118	10.8395
9.5151	9.59027	10.5498	10.8523	15.4426	10.648	10.8202
9.52177	9.60589	10.8596	10.8191	15.8246	10.583	10.8054
9.52843	9.62281	11.2553	10.7879	16.1282	10.5179	10.7934
9.5351	9.64105	11.7487	10.7586	16.3429	10.4535	10.783
9.54177	9.66072	12.3485	10.7311	16.4625	10.3909	10.7727
9.54843	9.68176	13.0588	10.7055	16.4853	10.3313	10.761
9.5551	9.70429	13.878	10.6822	16.414	10.2756	10.7471
9.56177	9.72825	14.797	10.6615	16.2547	10.2243	10.7304
9.56843	9.75382	15.7989	10.6438	16.0168	10.1777	10.711
9.5751	9.78094	16.8592	10.6292	15.712	10.1359	10.6889
9.58177	9.80967	17.9462	10.6177	15.3539	10.0989	10.6645
9.58843	9.83989	19.0228	10.6091	14.9564	10.0666	10.6382
9.5951	9.87166	20.0484	10.6034	14.5337	10.0391	10.6107
9.60177	9.9048	20.982	10.6002	14.0988	10.0164	10.5826
9.60843	9.93919	21.7848	10.5994	13.6633	9.99862	10.5547
9.6151	9.9746	22.4231	10.6007	13.2373	9.98574	10.5274
9.62177	10.0108	22.8708	10.6034	12.829	9.97752	10.5013
9.62843	10.0474	23.1115	10.6074	12.4449	9.97376	10.4766
9.6351	10.0842	23.1389	10.6124	12.09	9.974	10.4536
9.64177	10.1206	22.9575	10.6183	11.7671	9.97752	10.4324
9.64843	10.156	22.5813	10.6248	11.4773	9.98384	10.4129
9.6551	10.19	22.0326	10.6316	11.2204	9.99254	10.3949
9.66177	10.2219	21.3402	10.6376	10.9945	10.0031	10.3783
9.66843	10.2511	20.5364	10.6424	10.7976	10.0157	10.3627
9.6751	10.277	19.6549	10.6451	10.6273	10.0299	10.348
9.68177	10.2993	18.729	10.6455	10.4809	10.0455	10.3341
9.68843	10.3173	17.789	10.6432	10.356	10.0622	10.321
9.6951	10.3307	16.8616	10.6381	10.2501	10.0794	10.3086
9.70177	10.3394	15.9683	10.6298	10.1607	10.0965	10.2969
9.70843	10.3431	15.126	10.6183	10.0855	10.1128	10.2854
9.7151	10.3418	14.3463	10.6034	10.0222	10.1276	10.2738
9.72177	10.3353	13.6362	10.5851	9.96917	10.1406	10.2619
9.72843	10.3238	12.9986	10.5634	9.92477	10.1512	10.2494
9.7351	10.3069	12.4335	10.5385	9.88799	10.1591	10.2364
9.74177	10.2848	11.938	10.5103	9.85789	10.1639	10.2234
9.74843	10.2574	11.508	10.4794	9.83339	10.1656	10.2106
9.7551	10.2249	11.1377	10.4461	9.81349	10.1641	10.1979
9.76177	10.1875	10.8212	10.4111	9.79704	10.1599	10.1855
9.76843	10.1455	10.5521	10.3751	9.78303	10.1534	10.173
9.7751	10.0995	10.3244	10.3385	9.77063	10.1454	10.1601
9.78177	10.0499	10.1321	10.3018	9.75895	10.1369	10.1467
9.78843	9.99755	9.97013	10.2653	9.74751	10.1288	10.1324
9.7951	9.94319	9.83346	10.2296	9.73588	10.122	10.1171
9.80177	9.88764	9.71782	10.1956	9.72378	10.1172	10.1005
9.80843	9.83167	9.61942	10.164	9.71103	10.1151	10.0828
9.8151	9.776	9.5349	10.135	9.6975	10.1159	10.064
9.82177	9.72122	9.46146	10.109	9.68331	10.1194	10.0441
9.82843	9.66793	9.39661	10.0858	9.66847	10.1255	10.0231
9.8351	9.61643	9.33832	10.0653	9.65339	10.1334	10.0009
9.84177	9.56708	9.28485	10.0475	9.63849	10.1427	9.97746
9.84843	9.52017	9.23485	10.0326	9.62406	10.1525	9.95255
9.8551	9.47589	9.18734	10.0206	9.61053	10.1621	9.92626
9.86177	9.43428	9.14156	10.0115	9.59784	10.1712	9.89872
9.86843	9.39548	9.09698	10.0055	9.58621	10.1792	9.87005
9.8751	9.3593	9.05335	10.0033	9.57573	10.1857	9.84049
9.88177	9.32562	9.01055	10.006	9.56649	10.1905	9.81003
9.88843	9.29439	8.96853	10.015	9.55856	10.1935	9.77886
9.8951	9.2653	8.92741	10.0327	9.55194	10.1947	9.74691
9.90177	9.23824	8.88717	10.0611	9.5464	10.1944	9.7143
9.90843	9.21297	8.84789	10.103	9.54163	10.1928	9.68128
9.9151	9.18943	8.80963	10.1607	9.53722	10.1909	9.64814
9.92177	9.16749	8.77243	10.2362	9.53251	10.1899	9.61536
9.92843	9.14711	8.73613	10.3308	9.52739	10.1918	9.58341
9.9351	9.12845	8.70085	10.4449	9.52148	10.1998	9.55266
9.94177	9.11176	8.6664	10.5779	9.51475	10.2182	9.52315
9.94843	9.09728	8.63266	10.7273	9.5073	10.2529	9.49484
9.9551	9.08524	8.59958	10.8896	9.49889	10.3112	9.46754
9.96177	9.07588	8.5671	11.0597	9.48948	10.4024	9.44126
9.96843	9.06926	8.53509	11.231	9.47875	10.5372	9.41628
9.9751	9.06533	8.5035	11.3963	9.46659	10.7278	9.39286
9.98177	9.06378	8.47214	11.5482	9.45288	10.9865	9.37122
9.98843	9.06426	8.44103	11.6797	9.43786	11.3247	9.35143
9.9951	9.06605	8.40992	11.7849	9.42183	11.7511	9.33301
10.0018	9.06831	8.37886	11.8591	9.40514	12.2704	9.31543
10.0084	9.07016	8.34781	11.8992	9.38815	12.8819	9.29803
10.0151	9.07046	8.31676	11.9038	9.37098	13.5788	9.28038
10.0218	9.06825	8.28564	11.8732	9.35376	14.3476	9.26202
10.0284	9.06253	8.25465	11.8094	9.33659	15.1673	9.24254
10.0351	9.05263	8.22365	11.7159	9.31943	16.0109	9.22155
10.0418	9.03797	8.19278	11.5975	9.30232	16.8459	9.19843
10.0484	9.0183	8.16196	11.4591	9.28521	17.6372	9.17286
10.0551	8.99345	8.13121	11.3059	9.26811	18.3495	9.14484
10.0618	8.96359	8.10063	11.1432	9.25094	18.9505	9.1145
10.0684	8.92913	8.07023	10.9759	9.23348	19.4136	9.08196
10.0751	8.89063	8.04007	10.8083	9.21559	19.7191	9.04757
10.0818	8.84879	8.01039	10.644	9.19694	19.856	9.01139
10.0884	8.80438	7.98124	10.4858	9.17739	19.8219	8.97372
10.0951	8.75837	7.95293	10.3353	9.15694	19.623	8.93474
10.1018	8.71152	7.92557	10.1938	9.13578	19.273	8.8948
10.1084	8.66467	7.8994	10.0623	9.11397	18.7924	8.85427
10.1151	8.61859	7.87443	9.94164	9.09191	18.2054	8.81362
10.1218	8.57413	7.85077	9.83244	9.06986	17.539	8.77333
10.1284	8.53187	7.82829	9.73505	9.04805	16.8203	8.73393
10.1351	8.49253	7.80702	9.64975	9.02683	16.0753	8.69578
10.1418	8.45653	7.78687	9.57626	9.0065	15.3277	8.65936
10.1484	8.42434	7.76786	9.51451	8.98737	14.598	8.62473
10.1551	8.39627	7.75003	9.46444	8.96967	13.9026	8.59237
10.1618	8.37272	7.73352	9.42653	8.95387	13.2542	8.56268
10.1684	8.35395	7.71815	9.40186	8.9404	12.6615	8.53628
10.1751	8.34018	7.7039	9.3925	8.92997	12.1298	8.51405
10.1818	8.33178	7.69061	9.40192	8.92294	11.6624	8.49634
10.1884	8.32909	7.67815	9.4353	8.9199	11.261	8.48365
10.1951	8.33291	7.66617	9.49991	8.92103	10.9267	8.47584
10.2018	8.34435	7.65455	9.60517	8.92633	10.6603	8.47286
10.2084	8.36545	7.64298	9.76241	8.93581	10.4622	8.47435
10.2151	8.39931	7.63142	9.98443	8.94928	10.3325	8.48013
10.2218	8.45021	7.61998	10.2849	8.96627	10.2705	8.48973
10.2284	8.52436	7.60913	10.6766	8.98588	10.2749	8.50272
10.2351	8.62962	7.59947	11.1704	9.00692	10.3431	8.5184
10.2418	8.77571	7.59196	11.7734	9.02778	10.4708	8.5361
10.2484	8.97414	7.58743	12.4868	9.04709	10.6518	8.55482
10.2551	9.23771	7.58672	13.3054	9.0633	10.8779	8.57365
10.2618	9.57978	7.59053	14.2154	9.07546	11.138	8.59153
10.2684	10.0129	7.59941	15.1947	9.08244	11.4192	8.60757
10.2751	10.548	7.61366	16.2137	9.08369	11.7073	8.62098
10.2818	11.1924	7.63327	17.2358	9.07856	11.9871	8.63129
10.2884	11.9488	7.65789	18.221	9.067	12.2439	8.63832
10.2951	12.8136	7.68673	19.1282	9.049	12.4638	8.6419
10.3018	13.7763	7.71886	19.919	9.02522	12.6354	8.64226
10.3084	14.8186	7.75319	20.5602	8.99637	12.7496	8.63957
10.3151	15.9147	7.78842	21.0257	8.96359	12.8009	8.63433
10.3218	17.0323	7.82323	21.2986	8.92794	12.7872	8.627
10.3284	18.1341	7.85619	21.3715	8.89087	12.71	8.61829
10.3351	19.1799	7.88575	21.247	8.85361	12.5739	8.6087
10.3418	20.1291	7.91067	20.9373	8.81738	12.3864	8.59904
10.3484	20.9438	7.92968	20.4622	8.78298	12.1567	8.58998
10.3551	21.5907	7.94184	19.8481	8.75092	11.8952	8.58235
10.3618	22.0442	7.94661	19.1246	8.72147	11.6127	8.57663
10.3684	22.2877	7.94381	18.3231	8.69501	11.3193	8.57335
10.3751	22.3145	7.93362	17.4742	8.67182	11.0245	8.57276
10.3818	22.1283	7.91657	16.6066	8.65221	10.7359	8.57514
10.3884	21.7423	7.89368	15.7458	8.63606	10.46	8.58074
10.3951	21.1779	7.86597	14.9134	8.62324	10.2016	8.58986
10.4018	20.463	7.83467	14.1259	8.61347	9.96387	8.60274
10.4084	19.6295	7.80112	13.3952	8.60619	9.74906	8.61931
10.4151	18.7113	7.76631	12.7281	8.60113	9.5579	8.6394
10.4218	17.7419	7.73126	12.1275	8.59797	9.39035	8.66264
10.4284	16.7529	7.69669	11.5936	8.59648	9.24557	8.68893
10.4351	15.7723	7.66301	11.1245	8.59636	9.12213	8.71795
10.4418	14.8234	7.63053	10.717	8.59743	9.01854	8.74972
10.4484	13.9245	7.59935	10.3674	8.59976	8.93307	8.78388
10.4551	13.0886	7.56943	10.0706	8.60328	8.86411	8.82006
10.4618	12.3243	7.54082	9.82124	8.60822	8.80992	8.85761
10.4684	11.6358	7.51346	9.61363	8.6146	8.76898	8.89569
10.4751	11.0236	7.48742	9.44233	8.62235	8.73965	8.93372
10.4818	10.4858	7.46262	9.3025	8.63147	8.72081	8.97115
10.4884	10.0182	7.43914	9.18984	8.6419	8.71128	9.00787
10.4951	9.61578	7.41714	9.10062	8.65334	8.71009	9.04393
10.5018	9.27246	7.39676	9.03148	8.66574	8.71646	9.07934
10.5084	8.98206	7.37798	8.97932	8.67879	8.72993	9.11432
10.5151	8.73834	7.36105	8.94177	8.6922	8.75002	9.14896
10.5218	8.53538	7.34597	8.91685	8.70568	8.77601	9.18323
10.5284	8.36778	7.3328	8.90291	8.71915	8.8073	9.21702
10.5351	8.23045	7.3216	8.89832	8.73244	8.84295	9.25005
10.5418	8.11905	7.31242	8.90166	8.74549	8.88193	9.28217
10.5484	8.02958	7.30526	8.91143	8.75837	8.92323	9.31311
10.5551	7.95871	7.30008	8.92657	8.77112	8.96609	9.34279
10.5618	7.90364	7.29692	8.9463	8.7837	9.00978	9.37122
10.5684	7.86185	7.29573	8.96996	8.79633	9.05359	9.39852
10.5751	7.83151	7.29638	8.99684	8.80927	9.09674	9.42475
10.5818	7.81077	7.29889	9.02611	8.82286	9.13835	9.4499
10.5884	7.79831	7.30324	9.05681	8.83728	9.17757	9.4741
10.5951	7.79277	7.30956	9.0878	8.8526	9.21357	9.4974
10.6018	7.79289	7.31796	9.11832	8.86881	9.24587	9.52017
10.6084	7.79766	7.32851	9.14788	8.88598	9.27424	9.54276
10.6151	7.80588	7.34127	9.17631	8.9041	9.2991	9.56553
10.6218	7.81655	7.35629	9.20355	8.92347	9.3208	9.5886
10.6284	7.82877	7.37363	9.22984	8.94421	9.34011	9.61191
10.6351	7.84165	7.39318	9.25541	8.96645	9.35763	9.63545
10.6418	7.8544	7.41494	9.28056	8.99011	9.37402	9.65905
10.6484	7.86638	7.43872	9.30584	9.01514	9.39017	9.68277
10.6551	7.87717	7.46411	9.33158	9.04143	9.40669	9.70662
10.6618	7.88635	7.49099	9.35858	9.06867	9.42427	9.73052
10.6684	7.89386	7.51913	9.38749	9.0965	9.44346	9.7543
10.6751	7.89964	7.54833	9.41873	9.12476	9.4645	9.77778
10.6818	7.90376	7.57861	9.45282	9.15295	9.48745	9.80073
10.6884	7.90662	7.6099	9.48995	9.1809	9.51201	9.8232
10.6951	7.90846	7.64233	9.52989	9.2082	9.538	9.84514
10.7018	7.90989	7.67583	9.57209	9.23467	9.56505	9.86677
10.7084	7.9115	7.71052	9.61584	9.26006	9.59289	9.88823
10.7151	7.91389	7.74652	9.66006	9.28414	9.62114	9.90951
10.7218	7.9177	7.78389	9.70375	9.30679	9.64958	9.93061
10.7284	7.92342	7.82275	9.74619	9.32789	9.67777	9.95153
10.7351	7.93141	7.8631	9.78679	9.34756	9.70554	9.97233
10.7418	7.94214	7.90495	9.82505	9.36609	9.73284	9.99302
10.7484	7.95561	7.94816	9.86046	9.38398	9.75972	10.0139
10.7551	7.972	7.9928	9.89276	9.4015	9.78613	10.0349
10.7618	7.9912	8.03882	9.92155	9.41902	9.812	10.0561
10.7684	8.01301	8.08615	9.94694	9.4369	9.83727	10.0774
10.7751	8.03721	8.13478	9.96923	9.45556	9.86183	10.0985
10.7818	8.06355	8.18461	9.98902	9.47523	9.88567	10.1194
10.7884	8.09187	8.23563	10.0071	9.49615	9.90892	10.1404
10.7951	8.12191	8.28767	10.0242	9.51827	9.93174	10.1615
10.8018	8.15368	8.34066	10.0414	9.54163	9.95433	10.1829
10.8084	8.18688	8.39442	10.0592	9.56619	9.9768	10.2047
10.8151	8.22157	8.4489	10.0783	9.59188	9.99922	10.2269
10.8218	8.25763	8.50391	10.0988	9.61864	10.0218	10.2491
10.8284	8.29506	8.55929	10.1207	9.64654	10.0446	10.2719
10.8351	8.33386	8.61466	10.1441	9.67544	10.0679	10.2953
10.8418	8.3741	8.66962	10.1686	9.70554	10.0918	10.3195
10.8484	8.41552	8.72374	10.1944	9.7369	10.1164	10.3446
10.8551	8.45808	8.77637	10.2214	9.76974	10.1414	10.3709
10.8618	8.50141	8.82703	10.2494	9.80413	10.1668	10.3984
10.8684	8.54522	8.87507	10.2785	9.84031	10.1924	10.4276
10.8751	8.58927	8.92013	10.3083	9.87852	10.218	10.4587
10.8818	8.63308	8.96186	10.3387	9.91881	10.2436	10.4918
10.8884	8.67641	8.99994	10.3695	9.96143	10.2693	10.5268
10.8951	8.71891	9.03445	10.4008	10.0061	10.2949	10.5632
10.9018	8.76039	9.06551	10.4326	10.0525	10.3205	10.6006
10.9084	8.80081	9.09358	10.465	10.1	10.3458	10.6387
10.9151	8.8402	9.11903	10.498	10.1479	10.3708	10.677
10.9218	8.87883	9.14246	10.5315	10.1956	10.3951	10.7154
10.9284	8.91674	9.16433	10.5657	10.2424	10.4188	10.7531
10.9351	8.95429	9.18502	10.6001	10.2878	10.4415	10.7894
10.9418	8.99154	9.20498	10.6345	10.3313	10.4635	10.8235
10.9484	9.02867	9.22453	10.6685	10.3723	10.4844	10.8547
10.9551	9.06575	9.24391	10.7017	10.4104	10.5043	10.8826
10.9618	9.10276	9.26328	10.7337	10.4455	10.5231	10.9069
10.9684	9.13954	9.28283	10.7645	10.4774	10.5407	10.9274
10.9751	9.17596	9.30256	10.7939	10.5064	10.5571	10.9443
10.9818	9.21184	9.32229	10.8215	10.5329	10.5723	10.9574
10.9884	9.24695	9.34207	10.847	10.5571	10.586	10.9672
10.9951	9.2811	9.36157	10.8702	10.5798	10.5984	10.9741
11.0018	9.31406	9.38058	10.8907	10.6012	10.6095	10.9786
11.0084	9.34559	9.3987	10.9084	10.6218	10.6193	10.9813
11.0151	9.37545	9.41569	10.9233	10.6418	10.628	10.9825
11.0218	9.40347	9.43112	10.9351	10.6615	10.6354	10.9828
11.0284	9.42939	9.44483	10.9437	10.681	10.6412	10.9825
11.0351	9.45312	9.45681	10.949	10.7004	10.6448	10.982
11.0418	9.47428	9.46712	10.9512	10.7192	10.6463	10.9817
11.0484	9.49287	9.47612	10.9505	10.7372	10.6456	10.982
11.0551	9.50873	9.48417	10.947	10.7538	10.6426	10.9833
11.0618	9.52172	9.49168	10.941	10.7686	10.6375	10.9857
11.0684	9.5318	9.49913	10.9325	10.7813	10.6298	10.9894
11.0751	9.53907	9.50664	10.9217	10.7917	10.6196	10.9942
11.0818	9.5436	9.51433	10.9086	10.7998	10.6069	10.9997
11.0884	9.54556	9.52214	10.8935	10.8056	10.5923	11.0058
11.0951	9.54509	9.52983	10.8771	10.8092	10.5761	11.0123
11.1018	9.54252	9.53716	10.8599	10.8113	10.5587	11.0193
11.1084	9.53805	9.54372	10.8422	10.8119	10.5404	11.0269
11.1151	9.53203	9.54926	10.8244	10.8113	10.5215	11.035
11.1218	9.52464	9.55343	10.8068	10.8098	10.5023	11.0435
11.1284	9.5163	9.55623	10.7892	10.8074	10.4834	11.0524
11.1351	9.50718	9.55784	10.7719	10.8042	10.4652	11.0616
11.1418	9.49752	9.55838	10.7547	10.8005	10.448	11.0711
11.1484	9.48733	9.55814	10.7377	10.7964	10.4322	11.0812
11.1551	9.47684	9.55737	10.7206	10.7918	10.418	11.0918
11.1618	9.46593	9.55623	10.7036	10.787	10.4058	11.103
11.1684	9.45473	9.5548	10.6867	10.782	10.3955	11.1145
11.1751	9.4431	9.55325	10.6697	10.7766	10.3869	11.1261
11.1818	9.43112	9.55158	10.6527	10.7707	10.3797	11.1375
11.1884	9.41873	9.54974	10.6354	10.7641	10.3731	11.1489
11.1951	9.40597	9.54753	10.618	10.7563	10.3665	11.1599
11.2018	9.39292	9.54485	10.6008	10.7471	10.3594	11.1706
11.2084	9.37969	9.54151	10.5841	10.7364	10.3515	11.1807
11.2151	9.36651	9.53752	10.5683	10.724	10.343	11.1902
11.2218	9.35352	9.53263	10.5534	10.7098	10.3337	11.1988
11.2284	9.34082	9.52691	10.5395	10.6941	10.3239	11.2063
11.2351	9.32866	9.52029	10.5264	10.6769	10.3138	11.2125
11.2418	9.31704	9.51278	10.5138	10.6581	10.3035	11.2174
11.2484	9.30613	9.50438	10.502	10.6378	10.2933	11.2207
11.2551	9.29588	9.49514	10.4912	10.6158	10.2836	11.2224
11.2618	9.28628	9.48501	10.4815	10.5922	10.275	11.2224
11.2684	9.27728	9.47422	10.4728	10.5677	10.2678	11.2206
11.2751	9.26876	9.46271	10.465	10.543	10.2627	11.2167
11.2818	9.26071	9.45073	10.4576	10.5189	10.2599	11.2106
11.2884	9.25296	9.43828	10.4505	10.4963	10.259	11.2022
11.2951	9.24545	9.4254	10.4442	10.4755	10.2601	11.1915
11.3018	9.23812	9.41217	10.4386	10.4571	10.2627	11.1784
11.3084	9.23079	9.39852	10.4342	10.4412	10.2663	11.1631
11.3151	9.2234	9.38451	10.4307	10.4278	10.2705	11.1458
11.3218	9.21601	9.37009	10.4281	10.4169	10.2747	11.1269
11.3284	9.20862	9.35519	10.4262	10.4081	10.2783	11.1072
11.3351	9.20117	9.33975	10.4247	10.4008	10.2809	11.0876
11.3418	9.19372	9.32354	10.424	10.3941	10.2822	11.0688
11.3484	9.18633	9.30655	10.4235	10.3868	10.282	11.0518
11.3551	9.17894	9.28861	10.4234	10.3778	10.2803	11.037
11.3618	9.17155	9.26966	10.423	10.3666	10.2766	11.0248
11.3684	9.16404	9.24975	10.4221	10.353	10.2708	11.0154
11.3751	9.15641	9.229	10.4207	10.3372	10.2627	11.0084
11.3818	9.1483	9.20737	10.4191	10.3198	10.2528	11.004
11.3884	9.13954	9.18514	10.4175	10.3018	10.2415	11.0018
11.3951	9.12982	9.16243	10.4157	10.2843	10.2291	11.0014
11.4018	9.11885	9.13936	10.4138	10.2686	10.216	11.0024
11.4084	9.10652	9.11611	10.4113	10.2561	10.2025	11.0043
11.4151	9.09257	9.09269	10.408	10.2482	10.1887	11.0067
11.4218	9.07695	9.06903	10.4039	10.2463	10.1749	11.0089
11.4284	9.05955	9.045	10.3992	10.2515	10.1616	11.0105
11.4351	9.04036	9.02057	10.3941	10.2646	10.1489	11.0113
11.4418	9.01943	8.99541	10.3887	10.2858	10.1373	11.0114
11.4484	8.99684	8.96949	10.3829	10.3149	10.1266	11.011
11.4551	8.97259	8.94272	10.3765	10.3505	10.117	11.0102
11.4618	8.9469	8.91519	10.3689	10.3907	10.1083	11.0083
11.4684	8.91984	8.88699	10.3605	10.4329	10.1003	11.0047
11.4751	8.89146	8.85838	10.3512	10.4743	10.0927	10.9982
11.4818	8.8619	8.82965	10.3415	10.5121	10.0854	10.9877
11.4884	8.83126	8.8011	10.3316	10.5438	10.0781	10.9724
11.4951	8.79973	8.77309	10.3218	10.5676	10.0706	10.9521
11.5018	8.76743	8.74597	10.3126	10.5824	10.0626	10.9266
11.5084	8.73458	8.71998	10.3043	10.5876	10.0541	10.8969
11.5151	8.7015	8.6953	10.2972	10.5833	10.0446	10.864
11.5218	8.6683	8.672	10.2913	10.5705	10.0337	10.8293
11.5284	8.63534	8.65001	10.2866	10.5507	10.0214	10.7946
11.5351	8.6028	8.62914	10.2831	10.5256	10.0076	10.7611
11.5418	8.57103	8.60918	10.2812	10.4974	9.9926	10.7302
11.5484	8.54015	8.58975	10.281	10.4681	9.9768	10.7028
11.5551	8.51047	8.57055	10.2828	10.4398	9.96053	10.6802
11.5618	8.4821	8.55118	10.2866	10.414	9.94372	10.6631
11.5684	8.4551	8.53133	10.2922	10.3922	9.92632	10.6521
11.5751	8.42953	8.51071	10.2993	10.3753	9.9082	10.6478
11.5818	8.40521	8.48913	10.3069	10.3636	9.88936	10.6505
11.5884	8.38208	8.4666	10.3145	10.3574	9.86999	10.6603
11.5951	8.35997	8.44306	10.3215	10.3569	9.85003	10.6772
11.6018	8.33869	8.41856	10.3273	10.362	9.8294	10.7013
11.6084	8.31801	8.39317	10.3319	10.3726	9.80776	10.7324
11.6151	8.29756	8.36706	10.335	10.3885	9.78494	10.7706
11.6218	8.277	8.34018	10.3361	10.4091	9.7608	10.8161
11.6284	8.25578	8.31276	10.3348	10.4345	9.73558	10.8687
11.6351	8.23343	8.28493	10.3308	10.4647	9.7096	10.9283
11.6418	8.20947	8.25691	10.3237	10.5005	9.68295	10.9947
11.6484	8.18342	8.22884	10.3137	10.5432	9.65583	11.0673
11.6551	8.15487	8.20112	10.3011	10.5948	9.62812	11.1464
11.6618	8.12352	8.17412	10.2861	10.6586	9.59975	11.2327
11.6684	8.0893	8.14837	10.2695	10.7388	9.57072	11.3277
11.6751	8.05229	8.12447	10.2516	10.8423	9.54115	11.4337
11.6818	8.01271	8.10301	10.2326	10.9776	9.51117	11.5533
11.6884	7.97117	8.08442	10.2125	11.1563	9.48131	11.6894
11.6951	7.92825	8.0691	10.1916	11.3918	9.45181	11.8445
11.7018	7.88474	8.05753	10.1699	11.6997	9.42302	12.0203
11.7084	7.84129	8.04991	10.1477	12.0962	9.39512	12.2183
11.7151	7.79867	8.04645	10.1252	12.5961	9.36848	12.4401
11.7218	7.75731	8.04728	10.1023	13.2107	9.34321	12.6889
11.7284	7.71773	8.05247	10.0789	13.945	9.31948	12.9715
11.7351	7.68018	8.06212	10.0547	14.7952	9.29749	13.3004
11.7418	7.64489	8.07643	10.0294	15.7465	9.27711	13.6962
11.7484	7.61193	8.0958	10.0031	16.7744	9.25827	14.1892
11.7551	7.58117	8.12083	9.97609	17.8457	9.24051	14.8204
11.7618	7.55239	8.15254	9.94861	18.9246	9.22364	15.6405
11.7684	7.5255	8.19242	9.92078	19.9779	9.20707	16.7077
11.7751	7.50017	8.24302	9.89234	20.9824	9.19056	18.0827
11.7818	7.47621	8.30811	9.8629	21.9314	9.17369	19.8233
11.7884	7.45326	8.39371	9.83197	22.8385	9.15623	21.9758
11.7951	7.43115	8.50838	9.79942	23.7398	9.13817	24.5677
11.8018	7.40945	8.66401	9.76533	24.6916	9.11963	27.6004
11.8084	7.38776	8.87626	9.7298	25.7648	9.10074	31.0444
11.8151	7.36594	9.16469	9.69332	27.0359	9.08172	34.8379
11.8218	7.34371	9.55272	9.65613	28.5766	9.06259	38.8895
11.8284	7.321	10.0666	9.61858	30.4412	9.04351	43.084
11.8351	7.29787	10.7338	9.58097	32.6579	9.02444	47.2905
11.8418	7.27439	11.5811	9.54348	35.2231	9.00567	51.3712
11.8484	7.25067	12.6312	9.50646	38.1044	8.98731	55.1908
11.8551	7.227	13.8997	9.46999	41.2547	8.96972	58.6263
11.8618	7.20364	15.3921	9.43416	44.642	8.95315	61.5771
11.8684	7.18099	17.1005	9.39918	48.2993	8.93772	63.9783
11.8751	7.15935	19.0023	9.36502	52.3968	8.92377	65.8154
11.8818	7.13903	21.0589	9.33182	57.3379	8.91137	67.147
11.8884	7.12019	23.2163	9.29969	63.8655	8.90052	68.1381
11.8951	7.10297	25.4078	9.26876	73.162	8.89105	69.1171
11.9018	7.08741	27.5577	9.23914	86.9039	8.88264	70.668
11.9084	7.07352	29.5859	9.21065	107.224	8.87519	73.7685
11.9151	7.06136	31.4139	9.18341	136.54	8.86863	79.9607
11.9218	7.05075	32.9703	9.1573	177.244	8.86303	91.5101
11.9284	7.04145	34.1964	9.13274	231.284	8.85838	111.474
11.9351	7.03341	35.0498	9.10997	299.702	8.85481	143.592
11.9418	7.02632	35.5073	9.08959	382.24	8.85212	191.922
11.9484	7.02006	35.5658	9.07195	477.103	8.85004	260.215
11.9551	7.01457	35.2416	9.0574	580.959	8.84825	351.121
11.9618	7.00962	34.5679	9.04644	689.183	8.84634	465.422
11.9684	7.00521	33.5912	9.03904	796.314	8.84396	601.515
11.9751	7.00128	32.3675	9.03523	896.652	8.84098	755.3
11.9818	6.99765	30.9569	9.03428	984.848	8.83752	920.533
11.9884	6.99437	29.4205	9.03541	1056.42	8.83365	1089.52
11.9951	6.99145	27.8159	9.03744	1108.11	8.82941	1253.99
12.0018	6.98882	26.1951	9.03922	1138.1	8.82483	1405.89
12.0084	6.98662	24.6022	9.03982	1145.99	8.81988	1538.15
12.0151	6.98495	23.0727	9.03851	1132.75	8.81463	1645.15
12.0218	6.98376	21.6336	9.03481	1100.47	8.80945	1723.03
12.0284	6.98328	20.3039	9.02832	1052.08	8.80468	1769.84
12.0351	6.98358	19.0955	9.01884	990.986	8.80086	1785.48
12.0418	6.98477	18.0154	9.00656	920.783	8.79818	1771.52
12.0484	6.98686	17.0667	8.99196	844.951	8.79681	1730.75
12.0551	6.98984	16.2502	8.97574	766.66	8.79663	1666.92
12.0618	6.99365	15.5662	8.95912	688.649	8.79753	1584.26
12.0684	6.99806	15.0157	8.9429	613.159	8.79931	1487.21
12.0751	7.00289	14.6016	8.92788	541.893	8.80194	1380.15
12.0818	7.00784	14.3297	8.91429	476.024	8.80539	1267.23
12.0884	7.01278	14.2086	8.90225	416.226	8.80951	1152.2
12.0951	7.01731	14.25	8.89182	362.745	8.81404	1038.26
12.1018	7.02137	14.4678	8.8833	315.499	8.8188	928.007
12.1084	7.02482	14.876	8.87692	274.178	8.82363	823.386
12.1151	7.02763	15.4877	8.87293	238.332	8.82846	725.765
12.1218	7.02983	16.3118	8.87138	207.435	8.83323	636.005
12.1284	7.03162	17.3511	8.87197	180.927	8.838	554.552
12.1351	7.03323	18.5988	8.87466	158.242	8.84265	481.521
12.1418	7.03484	20.0375	8.8793	138.832	8.8473	416.747
12.1484	7.03675	21.6368	8.88586	122.186	8.85212	359.838
12.1551	7.03925	23.3544	8.89414	107.856	8.85761	310.226
12.1618	7.04265	25.1368	8.90398	95.4605	8.86411	267.235
12.1684	7.04712	26.9225	8.91495	84.6953	8.87191	230.142
12.1751	7.05296	28.6464	8.92669	75.3223	8.88145	198.245
12.1818	7.06023	30.2448	8.93897	67.1584	8.89301	170.89
12.1884	7.06905	31.6626	8.95196	60.0616	8.90708	147.494
12.1951	7.07948	32.8595	8.96585	53.9192	8.92389	127.534
12.2018	7.09146	33.8196	8.98093	48.6411	8.94344	110.543
12.2084	7.10505	34.561	8.99744	44.1555	8.96501	96.1013
12.2151	7.12013	35.1513	9.01556	40.4089	8.98796	83.8332
12.2218	7.13658	35.728	9.03535	37.3678	9.01157	73.4109
12.2284	7.15429	36.5283	9.05669	35.0242	9.03523	64.5549
12.2351	7.17318	37.9274	9.0794	33.4078	9.0586	57.0322
12.2418	7.19309	40.4844	9.10342	32.6072	9.0813	50.6508
12.2484	7.21383	44.9881	9.12857	32.8059	9.10282	45.2521
12.2551	7.23523	52.4931	9.15468	34.3287	9.12297	40.7029
12.2618	7.2571	64.3344	9.18162	37.6962	9.14151	36.8911
12.2684	7.27922	82.1068	9.20922	43.673	9.15855	33.7225
12.2751	7.30145	107.6	9.23717	53.2903	9.17441	31.1194
12.2818	7.32368	142.685	9.2653	67.8165	9.18943	29.0195
12.2884	7.3458	189.153	9.29362	88.6577	9.20397	27.3738
12.2951	7.36779	248.515	9.32199	117.183	9.21833	26.1426
12.3018	7.38978	321.786	9.35036	154.488	9.23282	25.2917
12.3084	7.41178	409.281	9.37903	201.128	9.24796	24.7881
12.3151	7.43413	510.444	9.40818	256.874	9.26399	24.5961
12.3218	7.45696	623.746	9.43816	320.553	9.2814	24.6751
12.3284	7.48056	746.68	9.46933	390.025	9.30047	24.9777
12.3351	7.50524	875.842	9.50199	462.305	9.32133	25.4494
12.3418	7.53105	1007.12	9.53633	533.848	9.34422	26.0291
12.3484	7.55823	1135.94	9.57245	600.913	9.36925	26.6512
12.3551	7.58678	1257.59	9.61024	659.942	9.39655	27.2496
12.3618	7.6167	1367.56	9.64963	707.914	9.4263	27.7621
12.3684	7.64787	1461.81	9.6904	742.586	9.45872	28.1346
12.3751	7.68006	1537.07	9.73249	762.657	9.49401	28.3257
12.3818	7.71296	1591.04	9.77552	767.804	9.53233	28.3083
12.3884	7.74628	1622.43	9.81915	758.636	9.57388	28.0718
12.3951	7.77954	1631.03	9.86314	736.559	9.61876	27.6219
12.4018	7.81256	1617.62	9.90707	703.567	9.66728	26.979
12.4084	7.84481	1583.81	9.95064	662.004	9.71949	26.1759
12.4151	7.87616	1531.9	9.99373	614.326	9.77516	25.2541
12.4218	7.9062	1464.67	10.0362	562.906	9.83393	24.2588
12.4284	7.93487	1385.17	10.0778	509.892	9.89515	23.236
12.4351	7.96217	1296.52	10.1188	457.125	9.95827	22.2281
12.4418	7.98815	1201.8	10.1597	406.108	10.0229	21.2721
12.4484	8.01301	1103.84	10.2009	357.982	10.0889	20.3975
12.4551	8.03703	1005.23	10.2434	313.52	10.1559	19.6254
12.4618	8.06063	908.136	10.2878	273.153	10.2236	18.9673
12.4684	8.08424	814.382	10.335	237.024	10.2915	18.4252
12.4751	8.10814	725.373	10.3862	205.055	10.3588	17.9924
12.4818	8.13282	642.132	10.443	177.033	10.4251	17.6548
12.4884	8.15856	565.329	10.5076	152.665	10.4904	17.3932
12.4951	8.18539	495.323	10.5823	131.623	10.5558	17.1855
12.5018	8.21334	432.206	10.6697	113.559	10.6241	17.0091
12.5084	8.24219	375.856	10.7727	98.1236	10.7004	16.8435
12.5151	8.27163	325.986	10.8942	84.9755	10.7923	16.6711
12.5218	8.3012	282.191	11.0371	73.7947	10.9112	16.4792
12.5284	8.33034	243.986	11.2048	64.2927	11.0722	16.2596
12.5351	8.35848	210.849	11.4015	56.2198	11.2948	16.0093
12.5418	8.38488	182.241	11.6335	49.3656	11.6049	15.73
12.5484	8.40902	157.637	11.9127	43.555	12.0385	15.4265
12.5551	8.43042	136.537	12.2607	38.6406	12.6544	15.1067
12.5618	8.44872	118.481	12.7184	34.4976	13.563	14.7793
12.5684	8.4638	103.051	13.3601	31.0186	14.989	14.4534
12.5751	8.47566	89.8775	14.3135	28.1125	17.3861	14.1376
12.5818	8.4846	78.6355	15.7874	25.7035	21.6115	13.8397
12.5884	8.49098	69.0458	18.0991	23.7313	29.1289	13.5661
12.5951	8.49539	60.87	21.6963	22.1502	42.1572	13.3222
12.6018	8.49855	53.907	27.1581	20.9273	63.6467	13.1125
12.6084	8.50117	47.988	35.1651	20.0395	96.981	12.9408
12.6151	8.50403	42.9721	46.4259	19.4712	145.385	12.8104
12.6218	8.50785	38.7421	61.5662	19.2111	211.154	12.7243
12.6284	8.51333	35.2002	80.9937	19.2481	294.948	12.6856
12.6351	8.52096	32.2644	104.769	19.5685	395.375	12.6979
12.6418	8.53127	29.8652	132.511	20.1512	509.033	12.7668
12.6484	8.54456	27.9428	163.365	20.9644	630.962	12.9009
12.6551	8.56113	26.4442	196.042	21.9633	755.382	13.1142
12.6618	8.5811	25.3208	228.936	23.0896	876.452	13.4273
12.6684	8.60465	24.5267	260.286	24.2741	988.903	13.8704
12.6751	8.63177	24.0165	288.378	25.4408	1088.45	14.4837
12.6818	8.66252	23.7448	311.719	26.5132	1171.97	15.318
12.6884	8.69668	23.6653	329.182	27.4206	1237.57	16.4322
12.6951	8.73405	23.7315	340.088	28.1055	1284.45	17.8868
12.7018	8.77428	23.8968	344.22	28.5277	1312.79	19.736
12.7084	8.8169	24.1158	341.793	28.668	1323.54	22.0156
12.7151	8.86142	24.3459	333.389	28.5284	1318.18	24.7308
12.7218	8.90738	24.549	319.865	28.13	1298.55	27.8459
12.7284	8.95399	24.6928	302.257	27.5081	1266.59	31.2796
12.7351	9.00066	24.7527	281.671	26.7075	1224.27	34.9048
12.7418	9.04685	24.7123	259.194	25.7775	1173.49	38.5575
12.7484	9.09227	24.5637	235.815	24.7663	1115.99	42.0502
12.7551	9.13703	24.3072	212.384	23.7179	1053.44	45.1897
12.7618	9.18174	23.9506	189.584	22.669	987.335	47.7971
12.7684	9.22787	23.5074	167.943	21.6477	919.021	49.7259
12.7751	9.27836	22.9952	147.836	20.6729	849.7	50.8775
12.7818	9.3379	22.4341	129.502	19.7556	780.435	51.2102
12.7884	9.41396	21.844	113.056	18.9004	712.179	50.7396
12.7951	9.5185	21.243	98.5116	18.1077	645.79	49.5334
12.8018	9.67151	20.6465	85.8047	17.3754	582.038	47.699
12.8084	9.90832	20.0654	74.824	16.7004	521.584	45.3696
12.8151	10.2939	19.5068	65.439	16.08	464.944	42.6895
12.8218	10.9475	18.9735	57.5202	15.5114	412.473	39.8017
12.8284	12.0796	18.4649	50.9536	14.9927	364.363	36.8371
12.8351	14.0408	17.9774	45.6594	14.522	320.663	33.9074
12.8418	17.3752	17.5059	41.6267	14.0976	281.312	31.1001
12.8484	22.8688	17.0449	38.986	13.718	246.17	28.4774
12.8551	31.5776	16.5892	38.1356	13.3817	215.035	26.0778
12.8618	44.8216	16.1349	39.9268	13.0873	187.656	23.9199
12.8684	64.1354	15.6801	45.8676	12.8331	163.742	22.0072
12.8751	91.1699	15.2249	58.2496	12.6167	142.969	20.3329
12.8818	127.549	14.7712	80.0719	12.4363	125.007	18.8831
12.8884	174.691	14.3224	114.671	12.2902	109.535	17.6407
12.8951	233.613	13.8833	165.079	12.1787	96.266	16.5862
12.9018	304.746	13.4597	233.258	12.1048	84.9637	15.7009
12.9084	387.787	13.0579	319.446	12.0764	75.4553	14.9679
12.9151	481.618	12.6851	421.833	12.1087	67.6418	14.3753
12.9218	584.311	12.3494	536.665	12.2274	61.5121	13.9186
12.9284	693.213	12.0606	658.74	12.4717	57.16	13.6019
12.9351	805.123	11.8313	782.126	12.8989	54.7996	13.4399
12.9418	916.515	11.6787	900.927	13.5854	54.7676	13.4581
12.9484	1023.79	11.6257	1009.92	14.6259	57.5031	13.6932
12.9551	1123.55	11.7033	1104.96	16.1278	63.4934	14.191
12.9618	1212.78	11.9513	1183.2	18.2003	73.1871	15.0021
12.9684	1289.07	12.4193	1243.05	20.9379	86.8855	16.1756
12.9751	1350.7	13.1658	1284.03	24.4016	104.634	17.7491
12.9818	1396.65	14.2559	1306.59	28.599	126.138	19.7379
12.9884	1426.63	15.7576	1311.88	33.4698	150.725	22.1257
12.9951	1440.91	17.7348	1301.51	38.8775	177.365	24.8573
13.0018	1440.3	20.2411	1277.34	44.6116	204.743	27.8373
13.0084	1425.96	23.31	1241.38	50.4005	231.383	30.9339
13.0151	1399.31	26.9471	1195.59	55.9354	255.798	33.9886
13.0218	1361.88	31.1229	1141.84	60.901	276.64	36.8309
13.0284	1315.3	35.7675	1081.88	65.0101	292.83	39.295
13.0351	1261.14	40.7696	1017.3	68.035	303.642	41.2373
13.0418	1200.94	45.979	949.606	69.8304	308.736	42.5516
13.0484	1136.14	51.2136	880.17	70.3434	308.149	43.1792
13.0551	1068.07	56.2704	810.24	69.6116	302.245	43.1127
13.0618	997.95	60.9394	740.916	67.7507	291.652	42.3926
13.0684	926.885	65.0194	673.142	64.9355	277.182	41.0988
13.0751	855.872	68.333	607.713	61.3778	259.75	39.3385
13.0818	785.797	70.7402	545.297	57.3043	240.295	37.2335
13.0884	717.435	72.1486	486.446	52.9348	219.709	34.9082
13.0951	651.453	72.5188	431.603	48.4665	198.788	32.4791
13.1018	588.409	71.866	381.078	44.0633	178.203	30.0471
13.1084	528.752	70.2556	335.034	39.8511	158.486	27.6933
13.1151	472.823	67.7957	293.491	35.919	140.033	25.4769
13.1218	420.859	64.6266	256.337	32.3222	123.108	23.4371
13.1284	372.997	60.9079	223.366	29.0884	107.861	21.5951
13.1351	329.282	56.8067	194.315	26.2231	94.3371	19.9584
13.1418	289.672	52.4861	168.884	23.7148	82.5009	18.5236
13.1484	254.057	48.0956	146.76	21.5409	72.2511	17.2794
13.1551	222.262	43.7648	127.618	19.6713	63.4459	16.2098
13.1618	194.067	39.599	111.132	18.0728	55.9235	15.2963
13.1684	169.221	35.6776	96.981	16.7123	49.5191	14.5193
13.1751	147.449	32.0551	84.8596	15.5584	44.0759	13.8602
13.1818	128.467	28.7631	74.4894	14.5831	39.4503	13.3021
13.1884	111.994	25.8141	65.6275	13.7618	35.5139	12.8301
13.1951	97.755	23.2052	58.0682	13.0727	32.1543	12.4316
13.2018	85.4936	20.9221	51.6391	12.4967	29.2763	12.0959
13.2084	74.9712	18.9428	46.194	12.0165	26.8013	11.8141
13.2151	65.9719	17.2408	41.6071	11.6175	24.6674	11.578
13.2218	58.3025	15.7874	37.7676	11.2867	22.826	11.3809
13.2284	51.7924	14.5537	34.5769	11.0131	21.2401	11.2163
13.2351	46.2923	13.512	31.9485	10.7873	19.8806	11.0787
13.2418	41.6717	12.6364	29.8063	10.601	18.7255	10.963
13.2484	37.8179	11.9036	28.0851	10.4468	17.7584	10.865
13.2551	34.6338	11.2928	26.7289	10.3182	16.9694	10.7809
13.2618	32.0365	10.7856	25.6909	10.2098	16.3563	10.7073
13.2684	29.9561	10.3658	24.9339	10.1165	15.9264	10.6413
13.2751	28.3349	10.0195	24.4322	10.034	15.6965	10.5805
13.2818	27.1264	9.73451	24.1724	9.95874	15.6937	10.5227
13.2884	26.2948	9.50021	24.1534	9.88817	15.9519	10.4665
13.2951	25.8138	9.30756	24.3844	9.82046	16.508	10.4109
13.3018	25.6649	9.14848	24.8795	9.75466	17.3952	10.3555
13.3084	25.8356	9.01592	25.6517	9.6904	18.6346	10.3002
[truncated: 2,503 more rows]

## Sheet: SDC2
Time (min)	A280
			EXTL3	EXTL3	CSGALNACT2	CSGALNACT2
	Tetra-SDC2	TetraP-SDC2	Tetra-SDC2	TetraP-SDC2	Tetra-SDC2	TetraP-SDC2
0.001767	0.0013113	-0.0041127	-0.00197	0.017822	0.025094	0.016093
0.008433	0.00101328	-0.0039935	-0.00197	0.018597	0.025332	0.015497
0.0151	0.00077486	-0.0039339	-0.00191	0.019431	0.02557	0.01502
0.021767	0.00065565	-0.0039935	-0.00185	0.020087	0.02563	0.014782
0.028433	0.00053644	-0.0040531	-0.00185	0.020444	0.02557	0.014842
0.0351	0.00059605	-0.0041127	-0.00179	0.020385	0.025511	0.015199
0.041767	0.00077486	-0.0041723	-0.00161	0.019968	0.025332	0.015736
0.048433	0.00101328	-0.0042319	-0.00113	0.019491	0.025213	0.016391
0.0551	0.00137091	-0.0042319	-0.00042	0.019193	0.025034	0.016928
0.061767	0.00178814	-0.0041723	0.000358	0.019312	0.025034	0.017405
0.068433	0.00226498	-0.0040531	0.000894	0.019729	0.025153	0.017881
0.0751	0.00280142	-0.0039339	0.001013	0.020444	0.025451	0.018358
0.081767	0.00327826	-0.0038743	0.000715	0.02116	0.025809	0.018716
0.088433	0.00375509	-0.0038147	0.000119	0.021815	0.026107	0.018775
0.0951	0.00411272	-0.0038147	-0.00042	0.022173	0.026166	0.018537
0.101767	0.00435114	-0.0038743	-0.00077	0.022233	0.026107	0.018179
0.108433	0.00447035	-0.0039935	-0.00095	0.022113	0.026166	0.017822
0.1151	0.00441074	-0.0041723	-0.00089	0.021935	0.026405	0.017703
0.121767	0.00423193	-0.0044107	-0.00066	0.021815	0.026882	0.017881
0.128433	0.00393391	-0.0046492	-0.00018	0.021756	0.027478	0.01812
0.1351	0.00351667	-0.0048876	0.000358	0.021696	0.027955	0.018239
0.141767	0.00303984	-0.0050664	0.000954	0.021577	0.028431	0.01806
0.148433	0.002563	-0.0052452	0.001311	0.021338	0.028729	0.017703
0.1551	0.00214577	-0.0053644	0.00149	0.02104	0.028908	0.017345
0.161767	0.00172853	-0.005424	0.00155	0.020921	0.028908	0.016987
0.168433	0.00149012	-0.0054836	0.00155	0.020862	0.02861	0.016749
0.1751	0.00137091	-0.0055432	0.001431	0.020921	0.028014	0.01657
0.181767	0.00137091	-0.0056028	0.001013	0.020862	0.027239	0.01651
0.188433	0.00154972	-0.005722	0.000298	0.020385	0.026405	0.016391
0.1951	0.00184774	-0.0057817	-0.00089	0.019431	0.02569	0.016034
0.201767	0.00220537	-0.0059009	-0.00232	0.018001	0.025213	0.015199
0.208433	0.0026226	-0.0059605	-0.00381	0.016212	0.024796	0.013888
0.2151	0.00303984	-0.0059605	-0.00519	0.014246	0.024199	0.01204
0.221767	0.00333786	-0.0059009	-0.00644	0.012457	0.023246	0.010014
0.228433	0.00363588	-0.0057817	-0.00751	0.011027	0.021815	0.008166
0.2351	0.00375509	-0.0056028	-0.00846	0.009894	0.020087	0.006735
0.241767	0.00375509	-0.005424	-0.00942	0.00906	0.018358	0.005662
0.248433	0.00363588	-0.0051856	-0.01043	0.008404	0.016809	0.005007
0.2551	0.00345707	-0.0050068	-0.01156	0.007868	0.015557	0.004649
0.261767	0.00321865	-0.0048876	-0.01281	0.007391	0.014663	0.004351
0.268433	0.00298023	-0.004828	-0.01401	0.006974	0.014007	0.003994
0.2751	0.00268221	-0.0048876	-0.0149	0.006437	0.013471	0.003278
0.281767	0.00244379	-0.0050068	-0.01556	0.005782	0.012994	0.002325
0.288433	0.00220537	-0.0051856	-0.01591	0.005126	0.012696	0.001311
0.2951	0.00196695	-0.0053048	-0.01621	0.00459	0.012457	0.000715
0.301767	0.00178814	-0.005424	-0.01675	0.004292	0.012398	0.000715
0.308433	0.00166893	-0.0054836	-0.01746	0.004351	0.012457	0.001252
0.3151	0.00154972	-0.0054836	-0.0183	0.00459	0.012577	0.002146
0.321767	0.00154972	-0.0053644	-0.01889	0.004888	0.012636	0.002861
0.328433	0.00160933	-0.0052452	-0.01913	0.005186	0.012577	0.003219
0.3351	0.00172853	-0.0050664	-0.01889	0.005543	0.012398	0.00304
0.341767	0.00196695	-0.0049472	-0.0183	0.00608	0.0121	0.002503
0.348433	0.00226498	-0.004828	-0.0177	0.006676	0.011921	0.001788
0.3551	0.00268221	-0.004828	-0.01717	0.007212	0.011981	0.001073
0.361767	0.00309944	-0.0048876	-0.01687	0.007451	0.012279	0.000536
0.368433	0.00357628	-0.0050664	-0.01681	0.007451	0.012696	0.000238
0.3751	0.00405312	-0.0053644	-0.01669	0.007093	0.013173	5.96e-05
0.381767	0.00441074	-0.005722	-0.01645	0.006616	0.01359	5.96e-05
0.388433	0.00470877	-0.0061393	-0.01603	0.00596	0.013828	0.000298
0.3951	0.00482798	-0.0064969	-0.01544	0.005305	0.013888	0.000834
0.401767	0.00488758	-0.0069141	-0.0149	0.004828	0.013888	0.00149
0.408433	0.00482798	-0.0072122	-0.01442	0.004709	0.013709	0.002205
0.4151	0.00458956	-0.007391	-0.01425	0.005126	0.013411	0.002801
0.421767	0.00429153	-0.0074506	-0.01454	0.005901	0.013232	0.003278
0.428433	0.0038743	-0.007391	-0.0152	0.006735	0.013113	0.003576
0.4351	0.00339746	-0.0072718	-0.01597	0.007272	0.013173	0.003755
0.441767	0.00292063	-0.0070333	-0.01663	0.007272	0.01353	0.003815
0.448433	0.0025034	-0.0067353	-0.01687	0.006914	0.014007	0.003755
0.4551	0.00208616	-0.0063777	-0.01669	0.006318	0.014722	0.003695
0.461767	0.00172853	-0.0061393	-0.01651	0.005722	0.015378	0.003636
0.468433	0.00143051	-0.0059009	-0.01657	0.005245	0.015974	0.003517
0.4751	0.0012517	-0.005722	-0.01699	0.004947	0.016391	0.003278
0.481767	0.00119209	-0.0056624	-0.01752	0.004768	0.01657	0.00304
0.488433	0.00119209	-0.0056028	-0.01788	0.004649	0.01657	0.002921
0.4951	0.0013113	-0.0056028	-0.01782	0.004649	0.01651	0.00304
0.501767	0.00149012	-0.0056028	-0.01734	0.00459	0.016391	0.003397
0.508433	0.00172853	-0.0056624	-0.01675	0.00447	0.016093	0.003874
0.5151	0.00196695	-0.0056624	-0.01615	0.004292	0.015557	0.004232
0.521767	0.00220537	-0.0056624	-0.01591	0.004053	0.014782	0.004411
0.528433	0.00244379	-0.0056624	-0.01585	0.003695	0.014067	0.004411
0.5351	0.00268221	-0.0056624	-0.01609	0.003457	0.01359	0.004411
0.541767	0.00286102	-0.0056624	-0.01645	0.003278	0.013709	0.00453
0.548433	0.00292063	-0.0056624	-0.01681	0.003219	0.014246	0.004709
0.5551	0.00292063	-0.0057817	-0.01711	0.003338	0.014901	0.004947
0.561767	0.00286102	-0.0058413	-0.01734	0.003457	0.015378	0.005066
0.568433	0.00274181	-0.0059605	-0.01752	0.003397	0.015497	0.005126
0.5751	0.002563	-0.0060797	-0.01782	0.003099	0.015199	0.005007
0.581767	0.00238419	-0.0061989	-0.01806	0.002682	0.014603	0.004828
0.588433	0.00214577	-0.0061989	-0.01818	0.002384	0.013828	0.00453
0.5951	0.00190735	-0.0061989	-0.0183	0.002265	0.012994	0.004172
0.601767	0.00172853	-0.0060797	-0.01842	0.002205	0.012219	0.003994
0.608433	0.00160933	-0.0059009	-0.0186	0.002086	0.011563	0.003994
0.6151	0.00154972	-0.0056624	-0.01895	0.001907	0.011146	0.004172
0.621767	0.00154972	-0.005424	-0.01931	0.001788	0.010848	0.004351
0.628433	0.00154972	-0.0051856	-0.01955	0.001848	0.010729	0.00447
0.6351	0.00166893	-0.0049472	-0.01961	0.002027	0.010729	0.004232
0.641767	0.00172853	-0.0047684	-0.01955	0.002265	0.010669	0.003755
0.648433	0.00178814	-0.0046492	-0.01961	0.002384	0.01055	0.003099
0.6551	0.00184774	-0.0045896	-0.01997	0.002146	0.010371	0.002444
0.661767	0.00190735	-0.0045896	-0.0205	0.001729	0.010133	0.001848
0.668433	0.00190735	-0.0046492	-0.02098	0.001073	0.009894	0.001431
0.6751	0.00190735	-0.0046492	-0.02122	0.000477	0.009656	0.001132
0.681767	0.00190735	-0.0047684	-0.0211	5.96e-05	0.009418	0.001013
0.688433	0.00202656	-0.004828	-0.02092	-0.00012	0.00906	0.000894
0.6951	0.00214577	-0.004828	-0.02086	-5.96e-05	0.008643	0.000775
0.701767	0.00232458	-0.0048876	-0.02104	-5.96e-05	0.008166	0.000536
0.708433	0.002563	-0.0048876	-0.0214	-0.0003	0.007749	0.000238
0.7151	0.00280142	-0.0049472	-0.02176	-0.00077	0.00751	-0.00012
0.721767	0.00303984	-0.0050068	-0.02193	-0.00143	0.007451	-0.00042
0.728433	0.00321865	-0.0050664	-0.02193	-0.00215	0.007391	-0.00066
0.7351	0.00327826	-0.005126	-0.02199	-0.00268	0.007212	-0.00083
0.741767	0.00333786	-0.0051856	-0.02223	-0.00304	0.006795	-0.00083
0.748433	0.00327826	-0.0053048	-0.02271	-0.00316	0.006139	-0.00072
0.7551	0.00309944	-0.0054836	-0.02342	-0.00328	0.005424	-0.0006
0.761767	0.00292063	-0.0056624	-0.02426	-0.00322	0.004709	-0.00066
0.768433	0.00274181	-0.0058413	-0.02497	-0.00316	0.004232	-0.00101
0.7751	0.002563	-0.0059605	-0.02539	-0.0031	0.003874	-0.00179
0.781767	0.00244379	-0.0060797	-0.02545	-0.00322	0.003517	-0.00286
0.788433	0.00238419	-0.0061393	-0.02521	-0.00358	0.00304	-0.00393
0.7951	0.00232458	-0.0061393	-0.0248	-0.00411	0.002563	-0.00489
0.801767	0.00226498	-0.0060201	-0.02432	-0.00489	0.002086	-0.00548
0.808433	0.00226498	-0.0059009	-0.02414	-0.00572	0.001788	-0.00578
0.8151	0.00232458	-0.0056624	-0.02426	-0.0065	0.001609	-0.0059
0.821767	0.00238419	-0.0054836	-0.02468	-0.00715	0.001669	-0.00584
0.828433	0.00244379	-0.0053048	-0.02521	-0.00769	0.001729	-0.00572
0.8351	0.0025034	-0.0051856	-0.02569	-0.00805	0.001788	-0.00578
0.841767	0.002563	-0.0051856	-0.02599	-0.00823	0.001788	-0.0062
0.848433	0.00268221	-0.0053048	-0.02623	-0.0084	0.001609	-0.00709
0.8551	0.00280142	-0.0056028	-0.02646	-0.00864	0.001132	-0.00829
0.861767	0.00286102	-0.0059605	-0.02694	-0.00888	0.000477	-0.00936
0.868433	0.00298023	-0.0063181	-0.02754	-0.00912	-0.00042	-0.00995
0.8751	0.00303984	-0.0067353	-0.02819	-0.00942	-0.00137	-0.01001
0.881767	0.00315905	-0.0071526	-0.02891	-0.00972	-0.00244	-0.00978
0.888433	0.00315905	-0.0074506	-0.02962	-0.01019	-0.00346	-0.00954
0.8951	0.00315905	-0.007689	-0.03034	-0.01091	-0.00435	-0.00966
0.901767	0.00315905	-0.0078082	-0.03117	-0.0118	-0.00513	-0.01019
0.908433	0.00315905	-0.0077486	-0.03213	-0.01281	-0.00578	-0.01115
0.9151	0.00309944	-0.0076294	-0.03314	-0.01371	-0.00632	-0.01216
0.921767	0.00315905	-0.007391	-0.03403	-0.01442	-0.00685	-0.01293
0.928433	0.00315905	-0.0071526	-0.03487	-0.0149	-0.00751	-0.01329
0.9351	0.00321865	-0.0068545	-0.03558	-0.0152	-0.00817	-0.01323
0.941767	0.00333786	-0.0066161	-0.03618	-0.01544	-0.00876	-0.01299
0.948433	0.00339746	-0.0063777	-0.03672	-0.01562	-0.00918	-0.01311
0.9551	0.00357628	-0.0061989	-0.03713	-0.01597	-0.00942	-0.01365
0.961767	0.00369549	-0.0060201	-0.03749	-0.01645	-0.0096	-0.0146
0.968433	0.0038147	-0.0059605	-0.03791	-0.01693	-0.00972	-0.01568
0.9751	0.0038743	-0.0059009	-0.03844	-0.01734	-0.01001	-0.01657
0.981767	0.0038743	-0.0059009	-0.03904	-0.01752	-0.01049	-0.01717
0.988433	0.0038743	-0.0059009	-0.0397	-0.01746	-0.01103	-0.01746
0.9951	0.0038147	-0.0058413	-0.04041	-0.0174	-0.0115	-0.01764
1.00177	0.00375509	-0.0058413	-0.04113	-0.01746	-0.01186	-0.01776
1.00843	0.00363588	-0.0057817	-0.0419	-0.01776	-0.0121	-0.018
1.0151	0.00351667	-0.005722	-0.04262	-0.01842	-0.0124	-0.01848
1.02177	0.00339746	-0.0056624	-0.04339	-0.01925	-0.01276	-0.01907
1.02843	0.00333786	-0.0056624	-0.04417	-0.02027	-0.01329	-0.01973
1.0351	0.00327826	-0.0056624	-0.04488	-0.02134	-0.01401	-0.02033
1.04177	0.00321865	-0.005722	-0.04548	-0.02253	-0.01472	-0.02074
1.04843	0.00327826	-0.0057817	-0.0459	-0.02372	-0.01544	-0.02098
1.0551	0.00339746	-0.0059605	-0.04613	-0.02486	-0.01609	-0.02122
1.06177	0.00351667	-0.0061393	-0.04643	-0.02587	-0.01669	-0.02158
1.06843	0.00375509	-0.0063777	-0.04703	-0.0267	-0.01717	-0.02205
1.0751	0.00411272	-0.0066161	-0.04792	-0.0273	-0.01764	-0.02265
1.08177	0.00447035	-0.0069141	-0.04894	-0.02778	-0.01824	-0.02325
1.08843	0.00494719	-0.007093	-0.04983	-0.02825	-0.01907	-0.02378
1.0951	0.00542402	-0.0073314	-0.05049	-0.02867	-0.02021	-0.02432
1.10177	0.00590086	-0.0075102	-0.05102	-0.02915	-0.02134	-0.02486
1.10843	0.00631809	-0.0076294	-0.0515	-0.02962	-0.02241	-0.02551
1.1151	0.00667572	-0.007689	-0.05209	-0.03016	-0.02313	-0.02617
1.12177	0.00685453	-0.0077486	-0.05281	-0.03088	-0.02366	-0.02694
1.12843	0.00685453	-0.0077486	-0.05352	-0.03183	-0.02414	-0.02772
1.1351	0.00673532	-0.007689	-0.0543	-0.03296	-0.02456	-0.02861
1.14177	0.0064373	-0.0076294	-0.05496	-0.03403	-0.02503	-0.02944
1.14843	0.00607967	-0.0075102	-0.05555	-0.03487	-0.02539	-0.03004
1.1551	0.00566244	-0.0073314	-0.05603	-0.03535	-0.02563	-0.0304
1.16177	0.00524521	-0.0071526	-0.05645	-0.03558	-0.02563	-0.03064
1.16843	0.00482798	-0.0069737	-0.0568	-0.03582	-0.02557	-0.03088
1.1751	0.00452995	-0.0067353	-0.05722	-0.03618	-0.02569	-0.03147
1.18177	0.00423193	-0.0064969	-0.0577	-0.0366	-0.02611	-0.03237
1.18843	0.00405312	-0.0062585	-0.05829	-0.03707	-0.02682	-0.03344
1.1951	0.0038743	-0.0060201	-0.05907	-0.03743	-0.02778	-0.03451
1.20177	0.00369549	-0.0057817	-0.0602	-0.03773	-0.02885	-0.03546
1.20843	0.00357628	-0.0055432	-0.06181	-0.03815	-0.02998	-0.03612
1.2151	0.00339746	-0.0053048	-0.06384	-0.03892	-0.03129	-0.03654
1.22177	0.00321865	-0.0050664	-0.06628	-0.04017	-0.03284	-0.0369
1.22843	0.00303984	-0.0048876	-0.06878	-0.04202	-0.03457	-0.03731
1.2351	0.00286102	-0.0046492	-0.07117	-0.04429	-0.03636	-0.03797
1.24177	0.00274181	-0.0044703	-0.07313	-0.04685	-0.03797	-0.0391
1.24843	0.0026226	-0.0043511	-0.07457	-0.04941	-0.03928	-0.04071
1.2551	0.002563	-0.0042319	-0.0751	-0.0518	-0.04023	-0.04274
1.26177	0.0026226	-0.0042319	-0.07463	-0.05376	-0.04065	-0.045
1.26843	0.00268221	-0.0042319	-0.07296	-0.05513	-0.04041	-0.04709
1.2751	0.00286102	-0.0042915	-0.06998	-0.05543	-0.03946	-0.04864
1.28177	0.00303984	-0.0043511	-0.06592	-0.05454	-0.03755	-0.04947
1.28843	0.00333786	-0.00453	-0.06115	-0.05239	-0.03469	-0.04929
1.2951	0.00363588	-0.0047088	-0.05621	-0.049	-0.03082	-0.04816
1.30177	0.00399351	-0.0049472	-0.05138	-0.04464	-0.02611	-0.04601
1.30843	0.00441074	-0.0051856	-0.04691	-0.03976	-0.02074	-0.0428
1.3151	0.00482798	-0.005424	-0.04274	-0.03457	-0.01514	-0.03856
1.32177	0.00524521	-0.0056624	-0.03892	-0.02939	-0.00972	-0.03326
1.32843	0.00572205	-0.0058413	-0.03552	-0.0242	-0.00483	-0.027
1.3351	0.00619888	-0.0060201	-0.03266	-0.01913	-0.00054	-0.02021
1.34177	0.00667572	-0.0061989	-0.03028	-0.01431	0.003099	-0.01347
1.34843	0.00709295	-0.0063777	-0.02819	-0.00978	0.006258	-0.00721
1.3551	0.00739098	-0.0064969	-0.02623	-0.00578	0.008881	-0.00179
1.36177	0.00762939	-0.0066757	-0.02426	-0.00226	0.011146	0.002682
1.36843	0.0077486	-0.0068545	-0.02235	0.000715	0.013053	0.006437
1.3751	0.0077486	-0.0070333	-0.0205	0.003278	0.014961	0.009775
1.38177	0.00762939	-0.0072718	-0.01889	0.005662	0.016868	0.012755
1.38843	0.00733137	-0.0074506	-0.01764	0.007689	0.018835	0.015497
1.3951	0.00697374	-0.0076294	-0.01681	0.009477	0.020742	0.017881
1.40177	0.00649691	-0.0078082	-0.01633	0.011027	0.022173	0.019968
1.40843	0.00607967	-0.0078678	-0.01615	0.012279	0.023127	0.021815
1.4151	0.00566244	-0.0078678	-0.01615	0.013292	0.023603	0.023603
1.42177	0.00530481	-0.0077486	-0.01597	0.014067	0.023782	0.025272
1.42843	0.00506639	-0.0075102	-0.01556	0.014603	0.024021	0.026762
1.4351	0.00488758	-0.007093	-0.01472	0.014901	0.024319	0.028014
1.44177	0.00482798	-0.0064969	-0.01371	0.014961	0.024676	0.028849
1.44843	0.00488758	-0.0058413	-0.01276	0.014961	0.025034	0.029385
1.4551	0.00488758	-0.0050664	-0.01222	0.01514	0.025272	0.029683
1.46177	0.00494719	-0.0042915	-0.0121	0.015676	0.025272	0.029922
1.46843	0.00500679	-0.0035167	-0.01234	0.016332	0.025034	0.03016
1.4751	0.00500679	-0.0027418	-0.01252	0.016987	0.024855	0.030696
1.48177	0.00488758	-0.0021458	-0.01246	0.017464	0.024736	0.031531
1.48843	0.00482798	-0.0016093	-0.01204	0.017762	0.024915	0.032604
1.4951	0.00470877	-0.0012517	-0.0115	0.01806	0.025272	0.033736
1.50177	0.00458956	-0.0010133	-0.01109	0.018477	0.025749	0.034511
1.50843	0.00447035	-0.0008941	-0.01079	0.019073	0.026286	0.034928
1.5151	0.00447035	-0.0008941	-0.01067	0.019729	0.026762	0.035107
1.52177	0.00452995	-0.0010133	-0.01067	0.020325	0.02712	0.035405
1.52843	0.00464916	-0.0011325	-0.01061	0.020742	0.027359	0.036001
1.5351	0.00482798	-0.0012517	-0.01043	0.020921	0.027359	0.037014
1.54177	0.00500679	-0.0014305	-0.01013	0.020981	0.027239	0.038087
1.54843	0.00524521	-0.0016093	-0.00966	0.0211	0.026882	0.039041
1.5551	0.00548363	-0.0017881	-0.009	0.021636	0.026464	0.039637
1.56177	0.00572205	-0.0020266	-0.00829	0.022531	0.026107	0.039876
1.56843	0.00596046	-0.0022054	-0.00763	0.023723	0.025868	0.040054
1.5751	0.00613928	-0.0024438	-0.00697	0.024855	0.025928	0.040293
1.58177	0.0063777	-0.0026822	-0.00626	0.02557	0.026226	0.04071
1.58843	0.00661612	-0.0029802	-0.00554	0.025868	0.026703	0.041425
1.5951	0.00685453	-0.0032783	-0.00471	0.025928	0.027359	0.042319
1.60177	0.00703335	-0.0035763	-0.00322	0.026464	0.02867	0.043452
1.60843	0.00727177	-0.0038743	0.001669	0.029147	0.032365	0.045717
1.6151	0.00745058	-0.0041127	0.017762	0.038266	0.044465	0.051677
1.62177	0.007689	-0.0043511	0.063658	0.063956	0.080407	0.068069
1.62843	0.00792742	-0.0044107	0.175118	0.126779	0.172973	0.108898
1.6351	0.00816584	-0.0044107	0.410974	0.261784	0.37998	0.198245
1.64177	0.00846386	-0.0042319	0.852346	0.519037	0.786901	0.371099
1.64843	0.00888109	-0.0039339	1.59317	0.958562	1.50007	0.670373
1.6551	0.00935793	-0.0033975	2.7225	1.63955	2.62934	1.13958
1.66177	0.0100136	-0.0027418	4.30208	2.60633	4.2634	1.81293
1.66843	0.0107884	-0.0018477	6.34819	3.87585	6.4463	2.70611
1.6751	0.0116825	-0.0008345	8.82411	5.43267	9.16278	3.81231
1.68177	0.0127554	0.00035763	11.6458	7.23243	12.3386	5.10567
1.68843	0.0139475	0.00166893	14.7004	9.21613	15.8558	6.55311
1.6951	0.0151992	0.00303984	17.8704	11.3282	19.577	8.1293
1.70177	0.0166297	0.00452995	21.0575	13.5333	23.3734	9.8294
1.70843	0.0181198	0.00607967	24.1968	15.825	27.1443	11.6735
1.7151	0.0197887	0.00780821	27.2602	18.2239	30.8281	13.7012
1.72177	0.0215769	0.00971556	30.2504	20.7667	34.3999	15.9593
1.72843	0.0236034	0.0119209	33.1892	23.4932	37.8631	18.4892
1.7351	0.0260472	0.0145435	36.1075	26.4356	41.2395	21.3184
1.74177	0.0289082	0.0177622	39.0397	29.6145	44.5613	24.4584
1.74843	0.0325441	0.0218153	42.0222	33.0391	47.8684	27.9077
1.7551	0.0371933	0.0268817	45.0957	36.7115	51.2086	31.6559
1.76177	0.0431538	0.033319	48.3066	40.6308	54.6398	35.688
1.76843	0.0508428	0.0414848	51.7083	44.7972	58.2297	39.9879
1.7751	0.0606775	0.0516176	55.3594	49.2147	62.0545	44.5418
1.78177	0.0731945	0.0643134	59.3203	53.8928	66.1936	49.3413
1.78843	0.0889897	0.0799298	63.6497	58.8474	70.7233	54.3858
1.7951	0.108719	0.0991225	68.3995	64.0998	75.709	59.6849
1.80177	0.133216	0.122666	73.6129	69.6768	81.2001	65.2582
1.80843	0.163674	0.151575	79.3228	75.6095	87.2267	71.1346
1.8151	0.201762	0.187337	85.5513	81.9327	93.7989	77.3505
1.82177	0.250101	0.23222	92.312	88.6845	100.908	83.947
1.82843	0.312209	0.289381	99.6184	95.9129	108.535	90.976
1.8351	0.392675	0.362992	107.512	103.7	116.671	98.524
1.84177	0.496626	0.457764	116.116	112.218	125.365	106.767
1.84843	0.629067	0.578582	125.707	121.804	134.794	116.046
1.8551	0.793755	0.729322	136.746	133.012	145.308	126.916
1.86177	0.992179	0.911951	149.814	146.57	157.391	140.101
1.86843	1.22255	1.12557	165.408	163.18	171.507	156.293
1.8751	1.47903	1.36578	183.625	183.169	187.809	175.798
1.88177	1.75142	1.62387	203.847	206.111	205.845	198.172
1.88843	2.0256	1.8875	224.609	230.595	224.387	221.995
1.8951	2.28429	2.14094	243.738	254.294	241.524	244.969
1.90177	2.50882	2.36672	258.791	274.394	255.023	264.341
1.90843	2.68114	2.5475	267.64	288.233	262.859	277.541
1.9151	2.78634	2.66814	268.982	293.942	263.716	282.783
1.92177	2.81435	2.71785	262.606	290.842	257.272	279.437
1.92843	2.76124	2.69121	249.337	279.481	244.194	268.061
1.9351	2.62952	2.58887	230.727	261.364	225.888	250.133
1.94177	2.42776	2.41727	208.644	238.507	204.123	227.632
1.94843	2.16931	2.18791	184.9	212.995	180.673	202.616
1.9551	1.87087	1.91569	161.006	186.659	157.055	176.898
1.96177	1.55044	1.61737	138.064	160.906	134.402	151.874
1.96843	1.22535	1.30945	116.774	136.686	113.439	128.48
1.9751	0.910521	1.00678	97.5145	114.557	94.5433	107.25
1.98177	0.617623	0.721157	80.4454	94.797	77.85	88.4187
1.98843	0.354052	0.460625	65.6111	77.5112	63.3593	72.0434
1.9951	0.12356	0.229716	53.0027	62.7188	51.0178	58.0902
2.00177	-0.0731945	0.0298619	42.5731	50.3834	40.7521	46.4777
2.00843	-0.238121	-0.140011	34.2212	40.4076	32.4619	37.0782
2.0151	-0.374436	-0.282526	27.7714	32.6148	25.9973	29.707
2.02177	-0.486076	-0.40108	22.975	26.7467	21.1485	24.1208
2.02843	-0.576913	-0.499189	19.5345	22.4842	17.6589	20.036
2.0351	-0.650466	-0.580192	17.1412	19.485	15.2523	17.1586
2.04177	-0.709593	-0.646651	15.5055	17.4192	13.6606	15.2094
2.04843	-0.756443	-0.700712	14.3734	15.9919	12.6399	13.9365
2.0551	-0.792384	-0.743627	13.5307	14.953	11.9778	13.1166
2.06177	-0.818431	-0.77647	12.8058	14.1007	11.4961	12.5561
2.06843	-0.835299	-0.799954	12.0733	13.286	11.0559	12.0955
2.0751	-0.843644	-0.814736	11.2578	12.4154	10.5631	11.6172
2.08177	-0.84424	-0.821412	10.3342	11.4501	9.96971	11.0509
2.08843	-0.837862	-0.820756	9.32056	10.3989	9.27108	10.3736
2.0951	-0.825524	-0.813723	8.2643	9.30327	8.49491	9.60159
2.10177	-0.808418	-0.801444	7.22539	8.22091	7.68691	8.77684
2.10843	-0.787556	-0.784934	6.26081	7.20847	6.8962	7.95043
2.1151	-0.764191	-0.765383	5.41329	6.30987	6.16372	7.16877
2.12177	-0.739574	-0.743985	4.70644	5.55032	5.51635	6.46466
2.12843	-0.71466	-0.721931	4.14431	4.93592	4.96554	5.85443
2.1351	-0.690639	-0.700116	3.71557	4.457	4.50993	5.33968
2.14177	-0.668407	-0.679672	3.39854	4.09329	4.13936	4.9116
2.14843	-0.648737	-0.661373	3.16668	3.81941	3.83878	4.55576
2.1551	-0.632286	-0.645876	2.99305	3.60882	3.59118	4.25559
2.16177	-0.61959	-0.633776	2.85339	3.4371	3.37988	3.99494
2.16843	-0.610888	-0.625372	2.72858	3.28398	3.18974	3.75933
2.1751	-0.606239	-0.620723	2.6055	3.13467	3.00837	3.53694
2.18177	-0.605464	-0.619769	2.47699	2.98023	2.82741	3.31944
2.18843	-0.608146	-0.622153	2.34163	2.81739	2.64263	3.10242
2.1951	-0.61357	-0.627279	2.20138	2.6474	2.4541	2.88534
2.20177	-0.621021	-0.634551	2.06024	2.47443	2.26498	2.67047
2.20843	-0.629544	-0.643194	1.92207	2.30384	2.07925	2.46096
2.2151	-0.638247	-0.652313	1.7885	2.13933	1.89912	2.25782
2.22177	-0.646174	-0.661135	1.65749	1.98072	1.72329	2.0588
2.22843	-0.652552	-0.668883	1.52451	1.82408	1.54913	1.86062
2.2351	-0.656724	-0.674903	1.38801	1.66607	1.37788	1.66458
2.24177	-0.658274	-0.678778	1.25474	1.51026	1.21951	1.48147
2.24843	-0.657082	-0.680149	1.14119	1.37043	1.09315	1.33073
2.2551	-0.653207	-0.679016	1.06931	1.26791	1.02067	1.23423
2.26177	-0.647128	-0.675559	1.05578	1.22213	1.0159	1.20491
2.26843	-0.639498	-0.670135	1.10269	1.2396	1.07664	1.23995
2.2751	-0.631273	-0.663578	1.19633	1.31023	1.18589	1.32275
2.28177	-0.623584	-0.656784	1.31416	1.41263	1.31965	1.42997
2.28843	-0.617564	-0.650704	1.43409	1.52332	1.45572	1.54072
2.2951	-0.614286	-0.646472	1.54096	1.62464	1.57958	1.64092
2.30177	-0.614703	-0.645042	1.62798	1.70755	1.68389	1.72347
2.30843	-0.619471	-0.647187	1.69337	1.76942	1.76561	1.7851
2.3151	-0.628769	-0.653446	1.73712	1.81007	1.82313	1.82468
2.32177	-0.642598	-0.663936	1.76001	1.8304	1.85579	1.8422
2.32843	-0.66036	-0.67848	1.76346	1.83195	1.86455	1.83922
2.3351	-0.681281	-0.69654	1.74999	1.81711	1.85186	1.81878
2.34177	-0.704408	-0.717402	1.72305	1.78897	1.82194	1.78486
2.34843	-0.728607	-0.740051	1.68651	1.75136	1.77974	1.74218
2.3551	-0.752807	-0.763476	1.64431	1.70827	1.73032	1.69534
2.36177	-0.776112	-0.786662	1.60009	1.66327	1.67841	1.64837
2.36843	-0.79757	-0.808716	1.55705	1.61964	1.62792	1.60468
2.3751	-0.816762	-0.828803	1.51753	1.57988	1.58167	1.56641
2.38177	-0.833035	-0.846446	1.48308	1.54555	1.54173	1.53494
2.38843	-0.846207	-0.861049	1.45447	1.51741	1.50907	1.51062
2.3951	-0.855863	-0.872254	1.432	1.49584	1.4841	1.49327
2.40177	-0.861704	-0.879705	1.41603	1.48094	1.46675	1.48284
2.40843	-0.863433	-0.882983	1.40697	1.47271	1.45704	1.47951
2.4151	-0.860512	-0.881553	1.40554	1.47158	1.45525	1.48368
2.42177	-0.852227	-0.874817	1.41299	1.47831	1.4621	1.49614
2.42843	-0.837862	-0.862002	1.43081	1.49417	1.47885	1.51765
2.4351	-0.816345	-0.842214	1.46097	1.52129	1.50698	1.5496
2.44177	-0.786602	-0.814259	1.50561	1.56176	1.54823	1.59365
2.44843	-0.747323	-0.776827	1.56719	1.61815	1.60462	1.65224
2.4551	-0.697076	-0.728607	1.64783	1.69271	1.67811	1.7277
2.46177	-0.634432	-0.668108	1.74969	1.78772	1.77073	1.82235
2.46843	-0.558019	-0.59396	1.8748	1.90532	1.88464	1.93834
2.4751	-0.466764	-0.504971	2.02507	2.04784	2.02179	2.07776
2.48177	-0.360072	-0.400603	2.20257	2.21771	2.18439	2.2431
2.48843	-0.23824	-0.280917	2.40916	2.41709	2.37453	2.43694
2.4951	-0.102997	-0.147343	2.64609	2.64752	2.59376	2.6617
2.50177	0.0421405	-0.0032187	2.91348	2.90918	2.8426	2.91824
2.50843	0.191331	0.146151	3.20935	3.20011	3.11983	3.20512
2.5151	0.336289	0.292957	3.52919	3.51566	3.42161	3.51787
2.52177	0.466883	0.427425	3.8659	3.84843	3.74168	3.84897
2.52843	0.571847	0.53829	4.21041	4.18931	4.07165	4.18895
2.5351	0.640035	0.614464	4.55308	4.52858	4.4021	4.52745
2.54177	0.66179	0.645697	4.88627	4.85843	4.72391	4.8545
2.54843	0.630438	0.624597	5.20551	5.17374	5.02795	5.15938
2.5551	0.544012	0.547707	5.50741	5.47051	5.30213	5.42772
2.56177	0.406265	0.416934	5.78505	5.74148	5.52833	5.63776
2.56843	0.227571	0.240088	6.02341	5.97173	5.68163	5.76168
2.5751	0.0243783	0.0308752	6.20019	6.13892	5.73617	5.77348
2.58177	-0.181973	-0.192165	6.29044	6.21897	5.67496	5.6597
2.58843	-0.367939	-0.407934	6.27428	6.1931	5.49793	5.42754
2.5951	-0.510395	-0.595093	6.14297	6.05452	5.22375	5.104
2.60177	-0.589907	-0.734687	5.90003	5.80931	4.88323	4.72623
2.60843	-0.592947	-0.81259	5.55927	5.47296	4.50915	4.32974
2.6151	-0.513911	-0.820875	5.14376	5.068	4.12965	3.94219
2.62177	-0.356078	-0.759005	4.68391	4.62252	3.7663	3.58254
2.62843	-0.131428	-0.633776	4.21256	4.16702	3.43335	3.26139
2.6351	0.140548	-0.458539	3.75789	3.72791	3.13634	2.98101
2.64177	0.435531	-0.251174	3.33619	3.32159	2.87134	2.7346
2.64843	0.727236	-0.0320077	2.94971	2.95091	2.62564	2.50733
2.6551	0.990987	0.179172	2.59012	2.60794	2.38311	2.2822
2.66177	1.2064	0.365198	2.24751	2.28172	2.13158	2.0473
2.66843	1.35958	0.513315	1.91778	1.96654	1.86884	1.80113
2.6751	1.44356	0.615895	1.60521	1.66511	1.60319	1.55252
2.68177	1.4587	0.670612	1.32048	1.38724	1.34963	1.31655
2.68843	1.41168	0.680089	1.07592	1.14548	1.12444	1.10894
2.6951	1.31387	0.650585	0.880837	0.950277	0.940204	0.941455
2.70177	1.17952	0.591159	0.73874	0.806391	0.803113	0.819325
2.70843	1.02371	0.511825	0.647008	0.712395	0.712454	0.741243
2.7151	0.860512	0.422359	0.598013	0.661492	0.662208	0.700891
2.72177	0.701725	0.331283	0.581741	0.64379	0.643373	0.689447
2.72843	0.555933	0.245273	0.587881	0.648975	0.646353	0.697732
2.7351	0.428617	0.16886	0.607371	0.667989	0.662684	0.71764
2.74177	0.322282	0.104487	0.633478	0.693977	0.685811	0.742912
2.74843	0.237048	0.0528693	0.661433	0.722289	0.711143	0.769496
2.7551	0.171304	0.0135303	0.688553	0.750124	0.736058	0.794828
2.76177	0.122488	-0.0150204	0.713229	0.775933	0.759125	0.817657
2.76843	0.0874996	-0.0344515	0.734985	0.798821	0.779629	0.837386
2.7751	0.0633001	-0.0468493	0.753701	0.81861	0.797451	0.854075
2.78177	0.0470281	-0.0540018	0.769496	0.835121	0.812531	0.867844
2.78843	0.036478	-0.0573993	0.782549	0.848353	0.824749	0.879109
2.7951	0.0298023	-0.0584126	0.792801	0.858605	0.834107	0.888169
2.80177	0.02563	-0.0579357	0.800312	0.866055	0.840962	0.895023
2.80843	0.023067	-0.056684	0.805259	0.871003	0.845671	0.899911
2.8151	0.0213981	-0.0550747	0.80806	0.873923	0.848889	0.90301
2.82177	0.0202656	-0.0533462	0.809014	0.875115	0.851333	0.904739
2.82843	0.0194311	-0.0517368	0.808537	0.874877	0.8533	0.905514
2.8351	0.0187159	-0.0501871	0.806987	0.873446	0.854969	0.905573
2.84177	0.0181198	-0.0488162	0.804543	0.871241	0.856221	0.904858
2.84843	0.0175834	-0.0475049	0.801623	0.86844	0.856638	0.903547
2.8551	0.0171661	-0.0462532	0.798523	0.865459	0.855863	0.90158
2.86177	0.0168681	-0.0450611	0.795424	0.862598	0.853777	0.899255
2.86843	0.0166893	-0.043869	0.792384	0.859976	0.850618	0.896633
2.8751	0.0167489	-0.0426173	0.789404	0.857472	0.846863	0.893772
2.88177	0.0169277	-0.0413656	0.786304	0.85485	0.842929	0.890553
2.88843	0.0172854	-0.0401735	0.783205	0.851929	0.839114	0.886977
2.8951	0.0177026	-0.0389218	0.780046	0.848711	0.83518	0.882924
2.90177	0.0180602	-0.0377297	0.776887	0.845194	0.831008	0.878394
2.90843	0.0183582	-0.036478	0.773549	0.841498	0.82624	0.873446
2.9151	0.018537	-0.0353456	0.769973	0.837564	0.820696	0.868022
2.92177	0.0184774	-0.0341535	0.76586	0.833511	0.814497	0.862062
2.92843	0.018239	-0.0330806	0.76133	0.829339	0.807583	0.855625
2.9351	0.0177026	-0.0319481	0.756502	0.825047	0.800192	0.848651
2.94177	0.0170469	-0.0309348	0.751674	0.820816	0.792623	0.84132
2.94843	0.0162721	-0.0299215	0.746906	0.816643	0.785172	0.833809
2.9551	0.0154376	-0.0289679	0.742376	0.812531	0.778019	0.826418
2.96177	0.0146627	-0.0281334	0.737906	0.808477	0.771344	0.819325
2.96843	0.0140667	-0.0272989	0.733495	0.804484	0.765026	0.81259
2.9751	0.0136495	-0.0265241	0.729263	0.800669	0.759006	0.806391
2.98177	0.0134707	-0.0257492	0.725269	0.797153	0.753284	0.800788
2.98843	0.0135899	-0.0248551	0.721753	0.794113	0.748038	0.796199
2.9951	0.0140071	-0.0237823	0.71907	0.791728	0.743747	0.792801
3.00177	0.0146627	-0.0225306	0.7177	0.790238	0.740945	0.791192
3.00843	0.0156164	-0.0209212	0.718176	0.790119	0.74029	0.791669
3.0151	0.0168681	-0.0188947	0.721157	0.791907	0.742435	0.794768
3.02177	0.0184178	-0.0164509	0.727236	0.796378	0.748038	0.800848
3.02843	0.0201464	-0.0136495	0.737011	0.804007	0.757635	0.810206
3.0351	0.0221133	-0.01055	0.750482	0.814795	0.771463	0.822663
3.04177	0.0242591	-0.0071526	0.767231	0.828028	0.789046	0.837505
3.04843	0.0264645	-0.0037551	0.785828	0.842273	0.809312	0.853539
3.0551	0.0286698	-0.0003576	0.804365	0.855923	0.830472	0.868917
3.06177	0.030756	0.00280142	0.820637	0.867248	0.85026	0.88191
3.06843	0.0326037	0.00554323	0.832558	0.874877	0.866115	0.890732
3.0751	0.0340343	0.00780821	0.838757	0.878096	0.876248	0.894308
3.08177	0.0349879	0.00947714	0.838757	0.876546	0.879467	0.892341
3.08843	0.0354648	0.0104904	0.832736	0.870466	0.875652	0.885069
3.0951	0.035286	0.010848	0.821412	0.860333	0.86534	0.873506
3.10177	0.0345707	0.0106096	0.806034	0.847101	0.849724	0.858665
3.10843	0.0334382	0.00983477	0.787854	0.831783	0.830233	0.841916
3.1151	0.0318885	0.00858307	0.768244	0.815451	0.808477	0.824332
3.12177	0.0301004	0.00703335	0.748396	0.799179	0.786006	0.806808
3.12843	0.0282526	0.00524521	0.729322	0.78392	0.764191	0.79
3.1351	0.0264049	0.00327826	0.71156	0.769973	0.743985	0.774384
3.14177	0.0247359	0.0013113	0.695467	0.757515	0.725746	0.760138
3.14843	0.0233054	-0.000596	0.680864	0.746489	0.709593	0.747383
3.1551	0.0221133	-0.0023246	0.667751	0.736654	0.695288	0.736177
3.16177	0.0212192	-0.0039339	0.655949	0.727892	0.682712	0.726461
3.16843	0.0206232	-0.0052452	0.645697	0.720263	0.671685	0.718057
3.1751	0.0201464	-0.0063777	0.637054	0.713766	0.662088	0.710905
3.18177	0.019908	-0.0072718	0.630021	0.708342	0.653803	0.704885
3.18843	0.0197291	-0.0078678	0.624359	0.70399	0.646949	0.699878
3.1951	0.0196099	-0.0083447	0.619769	0.700474	0.641465	0.695825
3.20177	0.0194907	-0.0085235	0.615716	0.697851	0.637293	0.692546
3.20843	0.0193715	-0.0086427	0.612199	0.696003	0.634372	0.689924
3.2151	0.0192523	-0.0085831	0.609159	0.695109	0.632465	0.687778
3.22177	0.0190735	-0.0084043	0.606656	0.695109	0.631213	0.685871
3.22843	0.0189543	-0.0081658	0.604689	0.695765	0.630498	0.684321
3.2351	0.0187755	-0.0078082	0.60308	0.696659	0.63014	0.683069
3.24177	0.0187159	-0.0073314	0.601709	0.697434	0.629961	0.682294
3.24843	0.0186562	-0.0067949	0.600517	0.697613	0.629783	0.681818
3.2551	0.0187159	-0.0061989	0.599384	0.697017	0.629246	0.68146
3.26177	0.0188351	-0.0056028	0.598252	0.695646	0.628173	0.681043
3.26843	0.0190735	-0.0049472	0.59706	0.693738	0.626385	0.680268
3.2751	0.0193119	-0.0042915	0.595689	0.691533	0.624001	0.679076
3.28177	0.0195503	-0.0036359	0.594139	0.689209	0.6212	0.677347
3.28843	0.0197887	-0.0030994	0.59247	0.686944	0.61816	0.675023
3.2951	0.0199676	-0.0026226	0.590742	0.6845	0.61518	0.672102
3.30177	0.0201464	-0.0022054	0.589013	0.681758	0.612199	0.668764
3.30843	0.020206	-0.0019073	0.587106	0.67836	0.60904	0.665128
3.3151	0.020206	-0.0017285	0.584841	0.674307	0.605464	0.661314
3.32177	0.020206	-0.0016689	0.582039	0.669599	0.60147	0.657499
3.32843	0.0201464	-0.0016689	0.578463	0.664651	0.597179	0.653505
3.3351	0.0200868	-0.0017285	0.574231	0.659645	0.592887	0.649393
3.34177	0.0200868	-0.0018477	0.569522	0.655055	0.588715	0.645399
3.34843	0.0200868	-0.001967	0.564575	0.650883	0.584781	0.641525
3.3551	0.0200868	-0.0021458	0.559747	0.647068	0.580966	0.637829
3.36177	0.0200868	-0.0023246	0.555336	0.643432	0.57739	0.634313
3.36843	0.0201464	-0.0025034	0.551343	0.639915	0.573933	0.630856
3.3751	0.0201464	-0.0026226	0.547767	0.63628	0.570714	0.627279
3.38177	0.020206	-0.0026822	0.544667	0.632644	0.567794	0.623763
3.38843	0.020206	-0.0027418	0.541925	0.629067	0.565171	0.620425
3.3951	0.0201464	-0.0026822	0.539482	0.62573	0.562787	0.617445
3.40177	0.0200868	-0.002563	0.537097	0.622749	0.560641	0.614822
3.40843	0.0200272	-0.0024438	0.534892	0.620246	0.558674	0.612497
3.4151	0.0199676	-0.0022054	0.532806	0.61816	0.556707	0.610471
3.42177	0.0198484	-0.0020266	0.530839	0.616372	0.554621	0.608683
3.42843	0.0197291	-0.0017881	0.528932	0.614703	0.552356	0.607133
3.4351	0.0195503	-0.0015497	0.527024	0.613213	0.550032	0.605702
3.44177	0.0193715	-0.0013113	0.525117	0.611782	0.547647	0.604212
3.44843	0.0191927	-0.0010729	0.52321	0.61053	0.545442	0.602543
3.4551	0.0190735	-0.0008941	0.521421	0.609159	0.543475	0.600696
3.46177	0.0189543	-0.0007153	0.519753	0.60755	0.541747	0.598729
3.46843	0.0188351	-0.000596	0.518203	0.605702	0.540257	0.596821
3.4751	0.0188351	-0.0004172	0.516772	0.603914	0.539064	0.594974
3.48177	0.0188947	-0.0002384	0.515401	0.602305	0.53817	0.593126
3.48843	0.0190139	-5.96e-05	0.51409	0.601113	0.537395	0.591218
3.4951	0.0191927	0.00017881	0.512719	0.6001	0.536799	0.589371
3.50177	0.0193715	0.00041723	0.511289	0.599265	0.536084	0.587642
3.50843	0.0196099	0.00065565	0.509679	0.598252	0.535011	0.586271
3.5151	0.0197887	0.00095367	0.507951	0.597119	0.53364	0.585437
3.52177	0.0199676	0.00119209	0.506103	0.595808	0.532031	0.584781
3.52843	0.0200272	0.00137091	0.504196	0.594199	0.530362	0.584126
3.5351	0.0200868	0.00149012	0.502288	0.59247	0.528753	0.583172
3.54177	0.0200272	0.00143051	0.5005	0.590742	0.527322	0.58198
3.54843	0.0200272	0.0013113	0.49895	0.589311	0.525892	0.580728
3.5551	0.0199676	0.00107288	0.49758	0.588298	0.52458	0.579774
3.56177	0.019908	0.00065565	0.496387	0.587523	0.523329	0.579238
3.56843	0.019908	0.00017881	0.495255	0.586808	0.522196	0.57894
3.5751	0.0199676	-0.000298	0.494123	0.585854	0.521183	0.578642
3.58177	0.0200272	-0.0008345	0.49299	0.584602	0.52017	0.577986
3.58843	0.020206	-0.0013113	0.491977	0.583112	0.518918	0.576973
3.5951	0.0203848	-0.0016689	0.491083	0.581741	0.517547	0.575721
3.60177	0.020504	-0.0019073	0.490308	0.58043	0.516117	0.574529
3.60843	0.0206232	-0.0020862	0.489533	0.579298	0.514746	0.573635
3.6151	0.0206232	-0.0020862	0.488818	0.578344	0.513554	0.573099
3.62177	0.0205636	-0.001967	0.487983	0.577629	0.51254	0.572741
3.62843	0.0204444	-0.0017881	0.487089	0.577152	0.511706	0.572503
3.6351	0.0202656	-0.0014901	0.486076	0.576854	0.51111	0.572264
3.64177	0.0200272	-0.0011325	0.484943	0.576675	0.510752	0.571847
3.64843	0.0198484	-0.0007749	0.483811	0.576615	0.510514	0.57143
3.6551	0.0197887	-0.000298	0.482798	0.576675	0.510335	0.571072
3.66177	0.0197887	0.00017881	0.482082	0.576973	0.510097	0.570893
3.66843	0.0200272	0.00071526	0.481784	0.577569	0.510037	0.570953
3.6751	0.0204444	0.00137091	0.482202	0.578523	0.510454	0.571191
3.68177	0.0211	0.00202656	0.483155	0.579894	0.511467	0.571609
3.68843	0.0219345	0.00280142	0.484586	0.581384	0.513256	0.572085
3.6951	0.0230074	0.00363588	0.486255	0.582814	0.515521	0.572741
3.70177	0.0241995	0.00452995	0.487804	0.583947	0.517905	0.573397
3.70843	0.0254512	0.00554323	0.489056	0.584662	0.52017	0.574052
3.7151	0.0268221	0.00661612	0.48995	0.584841	0.522017	0.574529
3.72177	0.028193	0.0077486	0.490546	0.584662	0.52321	0.574768
3.72843	0.0295043	0.00888109	0.490844	0.584185	0.523746	0.574768
3.7351	0.030756	0.0100732	0.490963	0.583351	0.523627	0.574708
3.74177	0.0318885	0.0112057	0.490546	0.582278	0.523031	0.574589
3.74843	0.0328422	0.0122786	0.489533	0.580966	0.522017	0.574291
3.7551	0.0337362	0.0132918	0.487804	0.579476	0.520706	0.573635
3.76177	0.0344515	0.0141263	0.48548	0.577927	0.519097	0.572443
3.76843	0.0350475	0.014782	0.482798	0.576437	0.517249	0.570834
3.7751	0.0355244	0.0153184	0.480235	0.575066	0.515163	0.568926
3.78177	0.035882	0.0157356	0.478029	0.573933	0.512958	0.567019
3.78843	0.0361204	0.0160336	0.47636	0.572979	0.510812	0.56535
3.7951	0.0362396	0.0161529	0.475109	0.572145	0.508904	0.564039
3.80177	0.0362396	0.0161529	0.474095	0.57137	0.507355	0.563085
3.80843	0.0361204	0.0160932	0.473142	0.570595	0.506222	0.56237
3.8151	0.0358224	0.0158548	0.472069	0.569701	0.505447	0.561655
3.82177	0.0353456	0.0155568	0.470817	0.568748	0.504851	0.56088
3.82843	0.0348091	0.0151992	0.469506	0.567734	0.504196	0.560045
3.8351	0.0341535	0.014782	0.468254	0.566721	0.503361	0.559211
3.84177	0.0334382	0.0143051	0.467241	0.565708	0.502229	0.558496
3.84843	0.032723	0.0137687	0.466466	0.564873	0.500917	0.557899
3.8551	0.0320077	0.0131726	0.465751	0.564277	0.499427	0.557482
3.86177	0.0314116	0.0126362	0.465095	0.5638	0.497818	0.557184
3.86843	0.0309348	0.0120401	0.464261	0.563145	0.496209	0.557065
3.8751	0.0305176	0.0115037	0.463307	0.562251	0.49454	0.556827
3.88177	0.0302196	0.0109672	0.462174	0.560999	0.492811	0.556409
3.88843	0.0299811	0.0104904	0.460982	0.559568	0.491202	0.555754
3.8951	0.0297427	0.0100136	0.45979	0.558257	0.489652	0.554979
3.90177	0.0295043	0.00953674	0.458777	0.557244	0.488222	0.554264
3.90843	0.0292659	0.00911951	0.457823	0.556529	0.48703	0.553787
3.9151	0.0289679	0.00864267	0.456929	0.555933	0.486076	0.553608
3.92177	0.0286102	0.00822544	0.455916	0.555336	0.48548	0.553548
3.92843	0.028193	0.00780821	0.454783	0.55474	0.485122	0.553608
3.9351	0.0277162	0.00745058	0.453711	0.554323	0.484824	0.553548
3.94177	0.0272393	0.00709295	0.452816	0.554264	0.484467	0.553489
3.94843	0.0267029	0.00685453	0.45228	0.554621	0.483871	0.553489
3.9551	0.026226	0.00667572	0.451922	0.555277	0.483155	0.553548
3.96177	0.0257492	0.00655651	0.451744	0.555992	0.48238	0.553787
3.96843	0.025332	0.00661612	0.451505	0.556529	0.481546	0.554025
3.9751	0.0249743	0.00667572	0.451088	0.556886	0.480711	0.554144
3.98177	0.0247359	0.00685453	0.450492	0.557005	0.479877	0.553966
3.98843	0.0245571	0.00709295	0.449717	0.556886	0.479043	0.553548
3.9951	0.0245571	0.00733137	0.448942	0.556588	0.478268	0.552952
4.00177	0.0246763	0.00751019	0.448108	0.556111	0.477612	0.552416
4.00843	0.0249147	0.0077486	0.447333	0.555456	0.477254	0.551999
4.0151	0.0252724	0.00792742	0.446677	0.5548	0.477076	0.551641
4.02177	0.02563	0.00804663	0.446022	0.554264	0.477076	0.551224
4.02843	0.0261068	0.00816584	0.445247	0.553966	0.477076	0.550866
4.0351	0.0265837	0.00828505	0.444412	0.553727	0.477016	0.550568
4.04177	0.0270009	0.00846386	0.443459	0.553608	0.476837	0.550628
4.04843	0.0274181	0.00858307	0.442386	0.553548	0.476539	0.550985
4.0551	0.0278354	0.00882149	0.441432	0.553608	0.476182	0.551522
4.06177	0.0281334	0.00911951	0.440657	0.553846	0.475824	0.552177
4.06843	0.0284314	0.00941753	0.44018	0.554085	0.475585	0.552714
4.0751	0.0286698	0.00977516	0.44024	0.554383	0.475585	0.552952
4.08177	0.0289082	0.0101328	0.440776	0.554681	0.475764	0.553071
4.08843	0.0290871	0.0104904	0.44173	0.555038	0.476241	0.552952
4.0951	0.0292063	0.010848	0.442863	0.555754	0.476897	0.552952
4.10177	0.0293255	0.0111461	0.443757	0.556886	0.477731	0.55325
4.10843	0.0293255	0.0114441	0.444293	0.558317	0.478566	0.554144
4.1151	0.0293255	0.0116825	0.444472	0.560045	0.479162	0.555515
4.12177	0.0292659	0.0119209	0.444531	0.561655	0.479579	0.557184
4.12843	0.0291467	0.0121593	0.444651	0.563025	0.479877	0.558853
4.1351	0.0290871	0.0123978	0.445068	0.56386	0.479937	0.560224
4.14177	0.0290871	0.0126958	0.445783	0.564158	0.479996	0.561297
4.14843	0.0291467	0.0129938	0.446558	0.564098	0.479996	0.562191
4.1551	0.0293255	0.0133514	0.447154	0.563741	0.480056	0.562966
4.16177	0.0296235	0.0138283	0.447333	0.563323	0.480175	0.563741
4.16843	0.0301004	0.0143051	0.447035	0.563025	0.480473	0.564456
4.1751	0.0306964	0.014782	0.446379	0.563204	0.48095	0.565052
4.18177	0.0314712	0.0153184	0.445604	0.563741	0.481546	0.565648
4.18843	0.0323057	0.0158548	0.445187	0.564635	0.482023	0.566244
4.1951	0.0331998	0.0162721	0.445306	0.565708	0.482321	0.566959
4.20177	0.0340939	0.0166893	0.446022	0.566542	0.48238	0.567913
4.20843	0.0349283	0.0169277	0.447214	0.567257	0.482261	0.569046
4.2151	0.0357032	0.0169873	0.448585	0.567853	0.482321	0.570178
4.22177	0.0362992	0.0169873	0.449836	0.56833	0.482559	0.571072
4.22843	0.0367165	0.0167489	0.450671	0.568867	0.483155	0.57137
4.2351	0.0368953	0.0164509	0.450909	0.569165	0.483811	0.571132
4.24177	0.0369549	0.0160336	0.450552	0.569165	0.484467	0.570476
4.24843	0.0367761	0.0156164	0.449657	0.568688	0.484884	0.569761
4.2551	0.0364184	0.0151396	0.448346	0.567913	0.485003	0.569105
4.26177	0.0360012	0.0146627	0.446916	0.5669	0.484824	0.568509
4.26843	0.0354648	0.0143051	0.445485	0.566006	0.484407	0.567853
4.2751	0.0348687	0.0139475	0.444174	0.56535	0.483811	0.567079
4.28177	0.0343323	0.0137091	0.443161	0.564992	0.483096	0.566185
4.28843	0.0338554	0.0135899	0.442386	0.564873	0.482261	0.56535
4.2951	0.0334382	0.0134707	0.44173	0.564754	0.481427	0.564635
4.30177	0.0330806	0.0134111	0.441134	0.564635	0.480533	0.564098
4.30843	0.0327826	0.0134111	0.440478	0.564277	0.479698	0.563741
4.3151	0.0326037	0.0134707	0.439882	0.563681	0.478983	0.563502
4.32177	0.0324249	0.0135303	0.439286	0.562847	0.478446	0.563443
4.32843	0.0323057	0.0135899	0.438809	0.561893	0.478268	0.563502
4.3351	0.0321865	0.0136495	0.438392	0.561118	0.478268	0.563681
4.34177	0.0320673	0.0136495	0.438154	0.56076	0.478506	0.563979
4.34843	0.0320077	0.0136495	0.438094	0.56082	0.478804	0.564396
4.3551	0.0318885	0.0135899	0.438213	0.561297	0.479281	0.564933
4.36177	0.0318289	0.0135303	0.438392	0.561833	0.479758	0.565648
4.36843	0.0317693	0.0134111	0.438631	0.56237	0.480294	0.566602
4.3751	0.0317097	0.0132322	0.438809	0.562668	0.480652	0.567675
4.38177	0.0317097	0.013113	0.438869	0.562966	0.480831	0.568748
4.38843	0.0317097	0.0130534	0.438869	0.563264	0.48089	0.569642
4.3951	0.0318289	0.0129938	0.438809	0.563562	0.48095	0.570416
4.40177	0.0319481	0.013113	0.438988	0.563979	0.481069	0.571012
4.40843	0.0321865	0.0133514	0.439405	0.564516	0.481367	0.571549
4.4151	0.0324845	0.0137091	0.44018	0.565112	0.481904	0.572205
4.42177	0.0329018	0.0141263	0.441134	0.565946	0.482619	0.573099
4.42843	0.033319	0.0146031	0.442028	0.567019	0.483394	0.574172
4.4351	0.0337362	0.01508	0.442564	0.568271	0.484169	0.575304
4.44177	0.0342131	0.0155568	0.442922	0.569582	0.484884	0.576496
4.44843	0.0346303	0.015974	0.44322	0.570834	0.485599	0.577509
4.4551	0.0349879	0.0162721	0.443578	0.571847	0.486195	0.578463
4.46177	0.0351667	0.0164509	0.444174	0.572622	0.486791	0.579298
4.46843	0.035286	0.0166297	0.444949	0.573337	0.487447	0.580072
4.4751	0.0352263	0.0167489	0.445664	0.573993	0.488043	0.580847
4.48177	0.0350475	0.0168085	0.4462	0.574768	0.488758	0.581682
4.48843	0.0347495	0.0168681	0.446558	0.575662	0.489473	0.582755
4.4951	0.0343919	0.0169277	0.446737	0.576437	0.490248	0.584006
4.50177	0.0340343	0.0169873	0.446975	0.576973	0.491083	0.585258
4.50843	0.0337362	0.0170469	0.447154	0.577271	0.491858	0.586271
4.5151	0.0333786	0.0170469	0.447333	0.577331	0.492454	0.586927
4.52177	0.0331402	0.0169873	0.447	0.577	0.492692	0.587106
4.52843	0.0329614	0.0168681	0.447452	0.57745	0.492752	0.587165
4.5351	0.0328422	0.0166893	0.447571	0.577629	0.492811	0.587165
4.54177	0.032723	0.0165105	0.447869	0.577807	0.492871	0.587225
4.54843	0.0326634	0.0162125	0.448465	0.578105	0.49305	0.587523
4.5551	0.0326037	0.015974	0.449181	0.578523	0.493348	0.588119
4.56177	0.0325441	0.0157356	0.449896	0.579119	0.493884	0.588953
4.56843	0.0324249	0.0155568	0.450492	0.579834	0.49454	0.589967
4.5751	0.0323057	0.0154972	0.45085	0.58049	0.495255	0.59098
4.58177	0.0321865	0.0154972	0.450969	0.580966	0.49597	0.591874
4.58843	0.0320673	0.0156164	0.450969	0.581264	0.496566	0.592709
4.5951	0.0319481	0.0157952	0.450909	0.581384	0.497043	0.593603
4.60177	0.0318289	0.0160336	0.450909	0.581563	0.49758	0.594556
4.60843	0.0318289	0.0162721	0.45085	0.58192	0.498176	0.59557
4.6151	0.0317693	0.0165105	0.450909	0.582516	0.498712	0.596404
4.62177	0.0318289	0.0167489	0.451028	0.583112	0.49907	0.597119
4.62843	0.0318885	0.0168681	0.451267	0.583708	0.49907	0.597596
4.6351	0.0319481	0.0169873	0.451565	0.584185	0.498712	0.597954
4.64177	0.0320673	0.0170469	0.451982	0.584602	0.498176	0.598371
4.64843	0.0321865	0.0170469	0.45234	0.585139	0.49752	0.598729
4.6551	0.0323653	0.0169277	0.452816	0.585973	0.497103	0.599205
4.66177	0.0326037	0.0168085	0.453293	0.587046	0.496924	0.599742
4.66843	0.0328422	0.0166893	0.453889	0.588119	0.497043	0.600517
4.6751	0.0330806	0.0165105	0.454366	0.588953	0.497341	0.601411
4.68177	0.0333786	0.0163913	0.454783	0.58955	0.49758	0.602484
4.68843	0.033617	0.0162721	0.455022	0.589907	0.497878	0.603497
4.6951	0.0338554	0.0161529	0.455141	0.590265	0.498116	0.604391
4.70177	0.0340939	0.0160336	0.45532	0.590742	0.498295	0.605106
4.70843	0.0342131	0.015974	0.455678	0.591338	0.498474	0.605702
4.7151	0.0342727	0.0158548	0.456274	0.591993	0.498593	0.606358
4.72177	0.0342727	0.015676	0.456989	0.592709	0.498652	0.607193
4.72843	0.0342131	0.0155568	0.457525	0.593424	0.498712	0.608206
4.7351	0.0341535	0.0153184	0.457883	0.594139	0.498891	0.609279
4.74177	0.0340939	0.0151396	0.458002	0.594854	0.499129	0.610352
4.74843	0.0339747	0.0149012	0.457883	0.595629	0.499427	0.611365
4.7551	0.033915	0.0147224	0.457823	0.596583	0.499785	0.612378
4.76177	0.0338554	0.0145435	0.458062	0.597715	0.500262	0.613451
4.76843	0.0337958	0.0144839	0.458717	0.598848	0.500917	0.614703
4.7751	0.0338554	0.0144839	0.459909	0.599921	0.501812	0.615895
4.78177	0.0338554	0.0145435	0.4614	0.600994	0.502706	0.617087
4.78843	0.0339747	0.0147224	0.462949	0.602126	0.50354	0.6181
4.7951	0.0340939	0.0149012	0.46432	0.603497	0.504375	0.618994
4.80177	0.0342727	0.0151396	0.465393	0.604987	0.505209	0.619948
4.80843	0.0345111	0.0154376	0.466168	0.606418	0.506222	0.620961
4.8151	0.0347495	0.0157356	0.466764	0.607729	0.507414	0.622272
4.82177	0.0350475	0.0160932	0.4673	0.6091	0.508606	0.623941
4.82843	0.0354052	0.0163317	0.467956	0.610709	0.50962	0.625968
4.8351	0.0357032	0.0166297	0.468731	0.612557	0.510573	0.628114
4.84177	0.0360012	0.0168681	0.469863	0.614703	0.511587	0.630438
4.84843	0.0362396	0.0170469	0.471234	0.616789	0.512719	0.632584
4.8551	0.036478	0.0172854	0.472963	0.618875	0.513971	0.634611
4.86177	0.0366569	0.0174046	0.47487	0.620842	0.515163	0.636399
4.86843	0.0367761	0.0174642	0.476778	0.62269	0.516236	0.638008
4.8751	0.0368953	0.0175238	0.478446	0.624359	0.517309	0.639379
4.88177	0.0370145	0.0174642	0.479817	0.62573	0.51862	0.640512
4.88843	0.0370741	0.0174046	0.480771	0.626802	0.520229	0.641525
4.8951	0.0371933	0.0172854	0.481367	0.627577	0.522077	0.642598
4.90177	0.0373125	0.0171661	0.481904	0.628352	0.524104	0.643849
4.90843	0.0375509	0.0171065	0.48244	0.629306	0.525951	0.645399
4.9151	0.0377297	0.0170469	0.483215	0.630498	0.527442	0.647128
4.92177	0.0380278	0.0171065	0.484109	0.631988	0.528574	0.648797
4.92843	0.0382662	0.0172257	0.485182	0.633657	0.529289	0.650167
4.9351	0.0385642	0.0174046	0.486314	0.635505	0.529885	0.65124
4.94177	0.0388622	0.0177026	0.487447	0.637293	0.530541	0.652015
4.94843	0.0391007	0.0180602	0.48852	0.638843	0.531316	0.652552
4.9551	0.0393391	0.0184774	0.489533	0.639975	0.53221	0.653088
4.96177	0.0395179	0.0188947	0.490308	0.640512	0.533044	0.653744
4.96843	0.0396967	0.0193715	0.490844	0.64075	0.53376	0.654578
4.9751	0.0398755	0.0198484	0.491321	0.640929	0.534117	0.655532
4.98177	0.0399947	0.0203252	0.491858	0.641227	0.534356	0.656545
4.98843	0.0401735	0.020802	0.492752	0.641882	0.534594	0.657618
4.9951	0.040412	0.0212789	0.493944	0.642776	0.534952	0.65881
5.00177	0.0406504	0.0216961	0.495434	0.64379	0.535369	0.660062
5.00843	0.0409484	0.0221133	0.496805	0.644982	0.535905	0.661254
5.0151	0.041306	0.0224709	0.497997	0.646353	0.536561	0.662267
5.02177	0.0416637	0.0228286	0.498772	0.647962	0.537276	0.662982
5.02843	0.0420213	0.0231266	0.499308	0.64981	0.538349	0.663579
5.0351	0.0423789	0.0234246	0.499606	0.651717	0.53966	0.664175
5.04177	0.0426769	0.023663	0.499785	0.653625	0.54121	0.665069
5.04843	0.0429153	0.0238419	0.500083	0.655532	0.54276	0.66632
5.0551	0.0430942	0.0240207	0.50056	0.657439	0.544012	0.667989
5.06177	0.0433326	0.0241995	0.501215	0.659227	0.544727	0.669777
5.06843	0.0434518	0.0243187	0.502169	0.660837	0.545084	0.671566
5.0751	0.0436306	0.0244379	0.503361	0.662208	0.545323	0.673175
5.08177	0.0437498	0.0245571	0.504792	0.663519	0.54574	0.674427
5.08843	0.0439286	0.0246167	0.506341	0.664949	0.546634	0.675499
5.0951	0.0441074	0.0246167	0.507772	0.66644	0.547945	0.676453
5.10177	0.0442862	0.0245571	0.509143	0.667989	0.549495	0.677526
5.10843	0.0444651	0.0244975	0.510335	0.66942	0.551105	0.678837
5.1151	0.0445843	0.0243783	0.511408	0.670493	0.552595	0.680387
5.12177	0.0447035	0.0241995	0.512481	0.671268	0.553846	0.682116
5.12843	0.0448227	0.0240207	0.513613	0.672162	0.554919	0.683784
5.1351	0.0448823	0.0238419	0.514805	0.673354	0.555873	0.685334
5.14177	0.0450015	0.0237227	0.516117	0.674963	0.556827	0.686824
5.14843	0.0451803	0.023663	0.517309	0.676811	0.557899	0.688255
5.1551	0.0453591	0.0237227	0.518322	0.67848	0.559211	0.689685
5.16177	0.0455976	0.0238419	0.519037	0.679791	0.56082	0.691175
5.16843	0.0459552	0.0241399	0.519693	0.680745	0.562608	0.692725
5.1751	0.0463724	0.0244975	0.520349	0.681639	0.564516	0.694335
5.18177	0.0467897	0.0249147	0.521302	0.682712	0.566363	0.695944
5.18843	0.0472665	0.0253916	0.522494	0.684261	0.568092	0.697553
5.1951	0.0476837	0.025928	0.523865	0.686228	0.569701	0.699103
5.20177	0.0480413	0.0264645	0.525117	0.688434	0.571072	0.700653
5.20843	0.0483394	0.0269413	0.526309	0.690699	0.572443	0.702262
5.2151	0.0485182	0.0274181	0.527442	0.692785	0.573874	0.703871
5.22177	0.0485778	0.0277758	0.528872	0.694454	0.575483	0.705361
5.22843	0.0485778	0.0280738	0.53066	0.695825	0.577271	0.706673
5.2351	0.0484586	0.0283122	0.532746	0.696838	0.579119	0.707924
5.24177	0.0482202	0.0284314	0.535071	0.697851	0.580966	0.709236
5.24843	0.0479817	0.028491	0.537455	0.699043	0.582695	0.710785
5.2551	0.0476837	0.0284314	0.53972	0.700533	0.584304	0.712395
5.26177	0.0473261	0.0283122	0.541866	0.702322	0.585973	0.714004
5.26843	0.0469685	0.0281334	0.543714	0.704288	0.587702	0.715196
5.2751	0.0466108	0.0278354	0.545383	0.706077	0.58949	0.71615
5.28177	0.0462532	0.0274777	0.546813	0.707626	0.591338	0.717103
5.28843	0.0458956	0.0270605	0.548005	0.708699	0.593066	0.718355
5.2951	0.045538	0.0265837	0.549138	0.709534	0.594676	0.719965
5.30177	0.0452399	0.0261068	0.550151	0.710249	0.596046	0.721753
5.30843	0.0450015	0.02563	0.550926	0.711083	0.597358	0.723302
5.3151	0.0448823	0.0252128	0.551581	0.712037	0.598431	0.724435
5.32177	0.0448823	0.0249147	0.552118	0.71317	0.599444	0.725269
5.32843	0.0449419	0.0247359	0.552714	0.714302	0.600338	0.725865
5.3351	0.0451803	0.0247359	0.553548	0.715137	0.601113	0.726581
5.34177	0.0454783	0.0249147	0.554621	0.715673	0.601828	0.727415
5.34843	0.0458956	0.0252724	0.555515	0.715852	0.602484	0.728428
5.3551	0.0463128	0.0257492	0.555992	0.715733	0.602961	0.729501
5.36177	0.04673	0.0264049	0.555992	0.715613	0.603259	0.730455
5.36843	0.0471473	0.0270605	0.555575	0.715673	0.603437	0.731289
5.3751	0.0475049	0.0277758	0.554979	0.715971	0.603557	0.732005
5.38177	0.0478029	0.0283718	0.554442	0.716507	0.603676	0.732601
5.38843	0.048101	0.0289082	0.554144	0.717163	0.603855	0.733018
5.3951	0.0483394	0.0293255	0.554204	0.717819	0.604153	0.733316
5.40177	0.0485778	0.0295639	0.554562	0.718296	0.604451	0.733435
5.40843	0.0488162	0.0296235	0.555038	0.718713	0.604749	0.733495
5.4151	0.0490546	0.0296235	0.555456	0.71913	0.604987	0.733674
5.42177	0.0493526	0.0295043	0.555754	0.719666	0.605345	0.73415
5.42843	0.0496507	0.0293255	0.556052	0.720382	0.605881	0.734866
5.4351	0.0500083	0.0291467	0.556529	0.721335	0.606596	0.735939
5.44177	0.0503659	0.0290275	0.557184	0.722408	0.607431	0.73719
5.44843	0.0506639	0.0288486	0.558019	0.723422	0.608265	0.738561
5.4551	0.0509024	0.028789	0.558853	0.724137	0.608921	0.739932
5.46177	0.0511408	0.0287294	0.559568	0.724554	0.609398	0.741184
5.46843	0.05126	0.0287294	0.560164	0.724673	0.609875	0.742197
5.4751	0.0513792	0.0288486	0.56076	0.724673	0.610411	0.742912
5.48177	0.0514388	0.0289679	0.561297	0.724912	0.611126	0.743389
5.48843	0.0514984	0.0291467	0.561714	0.725448	0.61202	0.743747
5.4951	0.051558	0.0293851	0.561953	0.726283	0.613153	0.744164
5.50177	0.051558	0.0296831	0.561953	0.727355	0.614345	0.744939
5.50843	0.0516176	0.0300407	0.561893	0.728667	0.615716	0.746191
5.5151	0.0516772	0.030458	0.561833	0.730097	0.616968	0.747859
5.52177	0.0517368	0.0308752	0.561953	0.731409	0.618041	0.749707
5.52843	0.0517964	0.0312924	0.56237	0.732541	0.618756	0.751317
5.5351	0.0519157	0.0317097	0.563204	0.733376	0.619173	0.752568
5.54177	0.0519753	0.0321269	0.564396	0.734091	0.619471	0.753462
5.54843	0.0520945	0.0324845	0.565827	0.734866	0.619948	0.754356
5.5551	0.0522137	0.0327826	0.567257	0.735998	0.620663	0.75537
5.56177	0.0523329	0.033021	0.568628	0.737309	0.621557	0.756562
5.56843	0.0525117	0.0332594	0.569701	0.738621	0.622511	0.757873
5.5751	0.0527501	0.0334382	0.570416	0.739753	0.623286	0.759125
5.58177	0.0529885	0.033617	0.570714	0.740588	0.623703	0.760019
5.58843	0.0532866	0.0337958	0.570834	0.741124	0.623882	0.760674
5.5951	0.0536442	0.0339747	0.570834	0.741541	0.624001	0.761211
5.60177	0.0540614	0.0342131	0.570953	0.741899	0.624299	0.761569
5.60843	0.0544787	0.0343919	0.571132	0.742197	0.624895	0.762045
5.6151	0.0549555	0.0345707	0.571251	0.742495	0.62573	0.762641
5.62177	0.0553727	0.0346303	0.571132	0.742853	0.626683	0.763297
5.62843	0.0557303	0.0347495	0.570893	0.74327	0.627458	0.763893
5.6351	0.0560284	0.0347495	0.570536	0.743747	0.627995	0.76437
5.64177	0.0562072	0.0346899	0.570357	0.744343	0.628173	0.764728
5.64843	0.0562668	0.0345707	0.570357	0.745058	0.628233	0.765026
5.6551	0.0562072	0.0343919	0.570595	0.745773	0.628293	0.765502
5.66177	0.0559688	0.0342727	0.570834	0.746548	0.628531	0.766277
5.66843	0.0556707	0.0340939	0.571132	0.747085	0.628889	0.767291
5.6751	0.0553131	0.0339747	0.57137	0.747323	0.629306	0.768423
5.68177	0.0548959	0.033915	0.571609	0.747263	0.629663	0.769377
5.68843	0.0544787	0.033915	0.571728	0.747204	0.629723	0.770092
5.6951	0.0541806	0.033915	0.571847	0.747263	0.629485	0.77045
5.70177	0.0538826	0.0340343	0.571966	0.747681	0.629187	0.770628
5.70843	0.0537634	0.0340939	0.572026	0.748515	0.628829	0.770688
5.7151	0.0537038	0.0342131	0.572085	0.749648	0.628591	0.770926
5.72177	0.0537634	0.0343323	0.572145	0.750959	0.628591	0.771403
5.72843	0.0539422	0.0344515	0.572145	0.75227	0.62871	0.772238
5.7351	0.0542402	0.0345111	0.572026	0.753343	0.628829	0.773251
5.74177	0.0545383	0.0346303	0.571728	0.754178	0.628769	0.774205
5.74843	0.0548959	0.0346303	0.57137	0.754714	0.628531	0.775039
5.7551	0.0552535	0.0346303	0.571132	0.755072	0.628173	0.775635
5.76177	0.0556707	0.0346303	0.571251	0.755489	0.627875	0.776172
5.76843	0.056088	0.0345707	0.571668	0.755906	0.627637	0.776827
5.7751	0.0565648	0.0345111	0.572205	0.756562	0.627458	0.777721
5.78177	0.0570416	0.0344515	0.572622	0.757337	0.627339	0.778735
5.78843	0.0575781	0.0343919	0.572741	0.75829	0.627339	0.779808
5.7951	0.0581741	0.0343919	0.572622	0.759244	0.627279	0.780642
5.80177	0.0587702	0.0344515	0.572383	0.760138	0.62716	0.781119
5.80843	0.0594258	0.0345111	0.572264	0.760734	0.626922	0.781417
5.8151	0.0600815	0.0346303	0.572145	0.761151	0.626624	0.781536
5.82177	0.0606775	0.0347495	0.572085	0.761449	0.626206	0.781715
5.82843	0.061214	0.0349283	0.571847	0.761867	0.626028	0.782073
5.8351	0.0616908	0.0351667	0.571549	0.762522	0.626147	0.782549
5.84177	0.0620484	0.0353456	0.571311	0.763237	0.626564	0.783205
5.84843	0.0624061	0.0354648	0.571072	0.764012	0.6271	0.78392
5.8551	0.0626445	0.035584	0.570595	0.764608	0.627458	0.784755
5.86177	0.0627637	0.0356436	0.56982	0.765085	0.627458	0.785589
5.86843	0.0628829	0.0357032	0.568688	0.765383	0.62722	0.786483
5.8751	0.0629425	0.0357032	0.567317	0.765681	0.626743	0.787437
5.88177	0.0629425	0.0357032	0.566125	0.76586	0.626445	0.788212
5.88843	0.0629425	0.0357628	0.56535	0.76592	0.626206	0.788867
5.8951	0.0629425	0.0358224	0.564992	0.765979	0.626028	0.789404
5.90177	0.0629425	0.0359416	0.564814	0.766039	0.625849	0.789702
5.90843	0.0629425	0.0361204	0.564754	0.766158	0.62561	0.79
5.9151	0.0630021	0.0363588	0.564575	0.766516	0.625312	0.790358
5.92177	0.0630617	0.0366569	0.564337	0.766933	0.624895	0.790834
5.92843	0.0631809	0.0369549	0.564218	0.767469	0.624359	0.79143
5.9351	0.0633001	0.0371933	0.564158	0.768065	0.623703	0.792146
5.94177	0.0633597	0.0373721	0.564158	0.768721	0.622988	0.792861
5.94843	0.0634193	0.0374913	0.564158	0.769317	0.622153	0.793338
5.9551	0.0634193	0.0375509	0.563979	0.769854	0.621378	0.793517
5.96177	0.0633001	0.0375509	0.563622	0.770271	0.620663	0.793457
5.96843	0.0631213	0.0375509	0.563204	0.770569	0.620067	0.793219
5.9751	0.0628233	0.0374913	0.562906	0.770926	0.61965	0.79304
5.98177	0.0625253	0.0374317	0.562847	0.771344	0.61959	0.793099
5.98843	0.0621676	0.0374317	0.562906	0.771761	0.619829	0.793397
5.9951	0.0618696	0.0374913	0.562966	0.771999	0.620186	0.793815
6.00177	0.0616312	0.0376105	0.563025	0.772119	0.620544	0.794172
6.00843	0.061512	0.0377297	0.563025	0.772119	0.620663	0.79459
6.0151	0.061512	0.0379085	0.563025	0.772119	0.620306	0.795066
6.02177	0.0616312	0.0380278	0.563085	0.772238	0.61965	0.795662
6.02843	0.0618696	0.0382066	0.563085	0.772476	0.618994	0.796318
6.0351	0.0622272	0.0383258	0.563025	0.772834	0.618458	0.797093
6.04177	0.0625849	0.0385046	0.562847	0.773251	0.618219	0.797868
6.04843	0.0629425	0.0386834	0.562429	0.773787	0.61816	0.798404
6.0551	0.0632405	0.0388622	0.562072	0.774264	0.617981	0.798762
6.06177	0.0635385	0.0391007	0.561833	0.774682	0.617623	0.798762
6.06843	0.0637174	0.0393391	0.561833	0.774801	0.617027	0.798643
6.0751	0.0638366	0.0396371	0.562072	0.774682	0.616431	0.798523
6.08177	0.0638962	0.0399947	0.56231	0.774443	0.615954	0.798762
6.08843	0.0639558	0.0402927	0.562668	0.774264	0.615597	0.799417
6.0951	0.0640154	0.0406504	0.563145	0.774443	0.615537	0.800431
6.10177	0.0640154	0.0408888	0.56386	0.77486	0.615716	0.801563
6.10843	0.064075	0.0410676	0.564873	0.775635	0.616193	0.802696
6.1151	0.0641346	0.0411868	0.566065	0.776529	0.616848	0.80359
6.12177	0.0641942	0.0412464	0.567257	0.777543	0.617623	0.804126
6.12843	0.0643134	0.0411868	0.56833	0.778615	0.618458	0.804484
6.1351	0.064373	0.0411868	0.569463	0.779867	0.619233	0.804782
6.14177	0.0644326	0.0410676	0.570774	0.781298	0.620067	0.805318
6.14843	0.0644922	0.041008	0.572205	0.782847	0.620842	0.806093
6.1551	0.0644922	0.0408888	0.573695	0.784397	0.621438	0.806987
6.16177	0.0644922	0.0408292	0.574946	0.785768	0.621855	0.807822
6.16843	0.0644922	0.0408292	0.575781	0.786841	0.622094	0.808418
6.1751	0.0644922	0.0408292	0.576437	0.787616	0.622213	0.808537
6.18177	0.0645518	0.0408888	0.577152	0.788093	0.622392	0.808299
6.18843	0.0646114	0.0408888	0.577986	0.788152	0.622571	0.807762
6.1951	0.0647902	0.0408888	0.57894	0.787854	0.622571	0.806928
6.20177	0.0649691	0.0408292	0.579834	0.787258	0.622511	0.805974
6.20843	0.0652075	0.0407696	0.580251	0.786364	0.622332	0.805199
6.2151	0.0655055	0.0406504	0.580013	0.785351	0.622213	0.804603
6.22177	0.0658035	0.0404716	0.579178	0.784278	0.622034	0.804245
6.22843	0.066042	0.0402927	0.577807	0.783205	0.621617	0.803828
6.2351	0.0662208	0.0399947	0.576138	0.782132	0.620842	0.803113
6.24177	0.0662804	0.0396967	0.57447	0.781059	0.61965	0.801861
6.24843	0.0661612	0.0393987	0.57286	0.779986	0.618339	0.800133
6.2551	0.0659227	0.0391007	0.57143	0.778735	0.616968	0.798225
6.26177	0.0655651	0.0388026	0.569999	0.777125	0.615656	0.796437
6.26843	0.0650883	0.0385642	0.568509	0.775099	0.614405	0.794947
6.2751	0.0645518	0.0383258	0.56684	0.772834	0.613153	0.793636
6.28177	0.0639558	0.038147	0.565052	0.77045	0.611961	0.792325
6.28843	0.0634193	0.0379682	0.563323	0.768244	0.610948	0.791013
6.2951	0.0628829	0.0378489	0.561714	0.766218	0.609994	0.789702
6.30177	0.0624657	0.0376701	0.560164	0.76443	0.60904	0.788569
6.30843	0.0621676	0.0375509	0.558615	0.762761	0.607967	0.787616
6.3151	0.0619888	0.0374317	0.557065	0.761271	0.606716	0.786722
6.32177	0.0619292	0.0372529	0.555456	0.75984	0.605464	0.785887
6.32843	0.0619292	0.0370741	0.554144	0.758588	0.604391	0.784993
6.3351	0.0619888	0.0368953	0.553071	0.757456	0.603557	0.784039
6.34177	0.0620484	0.0367165	0.552297	0.756562	0.602961	0.783324
6.34843	0.062108	0.036478	0.551701	0.755787	0.602305	0.782907
6.3551	0.062108	0.0362992	0.551224	0.75525	0.60147	0.782788
6.36177	0.062108	0.0360608	0.550687	0.754774	0.600398	0.782847
6.36843	0.0619888	0.0358224	0.550091	0.754237	0.599384	0.782788
6.3751	0.0619292	0.0357032	0.549257	0.753522	0.59855	0.782549
6.38177	0.06181	0.0355244	0.548124	0.752747	0.598133	0.781894
6.38843	0.06181	0.0355244	0.546932	0.751972	0.598013	0.781059
6.3951	0.06181	0.0355244	0.5458	0.751257	0.597954	0.780046
6.40177	0.0619888	0.0356436	0.544965	0.750661	0.597775	0.779033
6.40843	0.0622272	0.0358224	0.544369	0.750005	0.597358	0.778019
6.4151	0.0625253	0.0360012	0.543833	0.74929	0.596821	0.777006
6.42177	0.0629425	0.0362396	0.543177	0.748336	0.596285	0.775933
6.42843	0.0634193	0.036478	0.542343	0.747263	0.595868	0.774741
6.4351	0.0638962	0.0367165	0.541508	0.746191	0.59551	0.773489
6.44177	0.0643134	0.0368953	0.540555	0.745118	0.595093	0.772119
6.44843	0.0646114	0.0370145	0.539601	0.744164	0.594437	0.770628
6.4551	0.0648499	0.0370741	0.538588	0.742912	0.593543	0.769019
6.46177	0.0650287	0.0370741	0.537336	0.741363	0.592411	0.76741
6.46843	0.0650883	0.0370741	0.536084	0.739455	0.591278	0.76586
6.4751	0.0650883	0.0370145	0.534952	0.737369	0.590205	0.76437
6.48177	0.0650883	0.0369549	0.534117	0.735402	0.589252	0.76288
6.48843	0.0649691	0.0368953	0.533462	0.733674	0.588298	0.76133
6.4951	0.0648499	0.0368953	0.532925	0.732183	0.587165	0.759721
6.50177	0.0647306	0.0369549	0.532269	0.730813	0.585794	0.758171
6.50843	0.0645518	0.0370145	0.531435	0.729382	0.584304	0.756621
6.5151	0.0643134	0.0371337	0.530303	0.727832	0.582933	0.75531
6.52177	0.064075	0.0373125	0.528932	0.726342	0.581801	0.754237
6.52843	0.063777	0.0374317	0.527322	0.725031	0.581026	0.753343
6.5351	0.0634193	0.0375509	0.525594	0.724077	0.58049	0.752509
6.54177	0.0631213	0.0375509	0.523806	0.723541	0.580072	0.751674
6.54843	0.0627637	0.0374317	0.522017	0.723183	0.579655	0.750661
6.5551	0.0624657	0.0371933	0.520408	0.722647	0.579178	0.749469
6.56177	0.0621676	0.0368357	0.518978	0.721753	0.578523	0.748217
6.56843	0.0618696	0.0363588	0.517905	0.720441	0.57745	0.747025
6.5751	0.0616312	0.0357628	0.517011	0.718951	0.576079	0.745893
6.58177	0.0613928	0.0350475	0.516236	0.717521	0.57441	0.74476
6.58843	0.0610948	0.0343323	0.515282	0.716209	0.572741	0.743508
6.5951	0.0607967	0.033617	0.514269	0.715077	0.571191	0.742078
6.60177	0.0603795	0.0329018	0.513077	0.713944	0.56994	0.740588
6.60843	0.0599027	0.0321865	0.512004	0.712872	0.568867	0.739157
6.6151	0.0594258	0.0315905	0.510991	0.711858	0.567853	0.738025
6.62177	0.0588298	0.0309944	0.509977	0.710905	0.56684	0.737071
6.62843	0.0582337	0.0305176	0.508904	0.710011	0.565827	0.736296
6.6351	0.0576973	0.0300407	0.507772	0.709057	0.564694	0.735581
6.64177	0.0571608	0.0296235	0.50658	0.707865	0.563502	0.734806
6.64843	0.056684	0.0293255	0.505507	0.706494	0.562251	0.733972
6.6551	0.0563264	0.0290871	0.504553	0.705063	0.560999	0.733018
6.66177	0.056088	0.0289082	0.503719	0.703752	0.559747	0.731945
6.66843	0.0559688	0.0288486	0.503063	0.702798	0.558853	0.730634
6.6751	0.0559092	0.0288486	0.502467	0.702202	0.558436	0.729203
6.68177	0.0559092	0.0289082	0.501931	0.701785	0.558496	0.727713
6.68843	0.0559688	0.0289679	0.501394	0.701427	0.558794	0.726342
6.6951	0.0559688	0.0290275	0.500858	0.700891	0.559092	0.725329
6.70177	0.0559688	0.0290871	0.500262	0.700057	0.559151	0.724733
6.70843	0.0559092	0.0291467	0.499606	0.698924	0.558972	0.724435
6.7151	0.0557899	0.0290871	0.498831	0.697613	0.558615	0.724375
6.72177	0.0556111	0.0289679	0.497997	0.696361	0.558078	0.724316
6.72843	0.0554323	0.028789	0.497222	0.695109	0.557363	0.724018
6.7351	0.0552535	0.0286102	0.496507	0.694036	0.556231	0.723362
6.74177	0.0550747	0.0283718	0.49597	0.692964	0.55474	0.722349
6.74843	0.0549555	0.028193	0.495732	0.691772	0.553071	0.721037
6.7551	0.0548959	0.0280142	0.495493	0.69046	0.551462	0.719666
6.76177	0.0548959	0.0278354	0.495374	0.68903	0.550151	0.718355
6.76843	0.0548959	0.0277162	0.495076	0.687599	0.549257	0.717342
6.7751	0.0548959	0.0277162	0.494659	0.686407	0.548661	0.716567
6.78177	0.0548959	0.0277758	0.493944	0.685453	0.548005	0.715852
6.78843	0.0548363	0.027895	0.49299	0.684679	0.54723	0.715137
6.7951	0.0547171	0.0280142	0.491738	0.683844	0.546157	0.714242
6.80177	0.0544787	0.028193	0.490367	0.68289	0.544906	0.71311
6.80843	0.0541806	0.0283718	0.489235	0.681818	0.543594	0.711918
6.8151	0.053823	0.028491	0.4884	0.680625	0.542223	0.710726
6.82177	0.0534058	0.0285506	0.487864	0.679433	0.540793	0.709593
6.82843	0.0530481	0.0285506	0.487387	0.678122	0.539422	0.70852
6.8351	0.0526905	0.028491	0.486791	0.676632	0.53817	0.707448
6.84177	0.0523925	0.0283718	0.485718	0.675142	0.537276	0.706315
6.84843	0.0522137	0.028193	0.484407	0.673652	0.53668	0.705183
6.8551	0.0520349	0.0280738	0.482976	0.672221	0.536203	0.704229
6.86177	0.051856	0.027895	0.481665	0.67085	0.535607	0.703335
6.86843	0.0517368	0.0277758	0.480473	0.669539	0.534713	0.702381
6.8751	0.0516176	0.0277162	0.479281	0.668228	0.533402	0.701249
6.88177	0.0513792	0.0276566	0.478148	0.666797	0.531793	0.699759
6.88843	0.0510812	0.0276566	0.476778	0.665367	0.529945	0.69797
6.8951	0.0507235	0.0275969	0.475407	0.663996	0.527918	0.696063
6.90177	0.0502467	0.0275373	0.473857	0.662565	0.525951	0.694335
6.90843	0.0498295	0.0273585	0.472307	0.661194	0.524104	0.692785
6.9151	0.0494122	0.0271201	0.470638	0.659823	0.522435	0.691473
6.92177	0.048995	0.0267029	0.469029	0.658333	0.521064	0.690162
6.92843	0.0486374	0.026226	0.46742	0.656724	0.519991	0.688732
6.9351	0.0482798	0.02563	0.46593	0.654995	0.518978	0.687182
6.94177	0.0480413	0.0250339	0.464559	0.653267	0.517964	0.685453
6.94843	0.0478625	0.0244379	0.463426	0.651598	0.516653	0.683725
6.9551	0.0476837	0.0239015	0.462234	0.650167	0.515163	0.682056
6.96177	0.0475049	0.0234246	0.461042	0.648797	0.513613	0.680447
6.96843	0.0473261	0.023067	0.45979	0.647545	0.512183	0.678837
6.9751	0.0470281	0.0228882	0.45836	0.646353	0.510931	0.677288
6.98177	0.04673	0.0228286	0.45687	0.645101	0.509918	0.675857
6.98843	0.0463724	0.0228286	0.45526	0.64379	0.509083	0.674546
6.9951	0.0460148	0.0230074	0.453532	0.642359	0.508189	0.673473
7.00177	0.0456572	0.0231266	0.451803	0.640929	0.507236	0.67246
7.00843	0.0452399	0.0233054	0.450194	0.639617	0.506043	0.671446
7.0151	0.0448823	0.023365	0.448823	0.638366	0.504732	0.670314
7.02177	0.0445247	0.023365	0.44775	0.637293	0.503302	0.669003
7.02843	0.0442862	0.0233054	0.446975	0.63628	0.501871	0.667512
7.0351	0.0440478	0.023067	0.44626	0.635266	0.50056	0.665903
7.04177	0.0439286	0.022769	0.445545	0.634193	0.499427	0.664234
7.04843	0.043869	0.0223517	0.44477	0.632942	0.498474	0.662684
7.0551	0.0439286	0.0218749	0.443995	0.631571	0.49758	0.661254
7.06177	0.0439882	0.0213981	0.443161	0.6302	0.496626	0.660062
7.06843	0.0441074	0.0209808	0.442207	0.628769	0.495672	0.659049
7.0751	0.0442266	0.0206232	0.441074	0.627518	0.494778	0.658154
7.08177	0.0444055	0.0203848	0.439823	0.626504	0.493765	0.657141
7.08843	0.0445843	0.020206	0.438452	0.625551	0.492752	0.656009
7.0951	0.0448227	0.0200868	0.436962	0.624537	0.491619	0.654638
7.10177	0.0450015	0.0200868	0.435531	0.623405	0.490546	0.653088
7.10843	0.0452399	0.0200868	0.433981	0.622094	0.489473	0.651598
7.1151	0.0453591	0.0200868	0.432253	0.620723	0.4884	0.650287
7.12177	0.0454783	0.0201464	0.430465	0.619411	0.487268	0.649035
7.12843	0.0455976	0.0201464	0.428736	0.618279	0.485957	0.647902
7.1351	0.045538	0.020206	0.427186	0.617266	0.484705	0.64671
7.14177	0.0454783	0.0202656	0.425875	0.616312	0.483572	0.645518
7.14843	0.0452399	0.0204444	0.424802	0.615418	0.482559	0.644386
7.1551	0.0450015	0.0207424	0.423849	0.614583	0.481606	0.643313
7.16177	0.0446439	0.0211596	0.423014	0.61363	0.480533	0.6423
7.16843	0.0442862	0.0216365	0.422299	0.612557	0.479341	0.641286
7.1751	0.0439286	0.0221729	0.421584	0.611365	0.478089	0.640273
7.18177	0.043571	0.0227094	0.420928	0.610113	0.476837	0.639379
7.18843	0.043273	0.0231862	0.419974	0.608742	0.475645	0.638485
7.1951	0.0430345	0.0235438	0.418842	0.607312	0.474572	0.63771
7.20177	0.0429153	0.0237227	0.417471	0.605941	0.473559	0.636876
7.20843	0.0427961	0.0237227	0.41604	0.604749	0.472307	0.635922
7.2151	0.0427961	0.0236034	0.414729	0.603795	0.470877	0.63473
7.22177	0.0427961	0.023365	0.413656	0.60302	0.469148	0.633419
7.22843	0.0428557	0.0230074	0.412643	0.602305	0.46736	0.632107
7.2351	0.0429153	0.0227094	0.41151	0.601351	0.465751	0.630796
7.24177	0.0429749	0.0223517	0.410259	0.600159	0.464559	0.629544
7.24843	0.0429749	0.0220537	0.408888	0.598729	0.463724	0.628233
7.2551	0.0429749	0.0218153	0.407398	0.597119	0.463128	0.626922
7.26177	0.0429153	0.0216365	0.405848	0.595391	0.462472	0.62573
7.26843	0.0429153	0.0215173	0.404358	0.593781	0.461638	0.624537
7.2751	0.0429153	0.0213981	0.402808	0.59247	0.460565	0.623345
7.28177	0.0429749	0.0212789	0.401139	0.591516	0.459373	0.621974
7.28843	0.0429749	0.0212192	0.39947	0.59098	0.458121	0.620425
7.2951	0.0430942	0.0211596	0.397801	0.590563	0.456929	0.618815
7.30177	0.0432134	0.0211596	0.396311	0.589967	0.455618	0.617504
7.30843	0.0433326	0.0212192	0.395179	0.588953	0.454307	0.61661
7.3151	0.0433922	0.0213385	0.394404	0.587642	0.452936	0.616014
7.32177	0.0435114	0.0215769	0.393808	0.586212	0.451624	0.615537
7.32843	0.043571	0.0218153	0.393212	0.58496	0.450432	0.61506
7.3351	0.0436306	0.0220537	0.392556	0.583947	0.449479	0.614285
7.34177	0.0436902	0.0222921	0.391841	0.583053	0.448585	0.613272
7.34843	0.0436902	0.0225306	0.390947	0.582099	0.44775	0.612199
7.3551	0.0437498	0.0226498	0.389993	0.580847	0.446916	0.611007
7.36177	0.0438094	0.0226498	0.38892	0.579536	0.446022	0.609815
7.36843	0.0439286	0.0225902	0.387788	0.578344	0.444889	0.608623
7.3751	0.0439882	0.0224114	0.386655	0.577331	0.443578	0.607371
7.38177	0.0441074	0.0221729	0.385523	0.576556	0.442147	0.606298
7.38843	0.044167	0.0219941	0.384331	0.57584	0.440657	0.605345
7.3951	0.0442266	0.0217557	0.38296	0.575125	0.439346	0.60457
7.40177	0.044167	0.0215769	0.381291	0.574231	0.438154	0.603855
7.40843	0.0441074	0.0214577	0.379503	0.573158	0.436962	0.60302
7.4151	0.0439286	0.0213981	0.377774	0.572145	0.43565	0.602186
7.42177	0.0436902	0.0213981	0.376344	0.571311	0.43422	0.601232
7.42843	0.0434518	0.0214577	0.375211	0.570655	0.432909	0.600219
7.4351	0.0431538	0.0215769	0.374556	0.570118	0.431776	0.599325
7.44177	0.0428557	0.0216365	0.374198	0.569642	0.430882	0.598609
7.44843	0.0426173	0.0217557	0.374019	0.569046	0.430107	0.598133
7.4551	0.0423789	0.0218153	0.373781	0.568211	0.429392	0.597835
7.46177	0.0422001	0.0218153	0.373304	0.567198	0.428617	0.597656
7.46843	0.0421405	0.0217557	0.372589	0.566006	0.427723	0.597358
7.4751	0.0420809	0.0216961	0.371635	0.564873	0.426888	0.596941
7.48177	0.0420809	0.0216365	0.370741	0.5638	0.425994	0.596344
7.48843	0.0420809	0.0215769	0.369966	0.563025	0.42516	0.59557
7.4951	0.0420809	0.0214577	0.36931	0.56237	0.424325	0.594676
7.50177	0.0421405	0.0214577	0.368595	0.561655	0.423431	0.593662
7.50843	0.0422001	0.0215173	0.367761	0.56082	0.422478	0.592649
7.5151	0.0423193	0.0215769	0.366628	0.559807	0.421345	0.591576
7.52177	0.0423789	0.0218153	0.365257	0.558674	0.420034	0.590384
7.52843	0.0424981	0.0221133	0.363708	0.557601	0.418544	0.589073
7.5351	0.0426173	0.0225306	0.362217	0.556648	0.416875	0.587702
7.54177	0.0427365	0.023067	0.360787	0.555933	0.415206	0.58639
7.54843	0.0429153	0.0236034	0.359476	0.555277	0.413716	0.585496
7.5551	0.0430942	0.0241399	0.358224	0.554562	0.412524	0.584841
7.56177	0.0432134	0.0246763	0.356913	0.553668	0.41157	0.584245
7.56843	0.0433922	0.0250936	0.355363	0.552416	0.410736	0.58341
7.5751	0.0435114	0.0254512	0.353575	0.550866	0.409901	0.582159
7.58177	0.0436306	0.02563	0.351787	0.549197	0.408828	0.580549
7.58843	0.0436902	0.0256896	0.350058	0.547349	0.407517	0.578701
7.5951	0.0437498	0.0255704	0.348568	0.545502	0.406027	0.576794
7.60177	0.0436902	0.025332	0.347257	0.543594	0.404358	0.574946
7.60843	0.0436306	0.0249743	0.346124	0.541747	0.402689	0.572979
7.6151	0.0435114	0.0246167	0.344992	0.540078	0.401139	0.570893
7.62177	0.0433922	0.0241995	0.34368	0.538528	0.39953	0.568688
7.62843	0.0432134	0.0238419	0.342131	0.537038	0.397801	0.566423
7.6351	0.0430345	0.0235438	0.340283	0.535548	0.395954	0.564218
7.64177	0.0427961	0.0233054	0.338197	0.53376	0.394046	0.562072
7.64843	0.0425577	0.0232458	0.335991	0.531793	0.392139	0.559986
7.6551	0.0423193	0.0232458	0.333726	0.529706	0.390172	0.55784
7.66177	0.0420809	0.0233054	0.331342	0.527561	0.388205	0.555754
7.66843	0.0419021	0.0234842	0.328958	0.525594	0.386178	0.553787
7.6751	0.0417829	0.023663	0.326633	0.523806	0.384152	0.551999
7.68177	0.0417233	0.0239015	0.324428	0.522077	0.382245	0.550449
7.68843	0.0417233	0.0240207	0.322402	0.520408	0.380635	0.548899
7.6951	0.0418425	0.0240207	0.320494	0.51862	0.379324	0.547111
7.70177	0.0419617	0.0239611	0.318706	0.516832	0.378072	0.545084
7.70843	0.0422001	0.0237227	0.317037	0.515163	0.376701	0.54282
7.7151	0.0424385	0.023365	0.315547	0.513732	0.375032	0.540495
7.72177	0.0426769	0.0229478	0.314236	0.5126	0.373125	0.53817
7.72843	0.0428557	0.0224114	0.313163	0.511527	0.371099	0.535965
7.7351	0.0429153	0.0218153	0.31209	0.510335	0.36937	0.533879
7.74177	0.0429153	0.0212789	0.310838	0.508785	0.367999	0.532091
7.74843	0.0428557	0.020802	0.309408	0.506997	0.367045	0.53066
7.7551	0.0426173	0.0203848	0.307739	0.50509	0.366271	0.529408
7.76177	0.0423789	0.0200272	0.30601	0.503361	0.365376	0.528276
7.76843	0.0420809	0.0198484	0.304341	0.50205	0.364125	0.527084
7.7751	0.0417829	0.0197887	0.302732	0.501156	0.362635	0.525713
7.78177	0.0414848	0.0197887	0.301301	0.500321	0.360966	0.524282
7.78843	0.041306	0.019908	0.299871	0.499487	0.359416	0.522792
7.7951	0.0412464	0.0200272	0.2985	0.498533	0.358224	0.521362
7.80177	0.041306	0.020206	0.297248	0.497401	0.35733	0.519931
7.80843	0.0414848	0.0204444	0.296116	0.496149	0.356555	0.518382
7.8151	0.0417233	0.0206232	0.295103	0.494659	0.355661	0.516593
7.82177	0.0420809	0.0208616	0.294149	0.492811	0.354409	0.514686
7.82843	0.0423789	0.0209808	0.293195	0.490606	0.352979	0.512779
7.8351	0.0426769	0.0211	0.292063	0.488162	0.351489	0.51105
7.84177	0.0429153	0.0211596	0.290692	0.485837	0.350237	0.50962
7.84843	0.0430942	0.0211596	0.289261	0.48399	0.349164	0.508428
7.8551	0.0431538	0.0210404	0.28789	0.482619	0.34827	0.507236
7.86177	0.0430942	0.0209212	0.286818	0.481606	0.347316	0.505865
7.86843	0.0429153	0.020802	0.285923	0.480652	0.346422	0.504255
7.8751	0.0426173	0.0206232	0.285149	0.479519	0.345469	0.502646
7.88177	0.0422597	0.020504	0.284255	0.478208	0.344574	0.501096
7.88843	0.0419021	0.0203848	0.283122	0.476897	0.34374	0.499845
7.8951	0.0414252	0.0203252	0.28187	0.475645	0.342906	0.498652
7.90177	0.0409484	0.0202656	0.280678	0.474572	0.342071	0.49746
7.90843	0.0404716	0.020206	0.279605	0.473619	0.341117	0.496089
7.9151	0.0399947	0.020206	0.278711	0.472605	0.340104	0.49448
7.92177	0.0395775	0.0201464	0.277877	0.471473	0.338912	0.492692
7.92843	0.0391603	0.0200272	0.276983	0.470221	0.33772	0.490904
7.9351	0.0388026	0.019908	0.27585	0.468791	0.336528	0.489235
7.94177	0.0385046	0.0196695	0.274479	0.4673	0.335276	0.487685
7.94843	0.0382662	0.0194311	0.273049	0.465572	0.334144	0.486195
7.9551	0.038147	0.0191927	0.271499	0.463665	0.333011	0.484645
7.96177	0.0380278	0.0188947	0.270069	0.461578	0.331879	0.482976
7.96843	0.0379682	0.0185966	0.268817	0.459552	0.330508	0.481129
7.9751	0.0379682	0.0182986	0.267804	0.457644	0.328839	0.479102
7.98177	0.0379085	0.0180006	0.267088	0.455976	0.326812	0.477076
7.98843	0.0377893	0.0177026	0.266492	0.454485	0.324726	0.475168
7.9951	0.0376105	0.0174046	0.265837	0.452936	0.322878	0.47338
8.00177	0.0373721	0.0171065	0.264943	0.451207	0.321567	0.47183
8.00843	0.0370741	0.0168085	0.263453	0.449181	0.320792	0.4704
8.0151	0.0366569	0.0165105	0.261545	0.446916	0.320256	0.46891
8.02177	0.03618	0.0162125	0.259399	0.44471	0.319541	0.467241
8.02843	0.0357032	0.015974	0.257373	0.442624	0.318587	0.465453
8.0351	0.035286	0.015676	0.255764	0.440657	0.317216	0.463545
8.04177	0.0349283	0.0154376	0.254452	0.43869	0.315607	0.461578
8.04843	0.0346899	0.0151396	0.25326	0.436604	0.313878	0.459433
8.0551	0.0344515	0.0149012	0.252128	0.43422	0.31215	0.457168
8.06177	0.0343323	0.0146627	0.250876	0.431776	0.310421	0.454605
8.06843	0.0342727	0.0143647	0.249565	0.429332	0.308752	0.451922
8.0751	0.0342131	0.0140667	0.248253	0.427127	0.307024	0.449359
8.08177	0.0340939	0.0137687	0.246704	0.42516	0.305176	0.447154
8.08843	0.0338554	0.0134707	0.244915	0.423312	0.303149	0.445426
8.0951	0.033617	0.0131726	0.242889	0.421524	0.301242	0.443995
8.10177	0.0332594	0.0128746	0.240743	0.419736	0.299513	0.442743
8.10843	0.0327826	0.0126958	0.238717	0.417948	0.298083	0.441253
8.1151	0.0323653	0.012517	0.236988	0.41616	0.296891	0.439346
8.12177	0.0318885	0.0123978	0.235438	0.414371	0.295699	0.43726
8.12843	0.0314116	0.0123978	0.234067	0.412703	0.294387	0.435174
8.1351	0.031054	0.0123978	0.232875	0.411093	0.292897	0.433326
8.14177	0.0308156	0.012517	0.231802	0.409544	0.291228	0.431776
8.14843	0.0306964	0.0127554	0.230908	0.407994	0.289679	0.430405
8.1551	0.0306368	0.0130534	0.230193	0.406563	0.288308	0.428975
8.16177	0.030756	0.0134111	0.229537	0.405252	0.287175	0.427425
8.16843	0.0309944	0.0138879	0.229001	0.404179	0.286341	0.425875
8.1751	0.031352	0.0144243	0.228465	0.403285	0.285685	0.424564
8.18177	0.0318289	0.0149608	0.228107	0.402451	0.285208	0.42367
8.18843	0.0324249	0.0156164	0.227809	0.401676	0.284851	0.423133
8.1951	0.0330806	0.0162125	0.227511	0.40096	0.284731	0.422776
8.20177	0.0337958	0.0168085	0.227273	0.400364	0.284672	0.422478
8.20843	0.0345707	0.0174046	0.227094	0.399947	0.284612	0.422299
8.2151	0.0353456	0.0178814	0.227034	0.39959	0.284553	0.422239
8.22177	0.0361204	0.0182986	0.227094	0.399172	0.284433	0.422299
8.22843	0.0368953	0.0186562	0.227273	0.398517	0.284433	0.42212
8.2351	0.0375509	0.0188947	0.227511	0.397682	0.284612	0.421643
8.24177	0.038147	0.0190139	0.227749	0.396669	0.284851	0.420809
8.24843	0.0386238	0.0190735	0.227869	0.395656	0.285029	0.419736
8.2551	0.0389218	0.0190139	0.227809	0.394821	0.284791	0.418663
8.26177	0.0391007	0.0188947	0.227451	0.394046	0.284195	0.417531
8.26843	0.0391603	0.0187159	0.226498	0.393212	0.283241	0.41616
8.2751	0.039041	0.0184178	0.225008	0.392139	0.28199	0.414491
8.28177	0.038743	0.0180602	0.223041	0.39053	0.280559	0.412464
8.28843	0.0383258	0.0175834	0.220835	0.388324	0.27895	0.410199
8.2951	0.0377893	0.0170469	0.21857	0.385582	0.277102	0.407875
8.30177	0.0371337	0.0163913	0.216424	0.382602	0.275016	0.40561
8.30843	0.0364184	0.015676	0.214219	0.379801	0.27287	0.403225
8.3151	0.0357032	0.0149608	0.211954	0.377297	0.270665	0.400782
8.32177	0.0349879	0.0141859	0.20951	0.375092	0.26834	0.398099
8.32843	0.0343919	0.0135303	0.207007	0.372887	0.265837	0.395298
8.3351	0.0337958	0.0128746	0.204444	0.370502	0.263214	0.392437
8.34177	0.033319	0.0123382	0.201941	0.36788	0.260472	0.389516
8.34843	0.0329614	0.0119209	0.199378	0.365019	0.25779	0.386477
8.3551	0.032723	0.0116825	0.196874	0.362158	0.255167	0.383437
8.36177	0.0325441	0.0115037	0.194371	0.359476	0.252604	0.380576
8.36843	0.0324249	0.0113845	0.192106	0.357032	0.250101	0.378013
8.3751	0.0323057	0.0113845	0.190139	0.354826	0.247478	0.375926
8.38177	0.0321865	0.0114441	0.188351	0.352681	0.245035	0.374019
8.38843	0.0320673	0.0115037	0.186622	0.350535	0.24277	0.372231
8.3951	0.0319481	0.0115633	0.184774	0.348389	0.240803	0.370264
8.40177	0.0317693	0.0116825	0.182748	0.346243	0.239193	0.368118
8.40843	0.0315905	0.0118017	0.180721	0.344157	0.237703	0.366092
8.4151	0.0314116	0.0119805	0.178814	0.342369	0.236094	0.364244
8.42177	0.0312924	0.0121593	0.177085	0.340819	0.234306	0.362635
8.42843	0.0312328	0.0123978	0.175595	0.339687	0.232279	0.361145
8.4351	0.0312328	0.0126362	0.174165	0.338733	0.230253	0.359774
8.44177	0.0312328	0.0128746	0.172734	0.33778	0.228345	0.358403
8.44843	0.031352	0.0130534	0.171304	0.336766	0.226676	0.356853
8.4551	0.0314712	0.0132918	0.169694	0.335395	0.225246	0.355124
8.46177	0.0315905	0.0134111	0.167966	0.333786	0.224054	0.353336
8.46843	0.0316501	0.0134707	0.166178	0.332117	0.222981	0.351489
8.4751	0.0317097	0.0135303	0.16439	0.330508	0.222027	0.3497
8.48177	0.0315905	0.0135303	0.162721	0.328958	0.221133	0.348151
8.48843	0.0314116	0.0134707	0.16135	0.327408	0.22006	0.346661
8.4951	0.0311136	0.0134111	0.160158	0.325859	0.218689	0.34529
8.50177	0.0306368	0.0132918	0.159204	0.324309	0.217021	0.343978
8.50843	0.0300407	0.0131726	0.158191	0.322878	0.215054	0.342548
8.5151	0.0293851	0.0130534	0.157118	0.321507	0.212908	0.340998
8.52177	0.0285506	0.0128746	0.155628	0.320196	0.210762	0.33921
8.52843	0.0277758	0.0126362	0.15384	0.318825	0.208676	0.337362
8.5351	0.0269413	0.0123382	0.151873	0.317454	0.206769	0.335574
8.54177	0.0261664	0.0119805	0.150084	0.316083	0.20504	0.333726
8.54843	0.0254512	0.0115037	0.148714	0.314653	0.20349	0.332057
8.5551	0.0247955	0.0110269	0.14782	0.313282	0.201941	0.330567
8.56177	0.0243187	0.0104904	0.147104	0.311911	0.200331	0.329137
8.56843	0.0239611	0.00995398	0.146151	0.31054	0.198603	0.327766
8.5751	0.0237227	0.00935793	0.144601	0.309229	0.196874	0.326395
8.58177	0.0235438	0.00882149	0.142395	0.307918	0.195146	0.324786
8.58843	0.0234246	0.00834465	0.139713	0.306547	0.193536	0.322878
8.5951	0.023365	0.00792742	0.13715	0.304878	0.192046	0.320554
8.60177	0.0232458	0.00756979	0.135005	0.302911	0.190556	0.317872
8.60843	0.0231862	0.00733137	0.133395	0.300646	0.188947	0.31507
8.6151	0.023067	0.00709295	0.132263	0.298381	0.187278	0.312507
8.62177	0.0229478	0.00691414	0.131428	0.296354	0.18549	0.310421
8.62843	0.022769	0.00685453	0.130653	0.294626	0.183642	0.308931
8.6351	0.0226498	0.00679493	0.12964	0.293195	0.181794	0.307977
8.64177	0.0224709	0.00679493	0.128448	0.292003	0.180066	0.307143
8.64843	0.0223517	0.00691414	0.126839	0.29093	0.178576	0.30601
8.6551	0.0222921	0.00703335	0.124991	0.289798	0.177383	0.304401
8.66177	0.0222325	0.00721216	0.123084	0.288725	0.17637	0.302315
8.66843	0.0221729	0.00739098	0.121236	0.287533	0.175595	0.300109
8.6751	0.0222325	0.00756979	0.119567	0.286281	0.17494	0.298142
8.68177	0.0222325	0.0077486	0.118136	0.285029	0.174224	0.296652
8.68843	0.0222921	0.00792742	0.116765	0.283897	0.173509	0.295639
8.6951	0.0223517	0.00810623	0.115395	0.282884	0.172675	0.294864
8.70177	0.0224114	0.00822544	0.114202	0.28199	0.171661	0.294149
8.70843	0.0225306	0.00834465	0.113249	0.281096	0.170529	0.293255
8.7151	0.0226498	0.00846386	0.112534	0.279844	0.169337	0.292063
8.72177	0.0227094	0.00852346	0.112236	0.278294	0.168085	0.290692
8.72843	0.0228286	0.00864267	0.112236	0.276506	0.166774	0.289261
8.7351	0.0228882	0.00870228	0.112355	0.274718	0.165582	0.287652
8.74177	0.0229478	0.00864267	0.112414	0.273168	0.164449	0.285983
8.74843	0.0229478	0.00858307	0.112176	0.271797	0.163496	0.284135
8.7551	0.0229478	0.00840425	0.11152	0.270426	0.162542	0.282109
8.76177	0.0229478	0.00810623	0.110328	0.269055	0.161588	0.280082
8.76843	0.0228882	0.0077486	0.108719	0.267506	0.160575	0.278115
8.7751	0.0228286	0.00727177	0.106871	0.265896	0.159323	0.276148
8.78177	0.022769	0.00679493	0.104964	0.264287	0.157952	0.274181
8.78843	0.0227094	0.0063777	0.103176	0.262558	0.156522	0.272155
8.7951	0.0226498	0.00602007	0.101388	0.260651	0.154912	0.270128
8.80177	0.0225902	0.00572205	0.099361	0.258505	0.153065	0.268102
8.80843	0.0225306	0.00560284	0.096977	0.25636	0.151038	0.266075
8.8151	0.0224709	0.00548363	0.094175	0.254333	0.148833	0.264049
8.82177	0.0223517	0.00542402	0.091136	0.252485	0.146508	0.261962
8.82843	0.0221729	0.00530481	0.088155	0.250757	0.144303	0.259757
8.8351	0.0219941	0.005126	0.085473	0.249028	0.142217	0.257432
8.84177	0.0217557	0.00482798	0.083089	0.24718	0.14025	0.255048
8.84843	0.0213981	0.00441074	0.080943	0.245214	0.138283	0.252545
8.8551	0.0210404	0.0038147	0.078976	0.243366	0.136375	0.250101
8.86177	0.0206232	0.00309944	0.077069	0.241637	0.134528	0.247836
8.86843	0.0201464	0.00238419	0.075161	0.240088	0.13268	0.245869
8.8751	0.0197291	0.00166893	0.073254	0.238419	0.130951	0.244081
8.88177	0.0192523	0.00095367	0.071585	0.236392	0.129282	0.242352
8.88843	0.0187755	0.00035763	0.070333	0.234067	0.127614	0.240386
8.8951	0.0182986	-0.0001192	0.06932	0.231445	0.126123	0.238359
8.90177	0.0178814	-0.0005364	0.068367	0.228882	0.124812	0.236332
8.90843	0.0174642	-0.0008345	0.067353	0.226676	0.123739	0.234544
8.9151	0.0171065	-0.0011325	0.066102	0.225008	0.122845	0.233173
8.92177	0.0167489	-0.0013709	0.064731	0.223637	0.121951	0.232041
8.92843	0.0165105	-0.0015497	0.063479	0.222445	0.120938	0.231028
8.9351	0.0162721	-0.0017881	0.062227	0.221133	0.119805	0.229895
8.94177	0.0161529	-0.0019073	0.060976	0.219464	0.118494	0.228524
8.94843	0.0160932	-0.0020862	0.059545	0.217378	0.117123	0.226796
8.9551	0.0161529	-0.0021458	0.057995	0.214934	0.115633	0.225008
8.96177	0.0162721	-0.0021458	0.056446	0.212371	0.114143	0.223219
8.96843	0.0164509	-0.0020862	0.055194	0.209987	0.112653	0.22155
8.9751	0.0167489	-0.0019073	0.0543	0.207841	0.111282	0.22012
8.98177	0.0169873	-0.0017285	0.053585	0.206172	0.11003	0.218749
8.98843	0.0172854	-0.0015497	0.052869	0.204921	0.108778	0.217319
8.9951	0.0175834	-0.0013709	0.051916	0.204027	0.107586	0.215888
9.00177	0.0178218	-0.0011325	0.050843	0.203192	0.106335	0.214577
9.00843	0.0180006	-0.0009537	0.049651	0.202179	0.105083	0.213385
9.0151	0.0181794	-0.0007749	0.048399	0.200748	0.103652	0.212371
9.02177	0.018239	-0.0005364	0.047207	0.19902	0.102162	0.211418
9.02843	0.0183582	-0.000298	0.045955	0.197053	0.100613	0.210404
9.0351	0.0184178	-5.96e-05	0.044525	0.195026	0.099182	0.209272
9.04177	0.0184178	0.00023842	0.042975	0.193059	0.09805	0.207961
9.04843	0.0184774	0.00059605	0.041306	0.191271	0.097156	0.20659
9.0551	0.018537	0.00089407	0.039577	0.189722	0.09644	0.20504
9.06177	0.0186562	0.00119209	0.037909	0.188589	0.095665	0.203371
9.06843	0.0187159	0.00149012	0.03624	0.187755	0.094473	0.201523
9.0751	0.0188351	0.00172853	0.03463	0.18692	0.092864	0.199556
9.08177	0.0188351	0.00196695	0.033081	0.185788	0.090897	0.197709
9.08843	0.0188351	0.00208616	0.03159	0.184238	0.08893	0.19598
9.0951	0.0187159	0.00214577	0.03022	0.18239	0.087023	0.19455
9.10177	0.0184774	0.00220537	0.028908	0.180423	0.085294	0.193298
9.10843	0.0181794	0.00220537	0.027657	0.178635	0.083745	0.192225
9.1151	0.0177622	0.00214577	0.026464	0.177026	0.082195	0.191212
9.12177	0.017345	0.00208616	0.025451	0.175714	0.080824	0.190318
9.12843	0.0169277	0.00202656	0.024498	0.174582	0.079453	0.189424
9.1351	0.0166297	0.00190735	0.023544	0.173509	0.078261	0.188351
9.14177	0.0164509	0.00172853	0.022352	0.172377	0.077069	0.18698
9.14843	0.0163317	0.00160933	0.020862	0.170946	0.075817	0.18537
9.1551	0.0164509	0.00149012	0.019014	0.169337	0.074506	0.183403
9.16177	0.0166297	0.0013113	0.016987	0.167727	0.073135	0.181437
9.16843	0.0169873	0.0012517	0.014961	0.166297	0.071764	0.17941
9.1751	0.017345	0.00119209	0.013053	0.165045	0.070393	0.177503
9.18177	0.0178218	0.00119209	0.011384	0.163853	0.068903	0.175655
9.18843	0.018239	0.0013113	0.009954	0.162542	0.067294	0.173867
9.1951	0.0185966	0.00154972	0.008881	0.160754	0.065744	0.172079
9.20177	0.0189543	0.00178814	0.008047	0.158548	0.064254	0.17035
9.20843	0.0191927	0.00214577	0.007272	0.156283	0.062823	0.168741
9.2151	0.0193715	0.002563	0.006199	0.154197	0.061512	0.167131
9.22177	0.0195503	0.00298023	0.004888	0.152469	0.06026	0.165582
9.22843	0.0196695	0.00339746	0.003219	0.151038	0.059068	0.164032
9.2351	0.0197291	0.0038147	0.001609	0.149786	0.057936	0.162482
9.24177	0.0197887	0.00417233	0.000298	0.148714	0.056744	0.160992
9.24843	0.0197887	0.00447035	-0.00077	0.1477	0.055313	0.159502
9.2551	0.0197291	0.00470877	-0.00155	0.146568	0.053585	0.157893
9.26177	0.0196695	0.00488758	-0.00232	0.145257	0.051498	0.156105
9.26843	0.0196099	0.00506639	-0.00328	0.143647	0.049353	0.154138
9.2751	0.0195503	0.00530481	-0.00447	0.141799	0.047386	0.152051
9.28177	0.0196099	0.00554323	-0.00596	0.140011	0.045717	0.149965
9.28843	0.0198484	0.00584126	-0.00757	0.138342	0.044346	0.147998
9.2951	0.0202656	0.00631809	-0.00918	0.136912	0.043035	0.146329
9.30177	0.0209808	0.00685453	-0.01055	0.135541	0.041664	0.145078
9.30843	0.0219941	0.00762939	-0.01186	0.13417	0.040174	0.144243
9.3151	0.0234246	0.00858307	-0.01317	0.13274	0.038743	0.143528
9.32177	0.0252128	0.00977516	-0.01454	0.131309	0.037432	0.142574
9.32843	0.0274181	0.0112057	-0.01621	0.129998	0.036418	0.141263
9.3351	0.0299811	0.012815	-0.018	0.128865	0.035703	0.139534
9.34177	0.0328422	0.0146627	-0.01979	0.127673	0.035107	0.137627
9.34843	0.0360012	0.0167489	-0.02158	0.126362	0.034273	0.135779
9.3551	0.0392795	0.0189543	-0.02319	0.124812	0.032902	0.13423
9.36177	0.0426173	0.0212789	-0.02474	0.123203	0.031173	0.132978
9.36843	0.0458956	0.023663	-0.02635	0.121534	0.029147	0.131726
9.3751	0.048995	0.0259876	-0.02801	0.119925	0.027299	0.130296
9.38177	0.0517964	0.0282526	-0.02974	0.118434	0.02569	0.128567
9.38843	0.0542402	0.0303388	-0.03171	0.117004	0.024557	0.126421
9.3951	0.056088	0.0321269	-0.03368	0.115633	0.023603	0.124037
9.40177	0.0573397	0.0335574	-0.03558	0.114381	0.02259	0.121653
9.40843	0.0579953	0.0345707	-0.03743	0.113308	0.021517	0.119388
9.4151	0.0578761	0.0351667	-0.0391	0.112355	0.020266	0.117242
9.42177	0.0571608	0.0352263	-0.04065	0.111341	0.019073	0.115216
9.42843	0.0557303	0.0347495	-0.04208	0.110209	0.017941	0.113189
9.4351	0.0537038	0.0337958	-0.04339	0.108838	0.016868	0.111103
9.44177	0.0511408	0.0323653	-0.04441	0.107348	0.015736	0.109077
9.44843	0.0482202	0.030458	-0.04512	0.105798	0.014544	0.107169
9.4551	0.0448823	0.028193	-0.04554	0.104249	0.013173	0.105441
9.46177	0.0414252	0.02563	-0.04601	0.102639	0.011683	0.103831
9.46843	0.0378489	0.022769	-0.04679	0.100911	0.010133	0.102162
9.4751	0.0342727	0.0198484	-0.0478	0.099123	0.008523	0.100434
9.48177	0.030756	0.0168681	-0.04911	0.097215	0.006855	0.098765
9.48843	0.0274181	0.0138879	-0.05054	0.095308	0.005305	0.097156
9.4951	0.0242591	0.0110865	-0.05198	0.09352	0.004053	0.095844
9.50177	0.0213385	0.00858307	-0.05341	0.09197	0.003278	0.094652
9.50843	0.0187159	0.00631809	-0.05478	0.090659	0.002861	0.09346
9.5151	0.0163913	0.00441074	-0.05615	0.089407	0.002682	0.092268
9.52177	0.0143051	0.00286102	-0.0574	0.088155	0.002265	0.090897
9.52843	0.0126362	0.00172853	-0.05853	0.086546	0.001371	0.089407
9.5351	0.0112653	0.00101328	-0.05955	0.084639	0	0.087917
9.54177	0.0101924	0.00059605	-0.06056	0.082672	-0.00161	0.086308
9.54843	0.00953674	0.00047684	-0.06163	0.080884	-0.00322	0.084519
9.5551	0.00917912	0.00065565	-0.06264	0.079393	-0.00453	0.082612
9.56177	0.00911951	0.00095367	-0.06372	0.077963	-0.0056	0.080705
9.56843	0.00929832	0.00137091	-0.06473	0.076532	-0.00644	0.078857
9.5751	0.00971556	0.00184774	-0.06568	0.074863	-0.00739	0.077367
9.58177	0.010252	0.00232458	-0.06676	0.073016	-0.00852	0.076175
9.58843	0.0107884	0.00280142	-0.06783	0.071228	-0.00989	0.075161
9.5951	0.0113249	0.00315905	-0.0689	0.069678	-0.01132	0.074208
9.60177	0.0116825	0.00345707	-0.06986	0.068426	-0.01276	0.073016
9.60843	0.0119209	0.00369549	-0.07057	0.067413	-0.01395	0.071645
9.6151	0.0119805	0.00375509	-0.07105	0.0664	-0.01496	0.070095
9.62177	0.0118017	0.00369549	-0.07159	0.065207	-0.0158	0.068486
9.62843	0.0113845	0.00351667	-0.0723	0.063837	-0.01651	0.066876
9.6351	0.010848	0.00315905	-0.07337	0.062346	-0.01711	0.065386
9.64177	0.0101924	0.00274181	-0.0748	0.061154	-0.01782	0.064015
9.64843	0.00941753	0.00214577	-0.07629	0.06032	-0.01872	0.062823
9.6551	0.00858307	0.00137091	-0.07761	0.059783	-0.01985	0.061691
9.66177	0.00780821	0.00053644	-0.07862	0.059366	-0.02122	0.060678
9.66843	0.00703335	-0.0004172	-0.07927	0.058651	-0.02283	0.059605
9.6751	0.00631809	-0.0014305	-0.07963	0.057459	-0.02438	0.058591
9.68177	0.00560284	-0.0025034	-0.07999	0.05585	-0.02581	0.057459
9.68843	0.00494719	-0.0036359	-0.08059	0.053942	-0.02706	0.056207
9.6951	0.00429153	-0.0047684	-0.08154	0.052035	-0.02807	0.054777
9.70177	0.00369549	-0.0059009	-0.08291	0.050366	-0.02909	0.053167
9.70843	0.00303984	-0.007093	-0.08452	0.048995	-0.0301	0.051558
9.7151	0.00244379	-0.008285	-0.08619	0.047803	-0.03117	0.049949
9.72177	0.00178814	-0.0094175	-0.0878	0.04673	-0.03248	0.048459
9.72843	0.00113249	-0.01055	-0.08929	0.045598	-0.03415	0.046849
9.7351	0.00053644	-0.0116229	-0.09066	0.044227	-0.03618	0.04518
9.74177	-5.96e-05	-0.0126362	-0.09197	0.042558	-0.03862	0.043392
9.74843	-0.0005364	-0.0135899	-0.09322	0.040591	-0.04107	0.041604
9.7551	-0.0010133	-0.0144243	-0.09435	0.038445	-0.04315	0.039935
9.76177	-0.0013709	-0.01508	-0.09537	0.03612	-0.04482	0.038385
9.76843	-0.0017285	-0.015676	-0.09644	0.033855	-0.04607	0.036955
9.7751	-0.0020862	-0.0162125	-0.09763	0.031769	-0.04721	0.035405
9.78177	-0.0025034	-0.0166297	-0.09906	0.029922	-0.04846	0.033677
9.78843	-0.0029802	-0.0169873	-0.10085	0.028133	-0.04995	0.031829
9.7951	-0.0034571	-0.017345	-0.10288	0.026464	-0.0515	0.030041
9.80177	-0.0041127	-0.0177026	-0.1049	0.024676	-0.05311	0.028312
9.80843	-0.004828	-0.0181198	-0.10681	0.022829	-0.05472	0.026643
9.8151	-0.0056028	-0.018537	-0.10836	0.020981	-0.05651	0.024915
9.82177	-0.0064373	-0.0189543	-0.10961	0.019252	-0.05847	0.023007
9.82843	-0.0072122	-0.0193119	-0.11086	0.017524	-0.06062	0.020921
9.8351	-0.0078082	-0.0196695	-0.11224	0.015795	-0.06276	0.018835
9.84177	-0.0083447	-0.0198483	-0.11402	0.014067	-0.06479	0.016987
9.84843	-0.0086427	-0.0199676	-0.11605	0.012219	-0.0667	0.015318
9.8551	-0.0087619	-0.019908	-0.11814	0.010431	-0.06849	0.013769
9.86177	-0.0087023	-0.0197291	-0.1201	0.008702	-0.07015	0.012159
9.86843	-0.0084043	-0.0194311	-0.12177	0.006974	-0.07164	0.010371
9.8751	-0.0079274	-0.0190139	-0.12326	0.005186	-0.07302	0.008523
9.88177	-0.0073314	-0.018537	-0.12451	0.003397	-0.07427	0.006855
9.88843	-0.0066757	-0.0180006	-0.12583	0.00155	-0.07558	0.005424
9.8951	-0.0059009	-0.0175238	-0.12714	-0.00036	-0.07695	0.004053
9.90177	-0.005126	-0.0170469	-0.12863	-0.00209	-0.07844	0.002503
9.90843	-0.0042915	-0.0165701	-0.13018	-0.00376	-0.07987	0.000656
9.9151	-0.0035763	-0.0162125	-0.13179	-0.00536	-0.08118	-0.00149
9.92177	-0.0028014	-0.0157952	-0.13322	-0.00703	-0.08231	-0.00364
9.92843	-0.0021458	-0.0154376	-0.13447	-0.0087	-0.08345	-0.00554
9.9351	-0.0015497	-0.01508	-0.13566	-0.01037	-0.08464	-0.00703
9.94177	-0.0009537	-0.0146627	-0.13691	-0.01174	-0.08601	-0.00823
9.94843	-0.0003576	-0.0141859	-0.13834	-0.01287	-0.08762	-0.00942
9.9551	0.00017881	-0.0136495	-0.14001	-0.01371	-0.08923	-0.01079
9.96177	0.00083447	-0.0130534	-0.14168	-0.01448	-0.09084	-0.0124
9.96843	0.00149012	-0.0123978	-0.14317	-0.01544	-0.09215	-0.01419
9.9751	0.00214577	-0.0116825	-0.14442	-0.01675	-0.09316	-0.01585
9.98177	0.00286102	-0.0109076	-0.14532	-0.01842	-0.094	-0.01723
9.98843	0.00357628	-0.0101328	-0.14591	-0.02015	-0.09477	-0.01836
9.9951	0.00429153	-0.0094175	-0.14639	-0.02176	-0.09555	-0.01925
10.0018	0.00488758	-0.0087023	-0.14681	-0.02301	-0.09638	-0.02009
10.0084	0.00536442	-0.0080466	-0.14728	-0.0239	-0.09716	-0.02086
10.0151	0.00566244	-0.0075698	-0.14776	-0.02462	-0.09781	-0.02182
10.0218	0.00572205	-0.0071526	-0.14818	-0.02539	-0.09841	-0.02295
10.0284	0.00560284	-0.0069141	-0.14853	-0.02623	-0.09906	-0.02408
10.0351	0.00524521	-0.0068545	-0.14901	-0.0273	-0.09978	-0.02533
10.0418	0.00464916	-0.0069141	-0.14973	-0.02843	-0.10055	-0.0264
10.0484	0.00393391	-0.0071526	-0.15056	-0.02962	-0.10133	-0.02736
10.0551	0.00309944	-0.0075698	-0.15134	-0.0307	-0.1021	-0.02819
10.0618	0.00220537	-0.0081658	-0.15205	-0.03165	-0.10282	-0.02897
10.0684	0.00119209	-0.0088811	-0.15271	-0.03272	-0.10353	-0.02998
10.0751	0.00023842	-0.0097752	-0.15348	-0.03386	-0.10443	-0.03123
10.0818	-0.0007153	-0.0107884	-0.15467	-0.03517	-0.10544	-0.03278
10.0884	-0.0015497	-0.0119209	-0.15616	-0.03666	-0.10651	-0.03463
10.0951	-0.0023842	-0.013113	-0.15789	-0.03821	-0.10777	-0.03642
10.1018	-0.003159	-0.0144243	-0.15944	-0.03976	-0.1089	-0.03809
10.1084	-0.0038743	-0.0158548	-0.16063	-0.04125	-0.10997	-0.0394
10.1151	-0.0045896	-0.0172853	-0.16147	-0.04268	-0.11116	-0.04041
10.1218	-0.0053048	-0.0187159	-0.16201	-0.04399	-0.11247	-0.04137
10.1284	-0.0060797	-0.0201464	-0.16254	-0.04512	-0.11402	-0.04256
10.1351	-0.0067949	-0.0215173	-0.16326	-0.04631	-0.11563	-0.04393
10.1418	-0.0076294	-0.022769	-0.16427	-0.0475	-0.11718	-0.0456
10.1484	-0.0084639	-0.0239015	-0.1654	-0.04876	-0.11832	-0.04727
10.1551	-0.0093579	-0.0249147	-0.16659	-0.05013	-0.11903	-0.04905
10.1618	-0.010252	-0.0257492	-0.16785	-0.05156	-0.11963	-0.05072
10.1684	-0.0111461	-0.0264049	-0.1691	-0.05293	-0.12028	-0.05245
10.1751	-0.0120401	-0.0268817	-0.17053	-0.0543	-0.12112	-0.05424
10.1818	-0.0128746	-0.0272393	-0.17214	-0.05579	-0.12225	-0.05603
10.1884	-0.0137091	-0.0274181	-0.17387	-0.05734	-0.1235	-0.05794
10.1951	-0.0144243	-0.027597	-0.17571	-0.05883	-0.12487	-0.05996
10.2018	-0.01508	-0.0277162	-0.17738	-0.06032	-0.1263	-0.06205
10.2084	-0.0156164	-0.0278354	-0.17893	-0.06187	-0.12773	-0.06402
10.2151	-0.0160933	-0.0279546	-0.18024	-0.0636	-0.1291	-0.06568
10.2218	-0.0165105	-0.0281334	-0.18126	-0.06551	-0.1303	-0.06706
10.2284	-0.0168681	-0.0283122	-0.18203	-0.06753	-0.13131	-0.06807
10.2351	-0.0171661	-0.0285506	-0.18287	-0.06938	-0.13208	-0.06896
10.2418	-0.0174642	-0.0287294	-0.18376	-0.07105	-0.13286	-0.06986
10.2484	-0.0177622	-0.0290275	-0.18495	-0.07254	-0.13369	-0.07087
10.2551	-0.0180006	-0.0292659	-0.18626	-0.07397	-0.13477	-0.07206
10.2618	-0.0182986	-0.0295043	-0.18758	-0.0754	-0.13626	-0.07349
10.2684	-0.018537	-0.0298023	-0.18865	-0.07713	-0.13804	-0.07516
10.2751	-0.0187755	-0.0300407	-0.18948	-0.07898	-0.13995	-0.07701
10.2818	-0.0189543	-0.0303388	-0.19032	-0.08082	-0.14156	-0.07904
10.2884	-0.0190735	-0.0306368	-0.19133	-0.08243	-0.14257	-0.081
10.2951	-0.0191331	-0.0309348	-0.1927	-0.08363	-0.14311	-0.08291
10.3018	-0.0190735	-0.0312924	-0.19425	-0.08446	-0.14335	-0.0847
10.3084	-0.0190139	-0.0315905	-0.19592	-0.08529	-0.14371	-0.08631
10.3151	-0.0189543	-0.0318885	-0.19735	-0.08637	-0.14448	-0.08792
10.3218	-0.0188351	-0.0321269	-0.19848	-0.0878	-0.14579	-0.08959
10.3284	-0.0187755	-0.0323653	-0.19938	-0.08941	-0.14746	-0.0912
10.3351	-0.0187159	-0.0325441	-0.20009	-0.09108	-0.14931	-0.09269
10.3418	-0.0187159	-0.0326633	-0.20093	-0.09257	-0.15092	-0.09412
10.3484	-0.0187755	-0.0327229	-0.202	-0.09394	-0.15223	-0.09543
10.3551	-0.0188351	-0.0326633	-0.20343	-0.09537	-0.1533	-0.0968
10.3618	-0.0189543	-0.0325441	-0.20504	-0.09704	-0.15426	-0.09829
10.3684	-0.0190139	-0.0323653	-0.20665	-0.09882	-0.15521	-0.10008
10.3751	-0.0190139	-0.0321269	-0.20814	-0.10073	-0.15622	-0.10198
10.3818	-0.0190139	-0.0318885	-0.20939	-0.10258	-0.1573	-0.10401
10.3884	-0.0188947	-0.0317097	-0.2104	-0.10431	-0.15825	-0.10586
10.3951	-0.0187159	-0.0314713	-0.2113	-0.10574	-0.15908	-0.10741
10.4018	-0.0184178	-0.031352	-0.21225	-0.10681	-0.1598	-0.10866
10.4084	-0.0181794	-0.0312328	-0.21321	-0.10765	-0.16069	-0.10961
10.4151	-0.0178814	-0.0311732	-0.21416	-0.10836	-0.16177	-0.11039
10.4218	-0.0175834	-0.0311732	-0.21493	-0.10926	-0.1632	-0.1111
10.4284	-0.0172853	-0.0311136	-0.21559	-0.11051	-0.16475	-0.11188
10.4351	-0.0171065	-0.0311136	-0.21607	-0.112	-0.16636	-0.11271
10.4418	-0.0169277	-0.0309944	-0.21666	-0.11343	-0.16767	-0.11384
10.4484	-0.0168085	-0.030756	-0.21732	-0.11444	-0.16862	-0.11522
10.4551	-0.0168085	-0.0305176	-0.21821	-0.11498	-0.16904	-0.11683
10.4618	-0.0168085	-0.03016	-0.21917	-0.11533	-0.16916	-0.11855
10.4684	-0.0168085	-0.0298023	-0.22012	-0.11587	-0.1691	-0.12016
10.4751	-0.0168085	-0.0293851	-0.22101	-0.11671	-0.16922	-0.12141
10.4818	-0.0167489	-0.0289679	-0.22185	-0.11778	-0.16963	-0.12237
10.4884	-0.0166893	-0.0286698	-0.22292	-0.11885	-0.17029	-0.12302
10.4951	-0.0165701	-0.0283718	-0.22429	-0.11969	-0.17124	-0.12338
10.5018	-0.0164509	-0.0282526	-0.2259	-0.12034	-0.1722	-0.12362
10.5084	-0.0162721	-0.028193	-0.22763	-0.12082	-0.17309	-0.12392
10.5151	-0.0160336	-0.028193	-0.22942	-0.121	-0.17399	-0.12434
10.5218	-0.0158548	-0.0283122	-0.23115	-0.12094	-0.17476	-0.12499
10.5284	-0.015676	-0.0284314	-0.23282	-0.12046	-0.17542	-0.12565
10.5351	-0.0155568	-0.0286102	-0.23448	-0.11981	-0.17607	-0.12612
10.5418	-0.0155568	-0.0288486	-0.23603	-0.11909	-0.17673	-0.1263
10.5484	-0.0156164	-0.0290275	-0.23735	-0.11867	-0.17744	-0.12606
10.5551	-0.0157952	-0.0292063	-0.2383	-0.11885	-0.17834	-0.12559
10.5618	-0.0160336	-0.0293851	-0.23907	-0.11957	-0.17941	-0.12523
10.5684	-0.0163913	-0.0295639	-0.23979	-0.12076	-0.18066	-0.12523
10.5751	-0.0167489	-0.0296831	-0.24074	-0.12207	-0.18203	-0.12571
10.5818	-0.0172257	-0.0298619	-0.24188	-0.12326	-0.18346	-0.1266
10.5884	-0.017643	-0.0300407	-0.24313	-0.12434	-0.18483	-0.12755
10.5951	-0.0180602	-0.0302196	-0.24438	-0.12547	-0.1862	-0.12857
10.6018	-0.0184774	-0.0303388	-0.24557	-0.12696	-0.18752	-0.1297
10.6084	-0.0188351	-0.0305176	-0.2467	-0.12898	-0.18877	-0.13107
10.6151	-0.0191331	-0.0306964	-0.24772	-0.13149	-0.19008	-0.13298
10.6218	-0.0194311	-0.0308752	-0.24873	-0.13411	-0.19145	-0.13524
10.6284	-0.0197291	-0.0311136	-0.24968	-0.13655	-0.19294	-0.13781
10.6351	-0.0200272	-0.031352	-0.25064	-0.1387	-0.19443	-0.14037
10.6418	-0.0203252	-0.0317097	-0.25153	-0.14061	-0.1958	-0.14287
10.6484	-0.0206232	-0.0320673	-0.25237	-0.14246	-0.19711	-0.14538
10.6551	-0.0209212	-0.0324845	-0.2532	-0.14436	-0.19842	-0.14788
10.6618	-0.0211596	-0.0329614	-0.25409	-0.14639	-0.19979	-0.15026
10.6684	-0.0213981	-0.0334382	-0.25535	-0.14836	-0.20134	-0.15235
10.6751	-0.0215769	-0.033915	-0.25684	-0.15002	-0.20301	-0.15396
10.6818	-0.0217557	-0.0343919	-0.25851	-0.15152	-0.20462	-0.15521
10.6884	-0.0218749	-0.0347495	-0.26011	-0.15289	-0.20599	-0.15628
10.6951	-0.0219941	-0.0349879	-0.26131	-0.15414	-0.20719	-0.15736
10.7018	-0.0221133	-0.0350475	-0.26208	-0.15527	-0.20826	-0.15843
10.7084	-0.0223517	-0.0349879	-0.26262	-0.1564	-0.20933	-0.1595
10.7151	-0.0226498	-0.0347495	-0.26321	-0.15742	-0.21058	-0.16052
10.7218	-0.0230074	-0.0343323	-0.26411	-0.15843	-0.21195	-0.16153
10.7284	-0.0234842	-0.0337958	-0.26524	-0.1595	-0.21344	-0.16266
10.7351	-0.0240207	-0.0331998	-0.26655	-0.16063	-0.21476	-0.16403
10.7418	-0.0246167	-0.0325441	-0.26798	-0.16195	-0.21589	-0.16552
10.7484	-0.0252128	-0.0318885	-0.26941	-0.16344	-0.21696	-0.16695
10.7551	-0.0258088	-0.031352	-0.2709	-0.16499	-0.21797	-0.16826
10.7618	-0.0262856	-0.0308752	-0.27233	-0.16654	-0.21917	-0.16946
10.7684	-0.0267625	-0.0305772	-0.27382	-0.16791	-0.22054	-0.17053
10.7751	-0.0270605	-0.0303388	-0.27514	-0.16916	-0.22209	-0.17166
10.7818	-0.0272393	-0.0302792	-0.27615	-0.17011	-0.22376	-0.17291
10.7884	-0.0273585	-0.0303984	-0.27692	-0.17101	-0.22537	-0.17428
10.7951	-0.0272989	-0.0305772	-0.27758	-0.17196	-0.22668	-0.17577
10.8018	-0.0271797	-0.0309348	-0.27841	-0.17309	-0.22763	-0.17726
10.8084	-0.0270009	-0.031352	-0.27955	-0.1744	-0.22835	-0.17864
10.8151	-0.0267625	-0.0318289	-0.2811	-0.17589	-0.22882	-0.17971
10.8218	-0.0264645	-0.0323653	-0.28276	-0.17744	-0.22936	-0.18054
10.8284	-0.0261664	-0.0329018	-0.28431	-0.17899	-0.23007	-0.18126
10.8351	-0.0258684	-0.0334978	-0.28551	-0.18042	-0.23091	-0.18197
10.8418	-0.0255704	-0.0340343	-0.28634	-0.18179	-0.23192	-0.18269
10.8484	-0.0252724	-0.0345707	-0.28694	-0.18305	-0.23317	-0.18328
10.8551	-0.0249743	-0.0351071	-0.28747	-0.184	-0.23443	-0.18376
10.8618	-0.0247359	-0.035584	-0.28795	-0.18483	-0.2355	-0.18412
10.8684	-0.0244975	-0.0360012	-0.28849	-0.18555	-0.23621	-0.18448
10.8751	-0.0242591	-0.0362992	-0.2889	-0.18638	-0.23663	-0.18495
10.8818	-0.0241399	-0.0365973	-0.28932	-0.18746	-0.23693	-0.18561
10.8884	-0.0240207	-0.0368357	-0.28974	-0.18871	-0.23735	-0.18632
10.8951	-0.0239611	-0.0369549	-0.29027	-0.18996	-0.23794	-0.18704
10.9018	-0.0240207	-0.0370741	-0.29087	-0.19097	-0.2386	-0.18787
10.9084	-0.0241399	-0.0370741	-0.29153	-0.19169	-0.23907	-0.18883
10.9151	-0.0243187	-0.0370145	-0.29206	-0.19217	-0.23925	-0.1899
10.9218	-0.0245571	-0.0368953	-0.29242	-0.19252	-0.23925	-0.19103
10.9284	-0.0248551	-0.0367165	-0.2926	-0.19294	-0.23925	-0.19205
10.9351	-0.0250936	-0.036478	-0.29254	-0.19354	-0.23943	-0.19282
10.9418	-0.025332	-0.03618	-0.2923	-0.19431	-0.23973	-0.19336
10.9484	-0.0254512	-0.0357628	-0.292	-0.19521	-0.24003	-0.19377
10.9551	-0.0254512	-0.0352263	-0.29159	-0.19604	-0.24021	-0.19407
10.9618	-0.0252724	-0.0345707	-0.29123	-0.19675	-0.24009	-0.19425
10.9684	-0.025034	-0.0337362	-0.29087	-0.19729	-0.23985	-0.19425
10.9751	-0.0246167	-0.0327229	-0.29063	-0.19759	-0.23955	-0.19407
10.9818	-0.0240207	-0.0315905	-0.29039	-0.19771	-0.23925	-0.19377
10.9884	-0.023365	-0.0302792	-0.29027	-0.19759	-0.23913	-0.19336
10.9951	-0.0225306	-0.0289083	-0.29027	-0.19723	-0.23907	-0.19294
11.0018	-0.0216365	-0.0273585	-0.29057	-0.19658	-0.23907	-0.19264
11.0084	-0.0206828	-0.0258684	-0.29117	-0.19592	-0.23919	-0.19264
11.0151	-0.0197291	-0.0243187	-0.29194	-0.19544	-0.23955	-0.19294
11.0218	-0.0187159	-0.0228286	-0.2929	-0.19544	-0.24015	-0.1936
11.0284	-0.0177622	-0.0214577	-0.29391	-0.19592	-0.24104	-0.19455
11.0351	-0.0168681	-0.020206	-0.2951	-0.1967	-0.24211	-0.19568
11.0418	-0.0160933	-0.0191331	-0.29659	-0.19747	-0.24337	-0.19681
11.0484	-0.0154376	-0.0183582	-0.29826	-0.19825	-0.24474	-0.19783
11.0551	-0.0149608	-0.0177622	-0.29981	-0.1989	-0.24617	-0.19872
11.0618	-0.0147223	-0.0174642	-0.301	-0.19956	-0.24748	-0.1995
11.0684	-0.0147223	-0.017345	-0.3016	-0.20015	-0.24867	-0.20033
11.0751	-0.0149012	-0.0175238	-0.30172	-0.20063	-0.24951	-0.20128
11.0818	-0.0153184	-0.0178814	-0.30154	-0.20081	-0.24998	-0.20236
11.0884	-0.0158548	-0.0183582	-0.30118	-0.20063	-0.25022	-0.20343
11.0951	-0.0165701	-0.0189543	-0.30071	-0.19997	-0.2501	-0.20427
11.1018	-0.0174046	-0.0196099	-0.30011	-0.19896	-0.24974	-0.20462
11.1084	-0.018239	-0.0202656	-0.29922	-0.19759	-0.24915	-0.20444
11.1151	-0.0190139	-0.0209212	-0.29802	-0.19592	-0.24831	-0.20373
11.1218	-0.0197887	-0.0215769	-0.29647	-0.19407	-0.24724	-0.20272
11.1284	-0.0203848	-0.0221729	-0.29463	-0.19199	-0.24605	-0.20158
11.1351	-0.0209212	-0.0228286	-0.2926	-0.1896	-0.2448	-0.20039
11.1418	-0.0213385	-0.0234842	-0.29045	-0.18704	-0.24354	-0.19914
11.1484	-0.0216365	-0.0241399	-0.28813	-0.18436	-0.24235	-0.19783
11.1551	-0.0218153	-0.0247955	-0.28586	-0.18167	-0.24128	-0.19622
11.1618	-0.0220537	-0.0253916	-0.28378	-0.17923	-0.24033	-0.19431
11.1684	-0.0222325	-0.0259876	-0.28211	-0.17715	-0.23949	-0.19234
11.1751	-0.0224113	-0.0264645	-0.28092	-0.17554	-0.23884	-0.19044
11.1818	-0.0226498	-0.0269413	-0.28032	-0.1744	-0.23836	-0.18889
11.1884	-0.0230074	-0.0272989	-0.28032	-0.17369	-0.23812	-0.18775
11.1951	-0.023365	-0.0277162	-0.28068	-0.17345	-0.23824	-0.1871
11.2018	-0.0238419	-0.0280738	-0.28139	-0.17351	-0.2386	-0.18686
11.2084	-0.0243187	-0.028491	-0.28229	-0.17375	-0.23919	-0.18704
11.2151	-0.0248551	-0.0290275	-0.28336	-0.1744	-0.24009	-0.18758
11.2218	-0.0253916	-0.0296235	-0.28473	-0.17548	-0.24134	-0.18853
11.2284	-0.0258684	-0.0303388	-0.28652	-0.17709	-0.24289	-0.1899
11.2351	-0.0264049	-0.0311732	-0.28896	-0.17935	-0.24468	-0.19163
11.2418	-0.0268817	-0.0321269	-0.292	-0.18233	-0.2467	-0.19383
11.2484	-0.0274181	-0.0330806	-0.29534	-0.18591	-0.24897	-0.19658
11.2551	-0.0279546	-0.0340939	-0.29874	-0.19008	-0.25153	-0.19985
11.2618	-0.0285506	-0.0351667	-0.30184	-0.19461	-0.25451	-0.20361
11.2684	-0.0291467	-0.03618	-0.30476	-0.19932	-0.25785	-0.20772
11.2751	-0.0298023	-0.0371933	-0.30756	-0.20397	-0.26143	-0.21201
11.2818	-0.0305176	-0.038147	-0.31048	-0.20856	-0.265	-0.21648
11.2884	-0.0311732	-0.0391006	-0.31364	-0.21303	-0.2684	-0.22095
11.2951	-0.0318289	-0.0400543	-0.31704	-0.21738	-0.27156	-0.22554
11.3018	-0.0324845	-0.041008	-0.32061	-0.22161	-0.27448	-0.23019
11.3084	-0.0331402	-0.0419021	-0.32425	-0.22578	-0.27728	-0.23472
11.3151	-0.0336766	-0.0427961	-0.32765	-0.22984	-0.27996	-0.23907
11.3218	-0.0340939	-0.043571	-0.33075	-0.23383	-0.28276	-0.24307
11.3284	-0.0345111	-0.0443459	-0.33355	-0.23776	-0.28569	-0.2467
11.3351	-0.0348091	-0.0449419	-0.33599	-0.24164	-0.28861	-0.24998
11.3418	-0.0350475	-0.0454783	-0.33814	-0.24533	-0.29129	-0.25314
11.3484	-0.0352859	-0.0458956	-0.33993	-0.24897	-0.29361	-0.25618
11.3551	-0.0354648	-0.0461936	-0.34112	-0.25249	-0.2954	-0.25922
11.3618	-0.0357032	-0.046432	-0.34177	-0.2557	-0.29677	-0.2622
11.3684	-0.0359416	-0.0466704	-0.34213	-0.25856	-0.29808	-0.26506
11.3751	-0.0362992	-0.0469089	-0.34249	-0.26101	-0.29951	-0.26786
11.3818	-0.0366569	-0.0471473	-0.34314	-0.26304	-0.30082	-0.27066
11.3884	-0.0371933	-0.0475049	-0.34398	-0.26482	-0.30202	-0.27329
11.3951	-0.0377297	-0.0479221	-0.34481	-0.26637	-0.30291	-0.27573
11.4018	-0.0383854	-0.048399	-0.34559	-0.2678	-0.30351	-0.27788
11.4084	-0.0389814	-0.048995	-0.34624	-0.269	-0.30392	-0.27966
11.4151	-0.0396371	-0.0495911	-0.3469	-0.27007	-0.30446	-0.2811
11.4218	-0.0402331	-0.0502467	-0.34773	-0.27102	-0.30524	-0.28211
11.4284	-0.0407696	-0.0509024	-0.34881	-0.27186	-0.30619	-0.28288
11.4351	-0.0411868	-0.0514984	-0.35012	-0.27269	-0.3072	-0.28342
11.4418	-0.0415444	-0.0520945	-0.35155	-0.27347	-0.30798	-0.28372
11.4484	-0.0417829	-0.0526309	-0.35292	-0.27406	-0.30851	-0.28384
11.4551	-0.0420213	-0.0531673	-0.35417	-0.27448	-0.30899	-0.28396
11.4618	-0.0422001	-0.0535846	-0.35524	-0.27478	-0.30971	-0.28414
11.4684	-0.0423193	-0.0540018	-0.35632	-0.27502	-0.31078	-0.28437
11.4751	-0.0424385	-0.0542998	-0.35751	-0.27537	-0.31227	-0.28467
11.4818	-0.0425577	-0.0545979	-0.359	-0.27591	-0.314	-0.28491
11.4884	-0.0427365	-0.0547767	-0.36079	-0.27651	-0.31579	-0.28509
11.4951	-0.0428557	-0.0549555	-0.36287	-0.27716	-0.31757	-0.28521
11.5018	-0.0430346	-0.0550747	-0.36508	-0.2777	-0.31936	-0.28551
11.5084	-0.0431538	-0.0551343	-0.36711	-0.27788	-0.32121	-0.28598
11.5151	-0.0433922	-0.0551343	-0.36871	-0.2777	-0.32312	-0.28652
11.5218	-0.0436306	-0.0550747	-0.36997	-0.27728	-0.32496	-0.28694
11.5284	-0.043869	-0.0549555	-0.37092	-0.27686	-0.32675	-0.28712
11.5351	-0.0441074	-0.0547767	-0.37181	-0.27663	-0.32848	-0.287
11.5418	-0.0443459	-0.0545382	-0.37283	-0.27668	-0.33015	-0.2867
11.5484	-0.0445843	-0.0542402	-0.37414	-0.27704	-0.3317	-0.28646
11.5551	-0.0447631	-0.0538826	-0.37557	-0.27752	-0.33307	-0.28634
11.5618	-0.0449419	-0.053525	-0.37688	-0.27812	-0.3342	-0.28634
11.5684	-0.0449419	-0.0531673	-0.37783	-0.27877	-0.33498	-0.28652
11.5751	-0.0448823	-0.0529289	-0.37855	-0.27961	-0.33563	-0.28676
11.5818	-0.0447631	-0.0527501	-0.37915	-0.28056	-0.33617	-0.28706
11.5884	-0.0445247	-0.0527501	-0.37998	-0.28169	-0.33683	-0.28741
11.5951	-0.0442863	-0.0528097	-0.38105	-0.28294	-0.33766	-0.28795
11.6018	-0.0439882	-0.0530481	-0.38242	-0.28425	-0.33873	-0.28861
11.6084	-0.0436306	-0.0534058	-0.38391	-0.28557	-0.33993	-0.28932
11.6151	-0.0433326	-0.0537038	-0.38528	-0.28688	-0.3413	-0.29016
11.6218	-0.0430346	-0.0540018	-0.3866	-0.28807	-0.34261	-0.29111
11.6284	-0.0427961	-0.0541806	-0.38791	-0.28932	-0.3438	-0.29212
11.6351	-0.0426173	-0.0542402	-0.38928	-0.29063	-0.34487	-0.29325
11.6418	-0.0424981	-0.054121	-0.39077	-0.29224	-0.346	-0.29451
11.6484	-0.0424981	-0.0538826	-0.39226	-0.29415	-0.34726	-0.29588
11.6551	-0.0426173	-0.053525	-0.39363	-0.29612	-0.34863	-0.29737
11.6618	-0.0427961	-0.0530481	-0.39494	-0.2982	-0.35	-0.2991
11.6684	-0.0430346	-0.0526309	-0.39601	-0.30023	-0.35131	-0.301
11.6751	-0.0433922	-0.0522137	-0.39697	-0.30226	-0.35226	-0.30309
11.6818	-0.043869	-0.051856	-0.39798	-0.30428	-0.35298	-0.30524
11.6884	-0.0442863	-0.051558	-0.39911	-0.30631	-0.35363	-0.30744
11.6951	-0.0447631	-0.0513792	-0.40042	-0.30822	-0.35429	-0.30947
11.7018	-0.0452399	-0.0512004	-0.40174	-0.31	-0.35518	-0.31126
11.7084	-0.0455976	-0.0510812	-0.40287	-0.31173	-0.35614	-0.31281
11.7151	-0.045836	-0.0508428	-0.40358	-0.31328	-0.35703	-0.3143
11.7218	-0.0458956	-0.0506043	-0.40406	-0.31477	-0.35781	-0.31573
11.7284	-0.0458956	-0.0501871	-0.40448	-0.31608	-0.35834	-0.31716
11.7351	-0.0457168	-0.0496507	-0.40501	-0.31728	-0.35864	-0.31853
11.7418	-0.0454783	-0.0489354	-0.40561	-0.31835	-0.35888	-0.31966
11.7484	-0.0451803	-0.0480413	-0.40627	-0.31936	-0.35918	-0.32073
11.7551	-0.0447631	-0.0470281	-0.4068	-0.32061	-0.35959	-0.32187
11.7618	-0.0444055	-0.045836	-0.40728	-0.3221	-0.36013	-0.32324
11.7684	-0.0441074	-0.0445247	-0.40781	-0.32383	-0.36067	-0.32502
11.7751	-0.043869	-0.0430942	-0.40853	-0.32556	-0.3612	-0.32705
11.7818	-0.0436902	-0.0416636	-0.40948	-0.32711	-0.36162	-0.32908
11.7884	-0.0436306	-0.0401735	-0.41056	-0.32836	-0.36204	-0.33104
11.7951	-0.0436306	-0.038743	-0.41157	-0.3292	-0.36258	-0.33271
11.8018	-0.0437498	-0.0374317	-0.41246	-0.32985	-0.36347	-0.3342
11.8084	-0.0439882	-0.03618	-0.4133	-0.33033	-0.3646	-0.33551
11.8151	-0.0442266	-0.0350475	-0.41407	-0.33087	-0.36585	-0.33671
11.8218	-0.0445843	-0.0340939	-0.41503	-0.33164	-0.36699	-0.33778
11.8284	-0.0450015	-0.0332594	-0.41622	-0.33253	-0.36782	-0.33879
11.8351	-0.0454783	-0.0326037	-0.41747	-0.33355	-0.36865	-0.33987
11.8418	-0.0459552	-0.0321269	-0.41872	-0.3345	-0.36961	-0.341
11.8484	-0.0464916	-0.0317097	-0.41986	-0.3354	-0.3708	-0.34219
11.8551	-0.0470281	-0.031352	-0.42075	-0.33611	-0.37217	-0.34344
11.8618	-0.0475645	-0.0311136	-0.42146	-0.33677	-0.3736	-0.34469
11.8684	-0.0480413	-0.0308752	-0.422	-0.33742	-0.37491	-0.346
11.8751	-0.0484586	-0.0306964	-0.42254	-0.33814	-0.37605	-0.34732
11.8818	-0.0487566	-0.0305772	-0.42313	-0.33897	-0.37712	-0.34869
11.8884	-0.0490546	-0.0305176	-0.42385	-0.33981	-0.37825	-0.35006
11.8951	-0.0492334	-0.030458	-0.42468	-0.34064	-0.37932	-0.35137
11.9018	-0.049293	-0.030458	-0.4257	-0.34148	-0.3804	-0.3525
11.9084	-0.0493526	-0.0305772	-0.42689	-0.34231	-0.38135	-0.3534
11.9151	-0.049293	-0.030756	-0.4282	-0.34308	-0.38213	-0.35411
11.9218	-0.049293	-0.0311136	-0.42963	-0.34374	-0.38296	-0.35471
11.9284	-0.0492334	-0.0315905	-0.43094	-0.34434	-0.38385	-0.3553
11.9351	-0.0491738	-0.0321865	-0.43201	-0.34487	-0.38505	-0.35584
11.9418	-0.0491738	-0.0329614	-0.43303	-0.34553	-0.38654	-0.35638
11.9484	-0.0492334	-0.0338554	-0.43386	-0.3463	-0.38803	-0.35679
11.9551	-0.0492334	-0.0349283	-0.43476	-0.34714	-0.3894	-0.35703
11.9618	-0.049293	-0.0361204	-0.43577	-0.34773	-0.39047	-0.35703
11.9684	-0.0493526	-0.0374317	-0.43684	-0.34815	-0.39124	-0.35685
11.9751	-0.0493526	-0.038743	-0.43786	-0.34845	-0.39178	-0.35655
11.9818	-0.0494123	-0.0400543	-0.43875	-0.34899	-0.39244	-0.35626
11.9884	-0.0494719	-0.0413656	-0.43947	-0.34994	-0.39339	-0.35614
11.9951	-0.0495315	-0.0425577	-0.44006	-0.35131	-0.39476	-0.35638
12.0018	-0.0495911	-0.0436306	-0.44084	-0.3528	-0.39643	-0.35709
12.0084	-0.0497103	-0.0446439	-0.44173	-0.35429	-0.39816	-0.35834
12.0151	-0.0498891	-0.0455379	-0.44274	-0.35566	-0.39977	-0.35995
12.0218	-0.0501275	-0.0463724	-0.44382	-0.35685	-0.40102	-0.36168
12.0284	-0.0504255	-0.0471473	-0.44477	-0.35805	-0.40203	-0.36341
12.0351	-0.0507832	-0.0478625	-0.4456	-0.3593	-0.40269	-0.3649
12.0418	-0.0511408	-0.0486374	-0.44626	-0.36067	-0.40311	-0.36609
12.0484	-0.0514388	-0.0494123	-0.4468	-0.36216	-0.4034	-0.36728
12.0551	-0.0517368	-0.0502467	-0.44727	-0.36371	-0.40364	-0.36842
12.0618	-0.0519753	-0.0510216	-0.44757	-0.36514	-0.40388	-0.36973
12.0684	-0.0521541	-0.0517368	-0.44763	-0.36645	-0.4043	-0.37122
12.0751	-0.0522733	-0.0524521	-0.44763	-0.3677	-0.40501	-0.37283
12.0818	-0.0523925	-0.0529885	-0.44757	-0.36901	-0.40603	-0.37462
12.0884	-0.0523925	-0.0534654	-0.44757	-0.37056	-0.40722	-0.37652
12.0951	-0.0523925	-0.0537634	-0.44757	-0.37229	-0.40841	-0.37849
12.1018	-0.0523925	-0.0540018	-0.44757	-0.3742	-0.40954	-0.38064
12.1084	-0.0523329	-0.054121	-0.44745	-0.37611	-0.4105	-0.38278
12.1151	-0.0522733	-0.054121	-0.44721	-0.37789	-0.41127	-0.38487
12.1218	-0.0522137	-0.054121	-0.44692	-0.37944	-0.41193	-0.38677
12.1284	-0.0520349	-0.0540018	-0.44656	-0.38081	-0.4124	-0.3885
12.1351	-0.051856	-0.0539422	-0.44638	-0.38201	-0.41282	-0.39011
12.1418	-0.0516176	-0.053823	-0.44638	-0.3832	-0.4133	-0.39172
12.1484	-0.0513792	-0.0537038	-0.44662	-0.38457	-0.41401	-0.39333
12.1551	-0.0511408	-0.053525	-0.44686	-0.3863	-0.41497	-0.39476
12.1618	-0.0508428	-0.0532866	-0.44692	-0.38838	-0.4161	-0.39589
12.1684	-0.0506639	-0.0529885	-0.44674	-0.39059	-0.41729	-0.39661
12.1751	-0.0504851	-0.0526309	-0.44644	-0.39268	-0.41848	-0.39697
12.1818	-0.0504255	-0.0522137	-0.4462	-0.39434	-0.41968	-0.39726
12.1884	-0.0503659	-0.0517368	-0.44626	-0.3956	-0.42069	-0.3978
12.1951	-0.0504851	-0.0512004	-0.44674	-0.39649	-0.4214	-0.39858
12.2018	-0.0506043	-0.0506639	-0.44751	-0.39721	-0.42188	-0.39971
12.2084	-0.0507236	-0.0501275	-0.44847	-0.3978	-0.42224	-0.40084
12.2151	-0.0509024	-0.0497103	-0.44954	-0.39846	-0.42284	-0.40185
12.2218	-0.0510812	-0.049293	-0.45055	-0.39911	-0.42397	-0.40269
12.2284	-0.05126	-0.0490546	-0.45156	-0.39971	-0.42546	-0.40329
12.2351	-0.0513792	-0.0488758	-0.45246	-0.40013	-0.42707	-0.40394
12.2418	-0.0514984	-0.0488162	-0.45329	-0.40025	-0.42832	-0.40454
12.2484	-0.051558	-0.0488758	-0.45407	-0.40013	-0.42903	-0.40525
12.2551	-0.0516772	-0.0490546	-0.4549	-0.39983	-0.42921	-0.40585
12.2618	-0.0517964	-0.0493526	-0.45592	-0.39953	-0.42915	-0.40632
12.2684	-0.0519156	-0.0497103	-0.45705	-0.39941	-0.42927	-0.40662
12.2751	-0.0521541	-0.0501871	-0.45836	-0.39935	-0.42969	-0.40674
12.2818	-0.0523329	-0.0506639	-0.45961	-0.39941	-0.43023	-0.40656
12.2884	-0.0525713	-0.0511408	-0.46086	-0.39941	-0.43094	-0.40615
12.2951	-0.0528097	-0.0516176	-0.462	-0.39935	-0.43172	-0.40549
12.3018	-0.0530481	-0.0520945	-0.46307	-0.39917	-0.43261	-0.40472
12.3084	-0.0532866	-0.0525117	-0.46402	-0.39881	-0.43362	-0.40394
12.3151	-0.0534654	-0.0528693	-0.46486	-0.39834	-0.43452	-0.40323
12.3218	-0.0535846	-0.0532269	-0.46551	-0.3978	-0.43511	-0.40257
12.3284	-0.0537038	-0.053525	-0.46587	-0.39732	-0.43523	-0.40197
12.3351	-0.0537634	-0.053823	-0.46605	-0.39715	-0.43494	-0.4012
12.3418	-0.0537634	-0.054121	-0.46605	-0.39744	-0.43464	-0.40036
12.3484	-0.0537634	-0.054419	-0.46581	-0.39828	-0.43458	-0.39947
12.3551	-0.0537038	-0.0546575	-0.46545	-0.39941	-0.43505	-0.39893
12.3618	-0.0536442	-0.0548959	-0.46515	-0.40054	-0.43589	-0.39905
12.3684	-0.0535846	-0.0551939	-0.46521	-0.40144	-0.43684	-0.39989
12.3751	-0.053525	-0.0554323	-0.46563	-0.40221	-0.43774	-0.4015
12.3818	-0.0534654	-0.0556707	-0.46641	-0.40305	-0.43857	-0.40358
12.3884	-0.0533462	-0.0559092	-0.4673	-0.4043	-0.43917	-0.40579
12.3951	-0.0532866	-0.0561476	-0.46802	-0.40603	-0.43958	-0.40787
12.4018	-0.0532269	-0.0563264	-0.46831	-0.40817	-0.43982	-0.40972
12.4084	-0.0531673	-0.0565648	-0.46819	-0.41044	-0.43982	-0.41139
12.4151	-0.0531077	-0.0568032	-0.46778	-0.41252	-0.4397	-0.41294
12.4218	-0.0531077	-0.056982	-0.46742	-0.41425	-0.43964	-0.41437
12.4284	-0.0529885	-0.0571012	-0.46718	-0.41562	-0.43976	-0.41562
12.4351	-0.0528693	-0.0571609	-0.46712	-0.4167	-0.4403	-0.41664
12.4418	-0.0527501	-0.0571012	-0.46724	-0.41765	-0.44131	-0.41735
12.4484	-0.0525117	-0.0569224	-0.4676	-0.41848	-0.44256	-0.41777
12.4551	-0.0522733	-0.0566244	-0.46825	-0.41914	-0.44382	-0.41789
12.4618	-0.0519156	-0.0561476	-0.46909	-0.41962	-0.44471	-0.41777
12.4684	-0.0516176	-0.0556111	-0.46992	-0.41956	-0.44525	-0.41741
12.4751	-0.0513196	-0.0549555	-0.47064	-0.4189	-0.44549	-0.4167
12.4818	-0.0510216	-0.0541806	-0.47094	-0.41771	-0.44554	-0.41556
12.4884	-0.0507832	-0.0533462	-0.471	-0.41598	-0.44566	-0.41401
12.4951	-0.0505447	-0.0524521	-0.471	-0.41401	-0.44596	-0.41211
12.5018	-0.0503659	-0.051558	-0.47123	-0.41193	-0.4465	-0.40996
12.5084	-0.0501871	-0.0506043	-0.47195	-0.40978	-0.44721	-0.40752
12.5151	-0.0500679	-0.0495911	-0.47302	-0.40764	-0.44799	-0.40472
12.5218	-0.0498891	-0.0485182	-0.47433	-0.40519	-0.44864	-0.40144
12.5284	-0.0496507	-0.0475049	-0.47535	-0.40227	-0.44918	-0.39762
12.5351	-0.0494123	-0.0464916	-0.47541	-0.39876	-0.4496	-0.39339
12.5418	-0.0491142	-0.0454783	-0.47421	-0.39452	-0.45002	-0.38874
12.5484	-0.0488162	-0.0445843	-0.47213	-0.38981	-0.45049	-0.38373
12.5551	-0.0484586	-0.0437498	-0.47016	-0.38475	-0.45109	-0.37855
12.5618	-0.0480413	-0.0430942	-0.46957	-0.37962	-0.4518	-0.37307
12.5684	-0.0476837	-0.0424981	-0.47135	-0.37444	-0.45264	-0.36746
12.5751	-0.0472665	-0.0421405	-0.47529	-0.36931	-0.45359	-0.36174
12.5818	-0.0468493	-0.0419617	-0.47994	-0.36407	-0.45472	-0.35584
12.5884	-0.046432	-0.0419021	-0.48417	-0.35858	-0.45586	-0.34988
12.5951	-0.0459552	-0.0420809	-0.48733	-0.35262	-0.45699	-0.3438
12.6018	-0.0454783	-0.0424385	-0.48935	-0.34624	-0.45812	-0.33748
12.6084	-0.0449419	-0.0429749	-0.4909	-0.33951	-0.45919	-0.33087
12.6151	-0.0444651	-0.0436306	-0.49245	-0.33253	-0.46033	-0.32377
12.6218	-0.0439882	-0.0443459	-0.49412	-0.32568	-0.46152	-0.31638
12.6284	-0.0435114	-0.0452399	-0.49585	-0.31894	-0.46265	-0.30887
12.6351	-0.0430942	-0.046134	-0.49758	-0.31245	-0.46378	-0.30166
12.6418	-0.0427961	-0.0470877	-0.49925	-0.30631	-0.46486	-0.29498
12.6484	-0.0425577	-0.0479817	-0.5008	-0.30047	-0.46593	-0.2889
12.6551	-0.0424385	-0.0488758	-0.50229	-0.29504	-0.46688	-0.28342
12.6618	-0.0423789	-0.0497103	-0.50378	-0.29004	-0.46766	-0.27841
12.6684	-0.0424981	-0.0504255	-0.50533	-0.28539	-0.46825	-0.27364
12.6751	-0.0427365	-0.0510216	-0.507	-0.28127	-0.46885	-0.26917
12.6818	-0.0430942	-0.0514984	-0.50879	-0.27764	-0.46974	-0.265
12.6884	-0.0435114	-0.051856	-0.51057	-0.27454	-0.47106	-0.26107
12.6951	-0.0441074	-0.0520945	-0.51212	-0.27186	-0.47284	-0.25761
12.7018	-0.0447035	-0.0521541	-0.51332	-0.26965	-0.47475	-0.25481
12.7084	-0.0453591	-0.0520349	-0.51415	-0.26774	-0.47636	-0.25266
12.7151	-0.0459552	-0.0517964	-0.51463	-0.26608	-0.47743	-0.25129
12.7218	-0.0464916	-0.0513792	-0.51475	-0.26476	-0.47779	-0.2507
12.7284	-0.0469685	-0.0507832	-0.51457	-0.26393	-0.47743	-0.25088
12.7351	-0.0473261	-0.0499487	-0.51385	-0.26351	-0.4766	-0.25171
12.7418	-0.0475645	-0.0488758	-0.51266	-0.26363	-0.47523	-0.25314
12.7484	-0.0477433	-0.0475645	-0.51069	-0.26411	-0.47362	-0.25505
12.7551	-0.0478029	-0.0459552	-0.50801	-0.26482	-0.47183	-0.25725
12.7618	-0.0478029	-0.0440478	-0.50473	-0.26578	-0.46992	-0.25976
12.7684	-0.0478029	-0.0419021	-0.50104	-0.26667	-0.46802	-0.26244
12.7751	-0.0478029	-0.0393987	-0.49704	-0.26739	-0.46611	-0.26512
12.7818	-0.0477433	-0.0366569	-0.49305	-0.26768	-0.46402	-0.26757
12.7884	-0.0476837	-0.033617	-0.48918	-0.26762	-0.46182	-0.26959
12.7951	-0.0475645	-0.0303388	-0.48548	-0.26745	-0.45931	-0.27132
12.8018	-0.0473857	-0.0268221	-0.48202	-0.26733	-0.45651	-0.27269
12.8084	-0.0471473	-0.023067	-0.47892	-0.26751	-0.45365	-0.27388
12.8151	-0.0468493	-0.0191927	-0.47624	-0.2678	-0.45097	-0.27484
12.8218	-0.046432	-0.0151992	-0.47421	-0.26792	-0.44864	-0.27543
12.8284	-0.0460744	-0.0111461	-0.47296	-0.26751	-0.44686	-0.27585
12.8351	-0.0456572	-0.0070333	-0.47243	-0.26655	-0.44566	-0.27621
12.8418	-0.0452399	-0.0029206	-0.47266	-0.26536	-0.44501	-0.27663
12.8484	-0.0448823	0.00113249	-0.47362	-0.26417	-0.44483	-0.2774
12.8551	-0.0445843	0.00524521	-0.47529	-0.26327	-0.44507	-0.27841
12.8618	-0.0443459	0.00923872	-0.47761	-0.26286	-0.44572	-0.27961
12.8684	-0.0442266	0.0132918	-0.48035	-0.2628	-0.4468	-0.28068
12.8751	-0.044167	0.0172257	-0.48351	-0.26315	-0.44835	-0.28127
12.8818	-0.0442266	0.0212192	-0.48709	-0.26375	-0.45031	-0.28133
12.8884	-0.0443459	0.0251532	-0.49096	-0.26453	-0.45258	-0.28116
12.8951	-0.0445843	0.0290871	-0.4952	-0.26542	-0.45508	-0.28121
12.9018	-0.0448823	0.033021	-0.49955	-0.26637	-0.45788	-0.28199
12.9084	-0.0452995	0.0369549	-0.5039	-0.26739	-0.46098	-0.28336
12.9151	-0.0457168	0.0408292	-0.50807	-0.26852	-0.46432	-0.28497
12.9218	-0.0462532	0.0445843	-0.512	-0.26965	-0.4679	-0.28616
12.9284	-0.0468493	0.0482798	-0.51594	-0.27066	-0.47141	-0.2867
12.9351	-0.0473857	0.051856	-0.51981	-0.2712	-0.47469	-0.2864
12.9418	-0.0479221	0.0553131	-0.52369	-0.27096	-0.47767	-0.28551
12.9484	-0.048399	0.058651	-0.52738	-0.26965	-0.48029	-0.28408
12.9551	-0.048697	0.0618696	-0.5306	-0.26715	-0.48268	-0.28211
12.9618	-0.0488162	0.0648499	-0.53316	-0.26339	-0.48476	-0.27937
12.9684	-0.048697	0.0677109	-0.53483	-0.25833	-0.48643	-0.27561
12.9751	-0.0482798	0.0702739	-0.53585	-0.25201	-0.48774	-0.27066
12.9818	-0.0476241	0.0727177	-0.53614	-0.24432	-0.48864	-0.26441
12.9884	-0.0466704	0.0748634	-0.53585	-0.23526	-0.48941	-0.25666
12.9951	-0.0454783	0.0767708	-0.53501	-0.22489	-0.49013	-0.24718
13.0018	-0.0439882	0.0784397	-0.53364	-0.21315	-0.49078	-0.23568
13.0084	-0.0423193	0.0798106	-0.53179	-0.19985	-0.49138	-0.22203
13.0151	-0.0405312	0.0808239	-0.52965	-0.18495	-0.49192	-0.20617
13.0218	-0.0385642	0.0815392	-0.52744	-0.16826	-0.49239	-0.18823
13.0284	-0.0365973	0.0818968	-0.52553	-0.14967	-0.49311	-0.16814
13.0351	-0.0346303	0.0819564	-0.52422	-0.12887	-0.49406	-0.14573
13.0418	-0.0327826	0.0816584	-0.52375	-0.10562	-0.49537	-0.1207
13.0484	-0.0311136	0.0810623	-0.52404	-0.07945	-0.49686	-0.09245
13.0551	-0.0296831	0.080049	-0.52506	-0.05013	-0.49847	-0.06032
13.0618	-0.0285506	0.0786781	-0.52649	-0.01729	-0.50008	-0.02396
13.0684	-0.0277162	0.0770092	-0.52828	0.019789	-0.50169	0.017226
13.0751	-0.0272989	0.0749826	-0.5303	0.06175	-0.50324	0.063777
13.0818	-0.0272393	0.0726581	-0.53275	0.109375	-0.50473	0.115991
13.0884	-0.0275373	0.0700355	-0.53561	0.163257	-0.50604	0.174463
13.0951	-0.028193	0.067234	-0.53889	0.223875	-0.50724	0.23973
13.1018	-0.0290871	0.0642538	-0.54234	0.291824	-0.50843	0.312269
13.1084	-0.0302196	0.0612736	-0.54574	0.367701	-0.50968	0.392556
13.1151	-0.0315905	0.0582337	-0.54884	0.451982	-0.51123	0.481188
13.1218	-0.0331402	0.0552535	-0.55146	0.545144	-0.51284	0.578403
13.1284	-0.0347495	0.0523925	-0.55349	0.647247	-0.51451	0.684321
13.1351	-0.036478	0.0497699	-0.55498	0.757873	-0.51606	0.798821
13.1418	-0.0383258	0.0473261	-0.55599	0.876546	-0.51725	0.921488
13.1484	-0.0402331	0.0452399	-0.55659	1.00231	-0.51826	1.05172
13.1551	-0.0422001	0.0434518	-0.55695	1.13398	-0.51886	1.18858
13.1618	-0.0442266	0.0421405	-0.55724	1.27012	-0.51916	1.33085
13.1684	-0.0462532	0.0411868	-0.5576	1.40917	-0.51898	1.47712
13.1751	-0.0482798	0.04071	-0.55808	1.54948	-0.51832	1.62548
13.1818	-0.0502467	0.0406504	-0.55867	1.68937	-0.51737	1.77425
13.1884	-0.0521541	0.0411272	-0.55921	1.82724	-0.51653	1.92165
13.1951	-0.0538826	0.0420809	-0.55951	1.96135	-0.516	2.06602
13.2018	-0.0555515	0.043571	-0.55957	2.0901	-0.51576	2.20579
13.2084	-0.0570416	0.045538	-0.55939	2.21193	-0.51564	2.33936
13.2151	-0.0583529	0.0479817	-0.55897	2.32547	-0.51534	2.46495
13.2218	-0.0594854	0.0510216	-0.5585	2.42955	-0.51457	2.5807
13.2284	-0.0604987	0.0546575	-0.55796	2.52283	-0.51337	2.68501
13.2351	-0.0613332	0.0588894	-0.55742	2.60395	-0.512	2.77626
13.2418	-0.0620484	0.0638962	-0.55683	2.67154	-0.51069	2.85316
13.2484	-0.0625849	0.0696778	-0.55599	2.72417	-0.50962	2.91443
13.2551	-0.0630617	0.0764728	-0.55486	2.76065	-0.50873	2.95901
13.2618	-0.0634789	0.0843406	-0.55325	2.78014	-0.50783	2.98583
13.2684	-0.0638366	0.0935197	-0.55134	2.78223	-0.50664	2.99412
13.2751	-0.0641346	0.104129	-0.54914	2.76673	-0.50497	2.98315
13.2818	-0.0644326	0.116348	-0.54675	2.734	-0.50288	2.95281
13.2884	-0.0647306	0.130355	-0.54425	2.68477	-0.50032	2.90328
13.2951	-0.0650287	0.146389	-0.54151	2.62004	-0.4974	2.83527
13.3018	-0.0652671	0.164509	-0.53829	2.5413	-0.494	2.7501
13.3084	-0.0655055	0.184953	-0.53465	2.45041	-0.49007	2.64943
[truncated: 2,503 more rows]

## Sheet: SDC4
Time (min)	A214
		EXTL3	CSGALNACT2
	Tetra-SDC4	Tetra-SDC4	Tetra-SDC4
0.0001	0.258655	0.570118	-0.05972
0.003433	0.257605	0.572085	-0.05955
0.006767	0.256589	0.574112	-0.05931
0.0101	0.255573	0.576258	-0.05889
0.013433	0.254491	0.578463	-0.05847
0.016767	0.253409	0.580847	-0.05794
0.0201	0.252262	0.583231	-0.05734
0.023433	0.251049	0.585735	-0.05668
0.026767	0.24977	0.588238	-0.05609
0.0301	0.248426	0.590742	-0.05549
0.033433	0.246984	0.593245	-0.0549
0.036767	0.245476	0.595748	-0.05436
0.0401	0.243902	0.598192	-0.05388
0.043433	0.242263	0.600576	-0.05347
0.046767	0.240558	0.602961	-0.05311
0.0501	0.238853	0.605285	-0.05281
0.053433	0.237084	0.60761	-0.05257
0.056767	0.235346	0.609934	-0.05227
0.0601	0.233576	0.612259	-0.05203
0.063433	0.231805	0.614524	-0.05168
0.066767	0.230068	0.616848	-0.05126
0.0701	0.228363	0.619113	-0.05072
0.073433	0.226659	0.621319	-0.05013
0.076767	0.224987	0.623584	-0.04941
0.0801	0.223315	0.62573	-0.04864
0.083433	0.221643	0.627875	-0.04786
0.086767	0.220004	0.629961	-0.04709
0.0901	0.218365	0.631988	-0.04637
0.093433	0.216725	0.634015	-0.04572
0.096767	0.215053	0.635982	-0.04518
0.1001	0.213382	0.637889	-0.04464
0.103433	0.211677	0.639796	-0.04429
0.106767	0.209972	0.641584	-0.04393
0.1101	0.208235	0.643373	-0.04369
0.113433	0.206498	0.645161	-0.04345
0.116767	0.204727	0.64677	-0.04333
0.1201	0.202957	0.648379	-0.04321
0.123433	0.201187	0.649869	-0.04309
0.126767	0.199416	0.6513	-0.04303
0.1301	0.197613	0.652671	-0.04297
0.133433	0.195777	0.653982	-0.04292
0.136767	0.193942	0.655234	-0.04286
0.1401	0.19204	0.656426	-0.04274
0.143433	0.190139	0.657558	-0.04268
0.146767	0.188172	0.658631	-0.04268
0.1501	0.186139	0.659645	-0.04268
0.153433	0.184107	0.660539	-0.0428
0.156767	0.182042	0.661314	-0.04303
0.1601	0.179944	0.66191	-0.04345
0.163433	0.177878	0.662327	-0.04399
0.166767	0.17578	0.662506	-0.04476
0.1701	0.173682	0.662565	-0.04572
0.173433	0.171584	0.662386	-0.04685
0.176767	0.169486	0.662029	-0.04816
0.1801	0.167421	0.661552	-0.04959
0.183433	0.165355	0.661016	-0.0512
0.186767	0.163323	0.660419	-0.05287
0.1901	0.16129	0.659823	-0.0546
0.193433	0.159323	0.659227	-0.05639
0.196767	0.157389	0.658751	-0.05811
0.2001	0.155488	0.658393	-0.0599
0.203433	0.153652	0.658154	-0.06169
0.206767	0.151849	0.657976	-0.06342
0.2101	0.150079	0.657856	-0.06515
0.213433	0.148308	0.657797	-0.06688
0.216767	0.146604	0.657737	-0.0686
0.2201	0.144932	0.657558	-0.07039
0.223433	0.14326	0.65732	-0.07224
0.226767	0.141654	0.656962	-0.07409
0.2301	0.140047	0.656486	-0.07606
0.233433	0.13844	0.65583	-0.07802
0.236767	0.136834	0.655055	-0.08005
0.2401	0.135195	0.654221	-0.08214
0.243433	0.133556	0.653207	-0.08428
0.246767	0.131884	0.652194	-0.08649
0.2501	0.13018	0.651121	-0.08875
0.253433	0.128442	0.650048	-0.09096
0.256767	0.126705	0.648975	-0.09322
0.2601	0.124967	0.647902	-0.09543
0.263433	0.123262	0.64683	-0.09769
0.266767	0.121558	0.645816	-0.0999
0.2701	0.119919	0.644803	-0.10204
0.273433	0.118312	0.643849	-0.10419
0.276767	0.116772	0.643015	-0.10622
0.2801	0.115264	0.64218	-0.10818
0.283433	0.113788	0.641465	-0.11015
0.286767	0.112379	0.64081	-0.11194
0.2901	0.111002	0.640273	-0.11367
0.293433	0.109658	0.639856	-0.11533
0.296767	0.108346	0.639498	-0.11688
0.3001	0.107035	0.6392	-0.11837
0.303433	0.105757	0.639021	-0.11981
0.306767	0.104511	0.638962	-0.12124
0.3101	0.103265	0.638962	-0.12267
0.313433	0.102019	0.639021	-0.12404
0.316767	0.100806	0.63926	-0.12541
0.3201	0.0996265	0.639558	-0.12678
0.323433	0.0984461	0.640035	-0.12809
0.326767	0.0973643	0.640571	-0.12934
0.3301	0.0963149	0.641167	-0.13047
0.333433	0.0953975	0.641882	-0.13149
0.336767	0.094512	0.642657	-0.13238
0.3401	0.093758	0.643492	-0.13304
0.343433	0.0930699	0.644386	-0.13357
0.346767	0.0924797	0.64528	-0.13387
0.3501	0.091955	0.646234	-0.13399
0.353433	0.0915618	0.647247	-0.13387
0.356767	0.091201	0.64832	-0.13357
0.3601	0.0909062	0.649452	-0.13304
0.363433	0.0907093	0.650644	-0.13244
0.366767	0.0905454	0.651956	-0.13161
0.3701	0.09048	0.653386	-0.13071
0.373433	0.0904469	0.654817	-0.1297
0.376767	0.0905124	0.656366	-0.12857
0.3801	0.0906438	0.657976	-0.12738
0.383433	0.0908402	0.659645	-0.12606
0.386767	0.0910701	0.661433	-0.12463
0.3901	0.0913649	0.663221	-0.12302
0.393433	0.0917257	0.665069	-0.12124
0.396767	0.0921519	0.667036	-0.11921
0.4001	0.0926107	0.669062	-0.11688
0.403433	0.0931024	0.671208	-0.11432
0.406767	0.0936271	0.673354	-0.11146
0.4101	0.0941842	0.675559	-0.10836
0.413433	0.0948073	0.677764	-0.10496
0.416767	0.0954299	0.67997	-0.10139
0.4201	0.0960856	0.682175	-0.09763
0.423433	0.0968071	0.684261	-0.0937
0.426767	0.0975937	0.686347	-0.0897
0.4301	0.0984461	0.688374	-0.08553
0.433433	0.0993641	0.690341	-0.0813
0.436767	0.10038	0.692248	-0.07701
0.4401	0.101528	0.694156	-0.0726
0.443433	0.102774	0.696063	-0.06801
0.446767	0.104117	0.69797	-0.0633
0.4501	0.10556	0.699878	-0.05835
0.453433	0.107068	0.701785	-0.05317
0.456767	0.108674	0.703633	-0.04774
0.4601	0.110346	0.705481	-0.04202
0.463433	0.112051	0.707209	-0.03588
0.466767	0.113788	0.708938	-0.02944
0.4701	0.115558	0.710607	-0.02271
0.473433	0.117362	0.712156	-0.01562
0.476767	0.119165	0.713587	-0.00829
0.4801	0.120968	0.714958	-0.00072
0.483433	0.12277	0.71615	0.006974
0.486767	0.124574	0.717282	0.014901
0.4901	0.126377	0.718296	0.022948
0.493433	0.12818	0.719249	0.031114
0.496767	0.130016	0.720084	0.039279
0.5001	0.131917	0.720799	0.047565
0.503433	0.133851	0.721514	0.055909
0.506767	0.135884	0.72217	0.064313
0.5101	0.137982	0.722826	0.072837
0.513433	0.140178	0.723422	0.08136
0.516767	0.142473	0.724018	0.090003
0.5201	0.144833	0.724554	0.098705
0.523433	0.147259	0.724971	0.107527
0.526767	0.149751	0.725329	0.116527
0.5301	0.152242	0.725448	0.125587
0.533433	0.154767	0.725448	0.134885
0.536767	0.157258	0.725269	0.144303
0.5401	0.159717	0.724852	0.15384
0.543433	0.162175	0.724256	0.163555
0.546767	0.164601	0.723422	0.17333
0.5501	0.167027	0.722408	0.183105
0.553433	0.16942	0.721216	0.193
0.556767	0.171846	0.719845	0.202894
0.5601	0.174272	0.718296	0.212789
0.563433	0.176731	0.716627	0.222743
0.566767	0.179255	0.714779	0.232756
0.5701	0.181845	0.712872	0.242829
0.573433	0.1845	0.710785	0.253022
0.576767	0.187221	0.70864	0.263214
0.5801	0.190008	0.706375	0.273526
0.583433	0.192794	0.70405	0.283837
0.586767	0.195614	0.701606	0.294149
0.5901	0.198466	0.698984	0.304401
0.593433	0.201285	0.696242	0.314534
0.596767	0.204071	0.693321	0.324547
0.6001	0.206858	0.690222	0.334442
0.603433	0.209612	0.686824	0.344157
0.606767	0.212365	0.683308	0.353813
0.6101	0.215152	0.679493	0.36329
0.613433	0.217939	0.67544	0.372767
0.616767	0.22079	0.671268	0.382066
0.6201	0.223675	0.666916	0.391364
0.623433	0.226593	0.662446	0.400603
0.626767	0.229576	0.657856	0.409782
0.6301	0.232592	0.653148	0.418901
0.633433	0.235608	0.648439	0.428021
0.636767	0.23869	0.643671	0.436962
0.6401	0.241739	0.638902	0.445902
0.643433	0.24482	0.634074	0.454724
0.646767	0.247869	0.629187	0.463367
0.6501	0.250951	0.62418	0.47195
0.653433	0.254032	0.619113	0.480294
0.656767	0.257179	0.613987	0.48852
0.6601	0.260392	0.608742	0.496447
0.663433	0.263638	0.603497	0.504255
0.666767	0.266949	0.598133	0.511765
0.6701	0.270325	0.592768	0.519097
0.673433	0.273767	0.587285	0.52619
0.676767	0.277242	0.581801	0.533104
0.6801	0.280783	0.576258	0.539839
0.683433	0.284356	0.570655	0.546396
0.686767	0.287962	0.564992	0.552833
0.6901	0.291634	0.55933	0.559092
0.693433	0.295338	0.553668	0.56529
0.696767	0.299108	0.548005	0.57137
0.7001	0.302944	0.542402	0.577331
0.703433	0.306812	0.536859	0.583112
0.706767	0.310779	0.531435	0.588655
0.7101	0.314778	0.52619	0.59402
0.713433	0.318843	0.521064	0.599146
0.716767	0.322941	0.516057	0.603974
0.7201	0.327104	0.511169	0.608504
0.723433	0.331333	0.506341	0.612795
0.726767	0.335562	0.501513	0.616848
0.7301	0.33989	0.496686	0.620723
0.733433	0.344249	0.491858	0.624418
0.736767	0.348675	0.48697	0.627995
0.7401	0.353134	0.482023	0.631511
0.743433	0.357658	0.477076	0.634909
0.746767	0.362182	0.472128	0.638187
0.7501	0.366738	0.467241	0.641346
0.753433	0.371295	0.462532	0.644386
0.756767	0.375852	0.457942	0.647247
0.7601	0.380442	0.453532	0.649929
0.763433	0.384998	0.4493	0.652373
0.766767	0.389621	0.445306	0.654578
0.7701	0.394243	0.441551	0.656605
0.773433	0.398898	0.437975	0.658333
0.776767	0.403619	0.434637	0.659943
0.7801	0.408372	0.431418	0.661314
0.783433	0.413191	0.428379	0.662565
0.786767	0.418043	0.425518	0.663638
0.7901	0.422895	0.422776	0.664592
0.793433	0.427747	0.420213	0.665367
0.796767	0.432566	0.417709	0.665963
0.8001	0.437319	0.415325	0.66638
0.803433	0.442073	0.41312	0.666559
0.806767	0.446728	0.410974	0.666618
0.8101	0.451317	0.409007	0.66644
0.813433	0.455874	0.407279	0.666142
0.816767	0.460332	0.405729	0.665665
0.8201	0.464758	0.404358	0.665069
0.823433	0.469151	0.403285	0.664413
0.826767	0.473511	0.402451	0.663757
0.8301	0.477806	0.401855	0.662982
0.833433	0.4821	0.401437	0.662267
0.836767	0.486296	0.401258	0.661492
0.8401	0.49046	0.401318	0.660658
0.843433	0.494558	0.401497	0.659764
0.846767	0.498557	0.401795	0.65881
0.8501	0.502458	0.402331	0.657678
0.853433	0.506294	0.403047	0.656426
0.856767	0.509998	0.403941	0.655055
0.8601	0.513604	0.405073	0.653505
0.863433	0.517112	0.406504	0.651836
0.866767	0.520554	0.408232	0.649989
0.8701	0.523898	0.410259	0.648081
0.873433	0.527144	0.412583	0.646114
0.876767	0.530291	0.415266	0.643969
0.8801	0.533372	0.418186	0.641823
0.883433	0.536323	0.421345	0.639558
0.886767	0.539175	0.424802	0.637174
0.8901	0.541928	0.428379	0.63473
0.893433	0.544486	0.432074	0.632226
0.896767	0.546911	0.435889	0.629663
0.9001	0.549173	0.439823	0.626981
0.903433	0.551272	0.443816	0.624299
0.906767	0.553205	0.447869	0.621617
0.9101	0.555009	0.452042	0.618935
0.913433	0.556615	0.456274	0.616252
0.916767	0.55809	0.460565	0.61363
0.9201	0.559402	0.464976	0.611067
0.923433	0.560647	0.469506	0.608504
0.926767	0.561762	0.474095	0.605941
0.9301	0.562778	0.478804	0.603318
0.933433	0.563696	0.483572	0.600755
0.936767	0.564483	0.48846	0.598073
0.9401	0.565171	0.493407	0.595331
0.943433	0.565728	0.498354	0.592589
0.946767	0.566188	0.50348	0.589728
0.9501	0.566482	0.508666	0.586748
0.953433	0.566646	0.513911	0.583768
0.956767	0.566646	0.519276	0.580728
0.9601	0.566482	0.5247	0.577629
0.963433	0.566188	0.530124	0.574589
0.966767	0.565761	0.535607	0.571549
0.9701	0.565171	0.541031	0.568569
0.973433	0.564516	0.546396	0.565648
0.976767	0.563729	0.551641	0.562847
0.9801	0.562844	0.556767	0.560105
0.983433	0.561893	0.561774	0.557542
0.986767	0.560877	0.566661	0.554979
0.9901	0.559762	0.571489	0.552535
0.993433	0.558549	0.576258	0.550091
0.996767	0.557238	0.581026	0.547588
1.0001	0.555861	0.585675	0.545025
1.00343	0.554353	0.590324	0.542462
1.00677	0.55278	0.594914	0.53978
1.0101	0.551108	0.599444	0.536978
1.01343	0.549403	0.603914	0.534177
1.01677	0.547665	0.608325	0.531256
1.0201	0.545862	0.612676	0.528336
1.02343	0.544092	0.616908	0.525415
1.02677	0.542289	0.62114	0.522494
1.0301	0.540453	0.625253	0.519574
1.03343	0.538585	0.629306	0.516713
1.03677	0.536716	0.633299	0.513792
1.0401	0.534814	0.637114	0.510871
1.04343	0.532848	0.64081	0.507951
1.04677	0.530848	0.644267	0.50509
1.0501	0.528783	0.647604	0.502229
1.05343	0.526717	0.650764	0.499427
1.05677	0.524587	0.653803	0.496686
1.0601	0.52239	0.656664	0.494063
1.06343	0.520194	0.659466	0.4915
1.06677	0.517964	0.662208	0.489056
1.0701	0.51567	0.665009	0.486732
1.07343	0.513342	0.66781	0.484407
1.07677	0.510982	0.670612	0.482202
1.0801	0.508588	0.673473	0.479937
1.08343	0.506195	0.676274	0.477731
1.08677	0.50377	0.679076	0.475526
1.0901	0.501344	0.681758	0.47332
1.09343	0.498918	0.684261	0.471115
1.09677	0.496492	0.686586	0.46885
1.1001	0.494099	0.688732	0.466645
1.10343	0.491739	0.690639	0.46438
1.10677	0.489411	0.692368	0.462174
1.1101	0.487116	0.693917	0.459969
1.11343	0.484887	0.695348	0.457704
1.11677	0.48269	0.696659	0.455558
1.1201	0.480592	0.697851	0.453353
1.12343	0.478527	0.698984	0.451207
1.12677	0.476527	0.700116	0.449121
1.1301	0.47456	0.701189	0.447094
1.13343	0.472659	0.702262	0.445008
1.13677	0.47079	0.703275	0.442982
1.1401	0.468922	0.704348	0.440955
1.14343	0.467086	0.705361	0.438988
1.14677	0.465283	0.706434	0.436962
1.1501	0.463479	0.707507	0.434995
1.15343	0.461677	0.70858	0.433087
1.15677	0.459907	0.709653	0.43118
1.1601	0.458169	0.710785	0.429332
1.16343	0.456464	0.711918	0.427544
1.16677	0.45476	0.71311	0.425816
1.1701	0.45312	0.714362	0.424147
1.17343	0.451481	0.715673	0.422597
1.17677	0.449875	0.717163	0.421047
1.1801	0.448302	0.718713	0.419557
1.18343	0.446695	0.720322	0.418127
1.18677	0.445089	0.722051	0.416696
1.1901	0.44345	0.723839	0.415325
1.19343	0.441843	0.725627	0.414014
1.19677	0.440204	0.727475	0.412762
1.2001	0.438598	0.729382	0.41157
1.20343	0.437024	0.73123	0.410438
1.20677	0.43545	0.733137	0.409365
1.2101	0.43391	0.735044	0.408292
1.21343	0.432435	0.736952	0.407219
1.21677	0.430992	0.738919	0.406206
1.2201	0.429582	0.740945	0.405073
1.22343	0.428206	0.742972	0.403881
1.22677	0.426829	0.744998	0.402689
1.2301	0.425517	0.747085	0.401378
1.23343	0.424206	0.749111	0.400007
1.23677	0.422928	0.751197	0.398636
1.2401	0.421715	0.753224	0.397265
1.24343	0.420502	0.75525	0.395954
1.24677	0.419289	0.757277	0.394702
1.2501	0.418141	0.759244	0.393569
1.25343	0.416994	0.761211	0.392437
1.25677	0.415847	0.763118	0.391483
1.2601	0.414732	0.764966	0.39053
1.26343	0.413618	0.766754	0.389695
1.26677	0.412503	0.768602	0.38898
1.2701	0.411388	0.77039	0.388384
1.27343	0.410274	0.772238	0.387907
1.27677	0.409192	0.774086	0.387609
1.2801	0.408077	0.775993	0.38743
1.28343	0.406963	0.778019	0.38749
1.28677	0.405848	0.780106	0.387669
1.2901	0.4047	0.782311	0.388145
1.29343	0.403521	0.784576	0.388861
1.29677	0.402242	0.786901	0.389814
1.3001	0.400963	0.789225	0.391006
1.30343	0.39962	0.791609	0.392437
1.30677	0.398242	0.793934	0.394046
1.3101	0.396866	0.796258	0.396013
1.31343	0.395554	0.798523	0.398219
1.31677	0.394276	0.800729	0.400603
1.3201	0.393063	0.802875	0.403285
1.32343	0.391981	0.80508	0.406146
1.32677	0.39103	0.807285	0.409245
1.3301	0.390211	0.80955	0.412405
1.33343	0.389555	0.811934	0.415742
1.33677	0.388965	0.814497	0.41914
1.3401	0.388506	0.81718	0.422657
1.34343	0.38808	0.820041	0.426173
1.34677	0.387719	0.823081	0.42969
1.3501	0.387391	0.826299	0.433266
1.35343	0.387064	0.829637	0.436783
1.35677	0.386769	0.833154	0.44024
1.3601	0.386506	0.83679	0.443757
1.36343	0.386244	0.840545	0.447154
1.36677	0.385982	0.844479	0.450552
1.3701	0.385752	0.848472	0.453949
1.37343	0.385555	0.852585	0.457227
1.37677	0.385359	0.856817	0.460446
1.3801	0.385195	0.861108	0.463545
1.38343	0.384998	0.865459	0.466585
1.38677	0.384769	0.869811	0.469446
1.3901	0.384539	0.874162	0.472128
1.39343	0.384277	0.878453	0.474572
1.39677	0.383982	0.882566	0.476778
1.4001	0.383622	0.8865	0.478745
1.40343	0.383261	0.890255	0.480533
1.40677	0.382835	0.893831	0.482142
1.4101	0.382376	0.897229	0.483692
1.41343	0.381884	0.900447	0.485122
1.41677	0.38136	0.903547	0.486493
1.4201	0.380769	0.906467	0.487983
1.42343	0.380146	0.909328	0.489533
1.42677	0.379458	0.91207	0.491202
1.4301	0.37877	0.914693	0.49293
1.43343	0.378049	0.917196	0.494778
1.43677	0.377327	0.91958	0.496686
1.4401	0.376639	0.921726	0.498652
1.44343	0.375917	0.923753	0.500619
1.44677	0.375196	0.925601	0.502586
1.4501	0.374508	0.927269	0.504553
1.45343	0.373852	0.92876	0.50652
1.45677	0.373164	0.93013	0.508428
1.4601	0.372475	0.931442	0.510395
1.46343	0.371787	0.932693	0.512302
1.46677	0.371099	0.933826	0.51415
1.4701	0.37041	0.935018	0.515997
1.47343	0.369755	0.936091	0.517786
1.47677	0.369131	0.937104	0.519454
1.4801	0.368541	0.938058	0.521004
1.48343	0.367984	0.938952	0.522435
1.48677	0.367492	0.939727	0.523746
1.4901	0.367034	0.940382	0.524938
1.49343	0.366574	0.940859	0.526071
1.49677	0.366181	0.941277	0.527143
1.5001	0.365788	0.941455	0.528157
1.50343	0.365394	0.941575	0.52917
1.50677	0.365034	0.941455	0.530124
1.5101	0.36464	0.941217	0.531077
1.51343	0.364247	0.940859	0.531971
1.51677	0.363854	0.940323	0.532687
1.5201	0.363427	0.939608	0.533283
1.52343	0.363001	0.938773	0.5337
1.52677	0.362575	0.9377	0.533819
1.5301	0.362182	0.936568	0.533521
1.53343	0.361755	0.935197	0.532866
1.53677	0.361395	0.933707	0.531614
1.5401	0.361034	0.932038	0.529647
1.54343	0.360739	0.93019	0.526905
1.54677	0.360444	0.928223	0.52315
1.5501	0.360149	0.926018	0.518322
1.55343	0.359822	0.923693	0.512123
1.55677	0.359362	0.92113	0.504494
1.5601	0.35874	0.918269	0.495434
1.56343	0.357854	0.91517	0.484765
1.56677	0.356641	0.911653	0.472665
1.5701	0.354969	0.907719	0.459075
1.57343	0.352839	0.903189	0.444174
1.57677	0.350118	0.897884	0.42814
1.5801	0.346807	0.891685	0.411212
1.58343	0.342906	0.884414	0.393569
1.58677	0.33848	0.87595	0.37545
1.5901	0.333694	0.866175	0.357151
1.59343	0.328973	0.854969	0.338912
1.59677	0.325137	0.842333	0.320971
1.6001	0.324023	0.828266	0.303626
1.60343	0.329235	0.813007	0.287056
1.60677	0.347593	0.796616	0.271559
1.6101	0.390965	0.779629	0.257552
1.61343	0.478888	0.762463	0.245452
1.61677	0.641194	0.745893	0.235915
1.6201	0.921059	0.730813	0.229955
1.62343	1.37752	0.718594	0.228941
1.62677	2.08749	0.710726	0.234902
1.6301	3.14686	0.709176	0.250459
1.63343	4.67047	0.716388	0.279069
1.63677	6.79091	0.735044	0.325263
1.6401	9.6562	0.768542	0.394464
1.64343	13.427	0.820637	0.493169
1.64677	18.2731	0.895679	0.628769
1.6501	24.371	0.998557	0.809908
1.65343	31.9018	1.13523	1.046
1.65677	41.0501	1.31291	1.34784
1.6601	52.004	1.5409	1.72776
1.66343	64.9559	1.83135	2.20001
1.66677	80.1023	2.20037	2.78193
1.6701	97.6446	2.66898	3.4942
1.67343	117.788	3.26401	4.36199
1.67677	140.738	4.01878	5.41526
1.6801	166.699	4.97305	6.68907
1.68343	195.863	6.1726	8.22324
1.68677	228.404	7.66814	10.0615
1.6901	264.467	9.5138	12.2504
1.69343	304.156	11.7651	14.8374
1.69677	347.526	14.4763	17.8695
1.7001	394.57	17.6988	21.3904
1.70343	445.212	21.4785	25.4396
1.70677	499.301	25.8549	30.0503
1.7101	556.608	30.8593	35.249
1.71343	616.828	36.5142	41.0538
1.71677	679.579	42.8327	47.4744
1.7201	744.413	49.8174	54.5113
1.72343	810.818	57.4604	62.1553
1.72677	878.233	65.7422	70.386
1.7301	946.059	74.6307	79.1723
1.73343	1013.67	84.0812	88.4698
1.73677	1080.44	94.0354	98.2217
1.7401	1145.72	104.422	108.358
1.74343	1208.91	115.158	118.795
1.74677	1269.44	126.149	129.441
1.7501	1326.77	137.296	140.197
1.75343	1380.45	148.498	150.959
1.75677	1430.11	159.655	161.63
1.7601	1475.47	170.679	172.117
1.76343	1516.36	181.497	182.347
1.76677	1552.73	192.052	192.264
1.7701	1584.64	202.31	201.837
1.77343	1612.25	212.257	211.054
1.77677	1635.83	221.894	219.926
1.7801	1655.7	231.235	228.475
1.78343	1672.26	240.292	236.727
1.78677	1685.91	249.066	244.7
1.7901	1697.02	257.539	252.395
1.79343	1705.94	265.66	259.781
1.79677	1712.93	273.34	266.79
1.8001	1718.15	280.45	273.313
1.80343	1721.67	286.825	279.203
1.80677	1723.41	292.27	284.279
1.8101	1723.21	296.574	288.34
1.81343	1720.82	299.528	291.183
1.81677	1715.88	300.939	292.618
1.8201	1708.01	300.654	292.489
1.82343	1696.78	298.574	290.691
1.82677	1681.76	294.667	287.185
1.8301	1662.56	288.976	282.009
1.83343	1638.86	281.625	275.283
1.83677	1610.4	272.812	267.205
1.8401	1577.05	262.803	258.046
1.84343	1538.81	251.921	248.137
1.84677	1495.8	240.527	237.848
1.8501	1448.31	229.003	227.573
1.85343	1396.74	217.736	217.703
1.85677	1341.65	207.096	208.61
1.8601	1283.66	197.424	200.621
1.86343	1223.49	189.022	194.013
1.86677	1161.88	182.138	188.995
1.8701	1099.6	176.971	185.714
1.87343	1037.38	173.667	184.25
1.87677	975.905	172.325	184.63
1.8801	915.808	173	186.838
1.88343	857.647	175.71	190.827
1.88677	801.903	180.445	196.528
1.8901	748.98	187.165	203.864
1.89343	699.206	195.808	212.752
1.89677	652.84	206.285	223.104
1.9001	610.07	218.481	234.823
1.90343	571.017	232.248	247.802
1.90677	535.729	247.406	261.908
1.9101	504.19	263.739	276.986
1.91343	476.313	280.994	292.846
1.91677	451.948	298.889	309.269
1.9201	430.881	317.115	326.003
1.92343	412.85	335.346	342.773
1.92677	397.546	353.251	359.291
1.9301	384.632	370.499	375.263
1.93343	373.754	386.777	390.399
1.93677	364.549	401.791	404.424
1.9401	356.665	415.276	417.084
1.94343	349.766	426.999	428.149
1.94677	343.536	436.754	437.418
1.9501	337.691	444.366	444.712
1.95343	331.973	449.68	449.872
1.95677	326.153	452.558	452.759
1.9601	320.029	452.878	453.245
1.96343	313.423	450.524	451.209
1.96677	306.174	445.394	446.54
1.9701	298.144	437.396	439.138
1.97343	289.208	426.458	428.918
1.97677	279.264	412.541	415.818
1.9801	268.228	395.643	399.812
1.98343	256.044	375.821	380.923
1.98677	242.688	353.192	359.228
1.9901	228.17	327.949	334.877
1.99343	212.542	300.358	308.09
1.99677	195.901	270.76	279.166
2.0001	178.382	239.559	248.473
2.00343	160.163	207.207	216.436
2.00677	141.455	174.186	183.525
2.0101	122.489	140.987	150.23
2.01343	103.509	108.083	117.038
2.01677	84.7598	75.9133	84.413
2.0201	66.4688	44.86	52.7708
2.02343	48.8401	15.2383	22.4655
2.02677	32.0436	-12.7121	-6.22332
2.0301	16.2095	-38.8276	-33.096
2.03343	1.42535	-63.0172	-58.0314
2.03677	-12.2625	-85.2537	-80.9809
2.0401	-24.8455	-105.563	-101.956
2.04343	-36.3469	-124.01	-121.018
2.04677	-46.8139	-140.688	-138.259
2.0501	-56.3101	-155.707	-153.793
2.05343	-64.9077	-169.18	-167.742
2.05677	-72.6803	-181.223	-180.228
2.0601	-79.7	-191.942	-191.363
2.06343	-86.0305	-201.438	-201.253
2.06677	-91.7279	-209.802	-209.99
2.0701	-96.8391	-217.117	-217.658
2.07343	-101.404	-223.461	-224.331
2.07677	-105.455	-228.907	-230.08
2.0801	-109.021	-233.525	-234.974
2.08343	-112.129	-237.387	-239.08
2.08677	-114.803	-240.563	-242.468
2.0901	-117.071	-243.124	-245.207
2.09343	-118.961	-245.141	-247.37
2.09677	-120.504	-246.684	-249.029
2.1001	-121.733	-247.824	-250.254
2.10343	-122.681	-248.625	-251.115
2.10677	-123.384	-249.148	-251.676
2.1101	-123.876	-249.451	-251.997
2.11343	-124.192	-249.582	-252.129
2.11677	-124.361	-249.585	-252.121
2.1201	-124.414	-249.496	-252.01
2.12343	-124.378	-249.343	-251.827
2.12677	-124.272	-249.149	-251.599
2.1301	-124.118	-248.93	-251.342
2.13343	-123.929	-248.697	-251.071
2.13677	-123.716	-248.456	-250.792
2.1401	-123.487	-248.21	-250.51
2.14343	-123.247	-247.96	-250.225
2.14677	-122.999	-247.702	-249.937
2.1501	-122.741	-247.433	-249.64
2.15343	-122.475	-247.148	-249.332
2.15677	-122.196	-246.842	-249.006
2.1601	-121.901	-246.51	-248.658
2.16343	-121.589	-246.146	-248.281
2.16677	-121.256	-245.746	-247.871
2.1701	-120.898	-245.307	-247.425
2.17343	-120.513	-244.824	-246.937
2.17677	-120.099	-244.294	-246.405
2.1801	-119.654	-243.717	-245.827
2.18343	-119.177	-243.09	-245.202
2.18677	-118.668	-242.413	-244.529
2.1901	-118.127	-241.686	-243.807
2.19343	-117.553	-240.908	-243.037
2.19677	-116.948	-240.081	-242.219
2.2001	-116.311	-239.206	-241.354
2.20343	-115.645	-238.284	-240.444
2.20677	-114.949	-237.317	-239.489
2.2101	-114.227	-236.306	-238.491
2.21343	-113.479	-235.254	-237.45
2.21677	-112.707	-234.161	-236.369
2.2201	-111.912	-233.029	-235.249
2.22343	-111.096	-231.86	-234.091
2.22677	-110.26	-230.656	-232.897
2.2301	-109.406	-229.418	-231.668
2.23343	-108.535	-228.147	-230.406
2.23677	-107.647	-226.845	-229.112
2.2401	-106.745	-225.513	-227.789
2.24343	-105.827	-224.154	-226.439
2.24677	-104.894	-222.768	-225.062
2.2501	-103.948	-221.357	-223.66
2.25343	-102.988	-219.922	-222.234
2.25677	-102.014	-218.465	-220.786
2.2601	-101.026	-216.987	-219.315
2.26343	-100.025	-215.489	-217.823
2.26677	-99.0093	-213.972	-216.309
2.2701	-97.9814	-212.435	-214.774
2.27343	-96.9403	-210.879	-213.217
2.27677	-95.887	-209.304	-211.639
2.2801	-94.8222	-207.709	-210.04
2.28343	-93.7453	-206.093	-208.418
2.28677	-92.6569	-204.455	-206.775
2.2901	-91.5568	-202.795	-205.109
2.29343	-90.4458	-201.111	-203.422
2.29677	-89.3233	-199.402	-201.711
2.3001	-88.1881	-197.667	-199.976
2.30343	-87.0397	-195.903	-198.215
2.30677	-85.877	-194.108	-196.427
2.3101	-84.6984	-192.28	-194.609
2.31343	-83.5027	-190.416	-192.756
2.31677	-82.2871	-188.509	-190.864
2.3201	-81.0496	-186.556	-188.926
2.32343	-79.7863	-184.549	-186.936
2.32677	-78.4933	-182.479	-184.885
2.3301	-77.1655	-180.335	-182.764
2.33343	-75.7977	-178.105	-180.559
2.33677	-74.382	-175.775	-178.259
2.3401	-72.9096	-173.328	-175.848
2.34343	-71.3696	-170.744	-173.308
2.34677	-69.7505	-168	-170.619
2.3501	-68.0356	-165.07	-167.757
2.35343	-66.2079	-161.923	-164.692
2.35677	-64.246	-158.523	-161.392
2.3601	-62.1247	-154.827	-157.816
2.36343	-59.8152	-150.783	-153.914
2.36677	-57.282	-146.328	-149.628
2.3701	-54.4849	-141.388	-144.885
2.37343	-51.3769	-135.874	-139.601
2.37677	-47.9028	-129.677	-133.671
2.3801	-43.9998	-122.671	-126.974
2.38343	-39.5964	-114.709	-119.367
2.38677	-34.613	-105.62	-110.685
2.3901	-28.9629	-95.2173	-100.74
2.39343	-22.5535	-83.2934	-89.3271
2.39677	-15.2903	-69.6317	-76.2252
2.4001	-7.0796	-54.0114	-61.2053
2.40343	2.16509	-36.2194	-44.0403
2.40677	12.5173	-16.0629	-24.5175
2.4101	24.0298	6.61641	-2.45261
2.41343	36.7272	31.9264	22.2932
2.41677	50.5974	59.9092	49.7967
2.4201	65.5844	90.5267	80.0558
2.42343	81.5814	123.648	112.974
2.42677	98.4262	159.039	148.346
2.4301	115.898	196.357	185.854
2.43343	133.717	235.147	225.058
2.43677	151.551	274.849	265.404
2.4401	169.02	314.8	306.229
2.44343	185.711	354.25	346.774
2.44677	201.189	392.386	386.209
2.4501	215.021	428.349	423.658
2.45343	226.794	461.269	458.228
2.45677	236.137	490.3	489.048
2.4601	242.745	514.654	515.301
2.46343	246.396	533.642	536.266
2.46677	246.971	546.709	551.35
2.4701	244.46	553.472	560.119
2.47343	238.966	553.738	562.328
2.47677	230.705	547.528	557.938
2.4801	219.989	535.074	547.123
2.48343	207.212	516.822	530.27
2.48677	192.828	493.4	507.962
2.4901	177.321	465.597	480.951
2.49343	161.179	434.317	450.122
2.49677	144.87	400.534	416.449
2.5001	128.819	365.241	380.947
2.50343	113.388	329.404	344.615
2.50677	98.8675	293.916	308.395
2.5101	85.4718	259.562	273.125
2.51343	73.3372	226.993	239.513
2.51677	62.5293	196.71	208.113
2.5201	53.0522	169.062	179.317
2.52343	44.8601	144.244	153.363
2.52677	37.87	122.32	130.343
2.5301	31.9741	103.236	110.227
2.53343	27.0507	86.8506	92.886
2.53677	22.974	72.9539	78.1193
2.5401	19.6209	61.2954	65.6805
2.54343	16.876	51.6044	55.2992
2.54677	14.6354	43.6086	46.7009
2.5501	12.8078	37.0474	39.6209
2.55343	11.315	31.6818	33.8143
2.55677	10.0916	27.2997	29.0615
2.5601	9.08362	23.7182	25.1716
2.56343	8.24756	20.7833	21.9823
2.56677	7.54841	18.3677	19.3577
2.5701	6.95849	16.3679	17.1867
2.57343	6.45603	14.7012	15.3793
2.57677	6.02406	13.3015	13.8634
2.5801	5.64942	12.1169	12.5818
2.58343	5.32185	11.1065	11.4892
2.58677	5.03337	10.238	10.5498
2.5901	4.77776	9.48626	9.736
2.59343	4.55012	8.83102	9.02569
2.59677	4.34654	8.25643	8.40169
2.6001	4.16384	7.74974	7.85023
2.60343	3.99937	7.30074	7.36046
2.60677	3.851	6.90114	6.92362
2.6101	3.71689	6.54423	6.53255
2.61343	3.59543	6.22445	6.18136
2.61677	3.48521	5.93722	5.86504
2.6201	3.38509	5.67859	5.57935
2.62343	3.29399	5.44536	5.32067
2.62677	3.21092	5.23454	5.08577
2.6301	3.13506	5.04357	4.8719
2.63343	3.06569	4.87024	4.67646
2.63677	3.00216	4.7124	4.49735
2.6401	2.94384	4.56822	4.33254
2.64343	2.89024	4.43602	4.18031
2.64677	2.84087	4.3143	4.03911
2.6501	2.7953	4.20165	3.90768
2.65343	2.75314	4.09692	3.78484
2.65677	2.71403	3.99899	3.66956
2.6601	2.67768	3.90708	3.56108
2.66343	2.64375	3.82048	3.45862
2.66677	2.61202	3.73852	3.36152
2.6701	2.58222	3.66092	3.26937
2.67343	2.55419	3.58731	3.1817
2.67677	2.52773	3.51751	3.09807
2.6801	2.50265	3.45129	3.01832
2.68343	2.47892	3.3887	2.94215
2.68677	2.4563	3.32958	2.86925
2.6901	2.43476	3.27396	2.79957
2.69343	2.41421	3.22181	2.73287
2.69677	2.39457	3.17299	2.6691
2.7001	2.37572	3.12764	2.60812
2.70343	2.35766	3.08555	2.54983
2.70677	2.34028	3.04663	2.49416
2.7101	2.32356	3.01087	2.44105
2.71343	2.30747	2.97815	2.39039
2.71677	2.29189	2.9484	2.34211
2.7201	2.27685	2.9214	2.29627
2.72343	2.26236	2.89714	2.2527
2.72677	2.24833	2.87551	2.21139
2.7301	2.23482	2.85643	2.17223
2.73343	2.22184	2.83962	2.13528
2.73677	2.20935	2.82514	2.10029
2.7401	2.19738	2.81268	2.06733
2.74343	2.18594	2.80213	2.03615
2.74677	2.17506	2.79331	2.00677
2.7501	2.16473	2.78598	1.97899
2.75343	2.15496	2.77996	1.95277
2.75677	2.14572	2.77507	1.92797
2.7601	2.137	2.77096	1.90449
2.76343	2.12877	2.76756	1.88226
2.76677	2.12093	2.76464	1.86098
2.7701	2.11346	2.76202	1.84071
2.77343	2.10631	2.75952	1.82116
2.77677	2.09936	2.75707	1.80232
2.7801	2.09258	2.75445	1.78397
2.78343	2.08586	2.75165	1.76597
2.78677	2.07917	2.74849	1.74815
2.7901	2.07248	2.74491	1.7305
2.79343	2.06576	2.74086	1.71298
2.79677	2.05897	2.73621	1.69539
2.8001	2.05216	2.73102	1.67781
2.80343	2.0453	2.72518	1.66023
2.80677	2.03845	2.71869	1.6427
2.8101	2.03163	2.71159	1.62518
2.81343	2.02495	2.7039	1.60783
2.81677	2.01842	2.69562	1.59061
2.8201	2.01219	2.68686	1.57362
2.82343	2.00633	2.67762	1.55693
2.82677	2.00088	2.66796	1.5406
2.8301	1.996	2.65795	1.52475
2.83343	1.9917	2.6477	1.50931
2.83677	1.98807	2.63727	1.49441
2.8401	1.98508	2.62672	1.48016
2.84343	1.98272	2.61611	1.46651
2.84677	1.98092	2.60556	1.45358
2.8501	1.97964	2.59507	1.44142
2.85343	1.97869	2.58475	1.43009
2.85677	1.97797	2.57462	1.41954
2.8601	1.97731	2.56467	1.40995
2.86343	1.97649	2.55489	1.40119
2.86677	1.97531	2.5453	1.39326
2.8701	1.97361	2.53594	1.38634
2.87343	1.97121	2.5267	1.38027
2.87677	1.96794	2.5177	1.37514
2.8801	1.96371	2.50894	1.37097
2.88343	1.95836	2.50041	1.36769
2.88677	1.95194	2.49219	1.36536
2.8901	1.94433	2.48432	1.36399
2.89343	1.93565	2.47699	1.36357
2.89677	1.92591	2.47008	1.36411
2.9001	1.91526	2.46382	1.36572
2.90343	1.90375	2.45822	1.36828
2.90677	1.89159	2.45327	1.37186
2.9101	1.87893	2.44916	1.37651
2.91343	1.86595	2.44588	1.38217
2.91677	1.85287	2.44349	1.38891
2.9201	1.83982	2.442	1.39684
2.92343	1.827	2.44141	1.40583
2.92677	1.81458	2.44176	1.41597
2.9301	1.80268	2.44296	1.42723
2.93343	1.79137	2.44498	1.43957
2.93677	1.78072	2.44755	1.45292
2.9401	1.77072	2.45058	1.46717
2.94343	1.76137	2.45386	1.48207
2.94677	1.75262	2.45702	1.49745
2.9501	1.74443	2.45982	1.51306
2.95343	1.73662	2.46197	1.52856
2.95677	1.72912	2.46304	1.54376
2.9601	1.72181	2.46269	1.55824
2.96343	1.71456	2.46066	1.57177
2.96677	1.70725	2.45661	1.58405
2.9701	1.69978	2.45029	1.59484
2.97343	1.69207	2.44158	1.60396
2.97677	1.68404	2.43044	1.61129
2.9801	1.67565	2.41673	1.61678
2.98343	1.66686	2.40064	1.62041
2.98677	1.65775	2.38228	1.62226
2.9901	1.64827	2.36195	1.62244
2.99343	1.63851	2.33984	1.62119
2.99677	1.62854	2.31636	1.61862
3.0001	1.61844	2.29186	1.61511
3.00343	1.60834	2.26659	1.61088
3.00677	1.59831	2.24096	1.60623
3.0101	1.58851	2.21521	1.6014
3.01343	1.579	2.1897	1.59669
3.01677	1.56992	2.16472	1.59234
3.0201	1.5613	2.14046	1.58858
3.02343	1.5532	2.11722	1.58554
3.02677	1.5457	2.09504	1.58346
3.0301	1.53875	2.07424	1.58244
3.03343	1.53239	2.05487	1.58256
3.03677	1.52658	2.03711	1.58399
3.0401	1.52127	2.02089	1.58662
3.04343	1.51646	2.00629	1.59043
3.04677	1.512	1.99342	1.59544
3.0501	1.5079	1.98209	1.60158
3.05343	1.50406	1.97244	1.60879
3.05677	1.50042	1.96427	1.61684
3.0601	1.49695	1.95765	1.6256
3.06343	1.49354	1.95235	1.63502
3.06677	1.4902	1.94842	1.64479
3.0701	1.48685	1.94562	1.65486
3.07343	1.48348	1.94389	1.66511
3.07677	1.4801	1.94305	1.67537
3.0801	1.47666	1.94305	1.6855
3.08343	1.47322	1.94371	1.69534
3.08677	1.46981	1.94484	1.70475
3.0901	1.4664	1.94639	1.71375
3.09343	1.46312	1.94812	1.72228
3.09677	1.45991	1.95009	1.73008
3.1001	1.45686	1.95199	1.7373
3.10343	1.45394	1.9539	1.74367
3.10677	1.45122	1.95557	1.74928
3.1101	1.44869	1.95688	1.75399
3.11343	1.44637	1.95777	1.75774
3.11677	1.44427	1.95813	1.7606
3.1201	1.44233	1.95777	1.76257
3.12343	1.4406	1.95664	1.76364
3.12677	1.43906	1.95473	1.76388
3.1301	1.43771	1.95193	1.7634
3.13343	1.4366	1.9483	1.76227
3.13677	1.43578	1.944	1.76066
3.1401	1.43529	1.93912	1.75863
3.14343	1.43522	1.93381	1.75643
3.14677	1.43571	1.92839	1.75411
3.1501	1.43686	1.92302	1.75172
3.15343	1.43883	1.91796	1.74952
3.15677	1.44174	1.91337	1.74749
3.1601	1.44574	1.90943	1.7457
3.16343	1.45096	1.90628	1.74433
3.16677	1.45748	1.90383	1.74326
3.1701	1.46535	1.90222	1.74254
3.17343	1.47456	1.90133	1.74218
3.17677	1.48505	1.90097	1.74206
3.1801	1.49672	1.90103	1.74206
3.18343	1.50934	1.90127	1.74218
3.18677	1.52275	1.90151	1.74212
3.1901	1.53662	1.90157	1.74183
3.19343	1.55058	1.90121	1.74117
3.19677	1.56435	1.90031	1.73998
3.2001	1.57753	1.89871	1.73819
3.20343	1.58976	1.89632	1.73563
3.20677	1.60067	1.8931	1.73229
3.2101	1.60995	1.88899	1.728
3.21343	1.61733	1.88398	1.72287
3.21677	1.62261	1.87826	1.71679
3.2201	1.62559	1.87176	1.70982
3.22343	1.62628	1.86461	1.70201
3.22677	1.62457	1.85692	1.69337
3.2301	1.62061	1.84888	1.68407
3.23343	1.61448	1.84047	1.67423
3.23677	1.60641	1.83189	1.66398
3.2401	1.59661	1.82331	1.65349
3.24343	1.5854	1.81478	1.64288
3.24677	1.57304	1.8065	1.63233
3.2501	1.55992	1.79857	1.6219
3.25343	1.54632	1.791	1.61183
3.25677	1.53255	1.78385	1.60211
3.2601	1.51895	1.77717	1.59293
3.26343	1.5057	1.77103	1.58435
3.26677	1.49311	1.76537	1.57642
3.2701	1.48138	1.76019	1.56915
3.27343	1.47066	1.75542	1.56265
3.27677	1.46109	1.75107	1.55693
3.2801	1.45282	1.74713	1.55204
3.28343	1.44594	1.74367	1.54811
3.28677	1.4405	1.74081	1.54513
3.2901	1.4365	1.73849	1.54322
3.29343	1.43394	1.73688	1.54239
3.29677	1.43283	1.7361	1.54269
3.3001	1.43309	1.73616	1.54418
3.30343	1.43463	1.73724	1.54692
3.30677	1.43738	1.73932	1.55085
3.3101	1.44125	1.74242	1.55598
3.31343	1.4461	1.74653	1.56218
3.31677	1.45174	1.7516	1.56945
3.3201	1.4581	1.7575	1.57756
3.32343	1.46495	1.76418	1.5865
3.32677	1.47213	1.77139	1.59591
3.3301	1.47948	1.77902	1.60569
3.33343	1.48679	1.78683	1.61552
3.33677	1.49387	1.7947	1.62512
3.3401	1.50052	1.80232	1.6343
3.34343	1.50662	1.80954	1.6427
3.34677	1.51196	1.81621	1.6501
3.3501	1.51646	1.82205	1.65629
3.35343	1.52	1.82688	1.661
3.35677	1.52245	1.83064	1.6641
3.3601	1.5238	1.83308	1.66559
3.36343	1.52403	1.8341	1.66524
3.36677	1.52304	1.83368	1.66315
3.3701	1.52091	1.83177	1.65933
3.37343	1.5176	1.82843	1.65385
3.37677	1.51318	1.82366	1.64688
3.3801	1.50767	1.81758	1.63847
3.38343	1.50111	1.81037	1.62888
3.38677	1.49361	1.80221	1.61833
3.3901	1.48525	1.79327	1.60688
3.39343	1.47617	1.78373	1.5949
3.39677	1.46643	1.77383	1.5825
3.4001	1.45623	1.76376	1.56999
3.40343	1.44568	1.75369	1.55741
3.40677	1.43493	1.74373	1.54507
3.4101	1.42411	1.73414	1.53315
3.41343	1.41332	1.7249	1.52165
3.41677	1.40273	1.71614	1.51086
3.4201	1.39241	1.70797	1.50084
3.42343	1.38244	1.7004	1.49167
3.42677	1.37287	1.69355	1.48344
3.4301	1.36375	1.68741	1.47611
3.43343	1.35517	1.68198	1.46979
3.43677	1.3471	1.67728	1.46431
3.4401	1.33959	1.67328	1.45978
3.44343	1.33264	1.67	1.45602
3.44677	1.32625	1.66738	1.45304
3.4501	1.32035	1.66541	1.45072
3.45343	1.31494	1.66398	1.44899
3.45677	1.30996	1.66309	1.44786
3.4601	1.30527	1.66261	1.44726
3.46343	1.30088	1.66261	1.44708
3.46677	1.29665	1.66291	1.44738
3.4701	1.29252	1.66351	1.44809
3.47343	1.28839	1.66434	1.44911
3.47677	1.28426	1.66535	1.45036
3.4801	1.27999	1.66649	1.45185
3.48343	1.27563	1.66768	1.4534
3.48677	1.27111	1.66881	1.45495
3.4901	1.26646	1.67	1.4565
3.49343	1.26164	1.67102	1.45787
3.49677	1.25672	1.67185	1.45912
3.5001	1.25167	1.67251	1.46008
3.50343	1.24656	1.67286	1.46085
3.50677	1.24138	1.67286	1.46139
3.5101	1.2362	1.67251	1.46162
3.51343	1.23102	1.67167	1.46157
3.51677	1.22587	1.6703	1.46115
3.5201	1.22076	1.66851	1.46049
3.52343	1.21571	1.66619	1.45942
3.52677	1.21076	1.66345	1.45805
3.5301	1.20587	1.66029	1.45638
3.53343	1.20109	1.65689	1.45447
3.53677	1.19637	1.65331	1.45233
3.5401	1.19178	1.64956	1.45012
3.54343	1.18725	1.64586	1.44786
3.54677	1.18286	1.64223	1.44559
3.5501	1.17853	1.63871	1.44345
3.55343	1.17434	1.63543	1.44148
3.55677	1.17027	1.63233	1.43969
3.5601	1.1663	1.62953	1.4382
3.56343	1.1625	1.62697	1.43689
3.56677	1.1588	1.6247	1.43588
3.5701	1.15522	1.6228	1.43516
3.57343	1.15181	1.62125	1.43468
3.57677	1.1485	1.62005	1.4345
3.5801	1.14536	1.61922	1.43468
3.58343	1.14231	1.61874	1.43522
3.58677	1.13939	1.61868	1.43599
3.5901	1.13654	1.61892	1.43701
3.59343	1.13375	1.61946	1.43826
3.59677	1.13103	1.62023	1.43963
3.6001	1.12838	1.62119	1.44112
3.60343	1.12575	1.62226	1.44255
3.60677	1.12313	1.62339	1.44404
3.6101	1.12051	1.62452	1.44541
3.61343	1.11782	1.62572	1.44672
3.61677	1.11507	1.62679	1.44798
3.6201	1.11225	1.6278	1.44917
3.62343	1.10936	1.62876	1.4503
3.62677	1.10638	1.62959	1.45149
3.6301	1.10333	1.63037	1.45268
3.63343	1.10018	1.63108	1.45394
3.63677	1.09697	1.63168	1.45513
3.6401	1.09369	1.63221	1.45632
3.64343	1.09041	1.63275	1.45751
3.64677	1.08707	1.63335	1.45864
3.6501	1.08376	1.63394	1.45966
3.65343	1.08041	1.6346	1.46061
3.65677	1.0771	1.63543	1.46145
3.6601	1.07383	1.63633	1.46216
3.66343	1.07058	1.63734	1.46276
3.66677	1.0674	1.63853	1.46329
3.6701	1.06432	1.63978	1.46371
3.67343	1.06137	1.64115	1.46407
3.67677	1.05848	1.64253	1.46437
3.6801	1.05576	1.6439	1.4646
3.68343	1.05317	1.64521	1.46484
3.68677	1.05071	1.6464	1.46502
3.6901	1.04842	1.64753	1.46514
3.69343	1.04626	1.64849	1.46526
3.69677	1.04426	1.64938	1.46538
3.7001	1.04239	1.65021	1.4655
3.70343	1.04065	1.65099	1.46556
3.70677	1.03904	1.65176	1.46556
3.7101	1.0376	1.65254	1.4655
3.71343	1.03626	1.65337	1.46538
3.71677	1.03508	1.65421	1.46514
3.7201	1.03406	1.65516	1.46484
3.72343	1.03317	1.65612	1.46455
3.72677	1.03242	1.65701	1.46425
3.7301	1.03183	1.65796	1.46401
3.73343	1.0314	1.6588	1.46377
3.73677	1.03108	1.65963	1.46371
3.7401	1.03091	1.66035	1.46371
3.74343	1.03081	1.661	1.46383
3.74677	1.03085	1.66154	1.46407
3.7501	1.03095	1.66208	1.46437
3.75343	1.03114	1.66249	1.46473
3.75677	1.0314	1.66291	1.46496
3.7601	1.03177	1.66327	1.46502
3.76343	1.03216	1.66357	1.46496
3.76677	1.03258	1.66374	1.46467
3.7701	1.03308	1.66386	1.46419
3.77343	1.03357	1.66386	1.46353
3.77677	1.03403	1.66374	1.46276
3.7801	1.03449	1.66357	1.4618
3.78343	1.03488	1.66327	1.46079
3.78677	1.03521	1.66285	1.45984
3.7901	1.03547	1.66243	1.45894
3.79343	1.03567	1.66196	1.45817
3.79677	1.0358	1.66154	1.45757
3.8001	1.03593	1.66112	1.4571
3.80343	1.03603	1.66076	1.4568
3.80677	1.03616	1.66047	1.45662
3.8101	1.03636	1.66029	1.45662
3.81343	1.03662	1.66029	1.45686
3.81677	1.03701	1.66047	1.45733
3.8201	1.0375	1.66082	1.45805
3.82343	1.03816	1.66136	1.45906
3.82677	1.03898	1.66213	1.46049
3.8301	1.03996	1.66315	1.46222
3.83343	1.04114	1.6644	1.46443
3.83677	1.04255	1.66589	1.46693
3.8401	1.04419	1.6675	1.46985
3.84343	1.04612	1.66917	1.47301
3.84677	1.04842	1.67096	1.47635
3.8501	1.05117	1.67268	1.47981
3.85343	1.05442	1.67435	1.4832
3.85677	1.05825	1.67584	1.48654
3.8601	1.06274	1.67721	1.4897
3.86343	1.06802	1.67829	1.49268
3.86677	1.07412	1.67912	1.49542
3.8701	1.08107	1.6796	1.49787
3.87343	1.08891	1.67978	1.50001
3.87677	1.09766	1.67966	1.50192
3.8801	1.1073	1.67912	1.50341
3.88343	1.11775	1.67829	1.50448
3.88677	1.12897	1.6771	1.5052
3.8901	1.14083	1.67549	1.50531
3.89343	1.15319	1.67346	1.50496
3.89677	1.16591	1.67096	1.504
3.9001	1.1788	1.66804	1.50239
3.90343	1.19171	1.6647	1.50025
3.90677	1.2044	1.66094	1.49751
3.9101	1.21666	1.65683	1.49429
3.91343	1.22836	1.65248	1.49071
3.91677	1.23928	1.64795	1.48684
3.9201	1.24921	1.64342	1.4829
3.92343	1.25806	1.63907	1.47897
3.92677	1.2657	1.63495	1.47515
3.9301	1.27206	1.63138	1.47176
3.93343	1.27708	1.62834	1.4689
3.93677	1.28075	1.62613	1.46669
3.9401	1.28317	1.62482	1.46538
3.94343	1.28439	1.6247	1.4652
3.94677	1.28452	1.62578	1.46627
3.9501	1.28376	1.62834	1.46884
3.95343	1.28232	1.63251	1.47307
3.95677	1.28045	1.63847	1.47915
3.9601	1.27836	1.64634	1.4872
3.96343	1.27636	1.65635	1.49727
3.96677	1.27468	1.66845	1.50943
3.9701	1.27364	1.68276	1.52373
3.97343	1.27344	1.69927	1.54012
3.97677	1.27429	1.71781	1.55842
3.9801	1.27639	1.73825	1.57857
3.98343	1.2798	1.76036	1.60027
3.98677	1.28465	1.78385	1.62321
3.9901	1.29091	1.80829	1.64723
3.99343	1.29852	1.83332	1.67185
3.99677	1.3074	1.85841	1.69665
4.0001	1.3174	1.88321	1.7212
4.00343	1.32825	1.90711	1.74499
4.00677	1.33979	1.92958	1.76758
4.0101	1.35166	1.95026	1.78838
4.01343	1.36356	1.96862	1.80697
4.01677	1.37516	1.98424	1.82289
4.0201	1.38618	1.9967	1.83576
4.02343	1.39621	2.00576	1.8453
4.02677	1.40496	2.01106	1.8512
4.0301	1.41214	2.01261	1.85335
4.03343	1.41752	2.01029	1.85174
4.03677	1.42083	2.00409	1.84631
4.0401	1.42194	1.99419	1.83731
4.04343	1.42073	1.98078	1.82486
4.04677	1.41709	1.96409	1.80912
4.0501	1.41103	1.94442	1.79058
4.05343	1.40257	1.92213	1.76942
4.05677	1.39185	1.89751	1.74606
4.0601	1.379	1.87105	1.72085
4.06343	1.36421	1.84309	1.6942
4.06677	1.34769	1.81395	1.66643
4.0701	1.32973	1.78409	1.63788
4.07343	1.31052	1.75381	1.60891
4.07677	1.29039	1.72341	1.57988
4.0801	1.26957	1.69331	1.55109
4.08343	1.24836	1.66374	1.52278
4.08677	1.22692	1.6349	1.49512
4.0901	1.20555	1.60706	1.46848
4.09343	1.18437	1.5803	1.44285
4.09677	1.16355	1.55485	1.41859
4.1001	1.14332	1.53077	1.39564
4.10343	1.12375	1.50812	1.37424
4.10677	1.10497	1.48702	1.35428
4.1101	1.08704	1.46735	1.33592
4.11343	1.07006	1.44923	1.31905
4.11677	1.05406	1.43254	1.30367
4.1201	1.03901	1.41728	1.28967
4.12343	1.02498	1.40345	1.27691
4.12677	1.01193	1.39087	1.26541
4.1301	0.999802	1.37955	1.25503
4.13343	0.988558	1.36936	1.24568
4.13677	0.978133	1.36024	1.23727
4.1401	0.968462	1.35219	1.22982
4.14343	0.95948	1.34504	1.22327
4.14677	0.951087	1.33872	1.21754
4.1501	0.943252	1.33324	1.21266
4.15343	0.935876	1.32847	1.20854
4.15677	0.928894	1.32441	1.20527
4.1601	0.922239	1.32102	1.20264
4.16343	0.915879	1.31816	1.20062
4.16677	0.909716	1.31583	1.19924
4.1701	0.90375	1.31404	1.19841
4.17343	0.897947	1.31261	1.19811
4.17677	0.892308	1.3116	1.19835
4.1801	0.886834	1.31089	1.19907
4.18343	0.88149	1.31047	1.20038
4.18677	0.876311	1.31029	1.20211
4.1901	0.871328	1.31035	1.20443
4.19343	0.866475	1.31071	1.20717
4.19677	0.861821	1.31124	1.21039
4.2001	0.857362	1.31208	1.21403
4.20343	0.853068	1.31321	1.21796
4.20677	0.84897	1.31464	1.22225
4.2101	0.845069	1.31625	1.22672
4.21343	0.841299	1.31816	1.23137
4.21677	0.837725	1.32018	1.23614
4.2201	0.834283	1.32239	1.24103
4.22343	0.831005	1.32465	1.24592
4.22677	0.827858	1.32698	1.25086
4.2301	0.824875	1.32924	1.25587
4.23343	0.822022	1.33145	1.26082
4.23677	0.819301	1.33353	1.26582
4.2401	0.816712	1.33556	1.27077
4.24343	0.814221	1.33741	1.27578
4.24677	0.811893	1.3392	1.28072
4.2501	0.809631	1.34081	1.28567
4.25343	0.807467	1.34236	1.2905
4.25677	0.805369	1.34373	1.29533
4.2601	0.803304	1.34492	1.29998
4.26343	0.801238	1.34593	1.30451
4.26677	0.799239	1.34677	1.3088
4.2701	0.797239	1.34742	1.31285
4.27343	0.795207	1.34778	1.31655
4.27677	0.79324	1.3479	1.32
4.2801	0.79124	1.34778	1.32304
4.28343	0.789273	1.34742	1.32579
4.28677	0.787306	1.34683	1.32817
4.2901	0.785371	1.34599	1.33026
4.29343	0.783405	1.34492	1.33204
4.29677	0.781438	1.34373	1.33365
4.3001	0.779405	1.34236	1.33496
4.30343	0.77734	1.34081	1.33604
4.30677	0.775209	1.33914	1.33699
4.3101	0.773078	1.33735	1.33771
4.31343	0.770915	1.3355	1.33824
4.31677	0.768751	1.33353	1.33866
4.3201	0.76662	1.33145	1.3389
4.32343	0.764522	1.32936	1.33908
4.32677	0.762489	1.32716	1.33914
4.3301	0.760588	1.32489	1.3392
4.33343	0.758785	1.32263	1.3392
4.33677	0.757113	1.3203	1.33932
4.3401	0.755605	1.3181	1.3395
4.34343	0.754195	1.31595	1.33979
4.34677	0.752917	1.31393	1.34021
4.3501	0.751802	1.31208	1.34069
4.35343	0.750819	1.31047	1.34128
4.35677	0.749966	1.3091	1.342
4.3601	0.749245	1.30802	1.34277
4.36343	0.748688	1.30725	1.34355
4.36677	0.748262	1.30683	1.34438
4.3701	0.747999	1.30665	1.34516
4.37343	0.747901	1.30671	1.34599
4.37677	0.747967	1.30707	1.34677
4.3801	0.748196	1.30767	1.3476
4.38343	0.748655	1.30838	1.34844
4.38677	0.749311	1.30928	1.34939
4.3901	0.750163	1.31029	1.3504
4.39343	0.751245	1.31136	1.35148
4.39677	0.752556	1.31255	1.35267
4.4001	0.754064	1.31381	1.35398
4.40343	0.755802	1.31518	1.35535
4.40677	0.757769	1.31655	1.3569
4.4101	0.760031	1.3181	1.35851
4.41343	0.762522	1.31965	1.36012
4.41677	0.765342	1.3212	1.36173
4.4201	0.768489	1.32281	1.36328
4.42343	0.771996	1.32448	1.36471
4.42677	0.77593	1.32614	1.36602
4.4301	0.780258	1.32775	1.36715
4.43343	0.785044	1.32936	1.36805
4.43677	0.790289	1.33103	1.36876
4.4401	0.795961	1.33264	1.3693
4.44343	0.802025	1.33431	1.3696
4.44677	0.808516	1.33604	1.36977
4.4501	0.815368	1.33783	1.36983
4.45343	0.822547	1.33961	1.36977
4.45677	0.830087	1.34152	1.36966
4.4601	0.837889	1.34343	1.36942
4.46343	0.845954	1.34534	1.36918
4.46677	0.854182	1.34736	1.36888
4.4701	0.862574	1.34933	1.36852
4.47343	0.871032	1.35136	1.36817
4.47677	0.879458	1.35338	1.36769
4.4801	0.887784	1.35547	1.36709
4.48343	0.895914	1.35756	1.36644
4.48677	0.903782	1.35964	1.3656
4.4901	0.911257	1.36173	1.36471
4.49343	0.918305	1.36381	1.36375
4.49677	0.924861	1.3659	1.36262
4.5001	0.930893	1.36793	1.36149
4.50343	0.936335	1.36989	1.36024
4.50677	0.94122	1.37174	1.35893
4.5101	0.945482	1.37341	1.35762
4.51343	0.949121	1.3749	1.35624
4.51677	0.952104	1.37627	1.35481
4.5201	0.954464	1.37746	1.35332
4.52343	0.956169	1.37842	1.35177
4.52677	0.957185	1.37925	1.35022
4.5301	0.957611	1.37997	1.34873
4.53343	0.957382	1.3805	1.34724
4.53677	0.956562	1.38098	1.34587
4.5401	0.955186	1.38134	1.34468
4.54343	0.95335	1.38164	1.34373
4.54677	0.951055	1.38193	1.34301
4.5501	0.948399	1.38217	1.34265
4.55343	0.945449	1.38241	1.34271
4.55677	0.942269	1.38271	1.34313
4.5601	0.938925	1.38313	1.34408
4.56343	0.935483	1.38378	1.34563
4.56677	0.931975	1.38468	1.3479
4.5701	0.928533	1.38593	1.35088
4.57343	0.925157	1.3876	1.35469
4.57677	0.921944	1.38974	1.35946
4.5801	0.918993	1.39242	1.3653
4.58343	0.916403	1.3957	1.37234
4.58677	0.914273	1.39958	1.38068
4.5901	0.912666	1.40399	1.3904
4.59343	0.911748	1.40911	1.4016
4.59677	0.911617	1.41484	1.41436
4.6001	0.91247	1.42127	1.42866
4.60343	0.914437	1.42843	1.44464
4.60677	0.917715	1.43629	1.46222
4.6101	0.922501	1.44488	1.48141
4.61343	0.928992	1.45423	1.50216
4.61677	0.93745	1.46431	1.52439
4.6201	0.948137	1.47504	1.54799
4.62343	0.961381	1.48648	1.57273
4.62677	0.977445	1.49846	1.59848
4.6301	0.996688	1.51098	1.62506
4.63343	1.01947	1.52397	1.65212
4.63677	1.04616	1.53726	1.67948
4.6401	1.07714	1.55079	1.70678
4.64343	1.11277	1.5645	1.73378
4.64677	1.15339	1.57815	1.76019
4.6501	1.19932	1.59174	1.78581
4.65343	1.25079	1.60509	1.81037
4.65677	1.30796	1.61809	1.83362
4.6601	1.371	1.63072	1.85549
4.66343	1.43981	1.64294	1.87576
4.66677	1.51432	1.65468	1.89436
4.6701	1.59428	1.66589	1.91122
4.67343	1.67932	1.67668	1.92636
4.67677	1.76895	1.68699	1.93965
4.6801	1.86254	1.69694	1.95116
4.68343	1.95945	1.70648	1.96087
4.68677	2.05878	1.71572	1.96892
4.6901	2.15962	1.7246	1.97518
4.69343	2.26098	1.73312	1.97977
4.69677	2.36172	1.74129	1.98275
4.7001	2.46072	1.74922	1.98418
4.70343	2.55681	1.75679	1.984
4.70677	2.6488	1.764	1.98239
4.7101	2.73551	1.77097	1.97935
4.71343	2.81582	1.77765	1.97494
4.71677	2.8887	1.78409	1.96928
4.7201	2.95325	1.7904	1.96254
4.72343	3.00865	1.79654	1.95479
4.72677	3.05425	1.80262	1.94621
4.7301	3.08959	1.80864	1.93685
4.73343	3.11431	1.81472	1.92696
4.73677	3.12824	1.8208	1.91659
4.7401	3.13146	1.82694	1.90586
4.74343	3.12408	1.8332	1.89483
4.74677	3.10647	1.83952	1.88363
4.7501	3.07913	1.84596	1.87236
4.75343	3.04271	1.85251	1.86104
4.75677	2.99793	1.85913	1.84977
4.7601	2.94564	1.86592	1.83857
4.76343	2.8868	1.87284	1.82766
4.76677	2.82235	1.87993	1.81693
4.7701	2.75331	1.88726	1.80662
4.77343	2.68066	1.89489	1.79666
4.77677	2.60539	1.90276	1.78724
4.7801	2.52839	1.91098	1.77836
4.78343	2.45059	1.91951	1.77008
4.78677	2.3728	1.92845	1.76239
4.7901	2.29573	1.93775	1.75536
4.79343	2.2201	1.9474	1.74904
4.79677	2.14644	1.95742	1.74338
4.8001	2.07527	1.96767	1.73843
4.80343	2.00705	1.97816	1.7342
4.80677	1.9421	1.98883	1.73074
4.8101	1.8807	1.99974	1.72806
4.81343	1.82307	2.0107	1.72615
4.81677	1.76934	2.02185	1.72508
4.8201	1.71954	2.03311	1.72478
4.82343	1.67375	2.0445	1.72538
4.82677	1.63182	2.056	1.72675
4.8301	1.59372	2.06763	1.72889
4.83343	1.5593	2.07943	1.73175
4.83677	1.52839	2.09141	1.73521
4.8401	1.50082	2.10351	1.73914
4.84343	1.4764	2.11573	1.74355
4.84677	1.45492	2.12812	1.74832
4.8501	1.43614	2.14064	1.75339
4.85343	1.41988	2.15322	1.75869
4.85677	1.40588	2.16579	1.76418
4.8601	1.39398	2.17837	1.76996
4.86343	1.38395	2.19095	1.77592
4.86677	1.37562	2.20335	1.78212
4.8701	1.36874	2.21562	1.78862
4.87343	1.36323	2.22772	1.79535
4.87677	1.3589	2.23964	1.80238
4.8801	1.35566	2.25139	1.8096
4.88343	1.35333	2.26289	1.81699
4.88677	1.35189	2.27427	1.8245
4.8901	1.35123	2.28548	1.83213
4.89343	1.35126	2.29657	1.83988
4.89677	1.35192	2.30748	1.84763
4.9001	1.35313	2.31826	1.85543
4.90343	1.3548	2.32887	1.86324
4.90677	1.3569	2.33936	1.87111
4.9101	1.35936	2.34967	1.87898
4.91343	1.36212	2.35975	1.8869
4.91677	1.36516	2.36964	1.89489
4.9201	1.36844	2.37924	1.90294
4.92343	1.37192	2.3886	1.91104
4.92677	1.37562	2.39772	1.91921
4.9301	1.37952	2.40666	1.92749
4.93343	1.38362	2.41536	1.93584
4.93677	1.38792	2.42394	1.94424
4.9401	1.39237	2.43235	1.95271
4.94343	1.397	2.44069	1.96123
4.94677	1.40175	2.44898	1.96981
4.9501	1.40663	2.45714	1.9784
4.95343	1.41162	2.46531	1.98704
4.95677	1.41667	2.47329	1.99574
4.9601	1.42178	2.48122	2.00445
4.96343	1.42686	2.48897	2.01327
4.96677	1.43194	2.49654	2.02215
4.9701	1.43696	2.50393	2.03103
4.97343	1.44194	2.5112	2.04003
4.97677	1.44689	2.51824	2.04915
4.9801	1.45181	2.52521	2.05833
4.98343	1.45669	2.53213	2.06763
4.98677	1.46154	2.53904	2.07698
4.9901	1.46646	2.54595	2.08652
4.99343	1.47141	2.55293	2.09624
4.99677	1.47643	2.56002	2.10613
5.0001	1.48154	2.56729	2.11626
5.00343	1.48675	2.57462	2.12663
5.00677	1.4921	2.58219	2.1373
5.0101	1.49754	2.58994	2.14827
5.01343	1.50318	2.59793	2.15954
5.01677	1.50898	2.60609	2.17116
5.0201	1.51495	2.6145	2.18314
5.02343	1.52108	2.6232	2.19542
5.02677	1.52744	2.63208	2.20805
5.0301	1.53399	2.64126	2.22105
5.03343	1.54078	2.65074	2.23434
5.03677	1.5478	2.66039	2.24793
5.0401	1.55501	2.67035	2.26182
5.04343	1.56242	2.68048	2.276
5.04677	1.57005	2.69079	2.29049
5.0501	1.57782	2.70134	2.30515
5.05343	1.58579	2.71207	2.32011
5.05677	1.59392	2.72298	2.33525
5.0601	1.60215	2.73407	2.35051
5.06343	1.61054	2.74521	2.36595
5.06677	1.61903	2.75642	2.3815
5.0701	1.62759	2.76768	2.39712
5.07343	1.63628	2.77895	2.4128
5.07677	1.645	2.79003	2.42853
5.0801	1.65378	2.801	2.44421
5.08343	1.66257	2.81173	2.45988
5.08677	1.67139	2.82216	2.47544
5.0901	1.68017	2.83223	2.49088
5.09343	1.68889	2.84195	2.50608
5.09677	1.69755	2.85125	2.5211
5.1001	1.70607	2.86019	2.53582
5.10343	1.71446	2.86865	2.55018
5.10677	1.72269	2.87664	2.56431
5.1101	1.73075	2.88421	2.57808
5.11343	1.73862	2.8913	2.59149
5.11677	1.74633	2.89798	2.60454
5.1201	1.75387	2.90418	2.61736
5.12343	1.76124	2.91002	2.62988
5.12677	1.76849	2.9155	2.64215
5.1301	1.7756	2.92057	2.65414
5.13343	1.78265	2.92534	2.66588
5.13677	1.78963	2.92981	2.67738
5.1401	1.79658	2.93404	2.68859
5.14343	1.80347	2.93809	2.69961
5.14677	1.81038	2.94197	2.71046
5.1501	1.81724	2.94578	2.72107
5.15343	1.82412	2.94948	2.73162
5.15677	1.831	2.95323	2.74211
5.1601	1.83792	2.95693	2.75254
5.16343	1.84484	2.96074	2.76309
5.16677	1.85179	2.96462	2.7737
5.1701	1.85877	2.96861	2.78443
5.17343	1.86579	2.97272	2.79534
5.17677	1.87283	2.97689	2.80636
5.1801	1.87998	2.98119	2.81751
5.18343	1.88723	2.9856	2.82884
5.18677	1.8946	2.99013	2.84034
5.1901	1.90211	2.99484	2.8519
5.19343	1.90975	2.99972	2.86353
5.19677	1.91758	3.00479	2.87533
5.2001	1.92561	3.01015	2.88719
5.20343	1.93381	3.01576	2.89917
5.20677	1.94217	3.0216	2.91127
5.2101	1.95073	3.02774	2.92355
5.21343	1.95941	3.03411	2.93601
5.21677	1.96826	3.04073	2.9487
5.2201	1.97725	3.04759	2.96158
5.22343	1.98636	3.05456	2.97463
5.22677	1.99561	3.06171	2.98798
5.2301	2.00495	3.06898	3.00151
5.23343	2.01442	3.07638	3.01522
5.23677	2.02403	3.08394	3.02917
5.2401	2.03376	3.09169	3.04323
5.24343	2.0436	3.09962	3.05748
5.24677	2.05356	3.10773	3.0719
5.2501	2.06363	3.11619	3.08639
5.25343	2.07382	3.12483	3.10099
5.25677	2.08412	3.13383	3.11559
5.2601	2.09454	3.14307	3.13032
5.26343	2.10507	3.15261	3.14498
5.26677	2.11569	3.16238	3.1597
5.2701	2.12641	3.17234	3.17436
5.27343	2.13723	3.18259	3.18909
5.27677	2.14814	3.19296	3.20381
5.2801	2.15912	3.20357	3.21853
5.28343	2.1702	3.21436	3.23325
5.28677	2.18135	3.22539	3.24804
5.2901	2.1926	3.23665	3.26282
5.29343	2.20387	3.24816	3.27766
5.29677	2.21518	3.26002	3.29256
5.3001	2.22653	3.27223	3.30746
5.30343	2.2379	3.28481	3.32236
5.30677	2.24928	3.29781	3.33726
5.3101	2.26065	3.31116	3.35211
5.31343	2.27199	3.32499	3.36695
5.31677	2.28334	3.33917	3.38173
5.3201	2.29465	3.35383	3.39639
5.32343	2.30593	3.36891	3.41093
5.32677	2.31717	3.38441	3.42536
5.3301	2.32838	3.40033	3.43955
5.33343	2.33953	3.4166	3.45355
5.33677	2.35061	3.43329	3.46732
5.3401	2.36162	3.45033	3.48079
5.34343	2.37257	3.46774	3.49408
5.34677	2.38339	3.4855	3.50714
5.3501	2.39414	3.50362	3.52007
5.35343	2.40476	3.5221	3.53289
5.35677	2.41529	3.54099	3.54564
5.3601	2.42575	3.56031	3.55852
5.36343	2.43604	3.58009	3.57145
5.36677	2.44627	3.60042	3.5845
5.3701	2.45633	3.62116	3.59768
5.37343	2.46626	3.6425	3.61103
5.37677	2.47607	3.66432	3.6245
5.3801	2.4857	3.68661	3.63809
5.38343	2.49511	3.70944	3.6518
5.38677	2.50436	3.7328	3.66557
5.3901	2.51337	3.75658	3.67945
5.39343	2.52222	3.78078	3.69346
5.39677	2.53085	3.80534	3.70765
5.4001	2.5393	3.83019	3.72195
5.40343	2.54763	3.85523	3.7365
5.40677	2.55579	3.88044	3.75128
5.4101	2.56383	3.90571	3.76636
5.41343	2.57176	3.93093	3.78162
5.41677	2.57959	3.95608	3.79717
5.4201	2.5873	3.98105	3.81291
5.42343	2.5949	4.00585	3.82876
5.42677	2.60241	4.03047	3.84474
5.4301	2.60975	4.0549	3.86083
5.43343	2.61697	4.0791	3.87698
5.43677	2.62398	4.10306	3.8932
5.4401	2.63087	4.12679	3.90959
5.44343	2.63759	4.15015	3.92604
5.44677	2.64414	4.17322	3.94273
5.4501	2.65054	4.19581	3.9596
5.45343	2.65683	4.21798	3.97676
5.45677	2.66296	4.23962	3.99429
5.4601	2.66896	4.26066	4.01211
5.46343	2.67479	4.28104	4.03023
5.46677	2.68053	4.30083	4.04864
5.4701	2.6861	4.31997	4.06742
5.47343	2.69158	4.33844	4.08638
5.47677	2.69689	4.35626	4.10557
5.4801	2.70207	4.37349	4.12506
5.48343	2.70712	4.39006	4.14473
5.48677	2.7121	4.40609	4.16458
5.4901	2.71702	4.42147	4.1846
5.49343	2.72187	4.43631	4.20487
5.49677	2.72669	4.45062	4.22525
5.5001	2.73151	4.46445	4.24588
5.50343	2.73636	4.47774	4.26662
5.50677	2.74124	4.49067	4.2876
5.5101	2.74616	4.50319	4.30882
5.51343	2.75114	4.51535	4.33028
5.51677	2.75619	4.52721	4.35203
5.5201	2.76134	4.53895	4.37409
5.52343	2.76655	4.55046	4.39638
5.52677	2.77186	4.56196	4.41891
5.5301	2.77727	4.57334	4.44168
5.53343	2.78271	4.58485	4.46469
5.53677	2.78822	4.59635	4.48775
5.5401	2.79379	4.60792	4.51088
5.54343	2.7994	4.61966	4.53407
5.54677	2.80497	4.63152	4.55719
5.5501	2.81058	4.6435	4.5802
5.55343	2.81612	4.6556	4.60315
5.55677	2.82159	4.66788	4.62604
5.5601	2.82697	4.68028	4.64881
5.56343	2.83225	4.69285	4.67151
5.56677	2.8374	4.70567	4.69422
5.5701	2.84238	4.71872	4.71687
5.57343	2.84723	4.73201	4.73958
5.57677	2.85189	4.74566	4.76229
5.5801	2.85638	4.75961	4.78506
5.58343	2.86064	4.77391	4.80789
5.58677	2.8647	4.78864	4.83078
5.5901	2.86854	4.80372	4.85367
5.59343	2.87211	4.81916	4.87655
5.59677	2.87546	4.83495	4.89938
5.6001	2.8785	4.8511	4.92221
5.60343	2.88136	4.86755	4.94486
5.60677	2.88391	4.8843	4.96739
5.6101	2.88627	4.90135	4.98974
5.61343	2.88841	4.91864	5.01198
5.61677	2.89034	4.93622	5.03397
5.6201	2.89214	4.95404	5.05584
5.62343	2.89381	4.97216	5.0776
5.62677	2.89539	4.99058	5.09924
5.6301	2.89686	5.00923	5.12081
5.63343	2.89827	5.02819	5.14233
5.63677	2.89965	5.04744	5.16379
5.6401	2.90103	5.06687	5.18519
5.64343	2.90237	5.08654	5.20658
5.64677	2.90375	5.10633	5.22792
5.6501	2.90516	5.12624	5.2492
5.65343	2.9066	5.14621	5.27042
5.65677	2.90814	5.16611	5.29152
5.6601	2.90978	5.18596	5.3125
5.66343	2.91155	5.20569	5.33336
5.66677	2.91348	5.2253	5.35405
5.6701	2.91565	5.24473	5.37455
5.67343	2.91801	5.26393	5.39494
5.67677	2.9206	5.28294	5.41508
5.6801	2.92342	5.30177	5.43511
5.68343	2.9265	5.32043	5.45496
5.68677	2.92984	5.33879	5.47463
5.6901	2.93338	5.35703	5.49412
5.69343	2.93715	5.37497	5.51343
5.69677	2.94112	5.39267	5.53256
5.7001	2.94525	5.41007	5.55152
5.70343	2.94951	5.42718	5.57029
5.70677	2.95394	5.44393	5.58889
5.7101	2.95846	5.46032	5.60731
5.71343	2.96308	5.47636	5.62566
5.71677	2.9678	5.49191	5.6439
5.7201	2.97262	5.50705	5.6622
5.72343	2.97751	5.52183	5.68044
5.72677	2.98246	5.5362	5.69874
5.7301	2.98744	5.55015	5.7171
5.73343	2.99246	5.5638	5.73546
5.73677	2.99751	5.57709	5.75376
5.7401	3.00252	5.59008	5.77205
5.74343	3.00757	5.6029	5.79029
5.74677	3.01255	5.61553	5.80841
5.7501	3.01754	5.62805	5.82647
5.75343	3.02249	5.64045	5.84441
5.75677	3.0274	5.65278	5.8623
5.7601	3.03235	5.66518	5.88018
5.76343	3.0373	5.67758	5.89794
5.76677	3.04229	5.69004	5.9157
5.7701	3.04733	5.70261	5.93346
5.77343	3.05245	5.71531	5.95105
5.77677	3.05766	5.72807	5.96851
5.7801	3.06297	5.741	5.98574
5.78343	3.06841	5.75393	6.00278
5.78677	3.07399	5.76693	6.01953
5.7901	3.07966	5.78004	6.03598
5.79343	3.08546	5.7931	6.05214
5.79677	3.09136	5.80627	6.06799
5.8001	3.09739	5.81944	6.08355
5.80343	3.10359	5.83261	6.09881
5.80677	3.10988	5.8459	6.11377
5.8101	3.11631	5.8592	6.12831
5.81343	3.12283	5.87255	6.1425
5.81677	3.12946	5.88602	6.15621
5.8201	3.13614	5.89949	6.16938
5.82343	3.1429	5.9129	6.18201
5.82677	3.14965	5.92625	6.194
5.8301	3.1564	5.93942	6.20532
5.83343	3.16312	5.95242	6.21599
5.83677	3.16981	5.96499	6.22588
5.8401	3.1764	5.97727	6.23506
5.84343	3.18292	5.98902	6.24359
5.84677	3.18935	6.00016	6.25134
5.8501	3.19571	6.01071	6.25849
5.85343	3.202	6.02049	6.26499
5.85677	3.20817	6.02955	6.27077
5.8601	3.21426	6.03777	6.27583
5.86343	3.2202	6.04516	6.28024
5.86677	3.22603	6.05166	6.28388
5.8701	3.2317	6.05726	6.28686
5.87343	3.23721	6.06203	6.28901
5.87677	3.24249	6.0659	6.29049
5.8801	3.24754	6.069	6.29115
5.88343	3.25229	6.07133	6.29109
5.88677	3.25678	6.07288	6.29032
5.8901	3.26095	6.07371	6.28883
5.89343	3.26478	6.07383	6.28674
5.89677	3.26829	6.0733	6.284
5.9001	3.27147	6.0721	6.28072
5.90343	3.27432	6.07026	6.27691
5.90677	3.27685	6.06781	6.27261
5.9101	3.27908	6.06483	6.2679
5.91343	3.28104	6.06132	6.26284
5.91677	3.28275	6.05732	6.25741
5.9201	3.28422	6.05291	6.25157
5.92343	3.2855	6.04808	6.24549
5.92677	3.28658	6.04302	6.23912
5.9301	3.28747	6.03765	6.23244
5.93343	3.28822	6.03205	6.22547
5.93677	3.28881	6.02627	6.21826
5.9401	3.28927	6.02031	6.2108
5.94343	3.2896	6.01429	6.20312
5.94677	3.28986	6.00821	6.19519
5.9501	3.28999	6.00219	6.18708
5.95343	3.29002	5.99623	6.17868
5.95677	3.29002	5.99039	6.17009
5.9601	3.28993	5.98484	6.16121
5.96343	3.28976	5.97954	6.15209
5.96677	3.2896	5.97453	6.14268
5.9701	3.28937	5.96994	6.13296
5.97343	3.28917	5.96577	6.12301
5.97677	3.28898	5.96201	6.11281
5.9801	3.28881	5.9588	6.10238
5.98343	3.28865	5.95605	6.09183
5.98677	3.28848	5.95379	6.08116
5.9901	3.28832	5.95212	6.07043
5.99343	3.28819	5.95099	6.05965
5.99677	3.28802	5.95039	6.04892
6.0001	3.28786	5.95033	6.03825
6.00343	3.2877	5.95081	6.02764
6.00677	3.2875	5.95176	6.01715
6.0101	3.28727	5.95313	6.00672
6.01343	3.28704	5.95492	5.99641
6.01677	3.28678	5.95713	5.98627
6.0201	3.28652	5.95975	5.97632
6.02343	3.28619	5.96267	5.96654
6.02677	3.28583	5.96589	5.95707
6.0301	3.28543	5.96941	5.94783
6.03343	3.28501	5.97316	5.93901
6.03677	3.28455	5.97715	5.93054
6.0401	3.28406	5.98133	5.92256
6.04343	3.2835	5.98562	5.91505
6.04677	3.28288	5.99003	5.90795
6.0501	3.28219	5.9945	5.90128
6.05343	3.28147	5.99891	5.89508
6.05677	3.28065	6.00332	5.88918
6.0601	3.2798	6.00755	5.88363
6.06343	3.27888	6.01155	5.87845
6.06677	3.27793	6.01524	5.8735
6.0701	3.27694	6.01852	5.86885
6.07343	3.27593	6.02132	5.86456
6.07677	3.27494	6.02359	5.86057
6.0801	3.27396	6.02525	5.85687
6.08343	3.27298	6.02615	5.85365
6.08677	3.27203	6.02633	5.85073
6.0901	3.27108	6.02573	5.84823
6.09343	3.27016	6.0243	5.84608
6.09677	3.26927	6.02198	5.84429
6.1001	3.26836	6.01882	5.84292
6.10343	3.26744	6.01482	5.84191
6.10677	3.26655	6.00994	5.84131
6.1101	3.26567	6.00433	5.84102
6.11343	3.26475	5.9979	5.84114
6.11677	3.26386	5.9908	5.84155
6.1201	3.26295	5.98306	5.84239
6.12343	3.26206	5.97471	5.84358
6.12677	3.26114	5.96583	5.84513
6.1301	3.26019	5.95659	5.84698
6.13343	3.25921	5.94693	5.84918
6.13677	3.25826	5.93704	5.85169
6.1401	3.25724	5.92691	5.85443
6.14343	3.25626	5.91666	5.85753
6.14677	3.25524	5.90634	5.86087
6.1501	3.25426	5.89603	5.86438
6.15343	3.25328	5.88572	5.8682
6.15677	3.25236	5.87553	5.87219
6.1601	3.2515	5.86545	5.8763
6.16343	3.25069	5.85556	5.88059
6.16677	3.24993	5.84584	5.885
6.1701	3.24928	5.83637	5.88948
6.17343	3.24869	5.82713	5.894
6.17677	3.24819	5.81825	5.89848
6.1801	3.2478	5.80966	5.90295
6.18343	3.24754	5.80138	5.9073
6.18677	3.24737	5.79345	5.91153
6.1901	3.24731	5.78582	5.91546
6.19343	3.24741	5.77849	5.9191
6.19677	3.24767	5.77146	5.92244
6.2001	3.2481	5.76466	5.92536
6.20343	3.24875	5.75811	5.9278
6.20677	3.24967	5.75173	5.92965
6.2101	3.25085	5.74553	5.93096
6.21343	3.25236	5.73951	5.93162
6.21677	3.25426	5.73379	5.93168
6.2201	3.25655	5.7283	5.93096
6.22343	3.25927	5.72306	5.92953
6.22677	3.26249	5.71817	5.92732
6.2301	3.26616	5.71352	5.92434
6.23343	3.27032	5.70923	5.92053
6.23677	3.27501	5.70512	5.91582
6.2401	3.28025	5.70118	5.91034
6.24343	3.28603	5.69737	5.9039
6.24677	3.29235	5.69361	5.89669
6.2501	3.29924	5.68992	5.88864
6.25343	3.30671	5.68622	5.87976
6.25677	3.31478	5.68247	5.87016
6.2601	3.32343	5.67865	5.85991
6.26343	3.33267	5.67484	5.84912
6.26677	3.34244	5.67102	5.83792
6.2701	3.3527	5.66721	5.82635
6.27343	3.36349	5.6634	5.81455
6.27677	3.37467	5.6597	5.80257
6.2801	3.38624	5.65606	5.79047
6.28343	3.39814	5.65255	5.77831
6.28677	3.41024	5.64921	5.76621
6.2901	3.4225	5.64605	5.75411
6.29343	3.43479	5.64319	5.74213
6.29677	3.44705	5.64051	5.73021
6.3001	3.45918	5.63812	5.71841
6.30343	3.47102	5.63604	5.70691
6.30677	3.48256	5.63431	5.6957
6.3101	3.4936	5.63294	5.68497
6.31343	3.50416	5.63198	5.67478
6.31677	3.51413	5.63139	5.6653
6.3201	3.5234	5.63127	5.6566
6.32343	3.53199	5.63163	5.64879
6.32677	3.53983	5.63252	5.64194
6.3301	3.54691	5.63407	5.63616
6.33343	3.5532	5.63628	5.63139
6.33677	3.55871	5.63926	5.62769
6.3401	3.56343	5.64307	5.62501
6.34343	3.56733	5.64778	5.62334
6.34677	3.57045	5.65344	5.62268
6.3501	3.57281	5.66006	5.62298
6.35343	3.57441	5.66775	5.62429
6.35677	3.57533	5.67639	5.62662
6.3601	3.57563	5.68605	5.6299
6.36343	3.5753	5.69671	5.63419
6.36677	3.57445	5.70834	5.63949
6.3701	3.57313	5.72091	5.64587
6.37343	3.57143	5.73432	5.6532
6.37677	3.56946	5.74857	5.66155
6.3801	3.56723	5.76353	5.67085
6.38343	3.56491	5.77909	5.68098
6.38677	3.56251	5.79512	5.69195
6.3901	3.56019	5.81157	5.70351
6.39343	3.55799	5.82826	5.71573
6.39677	3.55605	5.84507	5.72842
6.4001	3.55442	5.86194	5.74154
6.40343	3.5532	5.87863	5.75495
6.40677	3.55245	5.89508	5.76866
6.4101	3.55225	5.91111	5.78249
6.41343	3.55265	5.92655	5.79637
6.41677	3.55366	5.94139	5.8102
6.4201	3.55537	5.95528	5.82391
6.42343	3.55776	5.96827	5.83732
6.42677	3.56091	5.98007	5.85037
6.4301	3.56481	5.99057	5.86283
6.43343	3.56953	5.99968	5.87457
6.43677	3.575	6.00737	5.88542
6.4401	3.5813	6.01339	5.89526
6.44343	3.58841	6.0178	5.90402
6.44677	3.59631	6.02055	5.91165
6.4501	3.60497	6.02162	5.91809
6.45343	3.61438	6.02102	5.92339
6.45677	3.62447	6.01888	5.92762
6.4601	3.63519	6.01518	5.93084
6.46343	3.64653	6.01	5.93305
6.46677	3.6584	6.0035	5.93436
6.4701	3.67076	5.99575	5.93489
6.47343	3.68351	5.98681	5.93471
6.47677	3.69666	5.9768	5.93388
6.4801	3.71007	5.96583	5.93239
6.48343	3.72364	5.95391	5.93042
6.48677	3.73731	5.94115	5.92792
6.4901	3.75095	5.92762	5.92494
6.49343	3.76442	5.9135	5.92154
6.49677	3.77767	5.89877	5.91767
6.5001	3.79048	5.88363	5.91344
6.50343	3.80281	5.86826	5.90879
6.50677	3.81448	5.85264	5.90384
6.5101	3.82543	5.83702	5.89853
6.51343	3.83553	5.82141	5.89305
6.51677	3.84474	5.80591	5.88733
6.5201	3.85293	5.79059	5.88155
6.52343	3.86005	5.77545	5.87565
6.52677	3.86601	5.76049	5.86969
6.5301	3.87077	5.74577	5.86379
6.53343	3.87431	5.73123	5.85788
6.53677	3.87654	5.71686	5.85204
6.5401	3.87749	5.70267	5.8462
6.54343	3.87709	5.68873	5.84042
6.54677	3.87539	5.67502	5.83464
6.5501	3.87241	5.66149	5.82892
6.55343	3.86811	5.64825	5.8232
6.55677	3.86264	5.63532	5.81747
6.5601	3.85598	5.62275	5.81181
6.56343	3.84821	5.61059	5.80621
6.56677	3.83943	5.59872	5.80072
6.5701	3.82969	5.58728	5.79524
6.57343	3.81904	5.57619	5.78982
6.57677	3.8076	5.56541	5.78451
6.5801	3.79547	5.55497	5.77927
6.58343	3.78265	5.54478	5.77414
6.58677	3.76927	5.53477	5.76913
6.5901	3.75541	5.52493	5.76425
6.59343	3.74111	5.51522	5.75948
6.59677	3.72649	5.50556	5.75495
6.6001	3.71158	5.49603	5.7506
6.60343	3.69653	5.48667	5.74654
6.60677	3.68138	5.47737	5.74279
6.6101	3.6662	5.46831	5.73939
6.61343	3.65109	5.45949	5.73623
6.61677	3.63611	5.45096	5.73337
6.6201	3.62126	5.4428	5.73081
6.62343	3.60667	5.43499	5.72848
6.62677	3.59231	5.4276	5.72652
6.6301	3.57825	5.42063	5.72479
6.63343	3.56448	5.41407	5.7233
6.63677	3.55107	5.40793	5.72217
6.6401	3.53806	5.40221	5.72127
6.64343	3.52537	5.3969	5.72074
6.64677	3.51311	5.39201	5.72056
6.6501	3.50121	5.38755	5.72074
6.65343	3.4897	5.38349	5.72121
[truncated: 9,163 more rows]

## Sheet: GPC1
Time (min)	A280
		EXTL3	CSGALNACT2
	Tetra-GPC1	Tetra-GPC1	Tetra-GPC1
0.00301667	-0.0671148	0.0225306	0.0248551
0.00635	-0.0681877	0.0225902	0.0250936
0.00968333	-0.0692606	0.0227094	0.025332
0.0130167	-0.0703335	0.022769	0.0255108
0.01635	-0.0714064	0.0228882	0.0256896
0.0196833	-0.0724792	0.0230074	0.0258684
0.0230167	-0.0734925	0.0231266	0.0259876
0.02635	-0.0745654	0.023365	0.0261664
0.0296833	-0.0755191	0.0236034	0.0263453
0.0330167	-0.0765324	0.0238419	0.0265241
0.03635	-0.077486	0.0241995	0.0267625
0.0396833	-0.0784397	0.0245571	0.0270009
0.0430167	-0.0793934	0.0250339	0.0271797
0.04635	-0.0803471	0.0255108	0.0274181
0.0496833	-0.0813603	0.0261068	0.0275969
0.0530167	-0.0823736	0.0266433	0.0277162
0.05635	-0.0833869	0.0271201	0.0278354
0.0596833	-0.0844598	0.0275969	0.0279546
0.0630167	-0.0855327	0.0280142	0.0279546
0.06635	-0.0866055	0.0283718	0.0279546
0.0696833	-0.0876784	0.0286102	0.0279546
0.0730167	-0.0887513	0.0288486	0.027895
0.07635	-0.0897646	0.0290275	0.027895
0.0796833	-0.0907183	0.0292063	0.0278354
0.0830167	-0.0916719	0.0293851	0.0278354
0.08635	-0.092566	0.0296235	0.027895
0.0896833	-0.0934601	0.0299215	0.0280142
0.0930167	-0.0942349	0.0302196	0.028193
0.09635	-0.0950098	0.030458	0.0284314
0.0996833	-0.0957847	0.030756	0.028789
0.103017	-0.0965595	0.0309348	0.0291467
0.10635	-0.0973344	0.0311136	0.0295043
0.109683	-0.0981092	0.0311732	0.0299215
0.113017	-0.0989437	0.0312328	0.0302792
0.11635	-0.0997782	0.0312328	0.0305772
0.119683	-0.100553	0.0312924	0.0308752
0.123017	-0.101388	0.0312924	0.031054
0.12635	-0.102222	0.0314116	0.0312328
0.129683	-0.103116	0.0315309	0.0312924
0.133017	-0.103951	0.0317097	0.031352
0.13635	-0.104845	0.0319481	0.0314712
0.139683	-0.105679	0.0321865	0.0315905
0.143017	-0.106573	0.0324249	0.0317097
0.14635	-0.107408	0.0326037	0.0318885
0.149683	-0.108242	0.0327826	0.0320673
0.153017	-0.109017	0.0329018	0.0323057
0.15635	-0.109792	0.0329018	0.0324845
0.159683	-0.110507	0.0329614	0.0326634
0.163017	-0.111163	0.0329614	0.0327826
0.16635	-0.111759	0.0329614	0.0328422
0.169683	-0.112355	0.033021	0.0328422
0.173017	-0.112951	0.0331402	0.0327826
0.17635	-0.113487	0.033319	0.0326634
0.179683	-0.114083	0.033617	0.0325441
0.183017	-0.11462	0.033915	0.0323653
0.18635	-0.115216	0.0342727	0.0321865
0.189683	-0.115752	0.0346303	0.0320673
0.193017	-0.116289	0.0349283	0.0319481
0.19635	-0.116765	0.0352263	0.0318885
0.199683	-0.117302	0.0354052	0.0318885
0.203017	-0.117779	0.035584	0.0320077
0.20635	-0.118256	0.0356436	0.0321269
0.209683	-0.118733	0.0356436	0.0322461
0.213017	-0.119209	0.035584	0.0324249
0.21635	-0.119626	0.0354052	0.0326037
0.219683	-0.119984	0.035286	0.032723
0.223017	-0.120342	0.0350475	0.0327826
0.22635	-0.12058	0.0348091	0.0327826
0.229683	-0.120699	0.0345707	0.032723
0.233017	-0.120699	0.0343323	0.0326037
0.23635	-0.12064	0.0340939	0.0323653
0.239683	-0.120401	0.033915	0.0321269
0.243017	-0.120163	0.0337958	0.0318289
0.24635	-0.119925	0.0337958	0.0315905
0.249683	-0.119746	0.0338554	0.0314712
0.253017	-0.119567	0.0339747	0.0314116
0.25635	-0.119448	0.0342131	0.0314712
0.259683	-0.119388	0.0345707	0.0316501
0.263017	-0.119388	0.0349283	0.0319481
0.26635	-0.119388	0.0353456	0.0323057
0.269683	-0.119388	0.0357628	0.0326634
0.273017	-0.119388	0.0361204	0.033021
0.27635	-0.119269	0.0365376	0.033319
0.279683	-0.11915	0.0368953	0.0334382
0.283017	-0.118971	0.0372529	0.0334978
0.28635	-0.118792	0.0375509	0.0333786
0.289683	-0.118613	0.0378489	0.0331402
0.293017	-0.118434	0.0382066	0.0327826
0.29635	-0.118315	0.0385046	0.0323057
0.299683	-0.118136	0.0388026	0.0318885
0.303017	-0.117898	0.0391007	0.0314712
0.30635	-0.117719	0.0393987	0.0311732
0.309683	-0.117481	0.0396371	0.0309944
0.313017	-0.117183	0.0398159	0.0309944
0.31635	-0.116765	0.0399947	0.0311136
0.319683	-0.116289	0.0400543	0.031352
0.323017	-0.115752	0.0401139	0.0317097
0.32635	-0.115097	0.0401139	0.0321269
0.329683	-0.114381	0.0401139	0.0326037
0.333017	-0.113666	0.0400543	0.0330806
0.33635	-0.112891	0.0400543	0.0334978
0.339683	-0.112057	0.0401139	0.0337958
0.343017	-0.111222	0.0402331	0.0340343
0.34635	-0.110447	0.0404716	0.0341535
0.349683	-0.109673	0.0407696	0.0341535
0.353017	-0.108898	0.0411868	0.0341535
0.35635	-0.108182	0.041604	0.0340343
0.359683	-0.107527	0.0420809	0.0338554
0.363017	-0.106871	0.0425577	0.0337362
0.36635	-0.106335	0.0429749	0.0336766
0.369683	-0.105858	0.0433326	0.033617
0.373017	-0.105441	0.0436306	0.0336766
0.37635	-0.105143	0.043869	0.0337362
0.379683	-0.104845	0.0440478	0.033915
0.383017	-0.104547	0.044167	0.0340343
0.38635	-0.104248	0.0443459	0.0342131
0.389683	-0.103891	0.0445247	0.0343919
0.393017	-0.103474	0.0447035	0.0345111
0.39635	-0.102937	0.0449419	0.0345707
0.399683	-0.102341	0.0451207	0.0345707
0.403017	-0.101685	0.0453591	0.0345707
0.40635	-0.10097	0.045538	0.0345707
0.409683	-0.100195	0.0455976	0.0345707
0.413017	-0.0994802	0.0456572	0.0346303
0.41635	-0.0988841	0.0455976	0.0346899
0.419683	-0.0983477	0.045538	0.0348091
0.423017	-0.0978708	0.0453591	0.0349879
0.42635	-0.0975728	0.0451803	0.0352263
0.429683	-0.0973344	0.0450015	0.0354648
0.433017	-0.097096	0.0448823	0.0356436
0.43635	-0.0969768	0.0448823	0.0357628
0.439683	-0.0967979	0.0448823	0.035882
0.443017	-0.0966191	0.0450015	0.035882
0.44635	-0.0963807	0.0451803	0.0357628
0.449683	-0.0960231	0.0454783	0.0357032
0.453017	-0.0956655	0.0457168	0.0355244
0.45635	-0.0952482	0.0460148	0.0354052
0.459683	-0.0947714	0.0463128	0.035286
0.463017	-0.0943542	0.0465512	0.0352263
0.46635	-0.0939369	0.0467897	0.0352263
0.469683	-0.0935197	0.0470281	0.035286
0.473017	-0.0932217	0.0472069	0.0354648
0.47635	-0.0930429	0.0474453	0.0356436
0.479683	-0.0929236	0.0476241	0.0359416
0.483017	-0.0928044	0.0478625	0.0362396
0.48635	-0.0928044	0.0480413	0.0365972
0.489683	-0.0928044	0.0482202	0.0370145
0.493017	-0.0927448	0.048399	0.0373721
0.49635	-0.0926256	0.0484586	0.0377893
0.499683	-0.0925064	0.0485182	0.0380874
0.503017	-0.092268	0.0485182	0.0383258
0.50635	-0.09197	0.0485182	0.038445
0.509683	-0.0916719	0.0485182	0.038445
0.513017	-0.0913739	0.0485778	0.0383854
0.51635	-0.0910759	0.0486374	0.038147
0.519683	-0.0908375	0.0487566	0.0379085
0.523017	-0.0906587	0.0489354	0.0375509
0.52635	-0.0905395	0.0491142	0.0371933
0.529683	-0.0904799	0.049293	0.0368357
0.533017	-0.0904799	0.0494719	0.0365376
0.53635	-0.0904202	0.0495315	0.0362992
0.539683	-0.0903606	0.0495911	0.03618
0.543017	-0.090301	0.0495315	0.0360608
0.54635	-0.0901818	0.0494122	0.0360608
0.549683	-0.0900626	0.049293	0.0361204
0.553017	-0.0899434	0.0491142	0.0362396
0.55635	-0.0898242	0.0489354	0.036478
0.559683	-0.089705	0.0488162	0.0367165
0.563017	-0.089705	0.0487566	0.0370145
0.56635	-0.089705	0.0487566	0.0373125
0.569683	-0.0898242	0.0487566	0.0376105
0.573017	-0.0899434	0.0488758	0.0379682
0.57635	-0.0901818	0.0490546	0.0383854
0.579683	-0.0903606	0.0492334	0.038743
0.583017	-0.0905991	0.0493526	0.0391603
0.58635	-0.0908375	0.0494719	0.0395179
0.589683	-0.0910759	0.0495315	0.0398755
0.593017	-0.0912547	0.0495315	0.0401735
0.59635	-0.0914931	0.0494122	0.0403523
0.599683	-0.0917315	0.049293	0.0405312
0.603017	-0.0919104	0.0491142	0.0405312
0.60635	-0.0921488	0.0489354	0.0404716
0.609683	-0.0923872	0.0486374	0.0403523
0.613017	-0.0926256	0.048399	0.0401735
0.61635	-0.0929236	0.0481606	0.0399351
0.619683	-0.0932217	0.0479221	0.0397563
0.623017	-0.0935793	0.0476837	0.0395775
0.62635	-0.0939369	0.0475049	0.0394583
0.629683	-0.0943542	0.0473261	0.0393391
0.633017	-0.0947118	0.0471473	0.0393391
0.63635	-0.095129	0.0469089	0.0393987
0.639683	-0.0954866	0.04673	0.0394583
0.643017	-0.0957847	0.0465512	0.0395179
0.64635	-0.0960827	0.0463724	0.0395775
0.649683	-0.0963807	0.046134	0.0396371
0.653017	-0.0966191	0.0459552	0.0397563
0.65635	-0.0968575	0.0457764	0.0397563
0.659683	-0.097096	0.0455976	0.0398159
0.663017	-0.097394	0.045538	0.0398755
0.66635	-0.097692	0.0454783	0.0399351
0.669683	-0.0981092	0.045538	0.0399351
0.673017	-0.0985861	0.0456572	0.0399947
0.67635	-0.0991225	0.0457764	0.0400543
0.679683	-0.0997186	0.0460148	0.0401139
0.683017	-0.100315	0.0462532	0.0401735
0.68635	-0.10097	0.0464916	0.0402331
0.689683	-0.101626	0.04673	0.0403523
0.693017	-0.102282	0.0469089	0.040412
0.69635	-0.102937	0.0470281	0.0404716
0.699683	-0.103533	0.0471473	0.0405312
0.703017	-0.10407	0.0472069	0.0405908
0.70635	-0.104606	0.0472069	0.0405312
0.709683	-0.105143	0.0472665	0.0404716
0.713017	-0.105679	0.0473261	0.0403523
0.71635	-0.106275	0.0474453	0.0402331
0.719683	-0.106931	0.0475049	0.0400543
0.723017	-0.107646	0.0476837	0.0399351
0.72635	-0.108421	0.0478029	0.0398755
0.729683	-0.109255	0.0479221	0.0398159
0.733017	-0.110209	0.0479817	0.0398755
0.73635	-0.111163	0.0480413	0.0398755
0.739683	-0.112116	0.0479221	0.0399351
0.743017	-0.11313	0.0478029	0.0400543
0.74635	-0.114143	0.0476837	0.0400543
0.749683	-0.115156	0.0474453	0.0401139
0.753017	-0.11605	0.0473261	0.0401139
0.75635	-0.116944	0.0472069	0.0401139
0.759683	-0.117719	0.0471473	0.0401139
0.763017	-0.118434	0.0472069	0.0401139
0.76635	-0.11909	0.0473261	0.0401735
0.769683	-0.119626	0.0475049	0.0402927
0.773017	-0.120103	0.0477433	0.0404716
0.77635	-0.120521	0.0479221	0.04071
0.779683	-0.120938	0.0480413	0.0408888
0.783017	-0.121355	0.048101	0.0410676
0.78635	-0.121772	0.048101	0.0412464
0.789683	-0.12219	0.0480413	0.041306
0.793017	-0.122607	0.0479221	0.0413656
0.79635	-0.123084	0.0478029	0.041306
0.799683	-0.12362	0.0476837	0.041306
0.803017	-0.124216	0.0475645	0.0411868
0.80635	-0.124872	0.0475645	0.0410676
0.809683	-0.125527	0.0476241	0.041008
0.813017	-0.126302	0.0477433	0.0408292
0.81635	-0.127137	0.0478625	0.04071
0.819683	-0.12809	0.0479817	0.0405312
0.823017	-0.129044	0.0480413	0.0403523
0.82635	-0.130057	0.0479817	0.0401735
0.829683	-0.131071	0.0478625	0.0400543
0.833017	-0.132084	0.0476241	0.0399351
0.83635	-0.133038	0.0473261	0.0398755
0.839683	-0.133991	0.0470281	0.0399351
0.843017	-0.134885	0.04673	0.0400543
0.84635	-0.13572	0.0464916	0.0402331
0.849683	-0.136554	0.0463724	0.0404716
0.853017	-0.137389	0.0462532	0.0407696
0.85635	-0.138164	0.0463128	0.0410676
0.859683	-0.138998	0.0463724	0.041306
0.863017	-0.139832	0.0464916	0.0414848
0.86635	-0.140667	0.0466704	0.041604
0.869683	-0.141501	0.0468493	0.0416637
0.873017	-0.142276	0.0469685	0.0416637
0.87635	-0.143051	0.0470281	0.0416637
0.879683	-0.143707	0.0470877	0.041604
0.883017	-0.144362	0.0471473	0.0415444
0.88635	-0.144899	0.0471473	0.0414252
0.889683	-0.145376	0.0471473	0.0413656
0.893017	-0.145793	0.0472069	0.041306
0.89635	-0.14621	0.0472665	0.0412464
0.899683	-0.146568	0.0473261	0.0411868
0.903017	-0.146866	0.0474453	0.0411868
0.90635	-0.147224	0.0475645	0.0412464
0.909683	-0.147641	0.0476837	0.041306
0.913017	-0.148058	0.0477433	0.0413656
0.91635	-0.148475	0.0478625	0.0414848
0.919683	-0.149012	0.0479221	0.0416637
0.923017	-0.149548	0.0479221	0.0417233
0.92635	-0.150144	0.0479221	0.0418425
0.929683	-0.1508	0.0478625	0.0418425
0.933017	-0.151515	0.0478029	0.0419021
0.93635	-0.152349	0.0477433	0.0419021
0.939683	-0.153124	0.0476241	0.0419021
0.943017	-0.154018	0.0475645	0.0419021
0.94635	-0.154853	0.0474453	0.0419021
0.949683	-0.155747	0.0473261	0.0420213
0.953017	-0.156641	0.0472069	0.0421405
0.95635	-0.157475	0.0470877	0.0423193
0.959683	-0.15831	0.0469685	0.0424385
0.963017	-0.159144	0.0469089	0.0425577
0.96635	-0.159919	0.0469089	0.0426769
0.969683	-0.160635	0.0469089	0.0427961
0.973017	-0.16135	0.0470281	0.0428557
0.97635	-0.162005	0.0472069	0.0428557
0.979683	-0.162661	0.0475049	0.0429153
0.983017	-0.163257	0.0478625	0.0429153
0.98635	-0.163853	0.0482798	0.0429153
0.989683	-0.16439	0.0487566	0.0429153
0.993017	-0.164926	0.0492334	0.0429153
0.99635	-0.165463	0.0497103	0.0429153
0.999683	-0.165999	0.0501871	0.0429749
1.00302	-0.166535	0.0506043	0.0429749
1.00635	-0.167072	0.0508428	0.0429749
1.00968	-0.167549	0.0510216	0.0430345
1.01302	-0.168085	0.0510216	0.0430345
1.01635	-0.168562	0.050962	0.0431538
1.01968	-0.169158	0.0507832	0.0432134
1.02302	-0.169694	0.0505447	0.0433326
1.02635	-0.17035	0.0502467	0.0433922
1.02968	-0.171065	0.0499487	0.0435114
1.03302	-0.171781	0.0497103	0.043571
1.03635	-0.172615	0.0494719	0.0436306
1.03968	-0.17345	0.049293	0.0437498
1.04302	-0.174403	0.0491738	0.0438094
1.04635	-0.175297	0.0491142	0.043869
1.04968	-0.176191	0.0491142	0.0439286
1.05302	-0.177085	0.0491142	0.0440478
1.05635	-0.17792	0.0491142	0.0442266
1.05968	-0.178695	0.0491142	0.0444055
1.06302	-0.17941	0.0491142	0.0446439
1.06635	-0.180125	0.0491142	0.0448823
1.06968	-0.180721	0.0491738	0.0451803
1.07302	-0.181377	0.0492334	0.0454783
1.07635	-0.181973	0.049293	0.0457764
1.07968	-0.182569	0.0494122	0.0460148
1.08302	-0.183225	0.0495911	0.0462532
1.08635	-0.18394	0.0497699	0.046432
1.08968	-0.184655	0.0500083	0.0465512
1.09302	-0.18543	0.0502467	0.0466108
1.09635	-0.186264	0.0504255	0.0466108
1.09968	-0.187039	0.0505447	0.0465512
1.10302	-0.187814	0.0506639	0.046432
1.10635	-0.188529	0.0507235	0.0463128
1.10968	-0.189185	0.0507832	0.0462532
1.11302	-0.189722	0.0507235	0.0462532
1.11635	-0.190258	0.0506639	0.0462532
1.11968	-0.190616	0.0506043	0.0463128
1.12302	-0.191033	0.0504851	0.046432
1.12635	-0.191331	0.0504255	0.0466704
1.12968	-0.191689	0.0502467	0.0469089
1.13302	-0.192106	0.0501275	0.0472069
1.13635	-0.192583	0.0499487	0.0474453
1.13968	-0.193059	0.0497699	0.0476837
1.14302	-0.193715	0.0495911	0.0478625
1.14635	-0.19443	0.0494719	0.0480413
1.14968	-0.195265	0.0493526	0.0482202
1.15302	-0.196159	0.0492334	0.0483394
1.15635	-0.197232	0.0492334	0.0484586
1.15968	-0.198305	0.0492334	0.0485182
1.16302	-0.199497	0.0493526	0.0485182
1.16635	-0.200629	0.0494719	0.0485182
1.16968	-0.201702	0.0497103	0.0485182
1.17302	-0.202775	0.0498891	0.0484586
1.17635	-0.203729	0.0501275	0.0483394
1.17968	-0.204504	0.0503659	0.0481606
1.18302	-0.205159	0.0506043	0.0479817
1.18635	-0.205696	0.0508428	0.0478625
1.18968	-0.206113	0.0510812	0.0477433
1.19302	-0.206471	0.05126	0.0477433
1.19635	-0.206828	0.0513792	0.0478029
1.19968	-0.207186	0.0514388	0.0479221
1.20302	-0.207603	0.0514388	0.0481606
1.20635	-0.20802	0.0514388	0.0484586
1.20968	-0.208497	0.0513792	0.0487566
1.21302	-0.208974	0.05126	0.0490546
1.21635	-0.20951	0.0511408	0.049293
1.21968	-0.210047	0.0510812	0.0495315
1.22302	-0.210643	0.0510216	0.0497103
1.22635	-0.211179	0.0510216	0.0498891
1.22968	-0.211835	0.0510812	0.0500083
1.23302	-0.212491	0.0512004	0.0501275
1.23635	-0.213265	0.0513196	0.0503063
1.23968	-0.21404	0.0514984	0.0505447
1.24302	-0.214875	0.0516772	0.0507235
1.24635	-0.215709	0.0519157	0.0510216
1.24968	-0.216544	0.0521541	0.05126
1.25302	-0.217318	0.0523925	0.0514984
1.25635	-0.218034	0.0525713	0.0517368
1.25968	-0.21863	0.0528097	0.0519157
1.26302	-0.219107	0.0529885	0.0520945
1.26635	-0.219464	0.053227	0.0521541
1.26968	-0.219762	0.0534058	0.0522137
1.27302	-0.22012	0.0536442	0.0522733
1.27635	-0.220418	0.0538826	0.0523925
1.27968	-0.220835	0.0541806	0.0524521
1.28302	-0.221312	0.0544787	0.0525117
1.28635	-0.221968	0.0547767	0.0526309
1.28968	-0.222683	0.0551343	0.0526905
1.29302	-0.223577	0.0554323	0.0528097
1.29635	-0.224531	0.0556707	0.0529289
1.29968	-0.225604	0.0558495	0.0529885
1.30302	-0.226617	0.0559688	0.0531077
1.30635	-0.22769	0.0560284	0.0531673
1.30968	-0.228703	0.0559092	0.053227
1.31302	-0.229657	0.0557899	0.0532866
1.31635	-0.230551	0.0555515	0.0533462
1.31968	-0.231445	0.0553131	0.053525
1.32302	-0.232279	0.0551343	0.0537634
1.32635	-0.233173	0.0550747	0.0541806
1.32968	-0.234127	0.0551939	0.0547171
1.33302	-0.2352	0.0554919	0.0554323
1.33635	-0.236332	0.0561476	0.0564456
1.33968	-0.237644	0.0570416	0.0576377
1.34302	-0.239074	0.0582933	0.0591278
1.34635	-0.240684	0.0598431	0.0607967
1.34968	-0.242472	0.0617504	0.0627041
1.35302	-0.244379	0.0638962	0.0647306
1.35635	-0.246346	0.0663996	0.066936
1.35968	-0.248492	0.0690818	0.0692606
1.36302	-0.250697	0.0719428	0.0716448
1.36635	-0.252902	0.0749826	0.0741482
1.36968	-0.255108	0.0781417	0.0767112
1.37302	-0.257313	0.0814199	0.0793934
1.37635	-0.259459	0.0847578	0.0820756
1.37968	-0.261605	0.0881553	0.0848174
1.38302	-0.263631	0.0914931	0.0875592
1.38635	-0.265598	0.094831	0.090301
1.38968	-0.267506	0.0981092	0.0930428
1.39302	-0.269234	0.101328	0.0956654
1.39635	-0.270963	0.104547	0.0982284
1.39968	-0.272512	0.107646	0.100613
1.40302	-0.274062	0.110686	0.102937
1.40635	-0.275493	0.113666	0.105143
1.40968	-0.276923	0.116527	0.107288
1.41302	-0.278294	0.119388	0.109255
1.41635	-0.279605	0.12213	0.111163
1.41968	-0.280917	0.124753	0.112891
1.42302	-0.282228	0.127256	0.114501
1.42635	-0.28348	0.12964	0.115991
1.42968	-0.284791	0.131905	0.117242
1.43302	-0.286102	0.133991	0.118375
1.43635	-0.287354	0.135899	0.119329
1.43968	-0.288606	0.137746	0.120103
1.44302	-0.289798	0.139415	0.120878
1.44635	-0.29099	0.140965	0.121534
1.44968	-0.292063	0.142515	0.122249
1.45302	-0.293136	0.143945	0.123024
1.45635	-0.294149	0.145316	0.123858
1.45968	-0.295043	0.146627	0.124812
1.46302	-0.295818	0.147939	0.125885
1.46635	-0.296533	0.14919	0.127018
1.46968	-0.297129	0.150442	0.12815
1.47302	-0.297666	0.151694	0.129282
1.47635	-0.298142	0.152886	0.130355
1.47968	-0.29856	0.154018	0.131369
1.48302	-0.298977	0.15521	0.132203
1.48635	-0.299394	0.156343	0.132978
1.48968	-0.299811	0.157475	0.133634
1.49302	-0.300229	0.158548	0.13423
1.49635	-0.300765	0.159621	0.134826
1.49968	-0.301361	0.160575	0.135422
1.50302	-0.302076	0.161469	0.136018
1.50635	-0.302851	0.162244	0.136614
1.50968	-0.303864	0.16284	0.137269
1.51302	-0.304937	0.163376	0.137925
1.51635	-0.30607	0.163794	0.138521
1.51968	-0.307262	0.164151	0.139117
1.52302	-0.308454	0.164449	0.139654
1.52635	-0.309646	0.164747	0.14019
1.52968	-0.310838	0.165045	0.140607
1.53302	-0.311911	0.165462	0.141084
1.53635	-0.312865	0.165939	0.141501
1.53968	-0.313699	0.166476	0.141978
1.54302	-0.314474	0.167072	0.142455
1.54635	-0.315189	0.167727	0.142932
1.54968	-0.315845	0.168383	0.143468
1.55302	-0.316501	0.169039	0.143945
1.55635	-0.317216	0.169635	0.144362
1.55968	-0.317872	0.170231	0.14472
1.56302	-0.318527	0.170708	0.144958
1.56635	-0.319242	0.171185	0.145137
1.56968	-0.319958	0.171661	0.145257
1.57302	-0.320673	0.172019	0.145316
1.57635	-0.321388	0.172377	0.145316
1.57968	-0.322044	0.172734	0.145376
1.58302	-0.32264	0.173151	0.145495
1.58635	-0.322938	0.173688	0.145793
1.58968	-0.322938	0.174582	0.146389
1.59302	-0.322282	0.176311	0.147581
1.59635	-0.320554	0.179946	0.150085
1.59968	-0.316918	0.187457	0.15521
1.60302	-0.310123	0.202596	0.165641
1.60635	-0.297785	0.231981	0.186026
1.60968	-0.276029	0.28652	0.22459
1.61302	-0.238597	0.383258	0.294387
1.61635	-0.175595	0.547826	0.415683
1.61968	-0.0725985	0.816822	0.6181
1.62302	0.0909567	1.24002	0.942886
1.62635	0.342846	1.88226	1.445
1.62968	0.71919	2.82454	2.19476
1.63302	1.26457	4.1638	3.27808
1.63635	2.03252	6.01113	4.79597
1.63968	3.08418	8.48836	6.86228
1.64302	4.48716	11.7231	9.59939
1.64635	6.31315	15.8421	13.1331
1.64968	8.63564	20.964	17.5857
1.65302	11.5274	27.1912	23.0684
1.65635	15.0582	34.6028	29.6739
1.65968	19.2934	43.2476	37.4691
1.66302	24.2937	53.1403	46.4897
1.66635	30.1151	64.2581	56.7362
1.66968	36.8111	76.5408	68.1719
1.67302	44.4347	89.8929	80.7242
1.67635	53.0419	104.187	94.2875
1.67968	62.6938	119.272	108.728
1.68302	73.4593	134.976	123.893
1.68635	85.4158	151.116	139.613
1.68968	98.6477	167.508	155.718
1.69302	113.243	183.971	172.037
1.69635	129.291	200.334	188.41
1.69968	146.868	216.443	204.691
1.70302	166.039	232.161	220.755
1.70635	186.843	247.379	236.494
1.70968	209.284	262.007	251.824
1.71302	233.331	275.983	266.681
1.71635	258.905	289.267	281.022
1.71968	285.888	301.838	294.818
1.72302	314.114	313.697	308.057
1.72635	343.382	324.856	320.736
1.72968	373.462	335.34	332.861
1.73302	404.101	345.182	344.445
1.73635	435.038	354.417	355.503
1.73968	466.015	363.083	366.055
1.74302	496.784	371.216	376.117
1.74635	527.121	378.849	385.706
1.74968	556.832	386.008	394.838
1.75302	585.757	392.717	403.524
1.75635	613.778	398.991	411.773
1.75968	640.815	404.839	419.589
1.76302	666.828	410.265	426.972
1.76635	691.815	415.265	433.919
1.76968	715.805	419.832	440.423
1.77302	738.858	423.95	446.472
1.77635	761.056	427.603	452.053
1.77968	782.498	430.768	457.146
1.78302	803.295	433.419	461.734
1.78635	823.565	435.531	465.796
1.78968	843.423	437.074	469.311
1.79302	862.983	438.021	472.257
1.79635	882.35	438.347	474.615
1.79968	901.615	438.027	476.367
1.80302	920.857	437.044	477.498
1.80635	940.136	435.383	477.998
1.80968	959.5	433.039	477.858
1.81302	978.98	430.012	477.078
1.81635	998.594	426.311	475.662
1.81968	1018.35	421.953	473.621
1.82302	1038.27	416.965	470.976
1.82635	1058.37	411.381	467.754
1.82968	1078.69	405.246	463.993
1.83302	1099.31	398.614	459.743
1.83635	1120.32	391.545	455.063
1.83968	1141.87	384.11	450.024
1.84302	1164.15	376.384	444.706
1.84635	1187.32	368.445	439.196
1.84968	1211.59	360.37	433.582
1.85302	1237.06	352.23	427.945
1.85635	1263.8	344.088	422.356
1.85968	1291.72	335.99	416.866
1.86302	1320.57	327.964	411.5
1.86635	1349.95	320.015	406.247
1.86968	1379.24	312.128	401.064
1.87302	1407.68	304.264	395.873
1.87635	1434.38	296.371	390.562
1.87968	1458.36	288.384	384.998
1.88302	1478.64	280.233	379.036
1.88635	1494.28	271.852	372.528
1.88968	1504.48	263.188	365.339
1.89302	1508.59	254.201	357.356
1.89635	1506.15	244.873	348.5
1.89968	1496.93	235.209	338.728
1.90302	1480.9	225.234	328.039
1.90635	1458.22	214.996	316.474
1.90968	1429.21	204.556	304.106
1.91302	1394.32	193.989	291.042
1.91635	1354.09	183.375	277.411
1.91968	1309.11	172.797	263.355
1.92302	1260.01	162.336	249.025
1.92635	1207.42	152.065	234.571
1.92968	1152	142.05	220.138
1.93302	1094.35	132.349	205.86
1.93635	1035.1	123.006	191.857
1.93968	974.822	114.057	178.234
1.94302	914.083	105.526	165.079
1.94635	853.411	97.4293	152.462
1.94968	793.306	89.7726	140.435
1.95302	734.227	82.5557	129.035
1.95635	676.598	75.7715	118.281
1.95968	620.795	69.4079	108.182
1.96302	567.154	63.4488	98.7326
1.96635	515.958	57.8758	89.9193
1.96968	467.442	52.6687	81.7211
1.97302	421.789	47.8074	74.1129
1.97635	379.132	43.273	67.067
1.97968	339.554	39.0484	60.5555
1.98302	303.085	35.1197	54.5518
1.98635	269.714	31.4757	49.0313
1.98968	239.381	28.1084	43.9719
1.99302	211.991	25.0121	39.3539
1.99635	187.414	22.1826	35.1592
1.99968	165.493	19.6159	31.3703
2.00302	146.052	17.3076	27.9698
2.00635	128.9	15.2509	24.9386
2.00968	113.839	13.4369	22.256
2.01302	100.67	11.8532	19.8989
2.01635	89.1972	10.4849	17.842
2.01968	79.2344	9.31418	16.058
2.02302	70.6053	8.3214	14.5189
2.02635	63.1472	7.48587	13.196
2.02968	56.7112	6.78664	12.0614
2.03302	51.1631	6.20353	11.0887
2.03635	46.3827	5.71746	10.2533
2.03968	42.263	5.31131	9.53335
2.04302	38.7097	4.97001	8.90952
2.04635	35.6397	4.68075	8.36527
2.04968	32.9803	4.43262	7.88659
2.05302	30.6685	4.21679	7.46179
2.05635	28.6494	4.02606	7.08121
2.05968	26.8759	3.85469	6.73705
2.06302	25.3075	3.69829	6.42288
2.06635	23.9098	3.55351	6.13368
2.06968	22.6539	3.41779	5.8654
2.07302	21.5155	3.28922	5.61482
2.07635	20.4746	3.16668	5.37962
2.07968	19.5147	3.04919	5.15795
2.08302	18.6225	2.93654	4.9485
2.08635	17.7876	2.82842	4.75043
2.08968	17.0016	2.72518	4.56345
2.09302	16.2579	2.62713	4.3875
2.09635	15.5519	2.53487	4.22317
2.09968	14.8798	2.44927	4.07124
2.10302	14.2391	2.37131	3.93289
2.10635	13.6279	2.30199	3.80963
2.10968	13.0452	2.24239	3.70306
2.11302	12.4905	2.19339	3.61496
2.11635	11.9638	2.15578	3.54689
2.11968	11.4655	2.13003	3.50034
2.12302	10.9962	2.11602	3.47614
2.12635	10.5565	2.1134	3.47483
2.12968	10.1474	2.12103	3.49635
2.13302	9.7695	2.13718	3.5398
2.13635	9.42326	2.15983	3.6037
2.13968	9.10872	2.18636	3.68571
2.14302	8.8256	2.21384	3.78275
2.14635	8.57294	2.23947	3.89081
2.14968	8.3493	2.26021	4.00507
2.15302	8.1526	2.27356	4.11999
2.15635	7.98017	2.27737	4.22913
2.15968	7.82889	2.26992	4.32569
2.16302	7.69514	2.25025	4.40288
2.16635	7.57504	2.21819	4.45396
2.16968	7.46453	2.17402	4.47321
2.17302	7.35962	2.11883	4.45634
2.17635	7.25639	2.05427	4.40073
2.17968	7.15131	1.98227	4.30596
2.18302	7.04134	1.90508	4.17411
2.18635	6.92391	1.82515	4.00919
2.18968	6.79719	1.74475	3.81732
2.19302	6.65998	1.66601	3.6059
2.19635	6.51175	1.59061	3.38292
2.19968	6.35242	1.51992	3.15654
2.20302	6.18255	1.45483	2.93416
2.20635	6.00308	1.39576	2.72208
2.20968	5.81509	1.34265	2.52503
2.21302	5.62012	1.29521	2.34616
2.21635	5.41955	1.25277	2.18689
2.21968	5.21511	1.21456	2.04736
2.22302	5.0084	1.17975	1.92654
2.22635	4.80109	1.14757	1.82265
2.22968	4.5948	1.11723	1.73354
2.23302	4.39125	1.0882	1.65689
2.23635	4.19205	1.05995	1.59049
2.23968	3.9987	1.03229	1.53238
2.24302	3.81261	1.00505	1.481
2.24635	3.63499	0.978231	1.4351
2.24968	3.4669	0.951946	1.39368
2.25302	3.30913	0.926495	1.35607
2.25635	3.16209	0.901937	1.32179
2.25968	3.02613	0.878751	1.29062
2.26302	2.90126	0.856996	1.26231
2.26635	2.78717	0.837028	1.23668
2.26968	2.68346	0.819027	1.21379
2.27302	2.58964	0.803113	1.19352
2.27635	2.505	0.789344	1.17582
2.27968	2.42889	0.777721	1.16068
2.28302	2.36046	0.768244	1.14793
2.28635	2.29901	0.760734	1.1375
2.28968	2.24376	0.755191	1.12915
2.29302	2.19405	0.751317	1.12277
2.29635	2.14916	0.748992	1.11812
2.29968	2.10851	0.747979	1.11496
2.30302	2.07144	0.747979	1.11294
2.30635	2.03747	0.748873	1.11187
2.30968	2.00605	0.750303	1.11151
2.31302	1.97685	0.752151	1.11157
2.31635	1.94931	0.754118	1.11181
2.31968	1.9232	0.756085	1.1121
2.32302	1.89817	0.757754	1.11222
2.32635	1.87397	0.759125	1.1121
2.32968	1.85043	0.760078	1.11151
2.33302	1.82736	0.760496	1.11049
2.33635	1.80471	0.760436	1.10894
2.33968	1.78236	0.7599	1.1068
2.34302	1.76024	0.758886	1.10406
2.34635	1.73849	0.757515	1.10078
2.34968	1.71703	0.755727	1.09702
2.35302	1.69593	0.753641	1.09279
2.35635	1.67525	0.751317	1.08826
2.35968	1.65504	0.748754	1.08343
2.36302	1.63537	0.746071	1.07843
2.36635	1.6163	0.74321	1.07336
2.36968	1.59782	0.74029	1.06835
2.37302	1.58	0.737369	1.06335
2.37635	1.56283	0.734508	1.05858
2.37968	1.54644	0.731766	1.05393
2.38302	1.53077	0.729203	1.04958
2.38635	1.51598	0.726879	1.04553
2.38968	1.50204	0.724971	1.04177
2.39302	1.4891	0.723541	1.03849
2.39635	1.4773	0.722706	1.03575
2.39968	1.46675	0.722587	1.0336
2.40302	1.45775	0.723362	1.03229
2.40635	1.45048	0.72521	1.03188
2.40968	1.44523	0.728309	1.03271
2.41302	1.44231	0.733018	1.03492
2.41635	1.44207	0.739515	1.03879
2.41968	1.44494	0.748158	1.04469
2.42302	1.45131	0.759184	1.0528
2.42635	1.46168	0.772953	1.06359
2.42968	1.47647	0.789821	1.07729
2.43302	1.49632	0.810027	1.09428
2.43635	1.52171	0.833988	1.1149
2.43968	1.55324	0.862002	1.13958
2.44302	1.59144	0.894427	1.16861
2.44635	1.63686	0.93168	1.20246
2.44968	1.69003	0.974178	1.24151
2.45302	1.75136	1.0224	1.28615
2.45635	1.82116	1.07682	1.33705
2.45968	1.89966	1.13815	1.39463
2.46302	1.98698	1.20711	1.4596
2.46635	2.08294	1.28454	1.53273
2.46968	2.18719	1.37126	1.61487
2.47302	2.29901	1.46836	1.70672
2.47635	2.41721	1.57666	1.80936
2.47968	2.54011	1.69712	1.92344
2.48302	2.66534	1.83046	2.04998
2.48635	2.78997	1.97709	2.1894
2.48968	2.91026	2.13701	2.34222
2.49302	3.02213	2.3095	2.50822
2.49635	3.12126	2.49308	2.68668
2.49968	3.20333	2.68525	2.87616
2.50302	3.26467	2.8823	3.07405
2.50635	3.3021	3.07918	3.27659
2.50968	3.3139	3.26973	3.479
2.51302	3.29953	3.44682	3.67522
2.51635	3.2599	3.60286	3.85845
2.51968	3.19737	3.73024	4.02141
2.52302	3.11536	3.82209	4.15719
2.52635	3.01796	3.87305	4.25965
2.52968	2.90978	3.87961	4.32438
2.53302	2.79522	3.84086	4.3487
2.53635	2.67828	3.75855	4.33236
2.53968	2.56228	3.63666	4.27753
2.54302	2.44987	3.48163	4.18836
2.54635	2.34258	3.30114	4.07082
2.54968	2.24143	3.10367	3.93188
2.55302	2.1466	2.89774	3.77882
2.55635	2.05767	2.69121	3.61866
2.55968	1.97405	2.4907	3.45773
2.56302	1.89459	2.30151	3.3012
2.56635	1.8183	2.12759	3.15309
2.56968	1.74397	1.97136	3.01623
2.57302	1.67054	1.83421	2.89243
2.57635	1.59711	1.71643	2.78264
2.57968	1.52296	1.61761	2.6871
2.58302	1.4475	1.53673	2.60514
2.58635	1.37067	1.47206	2.53588
2.58968	1.29259	1.42163	2.47765
2.59302	1.21379	1.38301	2.42841
2.59635	1.13511	1.35338	2.38574
2.59968	1.05751	1.32996	2.34693
2.60302	0.982165	1.30975	2.3092
2.60635	0.910223	1.29002	2.2698
2.60968	0.84281	1.26827	2.22635
2.61302	0.780821	1.24276	2.17706
2.61635	0.725031	1.21212	2.12067
2.61968	0.675917	1.17576	2.05672
2.62302	0.633597	1.13374	1.98555
2.62635	0.598133	1.08659	1.90794
2.62968	0.569165	1.03533	1.82539
2.63302	0.546336	0.981271	1.73962
2.63635	0.528932	0.925839	1.65254
2.63968	0.516295	0.870585	1.56617
2.64302	0.507772	0.816822	1.48231
2.64635	0.502527	0.7658	1.40256
2.64968	0.499964	0.718594	1.32823
2.65302	0.499308	0.675857	1.26022
2.65635	0.500083	0.638068	1.19913
2.65968	0.501752	0.605464	1.14512
2.66302	0.504017	0.577927	1.09816
2.66635	0.50652	0.555336	1.05786
2.66968	0.508964	0.537217	1.02377
2.67302	0.511289	0.523269	0.995219
2.67635	0.513315	0.512898	0.971556
2.67968	0.514984	0.505567	0.951946
2.68302	0.516176	0.500739	0.935733
2.68635	0.516951	0.498056	0.922263
2.68968	0.517189	0.496924	0.910938
2.69302	0.516891	0.497043	0.901341
2.69635	0.516176	0.497997	0.892937
2.69968	0.514925	0.499606	0.885487
2.70302	0.513256	0.501633	0.878692
2.70635	0.511169	0.503957	0.872314
2.70968	0.508785	0.506341	0.866234
2.71302	0.506163	0.508845	0.860274
2.71635	0.503361	0.511348	0.854433
2.71968	0.500381	0.513852	0.848651
2.72302	0.497222	0.516295	0.842869
2.72635	0.493944	0.518739	0.837147
2.72968	0.490487	0.521064	0.831366
2.73302	0.48691	0.523329	0.825644
2.73635	0.483155	0.525475	0.819981
2.73968	0.479221	0.527501	0.814378
2.74302	0.475109	0.529289	0.808895
2.74635	0.470877	0.530899	0.80359
2.74968	0.466526	0.53221	0.798523
2.75302	0.462055	0.533342	0.793576
2.75635	0.457585	0.534177	0.788867
2.75968	0.453055	0.534832	0.784397
2.76302	0.448525	0.535309	0.780106
2.76635	0.443995	0.535607	0.776052
2.76968	0.439465	0.535727	0.772119
2.77302	0.434935	0.535786	0.768304
2.77635	0.430465	0.535727	0.764608
2.77968	0.425994	0.535667	0.760973
2.78302	0.421524	0.535548	0.757396
2.78635	0.417054	0.535429	0.75388
2.78968	0.412464	0.53525	0.750422
2.79302	0.407815	0.535071	0.747025
2.79635	0.403106	0.534832	0.743687
2.79968	0.398219	0.534534	0.740468
2.80302	0.393212	0.534177	0.737369
2.80635	0.388086	0.533819	0.734329
2.80968	0.382781	0.533342	0.731409
2.81302	0.377357	0.532866	0.728548
2.81635	0.371873	0.53221	0.725746
2.81968	0.366271	0.531554	0.722945
2.82302	0.360608	0.530779	0.720143
2.82635	0.354946	0.530004	0.717342
2.82968	0.349224	0.52911	0.7146
2.83302	0.343502	0.528216	0.711799
2.83635	0.33772	0.527322	0.709057
2.83968	0.331998	0.526428	0.706315
2.84302	0.326216	0.525653	0.703692
2.84635	0.320494	0.524938	0.701249
2.84968	0.314832	0.524402	0.698864
2.85302	0.309229	0.524163	0.696719
2.85635	0.303686	0.524223	0.694752
2.85968	0.298262	0.524759	0.693023
2.86302	0.292957	0.525832	0.691712
2.86635	0.287771	0.52762	0.690818
2.86968	0.282645	0.530303	0.69052
2.87302	0.277579	0.534058	0.690937
2.87635	0.272572	0.539064	0.692248
2.87968	0.267565	0.545502	0.694573
2.88302	0.262618	0.553608	0.698149
2.88635	0.25773	0.563443	0.703156
2.88968	0.252903	0.575185	0.709653
2.89302	0.248134	0.588775	0.717759
2.89635	0.243545	0.604212	0.727534
2.89968	0.239074	0.621378	0.738978
2.90302	0.234783	0.640094	0.752032
2.90635	0.23061	0.660002	0.766516
2.90968	0.226557	0.680804	0.782192
2.91302	0.222683	0.701964	0.798821
2.91635	0.218928	0.723064	0.815988
2.91968	0.215232	0.743628	0.833273
2.92302	0.211596	0.762999	0.85032
2.92635	0.20802	0.78088	0.866711
2.92968	0.204444	0.796616	0.88191
2.93302	0.200927	0.810027	0.895619
2.93635	0.197411	0.820696	0.90754
2.93968	0.193954	0.828445	0.917256
2.94302	0.190496	0.833154	0.924706
2.94635	0.187039	0.834823	0.929594
2.94968	0.183523	0.833511	0.931919
2.95302	0.180006	0.829399	0.931621
2.95635	0.17637	0.822663	0.928819
2.95968	0.172615	0.813603	0.923514
2.96302	0.168681	0.802457	0.915945
2.96635	0.164628	0.789642	0.906289
2.96968	0.160456	0.775516	0.894904
2.97302	0.156164	0.760376	0.88197
2.97635	0.151813	0.744581	0.867903
2.97968	0.147402	0.728428	0.852942
2.98302	0.142992	0.712276	0.837445
2.98635	0.13864	0.696182	0.82165
2.98968	0.134408	0.680506	0.805795
2.99302	0.130177	0.665307	0.790179
2.99635	0.126064	0.650644	0.77498
2.99968	0.121951	0.636637	0.760257
3.00302	0.117898	0.623345	0.746191
3.00635	0.113845	0.610769	0.732899
3.00968	0.109732	0.598967	0.720322
3.01302	0.105619	0.587821	0.70864
3.01635	0.101507	0.57745	0.697672
3.01968	0.097394	0.567794	0.68754
3.02302	0.0932813	0.558853	0.678122
3.02635	0.0891685	0.550568	0.669301
3.02968	0.0851154	0.543058	0.661075
3.03302	0.0811219	0.536144	0.653327
3.03635	0.077188	0.529826	0.646055
3.03968	0.0732541	0.524163	0.6392
3.04302	0.0694394	0.519037	0.632763
3.04635	0.0656247	0.514448	0.626683
3.04968	0.0618696	0.510335	0.621021
3.05302	0.0581145	0.506639	0.615716
3.05635	0.054419	0.503361	0.610769
3.05968	0.0507832	0.500381	0.606298
3.06302	0.0471473	0.497758	0.602186
3.06635	0.043571	0.495374	0.598431
3.06968	0.0401139	0.493288	0.594974
3.07302	0.0366569	0.49144	0.591874
3.07635	0.0332594	0.489771	0.589073
3.07968	0.0299215	0.488341	0.58651
3.08302	0.0266433	0.48703	0.584245
3.08635	0.0234246	0.485897	0.582159
3.08968	0.0202656	0.484884	0.58037
3.09302	0.0172854	0.483871	0.578761
3.09635	0.0143647	0.482976	0.577331
3.09968	0.0116825	0.482082	0.576019
3.10302	0.00917912	0.481188	0.574887
3.10635	0.00691414	0.480294	0.573754
3.10968	0.00494719	0.47946	0.572681
3.11302	0.00321865	0.478566	0.571609
3.11635	0.00178814	0.477672	0.570416
3.11968	0.00053644	0.476778	0.569224
3.12302	-0.0004172	0.475883	0.567913
3.12635	-0.0011325	0.474989	0.566483
3.12968	-0.0016093	0.474036	0.564992
3.13302	-0.0017881	0.473142	0.563443
3.13635	-0.0016093	0.472188	0.561833
3.13968	-0.0008941	0.471234	0.560224
3.14302	0.00041723	0.47034	0.558615
3.14635	0.002563	0.469387	0.557005
3.14968	0.00584126	0.468493	0.555456
3.15302	0.0103712	0.467598	0.554025
3.15635	0.0165701	0.466764	0.552654
3.15968	0.0246763	0.465989	0.551462
3.16302	0.0351071	0.465214	0.550449
3.16635	0.048101	0.464618	0.549495
3.16968	0.064075	0.464082	0.54872
3.17302	0.0833273	0.463605	0.548124
3.17635	0.105977	0.463247	0.547588
3.17968	0.132263	0.462949	0.54723
3.18302	0.162244	0.46283	0.546992
3.18635	0.195861	0.46277	0.546873
3.18968	0.232875	0.46289	0.546873
3.19302	0.27287	0.463068	0.546932
3.19635	0.315368	0.463426	0.547171
3.19968	0.359654	0.463903	0.547469
3.20302	0.404894	0.464499	0.547826
3.20635	0.450253	0.465274	0.548184
3.20968	0.494659	0.466049	0.548542
3.21302	0.537097	0.466943	0.54878
3.21635	0.576615	0.467777	0.548959
3.21968	0.612259	0.468612	0.549018
3.22302	0.643075	0.469327	0.549018
3.22635	0.668347	0.469923	0.54884
3.22968	0.68754	0.47034	0.548542
3.23302	0.700176	0.470579	0.548184
3.23635	0.705898	0.470519	0.547707
3.23968	0.704765	0.470281	0.547111
3.24302	0.696778	0.469804	0.546396
3.24635	0.682235	0.469148	0.545561
3.24968	0.661552	0.468254	0.544548
3.25302	0.635326	0.467241	0.543356
3.25635	0.604212	0.466049	0.541985
3.25968	0.568926	0.464797	0.540495
3.26302	0.530422	0.463426	0.538826
3.26635	0.489414	0.462055	0.537038
3.26968	0.446796	0.460565	0.53525
3.27302	0.403285	0.459015	0.533402
3.27635	0.359595	0.457466	0.531614
3.27968	0.316381	0.455916	0.529885
3.28302	0.274122	0.454307	0.528157
3.28635	0.233233	0.452757	0.526488
3.28968	0.194073	0.451267	0.524879
3.29302	0.156879	0.449777	0.523269
3.29635	0.121832	0.448406	0.521779
3.29968	0.0890493	0.447094	0.520349
3.30302	0.0585914	0.445843	0.518918
3.30635	0.030458	0.444651	0.517607
3.30968	0.00464916	0.443578	0.516355
3.31302	-0.0188947	0.442505	0.515163
3.31635	-0.0402927	0.441492	0.51409
3.31968	-0.0596046	0.440478	0.513017
3.32302	-0.0770092	0.439525	0.512064
3.32635	-0.0926256	0.438631	0.51111
3.32968	-0.106573	0.437796	0.510216
3.33302	-0.11909	0.437081	0.509322
3.33635	-0.130296	0.436366	0.508547
3.33968	-0.140369	0.43577	0.507772
3.34302	-0.149488	0.435293	0.507116
3.34635	-0.157714	0.434875	0.506461
3.34968	-0.165284	0.434518	0.505865
3.35302	-0.172198	0.434279	0.505328
3.35635	-0.178635	0.434041	0.504851
3.35968	-0.184655	0.433862	0.504315
3.36302	-0.190258	0.433743	0.503838
3.36635	-0.195563	0.433683	0.503361
3.36968	-0.20057	0.433624	0.502884
3.37302	-0.205338	0.433683	0.502408
3.37635	-0.209808	0.433743	0.50199
3.37968	-0.2141	0.433862	0.501573
3.38302	-0.218093	0.434101	0.501275
3.38635	-0.221908	0.434458	0.501037
3.38968	-0.225484	0.434935	0.500917
3.39302	-0.228941	0.435531	0.500977
3.39635	-0.23222	0.436306	0.501156
3.39968	-0.235319	0.4372	0.501394
3.40302	-0.23824	0.438333	0.501811
3.40635	-0.241101	0.439584	0.502348
3.40968	-0.243783	0.441015	0.503004
3.41302	-0.246346	0.442624	0.503778
3.41635	-0.248909	0.444472	0.504673
3.41968	-0.251353	0.446439	0.505745
3.42302	-0.253737	0.448585	0.506997
3.42635	-0.256121	0.45085	0.508428
3.42968	-0.258446	0.453293	0.510097
3.43302	-0.26083	0.455856	0.511944
3.43635	-0.263214	0.458479	0.513971
3.43968	-0.265539	0.461102	0.516176
3.44302	-0.267923	0.463724	0.518501
3.44635	-0.270188	0.466228	0.520945
3.44968	-0.272453	0.468612	0.523448
3.45302	-0.274718	0.470757	0.525892
3.45635	-0.276864	0.472724	0.528276
3.45968	-0.279009	0.474453	0.530541
3.46302	-0.281095	0.475824	0.532627
3.46635	-0.283241	0.476956	0.534475
3.46968	-0.285387	0.477731	0.536025
3.47302	-0.287533	0.478208	0.537217
3.47635	-0.289798	0.478327	0.538051
3.47968	-0.292182	0.478148	0.538528
3.48302	-0.294626	0.477672	0.538588
3.48635	-0.297189	0.476837	0.53829
3.48968	-0.299871	0.475824	0.537634
3.49302	-0.302613	0.474572	0.536621
3.49635	-0.305474	0.473082	0.535309
3.49968	-0.308335	0.471413	0.533819
3.50302	-0.311256	0.469685	0.53215
3.50635	-0.314176	0.467837	0.530422
3.50968	-0.317097	0.465989	0.528574
3.51302	-0.319898	0.464082	0.526786
3.51635	-0.322699	0.462174	0.524938
3.51968	-0.325441	0.460327	0.52315
3.52302	-0.328064	0.458539	0.521362
3.52635	-0.330627	0.45675	0.519633
3.52968	-0.33313	0.455022	0.517845
3.53302	-0.335574	0.453234	0.516057
3.53635	-0.337958	0.451505	0.514269
3.53968	-0.340342	0.449717	0.512421
3.54302	-0.342667	0.447869	0.510514
3.54635	-0.344992	0.446022	0.508606
3.54968	-0.347316	0.444114	0.506699
3.55302	-0.349641	0.442147	0.504732
3.55635	-0.351906	0.44018	0.502765
3.55968	-0.354171	0.438273	0.500858
3.56302	-0.356376	0.436306	0.49895
3.56635	-0.358522	0.434399	0.497043
3.56968	-0.360668	0.432551	0.495195
3.57302	-0.362754	0.430763	0.493407
3.57635	-0.36484	0.429153	0.491679
3.57968	-0.366926	0.427604	0.48995
3.58302	-0.368953	0.426114	0.488341
3.58635	-0.371039	0.424802	0.486732
3.58968	-0.373065	0.42361	0.485122
3.59302	-0.375092	0.422478	0.483632
3.59635	-0.377119	0.421464	0.482142
3.59968	-0.379086	0.42057	0.480711
3.60302	-0.381053	0.419736	0.479341
3.60635	-0.38296	0.418961	0.478029
3.60968	-0.384867	0.418305	0.476778
3.61302	-0.386715	0.417709	0.475585
3.61635	-0.388563	0.417233	0.474572
3.61968	-0.39047	0.416815	0.473559
3.62302	-0.392318	0.416458	0.472665
3.62635	-0.394166	0.41616	0.471771
3.62968	-0.396073	0.415921	0.470877
3.63302	-0.397921	0.415683	0.470042
3.63635	-0.399768	0.415444	0.469208
3.63968	-0.401616	0.415206	0.468314
3.64302	-0.403464	0.414968	0.467479
3.64635	-0.405252	0.414729	0.466645
3.64968	-0.40704	0.414491	0.46587
3.65302	-0.408828	0.414193	0.465095
3.65635	-0.410557	0.413954	0.464439
3.65968	-0.412285	0.413716	0.463843
3.66302	-0.413954	0.413418	0.463367
3.66635	-0.415564	0.413239	0.463068
3.66968	-0.417113	0.41306	0.46283
3.67302	-0.418544	0.412941	0.46277
3.67635	-0.419855	0.412881	0.46277
3.67968	-0.420988	0.412941	0.462949
3.68302	-0.422061	0.41312	0.463247
3.68635	-0.423014	0.413418	0.463605
3.68968	-0.423849	0.413835	0.464082
3.69302	-0.424564	0.414431	0.464678
3.69635	-0.425219	0.415087	0.465333
3.69968	-0.425875	0.415862	0.466108
3.70302	-0.426471	0.416696	0.466943
3.70635	-0.427127	0.41759	0.467837
3.70968	-0.427723	0.418544	0.468791
3.71302	-0.428319	0.419497	0.469744
3.71635	-0.428975	0.420511	0.470698
3.71968	-0.42963	0.421524	0.471532
3.72302	-0.430286	0.422537	0.472367
3.72635	-0.431001	0.42361	0.473142
3.72968	-0.431716	0.424623	0.473857
3.73302	-0.432551	0.425577	0.474453
3.73635	-0.433385	0.426531	0.47493
3.73968	-0.43422	0.427365	0.475466
3.74302	-0.435173	0.42814	0.475943
3.74635	-0.436187	0.428736	0.47642
3.74968	-0.4372	0.429213	0.476897
3.75302	-0.438333	0.429571	0.477314
3.75635	-0.439584	0.429809	0.477731
3.75968	-0.440896	0.429928	0.478089
3.76302	-0.442267	0.430048	0.478387
3.76635	-0.443697	0.430048	0.478566
3.76968	-0.445247	0.429988	0.478685
3.77302	-0.446916	0.429869	0.478685
3.77635	-0.448704	0.42969	0.478625
3.77968	-0.450611	0.429451	0.478446
3.78302	-0.452638	0.429153	0.478208
3.78635	-0.454843	0.428796	0.47797
3.78968	-0.457108	0.428498	0.477731
3.79302	-0.459552	0.42814	0.477493
3.79635	-0.462055	0.427842	0.477374
3.79968	-0.464559	0.427663	0.477195
3.80302	-0.467062	0.427544	0.477076
3.80635	-0.469506	0.427544	0.476956
3.80968	-0.47189	0.427604	0.476837
3.81302	-0.474095	0.427783	0.476658
3.81635	-0.476241	0.427961	0.47636
3.81968	-0.478327	0.428081	0.476003
3.82302	-0.480294	0.4282	0.475526
3.82635	-0.482261	0.428259	0.47493
3.82968	-0.484228	0.4282	0.474274
3.83302	-0.486255	0.428081	0.473559
3.83635	-0.488341	0.427961	0.472903
3.83968	-0.490427	0.427723	0.472307
3.84302	-0.492632	0.427485	0.47183
3.84635	-0.494778	0.427306	0.471532
3.84968	-0.496924	0.427067	0.471294
3.85302	-0.49901	0.426948	0.471294
3.85635	-0.500977	0.426769	0.471354
3.85968	-0.502825	0.42665	0.471532
3.86302	-0.504553	0.426531	0.471771
3.86635	-0.506163	0.426412	0.472069
3.86968	-0.507593	0.426292	0.472307
3.87302	-0.508904	0.426292	0.472486
3.87635	-0.510156	0.426292	0.472546
3.87968	-0.511289	0.426352	0.472546
3.88302	-0.512421	0.426471	0.472486
3.88635	-0.513554	0.42665	0.472307
3.88968	-0.514626	0.426948	0.472069
3.89302	-0.515759	0.427306	0.47183
3.89635	-0.516951	0.427783	0.471532
3.89968	-0.518143	0.428319	0.471294
3.90302	-0.519395	0.428915	0.471115
3.90635	-0.520587	0.429511	0.470996
3.90968	-0.521779	0.430226	0.470996
3.91302	-0.522911	0.431001	0.471175
3.91635	-0.523925	0.431836	0.471413
3.91968	-0.524879	0.43273	0.47183
3.92302	-0.525773	0.433683	0.472367
3.92635	-0.526547	0.434756	0.473022
3.92968	-0.527203	0.435829	0.473857
3.93302	-0.527799	0.437021	0.474811
3.93635	-0.528336	0.438333	0.475883
3.93968	-0.528753	0.439644	0.477076
3.94302	-0.528991	0.441074	0.478327
3.94635	-0.52911	0.442624	0.479758
3.94968	-0.528932	0.444174	0.481188
3.95302	-0.528574	0.445843	0.482738
3.95635	-0.527859	0.447571	0.484347
3.95968	-0.526786	0.4493	0.485957
3.96302	-0.525415	0.451088	0.487626
3.96635	-0.523686	0.452816	0.489235
3.96968	-0.52166	0.454545	0.490844
3.97302	-0.519395	0.456214	0.492334
3.97635	-0.516891	0.457823	0.493824
3.97968	-0.514269	0.459373	0.495195
3.98302	-0.511527	0.460804	0.496507
3.98635	-0.508726	0.462115	0.497758
3.98968	-0.505865	0.463307	0.49895
3.99302	-0.503004	0.46438	0.500083
3.99635	-0.500262	0.465393	0.501215
3.99968	-0.49752	0.466287	0.502229
4.00302	-0.494897	0.467062	0.503182
4.00635	-0.492394	0.467777	0.504017
4.00968	-0.49001	0.468373	0.504792
4.01302	-0.487864	0.46891	0.505507
4.01635	-0.485957	0.469387	0.506043
4.01968	-0.484407	0.469804	0.506461
4.02302	-0.483155	0.470042	0.506759
4.02635	-0.482321	0.470161	0.506938
4.02968	-0.481904	0.470102	0.507057
4.03302	-0.481963	0.469923	0.506997
4.03635	-0.4825	0.469565	0.506878
4.03968	-0.483632	0.469148	0.506639
4.04302	-0.485301	0.468612	0.506341
4.04635	-0.487566	0.468016	0.505924
4.04968	-0.490308	0.467479	0.505447
4.05302	-0.493586	0.467062	0.504971
4.05635	-0.497222	0.466704	0.504434
4.05968	-0.501216	0.466585	0.503957
4.06302	-0.505507	0.466645	0.50348
4.06635	-0.510037	0.466883	0.503063
4.06968	-0.514686	0.4673	0.502706
4.07302	-0.519514	0.467956	0.502408
4.07635	-0.524342	0.468731	0.502229
4.07968	-0.52923	0.469565	0.502229
4.08302	-0.534058	0.470579	0.502288
4.08635	-0.538826	0.471652	0.502467
4.08968	-0.543535	0.472844	0.502765
4.09302	-0.548124	0.474095	0.503182
4.09635	-0.552595	0.475466	0.503719
4.09968	-0.556886	0.476837	0.504374
4.10302	-0.560999	0.478268	0.505149
4.10635	-0.564873	0.479698	0.506103
4.10968	-0.568569	0.481129	0.507176
4.11302	-0.572026	0.482559	0.508428
4.11635	-0.575304	0.483811	0.509799
4.11968	-0.578403	0.485003	0.511289
4.12302	-0.581264	0.486076	0.512898
4.12635	-0.583947	0.487089	0.514567
4.12968	-0.586569	0.487924	0.516295
4.13302	-0.589013	0.488639	0.517964
4.13635	-0.591397	0.489175	0.519514
4.13968	-0.593722	0.489652	0.521004
4.14302	-0.595927	0.48995	0.522256
4.14635	-0.598192	0.490069	0.523269
4.14968	-0.600338	0.490069	0.524104
4.15302	-0.602543	0.489891	0.524759
4.15635	-0.60463	0.489533	0.525117
4.15968	-0.606716	0.488997	0.525296
4.16302	-0.608742	0.488341	0.525296
4.16635	-0.610709	0.487506	0.525177
4.16968	-0.612676	0.486672	0.524879
4.17302	-0.614583	0.485718	0.524521
4.17635	-0.616491	0.484705	0.524044
4.17968	-0.618398	0.483632	0.523448
4.18302	-0.620246	0.482559	0.522733
4.18635	-0.622153	0.481486	0.521958
4.18968	-0.624061	0.480413	0.521123
4.19302	-0.626028	0.479341	0.52011
4.19635	-0.627995	0.478327	0.519037
4.19968	-0.629961	0.477314	0.517905
4.20302	-0.631869	0.47636	0.516653
4.20635	-0.633776	0.475466	0.515282
4.20968	-0.635624	0.474632	0.513971
4.21302	-0.637352	0.473976	0.5126
4.21635	-0.639081	0.47338	0.511289
4.21968	-0.64069	0.472963	0.509977
4.22302	-0.6423	0.472605	0.508785
4.22635	-0.643849	0.472426	0.507712
4.22968	-0.645459	0.472367	0.506759
4.23302	-0.647068	0.472367	0.505984
4.23635	-0.648737	0.472426	0.505388
4.23968	-0.650466	0.472605	0.504971
4.24302	-0.652254	0.472784	0.504673
4.24635	-0.654042	0.472963	0.504553
4.24968	-0.65583	0.473201	0.504553
4.25302	-0.657678	0.47338	0.504553
4.25635	-0.659525	0.473619	0.504673
4.25968	-0.661313	0.473857	0.504732
4.26302	-0.663102	0.474095	0.504792
4.26635	-0.66483	0.474334	0.504792
4.26968	-0.666439	0.474572	0.504732
4.27302	-0.667989	0.474811	0.504673
4.27635	-0.66936	0.475109	0.504613
4.27968	-0.670731	0.475347	0.504553
4.28302	-0.671923	0.475585	0.504494
4.28635	-0.673056	0.475824	0.504494
4.28968	-0.674069	0.476062	0.504553
4.29302	-0.675023	0.476301	0.504673
4.29635	-0.675917	0.47648	0.504792
4.29968	-0.676811	0.476718	0.504971
4.30302	-0.677764	0.476897	0.505209
4.30635	-0.678718	0.477135	0.505447
4.30968	-0.679731	0.477374	0.505686
4.31302	-0.680745	0.477672	0.505984
4.31635	-0.681817	0.47797	0.506282
4.31968	-0.68301	0.478268	0.50658
4.32302	-0.684202	0.478625	0.506878
4.32635	-0.685453	0.479043	0.507116
4.32968	-0.686765	0.47946	0.507355
4.33302	-0.688136	0.479877	0.507534
4.33635	-0.689507	0.480294	0.507653
4.33968	-0.690877	0.480711	0.507772
4.34302	-0.692308	0.481129	0.507832
4.34635	-0.693739	0.481546	0.507951
4.34968	-0.695169	0.481963	0.50813
4.35302	-0.69654	0.48244	0.508428
4.35635	-0.697851	0.482917	0.508785
4.35968	-0.699163	0.483513	0.509262
4.36302	-0.700355	0.484109	0.509858
4.36635	-0.701606	0.484824	0.510454
4.36968	-0.702798	0.485599	0.511169
4.37302	-0.70405	0.486434	0.511825
4.37635	-0.705302	0.487208	0.51254
4.37968	-0.706553	0.487983	0.513196
4.38302	-0.707924	0.488758	0.513792
4.38635	-0.709355	0.489473	0.514448
4.38968	-0.710726	0.490129	0.515044
4.39302	-0.712156	0.490725	0.51564
4.39635	-0.713468	0.491381	0.516236
4.39968	-0.71466	0.491977	0.516891
4.40302	-0.715792	0.492632	0.517488
4.40635	-0.716805	0.493407	0.518203
4.40968	-0.71764	0.494301	0.518918
4.41302	-0.718474	0.495315	0.519633
4.41635	-0.71919	0.496447	0.520408
4.41968	-0.719845	0.497699	0.521183
4.42302	-0.720561	0.49901	0.522017
4.42635	-0.721335	0.500381	0.522852
4.42968	-0.72211	0.501811	0.523746
4.43302	-0.722945	0.503182	0.52464
4.43635	-0.72372	0.504613	0.525653
4.43968	-0.724554	0.505924	0.526726
4.44302	-0.725329	0.507176	0.527918
4.44635	-0.726044	0.508368	0.52917
4.44968	-0.7267	0.509501	0.530481
4.45302	-0.727236	0.510633	0.531912
4.45635	-0.727713	0.511765	0.533342
4.45968	-0.72819	0.512958	0.534892
4.46302	-0.728607	0.514269	0.536382
4.46635	-0.729144	0.51558	0.537932
4.46968	-0.72968	0.517011	0.539482
4.47302	-0.730395	0.51856	0.541031
4.47635	-0.73117	0.52017	0.542581
4.47968	-0.732124	0.521839	0.544071
4.48302	-0.733256	0.523567	0.545561
4.48635	-0.734448	0.525296	0.547051
4.48968	-0.73576	0.527024	0.548542
4.49302	-0.737071	0.528753	0.549972
4.49635	-0.738382	0.530422	0.551462
4.49968	-0.739574	0.53215	0.552893
4.50302	-0.740647	0.533819	0.554323
4.50635	-0.741601	0.535429	0.555754
4.50968	-0.742436	0.536978	0.557065
4.51302	-0.743151	0.538528	0.558376
4.51635	-0.743926	0.539958	0.559628
4.51968	-0.744641	0.541329	0.56076
4.52302	-0.745475	0.542581	0.561833
4.52635	-0.746369	0.543654	0.562787
4.52968	-0.747383	0.544667	0.563681
4.53302	-0.748456	0.545561	0.564456
4.53635	-0.749588	0.546277	0.565231
4.53968	-0.750661	0.546873	0.565886
4.54302	-0.751674	0.54729	0.566483
4.54635	-0.752568	0.547588	0.566959
4.54968	-0.753283	0.547767	0.567377
4.55302	-0.75382	0.547826	0.567734
4.55635	-0.754178	0.547767	0.567973
4.55968	-0.754416	0.547707	0.568151
4.56302	-0.754595	0.547528	0.568151
4.56635	-0.754714	0.54729	0.568151
4.56968	-0.754893	0.547051	0.568032
4.57302	-0.755072	0.546813	0.567853
4.57635	-0.75537	0.546634	0.567675
4.57968	-0.755668	0.546515	0.567496
4.58302	-0.756085	0.546455	0.567257
4.58635	-0.756443	0.546396	0.567019
4.58968	-0.756919	0.546336	0.56684
4.59302	-0.757337	0.546336	0.566661
4.59635	-0.757814	0.546396	0.566483
4.59968	-0.75835	0.546396	0.566423
4.60302	-0.758886	0.546455	0.566363
4.60635	-0.759423	0.546455	0.566363
4.60968	-0.760019	0.546455	0.566423
4.61302	-0.760675	0.546455	0.566542
4.61635	-0.76133	0.546515	0.566721
4.61968	-0.761986	0.546575	0.5669
4.62302	-0.762641	0.546634	0.567079
4.62635	-0.763297	0.546694	0.567257
4.62968	-0.763893	0.546873	0.567436
4.63302	-0.764489	0.547051	0.567555
4.63635	-0.765145	0.54723	0.567675
4.63968	-0.7658	0.547469	0.567794
4.64302	-0.766516	0.547707	0.567853
4.64635	-0.767291	0.548005	0.567913
4.64968	-0.768125	0.548303	0.567913
4.65302	-0.769138	0.548661	0.567973
4.65635	-0.770152	0.549078	0.568092
4.65968	-0.771284	0.549555	0.568211
4.66302	-0.772476	0.550091	0.56839
4.66635	-0.773728	0.550687	0.568628
4.66968	-0.77498	0.551343	0.568867
4.67302	-0.776172	0.552058	0.569165
4.67635	-0.777364	0.552773	0.569522
4.67968	-0.778496	0.553489	0.56988
4.68302	-0.779629	0.554264	0.570238
4.68635	-0.780761	0.554979	0.570595
4.68968	-0.781834	0.555635	0.571013
4.69302	-0.782907	0.55635	0.57143
4.69635	-0.78404	0.557005	0.571847
4.69968	-0.785172	0.557661	0.572324
4.70302	-0.786364	0.558376	0.57286
4.70635	-0.787616	0.559092	0.573516
4.70968	-0.788868	0.559866	0.574291
4.71302	-0.790119	0.56076	0.575185
4.71635	-0.791431	0.561714	0.576138
4.71968	-0.792742	0.562668	0.577271
4.72302	-0.794053	0.563741	0.578463
4.72635	-0.795305	0.564814	0.579715
4.72968	-0.796616	0.565886	0.580966
4.73302	-0.797868	0.566959	0.582218
4.73635	-0.799119	0.567973	0.58347
4.73968	-0.800312	0.568926	0.584602
4.74302	-0.801444	0.56994	0.585675
4.74635	-0.802517	0.570834	0.586748
4.74968	-0.80353	0.571847	0.587702
4.75302	-0.804424	0.572801	0.588596
4.75635	-0.805318	0.573933	0.58955
4.75968	-0.806153	0.575066	0.590444
4.76302	-0.806928	0.576258	0.591457
4.76635	-0.807702	0.577569	0.59247
4.76968	-0.808537	0.57888	0.593603
4.77302	-0.809372	0.580192	0.594854
4.77635	-0.810206	0.581443	0.596106
4.77968	-0.811219	0.582695	0.597477
4.78302	-0.812233	0.583828	0.598848
4.78635	-0.813305	0.5849	0.600278
4.78968	-0.814438	0.585914	0.601649
4.79302	-0.81557	0.586867	0.60308
4.79635	-0.816703	0.587761	0.60451
4.79968	-0.817895	0.588655	0.605881
4.80302	-0.819206	0.58955	0.607193
4.80635	-0.820518	0.590384	0.608504
4.80968	-0.821829	0.591218	0.609756
4.81302	-0.823259	0.592113	0.610948
4.81635	-0.82469	0.592947	0.61214
4.81968	-0.82618	0.593722	0.613213
4.82302	-0.82773	0.594437	0.614166
4.82635	-0.82922	0.595093	0.61506
4.82968	-0.83071	0.595629	0.615895
4.83302	-0.83214	0.596106	0.61667
4.83635	-0.833452	0.596583	0.617325
4.83968	-0.834703	0.596941	0.617921
4.84302	-0.835896	0.597298	0.618517
4.84635	-0.837088	0.597715	0.619054
4.84968	-0.83822	0.598073	0.61965
4.85302	-0.839353	0.59849	0.620306
4.85635	-0.840545	0.598967	0.620961
4.85968	-0.841737	0.599504	0.621736
4.86302	-0.842989	0.59998	0.622571
4.86635	-0.8443	0.600517	0.623524
4.86968	-0.845611	0.600994	0.624478
4.87302	-0.846922	0.601411	0.625432
4.87635	-0.848234	0.601768	0.626385
4.87968	-0.849426	0.602126	0.627339
4.88302	-0.850618	0.602365	0.628173
4.88635	-0.851691	0.602603	0.628948
4.88968	-0.852704	0.602722	0.629604
4.89302	-0.853598	0.602901	0.6302
4.89635	-0.854433	0.60308	0.630796
4.89968	-0.855267	0.603259	0.631273
4.90302	-0.856161	0.603557	0.63175
4.90635	-0.857055	0.603855	0.632286
4.90968	-0.858009	0.604153	0.632763
4.91302	-0.859022	0.60457	0.633299
4.91635	-0.860095	0.605106	0.633836
4.91968	-0.861168	0.605643	0.634432
4.92302	-0.8623	0.606358	0.634968
4.92635	-0.863433	0.607133	0.635505
4.92968	-0.864506	0.608027	0.636041
4.93302	-0.865579	0.60904	0.636637
4.93635	-0.866532	0.610173	0.637174
4.93968	-0.867486	0.611424	0.63777
4.94302	-0.86838	0.612736	0.638366
4.94635	-0.869215	0.614226	0.639021
4.94968	-0.869989	0.615776	0.639677
4.95302	-0.870764	0.617325	0.640452
4.95635	-0.871479	0.618994	0.641227
4.95968	-0.872135	0.620723	0.642121
4.96302	-0.872672	0.622451	0.643134
4.96635	-0.873029	0.624299	0.644207
4.96968	-0.873387	0.626147	0.645399
4.97302	-0.873625	0.628054	0.64677
4.97635	-0.873745	0.629961	0.64826
4.97968	-0.873864	0.631988	0.64981
4.98302	-0.873983	0.634015	0.651538
4.98635	-0.874162	0.636101	0.653267
4.98968	-0.87434	0.638247	0.655115
4.99302	-0.874519	0.640392	0.657022
4.99635	-0.874817	0.642657	0.658929
4.99968	-0.875115	0.644922	0.660896
5.00302	-0.875354	0.647247	0.662863
5.00635	-0.875652	0.649691	0.664771
5.00968	-0.87589	0.652194	0.666797
5.01302	-0.876129	0.654757	0.668764
5.01635	-0.876427	0.65738	0.67085
5.01968	-0.876725	0.660002	0.672936
5.02302	-0.877082	0.662684	0.675142
5.02635	-0.8775	0.665307	0.677347
5.02968	-0.877976	0.66787	0.679731
5.03302	-0.878513	0.670373	0.682116
5.03635	-0.879049	0.672817	0.684679
5.03968	-0.879586	0.675142	0.687301
5.04302	-0.880122	0.677347	0.690043
5.04635	-0.880599	0.679433	0.692844
5.04968	-0.881135	0.68146	0.695765
5.05302	-0.881612	0.683367	0.698745
5.05635	-0.882149	0.685275	0.701725
5.05968	-0.882685	0.687182	0.704706
5.06302	-0.883222	0.68897	0.707626
5.06635	-0.883818	0.690758	0.710487
5.06968	-0.884414	0.692427	0.713229
5.07302	-0.88495	0.694036	0.715852
5.07635	-0.885546	0.695586	0.718355
5.07968	-0.886023	0.696957	0.720739
5.08302	-0.88644	0.698268	0.722945
5.08635	-0.886857	0.699401	0.725031
5.08968	-0.887155	0.700414	0.726998
5.09302	-0.887394	0.701308	0.728846
5.09635	-0.887632	0.702143	0.730634
5.09968	-0.887811	0.702798	0.732243
5.10302	-0.88799	0.703454	0.733733
5.10635	-0.888109	0.703931	0.735104
5.10968	-0.888228	0.704348	0.736356
5.11302	-0.888228	0.704646	0.737488
5.11635	-0.888169	0.704885	0.738442
5.11968	-0.88799	0.704944	0.739217
5.12302	-0.887692	0.704944	0.739992
5.12635	-0.887215	0.704825	0.740588
5.12968	-0.886559	0.704646	0.741184
5.13302	-0.885844	0.704467	0.741661
5.13635	-0.88495	0.704348	0.742137
5.13968	-0.883937	0.704288	0.742555
5.14302	-0.882804	0.704348	0.742912
5.14635	-0.881672	0.704527	0.74333
5.14968	-0.88042	0.704825	0.743628
5.15302	-0.879049	0.705242	0.743985
5.15635	-0.877619	0.705719	0.744224
5.15968	-0.876009	0.706255	0.744462
5.16302	-0.87434	0.706851	0.744641
5.16635	-0.872493	0.707507	0.74482
5.16968	-0.870466	0.708103	0.744939
5.17302	-0.868261	0.708759	0.745058
5.17635	-0.865877	0.709355	0.745177
5.17968	-0.863314	0.71007	0.745296
5.18302	-0.860512	0.710785	0.745475
5.18635	-0.857532	0.71156	0.745595
5.18968	-0.854313	0.712395	0.745833
5.19302	-0.850975	0.713289	0.746012
5.19635	-0.847459	0.714242	0.74625
5.19968	-0.843883	0.715196	0.746489
5.20302	-0.840187	0.716209	0.746667
5.20635	-0.836432	0.717282	0.746846
5.20968	-0.832617	0.718355	0.746965
5.21302	-0.828803	0.719428	0.746965
5.21635	-0.824928	0.720501	0.746965
5.21968	-0.820994	0.721633	0.746906
5.22302	-0.816882	0.722766	0.746846
5.22635	-0.81259	0.723958	0.746787
5.22968	-0.80812	0.72515	0.746727
5.23302	-0.803292	0.726342	0.746787
5.23635	-0.798285	0.727534	0.746846
5.23968	-0.792921	0.728667	0.747085
5.24302	-0.787318	0.729799	0.747383
5.24635	-0.781477	0.730872	0.7478
5.24968	-0.775397	0.731945	0.748277
5.25302	-0.769258	0.732958	0.748813
5.25635	-0.762939	0.733972	0.749469
5.25968	-0.756502	0.735044	0.750124
5.26302	-0.750005	0.736177	0.75078
5.26635	-0.743389	0.737429	0.751436
5.26968	-0.736594	0.7388	0.752032
5.27302	-0.72968	0.74029	0.752568
5.27635	-0.722647	0.741899	0.753105
5.27968	-0.715435	0.743568	0.753641
5.28302	-0.708044	0.745356	0.754118
5.28635	-0.700474	0.747085	0.754535
5.28968	-0.692725	0.748873	0.755012
5.29302	-0.684857	0.750542	0.755489
5.29635	-0.67687	0.752091	0.755966
5.29968	-0.668705	0.753582	0.756502
5.30302	-0.66036	0.754893	0.757039
5.30635	-0.651896	0.756145	0.757635
5.30968	-0.643253	0.757396	0.75829
5.31302	-0.634432	0.758529	0.758946
5.31635	-0.625491	0.759661	0.759721
5.31968	-0.616431	0.760794	0.760615
5.32302	-0.607193	0.761986	0.761569
5.32635	-0.597835	0.763178	0.762641
5.32968	-0.588357	0.76437	0.763774
5.33302	-0.578701	0.765502	0.764966
5.33635	-0.568986	0.766575	0.766218
5.33968	-0.559032	0.767529	0.76741
5.34302	-0.548959	0.768363	0.768661
5.34635	-0.538766	0.769138	0.769854
5.34968	-0.528395	0.769734	0.770986
5.35302	-0.517905	0.770271	0.772119
5.35635	-0.507295	0.770748	0.773132
5.35968	-0.496626	0.771165	0.774145
5.36302	-0.485897	0.771701	0.775039
5.36635	-0.475168	0.772238	0.775933
5.36968	-0.46432	0.772953	0.776708
5.37302	-0.453532	0.773728	0.777483
5.37635	-0.442684	0.774562	0.778198
5.37968	-0.431895	0.775516	0.778854
5.38302	-0.421047	0.776529	0.77945
5.38635	-0.410259	0.777543	0.780046
5.38968	-0.39947	0.778496	0.780642
5.39302	-0.388861	0.779331	0.781238
5.39635	-0.378311	0.780046	0.781894
5.39968	-0.36788	0.780582	0.78243
5.40302	-0.357687	0.78094	0.783026
5.40635	-0.347674	0.781178	0.783503
5.40968	-0.337899	0.781178	0.78398
5.41302	-0.328362	0.781059	0.784397
5.41635	-0.319064	0.780821	0.784755
5.41968	-0.310004	0.780523	0.785112
5.42302	-0.301242	0.780106	0.78547
5.42635	-0.292718	0.779748	0.785828
5.42968	-0.284433	0.779331	0.786304
5.43302	-0.276506	0.778973	0.786781
5.43635	-0.268817	0.778615	0.787318
5.43968	-0.261486	0.778317	0.787854
5.44302	-0.254512	0.778019	0.788391
5.44635	-0.247836	0.777662	0.788867
5.44968	-0.241518	0.777364	0.789285
5.45302	-0.235617	0.777006	0.789583
5.45635	-0.230074	0.776589	0.789702
5.45968	-0.225007	0.776231	0.789762
5.46302	-0.220358	0.775814	0.789642
5.46635	-0.216186	0.775337	0.789464
5.46968	-0.212431	0.77492	0.789285
5.47302	-0.209272	0.774503	0.789046
5.47635	-0.20659	0.774026	0.788867
5.47968	-0.204504	0.773609	0.788748
5.48302	-0.202954	0.773132	0.788629
5.48635	-0.20194	0.772595	0.788569
5.48968	-0.201523	0.772059	0.78851
5.49302	-0.201702	0.771463	0.78845
5.49635	-0.202417	0.770807	0.788331
5.49968	-0.203729	0.770092	0.788152
5.50302	-0.205517	0.769258	0.787914
5.50635	-0.207841	0.768363	0.787556
5.50968	-0.210643	0.767529	0.787139
5.51302	-0.213862	0.766635	0.786662
5.51635	-0.217617	0.765741	0.786126
5.51968	-0.221849	0.764966	0.78553
5.52302	-0.226557	0.764191	0.784993
5.52635	-0.231802	0.763476	0.784457
5.52968	-0.237524	0.76288	0.78398
5.53302	-0.243843	0.762284	0.783563
5.53635	-0.250697	0.761807	0.783086
5.53968	-0.258148	0.761271	0.782669
5.54302	-0.266075	0.760734	0.782251
5.54635	-0.274479	0.760198	0.781834
5.54968	-0.283301	0.759661	0.781357
5.55302	-0.29248	0.759065	0.78088
5.55635	-0.302076	0.758529	0.780344
5.55968	-0.311911	0.758052	0.779808
5.56302	-0.322103	0.757635	0.779271
5.56635	-0.332534	0.757277	0.778735
5.56968	-0.343323	0.756979	0.778198
5.57302	-0.354409	0.756741	0.777721
5.57635	-0.365794	0.756621	0.777304
5.57968	-0.377417	0.756502	0.776947
5.58302	-0.389338	0.756443	0.776649
5.58635	-0.401437	0.756443	0.77641
5.58968	-0.413716	0.756383	0.776172
5.59302	-0.426173	0.756264	0.775933
5.59635	-0.43869	0.756145	0.775695
5.59968	-0.451267	0.755966	0.775397
5.60302	-0.463903	0.755787	0.775158
5.60635	-0.476599	0.755608	0.77486
5.60968	-0.489295	0.755429	0.774503
5.61302	-0.501931	0.75525	0.774145
5.61635	-0.514567	0.755131	0.773728
5.61968	-0.527143	0.755072	0.773251
5.62302	-0.539601	0.755072	0.772774
5.62635	-0.551999	0.755191	0.772297
5.62968	-0.564277	0.75531	0.771761
5.63302	-0.576496	0.755489	0.771165
5.63635	-0.588596	0.755668	0.770569
5.63968	-0.600636	0.755787	0.769973
5.64302	-0.612497	0.755966	0.769436
5.64635	-0.624359	0.756085	0.76896
5.64968	-0.636041	0.756204	0.768483
5.65302	-0.647605	0.756323	0.768125
5.65635	-0.658989	0.756443	0.767887
5.65968	-0.670135	0.756562	0.767648
5.66302	-0.681043	0.756741	0.767589
5.66635	-0.691652	0.756919	0.767529
5.66968	-0.701904	0.757158	0.767529
5.67302	-0.711858	0.757456	0.767589
5.67635	-0.721514	0.757813	0.767589
5.67968	-0.730812	0.758171	0.767589
5.68302	-0.739873	0.758529	0.767589
5.68635	-0.748634	0.758946	0.767529
5.68968	-0.757217	0.759423	0.767469
5.69302	-0.765502	0.7599	0.76735
5.69635	-0.773549	0.760496	0.767231
5.69968	-0.781357	0.761151	0.767112
5.70302	-0.788927	0.761867	0.767052
5.70635	-0.796139	0.762701	0.767112
5.70968	-0.803053	0.763595	0.767231
5.71302	-0.80967	0.764608	0.767589
5.71635	-0.815868	0.765681	0.768006
5.71968	-0.821769	0.766814	0.768661
5.72302	-0.827313	0.768065	0.769436
5.72635	-0.832498	0.769317	0.77033
5.72968	-0.837386	0.770628	0.771403
5.73302	-0.841975	0.772059	0.772536
5.73635	-0.846326	0.773489	0.773787
5.73968	-0.850379	0.77498	0.775039
5.74302	-0.854194	0.776529	0.776351
5.74635	-0.85777	0.778198	0.777662
5.74968	-0.861108	0.779867	0.778973
5.75302	-0.864089	0.781596	0.780284
5.75635	-0.86683	0.783384	0.781596
5.75968	-0.869215	0.785112	0.782907
5.76302	-0.871241	0.786841	0.784278
5.76635	-0.87297	0.78845	0.785649
5.76968	-0.87434	0.79006	0.787079
5.77302	-0.875354	0.79149	0.78851
5.77635	-0.876069	0.792921	0.79006
5.77968	-0.876486	0.794172	0.79155
5.78302	-0.876606	0.795305	0.79304
5.78635	-0.876367	0.796318	0.79453
5.78968	-0.875831	0.797272	0.79596
5.79302	-0.874937	0.798166	0.797331
5.79635	-0.873745	0.798941	0.798643
5.79968	-0.872195	0.799656	0.799894
5.80302	-0.870287	0.800312	0.801086
5.80635	-0.868082	0.800967	0.802338
5.80968	-0.865579	0.801563	0.803471
5.81302	-0.862896	0.802159	0.804663
5.81635	-0.860095	0.802636	0.805795
5.81968	-0.857234	0.803113	0.806928
5.82302	-0.854433	0.80353	0.80806
5.82635	-0.851691	0.803769	0.809073
5.82968	-0.849187	0.803947	0.809968
5.83302	-0.846922	0.803947	0.810802
5.83635	-0.844896	0.803828	0.811458
5.83968	-0.843287	0.80353	0.811994
5.84302	-0.841975	0.803113	0.812411
5.84635	-0.841081	0.802577	0.812709
5.84968	-0.840545	0.80198	0.812888
5.85302	-0.840366	0.801384	0.813007
5.85635	-0.840664	0.800669	0.813007
5.85968	-0.841379	0.800073	0.812948
5.86302	-0.842571	0.799418	0.812829
5.86635	-0.844121	0.798881	0.812709
5.86968	-0.846028	0.798345	0.81259
5.87302	-0.848413	0.797927	0.812411
5.87635	-0.851095	0.79751	0.812232
5.87968	-0.854194	0.797153	0.812054
5.88302	-0.857592	0.796855	0.811875
5.88635	-0.861287	0.796616	0.811696
5.88968	-0.865281	0.796497	0.811577
5.89302	-0.869572	0.796437	0.811458
5.89635	-0.874221	0.796497	0.811338
5.89968	-0.879109	0.796735	0.811219
5.90302	-0.884354	0.797153	0.81104
5.90635	-0.889838	0.797749	0.810921
5.90968	-0.895619	0.798523	0.810802
5.91302	-0.90164	0.799418	0.810802
5.91635	-0.907838	0.800431	0.810802
5.91968	-0.914276	0.801504	0.810921
5.92302	-0.920713	0.802577	0.81116
5.92635	-0.92721	0.803649	0.811517
5.92968	-0.933588	0.804722	0.811934
5.93302	-0.939846	0.805795	0.812531
5.93635	-0.945926	0.806749	0.813186
5.93968	-0.951827	0.807643	0.813901
5.94302	-0.957429	0.808537	0.814676
5.94635	-0.962794	0.809371	0.815451
5.94968	-0.96792	0.810146	0.816226
5.95302	-0.972807	0.810862	0.817001
5.95635	-0.977457	0.811517	0.817835
5.95968	-0.981927	0.812173	0.81867
5.96302	-0.986278	0.812829	0.819564
5.96635	-0.99045	0.813484	0.820458
5.96968	-0.994444	0.81408	0.821352
5.97302	-0.998318	0.814736	0.822306
5.97635	-1.00207	0.815451	0.823319
5.97968	-1.00571	0.816166	0.824332
5.98302	-1.00923	0.816941	0.825405
5.98635	-1.01268	0.817776	0.826418
5.98968	-1.01608	0.81861	0.827432
5.99302	-1.01942	0.819445	0.828385
5.99635	-1.02276	0.820279	0.829279
5.99968	-1.02603	0.821054	0.830173
6.00302	-1.02931	0.821829	0.831008
6.00635	-1.03253	0.822484	0.831723
6.00968	-1.03575	0.823081	0.832438
6.01302	-1.03897	0.823557	0.833035
6.01635	-1.04213	0.824034	0.833571
6.01968	-1.04523	0.824451	0.834107
6.02302	-1.04821	0.824869	0.834584
6.02635	-1.05119	0.825286	0.835061
6.02968	-1.05399	0.825763	0.835538
6.03302	-1.05673	0.826299	0.835955
6.03635	-1.05935	0.826955	0.836492
6.03968	-1.0618	0.827789	0.837028
6.04302	-1.06412	0.828743	0.837684
6.04635	-1.06633	0.829816	0.838399
6.04968	-1.06841	0.831008	0.839174
6.05302	-1.07032	0.832319	0.840127
6.05635	-1.07217	0.833631	0.841081
6.05968	-1.07396	0.835001	0.842214
6.06302	-1.07569	0.836372	0.843346
6.06635	-1.07741	0.837743	0.844598
6.06968	-1.07908	0.839055	0.84585
6.07302	-1.08069	0.840366	0.847042
6.07635	-1.0823	0.841618	0.848234
6.07968	-1.08391	0.842869	0.849366
6.08302	-1.0854	0.844061	0.850499
6.08635	-1.08683	0.845253	0.851572
6.08968	-1.08826	0.846386	0.852525
6.09302	-1.08957	0.847459	0.853539
6.09635	-1.09082	0.848472	0.854433
6.09968	-1.09202	0.849307	0.855386
6.10302	-1.09321	0.850081	0.8564
6.10635	-1.0944	0.850737	0.857472
6.10968	-1.09553	0.851274	0.858545
6.11302	-1.09673	0.85175	0.859737
6.11635	-1.09786	0.852048	0.860929
6.11968	-1.09899	0.852346	0.862181
6.12302	-1.10006	0.852644	0.863492
6.12635	-1.10108	0.852883	0.864744
6.12968	-1.10203	0.853181	0.865996
6.13302	-1.10292	0.853479	0.867128
6.13635	-1.10376	0.853837	0.868261
6.13968	-1.10447	0.854254	0.869274
6.14302	-1.10519	0.854671	0.870228
6.14635	-1.10584	0.855088	0.871062
6.14968	-1.1065	0.855565	0.871897
6.15302	-1.10716	0.855982	0.872612
6.15635	-1.10781	0.85634	0.873327
6.15968	-1.10847	0.856638	0.873983
6.16302	-1.10912	0.856817	0.874579
6.16635	-1.10978	0.856936	0.875175
6.16968	-1.11043	0.856936	0.875711
6.17302	-1.11103	0.856876	0.876248
6.17635	-1.11157	0.856817	0.876665
6.17968	-1.11204	0.856757	0.877082
6.18302	-1.11246	0.856698	0.87738
6.18635	-1.11288	0.856698	0.877619
6.18968	-1.11318	0.856757	0.877798
6.19302	-1.11347	0.856876	0.877917
6.19635	-1.11371	0.857115	0.878036
6.19968	-1.11395	0.857353	0.878096
6.20302	-1.11425	0.857651	0.878155
6.20635	-1.11461	0.85789	0.878215
6.20968	-1.11496	0.858188	0.878274
6.21302	-1.11532	0.858426	0.878394
6.21635	-1.1158	0.858605	0.878453
6.21968	-1.11628	0.858784	0.878572
6.22302	-1.11675	0.858903	0.878692
6.22635	-1.11723	0.858963	0.878811
6.22968	-1.11765	0.859082	0.87893
6.23302	-1.118	0.859201	0.879049
6.23635	-1.11824	0.85932	0.879228
6.23968	-1.11842	0.859499	0.879347
6.24302	-1.1186	0.859737	0.879526
6.24635	-1.11872	0.860095	0.879765
6.24968	-1.11884	0.860631	0.880003
6.25302	-1.11902	0.861287	0.880241
6.25635	-1.11926	0.862122	0.880539
6.25968	-1.11955	0.863075	0.880778
6.26302	-1.11985	0.864208	0.880957
6.26635	-1.12027	0.865459	0.881076
6.26968	-1.12063	0.86689	0.881076
6.27302	-1.12098	0.86838	0.881076
6.27635	-1.12128	0.869989	0.880897
6.27968	-1.12146	0.871599	0.880718
6.28302	-1.12158	0.873268	0.880539
6.28635	-1.12158	0.874877	0.88042
6.28968	-1.12146	0.876546	0.880361
6.29302	-1.12122	0.878215	0.88048
6.29635	-1.12087	0.879824	0.880837
6.29968	-1.12045	0.881493	0.881374
6.30302	-1.12003	0.883162	0.882089
6.30635	-1.11949	0.884771	0.882983
6.30968	-1.11902	0.88644	0.883996
6.31302	-1.11854	0.88805	0.885069
6.31635	-1.11812	0.889719	0.886142
6.31968	-1.11765	0.891328	0.887156
6.32302	-1.11729	0.892937	0.888109
6.32635	-1.11693	0.894427	0.889003
6.32968	-1.11657	0.895858	0.889719
6.33302	-1.11616	0.897229	0.890374
6.33635	-1.11568	0.89848	0.89097
6.33968	-1.11508	0.899732	0.891507
6.34302	-1.11437	0.900924	0.891924
6.34635	-1.11359	0.902057	0.892282
6.34968	-1.11264	0.90313	0.89258
6.35302	-1.11157	0.904143	0.892758
6.35635	-1.11043	0.905097	0.892878
6.35968	-1.10918	0.905991	0.892758
6.36302	-1.10793	0.906765	0.89252
6.36635	-1.10662	0.907481	0.892162
6.36968	-1.10531	0.908077	0.891626
6.37302	-1.10394	0.908613	0.89097
6.37635	-1.10257	0.90909	0.890195
6.37968	-1.1012	0.909507	0.889301
6.38302	-1.09971	0.909925	0.888407
6.38635	-1.09822	0.910342	0.887454
6.38968	-1.09667	0.910759	0.8865
6.39302	-1.09512	0.911117	0.885546
6.39635	-1.09357	0.911415	0.884533
6.39968	-1.09202	0.911713	0.883579
6.40302	-1.09047	0.911891	0.882626
6.40635	-1.08892	0.912011	0.881732
6.40968	-1.08737	0.912011	0.880778
6.41302	-1.08588	0.911951	0.879884
6.41635	-1.08433	0.911891	0.879049
6.41968	-1.08278	0.911772	0.878215
6.42302	-1.08105	0.911653	0.87738
6.42635	-1.07932	0.911534	0.876665
6.42968	-1.07741	0.911415	0.87589
6.43302	-1.07539	0.911415	0.875235
6.43635	-1.0733	0.911415	0.874579
6.43968	-1.07116	0.911415	0.873923
6.44302	-1.06901	0.911415	0.873327
6.44635	-1.06674	0.911474	0.872672
6.44968	-1.06454	0.911534	0.872016
6.45302	-1.06227	0.911653	0.871301
6.45635	-1.06001	0.911772	0.870526
6.45968	-1.05768	0.911891	0.869751
6.46302	-1.05536	0.912011	0.868976
6.46635	-1.05292	0.91213	0.868142
6.46968	-1.05047	0.912249	0.867248
6.47302	-1.04791	0.912309	0.866354
6.47635	-1.04529	0.912249	0.865519
6.47968	-1.04266	0.912189	0.864744
6.48302	-1.04004	0.912011	0.863969
6.48635	-1.03742	0.911772	0.863314
6.48968	-1.03492	0.911415	0.862658
6.49302	-1.03241	0.910938	0.862062
6.49635	-1.03003	0.910342	0.861526
6.49968	-1.02776	0.909746	0.860989
6.50302	-1.02562	0.90903	0.860453
6.50635	-1.02359	0.908256	0.859916
6.50968	-1.02162	0.907481	0.85938
6.51302	-1.01978	0.906587	0.858784
6.51635	-1.01805	0.905693	0.858128
6.51968	-1.01632	0.904799	0.857472
6.52302	-1.01471	0.903904	0.856757
6.52635	-1.01316	0.902951	0.856042
6.52968	-1.01173	0.901937	0.855327
6.53302	-1.01042	0.900924	0.854552
6.53635	-1.00917	0.899851	0.853777
6.53968	-1.00803	0.898719	0.853062
6.54302	-1.00708	0.897527	0.852346
6.54635	-1.00625	0.896275	0.851691
6.54968	-1.00559	0.894964	0.851035
6.55302	-1.00505	0.893652	0.850439
6.55635	-1.0047	0.892341	0.849843
6.55968	-1.00452	0.89097	0.849247
6.56302	-1.00446	0.889659	0.848651
6.56635	-1.00458	0.888288	0.847995
6.56968	-1.00482	0.886917	0.84728
6.57302	-1.00523	0.885487	0.846565
6.57635	-1.00583	0.884056	0.84573
6.57968	-1.00654	0.882626	0.844896
6.58302	-1.00738	0.881076	0.844002
6.58635	-1.00833	0.879526	0.843108
6.58968	-1.0094	0.877917	0.842154
6.59302	-1.0106	0.876307	0.8412
6.59635	-1.01197	0.874698	0.840187
6.59968	-1.01352	0.873029	0.839233
6.60302	-1.01519	0.87136	0.83828
6.60635	-1.01709	0.869691	0.837326
6.60968	-1.01918	0.867963	0.836372
6.61302	-1.02144	0.866234	0.835359
6.61635	-1.02383	0.864387	0.834405
6.61968	-1.02639	0.862479	0.833392
6.62302	-1.02907	0.860572	0.832379
6.62635	-1.03176	0.858545	0.831366
6.62968	-1.0345	0.856519	0.830352
6.63302	-1.0373	0.854492	0.829279
6.63635	-1.04016	0.852466	0.828207
6.63968	-1.04308	0.850439	0.827134
6.64302	-1.04612	0.848532	0.826001
6.64635	-1.04928	0.846684	0.824869
6.64968	-1.05262	0.844955	0.823677
6.65302	-1.05608	0.843346	0.822425
6.65635	-1.05977	0.841796	0.821114
[truncated: 7,003 more rows]
