# Supplementary material for: Molecular mechanism of decision-making in glycosaminoglycan biosynthesis
Source: Nat Commun. 2023 Oct 13;14:6425. doi: 10.1038/s41467-023-42236-z (PMC10570366; doi:10.1038/s41467-023-42236-z)
Supplement: Supplementary file 6 — Source Data [file 41467_2023_42236_MOESM6_ESM.zip › Source_Data/Supplementary_Figure_8b.pdb]

REMARK                                                                          
REMARK  chains A and B: ColabFold model of human CSGALNACT2                               
REMARK  chain C: TetraP-Ser positioned using 4m4k                                                           
REMARK   
ATOM   1806  N   LYS A 113      45.060  13.090   4.223  1.00 24.06           N  
ATOM   1807  CA  LYS A 113      43.794  12.547   3.717  1.00 24.06           C  
ATOM   1808  C   LYS A 113      42.698  13.593   3.969  1.00 24.06           C  
ATOM   1809  O   LYS A 113      42.427  13.936   5.121  1.00 24.06           O  
ATOM   1810  CB  LYS A 113      43.445  11.176   4.369  1.00 24.06           C  
ATOM   1811  CG  LYS A 113      43.321   9.985   3.383  1.00 24.06           C  
ATOM   1812  CD  LYS A 113      42.444   8.832   3.944  1.00 24.06           C  
ATOM   1813  CE  LYS A 113      42.298   7.616   2.995  1.00 24.06           C  
ATOM   1814  NZ  LYS A 113      41.091   6.769   3.280  1.00 24.06           N1+
ATOM   1815  H   LYS A 113      45.476  12.662   5.038  1.00 24.06           H  
ATOM   1816  HA  LYS A 113      43.870  12.417   2.638  1.00 24.06           H  
ATOM   1817  HB2 LYS A 113      44.185  10.923   5.128  1.00 24.06           H  
ATOM   1818  HB3 LYS A 113      42.493  11.279   4.890  1.00 24.06           H  
ATOM   1819  HG2 LYS A 113      44.317   9.610   3.146  1.00 24.06           H  
ATOM   1820  HG3 LYS A 113      42.859  10.339   2.462  1.00 24.06           H  
ATOM   1821  HD2 LYS A 113      42.849   8.497   4.899  1.00 24.06           H  
ATOM   1822  HD3 LYS A 113      41.451   9.243   4.125  1.00 24.06           H  
ATOM   1823  HE2 LYS A 113      42.219   7.990   1.975  1.00 24.06           H  
ATOM   1824  HE3 LYS A 113      43.202   7.009   3.043  1.00 24.06           H  
ATOM   1825  HZ1 LYS A 113      40.216   7.273   3.305  1.00 24.06           H  
ATOM   1826  HZ2 LYS A 113      41.110   6.266   4.155  1.00 24.06           H  
ATOM   1827  HZ3 LYS A 113      40.856   6.108   2.553  1.00 24.06           H  
ATOM   1828  N   GLU A 114      42.065  14.054   2.898  1.00 28.19           N  
ATOM   1829  CA  GLU A 114      40.623  14.319   2.905  1.00 28.19           C  
ATOM   1830  C   GLU A 114      39.898  13.005   3.280  1.00 28.19           C  
ATOM   1831  O   GLU A 114      40.508  11.928   3.225  1.00 28.19           O  
ATOM   1832  CB  GLU A 114      40.216  14.826   1.504  1.00 28.19           C  
ATOM   1833  CG  GLU A 114      40.829  16.211   1.195  1.00 28.19           C  
ATOM   1834  CD  GLU A 114      40.920  16.551  -0.303  1.00 28.19           C  
ATOM   1835  OE1 GLU A 114      40.722  17.742  -0.633  1.00 28.19           O  
ATOM   1836  OE2 GLU A 114      41.314  15.653  -1.083  1.00 28.19           O1-
ATOM   1837  H   GLU A 114      42.456  13.846   1.990  1.00 28.19           H  
ATOM   1838  HA  GLU A 114      40.379  15.079   3.646  1.00 28.19           H  
ATOM   1839  HB2 GLU A 114      40.549  14.090   0.771  1.00 28.19           H  
ATOM   1840  HB3 GLU A 114      39.130  14.901   1.444  1.00 28.19           H  
ATOM   1841  HG2 GLU A 114      40.243  16.966   1.720  1.00 28.19           H  
ATOM   1842  HG3 GLU A 114      41.841  16.263   1.596  1.00 28.19           H  
ATOM   1843  N   GLN A 115      38.617  13.048   3.669  1.00 35.29           N  
ATOM   1844  CA  GLN A 115      37.818  11.813   3.700  1.00 35.29           C  
ATOM   1845  C   GLN A 115      37.863  11.229   2.292  1.00 35.29           C  
ATOM   1846  O   GLN A 115      37.416  11.881   1.353  1.00 35.29           O  
ATOM   1847  CB  GLN A 115      36.368  12.093   4.115  1.00 35.29           C  
ATOM   1848  CG  GLN A 115      36.208  12.148   5.640  1.00 35.29           C  
ATOM   1849  CD  GLN A 115      34.779  12.498   6.042  1.00 35.29           C  
ATOM   1850  NE2 GLN A 115      34.249  11.935   7.105  1.00 35.29           N  
ATOM   1851  OE1 GLN A 115      34.116  13.303   5.420  1.00 35.29           O  
ATOM   1852  H   GLN A 115      38.119  13.926   3.643  1.00 35.29           H  
ATOM   1853  HA  GLN A 115      38.260  11.094   4.390  1.00 35.29           H  
ATOM   1854  HB2 GLN A 115      36.036  13.027   3.664  1.00 35.29           H  
ATOM   1855  HB3 GLN A 115      35.731  11.291   3.743  1.00 35.29           H  
ATOM   1856  HG2 GLN A 115      36.473  11.178   6.061  1.00 35.29           H  
ATOM   1857  HG3 GLN A 115      36.874  12.904   6.056  1.00 35.29           H  
ATOM   1858 HE21 GLN A 115      34.735  11.228   7.638  1.00 35.29           H  
ATOM   1859 HE22 GLN A 115      33.299  12.216   7.302  1.00 35.29           H  
ATOM   1860  N   ALA A 116      38.516  10.080   2.118  1.00 38.39           N  
ATOM   1861  CA  ALA A 116      38.904   9.675   0.781  1.00 38.39           C  
ATOM   1862  C   ALA A 116      37.721   8.965   0.128  1.00 38.39           C  
ATOM   1863  O   ALA A 116      37.292   7.942   0.638  1.00 38.39           O  
ATOM   1864  CB  ALA A 116      40.161   8.818   0.800  1.00 38.39           C  
ATOM   1865  H   ALA A 116      38.762   9.502   2.909  1.00 38.39           H  
ATOM   1866  HA  ALA A 116      39.169  10.578   0.231  1.00 38.39           H  
ATOM   1867  HB1 ALA A 116      40.948   9.368   1.316  1.00 38.39           H  
ATOM   1868  HB2 ALA A 116      40.475   8.615  -0.224  1.00 38.39           H  
ATOM   1869  HB3 ALA A 116      39.935   7.869   1.286  1.00 38.39           H  
ATOM   1870  N   PRO A 117      37.199   9.438  -1.003  1.00 48.25           N  
ATOM   1871  CA  PRO A 117      36.064   8.810  -1.686  1.00 48.25           C  
ATOM   1872  C   PRO A 117      36.313   7.394  -2.243  1.00 48.25           C  
ATOM   1873  O   PRO A 117      35.357   6.760  -2.681  1.00 48.25           O  
ATOM   1874  CB  PRO A 117      35.623   9.811  -2.751  1.00 48.25           C  
ATOM   1875  CG  PRO A 117      36.862  10.684  -2.903  1.00 48.25           C  
ATOM   1876  CD  PRO A 117      37.465  10.751  -1.542  1.00 48.25           C  
ATOM   1877  HA  PRO A 117      35.252   8.716  -0.965  1.00 48.25           H  
ATOM   1878  HB2 PRO A 117      35.344   9.331  -3.689  1.00 48.25           H  
ATOM   1879  HB3 PRO A 117      34.796  10.412  -2.372  1.00 48.25           H  
ATOM   1880  HG2 PRO A 117      37.588  10.161  -3.526  1.00 48.25           H  
ATOM   1881  HG3 PRO A 117      36.623  11.688  -3.253  1.00 48.25           H  
ATOM   1882  HD2 PRO A 117      38.528  10.973  -1.634  1.00 48.25           H  
ATOM   1883  HD3 PRO A 117      36.946  11.516  -0.964  1.00 48.25           H  
ATOM   1884  N   SER A 118      37.527   6.834  -2.127  1.00 57.44           N  
ATOM   1885  CA  SER A 118      37.712   5.369  -2.109  1.00 57.44           C  
ATOM   1886  C   SER A 118      36.795   4.710  -1.078  1.00 57.44           C  
ATOM   1887  O   SER A 118      36.113   3.739  -1.375  1.00 57.44           O  
ATOM   1888  CB  SER A 118      39.167   5.012  -1.757  1.00 57.44           C  
ATOM   1889  OG  SER A 118      39.669   5.746  -0.640  1.00 57.44           O  
ATOM   1890  H   SER A 118      38.276   7.384  -1.731  1.00 57.44           H  
ATOM   1891  HA  SER A 118      37.468   4.955  -3.087  1.00 57.44           H  
ATOM   1892  HB2 SER A 118      39.789   5.239  -2.622  1.00 57.44           H  
ATOM   1893  HB3 SER A 118      39.241   3.943  -1.557  1.00 57.44           H  
ATOM   1894  HG  SER A 118      39.266   5.428   0.172  1.00 57.44           H  
ATOM   1895  N   ASP A 119      36.734   5.314   0.105  1.00 77.57           N  
ATOM   1896  CA  ASP A 119      35.982   4.890   1.277  1.00 77.57           C  
ATOM   1897  C   ASP A 119      34.451   5.054   1.028  1.00 77.57           C  
ATOM   1898  O   ASP A 119      33.646   4.332   1.611  1.00 77.57           O  
ATOM   1899  CB  ASP A 119      36.493   5.686   2.522  1.00 77.57           C  
ATOM   1900  CG  ASP A 119      38.023   5.986   2.674  1.00 77.57           C  
ATOM   1901  OD1 ASP A 119      38.911   5.443   1.966  1.00 77.57           O  
ATOM   1902  OD2 ASP A 119      38.412   6.837   3.520  1.00 77.57           O1-
ATOM   1903  H   ASP A 119      37.287   6.151   0.228  1.00 77.57           H  
ATOM   1904  HA  ASP A 119      36.179   3.831   1.445  1.00 77.57           H  
ATOM   1905  HB2 ASP A 119      35.974   6.645   2.533  1.00 77.57           H  
ATOM   1906  HB3 ASP A 119      36.166   5.150   3.413  1.00 77.57           H  
ATOM   1907  N   LEU A 120      34.036   5.949   0.110  1.00 83.13           N  
ATOM   1908  CA  LEU A 120      32.636   6.122  -0.329  1.00 83.13           C  
ATOM   1909  C   LEU A 120      32.229   5.099  -1.404  1.00 83.13           C  
ATOM   1910  O   LEU A 120      31.133   4.547  -1.337  1.00 83.13           O  
ATOM   1911  CB  LEU A 120      32.413   7.572  -0.813  1.00 83.13           C  
ATOM   1912  CG  LEU A 120      30.974   7.894  -1.277  1.00 83.13           C  
ATOM   1913  CD1 LEU A 120      29.938   7.734  -0.161  1.00 83.13           C  
ATOM   1914  CD2 LEU A 120      30.908   9.336  -1.786  1.00 83.13           C  
ATOM   1915  H   LEU A 120      34.752   6.463  -0.383  1.00 83.13           H  
ATOM   1916  HA  LEU A 120      31.993   5.949   0.534  1.00 83.13           H  
ATOM   1917  HB2 LEU A 120      32.681   8.254  -0.006  1.00 83.13           H  
ATOM   1918  HB3 LEU A 120      33.084   7.761  -1.651  1.00 83.13           H  
ATOM   1919  HG  LEU A 120      30.701   7.235  -2.101  1.00 83.13           H  
ATOM   1920 HD11 LEU A 120      30.207   8.354   0.694  1.00 83.13           H  
ATOM   1921 HD12 LEU A 120      28.956   8.032  -0.528  1.00 83.13           H  
ATOM   1922 HD13 LEU A 120      29.882   6.690   0.148  1.00 83.13           H  
ATOM   1923 HD21 LEU A 120      29.914   9.543  -2.181  1.00 83.13           H  
ATOM   1924 HD22 LEU A 120      31.125  10.033  -0.976  1.00 83.13           H  
ATOM   1925 HD23 LEU A 120      31.633   9.480  -2.587  1.00 83.13           H  
ATOM   1926  N   LEU A 121      33.102   4.808  -2.373  1.00 85.68           N  
ATOM   1927  CA  LEU A 121      32.861   3.745  -3.355  1.00 85.68           C  
ATOM   1928  C   LEU A 121      32.838   2.362  -2.676  1.00 85.68           C  
ATOM   1929  O   LEU A 121      31.949   1.554  -2.940  1.00 85.68           O  
ATOM   1930  CB  LEU A 121      33.927   3.854  -4.461  1.00 85.68           C  
ATOM   1931  CG  LEU A 121      33.803   2.801  -5.579  1.00 85.68           C  
ATOM   1932  CD1 LEU A 121      32.463   2.869  -6.316  1.00 85.68           C  
ATOM   1933  CD2 LEU A 121      34.924   3.004  -6.599  1.00 85.68           C  
ATOM   1934  H   LEU A 121      33.979   5.307  -2.406  1.00 85.68           H  
ATOM   1935  HA  LEU A 121      31.879   3.906  -3.798  1.00 85.68           H  
ATOM   1936  HB2 LEU A 121      33.863   4.846  -4.907  1.00 85.68           H  
ATOM   1937  HB3 LEU A 121      34.912   3.755  -4.004  1.00 85.68           H  
ATOM   1938  HG  LEU A 121      33.923   1.807  -5.147  1.00 85.68           H  
ATOM   1939 HD11 LEU A 121      31.649   2.610  -5.639  1.00 85.68           H  
ATOM   1940 HD12 LEU A 121      32.459   2.143  -7.128  1.00 85.68           H  
ATOM   1941 HD13 LEU A 121      32.303   3.868  -6.722  1.00 85.68           H  
ATOM   1942 HD21 LEU A 121      34.829   3.981  -7.072  1.00 85.68           H  
ATOM   1943 HD22 LEU A 121      34.863   2.227  -7.362  1.00 85.68           H  
ATOM   1944 HD23 LEU A 121      35.892   2.929  -6.103  1.00 85.68           H  
ATOM   1945  N   GLU A 122      33.757   2.122  -1.737  1.00 88.36           N  
ATOM   1946  CA  GLU A 122      33.801   0.925  -0.889  1.00 88.36           C  
ATOM   1947  C   GLU A 122      32.536   0.804  -0.015  1.00 88.36           C  
ATOM   1948  O   GLU A 122      31.985  -0.290   0.123  1.00 88.36           O  
ATOM   1949  CB  GLU A 122      35.107   0.973  -0.070  1.00 88.36           C  
ATOM   1950  CG  GLU A 122      35.442  -0.312   0.701  1.00 88.36           C  
ATOM   1951  CD  GLU A 122      36.878  -0.283   1.269  1.00 88.36           C  
ATOM   1952  OE1 GLU A 122      37.619  -1.273   1.060  1.00 88.36           O  
ATOM   1953  OE2 GLU A 122      37.243   0.719   1.928  1.00 88.36           O1-
ATOM   1954  H   GLU A 122      34.482   2.812  -1.595  1.00 88.36           H  
ATOM   1955  HA  GLU A 122      33.835   0.044  -1.529  1.00 88.36           H  
ATOM   1956  HB2 GLU A 122      35.928   1.154  -0.764  1.00 88.36           H  
ATOM   1957  HB3 GLU A 122      35.058   1.809   0.628  1.00 88.36           H  
ATOM   1958  HG2 GLU A 122      35.334  -1.160   0.024  1.00 88.36           H  
ATOM   1959  HG3 GLU A 122      34.729  -0.438   1.515  1.00 88.36           H  
ATOM   1960  N   PHE A 123      31.988   1.923   0.484  1.00 90.89           N  
ATOM   1961  CA  PHE A 123      30.675   1.944   1.138  1.00 90.89           C  
ATOM   1962  C   PHE A 123      29.538   1.517   0.191  1.00 90.89           C  
ATOM   1963  O   PHE A 123      28.740   0.662   0.577  1.00 90.89           O  
ATOM   1964  CB  PHE A 123      30.417   3.323   1.768  1.00 90.89           C  
ATOM   1965  CG  PHE A 123      29.037   3.488   2.380  1.00 90.89           C  
ATOM   1966  CD2 PHE A 123      27.980   4.006   1.606  1.00 90.89           C  
ATOM   1967  CD1 PHE A 123      28.804   3.121   3.719  1.00 90.89           C  
ATOM   1968  CE2 PHE A 123      26.699   4.142   2.167  1.00 90.89           C  
ATOM   1969  CE1 PHE A 123      27.521   3.266   4.281  1.00 90.89           C  
ATOM   1970  CZ  PHE A 123      26.466   3.773   3.502  1.00 90.89           C  
ATOM   1971  H   PHE A 123      32.496   2.791   0.397  1.00 90.89           H  
ATOM   1972  HA  PHE A 123      30.693   1.214   1.947  1.00 90.89           H  
ATOM   1973  HB2 PHE A 123      31.166   3.498   2.540  1.00 90.89           H  
ATOM   1974  HB3 PHE A 123      30.546   4.099   1.014  1.00 90.89           H  
ATOM   1975  HD2 PHE A 123      28.149   4.289   0.578  1.00 90.89           H  
ATOM   1976  HD1 PHE A 123      29.616   2.737   4.318  1.00 90.89           H  
ATOM   1977  HE2 PHE A 123      25.886   4.527   1.569  1.00 90.89           H  
ATOM   1978  HE1 PHE A 123      27.343   2.998   5.312  1.00 90.89           H  
ATOM   1979  HZ  PHE A 123      25.479   3.883   3.927  1.00 90.89           H  
ATOM   1980  N   LEU A 124      29.467   2.038  -1.042  1.00 91.01           N  
ATOM   1981  CA  LEU A 124      28.414   1.661  -2.001  1.00 91.01           C  
ATOM   1982  C   LEU A 124      28.495   0.180  -2.412  1.00 91.01           C  
ATOM   1983  O   LEU A 124      27.466  -0.497  -2.418  1.00 91.01           O  
ATOM   1984  CB  LEU A 124      28.442   2.577  -3.239  1.00 91.01           C  
ATOM   1985  CG  LEU A 124      28.092   4.058  -2.995  1.00 91.01           C  
ATOM   1986  CD1 LEU A 124      28.115   4.798  -4.332  1.00 91.01           C  
ATOM   1987  CD2 LEU A 124      26.713   4.291  -2.369  1.00 91.01           C  
ATOM   1988  H   LEU A 124      30.158   2.722  -1.316  1.00 91.01           H  
ATOM   1989  HA  LEU A 124      27.448   1.777  -1.510  1.00 91.01           H  
ATOM   1990  HB2 LEU A 124      29.434   2.522  -3.688  1.00 91.01           H  
ATOM   1991  HB3 LEU A 124      27.735   2.178  -3.966  1.00 91.01           H  
ATOM   1992  HG  LEU A 124      28.838   4.507  -2.340  1.00 91.01           H  
ATOM   1993 HD11 LEU A 124      27.931   5.859  -4.165  1.00 91.01           H  
ATOM   1994 HD12 LEU A 124      27.353   4.393  -4.997  1.00 91.01           H  
ATOM   1995 HD13 LEU A 124      29.092   4.675  -4.800  1.00 91.01           H  
ATOM   1996 HD21 LEU A 124      26.663   3.836  -1.379  1.00 91.01           H  
ATOM   1997 HD22 LEU A 124      25.931   3.867  -2.999  1.00 91.01           H  
ATOM   1998 HD23 LEU A 124      26.537   5.361  -2.260  1.00 91.01           H  
ATOM   1999  N   HIS A 125      29.695  -0.362  -2.657  1.00 91.02           N  
ATOM   2000  CA  HIS A 125      29.877  -1.809  -2.855  1.00 91.02           C  
ATOM   2001  C   HIS A 125      29.434  -2.608  -1.620  1.00 91.02           C  
ATOM   2002  O   HIS A 125      28.688  -3.579  -1.743  1.00 91.02           O  
ATOM   2003  CB  HIS A 125      31.337  -2.124  -3.205  1.00 91.02           C  
ATOM   2004  CG  HIS A 125      31.686  -1.829  -4.641  1.00 91.02           C  
ATOM   2005  CD2 HIS A 125      32.510  -0.837  -5.096  1.00 91.02           C  
ATOM   2006  ND1 HIS A 125      31.294  -2.562  -5.739  1.00 91.02           N  
ATOM   2007  CE1 HIS A 125      31.870  -2.024  -6.827  1.00 91.02           C  
ATOM   2008  NE2 HIS A 125      32.616  -0.962  -6.486  1.00 91.02           N  
ATOM   2009  H   HIS A 125      30.506   0.240  -2.668  1.00 91.02           H  
ATOM   2010  HA  HIS A 125      29.247  -2.133  -3.683  1.00 91.02           H  
ATOM   2011  HB2 HIS A 125      31.514  -3.187  -3.039  1.00 91.02           H  
ATOM   2012  HB3 HIS A 125      32.003  -1.572  -2.542  1.00 91.02           H  
ATOM   2013  HD1 HIS A 125      30.721  -3.394  -5.725  1.00 91.02           H  
ATOM   2014  HD2 HIS A 125      33.018  -0.110  -4.480  1.00 91.02           H  
ATOM   2015  HE1 HIS A 125      31.761  -2.394  -7.835  1.00 91.02           H  
ATOM   2016  N   SER A 126      29.779  -2.142  -0.417  1.00 92.47           N  
ATOM   2017  CA  SER A 126      29.343  -2.760   0.837  1.00 92.47           C  
ATOM   2018  C   SER A 126      27.813  -2.771   1.008  1.00 92.47           C  
ATOM   2019  O   SER A 126      27.292  -3.621   1.728  1.00 92.47           O  
ATOM   2020  CB  SER A 126      30.026  -2.042   2.008  1.00 92.47           C  
ATOM   2021  OG  SER A 126      29.850  -2.749   3.223  1.00 92.47           O  
ATOM   2022  H   SER A 126      30.412  -1.356  -0.372  1.00 92.47           H  
ATOM   2023  HA  SER A 126      29.678  -3.798   0.824  1.00 92.47           H  
ATOM   2024  HB2 SER A 126      29.621  -1.035   2.114  1.00 92.47           H  
ATOM   2025  HB3 SER A 126      31.094  -1.968   1.807  1.00 92.47           H  
ATOM   2026  HG  SER A 126      30.326  -3.574   3.104  1.00 92.47           H  
ATOM   2027  N   GLN A 127      27.060  -1.870   0.364  1.00 93.73           N  
ATOM   2028  CA  GLN A 127      25.590  -1.926   0.348  1.00 93.73           C  
ATOM   2029  C   GLN A 127      25.050  -3.030  -0.578  1.00 93.73           C  
ATOM   2030  O   GLN A 127      24.035  -3.637  -0.237  1.00 93.73           O  
ATOM   2031  CB  GLN A 127      24.991  -0.554  -0.010  1.00 93.73           C  
ATOM   2032  CG  GLN A 127      25.302   0.563   1.003  1.00 93.73           C  
ATOM   2033  CD  GLN A 127      24.678   0.318   2.371  1.00 93.73           C  
ATOM   2034  NE2 GLN A 127      23.544   0.922   2.647  1.00 93.73           N  
ATOM   2035  OE1 GLN A 127      25.193  -0.439   3.190  1.00 93.73           O  
ATOM   2036  H   GLN A 127      27.522  -1.172  -0.202  1.00 93.73           H  
ATOM   2037  HA  GLN A 127      25.242  -2.187   1.348  1.00 93.73           H  
ATOM   2038  HB2 GLN A 127      23.908  -0.657  -0.080  1.00 93.73           H  
ATOM   2039  HB3 GLN A 127      25.356  -0.248  -0.991  1.00 93.73           H  
ATOM   2040  HG2 GLN A 127      26.379   0.674   1.129  1.00 93.73           H  
ATOM   2041  HG3 GLN A 127      24.925   1.504   0.602  1.00 93.73           H  
ATOM   2042 HE21 GLN A 127      23.159   1.578   1.982  1.00 93.73           H  
ATOM   2043 HE22 GLN A 127      23.044   0.695   3.494  1.00 93.73           H  
ATOM   2044  N   ILE A 128      25.741  -3.340  -1.684  1.00 92.74           N  
ATOM   2045  CA  ILE A 128      25.426  -4.483  -2.564  1.00 92.74           C  
ATOM   2046  C   ILE A 128      25.674  -5.801  -1.814  1.00 92.74           C  
ATOM   2047  O   ILE A 128      24.787  -6.649  -1.758  1.00 92.74           O  
ATOM   2048  CB  ILE A 128      26.237  -4.429  -3.888  1.00 92.74           C  
ATOM   2049  CG1 ILE A 128      25.994  -3.112  -4.663  1.00 92.74           C  
ATOM   2050  CG2 ILE A 128      25.875  -5.628  -4.789  1.00 92.74           C  
ATOM   2051  CD1 ILE A 128      26.957  -2.864  -5.832  1.00 92.74           C  
ATOM   2052  H   ILE A 128      26.590  -2.827  -1.875  1.00 92.74           H  
ATOM   2053  HA  ILE A 128      24.366  -4.446  -2.814  1.00 92.74           H  
ATOM   2054  HB  ILE A 128      27.299  -4.497  -3.652  1.00 92.74           H  
ATOM   2055 HG12 ILE A 128      26.085  -2.261  -3.988  1.00 92.74           H  
ATOM   2056 HG13 ILE A 128      24.979  -3.128  -5.059  1.00 92.74           H  
ATOM   2057 HG21 ILE A 128      26.102  -6.567  -4.283  1.00 92.74           H  
ATOM   2058 HG22 ILE A 128      26.465  -5.611  -5.705  1.00 92.74           H  
ATOM   2059 HG23 ILE A 128      24.815  -5.605  -5.040  1.00 92.74           H  
ATOM   2060 HD11 ILE A 128      27.989  -2.915  -5.484  1.00 92.74           H  
ATOM   2061 HD12 ILE A 128      26.769  -1.871  -6.240  1.00 92.74           H  
ATOM   2062 HD13 ILE A 128      26.800  -3.595  -6.624  1.00 92.74           H  
ATOM   2063  N   ASP A 129      26.834  -5.947  -1.163  1.00 91.56           N  
ATOM   2064  CA  ASP A 129      27.224  -7.172  -0.436  1.00 91.56           C  
ATOM   2065  C   ASP A 129      26.289  -7.528   0.736  1.00 91.56           C  
ATOM   2066  O   ASP A 129      26.190  -8.688   1.140  1.00 91.56           O  
ATOM   2067  CB  ASP A 129      28.641  -7.003   0.135  1.00 91.56           C  
ATOM   2068  CG  ASP A 129      29.760  -6.994  -0.907  1.00 91.56           C  
ATOM   2069  OD1 ASP A 129      29.595  -7.647  -1.961  1.00 91.56           O  
ATOM   2070  OD2 ASP A 129      30.800  -6.377  -0.586  1.00 91.56           O1-
ATOM   2071  H   ASP A 129      27.542  -5.240  -1.304  1.00 91.56           H  
ATOM   2072  HA  ASP A 129      27.221  -8.014  -1.128  1.00 91.56           H  
ATOM   2073  HB2 ASP A 129      28.678  -6.083   0.719  1.00 91.56           H  
ATOM   2074  HB3 ASP A 129      28.842  -7.830   0.816  1.00 91.56           H  
ATOM   2075  N   LYS A 130      25.609  -6.528   1.314  1.00 91.91           N  
ATOM   2076  CA  LYS A 130      24.629  -6.710   2.400  1.00 91.91           C  
ATOM   2077  C   LYS A 130      23.233  -7.089   1.898  1.00 91.91           C  
ATOM   2078  O   LYS A 130      22.406  -7.471   2.727  1.00 91.91           O  
ATOM   2079  CB  LYS A 130      24.529  -5.414   3.220  1.00 91.91           C  
ATOM   2080  CG  LYS A 130      25.773  -5.106   4.063  1.00 91.91           C  
ATOM   2081  CD  LYS A 130      25.754  -3.629   4.495  1.00 91.91           C  
ATOM   2082  CE  LYS A 130      27.182  -3.128   4.718  1.00 91.91           C  
ATOM   2083  NZ  LYS A 130      27.310  -1.686   4.404  1.00 91.91           N1+
ATOM   2084  H   LYS A 130      25.757  -5.604   0.934  1.00 91.91           H  
ATOM   2085  HA  LYS A 130      24.954  -7.529   3.042  1.00 91.91           H  
ATOM   2086  HB2 LYS A 130      23.676  -5.472   3.897  1.00 91.91           H  
ATOM   2087  HB3 LYS A 130      24.345  -4.601   2.518  1.00 91.91           H  
ATOM   2088  HG2 LYS A 130      25.798  -5.752   4.942  1.00 91.91           H  
ATOM   2089  HG3 LYS A 130      26.664  -5.311   3.471  1.00 91.91           H  
ATOM   2090  HD2 LYS A 130      25.312  -3.037   3.693  1.00 91.91           H  
ATOM   2091  HD3 LYS A 130      25.150  -3.495   5.392  1.00 91.91           H  
ATOM   2092  HE2 LYS A 130      27.516  -3.353   5.732  1.00 91.91           H  
ATOM   2093  HE3 LYS A 130      27.822  -3.673   4.024  1.00 91.91           H  
ATOM   2094  HZ1 LYS A 130      26.730  -1.454   3.611  1.00 91.91           H  
ATOM   2095  HZ2 LYS A 130      26.984  -1.087   5.150  1.00 91.91           H  
ATOM   2096  HZ3 LYS A 130      28.264  -1.475   4.147  1.00 91.91           H  
ATOM   2097  N   ALA A 131      22.939  -6.883   0.615  1.00 92.92           N  
ATOM   2098  CA  ALA A 131      21.596  -6.978   0.051  1.00 92.92           C  
ATOM   2099  C   ALA A 131      21.267  -8.393  -0.449  1.00 92.92           C  
ATOM   2100  O   ALA A 131      22.152  -9.196  -0.751  1.00 92.92           O  
ATOM   2101  CB  ALA A 131      21.453  -5.905  -1.036  1.00 92.92           C  
ATOM   2102  H   ALA A 131      23.687  -6.651  -0.022  1.00 92.92           H  
ATOM   2103  HA  ALA A 131      20.868  -6.753   0.831  1.00 92.92           H  
ATOM   2104  HB1 ALA A 131      21.623  -4.918  -0.605  1.00 92.92           H  
ATOM   2105  HB2 ALA A 131      22.182  -6.073  -1.828  1.00 92.92           H  
ATOM   2106  HB3 ALA A 131      20.448  -5.937  -1.458  1.00 92.92           H  
ATOM   2107  N   GLU A 132      19.977  -8.705  -0.574  1.00 90.57           N  
ATOM   2108  CA  GLU A 132      19.479 -10.012  -1.026  1.00 90.57           C  
ATOM   2109  C   GLU A 132      19.592 -10.182  -2.561  1.00 90.57           C  
ATOM   2110  O   GLU A 132      18.624 -10.500  -3.256  1.00 90.57           O  
ATOM   2111  CB  GLU A 132      18.065 -10.263  -0.462  1.00 90.57           C  
ATOM   2112  CG  GLU A 132      17.725 -11.766  -0.509  1.00 90.57           C  
ATOM   2113  CD  GLU A 132      16.249 -12.132  -0.292  1.00 90.57           C  
ATOM   2114  OE1 GLU A 132      15.950 -13.345  -0.293  1.00 90.57           O  
ATOM   2115  OE2 GLU A 132      15.379 -11.236  -0.240  1.00 90.57           O1-
ATOM   2116  H   GLU A 132      19.304  -7.993  -0.326  1.00 90.57           H  
ATOM   2117  HA  GLU A 132      20.129 -10.772  -0.592  1.00 90.57           H  
ATOM   2118  HB2 GLU A 132      17.345  -9.671  -1.026  1.00 90.57           H  
ATOM   2119  HB3 GLU A 132      18.026  -9.940   0.578  1.00 90.57           H  
ATOM   2120  HG2 GLU A 132      18.021 -12.183  -1.472  1.00 90.57           H  
ATOM   2121  HG3 GLU A 132      18.330 -12.256   0.253  1.00 90.57           H  
ATOM   2122  N   VAL A 133      20.781  -9.932  -3.116  1.00 89.49           N  
ATOM   2123  CA  VAL A 133      21.055 -10.026  -4.562  1.00 89.49           C  
ATOM   2124  C   VAL A 133      21.682 -11.375  -4.924  1.00 89.49           C  
ATOM   2125  O   VAL A 133      21.240 -12.026  -5.870  1.00 89.49           O  
ATOM   2126  CB  VAL A 133      21.912  -8.839  -5.051  1.00 89.49           C  
ATOM   2127  CG1 VAL A 133      21.993  -8.835  -6.581  1.00 89.49           C  
ATOM   2128  CG2 VAL A 133      21.318  -7.486  -4.632  1.00 89.49           C  
ATOM   2129  H   VAL A 133      21.514  -9.615  -2.497  1.00 89.49           H  
ATOM   2130  HA  VAL A 133      20.107  -9.971  -5.097  1.00 89.49           H  
ATOM   2131  HB  VAL A 133      22.918  -8.919  -4.639  1.00 89.49           H  
ATOM   2132 HG11 VAL A 133      22.567  -9.694  -6.929  1.00 89.49           H  
ATOM   2133 HG12 VAL A 133      22.481  -7.924  -6.926  1.00 89.49           H  
ATOM   2134 HG13 VAL A 133      20.991  -8.875  -7.006  1.00 89.49           H  
ATOM   2135 HG21 VAL A 133      21.933  -6.673  -5.019  1.00 89.49           H  
ATOM   2136 HG22 VAL A 133      20.300  -7.388  -5.008  1.00 89.49           H  
ATOM   2137 HG23 VAL A 133      21.305  -7.405  -3.545  1.00 89.49           H  
ATOM   2138  N   SER A 134      22.672 -11.827  -4.146  1.00 86.96           N  
ATOM   2139  CA  SER A 134      23.455 -13.044  -4.435  1.00 86.96           C  
ATOM   2140  C   SER A 134      23.070 -14.266  -3.591  1.00 86.96           C  
ATOM   2141  O   SER A 134      23.344 -15.395  -3.997  1.00 86.96           O  
ATOM   2142  CB  SER A 134      24.948 -12.747  -4.253  1.00 86.96           C  
ATOM   2143  OG  SER A 134      25.342 -11.723  -5.145  1.00 86.96           O  
ATOM   2144  H   SER A 134      23.002 -11.210  -3.417  1.00 86.96           H  
ATOM   2145  HA  SER A 134      23.308 -13.322  -5.479  1.00 86.96           H  
ATOM   2146  HB2 SER A 134      25.528 -13.646  -4.460  1.00 86.96           H  
ATOM   2147  HB3 SER A 134      25.134 -12.430  -3.227  1.00 86.96           H  
ATOM   2148  HG  SER A 134      26.192 -11.365  -4.879  1.00 86.96           H  
ATOM   2149  N   ILE A 135      22.461 -14.063  -2.417  1.00 87.42           N  
ATOM   2150  CA  ILE A 135      22.076 -15.105  -1.445  1.00 87.42           C  
ATOM   2151  C   ILE A 135      20.713 -14.728  -0.846  1.00 87.42           C  
ATOM   2152  O   ILE A 135      20.449 -13.544  -0.640  1.00 87.42           O  
ATOM   2153  CB  ILE A 135      23.155 -15.268  -0.337  1.00 87.42           C  
ATOM   2154  CG1 ILE A 135      24.536 -15.630  -0.941  1.00 87.42           C  
ATOM   2155  CG2 ILE A 135      22.731 -16.333   0.697  1.00 87.42           C  
ATOM   2156  CD1 ILE A 135      25.680 -15.775   0.073  1.00 87.42           C  
ATOM   2157  H   ILE A 135      22.195 -13.117  -2.182  1.00 87.42           H  
ATOM   2158  HA  ILE A 135      21.964 -16.056  -1.965  1.00 87.42           H  
ATOM   2159  HB  ILE A 135      23.253 -14.315   0.184  1.00 87.42           H  
ATOM   2160 HG12 ILE A 135      24.840 -14.841  -1.629  1.00 87.42           H  
ATOM   2161 HG13 ILE A 135      24.450 -16.557  -1.508  1.00 87.42           H  
ATOM   2162 HG21 ILE A 135      22.577 -17.295   0.208  1.00 87.42           H  
ATOM   2163 HG22 ILE A 135      23.484 -16.441   1.478  1.00 87.42           H  
ATOM   2164 HG23 ILE A 135      21.812 -16.036   1.202  1.00 87.42           H  
ATOM   2165 HD11 ILE A 135      26.625 -15.853  -0.465  1.00 87.42           H  
ATOM   2166 HD12 ILE A 135      25.713 -14.901   0.723  1.00 87.42           H  
ATOM   2167 HD13 ILE A 135      25.551 -16.677   0.670  1.00 87.42           H  
ATOM   2168  N   GLY A 136      19.856 -15.716  -0.569  1.00 88.30           N  
ATOM   2169  CA  GLY A 136      18.531 -15.503   0.017  1.00 88.30           C  
ATOM   2170  C   GLY A 136      18.558 -15.042   1.479  1.00 88.30           C  
ATOM   2171  O   GLY A 136      19.408 -15.452   2.274  1.00 88.30           O  
ATOM   2172  H   GLY A 136      20.143 -16.673  -0.722  1.00 88.30           H  
ATOM   2173  HA2 GLY A 136      17.962 -16.432  -0.025  1.00 88.30           H  
ATOM   2174  HA3 GLY A 136      18.002 -14.758  -0.577  1.00 88.30           H  
ATOM   2175  N   ALA A 137      17.595 -14.202   1.855  1.00 88.71           N  
ATOM   2176  CA  ALA A 137      17.486 -13.642   3.195  1.00 88.71           C  
ATOM   2177  C   ALA A 137      16.716 -14.593   4.121  1.00 88.71           C  
ATOM   2178  O   ALA A 137      15.542 -14.895   3.904  1.00 88.71           O  
ATOM   2179  CB  ALA A 137      16.845 -12.250   3.125  1.00 88.71           C  
ATOM   2180  H   ALA A 137      16.903 -13.940   1.168  1.00 88.71           H  
ATOM   2181  HA  ALA A 137      18.493 -13.513   3.594  1.00 88.71           H  
ATOM   2182  HB1 ALA A 137      16.755 -11.831   4.127  1.00 88.71           H  
ATOM   2183  HB2 ALA A 137      15.854 -12.321   2.677  1.00 88.71           H  
ATOM   2184  HB3 ALA A 137      17.462 -11.588   2.518  1.00 88.71           H  
ATOM   2185  N   LYS A 138      17.360 -15.020   5.214  1.00 91.21           N  
ATOM   2186  CA  LYS A 138      16.740 -15.890   6.224  1.00 91.21           C  
ATOM   2187  C   LYS A 138      15.701 -15.130   7.046  1.00 91.21           C  
ATOM   2188  O   LYS A 138      16.039 -14.366   7.952  1.00 91.21           O  
ATOM   2189  CB  LYS A 138      17.822 -16.579   7.070  1.00 91.21           C  
ATOM   2190  CG  LYS A 138      18.345 -17.767   6.258  1.00 91.21           C  
ATOM   2191  CD  LYS A 138      19.582 -18.445   6.843  1.00 91.21           C  
ATOM   2192  CE  LYS A 138      19.788 -19.705   6.000  1.00 91.21           C  
ATOM   2193  NZ  LYS A 138      21.190 -20.158   5.970  1.00 91.21           N1+
ATOM   2194  H   LYS A 138      18.338 -14.781   5.299  1.00 91.21           H  
ATOM   2195  HA  LYS A 138      16.195 -16.667   5.688  1.00 91.21           H  
ATOM   2196  HB2 LYS A 138      17.388 -16.951   7.998  1.00 91.21           H  
ATOM   2197  HB3 LYS A 138      18.626 -15.879   7.300  1.00 91.21           H  
ATOM   2198  HG2 LYS A 138      18.599 -17.428   5.253  1.00 91.21           H  
ATOM   2199  HG3 LYS A 138      17.541 -18.498   6.181  1.00 91.21           H  
ATOM   2200  HD2 LYS A 138      20.433 -17.771   6.745  1.00 91.21           H  
ATOM   2201  HD3 LYS A 138      19.420 -18.711   7.888  1.00 91.21           H  
ATOM   2202  HE2 LYS A 138      19.499 -19.472   4.975  1.00 91.21           H  
ATOM   2203  HE3 LYS A 138      19.119 -20.491   6.351  1.00 91.21           H  
ATOM   2204  HZ1 LYS A 138      21.730 -19.521   5.401  1.00 91.21           H  
ATOM   2205  HZ2 LYS A 138      21.609 -20.324   6.874  1.00 91.21           H  
ATOM   2206  HZ3 LYS A 138      21.262 -20.964   5.365  1.00 91.21           H  
ATOM   2207  N   LEU A 139      14.428 -15.356   6.728  1.00 91.22           N  
ATOM   2208  CA  LEU A 139      13.277 -14.621   7.250  1.00 91.22           C  
ATOM   2209  C   LEU A 139      12.333 -15.555   8.027  1.00 91.22           C  
ATOM   2210  O   LEU A 139      11.982 -16.627   7.542  1.00 91.22           O  
ATOM   2211  CB  LEU A 139      12.550 -13.934   6.079  1.00 91.22           C  
ATOM   2212  CG  LEU A 139      13.333 -12.774   5.432  1.00 91.22           C  
ATOM   2213  CD1 LEU A 139      12.628 -12.358   4.145  1.00 91.22           C  
ATOM   2214  CD2 LEU A 139      13.419 -11.559   6.360  1.00 91.22           C  
ATOM   2215  H   LEU A 139      14.263 -16.027   5.992  1.00 91.22           H  
ATOM   2216  HA  LEU A 139      13.642 -13.851   7.929  1.00 91.22           H  
ATOM   2217  HB2 LEU A 139      11.589 -13.555   6.426  1.00 91.22           H  
ATOM   2218  HB3 LEU A 139      12.352 -14.685   5.315  1.00 91.22           H  
ATOM   2219  HG  LEU A 139      14.349 -13.085   5.190  1.00 91.22           H  
ATOM   2220 HD11 LEU A 139      11.582 -12.129   4.348  1.00 91.22           H  
ATOM   2221 HD12 LEU A 139      13.120 -11.485   3.717  1.00 91.22           H  
ATOM   2222 HD13 LEU A 139      12.699 -13.169   3.420  1.00 91.22           H  
ATOM   2223 HD21 LEU A 139      13.909 -10.743   5.828  1.00 91.22           H  
ATOM   2224 HD22 LEU A 139      12.420 -11.236   6.655  1.00 91.22           H  
ATOM   2225 HD23 LEU A 139      14.019 -11.800   7.237  1.00 91.22           H  
ATOM   2226  N   PRO A 140      11.849 -15.170   9.224  1.00 85.28           N  
ATOM   2227  CA  PRO A 140      11.057 -16.072  10.064  1.00 85.28           C  
ATOM   2228  C   PRO A 140       9.660 -16.368   9.495  1.00 85.28           C  
ATOM   2229  O   PRO A 140       9.097 -17.426   9.779  1.00 85.28           O  
ATOM   2230  CB  PRO A 140      10.980 -15.369  11.425  1.00 85.28           C  
ATOM   2231  CG  PRO A 140      11.108 -13.884  11.077  1.00 85.28           C  
ATOM   2232  CD  PRO A 140      12.073 -13.898   9.894  1.00 85.28           C  
ATOM   2233  HA  PRO A 140      11.583 -17.020  10.181  1.00 85.28           H  
ATOM   2234  HB2 PRO A 140      10.048 -15.583  11.950  1.00 85.28           H  
ATOM   2235  HB3 PRO A 140      11.831 -15.670  12.035  1.00 85.28           H  
ATOM   2236  HG2 PRO A 140      10.141 -13.494  10.759  1.00 85.28           H  
ATOM   2237  HG3 PRO A 140      11.501 -13.304  11.912  1.00 85.28           H  
ATOM   2238  HD2 PRO A 140      13.101 -13.856  10.254  1.00 85.28           H  
ATOM   2239  HD3 PRO A 140      11.871 -13.057   9.230  1.00 85.28           H  
ATOM   2240  N   SER A 141       9.088 -15.437   8.723  1.00 88.22           N  
ATOM   2241  CA  SER A 141       7.737 -15.525   8.159  1.00 88.22           C  
ATOM   2242  C   SER A 141       7.551 -14.590   6.960  1.00 88.22           C  
ATOM   2243  O   SER A 141       8.338 -13.669   6.741  1.00 88.22           O  
ATOM   2244  CB  SER A 141       6.691 -15.183   9.230  1.00 88.22           C  
ATOM   2245  OG  SER A 141       6.811 -13.834   9.641  1.00 88.22           O  
ATOM   2246  H   SER A 141       9.651 -14.653   8.426  1.00 88.22           H  
ATOM   2247  HA  SER A 141       7.559 -16.545   7.819  1.00 88.22           H  
ATOM   2248  HB2 SER A 141       5.690 -15.346   8.831  1.00 88.22           H  
ATOM   2249  HB3 SER A 141       6.826 -15.839  10.090  1.00 88.22           H  
ATOM   2250  HG  SER A 141       7.717 -13.687   9.923  1.00 88.22           H  
ATOM   2251  N   GLU A 142       6.453 -14.796   6.237  1.00 89.72           N  
ATOM   2252  CA  GLU A 142       5.990 -14.019   5.087  1.00 89.72           C  
ATOM   2253  C   GLU A 142       5.917 -12.500   5.321  1.00 89.72           C  
ATOM   2254  O   GLU A 142       6.159 -11.736   4.391  1.00 89.72           O  
ATOM   2255  CB  GLU A 142       4.628 -14.581   4.617  1.00 89.72           C  
ATOM   2256  CG  GLU A 142       3.445 -14.534   5.614  1.00 89.72           C  
ATOM   2257  CD  GLU A 142       3.441 -15.616   6.714  1.00 89.72           C  
ATOM   2258  OE1 GLU A 142       2.517 -15.638   7.555  1.00 89.72           O  
ATOM   2259  OE2 GLU A 142       4.371 -16.453   6.802  1.00 89.72           O1-
ATOM   2260  H   GLU A 142       5.861 -15.571   6.501  1.00 89.72           H  
ATOM   2261  HA  GLU A 142       6.706 -14.162   4.278  1.00 89.72           H  
ATOM   2262  HB2 GLU A 142       4.338 -14.010   3.736  1.00 89.72           H  
ATOM   2263  HB3 GLU A 142       4.765 -15.612   4.291  1.00 89.72           H  
ATOM   2264  HG2 GLU A 142       3.403 -13.547   6.075  1.00 89.72           H  
ATOM   2265  HG3 GLU A 142       2.529 -14.652   5.035  1.00 89.72           H  
ATOM   2266  N   TYR A 143       5.668 -12.045   6.554  1.00 87.63           N  
ATOM   2267  CA  TYR A 143       5.613 -10.617   6.903  1.00 87.63           C  
ATOM   2268  C   TYR A 143       6.978  -9.909   6.852  1.00 87.63           C  
ATOM   2269  O   TYR A 143       7.031  -8.682   6.885  1.00 87.63           O  
ATOM   2270  CB  TYR A 143       5.006 -10.457   8.303  1.00 87.63           C  
ATOM   2271  CG  TYR A 143       3.640 -11.091   8.465  1.00 87.63           C  
ATOM   2272  CD1 TYR A 143       2.496 -10.440   7.964  1.00 87.63           C  
ATOM   2273  CD2 TYR A 143       3.522 -12.344   9.098  1.00 87.63           C  
ATOM   2274  CE1 TYR A 143       1.228 -11.036   8.106  1.00 87.63           C  
ATOM   2275  CE2 TYR A 143       2.260 -12.950   9.225  1.00 87.63           C  
ATOM   2276  CZ  TYR A 143       1.112 -12.294   8.734  1.00 87.63           C  
ATOM   2277  OH  TYR A 143      -0.104 -12.882   8.865  1.00 87.63           O  
ATOM   2278  H   TYR A 143       5.475 -12.718   7.282  1.00 87.63           H  
ATOM   2279  HA  TYR A 143       4.966 -10.112   6.186  1.00 87.63           H  
ATOM   2280  HB2 TYR A 143       4.918  -9.394   8.528  1.00 87.63           H  
ATOM   2281  HB3 TYR A 143       5.688 -10.888   9.035  1.00 87.63           H  
ATOM   2282  HD1 TYR A 143       2.593  -9.486   7.468  1.00 87.63           H  
ATOM   2283  HD2 TYR A 143       4.400 -12.849   9.471  1.00 87.63           H  
ATOM   2284  HE1 TYR A 143       0.343 -10.550   7.723  1.00 87.63           H  
ATOM   2285  HE2 TYR A 143       2.176 -13.928   9.674  1.00 87.63           H  
ATOM   2286  HH  TYR A 143      -0.006 -13.778   9.196  1.00 87.63           H  
ATOM   2287  N   GLY A 144       8.081 -10.662   6.802  1.00 87.86           N  
ATOM   2288  CA  GLY A 144       9.430 -10.115   6.641  1.00 87.86           C  
ATOM   2289  C   GLY A 144       9.875  -9.949   5.186  1.00 87.86           C  
ATOM   2290  O   GLY A 144      10.938  -9.382   4.959  1.00 87.86           O  
ATOM   2291  H   GLY A 144       7.973 -11.666   6.768  1.00 87.86           H  
ATOM   2292  HA2 GLY A 144      10.135 -10.789   7.126  1.00 87.86           H  
ATOM   2293  HA3 GLY A 144       9.496  -9.142   7.127  1.00 87.86           H  
ATOM   2294  N   VAL A 145       9.106 -10.457   4.216  1.00 90.38           N  
ATOM   2295  CA  VAL A 145       9.519 -10.538   2.806  1.00 90.38           C  
ATOM   2296  C   VAL A 145       9.342  -9.201   2.092  1.00 90.38           C  
ATOM   2297  O   VAL A 145       8.349  -8.499   2.287  1.00 90.38           O  
ATOM   2298  CB  VAL A 145       8.775 -11.672   2.069  1.00 90.38           C  
ATOM   2299  CG1 VAL A 145       9.192 -11.796   0.595  1.00 90.38           C  
ATOM   2300  CG2 VAL A 145       9.064 -13.021   2.740  1.00 90.38           C  
ATOM   2301  H   VAL A 145       8.195 -10.822   4.457  1.00 90.38           H  
ATOM   2302  HA  VAL A 145      10.582 -10.776   2.778  1.00 90.38           H  
ATOM   2303  HB  VAL A 145       7.701 -11.488   2.107  1.00 90.38           H  
ATOM   2304 HG11 VAL A 145       8.744 -12.678   0.140  1.00 90.38           H  
ATOM   2305 HG12 VAL A 145      10.276 -11.881   0.515  1.00 90.38           H  
ATOM   2306 HG13 VAL A 145       8.856 -10.926   0.030  1.00 90.38           H  
ATOM   2307 HG21 VAL A 145       8.754 -13.009   3.785  1.00 90.38           H  
ATOM   2308 HG22 VAL A 145      10.133 -13.228   2.690  1.00 90.38           H  
ATOM   2309 HG23 VAL A 145       8.526 -13.820   2.231  1.00 90.38           H  
ATOM   2310  N   ILE A 146      10.291  -8.888   1.210  1.00 91.79           N  
ATOM   2311  CA  ILE A 146      10.221  -7.755   0.287  1.00 91.79           C  
ATOM   2312  C   ILE A 146       9.884  -8.305  -1.107  1.00 91.79           C  
ATOM   2313  O   ILE A 146      10.771  -8.867  -1.759  1.00 91.79           O  
ATOM   2314  CB  ILE A 146      11.533  -6.944   0.295  1.00 91.79           C  
ATOM   2315  CG1 ILE A 146      12.004  -6.692   1.744  1.00 91.79           C  
ATOM   2316  CG2 ILE A 146      11.298  -5.634  -0.482  1.00 91.79           C  
ATOM   2317  CD1 ILE A 146      13.231  -5.793   1.831  1.00 91.79           C  
ATOM   2318  H   ILE A 146      11.085  -9.505   1.118  1.00 91.79           H  
ATOM   2319  HA  ILE A 146       9.437  -7.076   0.620  1.00 91.79           H  
ATOM   2320  HB  ILE A 146      12.312  -7.513  -0.213  1.00 91.79           H  
ATOM   2321 HG12 ILE A 146      11.194  -6.262   2.333  1.00 91.79           H  
ATOM   2322 HG13 ILE A 146      12.283  -7.641   2.202  1.00 91.79           H  
ATOM   2323 HG21 ILE A 146      12.250  -5.131  -0.652  1.00 91.79           H  
ATOM   2324 HG22 ILE A 146      10.854  -5.838  -1.456  1.00 91.79           H  
ATOM   2325 HG23 ILE A 146      10.637  -4.972   0.078  1.00 91.79           H  
ATOM   2326 HD11 ILE A 146      13.989  -6.203   1.163  1.00 91.79           H  
ATOM   2327 HD12 ILE A 146      13.607  -5.786   2.854  1.00 91.79           H  
ATOM   2328 HD13 ILE A 146      12.991  -4.772   1.534  1.00 91.79           H  
ATOM   2329  N   PRO A 147       8.617  -8.215  -1.553  1.00 92.76           N  
ATOM   2330  CA  PRO A 147       8.232  -8.652  -2.887  1.00 92.76           C  
ATOM   2331  C   PRO A 147       8.802  -7.710  -3.952  1.00 92.76           C  
ATOM   2332  O   PRO A 147       9.024  -6.527  -3.693  1.00 92.76           O  
ATOM   2333  CB  PRO A 147       6.701  -8.660  -2.889  1.00 92.76           C  
ATOM   2334  CG  PRO A 147       6.355  -7.538  -1.911  1.00 92.76           C  
ATOM   2335  CD  PRO A 147       7.472  -7.623  -0.871  1.00 92.76           C  
ATOM   2336  HA  PRO A 147       8.606  -9.659  -3.073  1.00 92.76           H  
ATOM   2337  HB2 PRO A 147       6.287  -8.478  -3.881  1.00 92.76           H  
ATOM   2338  HB3 PRO A 147       6.343  -9.612  -2.496  1.00 92.76           H  
ATOM   2339  HG2 PRO A 147       6.401  -6.577  -2.422  1.00 92.76           H  
ATOM   2340  HG3 PRO A 147       5.377  -7.685  -1.453  1.00 92.76           H  
ATOM   2341  HD2 PRO A 147       7.699  -6.624  -0.500  1.00 92.76           H  
ATOM   2342  HD3 PRO A 147       7.162  -8.272  -0.052  1.00 92.76           H  
ATOM   2343  N   PHE A 148       8.981  -8.234  -5.161  1.00 94.87           N  
ATOM   2344  CA  PHE A 148       9.263  -7.428  -6.341  1.00 94.87           C  
ATOM   2345  C   PHE A 148       7.958  -6.895  -6.950  1.00 94.87           C  
ATOM   2346  O   PHE A 148       6.999  -7.654  -7.114  1.00 94.87           O  
ATOM   2347  CB  PHE A 148      10.037  -8.239  -7.391  1.00 94.87           C  
ATOM   2348  CG  PHE A 148      11.448  -8.690  -7.045  1.00 94.87           C  
ATOM   2349  CD2 PHE A 148      12.551  -8.061  -7.653  1.00 94.87           C  
ATOM   2350  CD1 PHE A 148      11.666  -9.802  -6.207  1.00 94.87           C  
ATOM   2351  CE2 PHE A 148      13.856  -8.535  -7.440  1.00 94.87           C  
ATOM   2352  CE1 PHE A 148      12.974 -10.272  -5.983  1.00 94.87           C  
ATOM   2353  CZ  PHE A 148      14.067  -9.645  -6.608  1.00 94.87           C  
ATOM   2354  H   PHE A 148       8.720  -9.199  -5.306  1.00 94.87           H  
ATOM   2355  HA  PHE A 148       9.871  -6.572  -6.047  1.00 94.87           H  
ATOM   2356  HB2 PHE A 148      10.089  -7.621  -8.287  1.00 94.87           H  
ATOM   2357  HB3 PHE A 148       9.456  -9.123  -7.653  1.00 94.87           H  
ATOM   2358  HD2 PHE A 148      12.398  -7.226  -8.320  1.00 94.87           H  
ATOM   2359  HD1 PHE A 148      10.828 -10.303  -5.745  1.00 94.87           H  
ATOM   2360  HE2 PHE A 148      14.692  -8.056  -7.928  1.00 94.87           H  
ATOM   2361  HE1 PHE A 148      13.143 -11.117  -5.332  1.00 94.87           H  
ATOM   2362  HZ  PHE A 148      15.070 -10.014  -6.448  1.00 94.87           H  
ATOM   2363  N   GLU A 149       7.937  -5.629  -7.364  1.00 94.55           N  
ATOM   2364  CA  GLU A 149       7.015  -5.163  -8.411  1.00 94.55           C  
ATOM   2365  C   GLU A 149       7.521  -5.664  -9.778  1.00 94.55           C  
ATOM   2366  O   GLU A 149       8.731  -5.806  -9.970  1.00 94.55           O  
ATOM   2367  CB  GLU A 149       6.902  -3.626  -8.405  1.00 94.55           C  
ATOM   2368  CG  GLU A 149       6.209  -3.024  -7.166  1.00 94.55           C  
ATOM   2369  CD  GLU A 149       6.190  -1.481  -7.211  1.00 94.55           C  
ATOM   2370  OE1 GLU A 149       6.779  -0.826  -6.324  1.00 94.55           O  
ATOM   2371  OE2 GLU A 149       5.671  -0.884  -8.185  1.00 94.55           O1-
ATOM   2372  H   GLU A 149       8.783  -5.091  -7.237  1.00 94.55           H  
ATOM   2373  HA  GLU A 149       6.022  -5.580  -8.248  1.00 94.55           H  
ATOM   2374  HB2 GLU A 149       6.342  -3.321  -9.288  1.00 94.55           H  
ATOM   2375  HB3 GLU A 149       7.909  -3.216  -8.483  1.00 94.55           H  
ATOM   2376  HG2 GLU A 149       6.730  -3.354  -6.267  1.00 94.55           H  
ATOM   2377  HG3 GLU A 149       5.187  -3.398  -7.114  1.00 94.55           H  
ATOM   2378  N   SER A 150       6.617  -5.930 -10.726  1.00 95.40           N  
ATOM   2379  CA  SER A 150       6.971  -6.321 -12.103  1.00 95.40           C  
ATOM   2380  C   SER A 150       6.577  -5.234 -13.103  1.00 95.40           C  
ATOM   2381  O   SER A 150       5.593  -4.516 -12.905  1.00 95.40           O  
ATOM   2382  CB  SER A 150       6.406  -7.699 -12.472  1.00 95.40           C  
ATOM   2383  OG  SER A 150       4.995  -7.717 -12.518  1.00 95.40           O  
ATOM   2384  H   SER A 150       5.643  -5.740 -10.540  1.00 95.40           H  
ATOM   2385  HA  SER A 150       8.054  -6.425 -12.170  1.00 95.40           H  
ATOM   2386  HB2 SER A 150       6.736  -8.421 -11.725  1.00 95.40           H  
ATOM   2387  HB3 SER A 150       6.801  -8.004 -13.441  1.00 95.40           H  
ATOM   2388  HG  SER A 150       4.709  -8.533 -12.099  1.00 95.40           H  
ATOM   2389  N   PHE A 151       7.352  -5.059 -14.173  1.00 94.52           N  
ATOM   2390  CA  PHE A 151       7.140  -3.983 -15.138  1.00 94.52           C  
ATOM   2391  C   PHE A 151       7.520  -4.344 -16.576  1.00 94.52           C  
ATOM   2392  O   PHE A 151       8.228  -5.304 -16.865  1.00 94.52           O  
ATOM   2393  CB  PHE A 151       7.842  -2.694 -14.671  1.00 94.52           C  
ATOM   2394  CG  PHE A 151       9.353  -2.660 -14.819  1.00 94.52           C  
ATOM   2395  CD1 PHE A 151      10.173  -3.313 -13.879  1.00 94.52           C  
ATOM   2396  CD2 PHE A 151       9.944  -1.929 -15.870  1.00 94.52           C  
ATOM   2397  CE1 PHE A 151      11.574  -3.234 -13.985  1.00 94.52           C  
ATOM   2398  CE2 PHE A 151      11.344  -1.842 -15.965  1.00 94.52           C  
ATOM   2399  CZ  PHE A 151      12.157  -2.490 -15.023  1.00 94.52           C  
ATOM   2400  H   PHE A 151       8.161  -5.651 -14.294  1.00 94.52           H  
ATOM   2401  HA  PHE A 151       6.071  -3.772 -15.159  1.00 94.52           H  
ATOM   2402  HB2 PHE A 151       7.429  -1.861 -15.238  1.00 94.52           H  
ATOM   2403  HB3 PHE A 151       7.593  -2.512 -13.625  1.00 94.52           H  
ATOM   2404  HD1 PHE A 151       9.728  -3.872 -13.069  1.00 94.52           H  
ATOM   2405  HD2 PHE A 151       9.329  -1.410 -16.589  1.00 94.52           H  
ATOM   2406  HE1 PHE A 151      12.204  -3.733 -13.264  1.00 94.52           H  
ATOM   2407  HE2 PHE A 151      11.804  -1.258 -16.749  1.00 94.52           H  
ATOM   2408  HZ  PHE A 151      13.232  -2.403 -15.093  1.00 94.52           H  
ATOM   2409  N   THR A 152       7.011  -3.519 -17.484  1.00 93.14           N  
ATOM   2410  CA  THR A 152       7.279  -3.484 -18.926  1.00 93.14           C  
ATOM   2411  C   THR A 152       7.472  -2.015 -19.327  1.00 93.14           C  
ATOM   2412  O   THR A 152       7.121  -1.128 -18.546  1.00 93.14           O  
ATOM   2413  CB  THR A 152       6.097  -4.072 -19.718  1.00 93.14           C  
ATOM   2414  CG2 THR A 152       5.776  -5.522 -19.359  1.00 93.14           C  
ATOM   2415  OG1 THR A 152       4.932  -3.315 -19.456  1.00 93.14           O  
ATOM   2416  H   THR A 152       6.488  -2.736 -17.120  1.00 93.14           H  
ATOM   2417  HA  THR A 152       8.179  -4.052 -19.160  1.00 93.14           H  
ATOM   2418  HB  THR A 152       6.323  -4.021 -20.783  1.00 93.14           H  
ATOM   2419  HG1 THR A 152       4.833  -3.345 -18.502  1.00 93.14           H  
ATOM   2420 HG21 THR A 152       5.484  -5.608 -18.313  1.00 93.14           H  
ATOM   2421 HG22 THR A 152       6.657  -6.141 -19.529  1.00 93.14           H  
ATOM   2422 HG23 THR A 152       4.967  -5.885 -19.993  1.00 93.14           H  
ATOM   2423  N   LEU A 153       7.897  -1.731 -20.565  1.00 88.41           N  
ATOM   2424  CA  LEU A 153       7.956  -0.363 -21.129  1.00 88.41           C  
ATOM   2425  C   LEU A 153       6.680   0.477 -20.891  1.00 88.41           C  
ATOM   2426  O   LEU A 153       6.730   1.703 -20.836  1.00 88.41           O  
ATOM   2427  CB  LEU A 153       8.136  -0.475 -22.657  1.00 88.41           C  
ATOM   2428  CG  LEU A 153       9.497  -1.009 -23.130  1.00 88.41           C  
ATOM   2429  CD1 LEU A 153       9.364  -1.479 -24.575  1.00 88.41           C  
ATOM   2430  CD2 LEU A 153      10.594   0.050 -23.042  1.00 88.41           C  
ATOM   2431  H   LEU A 153       8.229  -2.488 -21.145  1.00 88.41           H  
ATOM   2432  HA  LEU A 153       8.795   0.182 -20.697  1.00 88.41           H  
ATOM   2433  HB2 LEU A 153       7.350  -1.125 -23.040  1.00 88.41           H  
ATOM   2434  HB3 LEU A 153       7.990   0.507 -23.107  1.00 88.41           H  
ATOM   2435  HG  LEU A 153       9.776  -1.867 -22.519  1.00 88.41           H  
ATOM   2436 HD11 LEU A 153       9.102  -0.644 -25.225  1.00 88.41           H  
ATOM   2437 HD12 LEU A 153       8.616  -2.268 -24.652  1.00 88.41           H  
ATOM   2438 HD13 LEU A 153      10.317  -1.893 -24.903  1.00 88.41           H  
ATOM   2439 HD21 LEU A 153      10.383   0.883 -23.713  1.00 88.41           H  
ATOM   2440 HD22 LEU A 153      11.548  -0.391 -23.329  1.00 88.41           H  
ATOM   2441 HD23 LEU A 153      10.680   0.429 -22.024  1.00 88.41           H  
ATOM   2442  N   MET A 154       5.516  -0.177 -20.796  1.00 86.81           N  
ATOM   2443  CA  MET A 154       4.205   0.480 -20.832  1.00 86.81           C  
ATOM   2444  C   MET A 154       3.381   0.355 -19.545  1.00 86.81           C  
ATOM   2445  O   MET A 154       2.363   1.045 -19.435  1.00 86.81           O  
ATOM   2446  CB  MET A 154       3.405  -0.088 -22.016  1.00 86.81           C  
ATOM   2447  CG  MET A 154       4.051   0.171 -23.385  1.00 86.81           C  
ATOM   2448  SD  MET A 154       4.395   1.904 -23.809  1.00 86.81           S  
ATOM   2449  CE  MET A 154       2.765   2.666 -23.659  1.00 86.81           C  
ATOM   2450  H   MET A 154       5.559  -1.186 -20.793  1.00 86.81           H  
ATOM   2451  HA  MET A 154       4.345   1.548 -20.997  1.00 86.81           H  
ATOM   2452  HB2 MET A 154       3.291  -1.165 -21.885  1.00 86.81           H  
ATOM   2453  HB3 MET A 154       2.407   0.351 -22.019  1.00 86.81           H  
ATOM   2454  HG2 MET A 154       3.398  -0.243 -24.154  1.00 86.81           H  
ATOM   2455  HG3 MET A 154       4.992  -0.376 -23.435  1.00 86.81           H  
ATOM   2456  HE1 MET A 154       2.443   2.622 -22.619  1.00 86.81           H  
ATOM   2457  HE2 MET A 154       2.060   2.137 -24.300  1.00 86.81           H  
ATOM   2458  HE3 MET A 154       2.838   3.708 -23.973  1.00 86.81           H  
ATOM   2459  N   LYS A 155       3.742  -0.548 -18.623  1.00 92.09           N  
ATOM   2460  CA  LYS A 155       2.917  -0.946 -17.466  1.00 92.09           C  
ATOM   2461  C   LYS A 155       3.762  -1.399 -16.276  1.00 92.09           C  
ATOM   2462  O   LYS A 155       4.768  -2.073 -16.481  1.00 92.09           O  
ATOM   2463  CB  LYS A 155       2.005  -2.133 -17.822  1.00 92.09           C  
ATOM   2464  CG  LYS A 155       0.953  -1.888 -18.912  1.00 92.09           C  
ATOM   2465  CD  LYS A 155       0.192  -3.202 -19.125  1.00 92.09           C  
ATOM   2466  CE  LYS A 155      -1.018  -3.039 -20.044  1.00 92.09           C  
ATOM   2467  NZ  LYS A 155      -1.926  -4.204 -19.908  1.00 92.09           N1+
ATOM   2468  H   LYS A 155       4.633  -1.010 -18.741  1.00 92.09           H  
ATOM   2469  HA  LYS A 155       2.306  -0.101 -17.150  1.00 92.09           H  
ATOM   2470  HB2 LYS A 155       2.629  -2.975 -18.122  1.00 92.09           H  
ATOM   2471  HB3 LYS A 155       1.479  -2.430 -16.914  1.00 92.09           H  
ATOM   2472  HG2 LYS A 155       0.268  -1.106 -18.586  1.00 92.09           H  
ATOM   2473  HG3 LYS A 155       1.430  -1.596 -19.848  1.00 92.09           H  
ATOM   2474  HD2 LYS A 155       0.869  -3.948 -19.542  1.00 92.09           H  
ATOM   2475  HD3 LYS A 155      -0.147  -3.561 -18.153  1.00 92.09           H  
ATOM   2476  HE2 LYS A 155      -0.674  -2.923 -21.072  1.00 92.09           H  
ATOM   2477  HE3 LYS A 155      -1.558  -2.143 -19.739  1.00 92.09           H  
ATOM   2478  HZ1 LYS A 155      -1.440  -5.084 -20.004  1.00 92.09           H  
ATOM   2479  HZ2 LYS A 155      -2.722  -4.148 -20.526  1.00 92.09           H  
ATOM   2480  HZ3 LYS A 155      -2.312  -4.194 -18.974  1.00 92.09           H  
ATOM   2481  N   VAL A 156       3.272  -1.140 -15.065  1.00 94.09           N  
ATOM   2482  CA  VAL A 156       3.779  -1.684 -13.794  1.00 94.09           C  
ATOM   2483  C   VAL A 156       2.657  -2.448 -13.082  1.00 94.09           C  
ATOM   2484  O   VAL A 156       1.503  -2.010 -13.093  1.00 94.09           O  
ATOM   2485  CB  VAL A 156       4.346  -0.570 -12.887  1.00 94.09           C  
ATOM   2486  CG1 VAL A 156       5.019  -1.158 -11.642  1.00 94.09           C  
ATOM   2487  CG2 VAL A 156       5.386   0.297 -13.613  1.00 94.09           C  
ATOM   2488  H   VAL A 156       2.417  -0.606 -15.014  1.00 94.09           H  
ATOM   2489  HA  VAL A 156       4.587  -2.387 -14.000  1.00 94.09           H  
ATOM   2490  HB  VAL A 156       3.531   0.080 -12.568  1.00 94.09           H  
ATOM   2491 HG11 VAL A 156       5.782  -1.883 -11.927  1.00 94.09           H  
ATOM   2492 HG12 VAL A 156       5.498  -0.367 -11.065  1.00 94.09           H  
ATOM   2493 HG13 VAL A 156       4.287  -1.644 -10.996  1.00 94.09           H  
ATOM   2494 HG21 VAL A 156       4.932   0.813 -14.459  1.00 94.09           H  
ATOM   2495 HG22 VAL A 156       6.207  -0.325 -13.969  1.00 94.09           H  
ATOM   2496 HG23 VAL A 156       5.787   1.050 -12.934  1.00 94.09           H  
ATOM   2497  N   PHE A 157       2.996  -3.575 -12.458  1.00 94.09           N  
ATOM   2498  CA  PHE A 157       2.103  -4.432 -11.681  1.00 94.09           C  
ATOM   2499  C   PHE A 157       2.601  -4.506 -10.234  1.00 94.09           C  
ATOM   2500  O   PHE A 157       3.733  -4.913  -9.960  1.00 94.09           O  
ATOM   2501  CB  PHE A 157       2.018  -5.824 -12.316  1.00 94.09           C  
ATOM   2502  CG  PHE A 157       1.694  -5.827 -13.797  1.00 94.09           C  
ATOM   2503  CD1 PHE A 157       0.357  -5.812 -14.227  1.00 94.09           C  
ATOM   2504  CD2 PHE A 157       2.734  -5.834 -14.747  1.00 94.09           C  
ATOM   2505  CE1 PHE A 157       0.062  -5.821 -15.600  1.00 94.09           C  
ATOM   2506  CE2 PHE A 157       2.439  -5.816 -16.121  1.00 94.09           C  
ATOM   2507  CZ  PHE A 157       1.100  -5.820 -16.549  1.00 94.09           C  
ATOM   2508  H   PHE A 157       3.962  -3.867 -12.499  1.00 94.09           H  
ATOM   2509  HA  PHE A 157       1.101  -4.003 -11.683  1.00 94.09           H  
ATOM   2510  HB2 PHE A 157       1.265  -6.406 -11.784  1.00 94.09           H  
ATOM   2511  HB3 PHE A 157       2.973  -6.327 -12.169  1.00 94.09           H  
ATOM   2512  HD1 PHE A 157      -0.444  -5.803 -13.503  1.00 94.09           H  
ATOM   2513  HD2 PHE A 157       3.762  -5.858 -14.416  1.00 94.09           H  
ATOM   2514  HE1 PHE A 157      -0.969  -5.849 -15.920  1.00 94.09           H  
ATOM   2515  HE2 PHE A 157       3.244  -5.834 -16.840  1.00 94.09           H  
ATOM   2516  HZ  PHE A 157       0.871  -5.846 -17.604  1.00 94.09           H  
ATOM   2517  N   GLN A 158       1.749  -4.080  -9.305  1.00 93.00           N  
ATOM   2518  CA  GLN A 158       2.142  -3.716  -7.941  1.00 93.00           C  
ATOM   2519  C   GLN A 158       1.100  -4.159  -6.905  1.00 93.00           C  
ATOM   2520  O   GLN A 158      -0.088  -4.264  -7.217  1.00 93.00           O  
ATOM   2521  CB  GLN A 158       2.413  -2.198  -7.885  1.00 93.00           C  
ATOM   2522  CG  GLN A 158       1.188  -1.340  -8.263  1.00 93.00           C  
ATOM   2523  CD  GLN A 158       1.462   0.162  -8.307  1.00 93.00           C  
ATOM   2524  NE2 GLN A 158       0.467   0.947  -8.664  1.00 93.00           N  
ATOM   2525  OE1 GLN A 158       2.561   0.654  -8.107  1.00 93.00           O  
ATOM   2526  H   GLN A 158       0.815  -3.827  -9.594  1.00 93.00           H  
ATOM   2527  HA  GLN A 158       3.075  -4.223  -7.696  1.00 93.00           H  
ATOM   2528  HB2 GLN A 158       3.224  -1.970  -8.576  1.00 93.00           H  
ATOM   2529  HB3 GLN A 158       2.742  -1.931  -6.881  1.00 93.00           H  
ATOM   2530  HG2 GLN A 158       0.829  -1.629  -9.251  1.00 93.00           H  
ATOM   2531  HG3 GLN A 158       0.382  -1.522  -7.552  1.00 93.00           H  
ATOM   2532 HE21 GLN A 158       0.668   1.928  -8.798  1.00 93.00           H  
ATOM   2533 HE22 GLN A 158      -0.447   0.561  -8.855  1.00 93.00           H  
ATOM   2534  N   LEU A 159       1.558  -4.433  -5.678  1.00 91.06           N  
ATOM   2535  CA  LEU A 159       0.702  -4.811  -4.541  1.00 91.06           C  
ATOM   2536  C   LEU A 159       0.193  -3.590  -3.770  1.00 91.06           C  
ATOM   2537  O   LEU A 159      -0.992  -3.505  -3.459  1.00 91.06           O  
ATOM   2538  CB  LEU A 159       1.472  -5.746  -3.590  1.00 91.06           C  
ATOM   2539  CG  LEU A 159       1.918  -7.084  -4.201  1.00 91.06           C  
ATOM   2540  CD1 LEU A 159       2.610  -7.922  -3.126  1.00 91.06           C  
ATOM   2541  CD2 LEU A 159       0.743  -7.886  -4.762  1.00 91.06           C  
ATOM   2542  H   LEU A 159       2.543  -4.292  -5.504  1.00 91.06           H  
ATOM   2543  HA  LEU A 159      -0.185  -5.328  -4.908  1.00 91.06           H  
ATOM   2544  HB2 LEU A 159       0.832  -5.953  -2.732  1.00 91.06           H  
ATOM   2545  HB3 LEU A 159       2.351  -5.221  -3.217  1.00 91.06           H  
ATOM   2546  HG  LEU A 159       2.634  -6.898  -5.001  1.00 91.06           H  
ATOM   2547 HD11 LEU A 159       3.446  -7.353  -2.720  1.00 91.06           H  
ATOM   2548 HD12 LEU A 159       2.990  -8.848  -3.559  1.00 91.06           H  
ATOM   2549 HD13 LEU A 159       1.912  -8.145  -2.319  1.00 91.06           H  
ATOM   2550 HD21 LEU A 159      -0.037  -7.981  -4.006  1.00 91.06           H  
ATOM   2551 HD22 LEU A 159       0.335  -7.373  -5.633  1.00 91.06           H  
ATOM   2552 HD23 LEU A 159       1.086  -8.872  -5.074  1.00 91.06           H  
ATOM   2553  N   GLU A 160       1.089  -2.643  -3.509  1.00 86.45           N  
ATOM   2554  CA  GLU A 160       0.765  -1.314  -3.000  1.00 86.45           C  
ATOM   2555  C   GLU A 160       0.354  -0.443  -4.201  1.00 86.45           C  
ATOM   2556  O   GLU A 160       1.001  -0.485  -5.247  1.00 86.45           O  
ATOM   2557  CB  GLU A 160       1.975  -0.765  -2.235  1.00 86.45           C  
ATOM   2558  CG  GLU A 160       2.534  -1.688  -1.128  1.00 86.45           C  
ATOM   2559  CD  GLU A 160       1.509  -2.350  -0.177  1.00 86.45           C  
ATOM   2560  OE1 GLU A 160       1.624  -3.581   0.023  1.00 86.45           O  
ATOM   2561  OE2 GLU A 160       0.662  -1.662   0.442  1.00 86.45           O1-
ATOM   2562  H   GLU A 160       2.041  -2.784  -3.815  1.00 86.45           H  
ATOM   2563  HA  GLU A 160      -0.075  -1.372  -2.308  1.00 86.45           H  
ATOM   2564  HB2 GLU A 160       1.703   0.198  -1.806  1.00 86.45           H  
ATOM   2565  HB3 GLU A 160       2.780  -0.575  -2.945  1.00 86.45           H  
ATOM   2566  HG2 GLU A 160       3.246  -1.114  -0.534  1.00 86.45           H  
ATOM   2567  HG3 GLU A 160       3.110  -2.474  -1.616  1.00 86.45           H  
ATOM   2568  N   MET A 161      -0.779   0.256  -4.115  1.00 83.16           N  
ATOM   2569  CA  MET A 161      -1.567   0.663  -5.294  1.00 83.16           C  
ATOM   2570  C   MET A 161      -1.899   2.162  -5.359  1.00 83.16           C  
ATOM   2571  O   MET A 161      -2.553   2.585  -6.319  1.00 83.16           O  
ATOM   2572  CB  MET A 161      -2.835  -0.212  -5.396  1.00 83.16           C  
ATOM   2573  CG  MET A 161      -2.556  -1.620  -5.946  1.00 83.16           C  
ATOM   2574  SD  MET A 161      -3.908  -2.838  -5.789  1.00 83.16           S  
ATOM   2575  CE  MET A 161      -5.343  -1.929  -6.403  1.00 83.16           C  
ATOM   2576  H   MET A 161      -1.122   0.448  -3.185  1.00 83.16           H  
ATOM   2577  HA  MET A 161      -0.975   0.479  -6.191  1.00 83.16           H  
ATOM   2578  HB2 MET A 161      -3.299  -0.288  -4.413  1.00 83.16           H  
ATOM   2579  HB3 MET A 161      -3.543   0.260  -6.077  1.00 83.16           H  
ATOM   2580  HG2 MET A 161      -2.290  -1.529  -6.999  1.00 83.16           H  
ATOM   2581  HG3 MET A 161      -1.686  -2.029  -5.432  1.00 83.16           H  
ATOM   2582  HE1 MET A 161      -6.206  -2.595  -6.439  1.00 83.16           H  
ATOM   2583  HE2 MET A 161      -5.561  -1.095  -5.736  1.00 83.16           H  
ATOM   2584  HE3 MET A 161      -5.130  -1.558  -7.405  1.00 83.16           H  
ATOM   2585  N   GLY A 162      -1.479   2.972  -4.379  1.00 79.33           N  
ATOM   2586  CA  GLY A 162      -1.599   4.434  -4.419  1.00 79.33           C  
ATOM   2587  C   GLY A 162      -3.034   4.958  -4.535  1.00 79.33           C  
ATOM   2588  O   GLY A 162      -4.013   4.206  -4.483  1.00 79.33           O  
ATOM   2589  H   GLY A 162      -1.003   2.575  -3.582  1.00 79.33           H  
ATOM   2590  HA2 GLY A 162      -1.155   4.859  -3.519  1.00 79.33           H  
ATOM   2591  HA3 GLY A 162      -1.028   4.802  -5.272  1.00 79.33           H  
ATOM   2592  N   LEU A 163      -3.191   6.273  -4.747  1.00 79.63           N  
ATOM   2593  CA  LEU A 163      -4.514   6.885  -4.962  1.00 79.63           C  
ATOM   2594  C   LEU A 163      -5.234   6.325  -6.201  1.00 79.63           C  
ATOM   2595  O   LEU A 163      -6.459   6.320  -6.244  1.00 79.63           O  
ATOM   2596  CB  LEU A 163      -4.422   8.422  -5.079  1.00 79.63           C  
ATOM   2597  CG  LEU A 163      -4.389   9.167  -3.730  1.00 79.63           C  
ATOM   2598  CD1 LEU A 163      -2.968   9.277  -3.174  1.00 79.63           C  
ATOM   2599  CD2 LEU A 163      -4.939  10.585  -3.894  1.00 79.63           C  
ATOM   2600  H   LEU A 163      -2.373   6.865  -4.728  1.00 79.63           H  
ATOM   2601  HA  LEU A 163      -5.150   6.644  -4.109  1.00 79.63           H  
ATOM   2602  HB2 LEU A 163      -5.316   8.757  -5.604  1.00 79.63           H  
ATOM   2603  HB3 LEU A 163      -3.568   8.709  -5.693  1.00 79.63           H  
ATOM   2604  HG  LEU A 163      -5.018   8.647  -3.008  1.00 79.63           H  
ATOM   2605 HD11 LEU A 163      -2.985   9.832  -2.236  1.00 79.63           H  
ATOM   2606 HD12 LEU A 163      -2.573   8.283  -2.966  1.00 79.63           H  
ATOM   2607 HD13 LEU A 163      -2.319   9.792  -3.882  1.00 79.63           H  
ATOM   2608 HD21 LEU A 163      -4.924  11.093  -2.929  1.00 79.63           H  
ATOM   2609 HD22 LEU A 163      -5.971  10.540  -4.243  1.00 79.63           H  
ATOM   2610 HD23 LEU A 163      -4.335  11.142  -4.610  1.00 79.63           H  
ATOM   2611  N   THR A 164      -4.524   5.824  -7.215  1.00 81.75           N  
ATOM   2612  CA  THR A 164      -5.187   5.234  -8.391  1.00 81.75           C  
ATOM   2613  C   THR A 164      -5.994   3.987  -8.012  1.00 81.75           C  
ATOM   2614  O   THR A 164      -7.030   3.727  -8.628  1.00 81.75           O  
ATOM   2615  CB  THR A 164      -4.183   4.895  -9.505  1.00 81.75           C  
ATOM   2616  CG2 THR A 164      -3.399   6.117  -9.982  1.00 81.75           C  
ATOM   2617  OG1 THR A 164      -3.270   3.938  -9.034  1.00 81.75           O  
ATOM   2618  H   THR A 164      -3.522   5.733  -7.129  1.00 81.75           H  
ATOM   2619  HA  THR A 164      -5.896   5.959  -8.790  1.00 81.75           H  
ATOM   2620  HB  THR A 164      -4.726   4.480 -10.355  1.00 81.75           H  
ATOM   2621  HG1 THR A 164      -2.445   3.987  -9.521  1.00 81.75           H  
ATOM   2622 HG21 THR A 164      -4.090   6.894 -10.308  1.00 81.75           H  
ATOM   2623 HG22 THR A 164      -2.768   6.502  -9.182  1.00 81.75           H  
ATOM   2624 HG23 THR A 164      -2.765   5.833 -10.822  1.00 81.75           H  
ATOM   2625  N   ARG A 165      -5.561   3.235  -6.984  1.00 83.95           N  
ATOM   2626  CA  ARG A 165      -6.107   1.919  -6.610  1.00 83.95           C  
ATOM   2627  C   ARG A 165      -6.149   0.976  -7.819  1.00 83.95           C  
ATOM   2628  O   ARG A 165      -7.115   0.237  -8.010  1.00 83.95           O  
ATOM   2629  CB  ARG A 165      -7.460   2.058  -5.882  1.00 83.95           C  
ATOM   2630  CG  ARG A 165      -7.417   2.872  -4.578  1.00 83.95           C  
ATOM   2631  CD  ARG A 165      -6.600   2.194  -3.465  1.00 83.95           C  
ATOM   2632  NE  ARG A 165      -6.916   2.782  -2.147  1.00 83.95           N  
ATOM   2633  CZ  ARG A 165      -6.371   3.862  -1.615  1.00 83.95           C  
ATOM   2634  NH1 ARG A 165      -5.334   4.456  -2.102  1.00 83.95           N1+
ATOM   2635  NH2 ARG A 165      -6.884   4.431  -0.569  1.00 83.95           N  
ATOM   2636  H   ARG A 165      -4.702   3.523  -6.537  1.00 83.95           H  
ATOM   2637  HA  ARG A 165      -5.398   1.469  -5.916  1.00 83.95           H  
ATOM   2638  HB2 ARG A 165      -8.177   2.528  -6.555  1.00 83.95           H  
ATOM   2639  HB3 ARG A 165      -7.838   1.063  -5.645  1.00 83.95           H  
ATOM   2640  HG2 ARG A 165      -8.443   2.988  -4.230  1.00 83.95           H  
ATOM   2641  HG3 ARG A 165      -7.015   3.867  -4.768  1.00 83.95           H  
ATOM   2642  HD2 ARG A 165      -6.846   1.132  -3.438  1.00 83.95           H  
ATOM   2643  HD3 ARG A 165      -5.535   2.283  -3.682  1.00 83.95           H  
ATOM   2644  HE  ARG A 165      -7.654   2.349  -1.610  1.00 83.95           H  
ATOM   2645 HH11 ARG A 165      -4.838   4.097  -2.905  1.00 83.95           H  
ATOM   2646 HH12 ARG A 165      -5.039   5.311  -1.651  1.00 83.95           H  
ATOM   2647 HH21 ARG A 165      -6.495   5.335  -0.342  1.00 83.95           H  
ATOM   2648 HH22 ARG A 165      -7.691   4.076  -0.077  1.00 83.95           H  
ATOM   2649  N   HIS A 166      -5.105   1.018  -8.648  1.00 87.24           N  
ATOM   2650  CA  HIS A 166      -4.986   0.231  -9.874  1.00 87.24           C  
ATOM   2651  C   HIS A 166      -3.916  -0.874  -9.727  1.00 87.24           C  
ATOM   2652  O   HIS A 166      -2.763  -0.554  -9.447  1.00 87.24           O  
ATOM   2653  CB  HIS A 166      -4.725   1.175 -11.059  1.00 87.24           C  
ATOM   2654  CG  HIS A 166      -5.973   1.441 -11.863  1.00 87.24           C  
ATOM   2655  CD2 HIS A 166      -6.902   2.427 -11.665  1.00 87.24           C  
ATOM   2656  ND1 HIS A 166      -6.401   0.691 -12.932  1.00 87.24           N  
ATOM   2657  CE1 HIS A 166      -7.565   1.208 -13.359  1.00 87.24           C  
ATOM   2658  NE2 HIS A 166      -7.921   2.265 -12.613  1.00 87.24           N  
ATOM   2659  H   HIS A 166      -4.340   1.633  -8.412  1.00 87.24           H  
ATOM   2660  HA  HIS A 166      -5.950  -0.240 -10.067  1.00 87.24           H  
ATOM   2661  HB2 HIS A 166      -3.982   0.724 -11.716  1.00 87.24           H  
ATOM   2662  HB3 HIS A 166      -4.302   2.118 -10.713  1.00 87.24           H  
ATOM   2663  HD1 HIS A 166      -5.858  -0.033 -13.381  1.00 87.24           H  
ATOM   2664  HD2 HIS A 166      -6.856   3.199 -10.910  1.00 87.24           H  
ATOM   2665  HE1 HIS A 166      -8.121   0.850 -14.213  1.00 87.24           H  
ATOM   2666  N   PRO A 167      -4.272  -2.167  -9.912  1.00 88.61           N  
ATOM   2667  CA  PRO A 167      -3.334  -3.293  -9.764  1.00 88.61           C  
ATOM   2668  C   PRO A 167      -2.367  -3.435 -10.954  1.00 88.61           C  
ATOM   2669  O   PRO A 167      -1.323  -4.073 -10.835  1.00 88.61           O  
ATOM   2670  CB  PRO A 167      -4.232  -4.527  -9.619  1.00 88.61           C  
ATOM   2671  CG  PRO A 167      -5.472  -4.166 -10.430  1.00 88.61           C  
ATOM   2672  CD  PRO A 167      -5.613  -2.665 -10.203  1.00 88.61           C  
ATOM   2673  HA  PRO A 167      -2.738  -3.171  -8.859  1.00 88.61           H  
ATOM   2674  HB2 PRO A 167      -4.502  -4.658  -8.571  1.00 88.61           H  
ATOM   2675  HB3 PRO A 167      -3.763  -5.430 -10.008  1.00 88.61           H  
ATOM   2676  HG2 PRO A 167      -6.355  -4.709 -10.093  1.00 88.61           H  
ATOM   2677  HG3 PRO A 167      -5.279  -4.358 -11.485  1.00 88.61           H  
ATOM   2678  HD2 PRO A 167      -6.025  -2.194 -11.096  1.00 88.61           H  
ATOM   2679  HD3 PRO A 167      -6.260  -2.484  -9.345  1.00 88.61           H  
ATOM   2680  N   GLU A 168      -2.737  -2.831 -12.086  1.00 90.62           N  
ATOM   2681  CA  GLU A 168      -1.919  -2.534 -13.260  1.00 90.62           C  
ATOM   2682  C   GLU A 168      -2.019  -1.021 -13.490  1.00 90.62           C  
ATOM   2683  O   GLU A 168      -3.129  -0.506 -13.668  1.00 90.62           O  
ATOM   2684  CB  GLU A 168      -2.481  -3.301 -14.475  1.00 90.62           C  
ATOM   2685  CG  GLU A 168      -1.851  -2.906 -15.820  1.00 90.62           C  
ATOM   2686  CD  GLU A 168      -2.617  -3.480 -17.023  1.00 90.62           C  
ATOM   2687  OE1 GLU A 168      -3.087  -2.691 -17.876  1.00 90.62           O  
ATOM   2688  OE2 GLU A 168      -2.619  -4.711 -17.268  1.00 90.62           O1-
ATOM   2689  H   GLU A 168      -3.621  -2.343 -12.064  1.00 90.62           H  
ATOM   2690  HA  GLU A 168      -0.879  -2.817 -13.094  1.00 90.62           H  
ATOM   2691  HB2 GLU A 168      -2.336  -4.369 -14.316  1.00 90.62           H  
ATOM   2692  HB3 GLU A 168      -3.552  -3.107 -14.537  1.00 90.62           H  
ATOM   2693  HG2 GLU A 168      -0.813  -3.238 -15.842  1.00 90.62           H  
ATOM   2694  HG3 GLU A 168      -1.840  -1.820 -15.919  1.00 90.62           H  
ATOM   2695  N   GLU A 169      -0.890  -0.313 -13.521  1.00 88.86           N  
ATOM   2696  CA  GLU A 169      -0.839   1.114 -13.857  1.00 88.86           C  
ATOM   2697  C   GLU A 169       0.120   1.405 -15.016  1.00 88.86           C  
ATOM   2698  O   GLU A 169       1.073   0.670 -15.267  1.00 88.86           O  
ATOM   2699  CB  GLU A 169      -0.529   1.982 -12.620  1.00 88.86           C  
ATOM   2700  CG  GLU A 169       0.922   1.890 -12.110  1.00 88.86           C  
ATOM   2701  CD  GLU A 169       1.239   2.884 -10.980  1.00 88.86           C  
ATOM   2702  OE1 GLU A 169       2.446   3.013 -10.657  1.00 88.86           O  
ATOM   2703  OE2 GLU A 169       0.297   3.506 -10.432  1.00 88.86           O1-
ATOM   2704  H   GLU A 169      -0.013  -0.789 -13.364  1.00 88.86           H  
ATOM   2705  HA  GLU A 169      -1.829   1.417 -14.197  1.00 88.86           H  
ATOM   2706  HB2 GLU A 169      -0.733   3.019 -12.889  1.00 88.86           H  
ATOM   2707  HB3 GLU A 169      -1.213   1.705 -11.818  1.00 88.86           H  
ATOM   2708  HG2 GLU A 169       1.603   2.093 -12.937  1.00 88.86           H  
ATOM   2709  HG3 GLU A 169       1.110   0.874 -11.761  1.00 88.86           H  
ATOM   2710  N   LYS A 170      -0.097   2.533 -15.700  1.00 86.89           N  
ATOM   2711  CA  LYS A 170       0.984   3.215 -16.424  1.00 86.89           C  
ATOM   2712  C   LYS A 170       1.702   4.124 -15.420  1.00 86.89           C  
ATOM   2713  O   LYS A 170       0.992   4.782 -14.661  1.00 86.89           O  
ATOM   2714  CB  LYS A 170       0.434   4.039 -17.596  1.00 86.89           C  
ATOM   2715  CG  LYS A 170      -0.292   3.166 -18.626  1.00 86.89           C  
ATOM   2716  CD  LYS A 170      -0.538   3.943 -19.922  1.00 86.89           C  
ATOM   2717  CE  LYS A 170      -1.043   2.977 -20.994  1.00 86.89           C  
ATOM   2718  NZ  LYS A 170      -1.168   3.655 -22.306  1.00 86.89           N1+
ATOM   2719  H   LYS A 170      -0.862   3.110 -15.381  1.00 86.89           H  
ATOM   2720  HA  LYS A 170       1.689   2.477 -16.806  1.00 86.89           H  
ATOM   2721  HB2 LYS A 170      -0.249   4.802 -17.223  1.00 86.89           H  
ATOM   2722  HB3 LYS A 170       1.277   4.537 -18.077  1.00 86.89           H  
ATOM   2723  HG2 LYS A 170      -1.244   2.824 -18.218  1.00 86.89           H  
ATOM   2724  HG3 LYS A 170       0.321   2.292 -18.846  1.00 86.89           H  
ATOM   2725  HD2 LYS A 170       0.401   4.388 -20.251  1.00 86.89           H  
ATOM   2726  HD3 LYS A 170      -1.270   4.730 -19.739  1.00 86.89           H  
ATOM   2727  HE2 LYS A 170      -2.000   2.564 -20.674  1.00 86.89           H  
ATOM   2728  HE3 LYS A 170      -0.332   2.154 -21.064  1.00 86.89           H  
ATOM   2729  HZ1 LYS A 170      -0.262   3.993 -22.598  1.00 86.89           H  
ATOM   2730  HZ2 LYS A 170      -1.506   3.010 -23.006  1.00 86.89           H  
ATOM   2731  HZ3 LYS A 170      -1.798   4.442 -22.239  1.00 86.89           H  
ATOM   2732  N   PRO A 171       3.041   4.237 -15.416  1.00 82.56           N  
ATOM   2733  CA  PRO A 171       3.744   5.109 -14.474  1.00 82.56           C  
ATOM   2734  C   PRO A 171       3.436   6.592 -14.763  1.00 82.56           C  
ATOM   2735  O   PRO A 171       4.020   7.214 -15.655  1.00 82.56           O  
ATOM   2736  CB  PRO A 171       5.226   4.731 -14.605  1.00 82.56           C  
ATOM   2737  CG  PRO A 171       5.341   4.188 -16.030  1.00 82.56           C  
ATOM   2738  CD  PRO A 171       3.987   3.514 -16.257  1.00 82.56           C  
ATOM   2739  HA  PRO A 171       3.424   4.880 -13.457  1.00 82.56           H  
ATOM   2740  HB2 PRO A 171       5.890   5.579 -14.435  1.00 82.56           H  
ATOM   2741  HB3 PRO A 171       5.457   3.933 -13.900  1.00 82.56           H  
ATOM   2742  HG2 PRO A 171       6.166   3.481 -16.127  1.00 82.56           H  
ATOM   2743  HG3 PRO A 171       5.463   5.015 -16.730  1.00 82.56           H  
ATOM   2744  HD2 PRO A 171       4.035   2.474 -15.936  1.00 82.56           H  
ATOM   2745  HD3 PRO A 171       3.714   3.569 -17.311  1.00 82.56           H  
ATOM   2746  N   VAL A 172       2.466   7.159 -14.029  1.00 77.35           N  
ATOM   2747  CA  VAL A 172       2.028   8.566 -14.159  1.00 77.35           C  
ATOM   2748  C   VAL A 172       2.988   9.511 -13.433  1.00 77.35           C  
ATOM   2749  O   VAL A 172       3.364  10.549 -13.988  1.00 77.35           O  
ATOM   2750  CB  VAL A 172       0.587   8.775 -13.637  1.00 77.35           C  
ATOM   2751  CG1 VAL A 172       0.115  10.224 -13.833  1.00 77.35           C  
ATOM   2752  CG2 VAL A 172      -0.427   7.877 -14.356  1.00 77.35           C  
ATOM   2753  H   VAL A 172       1.941   6.542 -13.425  1.00 77.35           H  
ATOM   2754  HA  VAL A 172       2.044   8.836 -15.215  1.00 77.35           H  
ATOM   2755  HB  VAL A 172       0.556   8.544 -12.573  1.00 77.35           H  
ATOM   2756 HG11 VAL A 172       0.732  10.906 -13.248  1.00 77.35           H  
ATOM   2757 HG12 VAL A 172       0.171  10.499 -14.886  1.00 77.35           H  
ATOM   2758 HG13 VAL A 172      -0.912  10.329 -13.485  1.00 77.35           H  
ATOM   2759 HG21 VAL A 172      -0.339   7.993 -15.436  1.00 77.35           H  
ATOM   2760 HG22 VAL A 172      -0.253   6.836 -14.084  1.00 77.35           H  
ATOM   2761 HG23 VAL A 172      -1.440   8.129 -14.042  1.00 77.35           H  
ATOM   2762  N   ARG A 173       3.414   9.135 -12.220  1.00 84.77           N  
ATOM   2763  CA  ARG A 173       4.436   9.839 -11.428  1.00 84.77           C  
ATOM   2764  C   ARG A 173       5.724  10.046 -12.232  1.00 84.77           C  
ATOM   2765  O   ARG A 173       6.069   9.218 -13.071  1.00 84.77           O  
ATOM   2766  CB  ARG A 173       4.720   9.047 -10.138  1.00 84.77           C  
ATOM   2767  CG  ARG A 173       3.838   9.518  -8.972  1.00 84.77           C  
ATOM   2768  CD  ARG A 173       3.985   8.657  -7.710  1.00 84.77           C  
ATOM   2769  NE  ARG A 173       5.355   8.639  -7.149  1.00 84.77           N  
ATOM   2770  CZ  ARG A 173       5.683   8.278  -5.919  1.00 84.77           C  
ATOM   2771  NH1 ARG A 173       4.786   8.008  -5.010  1.00 84.77           N1+
ATOM   2772  NH2 ARG A 173       6.925   8.182  -5.557  1.00 84.77           N  
ATOM   2773  H   ARG A 173       3.086   8.247 -11.870  1.00 84.77           H  
ATOM   2774  HA  ARG A 173       4.062  10.829 -11.164  1.00 84.77           H  
ATOM   2775  HB2 ARG A 173       4.577   7.981 -10.311  1.00 84.77           H  
ATOM   2776  HB3 ARG A 173       5.763   9.197  -9.861  1.00 84.77           H  
ATOM   2777  HG2 ARG A 173       4.091  10.549  -8.724  1.00 84.77           H  
ATOM   2778  HG3 ARG A 173       2.795   9.484  -9.284  1.00 84.77           H  
ATOM   2779  HD2 ARG A 173       3.682   7.637  -7.944  1.00 84.77           H  
ATOM   2780  HD3 ARG A 173       3.294   9.055  -6.967  1.00 84.77           H  
ATOM   2781  HE  ARG A 173       6.133   8.909  -7.734  1.00 84.77           H  
ATOM   2782 HH11 ARG A 173       3.810   8.149  -5.231  1.00 84.77           H  
ATOM   2783 HH12 ARG A 173       5.081   7.719  -4.088  1.00 84.77           H  
ATOM   2784 HH21 ARG A 173       7.658   8.402  -6.217  1.00 84.77           H  
ATOM   2785 HH22 ARG A 173       7.220   8.034  -4.603  1.00 84.77           H  
ATOM   2786  N   LYS A 174       6.406  11.174 -11.998  1.00 86.66           N  
ATOM   2787  CA  LYS A 174       7.661  11.509 -12.689  1.00 86.66           C  
ATOM   2788  C   LYS A 174       8.803  10.629 -12.191  1.00 86.66           C  
ATOM   2789  O   LYS A 174       9.366   9.902 -12.991  1.00 86.66           O  
ATOM   2790  CB  LYS A 174       7.966  13.016 -12.591  1.00 86.66           C  
ATOM   2791  CG  LYS A 174       9.249  13.376 -13.360  1.00 86.66           C  
ATOM   2792  CD  LYS A 174       9.623  14.861 -13.225  1.00 86.66           C  
ATOM   2793  CE  LYS A 174      10.958  15.197 -13.914  1.00 86.66           C  
ATOM   2794  NZ  LYS A 174      12.109  14.456 -13.333  1.00 86.66           N1+
ATOM   2795  H   LYS A 174       6.094  11.769 -11.243  1.00 86.66           H  
ATOM   2796  HA  LYS A 174       7.570  11.247 -13.743  1.00 86.66           H  
ATOM   2797  HB2 LYS A 174       8.087  13.292 -11.543  1.00 86.66           H  
ATOM   2798  HB3 LYS A 174       7.131  13.581 -13.006  1.00 86.66           H  
ATOM   2799  HG2 LYS A 174       9.123  13.129 -14.415  1.00 86.66           H  
ATOM   2800  HG3 LYS A 174      10.069  12.781 -12.958  1.00 86.66           H  
ATOM   2801  HD2 LYS A 174       9.695  15.118 -12.169  1.00 86.66           H  
ATOM   2802  HD3 LYS A 174       8.835  15.467 -13.672  1.00 86.66           H  
ATOM   2803  HE2 LYS A 174      11.134  16.270 -13.830  1.00 86.66           H  
ATOM   2804  HE3 LYS A 174      10.880  14.941 -14.970  1.00 86.66           H  
ATOM   2805  HZ1 LYS A 174      12.992  14.714 -13.750  1.00 86.66           H  
ATOM   2806  HZ2 LYS A 174      12.170  14.493 -12.325  1.00 86.66           H  
ATOM   2807  HZ3 LYS A 174      12.028  13.481 -13.585  1.00 86.66           H  
ATOM   2808  N   ASP A 175       9.060  10.625 -10.887  1.00 89.45           N  
ATOM   2809  CA  ASP A 175      10.149   9.861 -10.268  1.00 89.45           C  
ATOM   2810  C   ASP A 175      10.145   8.375 -10.674  1.00 89.45           C  
ATOM   2811  O   ASP A 175      11.155   7.863 -11.139  1.00 89.45           O  
ATOM   2812  CB  ASP A 175      10.080  10.043  -8.742  1.00 89.45           C  
ATOM   2813  CG  ASP A 175       8.896   9.351  -8.061  1.00 89.45           C  
ATOM   2814  OD1 ASP A 175       7.741   9.443  -8.546  1.00 89.45           O  
ATOM   2815  OD2 ASP A 175       9.122   8.683  -7.033  1.00 89.45           O1-
ATOM   2816  H   ASP A 175       8.482  11.173 -10.264  1.00 89.45           H  
ATOM   2817  HA  ASP A 175      11.097  10.277 -10.607  1.00 89.45           H  
ATOM   2818  HB2 ASP A 175      10.055  11.107  -8.506  1.00 89.45           H  
ATOM   2819  HB3 ASP A 175      10.996   9.629  -8.319  1.00 89.45           H  
ATOM   2820  N   LYS A 176       8.981   7.713 -10.611  1.00 90.97           N  
ATOM   2821  CA  LYS A 176       8.807   6.301 -10.998  1.00 90.97           C  
ATOM   2822  C   LYS A 176       8.965   6.040 -12.504  1.00 90.97           C  
ATOM   2823  O   LYS A 176       9.300   4.933 -12.901  1.00 90.97           O  
ATOM   2824  CB  LYS A 176       7.437   5.821 -10.483  1.00 90.97           C  
ATOM   2825  CG  LYS A 176       7.253   4.298 -10.608  1.00 90.97           C  
ATOM   2826  CD  LYS A 176       5.927   3.825  -9.993  1.00 90.97           C  
ATOM   2827  CE  LYS A 176       5.891   2.294  -9.997  1.00 90.97           C  
ATOM   2828  NZ  LYS A 176       4.634   1.747  -9.436  1.00 90.97           N1+
ATOM   2829  H   LYS A 176       8.221   8.192 -10.148  1.00 90.97           H  
ATOM   2830  HA  LYS A 176       9.589   5.714 -10.516  1.00 90.97           H  
ATOM   2831  HB2 LYS A 176       7.352   6.090  -9.431  1.00 90.97           H  
ATOM   2832  HB3 LYS A 176       6.645   6.327 -11.035  1.00 90.97           H  
ATOM   2833  HG2 LYS A 176       7.263   4.006 -11.658  1.00 90.97           H  
ATOM   2834  HG3 LYS A 176       8.081   3.804 -10.100  1.00 90.97           H  
ATOM   2835  HD2 LYS A 176       5.854   4.181  -8.965  1.00 90.97           H  
ATOM   2836  HD3 LYS A 176       5.091   4.216 -10.573  1.00 90.97           H  
ATOM   2837  HE2 LYS A 176       6.025   1.938 -11.019  1.00 90.97           H  
ATOM   2838  HE3 LYS A 176       6.736   1.931  -9.413  1.00 90.97           H  
ATOM   2839  HZ1 LYS A 176       4.648   0.738  -9.380  1.00 90.97           H  
ATOM   2840  HZ2 LYS A 176       4.468   2.016  -8.477  1.00 90.97           H  
ATOM   2841  HZ3 LYS A 176       3.815   2.047  -9.944  1.00 90.97           H  
ATOM   2842  N   ARG A 177       8.682   7.018 -13.368  1.00 89.92           N  
ATOM   2843  CA  ARG A 177       8.876   6.862 -14.821  1.00 89.92           C  
ATOM   2844  C   ARG A 177      10.334   7.080 -15.198  1.00 89.92           C  
ATOM   2845  O   ARG A 177      10.868   6.311 -15.986  1.00 89.92           O  
ATOM   2846  CB  ARG A 177       7.948   7.819 -15.567  1.00 89.92           C  
ATOM   2847  CG  ARG A 177       8.185   7.798 -17.089  1.00 89.92           C  
ATOM   2848  CD  ARG A 177       7.141   8.635 -17.833  1.00 89.92           C  
ATOM   2849  NE  ARG A 177       7.070   9.997 -17.275  1.00 89.92           N  
ATOM   2850  CZ  ARG A 177       6.142  10.461 -16.457  1.00 89.92           C  
ATOM   2851  NH1 ARG A 177       5.070   9.800 -16.126  1.00 89.92           N1+
ATOM   2852  NH2 ARG A 177       6.285  11.634 -15.918  1.00 89.92           N  
ATOM   2853  H   ARG A 177       8.513   7.942 -12.996  1.00 89.92           H  
ATOM   2854  HA  ARG A 177       8.648   5.838 -15.116  1.00 89.92           H  
ATOM   2855  HB2 ARG A 177       6.916   7.542 -15.356  1.00 89.92           H  
ATOM   2856  HB3 ARG A 177       8.126   8.825 -15.188  1.00 89.92           H  
ATOM   2857  HG2 ARG A 177       9.172   8.202 -17.312  1.00 89.92           H  
ATOM   2858  HG3 ARG A 177       8.139   6.772 -17.453  1.00 89.92           H  
ATOM   2859  HD2 ARG A 177       6.176   8.133 -17.772  1.00 89.92           H  
ATOM   2860  HD3 ARG A 177       7.429   8.688 -18.883  1.00 89.92           H  
ATOM   2861  HE  ARG A 177       7.924  10.532 -17.344  1.00 89.92           H  
ATOM   2862 HH11 ARG A 177       4.493  10.147 -15.373  1.00 89.92           H  
ATOM   2863 HH12 ARG A 177       5.013   8.811 -16.321  1.00 89.92           H  
ATOM   2864 HH21 ARG A 177       5.608  11.936 -15.232  1.00 89.92           H  
ATOM   2865 HH22 ARG A 177       7.175  12.098 -16.030  1.00 89.92           H  
ATOM   2866  N   ASP A 178      10.942   8.110 -14.631  1.00 90.69           N  
ATOM   2867  CA  ASP A 178      12.320   8.486 -14.911  1.00 90.69           C  
ATOM   2868  C   ASP A 178      13.278   7.405 -14.356  1.00 90.69           C  
ATOM   2869  O   ASP A 178      14.175   6.980 -15.076  1.00 90.69           O  
ATOM   2870  CB  ASP A 178      12.561   9.905 -14.361  1.00 90.69           C  
ATOM   2871  CG  ASP A 178      11.679  11.029 -14.966  1.00 90.69           C  
ATOM   2872  OD1 ASP A 178      10.665  10.798 -15.674  1.00 90.69           O  
ATOM   2873  OD2 ASP A 178      11.980  12.208 -14.664  1.00 90.69           O1-
ATOM   2874  H   ASP A 178      10.406   8.727 -14.038  1.00 90.69           H  
ATOM   2875  HA  ASP A 178      12.467   8.517 -15.990  1.00 90.69           H  
ATOM   2876  HB2 ASP A 178      13.605  10.161 -14.540  1.00 90.69           H  
ATOM   2877  HB3 ASP A 178      12.407   9.892 -13.282  1.00 90.69           H  
ATOM   2878  N   GLU A 179      12.987   6.841 -13.168  1.00 94.51           N  
ATOM   2879  CA  GLU A 179      13.615   5.619 -12.626  1.00 94.51           C  
ATOM   2880  C   GLU A 179      13.634   4.467 -13.643  1.00 94.51           C  
ATOM   2881  O   GLU A 179      14.687   3.895 -13.916  1.00 94.51           O  
ATOM   2882  CB  GLU A 179      12.856   5.180 -11.342  1.00 94.51           C  
ATOM   2883  CG  GLU A 179      13.216   3.774 -10.814  1.00 94.51           C  
ATOM   2884  CD  GLU A 179      12.400   3.331  -9.583  1.00 94.51           C  
ATOM   2885  OE1 GLU A 179      13.048   2.904  -8.599  1.00 94.51           O  
ATOM   2886  OE2 GLU A 179      11.140   3.371  -9.610  1.00 94.51           O1-
ATOM   2887  H   GLU A 179      12.264   7.269 -12.608  1.00 94.51           H  
ATOM   2888  HA  GLU A 179      14.654   5.834 -12.376  1.00 94.51           H  
ATOM   2889  HB2 GLU A 179      11.788   5.190 -11.556  1.00 94.51           H  
ATOM   2890  HB3 GLU A 179      13.051   5.908 -10.555  1.00 94.51           H  
ATOM   2891  HG2 GLU A 179      14.280   3.762 -10.576  1.00 94.51           H  
ATOM   2892  HG3 GLU A 179      13.045   3.031 -11.594  1.00 94.51           H  
ATOM   2893  N   LEU A 180      12.472   4.100 -14.194  1.00 94.38           N  
ATOM   2894  CA  LEU A 180      12.355   2.911 -15.043  1.00 94.38           C  
ATOM   2895  C   LEU A 180      12.941   3.112 -16.446  1.00 94.38           C  
ATOM   2896  O   LEU A 180      13.353   2.132 -17.061  1.00 94.38           O  
ATOM   2897  CB  LEU A 180      10.890   2.441 -15.087  1.00 94.38           C  
ATOM   2898  CG  LEU A 180      10.336   1.969 -13.727  1.00 94.38           C  
ATOM   2899  CD1 LEU A 180       8.845   1.642 -13.865  1.00 94.38           C  
ATOM   2900  CD2 LEU A 180      11.042   0.732 -13.177  1.00 94.38           C  
ATOM   2901  H   LEU A 180      11.637   4.610 -13.944  1.00 94.38           H  
ATOM   2902  HA  LEU A 180      12.959   2.118 -14.601  1.00 94.38           H  
ATOM   2903  HB2 LEU A 180      10.276   3.263 -15.457  1.00 94.38           H  
ATOM   2904  HB3 LEU A 180      10.812   1.616 -15.795  1.00 94.38           H  
ATOM   2905  HG  LEU A 180      10.453   2.762 -12.988  1.00 94.38           H  
ATOM   2906 HD11 LEU A 180       8.312   2.534 -14.193  1.00 94.38           H  
ATOM   2907 HD12 LEU A 180       8.457   1.331 -12.895  1.00 94.38           H  
ATOM   2908 HD13 LEU A 180       8.708   0.839 -14.590  1.00 94.38           H  
ATOM   2909 HD21 LEU A 180      10.641   0.505 -12.189  1.00 94.38           H  
ATOM   2910 HD22 LEU A 180      10.903  -0.119 -13.843  1.00 94.38           H  
ATOM   2911 HD23 LEU A 180      12.108   0.926 -13.052  1.00 94.38           H  
ATOM   2912  N   VAL A 181      13.016   4.352 -16.942  1.00 92.01           N  
ATOM   2913  CA  VAL A 181      13.736   4.672 -18.186  1.00 92.01           C  
ATOM   2914  C   VAL A 181      15.244   4.540 -17.972  1.00 92.01           C  
ATOM   2915  O   VAL A 181      15.877   3.771 -18.687  1.00 92.01           O  
ATOM   2916  CB  VAL A 181      13.342   6.062 -18.724  1.00 92.01           C  
ATOM   2917  CG1 VAL A 181      14.218   6.523 -19.895  1.00 92.01           C  
ATOM   2918  CG2 VAL A 181      11.890   6.041 -19.231  1.00 92.01           C  
ATOM   2919  H   VAL A 181      12.667   5.114 -16.378  1.00 92.01           H  
ATOM   2920  HA  VAL A 181      13.472   3.937 -18.946  1.00 92.01           H  
ATOM   2921  HB  VAL A 181      13.422   6.795 -17.921  1.00 92.01           H  
ATOM   2922 HG11 VAL A 181      14.219   5.777 -20.690  1.00 92.01           H  
ATOM   2923 HG12 VAL A 181      13.857   7.472 -20.292  1.00 92.01           H  
ATOM   2924 HG13 VAL A 181      15.246   6.674 -19.566  1.00 92.01           H  
ATOM   2925 HG21 VAL A 181      11.808   5.358 -20.076  1.00 92.01           H  
ATOM   2926 HG22 VAL A 181      11.220   5.708 -18.439  1.00 92.01           H  
ATOM   2927 HG23 VAL A 181      11.600   7.044 -19.543  1.00 92.01           H  
ATOM   2928  N   GLU A 182      15.798   5.190 -16.943  1.00 94.24           N  
ATOM   2929  CA  GLU A 182      17.232   5.139 -16.609  1.00 94.24           C  
ATOM   2930  C   GLU A 182      17.725   3.693 -16.404  1.00 94.24           C  
ATOM   2931  O   GLU A 182      18.792   3.307 -16.876  1.00 94.24           O  
ATOM   2932  CB  GLU A 182      17.430   5.960 -15.322  1.00 94.24           C  
ATOM   2933  CG  GLU A 182      18.892   6.235 -14.934  1.00 94.24           C  
ATOM   2934  CD  GLU A 182      19.010   6.606 -13.447  1.00 94.24           C  
ATOM   2935  OE1 GLU A 182      19.978   6.157 -12.784  1.00 94.24           O  
ATOM   2936  OE2 GLU A 182      18.059   7.204 -12.884  1.00 94.24           O1-
ATOM   2937  H   GLU A 182      15.212   5.771 -16.360  1.00 94.24           H  
ATOM   2938  HA  GLU A 182      17.811   5.586 -17.418  1.00 94.24           H  
ATOM   2939  HB2 GLU A 182      16.931   6.922 -15.436  1.00 94.24           H  
ATOM   2940  HB3 GLU A 182      16.944   5.425 -14.507  1.00 94.24           H  
ATOM   2941  HG2 GLU A 182      19.282   7.043 -15.553  1.00 94.24           H  
ATOM   2942  HG3 GLU A 182      19.491   5.344 -15.124  1.00 94.24           H  
ATOM   2943  N   VAL A 183      16.911   2.858 -15.750  1.00 96.24           N  
ATOM   2944  CA  VAL A 183      17.201   1.435 -15.516  1.00 96.24           C  
ATOM   2945  C   VAL A 183      17.198   0.610 -16.810  1.00 96.24           C  
ATOM   2946  O   VAL A 183      18.047  -0.270 -16.966  1.00 96.24           O  
ATOM   2947  CB  VAL A 183      16.203   0.892 -14.476  1.00 96.24           C  
ATOM   2948  CG1 VAL A 183      16.173  -0.634 -14.365  1.00 96.24           C  
ATOM   2949  CG2 VAL A 183      16.541   1.439 -13.083  1.00 96.24           C  
ATOM   2950  H   VAL A 183      16.071   3.251 -15.349  1.00 96.24           H  
ATOM   2951  HA  VAL A 183      18.206   1.349 -15.102  1.00 96.24           H  
ATOM   2952  HB  VAL A 183      15.201   1.221 -14.750  1.00 96.24           H  
ATOM   2953 HG11 VAL A 183      15.453  -0.928 -13.602  1.00 96.24           H  
ATOM   2954 HG12 VAL A 183      17.161  -1.009 -14.099  1.00 96.24           H  
ATOM   2955 HG13 VAL A 183      15.857  -1.066 -15.315  1.00 96.24           H  
ATOM   2956 HG21 VAL A 183      16.694   2.518 -13.118  1.00 96.24           H  
ATOM   2957 HG22 VAL A 183      17.447   0.968 -12.701  1.00 96.24           H  
ATOM   2958 HG23 VAL A 183      15.708   1.241 -12.409  1.00 96.24           H  
ATOM   2959  N   ILE A 184      16.284   0.876 -17.752  1.00 94.11           N  
ATOM   2960  CA  ILE A 184      16.276   0.199 -19.062  1.00 94.11           C  
ATOM   2961  C   ILE A 184      17.469   0.662 -19.910  1.00 94.11           C  
ATOM   2962  O   ILE A 184      18.136  -0.180 -20.511  1.00 94.11           O  
ATOM   2963  CB  ILE A 184      14.915   0.384 -19.781  1.00 94.11           C  
ATOM   2964  CG1 ILE A 184      13.821  -0.431 -19.048  1.00 94.11           C  
ATOM   2965  CG2 ILE A 184      14.982  -0.058 -21.260  1.00 94.11           C  
ATOM   2966  CD1 ILE A 184      12.396  -0.145 -19.544  1.00 94.11           C  
ATOM   2967  H   ILE A 184      15.651   1.649 -17.606  1.00 94.11           H  
ATOM   2968  HA  ILE A 184      16.418  -0.869 -18.897  1.00 94.11           H  
ATOM   2969  HB  ILE A 184      14.651   1.441 -19.754  1.00 94.11           H  
ATOM   2970 HG12 ILE A 184      14.025  -1.496 -19.161  1.00 94.11           H  
ATOM   2971 HG13 ILE A 184      13.854  -0.205 -17.982  1.00 94.11           H  
ATOM   2972 HG21 ILE A 184      14.020   0.091 -21.751  1.00 94.11           H  
ATOM   2973 HG22 ILE A 184      15.268  -1.107 -21.326  1.00 94.11           H  
ATOM   2974 HG23 ILE A 184      15.706   0.548 -21.805  1.00 94.11           H  
ATOM   2975 HD11 ILE A 184      12.263  -0.535 -20.553  1.00 94.11           H  
ATOM   2976 HD12 ILE A 184      12.205   0.928 -19.531  1.00 94.11           H  
ATOM   2977 HD13 ILE A 184      11.674  -0.642 -18.896  1.00 94.11           H  
ATOM   2978  N   GLU A 185      17.778   1.962 -19.922  1.00 92.59           N  
ATOM   2979  CA  GLU A 185      18.942   2.522 -20.622  1.00 92.59           C  
ATOM   2980  C   GLU A 185      20.258   1.914 -20.099  1.00 92.59           C  
ATOM   2981  O   GLU A 185      21.055   1.414 -20.894  1.00 92.59           O  
ATOM   2982  CB  GLU A 185      18.943   4.062 -20.513  1.00 92.59           C  
ATOM   2983  CG  GLU A 185      17.840   4.718 -21.370  1.00 92.59           C  
ATOM   2984  CD  GLU A 185      17.806   6.260 -21.290  1.00 92.59           C  
ATOM   2985  OE1 GLU A 185      17.173   6.874 -22.181  1.00 92.59           O  
ATOM   2986  OE2 GLU A 185      18.398   6.839 -20.350  1.00 92.59           O1-
ATOM   2987  H   GLU A 185      17.192   2.604 -19.408  1.00 92.59           H  
ATOM   2988  HA  GLU A 185      18.880   2.261 -21.678  1.00 92.59           H  
ATOM   2989  HB2 GLU A 185      18.817   4.346 -19.468  1.00 92.59           H  
ATOM   2990  HB3 GLU A 185      19.908   4.433 -20.858  1.00 92.59           H  
ATOM   2991  HG2 GLU A 185      16.868   4.330 -21.068  1.00 92.59           H  
ATOM   2992  HG3 GLU A 185      17.999   4.422 -22.407  1.00 92.59           H  
ATOM   2993  N   ALA A 186      20.444   1.835 -18.777  1.00 94.33           N  
ATOM   2994  CA  ALA A 186      21.608   1.191 -18.160  1.00 94.33           C  
ATOM   2995  C   ALA A 186      21.686  -0.322 -18.459  1.00 94.33           C  
ATOM   2996  O   ALA A 186      22.767  -0.860 -18.706  1.00 94.33           O  
ATOM   2997  CB  ALA A 186      21.552   1.460 -16.652  1.00 94.33           C  
ATOM   2998  H   ALA A 186      19.781   2.296 -18.170  1.00 94.33           H  
ATOM   2999  HA  ALA A 186      22.512   1.651 -18.559  1.00 94.33           H  
ATOM   3000  HB1 ALA A 186      20.640   1.035 -16.233  1.00 94.33           H  
ATOM   3001  HB2 ALA A 186      22.420   1.013 -16.168  1.00 94.33           H  
ATOM   3002  HB3 ALA A 186      21.560   2.535 -16.472  1.00 94.33           H  
ATOM   3003  N   GLY A 187      20.546  -1.025 -18.493  1.00 93.86           N  
ATOM   3004  CA  GLY A 187      20.491  -2.433 -18.902  1.00 93.86           C  
ATOM   3005  C   GLY A 187      20.920  -2.645 -20.360  1.00 93.86           C  
ATOM   3006  O   GLY A 187      21.639  -3.598 -20.667  1.00 93.86           O  
ATOM   3007  H   GLY A 187      19.686  -0.552 -18.251  1.00 93.86           H  
ATOM   3008  HA2 GLY A 187      21.142  -3.024 -18.259  1.00 93.86           H  
ATOM   3009  HA3 GLY A 187      19.466  -2.788 -18.793  1.00 93.86           H  
ATOM   3010  N   LEU A 188      20.537  -1.728 -21.254  1.00 92.90           N  
ATOM   3011  CA  LEU A 188      20.969  -1.726 -22.652  1.00 92.90           C  
ATOM   3012  C   LEU A 188      22.449  -1.355 -22.808  1.00 92.90           C  
ATOM   3013  O   LEU A 188      23.109  -1.908 -23.688  1.00 92.90           O  
ATOM   3014  CB  LEU A 188      20.081  -0.767 -23.465  1.00 92.90           C  
ATOM   3015  CG  LEU A 188      18.637  -1.258 -23.660  1.00 92.90           C  
ATOM   3016  CD1 LEU A 188      17.798  -0.146 -24.287  1.00 92.90           C  
ATOM   3017  CD2 LEU A 188      18.575  -2.480 -24.580  1.00 92.90           C  
ATOM   3018  H   LEU A 188      19.954  -0.968 -20.934  1.00 92.90           H  
ATOM   3019  HA  LEU A 188      20.867  -2.736 -23.049  1.00 92.90           H  
ATOM   3020  HB2 LEU A 188      20.529  -0.615 -24.446  1.00 92.90           H  
ATOM   3021  HB3 LEU A 188      20.061   0.199 -22.961  1.00 92.90           H  
ATOM   3022  HG  LEU A 188      18.196  -1.523 -22.699  1.00 92.90           H  
ATOM   3023 HD11 LEU A 188      16.763  -0.477 -24.378  1.00 92.90           H  
ATOM   3024 HD12 LEU A 188      17.815   0.727 -23.636  1.00 92.90           H  
ATOM   3025 HD13 LEU A 188      18.196   0.128 -25.264  1.00 92.90           H  
ATOM   3026 HD21 LEU A 188      19.084  -2.261 -25.519  1.00 92.90           H  
ATOM   3027 HD22 LEU A 188      17.535  -2.744 -24.775  1.00 92.90           H  
ATOM   3028 HD23 LEU A 188      19.052  -3.333 -24.098  1.00 92.90           H  
ATOM   3029  N   GLU A 189      22.994  -0.466 -21.975  1.00 89.94           N  
ATOM   3030  CA  GLU A 189      24.427  -0.151 -21.983  1.00 89.94           C  
ATOM   3031  C   GLU A 189      25.268  -1.389 -21.631  1.00 89.94           C  
ATOM   3032  O   GLU A 189      26.188  -1.721 -22.381  1.00 89.94           O  
ATOM   3033  CB  GLU A 189      24.719   1.052 -21.068  1.00 89.94           C  
ATOM   3034  CG  GLU A 189      26.188   1.498 -21.183  1.00 89.94           C  
ATOM   3035  CD  GLU A 189      26.473   2.874 -20.555  1.00 89.94           C  
ATOM   3036  OE1 GLU A 189      27.427   3.528 -21.040  1.00 89.94           O  
ATOM   3037  OE2 GLU A 189      25.742   3.273 -19.623  1.00 89.94           O1-
ATOM   3038  H   GLU A 189      22.397   0.028 -21.328  1.00 89.94           H  
ATOM   3039  HA  GLU A 189      24.701   0.139 -22.997  1.00 89.94           H  
ATOM   3040  HB2 GLU A 189      24.494   0.796 -20.033  1.00 89.94           H  
ATOM   3041  HB3 GLU A 189      24.077   1.877 -21.375  1.00 89.94           H  
ATOM   3042  HG2 GLU A 189      26.446   1.539 -22.241  1.00 89.94           H  
ATOM   3043  HG3 GLU A 189      26.825   0.748 -20.715  1.00 89.94           H  
ATOM   3044  N   VAL A 190      24.883  -2.128 -20.581  1.00 91.63           N  
ATOM   3045  CA  VAL A 190      25.547  -3.369 -20.130  1.00 91.63           C  
ATOM   3046  C   VAL A 190      25.460  -4.512 -21.153  1.00 91.63           C  
ATOM   3047  O   VAL A 190      26.389  -5.309 -21.257  1.00 91.63           O  
ATOM   3048  CB  VAL A 190      24.965  -3.803 -18.764  1.00 91.63           C  
ATOM   3049  CG1 VAL A 190      25.392  -5.212 -18.324  1.00 91.63           C  
ATOM   3050  CG2 VAL A 190      25.404  -2.834 -17.658  1.00 91.63           C  
ATOM   3051  H   VAL A 190      24.125  -1.766 -20.019  1.00 91.63           H  
ATOM   3052  HA  VAL A 190      26.609  -3.162 -19.999  1.00 91.63           H  
ATOM   3053  HB  VAL A 190      23.877  -3.791 -18.821  1.00 91.63           H  
ATOM   3054 HG11 VAL A 190      24.909  -5.952 -18.962  1.00 91.63           H  
ATOM   3055 HG12 VAL A 190      25.082  -5.397 -17.296  1.00 91.63           H  
ATOM   3056 HG13 VAL A 190      26.474  -5.313 -18.408  1.00 91.63           H  
ATOM   3057 HG21 VAL A 190      26.489  -2.851 -17.553  1.00 91.63           H  
ATOM   3058 HG22 VAL A 190      25.098  -1.817 -17.905  1.00 91.63           H  
ATOM   3059 HG23 VAL A 190      24.939  -3.109 -16.711  1.00 91.63           H  
ATOM   3060  N   ILE A 191      24.369  -4.629 -21.920  1.00 89.80           N  
ATOM   3061  CA  ILE A 191      24.241  -5.681 -22.951  1.00 89.80           C  
ATOM   3062  C   ILE A 191      25.019  -5.330 -24.225  1.00 89.80           C  
ATOM   3063  O   ILE A 191      25.584  -6.212 -24.869  1.00 89.80           O  
ATOM   3064  CB  ILE A 191      22.753  -5.977 -23.245  1.00 89.80           C  
ATOM   3065  CG1 ILE A 191      22.123  -6.677 -22.024  1.00 89.80           C  
ATOM   3066  CG2 ILE A 191      22.579  -6.868 -24.491  1.00 89.80           C  
ATOM   3067  CD1 ILE A 191      20.594  -6.721 -22.073  1.00 89.80           C  
ATOM   3068  H   ILE A 191      23.600  -3.996 -21.754  1.00 89.80           H  
ATOM   3069  HA  ILE A 191      24.691  -6.598 -22.571  1.00 89.80           H  
ATOM   3070  HB  ILE A 191      22.239  -5.032 -23.422  1.00 89.80           H  
ATOM   3071 HG12 ILE A 191      22.405  -6.139 -21.119  1.00 89.80           H  
ATOM   3072 HG13 ILE A 191      22.511  -7.692 -21.940  1.00 89.80           H  
ATOM   3073 HG21 ILE A 191      21.531  -7.125 -24.645  1.00 89.80           H  
ATOM   3074 HG22 ILE A 191      23.162  -7.782 -24.384  1.00 89.80           H  
ATOM   3075 HG23 ILE A 191      22.914  -6.339 -25.383  1.00 89.80           H  
ATOM   3076 HD11 ILE A 191      20.224  -7.181 -21.156  1.00 89.80           H  
ATOM   3077 HD12 ILE A 191      20.244  -7.316 -22.916  1.00 89.80           H  
ATOM   3078 HD13 ILE A 191      20.198  -5.709 -22.151  1.00 89.80           H  
ATOM   3079  N   ASN A 192      25.044  -4.055 -24.619  1.00 88.34           N  
ATOM   3080  CA  ASN A 192      25.711  -3.633 -25.852  1.00 88.34           C  
ATOM   3081  C   ASN A 192      27.235  -3.483 -25.686  1.00 88.34           C  
ATOM   3082  O   ASN A 192      27.985  -3.697 -26.651  1.00 88.34           O  
ATOM   3083  CB  ASN A 192      25.031  -2.350 -26.347  1.00 88.34           C  
ATOM   3084  CG  ASN A 192      23.654  -2.636 -26.919  1.00 88.34           C  
ATOM   3085  ND2 ASN A 192      22.621  -1.971 -26.469  1.00 88.34           N  
ATOM   3086  OD1 ASN A 192      23.499  -3.455 -27.807  1.00 88.34           O  
ATOM   3087  H   ASN A 192      24.571  -3.364 -24.054  1.00 88.34           H  
ATOM   3088  HA  ASN A 192      25.569  -4.405 -26.608  1.00 88.34           H  
ATOM   3089  HB2 ASN A 192      25.631  -1.913 -27.145  1.00 88.34           H  
ATOM   3090  HB3 ASN A 192      24.969  -1.624 -25.537  1.00 88.34           H  
ATOM   3091 HD21 ASN A 192      22.714  -1.496 -25.582  1.00 88.34           H  
ATOM   3092 HD22 ASN A 192      21.728  -2.116 -26.918  1.00 88.34           H  
ATOM   3093  N   ASN A 193      27.685  -3.171 -24.467  1.00 82.01           N  
ATOM   3094  CA  ASN A 193      29.083  -2.999 -24.080  1.00 82.01           C  
ATOM   3095  C   ASN A 193      29.439  -3.960 -22.919  1.00 82.01           C  
ATOM   3096  O   ASN A 193      29.613  -3.500 -21.791  1.00 82.01           O  
ATOM   3097  CB  ASN A 193      29.338  -1.517 -23.727  1.00 82.01           C  
ATOM   3098  CG  ASN A 193      28.735  -0.528 -24.704  1.00 82.01           C  
ATOM   3099  ND2 ASN A 193      27.607   0.042 -24.352  1.00 82.01           N  
ATOM   3100  OD1 ASN A 193      29.242  -0.273 -25.787  1.00 82.01           O  
ATOM   3101  H   ASN A 193      27.005  -3.005 -23.738  1.00 82.01           H  
ATOM   3102  HA  ASN A 193      29.731  -3.247 -24.920  1.00 82.01           H  
ATOM   3103  HB2 ASN A 193      30.412  -1.341 -23.669  1.00 82.01           H  
ATOM   3104  HB3 ASN A 193      28.924  -1.306 -22.741  1.00 82.01           H  
ATOM   3105 HD21 ASN A 193      27.249   0.795 -24.923  1.00 82.01           H  
ATOM   3106 HD22 ASN A 193      27.201  -0.221 -23.465  1.00 82.01           H  
ATOM   3107  N   PRO A 194      29.508  -5.284 -23.163  1.00 81.35           N  
ATOM   3108  CA  PRO A 194      29.945  -6.240 -22.147  1.00 81.35           C  
ATOM   3109  C   PRO A 194      31.405  -6.006 -21.733  1.00 81.35           C  
ATOM   3110  O   PRO A 194      32.216  -5.513 -22.523  1.00 81.35           O  
ATOM   3111  CB  PRO A 194      29.742  -7.625 -22.764  1.00 81.35           C  
ATOM   3112  CG  PRO A 194      29.882  -7.366 -24.262  1.00 81.35           C  
ATOM   3113  CD  PRO A 194      29.272  -5.973 -24.423  1.00 81.35           C  
ATOM   3114  HA  PRO A 194      29.316  -6.149 -21.261  1.00 81.35           H  
ATOM   3115  HB2 PRO A 194      28.730  -7.965 -22.541  1.00 81.35           H  
ATOM   3116  HB3 PRO A 194      30.473  -8.351 -22.407  1.00 81.35           H  
ATOM   3117  HG2 PRO A 194      29.350  -8.113 -24.851  1.00 81.35           H  
ATOM   3118  HG3 PRO A 194      30.938  -7.341 -24.531  1.00 81.35           H  
ATOM   3119  HD2 PRO A 194      28.198  -6.062 -24.586  1.00 81.35           H  
ATOM   3120  HD3 PRO A 194      29.747  -5.453 -25.255  1.00 81.35           H  
ATOM   3121  N   ASP A 195      31.727  -6.397 -20.501  1.00 72.78           N  
ATOM   3122  CA  ASP A 195      33.090  -6.377 -19.958  1.00 72.78           C  
ATOM   3123  C   ASP A 195      33.882  -7.616 -20.424  1.00 72.78           C  
ATOM   3124  O   ASP A 195      33.292  -8.639 -20.763  1.00 72.78           O  
ATOM   3125  CB  ASP A 195      33.048  -6.317 -18.421  1.00 72.78           C  
ATOM   3126  CG  ASP A 195      32.489  -5.002 -17.864  1.00 72.78           C  
ATOM   3127  OD1 ASP A 195      33.043  -3.936 -18.205  1.00 72.78           O  
ATOM   3128  OD2 ASP A 195      31.531  -5.081 -17.054  1.00 72.78           O1-
ATOM   3129  H   ASP A 195      31.028  -6.920 -19.993  1.00 72.78           H  
ATOM   3130  HA  ASP A 195      33.606  -5.488 -20.320  1.00 72.78           H  
ATOM   3131  HB2 ASP A 195      34.061  -6.436 -18.038  1.00 72.78           H  
ATOM   3132  HB3 ASP A 195      32.457  -7.155 -18.050  1.00 72.78           H  
ATOM   3133  N   GLU A 196      35.223  -7.573 -20.376  1.00 64.35           N  
ATOM   3134  CA  GLU A 196      36.081  -8.722 -20.750  1.00 64.35           C  
ATOM   3135  C   GLU A 196      35.851  -9.983 -19.882  1.00 64.35           C  
ATOM   3136  O   GLU A 196      36.213 -11.082 -20.302  1.00 64.35           O  
ATOM   3137  CB  GLU A 196      37.581  -8.335 -20.707  1.00 64.35           C  
ATOM   3138  CG  GLU A 196      38.007  -7.274 -21.743  1.00 64.35           C  
ATOM   3139  CD  GLU A 196      39.538  -7.051 -21.848  1.00 64.35           C  
ATOM   3140  OE1 GLU A 196      39.971  -6.444 -22.859  1.00 64.35           O  
ATOM   3141  OE2 GLU A 196      40.299  -7.459 -20.939  1.00 64.35           O1-
ATOM   3142  H   GLU A 196      35.670  -6.720 -20.073  1.00 64.35           H  
ATOM   3143  HA  GLU A 196      35.833  -9.016 -21.770  1.00 64.35           H  
ATOM   3144  HB2 GLU A 196      37.827  -7.978 -19.707  1.00 64.35           H  
ATOM   3145  HB3 GLU A 196      38.166  -9.235 -20.899  1.00 64.35           H  
ATOM   3146  HG2 GLU A 196      37.529  -6.327 -21.491  1.00 64.35           H  
ATOM   3147  HG3 GLU A 196      37.634  -7.584 -22.719  1.00 64.35           H  
ATOM   3148  N   ASP A 197      35.246  -9.829 -18.696  1.00 62.06           N  
ATOM   3149  CA  ASP A 197      34.909 -10.908 -17.755  1.00 62.06           C  
ATOM   3150  C   ASP A 197      33.464 -11.448 -17.906  1.00 62.06           C  
ATOM   3151  O   ASP A 197      33.099 -12.410 -17.225  1.00 62.06           O  
ATOM   3152  CB  ASP A 197      35.144 -10.421 -16.308  1.00 62.06           C  
ATOM   3153  CG  ASP A 197      36.616 -10.275 -15.891  1.00 62.06           C  
ATOM   3154  OD1 ASP A 197      37.430 -11.178 -16.197  1.00 62.06           O  
ATOM   3155  OD2 ASP A 197      36.915  -9.297 -15.165  1.00 62.06           O1-
ATOM   3156  H   ASP A 197      34.974  -8.890 -18.441  1.00 62.06           H  
ATOM   3157  HA  ASP A 197      35.573 -11.754 -17.935  1.00 62.06           H  
ATOM   3158  HB2 ASP A 197      34.694 -11.135 -15.618  1.00 62.06           H  
ATOM   3159  HB3 ASP A 197      34.628  -9.471 -16.170  1.00 62.06           H  
ATOM   3160  N   ASP A 198      32.614 -10.861 -18.762  1.00 60.30           N  
ATOM   3161  CA  ASP A 198      31.276 -11.413 -19.022  1.00 60.30           C  
ATOM   3162  C   ASP A 198      31.387 -12.709 -19.853  1.00 60.30           C  
ATOM   3163  O   ASP A 198      32.040 -12.729 -20.893  1.00 60.30           O  
ATOM   3164  CB  ASP A 198      30.368 -10.397 -19.749  1.00 60.30           C  
ATOM   3165  CG  ASP A 198      29.837  -9.244 -18.887  1.00 60.30           C  
ATOM   3166  OD1 ASP A 198      29.509  -9.436 -17.693  1.00 60.30           O  
ATOM   3167  OD2 ASP A 198      29.639  -8.124 -19.411  1.00 60.30           O1-
ATOM   3168  H   ASP A 198      32.968 -10.151 -19.387  1.00 60.30           H  
ATOM   3169  HA  ASP A 198      30.808 -11.663 -18.069  1.00 60.30           H  
ATOM   3170  HB2 ASP A 198      30.899  -9.995 -20.612  1.00 60.30           H  
ATOM   3171  HB3 ASP A 198      29.497 -10.934 -20.125  1.00 60.30           H  
ATOM   3172  N   GLU A 199      30.664 -13.780 -19.486  1.00 55.34           N  
ATOM   3173  CA  GLU A 199      30.598 -15.045 -20.263  1.00 55.34           C  
ATOM   3174  C   GLU A 199      29.833 -14.911 -21.606  1.00 55.34           C  
ATOM   3175  O   GLU A 199      29.311 -15.879 -22.161  1.00 55.34           O  
ATOM   3176  CB  GLU A 199      30.034 -16.204 -19.409  1.00 55.34           C  
ATOM   3177  CG  GLU A 199      30.906 -16.587 -18.201  1.00 55.34           C  
ATOM   3178  CD  GLU A 199      30.441 -17.895 -17.525  1.00 55.34           C  
ATOM   3179  OE1 GLU A 199      31.316 -18.714 -17.150  1.00 55.34           O  
ATOM   3180  OE2 GLU A 199      29.213 -18.081 -17.353  1.00 55.34           O1-
ATOM   3181  H   GLU A 199      30.187 -13.743 -18.597  1.00 55.34           H  
ATOM   3182  HA  GLU A 199      31.619 -15.310 -20.536  1.00 55.34           H  
ATOM   3183  HB2 GLU A 199      29.955 -17.092 -20.037  1.00 55.34           H  
ATOM   3184  HB3 GLU A 199      29.034 -15.938 -19.066  1.00 55.34           H  
ATOM   3185  HG2 GLU A 199      31.935 -16.704 -18.541  1.00 55.34           H  
ATOM   3186  HG3 GLU A 199      30.881 -15.777 -17.472  1.00 55.34           H  
ATOM   3187  N   GLN A 200      29.741 -13.695 -22.138  1.00 54.86           N  
ATOM   3188  CA  GLN A 200      29.162 -13.391 -23.433  1.00 54.86           C  
ATOM   3189  C   GLN A 200      30.231 -13.569 -24.514  1.00 54.86           C  
ATOM   3190  O   GLN A 200      30.992 -12.647 -24.804  1.00 54.86           O  
ATOM   3191  CB  GLN A 200      28.602 -11.960 -23.426  1.00 54.86           C  
ATOM   3192  CG  GLN A 200      27.496 -11.751 -22.382  1.00 54.86           C  
ATOM   3193  CD  GLN A 200      26.955 -10.330 -22.421  1.00 54.86           C  
ATOM   3194  NE2 GLN A 200      26.368  -9.836 -21.361  1.00 54.86           N  
ATOM   3195  OE1 GLN A 200      26.944  -9.654 -23.440  1.00 54.86           O  
ATOM   3196  H   GLN A 200      30.334 -12.988 -21.726  1.00 54.86           H  
ATOM   3197  HA  GLN A 200      28.344 -14.081 -23.644  1.00 54.86           H  
ATOM   3198  HB2 GLN A 200      29.409 -11.256 -23.221  1.00 54.86           H  
ATOM   3199  HB3 GLN A 200      28.203 -11.746 -24.417  1.00 54.86           H  
ATOM   3200  HG2 GLN A 200      26.676 -12.443 -22.574  1.00 54.86           H  
ATOM   3201  HG3 GLN A 200      27.885 -11.952 -21.384  1.00 54.86           H  
ATOM   3202 HE21 GLN A 200      26.414 -10.321 -20.476  1.00 54.86           H  
ATOM   3203 HE22 GLN A 200      26.178  -8.845 -21.406  1.00 54.86           H  
ATOM   3204  N   GLU A 201      30.252 -14.737 -25.164  1.00 49.41           N  
ATOM   3205  CA  GLU A 201      30.838 -14.809 -26.507  1.00 49.41           C  
ATOM   3206  C   GLU A 201      30.190 -13.715 -27.381  1.00 49.41           C  
ATOM   3207  O   GLU A 201      28.983 -13.466 -27.273  1.00 49.41           O  
ATOM   3208  CB  GLU A 201      30.673 -16.210 -27.142  1.00 49.41           C  
ATOM   3209  CG  GLU A 201      31.474 -17.313 -26.420  1.00 49.41           C  
ATOM   3210  CD  GLU A 201      31.548 -18.655 -27.186  1.00 49.41           C  
ATOM   3211  OE1 GLU A 201      32.586 -19.351 -27.053  1.00 49.41           O  
ATOM   3212  OE2 GLU A 201      30.583 -19.012 -27.900  1.00 49.41           O1-
ATOM   3213  H   GLU A 201      29.654 -15.486 -24.846  1.00 49.41           H  
ATOM   3214  HA  GLU A 201      31.903 -14.587 -26.430  1.00 49.41           H  
ATOM   3215  HB2 GLU A 201      31.026 -16.154 -28.172  1.00 49.41           H  
ATOM   3216  HB3 GLU A 201      29.616 -16.478 -27.158  1.00 49.41           H  
ATOM   3217  HG2 GLU A 201      31.030 -17.486 -25.440  1.00 49.41           H  
ATOM   3218  HG3 GLU A 201      32.488 -16.944 -26.263  1.00 49.41           H  
ATOM   3219  N   ASP A 202      30.984 -13.040 -28.222  1.00 50.06           N  
ATOM   3220  CA  ASP A 202      30.477 -12.045 -29.175  1.00 50.06           C  
ATOM   3221  C   ASP A 202      29.476 -12.741 -30.113  1.00 50.06           C  
ATOM   3222  O   ASP A 202      29.859 -13.406 -31.078  1.00 50.06           O  
ATOM   3223  CB  ASP A 202      31.634 -11.382 -29.966  1.00 50.06           C  
ATOM   3224  CG  ASP A 202      31.983  -9.943 -29.548  1.00 50.06           C  
ATOM   3225  OD1 ASP A 202      31.051  -9.128 -29.323  1.00 50.06           O  
ATOM   3226  OD2 ASP A 202      33.193  -9.620 -29.567  1.00 50.06           O1-
ATOM   3227  H   ASP A 202      31.975 -13.235 -28.226  1.00 50.06           H  
ATOM   3228  HA  ASP A 202      29.943 -11.270 -28.625  1.00 50.06           H  
ATOM   3229  HB2 ASP A 202      31.360 -11.329 -31.020  1.00 50.06           H  
ATOM   3230  HB3 ASP A 202      32.523 -12.009 -29.904  1.00 50.06           H  
ATOM   3231  N   GLU A 203      28.181 -12.619 -29.805  1.00 53.73           N  
ATOM   3232  CA  GLU A 203      27.108 -13.179 -30.622  1.00 53.73           C  
ATOM   3233  C   GLU A 203      27.052 -12.439 -31.964  1.00 53.73           C  
ATOM   3234  O   GLU A 203      26.338 -11.445 -32.151  1.00 53.73           O  
ATOM   3235  CB  GLU A 203      25.741 -13.153 -29.918  1.00 53.73           C  
ATOM   3236  CG  GLU A 203      25.534 -14.192 -28.813  1.00 53.73           C  
ATOM   3237  CD  GLU A 203      24.043 -14.239 -28.440  1.00 53.73           C  
ATOM   3238  OE1 GLU A 203      23.306 -15.082 -28.989  1.00 53.73           O  
ATOM   3239  OE2 GLU A 203      23.625 -13.388 -27.613  1.00 53.73           O1-
ATOM   3240  H   GLU A 203      27.966 -12.276 -28.880  1.00 53.73           H  
ATOM   3241  HA  GLU A 203      27.344 -14.221 -30.835  1.00 53.73           H  
ATOM   3242  HB2 GLU A 203      24.993 -13.379 -30.678  1.00 53.73           H  
ATOM   3243  HB3 GLU A 203      25.543 -12.155 -29.527  1.00 53.73           H  
ATOM   3244  HG2 GLU A 203      26.130 -13.921 -27.942  1.00 53.73           H  
ATOM   3245  HG3 GLU A 203      25.857 -15.171 -29.168  1.00 53.73           H  
ATOM   3246  N   GLU A 204      27.815 -12.961 -32.921  1.00 53.66           N  
ATOM   3247  CA  GLU A 204      27.601 -12.723 -34.336  1.00 53.66           C  
ATOM   3248  C   GLU A 204      26.173 -13.159 -34.689  1.00 53.66           C  
ATOM   3249  O   GLU A 204      25.825 -14.343 -34.686  1.00 53.66           O  
ATOM   3250  CB  GLU A 204      28.637 -13.481 -35.192  1.00 53.66           C  
ATOM   3251  CG  GLU A 204      30.034 -12.827 -35.202  1.00 53.66           C  
ATOM   3252  CD  GLU A 204      31.009 -13.436 -36.237  1.00 53.66           C  
ATOM   3253  OE1 GLU A 204      32.167 -12.960 -36.308  1.00 53.66           O  
ATOM   3254  OE2 GLU A 204      30.600 -14.330 -37.018  1.00 53.66           O1-
ATOM   3255  H   GLU A 204      28.523 -13.623 -32.637  1.00 53.66           H  
ATOM   3256  HA  GLU A 204      27.695 -11.656 -34.537  1.00 53.66           H  
ATOM   3257  HB2 GLU A 204      28.720 -14.511 -34.845  1.00 53.66           H  
ATOM   3258  HB3 GLU A 204      28.255 -13.500 -36.213  1.00 53.66           H  
ATOM   3259  HG2 GLU A 204      30.467 -12.907 -34.205  1.00 53.66           H  
ATOM   3260  HG3 GLU A 204      29.910 -11.768 -35.429  1.00 53.66           H  
ATOM   3261  N   GLY A 205      25.335 -12.187 -35.057  1.00 52.08           N  
ATOM   3262  CA  GLY A 205      24.094 -12.465 -35.769  1.00 52.08           C  
ATOM   3263  C   GLY A 205      24.376 -13.208 -37.087  1.00 52.08           C  
ATOM   3264  O   GLY A 205      25.527 -13.285 -37.521  1.00 52.08           O  
ATOM   3265  H   GLY A 205      25.648 -11.231 -34.976  1.00 52.08           H  
ATOM   3266  HA2 GLY A 205      23.584 -11.525 -35.985  1.00 52.08           H  
ATOM   3267  HA3 GLY A 205      23.456 -13.084 -35.139  1.00 52.08           H  
ATOM   3268  N   PRO A 206      23.349 -13.708 -37.801  1.00 56.51           N  
ATOM   3269  CA  PRO A 206      23.482 -14.660 -38.921  1.00 56.51           C  
ATOM   3270  C   PRO A 206      24.260 -14.174 -40.172  1.00 56.51           C  
ATOM   3271  O   PRO A 206      24.265 -14.861 -41.194  1.00 56.51           O  
ATOM   3272  CB  PRO A 206      22.039 -15.088 -39.245  1.00 56.51           C  
ATOM   3273  CG  PRO A 206      21.189 -13.919 -38.747  1.00 56.51           C  
ATOM   3274  CD  PRO A 206      21.947 -13.465 -37.506  1.00 56.51           C  
ATOM   3275  HA  PRO A 206      24.024 -15.530 -38.549  1.00 56.51           H  
ATOM   3276  HB2 PRO A 206      21.870 -15.279 -40.305  1.00 56.51           H  
ATOM   3277  HB3 PRO A 206      21.788 -15.977 -38.667  1.00 56.51           H  
ATOM   3278  HG2 PRO A 206      21.183 -13.118 -39.486  1.00 56.51           H  
ATOM   3279  HG3 PRO A 206      20.174 -14.232 -38.503  1.00 56.51           H  
ATOM   3280  HD2 PRO A 206      21.645 -14.066 -36.647  1.00 56.51           H  
ATOM   3281  HD3 PRO A 206      21.754 -12.408 -37.323  1.00 56.51           H  
ATOM   3282  N   LEU A 207      24.907 -13.006 -40.107  1.00 57.86           N  
ATOM   3283  CA  LEU A 207      25.767 -12.389 -41.122  1.00 57.86           C  
ATOM   3284  C   LEU A 207      27.177 -11.999 -40.616  1.00 57.86           C  
ATOM   3285  O   LEU A 207      27.945 -11.448 -41.402  1.00 57.86           O  
ATOM   3286  CB  LEU A 207      25.013 -11.171 -41.702  1.00 57.86           C  
ATOM   3287  CG  LEU A 207      24.073 -11.559 -42.854  1.00 57.86           C  
ATOM   3288  CD1 LEU A 207      23.062 -10.444 -43.116  1.00 57.86           C  
ATOM   3289  CD2 LEU A 207      24.852 -11.795 -44.154  1.00 57.86           C  
ATOM   3290  H   LEU A 207      24.918 -12.572 -39.195  1.00 57.86           H  
ATOM   3291  HA  LEU A 207      25.944 -13.114 -41.917  1.00 57.86           H  
ATOM   3292  HB2 LEU A 207      25.717 -10.427 -42.073  1.00 57.86           H  
ATOM   3293  HB3 LEU A 207      24.445 -10.691 -40.905  1.00 57.86           H  
ATOM   3294  HG  LEU A 207      23.520 -12.462 -42.597  1.00 57.86           H  
ATOM   3295 HD11 LEU A 207      22.400 -10.718 -43.937  1.00 57.86           H  
ATOM   3296 HD12 LEU A 207      22.466 -10.280 -42.218  1.00 57.86           H  
ATOM   3297 HD13 LEU A 207      23.587  -9.518 -43.351  1.00 57.86           H  
ATOM   3298 HD21 LEU A 207      24.159 -12.055 -44.955  1.00 57.86           H  
ATOM   3299 HD22 LEU A 207      25.558 -12.613 -44.019  1.00 57.86           H  
ATOM   3300 HD23 LEU A 207      25.401 -10.892 -44.420  1.00 57.86           H  
ATOM   3301  N   GLY A 208      27.532 -12.273 -39.353  1.00 61.98           N  
ATOM   3302  CA  GLY A 208      28.771 -11.774 -38.731  1.00 61.98           C  
ATOM   3303  C   GLY A 208      28.648 -10.358 -38.149  1.00 61.98           C  
ATOM   3304  O   GLY A 208      29.638  -9.642 -38.024  1.00 61.98           O  
ATOM   3305  H   GLY A 208      26.908 -12.808 -38.766  1.00 61.98           H  
ATOM   3306  HA2 GLY A 208      29.584 -11.776 -39.457  1.00 61.98           H  
ATOM   3307  HA3 GLY A 208      29.055 -12.448 -37.922  1.00 61.98           H  
ATOM   3308  N   GLU A 209      27.425  -9.909 -37.852  1.00 60.35           N  
ATOM   3309  CA  GLU A 209      27.133  -8.563 -37.339  1.00 60.35           C  
ATOM   3310  C   GLU A 209      26.834  -8.617 -35.833  1.00 60.35           C  
ATOM   3311  O   GLU A 209      26.037  -9.451 -35.402  1.00 60.35           O  
ATOM   3312  CB  GLU A 209      25.955  -7.935 -38.114  1.00 60.35           C  
ATOM   3313  CG  GLU A 209      26.251  -7.726 -39.613  1.00 60.35           C  
ATOM   3314  CD  GLU A 209      25.118  -7.017 -40.384  1.00 60.35           C  
ATOM   3315  OE1 GLU A 209      25.409  -6.494 -41.487  1.00 60.35           O  
ATOM   3316  OE2 GLU A 209      23.963  -7.011 -39.900  1.00 60.35           O1-
ATOM   3317  H   GLU A 209      26.660 -10.565 -37.909  1.00 60.35           H  
ATOM   3318  HA  GLU A 209      28.003  -7.923 -37.485  1.00 60.35           H  
ATOM   3319  HB2 GLU A 209      25.731  -6.966 -37.668  1.00 60.35           H  
ATOM   3320  HB3 GLU A 209      25.081  -8.576 -38.007  1.00 60.35           H  
ATOM   3321  HG2 GLU A 209      27.164  -7.138 -39.702  1.00 60.35           H  
ATOM   3322  HG3 GLU A 209      26.430  -8.695 -40.079  1.00 60.35           H  
ATOM   3323  N   LYS A 210      27.437  -7.726 -35.026  1.00 69.91           N  
ATOM   3324  CA  LYS A 210      27.230  -7.699 -33.564  1.00 69.91           C  
ATOM   3325  C   LYS A 210      25.753  -7.462 -33.225  1.00 69.91           C  
ATOM   3326  O   LYS A 210      25.151  -6.486 -33.680  1.00 69.91           O  
ATOM   3327  CB  LYS A 210      28.143  -6.655 -32.877  1.00 69.91           C  
ATOM   3328  CG  LYS A 210      28.170  -6.878 -31.351  1.00 69.91           C  
ATOM   3329  CD  LYS A 210      29.002  -5.865 -30.542  1.00 69.91           C  
ATOM   3330  CE  LYS A 210      29.126  -6.415 -29.109  1.00 69.91           C  
ATOM   3331  NZ  LYS A 210      29.717  -5.466 -28.131  1.00 69.91           N1+
ATOM   3332  H   LYS A 210      28.099  -7.079 -35.431  1.00 69.91           H  
ATOM   3333  HA  LYS A 210      27.497  -8.685 -33.184  1.00 69.91           H  
ATOM   3334  HB2 LYS A 210      27.786  -5.649 -33.098  1.00 69.91           H  
ATOM   3335  HB3 LYS A 210      29.159  -6.761 -33.258  1.00 69.91           H  
ATOM   3336  HG2 LYS A 210      27.151  -6.850 -30.964  1.00 69.91           H  
ATOM   3337  HG3 LYS A 210      28.568  -7.876 -31.169  1.00 69.91           H  
ATOM   3338  HD2 LYS A 210      29.996  -5.771 -30.979  1.00 69.91           H  
ATOM   3339  HD3 LYS A 210      28.499  -4.898 -30.539  1.00 69.91           H  
ATOM   3340  HE2 LYS A 210      28.140  -6.722 -28.760  1.00 69.91           H  
ATOM   3341  HE3 LYS A 210      29.737  -7.316 -29.149  1.00 69.91           H  
ATOM   3342  HZ1 LYS A 210      30.596  -5.096 -28.466  1.00 69.91           H  
ATOM   3343  HZ2 LYS A 210      29.079  -4.724 -27.879  1.00 69.91           H  
ATOM   3344  HZ3 LYS A 210      29.917  -5.971 -27.280  1.00 69.91           H  
ATOM   3345  N   LEU A 211      25.175  -8.323 -32.388  1.00 78.29           N  
ATOM   3346  CA  LEU A 211      23.777  -8.233 -31.959  1.00 78.29           C  
ATOM   3347  C   LEU A 211      23.524  -7.065 -30.980  1.00 78.29           C  
ATOM   3348  O   LEU A 211      23.505  -7.242 -29.770  1.00 78.29           O  
ATOM   3349  CB  LEU A 211      23.349  -9.613 -31.409  1.00 78.29           C  
ATOM   3350  CG  LEU A 211      22.796 -10.532 -32.515  1.00 78.29           C  
ATOM   3351  CD1 LEU A 211      22.803 -11.994 -32.089  1.00 78.29           C  
ATOM   3352  CD2 LEU A 211      21.348 -10.156 -32.848  1.00 78.29           C  
ATOM   3353  H   LEU A 211      25.704  -9.134 -32.101  1.00 78.29           H  
ATOM   3354  HA  LEU A 211      23.179  -8.019 -32.845  1.00 78.29           H  
ATOM   3355  HB2 LEU A 211      24.202 -10.091 -30.928  1.00 78.29           H  
ATOM   3356  HB3 LEU A 211      22.580  -9.492 -30.646  1.00 78.29           H  
ATOM   3357  HG  LEU A 211      23.399 -10.433 -33.418  1.00 78.29           H  
ATOM   3358 HD11 LEU A 211      22.223 -12.610 -32.776  1.00 78.29           H  
ATOM   3359 HD12 LEU A 211      23.833 -12.350 -32.125  1.00 78.29           H  
ATOM   3360 HD13 LEU A 211      22.422 -12.110 -31.075  1.00 78.29           H  
ATOM   3361 HD21 LEU A 211      21.304  -9.128 -33.208  1.00 78.29           H  
ATOM   3362 HD22 LEU A 211      20.976 -10.817 -33.631  1.00 78.29           H  
ATOM   3363 HD23 LEU A 211      20.735 -10.279 -31.954  1.00 78.29           H  
ATOM   3364  N   ILE A 212      23.267  -5.866 -31.518  1.00 84.75           N  
ATOM   3365  CA  ILE A 212      22.920  -4.662 -30.733  1.00 84.75           C  
ATOM   3366  C   ILE A 212      21.467  -4.727 -30.239  1.00 84.75           C  
ATOM   3367  O   ILE A 212      20.554  -4.790 -31.064  1.00 84.75           O  
ATOM   3368  CB  ILE A 212      23.166  -3.375 -31.561  1.00 84.75           C  
ATOM   3369  CG1 ILE A 212      24.666  -3.241 -31.908  1.00 84.75           C  
ATOM   3370  CG2 ILE A 212      22.677  -2.107 -30.827  1.00 84.75           C  
ATOM   3371  CD1 ILE A 212      24.984  -2.103 -32.887  1.00 84.75           C  
ATOM   3372  H   ILE A 212      23.460  -5.759 -32.504  1.00 84.75           H  
ATOM   3373  HA  ILE A 212      23.576  -4.632 -29.863  1.00 84.75           H  
ATOM   3374  HB  ILE A 212      22.603  -3.460 -32.491  1.00 84.75           H  
ATOM   3375 HG12 ILE A 212      25.019  -4.163 -32.370  1.00 84.75           H  
ATOM   3376 HG13 ILE A 212      25.238  -3.091 -30.992  1.00 84.75           H  
ATOM   3377 HG21 ILE A 212      22.792  -1.227 -31.460  1.00 84.75           H  
ATOM   3378 HG22 ILE A 212      23.248  -1.960 -29.910  1.00 84.75           H  
ATOM   3379 HG23 ILE A 212      21.620  -2.179 -30.571  1.00 84.75           H  
ATOM   3380 HD11 ILE A 212      24.821  -1.134 -32.415  1.00 84.75           H  
ATOM   3381 HD12 ILE A 212      26.031  -2.169 -33.182  1.00 84.75           H  
ATOM   3382 HD13 ILE A 212      24.360  -2.192 -33.776  1.00 84.75           H  
ATOM   3383  N   PHE A 213      21.235  -4.675 -28.929  1.00 90.14           N  
ATOM   3384  CA  PHE A 213      19.905  -4.641 -28.303  1.00 90.14           C  
ATOM   3385  C   PHE A 213      19.368  -3.207 -28.164  1.00 90.14           C  
ATOM   3386  O   PHE A 213      20.136  -2.253 -28.030  1.00 90.14           O  
ATOM   3387  CB  PHE A 213      19.941  -5.361 -26.945  1.00 90.14           C  
ATOM   3388  CG  PHE A 213      19.973  -6.877 -27.044  1.00 90.14           C  
ATOM   3389  CD2 PHE A 213      18.834  -7.630 -26.698  1.00 90.14           C  
ATOM   3390  CD1 PHE A 213      21.141  -7.545 -27.458  1.00 90.14           C  
ATOM   3391  CE2 PHE A 213      18.862  -9.035 -26.768  1.00 90.14           C  
ATOM   3392  CE1 PHE A 213      21.168  -8.948 -27.538  1.00 90.14           C  
ATOM   3393  CZ  PHE A 213      20.027  -9.694 -27.197  1.00 90.14           C  
ATOM   3394  H   PHE A 213      22.034  -4.524 -28.329  1.00 90.14           H  
ATOM   3395  HA  PHE A 213      19.205  -5.184 -28.938  1.00 90.14           H  
ATOM   3396  HB2 PHE A 213      19.055  -5.076 -26.378  1.00 90.14           H  
ATOM   3397  HB3 PHE A 213      20.806  -5.018 -26.377  1.00 90.14           H  
ATOM   3398  HD2 PHE A 213      17.940  -7.126 -26.362  1.00 90.14           H  
ATOM   3399  HD1 PHE A 213      22.033  -6.984 -27.695  1.00 90.14           H  
ATOM   3400  HE2 PHE A 213      17.992  -9.605 -26.477  1.00 90.14           H  
ATOM   3401  HE1 PHE A 213      22.074  -9.450 -27.844  1.00 90.14           H  
ATOM   3402  HZ  PHE A 213      20.060 -10.773 -27.248  1.00 90.14           H  
ATOM   3403  N   ASN A 214      18.042  -3.057 -28.173  1.00 88.25           N  
ATOM   3404  CA  ASN A 214      17.334  -1.778 -28.034  1.00 88.25           C  
ATOM   3405  C   ASN A 214      16.086  -1.907 -27.138  1.00 88.25           C  
ATOM   3406  O   ASN A 214      15.704  -3.018 -26.783  1.00 88.25           O  
ATOM   3407  CB  ASN A 214      16.992  -1.256 -29.444  1.00 88.25           C  
ATOM   3408  CG  ASN A 214      15.763  -1.904 -30.062  1.00 88.25           C  
ATOM   3409  ND2 ASN A 214      15.817  -3.139 -30.493  1.00 88.25           N  
ATOM   3410  OD1 ASN A 214      14.711  -1.291 -30.162  1.00 88.25           O  
ATOM   3411  H   ASN A 214      17.480  -3.892 -28.255  1.00 88.25           H  
ATOM   3412  HA  ASN A 214      17.998  -1.060 -27.553  1.00 88.25           H  
ATOM   3413  HB2 ASN A 214      17.844  -1.402 -30.108  1.00 88.25           H  
ATOM   3414  HB3 ASN A 214      16.803  -0.184 -29.380  1.00 88.25           H  
ATOM   3415 HD21 ASN A 214      14.949  -3.564 -30.788  1.00 88.25           H  
ATOM   3416 HD22 ASN A 214      16.540  -3.767 -30.172  1.00 88.25           H  
ATOM   3417  N   GLU A 215      15.410  -0.794 -26.821  1.00 89.27           N  
ATOM   3418  CA  GLU A 215      14.194  -0.779 -25.982  1.00 89.27           C  
ATOM   3419  C   GLU A 215      13.148  -1.821 -26.406  1.00 89.27           C  
ATOM   3420  O   GLU A 215      12.581  -2.498 -25.557  1.00 89.27           O  
ATOM   3421  CB  GLU A 215      13.518   0.599 -26.057  1.00 89.27           C  
ATOM   3422  CG  GLU A 215      14.262   1.725 -25.330  1.00 89.27           C  
ATOM   3423  CD  GLU A 215      13.608   3.081 -25.652  1.00 89.27           C  
ATOM   3424  OE1 GLU A 215      14.356   4.009 -26.025  1.00 89.27           O  
ATOM   3425  OE2 GLU A 215      12.356   3.154 -25.629  1.00 89.27           O1-
ATOM   3426  H   GLU A 215      15.785   0.102 -27.099  1.00 89.27           H  
ATOM   3427  HA  GLU A 215      14.455  -0.987 -24.944  1.00 89.27           H  
ATOM   3428  HB2 GLU A 215      12.524   0.515 -25.617  1.00 89.27           H  
ATOM   3429  HB3 GLU A 215      13.398   0.869 -27.106  1.00 89.27           H  
ATOM   3430  HG2 GLU A 215      15.302   1.729 -25.656  1.00 89.27           H  
ATOM   3431  HG3 GLU A 215      14.234   1.539 -24.257  1.00 89.27           H  
ATOM   3432  N   ASN A 216      12.923  -2.008 -27.712  1.00 89.13           N  
ATOM   3433  CA  ASN A 216      11.924  -2.954 -28.226  1.00 89.13           C  
ATOM   3434  C   ASN A 216      12.296  -4.435 -28.002  1.00 89.13           C  
ATOM   3435  O   ASN A 216      11.443  -5.298 -28.197  1.00 89.13           O  
ATOM   3436  CB  ASN A 216      11.656  -2.684 -29.718  1.00 89.13           C  
ATOM   3437  CG  ASN A 216      11.169  -1.276 -30.002  1.00 89.13           C  
ATOM   3438  ND2 ASN A 216      12.059  -0.361 -30.306  1.00 89.13           N  
ATOM   3439  OD1 ASN A 216       9.986  -0.978 -29.976  1.00 89.13           O  
ATOM   3440  H   ASN A 216      13.467  -1.466 -28.369  1.00 89.13           H  
ATOM   3441  HA  ASN A 216      10.997  -2.791 -27.676  1.00 89.13           H  
ATOM   3442  HB2 ASN A 216      10.885  -3.374 -30.063  1.00 89.13           H  
ATOM   3443  HB3 ASN A 216      12.560  -2.880 -30.294  1.00 89.13           H  
ATOM   3444 HD21 ASN A 216      11.733   0.594 -30.343  1.00 89.13           H  
ATOM   3445 HD22 ASN A 216      13.041  -0.599 -30.304  1.00 89.13           H  
ATOM   3446  N   ASP A 217      13.541  -4.731 -27.610  1.00 93.62           N  
ATOM   3447  CA  ASP A 217      13.971  -6.062 -27.174  1.00 93.62           C  
ATOM   3448  C   ASP A 217      13.728  -6.284 -25.659  1.00 93.62           C  
ATOM   3449  O   ASP A 217      13.941  -7.392 -25.172  1.00 93.62           O  
ATOM   3450  CB  ASP A 217      15.456  -6.305 -27.528  1.00 93.62           C  
ATOM   3451  CG  ASP A 217      15.840  -6.153 -29.010  1.00 93.62           C  
ATOM   3452  OD1 ASP A 217      15.249  -6.830 -29.881  1.00 93.62           O  
ATOM   3453  OD2 ASP A 217      16.806  -5.398 -29.293  1.00 93.62           O1-
ATOM   3454  H   ASP A 217      14.184  -3.970 -27.440  1.00 93.62           H  
ATOM   3455  HA  ASP A 217      13.384  -6.814 -27.703  1.00 93.62           H  
ATOM   3456  HB2 ASP A 217      16.069  -5.631 -26.930  1.00 93.62           H  
ATOM   3457  HB3 ASP A 217      15.712  -7.321 -27.228  1.00 93.62           H  
ATOM   3458  N   PHE A 218      13.302  -5.280 -24.876  1.00 94.96           N  
ATOM   3459  CA  PHE A 218      12.963  -5.456 -23.454  1.00 94.96           C  
ATOM   3460  C   PHE A 218      11.618  -6.178 -23.288  1.00 94.96           C  
ATOM   3461  O   PHE A 218      10.591  -5.729 -23.801  1.00 94.96           O  
ATOM   3462  CB  PHE A 218      12.948  -4.103 -22.730  1.00 94.96           C  
ATOM   3463  CG  PHE A 218      12.666  -4.189 -21.239  1.00 94.96           C  
ATOM   3464  CD2 PHE A 218      11.420  -3.776 -20.728  1.00 94.96           C  
ATOM   3465  CD1 PHE A 218      13.648  -4.669 -20.353  1.00 94.96           C  
ATOM   3466  CE2 PHE A 218      11.182  -3.779 -19.342  1.00 94.96           C  
ATOM   3467  CE1 PHE A 218      13.399  -4.698 -18.970  1.00 94.96           C  
ATOM   3468  CZ  PHE A 218      12.175  -4.234 -18.464  1.00 94.96           C  
ATOM   3469  H   PHE A 218      13.108  -4.381 -25.293  1.00 94.96           H  
ATOM   3470  HA  PHE A 218      13.734  -6.067 -22.986  1.00 94.96           H  
ATOM   3471  HB2 PHE A 218      13.913  -3.616 -22.872  1.00 94.96           H  
ATOM   3472  HB3 PHE A 218      12.194  -3.466 -23.192  1.00 94.96           H  
ATOM   3473  HD2 PHE A 218      10.650  -3.448 -21.411  1.00 94.96           H  
ATOM   3474  HD1 PHE A 218      14.597  -5.019 -20.732  1.00 94.96           H  
ATOM   3475  HE2 PHE A 218      10.245  -3.422 -18.940  1.00 94.96           H  
ATOM   3476  HE1 PHE A 218      14.153  -5.074 -18.295  1.00 94.96           H  
ATOM   3477  HZ  PHE A 218      11.995  -4.235 -17.399  1.00 94.96           H  
ATOM   3478  N   VAL A 219      11.614  -7.288 -22.545  1.00 92.94           N  
ATOM   3479  CA  VAL A 219      10.430  -8.141 -22.355  1.00 92.94           C  
ATOM   3480  C   VAL A 219       9.718  -7.803 -21.050  1.00 92.94           C  
ATOM   3481  O   VAL A 219       8.566  -7.371 -21.057  1.00 92.94           O  
ATOM   3482  CB  VAL A 219      10.803  -9.637 -22.420  1.00 92.94           C  
ATOM   3483  CG1 VAL A 219       9.566 -10.535 -22.274  1.00 92.94           C  
ATOM   3484  CG2 VAL A 219      11.474  -9.985 -23.754  1.00 92.94           C  
ATOM   3485  H   VAL A 219      12.477  -7.570 -22.103  1.00 92.94           H  
ATOM   3486  HA  VAL A 219       9.720  -7.944 -23.158  1.00 92.94           H  
ATOM   3487  HB  VAL A 219      11.498  -9.881 -21.617  1.00 92.94           H  
ATOM   3488 HG11 VAL A 219       8.835 -10.290 -23.045  1.00 92.94           H  
ATOM   3489 HG12 VAL A 219       9.849 -11.584 -22.360  1.00 92.94           H  
ATOM   3490 HG13 VAL A 219       9.111 -10.390 -21.294  1.00 92.94           H  
ATOM   3491 HG21 VAL A 219      11.647 -11.060 -23.814  1.00 92.94           H  
ATOM   3492 HG22 VAL A 219      12.435  -9.475 -23.830  1.00 92.94           H  
ATOM   3493 HG23 VAL A 219      10.844  -9.670 -24.585  1.00 92.94           H  
ATOM   3494  N   GLU A 220      10.409  -8.002 -19.931  1.00 93.97           N  
ATOM   3495  CA  GLU A 220       9.918  -7.711 -18.587  1.00 93.97           C  
ATOM   3496  C   GLU A 220      11.086  -7.396 -17.653  1.00 93.97           C  
ATOM   3497  O   GLU A 220      12.228  -7.799 -17.887  1.00 93.97           O  
ATOM   3498  CB  GLU A 220       9.034  -8.855 -18.036  1.00 93.97           C  
ATOM   3499  CG  GLU A 220       9.717 -10.224 -17.814  1.00 93.97           C  
ATOM   3500  CD  GLU A 220       8.756 -11.298 -17.250  1.00 93.97           C  
ATOM   3501  OE1 GLU A 220       9.232 -12.348 -16.742  1.00 93.97           O  
ATOM   3502  OE2 GLU A 220       7.522 -11.114 -17.297  1.00 93.97           O1-
ATOM   3503  H   GLU A 220      11.379  -8.276 -20.001  1.00 93.97           H  
ATOM   3504  HA  GLU A 220       9.298  -6.816 -18.638  1.00 93.97           H  
ATOM   3505  HB2 GLU A 220       8.617  -8.526 -17.084  1.00 93.97           H  
ATOM   3506  HB3 GLU A 220       8.201  -8.992 -18.726  1.00 93.97           H  
ATOM   3507  HG2 GLU A 220      10.547 -10.095 -17.119  1.00 93.97           H  
ATOM   3508  HG3 GLU A 220      10.123 -10.576 -18.763  1.00 93.97           H  
ATOM   3509  N   GLY A 221      10.788  -6.691 -16.569  1.00 96.04           N  
ATOM   3510  CA  GLY A 221      11.714  -6.499 -15.467  1.00 96.04           C  
ATOM   3511  C   GLY A 221      11.009  -6.587 -14.124  1.00 96.04           C  
ATOM   3512  O   GLY A 221       9.786  -6.471 -14.026  1.00 96.04           O  
ATOM   3513  H   GLY A 221       9.838  -6.370 -16.444  1.00 96.04           H  
ATOM   3514  HA2 GLY A 221      12.207  -5.531 -15.548  1.00 96.04           H  
ATOM   3515  HA3 GLY A 221      12.475  -7.278 -15.501  1.00 96.04           H  
ATOM   3516  N   TYR A 222      11.803  -6.767 -13.079  1.00 95.93           N  
ATOM   3517  CA  TYR A 222      11.359  -6.818 -11.693  1.00 95.93           C  
ATOM   3518  C   TYR A 222      12.222  -5.879 -10.855  1.00 95.93           C  
ATOM   3519  O   TYR A 222      13.423  -5.776 -11.102  1.00 95.93           O  
ATOM   3520  CB  TYR A 222      11.449  -8.259 -11.175  1.00 95.93           C  
ATOM   3521  CG  TYR A 222      10.693  -9.284 -12.000  1.00 95.93           C  
ATOM   3522  CD1 TYR A 222       9.334  -9.527 -11.740  1.00 95.93           C  
ATOM   3523  CD2 TYR A 222      11.344  -9.977 -13.038  1.00 95.93           C  
ATOM   3524  CE1 TYR A 222       8.634 -10.483 -12.501  1.00 95.93           C  
ATOM   3525  CE2 TYR A 222      10.643 -10.925 -13.814  1.00 95.93           C  
ATOM   3526  CZ  TYR A 222       9.286 -11.192 -13.529  1.00 95.93           C  
ATOM   3527  OH  TYR A 222       8.587 -12.127 -14.226  1.00 95.93           O  
ATOM   3528  H   TYR A 222      12.791  -6.881 -13.257  1.00 95.93           H  
ATOM   3529  HA  TYR A 222      10.322  -6.489 -11.630  1.00 95.93           H  
ATOM   3530  HB2 TYR A 222      12.497  -8.553 -11.122  1.00 95.93           H  
ATOM   3531  HB3 TYR A 222      11.060  -8.286 -10.157  1.00 95.93           H  
ATOM   3532  HD1 TYR A 222       8.832  -8.983 -10.953  1.00 95.93           H  
ATOM   3533  HD2 TYR A 222      12.378  -9.751 -13.254  1.00 95.93           H  
ATOM   3534  HE1 TYR A 222       7.587 -10.674 -12.315  1.00 95.93           H  
ATOM   3535  HE2 TYR A 222      11.133 -11.437 -14.629  1.00 95.93           H  
ATOM   3536  HH  TYR A 222       8.916 -12.237 -15.121  1.00 95.93           H  
ATOM   3537  N   TYR A 223      11.652  -5.222  -9.845  1.00 96.26           N  
ATOM   3538  CA  TYR A 223      12.446  -4.460  -8.875  1.00 96.26           C  
ATOM   3539  C   TYR A 223      11.919  -4.547  -7.447  1.00 96.26           C  
ATOM   3540  O   TYR A 223      10.723  -4.736  -7.218  1.00 96.26           O  
ATOM   3541  CB  TYR A 223      12.595  -2.999  -9.311  1.00 96.26           C  
ATOM   3542  CG  TYR A 223      11.298  -2.218  -9.363  1.00 96.26           C  
ATOM   3543  CD2 TYR A 223      10.670  -2.016 -10.603  1.00 96.26           C  
ATOM   3544  CD1 TYR A 223      10.710  -1.716  -8.186  1.00 96.26           C  
ATOM   3545  CE2 TYR A 223       9.449  -1.326 -10.675  1.00 96.26           C  
ATOM   3546  CE1 TYR A 223       9.472  -1.053  -8.248  1.00 96.26           C  
ATOM   3547  CZ  TYR A 223       8.847  -0.850  -9.499  1.00 96.26           C  
ATOM   3548  OH  TYR A 223       7.672  -0.179  -9.605  1.00 96.26           O  
ATOM   3549  H   TYR A 223      10.656  -5.306  -9.698  1.00 96.26           H  
ATOM   3550  HA  TYR A 223      13.444  -4.899  -8.859  1.00 96.26           H  
ATOM   3551  HB2 TYR A 223      13.046  -3.000 -10.304  1.00 96.26           H  
ATOM   3552  HB3 TYR A 223      13.286  -2.490  -8.639  1.00 96.26           H  
ATOM   3553  HD2 TYR A 223      11.139  -2.379 -11.505  1.00 96.26           H  
ATOM   3554  HD1 TYR A 223      11.199  -1.855  -7.233  1.00 96.26           H  
ATOM   3555  HE2 TYR A 223       8.971  -1.163 -11.629  1.00 96.26           H  
ATOM   3556  HE1 TYR A 223       9.017  -0.703  -7.333  1.00 96.26           H  
ATOM   3557  HH  TYR A 223       7.014  -0.464  -8.966  1.00 96.26           H  
ATOM   3558  N   ARG A 224      12.821  -4.369  -6.478  1.00 94.90           N  
ATOM   3559  CA  ARG A 224      12.496  -4.267  -5.047  1.00 94.90           C  
ATOM   3560  C   ARG A 224      13.505  -3.414  -4.291  1.00 94.90           C  
ATOM   3561  O   ARG A 224      14.675  -3.376  -4.658  1.00 94.90           O  
ATOM   3562  CB  ARG A 224      12.414  -5.662  -4.418  1.00 94.90           C  
ATOM   3563  CG  ARG A 224      13.746  -6.425  -4.413  1.00 94.90           C  
ATOM   3564  CD  ARG A 224      13.512  -7.734  -3.676  1.00 94.90           C  
ATOM   3565  NE  ARG A 224      14.701  -8.592  -3.691  1.00 94.90           N  
ATOM   3566  CZ  ARG A 224      14.825  -9.686  -2.979  1.00 94.90           C  
ATOM   3567  NH1 ARG A 224      13.898 -10.087  -2.158  1.00 94.90           N1+
ATOM   3568  NH2 ARG A 224      15.882 -10.422  -3.056  1.00 94.90           N  
ATOM   3569  H   ARG A 224      13.779  -4.215  -6.760  1.00 94.90           H  
ATOM   3570  HA  ARG A 224      11.520  -3.791  -4.952  1.00 94.90           H  
ATOM   3571  HB2 ARG A 224      11.676  -6.254  -4.959  1.00 94.90           H  
ATOM   3572  HB3 ARG A 224      12.064  -5.553  -3.391  1.00 94.90           H  
ATOM   3573  HG2 ARG A 224      14.070  -6.623  -5.434  1.00 94.90           H  
ATOM   3574  HG3 ARG A 224      14.518  -5.865  -3.887  1.00 94.90           H  
ATOM   3575  HD2 ARG A 224      13.241  -7.506  -2.646  1.00 94.90           H  
ATOM   3576  HD3 ARG A 224      12.682  -8.263  -4.144  1.00 94.90           H  
ATOM   3577  HE  ARG A 224      15.471  -8.363  -4.302  1.00 94.90           H  
ATOM   3578 HH11 ARG A 224      14.210 -10.699  -1.418  1.00 94.90           H  
ATOM   3579 HH12 ARG A 224      13.042  -9.559  -2.068  1.00 94.90           H  
ATOM   3580 HH21 ARG A 224      15.980 -11.141  -2.354  1.00 94.90           H  
ATOM   3581 HH22 ARG A 224      16.716 -10.099  -3.525  1.00 94.90           H  
ATOM   3582  N   THR A 225      13.064  -2.802  -3.196  1.00 94.05           N  
ATOM   3583  CA  THR A 225      13.885  -1.896  -2.381  1.00 94.05           C  
ATOM   3584  C   THR A 225      14.050  -2.417  -0.954  1.00 94.05           C  
ATOM   3585  O   THR A 225      13.064  -2.581  -0.230  1.00 94.05           O  
ATOM   3586  CB  THR A 225      13.282  -0.486  -2.381  1.00 94.05           C  
ATOM   3587  CG2 THR A 225      14.179   0.536  -1.698  1.00 94.05           C  
ATOM   3588  OG1 THR A 225      13.077  -0.038  -3.700  1.00 94.05           O  
ATOM   3589  H   THR A 225      12.087  -2.892  -2.957  1.00 94.05           H  
ATOM   3590  HA  THR A 225      14.881  -1.815  -2.817  1.00 94.05           H  
ATOM   3591  HB  THR A 225      12.318  -0.509  -1.873  1.00 94.05           H  
ATOM   3592  HG1 THR A 225      13.928   0.222  -4.060  1.00 94.05           H  
ATOM   3593 HG21 THR A 225      14.266   0.314  -0.635  1.00 94.05           H  
ATOM   3594 HG22 THR A 225      13.751   1.532  -1.815  1.00 94.05           H  
ATOM   3595 HG23 THR A 225      15.171   0.508  -2.150  1.00 94.05           H  
ATOM   3596  N   GLU A 226      15.301  -2.626  -0.545  1.00 92.33           N  
ATOM   3597  CA  GLU A 226      15.713  -2.789   0.852  1.00 92.33           C  
ATOM   3598  C   GLU A 226      16.021  -1.409   1.433  1.00 92.33           C  
ATOM   3599  O   GLU A 226      16.969  -0.745   1.011  1.00 92.33           O  
ATOM   3600  CB  GLU A 226      16.948  -3.703   0.952  1.00 92.33           C  
ATOM   3601  CG  GLU A 226      16.539  -5.175   0.948  1.00 92.33           C  
ATOM   3602  CD  GLU A 226      17.724  -6.108   1.189  1.00 92.33           C  
ATOM   3603  OE1 GLU A 226      18.391  -6.502   0.212  1.00 92.33           O  
ATOM   3604  OE2 GLU A 226      17.981  -6.405   2.381  1.00 92.33           O1-
ATOM   3605  H   GLU A 226      16.045  -2.421  -1.196  1.00 92.33           H  
ATOM   3606  HA  GLU A 226      14.904  -3.228   1.436  1.00 92.33           H  
ATOM   3607  HB2 GLU A 226      17.634  -3.503   0.128  1.00 92.33           H  
ATOM   3608  HB3 GLU A 226      17.463  -3.499   1.890  1.00 92.33           H  
ATOM   3609  HG2 GLU A 226      15.844  -5.311   1.777  1.00 92.33           H  
ATOM   3610  HG3 GLU A 226      16.038  -5.423   0.012  1.00 92.33           H  
ATOM   3611  N   ARG A 227      15.208  -0.958   2.394  1.00 90.95           N  
ATOM   3612  CA  ARG A 227      15.220   0.439   2.859  1.00 90.95           C  
ATOM   3613  C   ARG A 227      16.519   0.900   3.538  1.00 90.95           C  
ATOM   3614  O   ARG A 227      16.834   2.088   3.534  1.00 90.95           O  
ATOM   3615  CB  ARG A 227      14.024   0.655   3.780  1.00 90.95           C  
ATOM   3616  CG  ARG A 227      12.683   0.646   3.025  1.00 90.95           C  
ATOM   3617  CD  ARG A 227      11.686   1.372   3.919  1.00 90.95           C  
ATOM   3618  NE  ARG A 227      10.323   1.488   3.375  1.00 90.95           N  
ATOM   3619  CZ  ARG A 227       9.412   2.253   3.950  1.00 90.95           C  
ATOM   3620  NH1 ARG A 227       9.672   2.870   5.067  1.00 90.95           N1+
ATOM   3621  NH2 ARG A 227       8.231   2.396   3.420  1.00 90.95           N  
ATOM   3622  H   ARG A 227      14.480  -1.568   2.736  1.00 90.95           H  
ATOM   3623  HA  ARG A 227      15.103   1.097   1.998  1.00 90.95           H  
ATOM   3624  HB2 ARG A 227      14.014  -0.090   4.575  1.00 90.95           H  
ATOM   3625  HB3 ARG A 227      14.166   1.631   4.245  1.00 90.95           H  
ATOM   3626  HG2 ARG A 227      12.359  -0.377   2.835  1.00 90.95           H  
ATOM   3627  HG3 ARG A 227      12.778   1.189   2.085  1.00 90.95           H  
ATOM   3628  HD2 ARG A 227      12.068   2.385   4.048  1.00 90.95           H  
ATOM   3629  HD3 ARG A 227      11.657   0.885   4.894  1.00 90.95           H  
ATOM   3630  HE  ARG A 227      10.125   1.080   2.473  1.00 90.95           H  
ATOM   3631 HH11 ARG A 227       8.998   3.511   5.460  1.00 90.95           H  
ATOM   3632 HH12 ARG A 227      10.623   2.903   5.404  1.00 90.95           H  
ATOM   3633 HH21 ARG A 227       8.010   2.015   2.511  1.00 90.95           H  
ATOM   3634 HH22 ARG A 227       7.580   3.068   3.799  1.00 90.95           H  
ATOM   3635  N   ASP A 228      17.305  -0.035   4.058  1.00 89.37           N  
ATOM   3636  CA  ASP A 228      18.633   0.171   4.648  1.00 89.37           C  
ATOM   3637  C   ASP A 228      19.797   0.040   3.634  1.00 89.37           C  
ATOM   3638  O   ASP A 228      20.953   0.213   4.023  1.00 89.37           O  
ATOM   3639  CB  ASP A 228      18.792  -0.764   5.879  1.00 89.37           C  
ATOM   3640  CG  ASP A 228      18.671  -2.272   5.584  1.00 89.37           C  
ATOM   3641  OD1 ASP A 228      18.002  -2.646   4.594  1.00 89.37           O  
ATOM   3642  OD2 ASP A 228      19.222  -3.132   6.321  1.00 89.37           O1-
ATOM   3643  H   ASP A 228      16.997  -0.996   4.003  1.00 89.37           H  
ATOM   3644  HA  ASP A 228      18.686   1.192   5.025  1.00 89.37           H  
ATOM   3645  HB2 ASP A 228      19.760  -0.572   6.342  1.00 89.37           H  
ATOM   3646  HB3 ASP A 228      18.026  -0.500   6.609  1.00 89.37           H  
ATOM   3647  N   LYS A 229      19.538  -0.280   2.348  1.00 94.06           N  
ATOM   3648  CA  LYS A 229      20.596  -0.673   1.385  1.00 94.06           C  
ATOM   3649  C   LYS A 229      20.491  -0.091  -0.020  1.00 94.06           C  
ATOM   3650  O   LYS A 229      21.490   0.431  -0.512  1.00 94.06           O  
ATOM   3651  CB  LYS A 229      20.677  -2.201   1.262  1.00 94.06           C  
ATOM   3652  CG  LYS A 229      20.994  -2.871   2.597  1.00 94.06           C  
ATOM   3653  CD  LYS A 229      20.999  -4.390   2.443  1.00 94.06           C  
ATOM   3654  CE  LYS A 229      20.744  -5.041   3.800  1.00 94.06           C  
ATOM   3655  NZ  LYS A 229      19.317  -4.926   4.152  1.00 94.06           N1+
ATOM   3656  H   LYS A 229      18.572  -0.382   2.071  1.00 94.06           H  
ATOM   3657  HA  LYS A 229      21.561  -0.333   1.760  1.00 94.06           H  
ATOM   3658  HB2 LYS A 229      19.728  -2.579   0.883  1.00 94.06           H  
ATOM   3659  HB3 LYS A 229      21.461  -2.460   0.551  1.00 94.06           H  
ATOM   3660  HG2 LYS A 229      20.233  -2.589   3.325  1.00 94.06           H  
ATOM   3661  HG3 LYS A 229      21.965  -2.537   2.963  1.00 94.06           H  
ATOM   3662  HD2 LYS A 229      20.229  -4.710   1.740  1.00 94.06           H  
ATOM   3663  HD3 LYS A 229      21.970  -4.689   2.048  1.00 94.06           H  
ATOM   3664  HE2 LYS A 229      21.018  -6.095   3.748  1.00 94.06           H  
ATOM   3665  HE3 LYS A 229      21.362  -4.541   4.546  1.00 94.06           H  
ATOM   3666  HZ1 LYS A 229      18.957  -4.009   3.927  1.00 94.06           H  
ATOM   3667  HZ2 LYS A 229      18.759  -5.583   3.625  1.00 94.06           H  
ATOM   3668  HZ3 LYS A 229      19.148  -4.961   5.147  1.00 94.06           H  
ATOM   3669  N   GLY A 230      19.350  -0.237  -0.693  1.00 95.87           N  
ATOM   3670  CA  GLY A 230      19.254   0.025  -2.130  1.00 95.87           C  
ATOM   3671  C   GLY A 230      18.071  -0.637  -2.833  1.00 95.87           C  
ATOM   3672  O   GLY A 230      17.302  -1.387  -2.227  1.00 95.87           O  
ATOM   3673  H   GLY A 230      18.542  -0.617  -0.222  1.00 95.87           H  
ATOM   3674  HA2 GLY A 230      19.202   1.100  -2.302  1.00 95.87           H  
ATOM   3675  HA3 GLY A 230      20.162  -0.328  -2.621  1.00 95.87           H  
ATOM   3676  N   THR A 231      17.953  -0.380  -4.137  1.00 96.88           N  
ATOM   3677  CA  THR A 231      16.980  -1.038  -5.027  1.00 96.88           C  
ATOM   3678  C   THR A 231      17.683  -2.025  -5.959  1.00 96.88           C  
ATOM   3679  O   THR A 231      18.606  -1.651  -6.679  1.00 96.88           O  
ATOM   3680  CB  THR A 231      16.141  -0.024  -5.827  1.00 96.88           C  
ATOM   3681  CG2 THR A 231      15.029  -0.676  -6.649  1.00 96.88           C  
ATOM   3682  OG1 THR A 231      15.470   0.864  -4.958  1.00 96.88           O  
ATOM   3683  H   THR A 231      18.638   0.236  -4.551  1.00 96.88           H  
ATOM   3684  HA  THR A 231      16.281  -1.606  -4.414  1.00 96.88           H  
ATOM   3685  HB  THR A 231      16.794   0.547  -6.487  1.00 96.88           H  
ATOM   3686  HG1 THR A 231      15.168   1.587  -5.512  1.00 96.88           H  
ATOM   3687 HG21 THR A 231      14.354  -1.235  -6.000  1.00 96.88           H  
ATOM   3688 HG22 THR A 231      15.452  -1.349  -7.395  1.00 96.88           H  
ATOM   3689 HG23 THR A 231      14.452   0.092  -7.164  1.00 96.88           H  
ATOM   3690  N   GLN A 232      17.227  -3.278  -5.964  1.00 96.47           N  
ATOM   3691  CA  GLN A 232      17.620  -4.322  -6.914  1.00 96.47           C  
ATOM   3692  C   GLN A 232      16.693  -4.281  -8.134  1.00 96.47           C  
ATOM   3693  O   GLN A 232      15.475  -4.212  -7.960  1.00 96.47           O  
ATOM   3694  CB  GLN A 232      17.535  -5.688  -6.204  1.00 96.47           C  
ATOM   3695  CG  GLN A 232      17.928  -6.895  -7.081  1.00 96.47           C  
ATOM   3696  CD  GLN A 232      17.683  -8.243  -6.397  1.00 96.47           C  
ATOM   3697  NE2 GLN A 232      18.134  -9.330  -6.985  1.00 96.47           N  
ATOM   3698  OE1 GLN A 232      17.054  -8.361  -5.352  1.00 96.47           O  
ATOM   3699  H   GLN A 232      16.424  -3.474  -5.383  1.00 96.47           H  
ATOM   3700  HA  GLN A 232      18.644  -4.154  -7.247  1.00 96.47           H  
ATOM   3701  HB2 GLN A 232      18.184  -5.673  -5.329  1.00 96.47           H  
ATOM   3702  HB3 GLN A 232      16.510  -5.828  -5.860  1.00 96.47           H  
ATOM   3703  HG2 GLN A 232      17.349  -6.891  -8.004  1.00 96.47           H  
ATOM   3704  HG3 GLN A 232      18.983  -6.815  -7.343  1.00 96.47           H  
ATOM   3705 HE21 GLN A 232      18.597  -9.290  -7.881  1.00 96.47           H  
ATOM   3706 HE22 GLN A 232      18.009 -10.205  -6.498  1.00 96.47           H  
ATOM   3707  N   TYR A 233      17.258  -4.409  -9.336  1.00 97.01           N  
ATOM   3708  CA  TYR A 233      16.533  -4.546 -10.601  1.00 97.01           C  
ATOM   3709  C   TYR A 233      16.996  -5.816 -11.331  1.00 97.01           C  
ATOM   3710  O   TYR A 233      18.195  -6.044 -11.475  1.00 97.01           O  
ATOM   3711  CB  TYR A 233      16.738  -3.304 -11.487  1.00 97.01           C  
ATOM   3712  CG  TYR A 233      16.471  -1.964 -10.817  1.00 97.01           C  
ATOM   3713  CD2 TYR A 233      15.204  -1.355 -10.905  1.00 97.01           C  
ATOM   3714  CD1 TYR A 233      17.504  -1.315 -10.113  1.00 97.01           C  
ATOM   3715  CE2 TYR A 233      14.952  -0.123 -10.266  1.00 97.01           C  
ATOM   3716  CE1 TYR A 233      17.264  -0.071  -9.496  1.00 97.01           C  
ATOM   3717  CZ  TYR A 233      15.989   0.533  -9.567  1.00 97.01           C  
ATOM   3718  OH  TYR A 233      15.760   1.720  -8.933  1.00 97.01           O  
ATOM   3719  H   TYR A 233      18.266  -4.451  -9.393  1.00 97.01           H  
ATOM   3720  HA  TYR A 233      15.466  -4.631 -10.394  1.00 97.01           H  
ATOM   3721  HB2 TYR A 233      17.765  -3.305 -11.850  1.00 97.01           H  
ATOM   3722  HB3 TYR A 233      16.093  -3.394 -12.361  1.00 97.01           H  
ATOM   3723  HD2 TYR A 233      14.423  -1.827 -11.483  1.00 97.01           H  
ATOM   3724  HD1 TYR A 233      18.479  -1.773 -10.042  1.00 97.01           H  
ATOM   3725  HE2 TYR A 233      13.977   0.338 -10.328  1.00 97.01           H  
ATOM   3726  HE1 TYR A 233      18.056   0.423  -8.952  1.00 97.01           H  
ATOM   3727  HH  TYR A 233      14.847   2.011  -8.980  1.00 97.01           H  
ATOM   3728  N   GLU A 234      16.052  -6.626 -11.805  1.00 96.59           N  
ATOM   3729  CA  GLU A 234      16.279  -7.818 -12.633  1.00 96.59           C  
ATOM   3730  C   GLU A 234      15.621  -7.569 -14.000  1.00 96.59           C  
ATOM   3731  O   GLU A 234      14.403  -7.398 -14.064  1.00 96.59           O  
ATOM   3732  CB  GLU A 234      15.654  -9.061 -11.958  1.00 96.59           C  
ATOM   3733  CG  GLU A 234      16.209  -9.455 -10.574  1.00 96.59           C  
ATOM   3734  CD  GLU A 234      17.477 -10.314 -10.660  1.00 96.59           C  
ATOM   3735  OE1 GLU A 234      17.559 -11.366  -9.976  1.00 96.59           O  
ATOM   3736  OE2 GLU A 234      18.377  -9.949 -11.445  1.00 96.59           O1-
ATOM   3737  H   GLU A 234      15.090  -6.361 -11.650  1.00 96.59           H  
ATOM   3738  HA  GLU A 234      17.345  -7.990 -12.780  1.00 96.59           H  
ATOM   3739  HB2 GLU A 234      15.750  -9.912 -12.631  1.00 96.59           H  
ATOM   3740  HB3 GLU A 234      14.589  -8.869 -11.830  1.00 96.59           H  
ATOM   3741  HG2 GLU A 234      15.437 -10.026 -10.057  1.00 96.59           H  
ATOM   3742  HG3 GLU A 234      16.405  -8.565  -9.976  1.00 96.59           H  
ATOM   3743  N   LEU A 235      16.398  -7.504 -15.084  1.00 96.30           N  
ATOM   3744  CA  LEU A 235      15.943  -7.050 -16.407  1.00 96.30           C  
ATOM   3745  C   LEU A 235      16.104  -8.148 -17.461  1.00 96.30           C  
ATOM   3746  O   LEU A 235      17.200  -8.686 -17.609  1.00 96.30           O  
ATOM   3747  CB  LEU A 235      16.756  -5.810 -16.828  1.00 96.30           C  
ATOM   3748  CG  LEU A 235      16.789  -4.643 -15.829  1.00 96.30           C  
ATOM   3749  CD1 LEU A 235      17.676  -3.535 -16.395  1.00 96.30           C  
ATOM   3750  CD2 LEU A 235      15.395  -4.079 -15.556  1.00 96.30           C  
ATOM   3751  H   LEU A 235      17.393  -7.632 -14.964  1.00 96.30           H  
ATOM   3752  HA  LEU A 235      14.888  -6.780 -16.367  1.00 96.30           H  
ATOM   3753  HB2 LEU A 235      17.785  -6.127 -16.998  1.00 96.30           H  
ATOM   3754  HB3 LEU A 235      16.361  -5.447 -17.777  1.00 96.30           H  
ATOM   3755  HG  LEU A 235      17.223  -4.977 -14.887  1.00 96.30           H  
ATOM   3756 HD11 LEU A 235      17.260  -3.142 -17.322  1.00 96.30           H  
ATOM   3757 HD12 LEU A 235      17.758  -2.722 -15.673  1.00 96.30           H  
ATOM   3758 HD13 LEU A 235      18.678  -3.922 -16.582  1.00 96.30           H  
ATOM   3759 HD21 LEU A 235      14.742  -4.860 -15.165  1.00 96.30           H  
ATOM   3760 HD22 LEU A 235      14.970  -3.663 -16.470  1.00 96.30           H  
ATOM   3761 HD23 LEU A 235      15.473  -3.298 -14.800  1.00 96.30           H  
ATOM   3762  N   PHE A 236      15.050  -8.447 -18.225  1.00 95.75           N  
ATOM   3763  CA  PHE A 236      15.062  -9.498 -19.245  1.00 95.75           C  
ATOM   3764  C   PHE A 236      14.851  -8.926 -20.649  1.00 95.75           C  
ATOM   3765  O   PHE A 236      13.778  -8.419 -20.985  1.00 95.75           O  
ATOM   3766  CB  PHE A 236      14.025 -10.575 -18.897  1.00 95.75           C  
ATOM   3767  CG  PHE A 236      14.330 -11.298 -17.601  1.00 95.75           C  
ATOM   3768  CD1 PHE A 236      15.232 -12.380 -17.597  1.00 95.75           C  
ATOM   3769  CD2 PHE A 236      13.758 -10.861 -16.391  1.00 95.75           C  
ATOM   3770  CE1 PHE A 236      15.551 -13.028 -16.391  1.00 95.75           C  
ATOM   3771  CE2 PHE A 236      14.086 -11.509 -15.186  1.00 95.75           C  
ATOM   3772  CZ  PHE A 236      14.977 -12.593 -15.186  1.00 95.75           C  
ATOM   3773  H   PHE A 236      14.167  -7.988 -18.052  1.00 95.75           H  
ATOM   3774  HA  PHE A 236      16.034  -9.990 -19.242  1.00 95.75           H  
ATOM   3775  HB2 PHE A 236      13.999 -11.310 -19.702  1.00 95.75           H  
ATOM   3776  HB3 PHE A 236      13.033 -10.126 -18.838  1.00 95.75           H  
ATOM   3777  HD1 PHE A 236      15.695 -12.702 -18.518  1.00 95.75           H  
ATOM   3778  HD2 PHE A 236      13.084 -10.017 -16.385  1.00 95.75           H  
ATOM   3779  HE1 PHE A 236      16.258 -13.845 -16.378  1.00 95.75           H  
ATOM   3780  HE2 PHE A 236      13.667 -11.172 -14.250  1.00 95.75           H  
ATOM   3781  HZ  PHE A 236      15.236 -13.083 -14.259  1.00 95.75           H  
ATOM   3782  N   PHE A 237      15.872  -9.070 -21.492  1.00 94.51           N  
ATOM   3783  CA  PHE A 237      15.873  -8.644 -22.889  1.00 94.51           C  
ATOM   3784  C   PHE A 237      15.962  -9.854 -23.822  1.00 94.51           C  
ATOM   3785  O   PHE A 237      16.631 -10.845 -23.522  1.00 94.51           O  
ATOM   3786  CB  PHE A 237      17.034  -7.679 -23.152  1.00 94.51           C  
ATOM   3787  CG  PHE A 237      17.035  -6.401 -22.332  1.00 94.51           C  
ATOM   3788  CD2 PHE A 237      16.583  -5.195 -22.902  1.00 94.51           C  
ATOM   3789  CD1 PHE A 237      17.561  -6.398 -21.026  1.00 94.51           C  
ATOM   3790  CE2 PHE A 237      16.678  -3.994 -22.174  1.00 94.51           C  
ATOM   3791  CE1 PHE A 237      17.684  -5.192 -20.313  1.00 94.51           C  
ATOM   3792  CZ  PHE A 237      17.241  -3.988 -20.887  1.00 94.51           C  
ATOM   3793  H   PHE A 237      16.714  -9.513 -21.151  1.00 94.51           H  
ATOM   3794  HA  PHE A 237      14.944  -8.115 -23.102  1.00 94.51           H  
ATOM   3795  HB2 PHE A 237      17.018  -7.409 -24.207  1.00 94.51           H  
ATOM   3796  HB3 PHE A 237      17.970  -8.206 -22.968  1.00 94.51           H  
ATOM   3797  HD2 PHE A 237      16.182  -5.181 -23.904  1.00 94.51           H  
ATOM   3798  HD1 PHE A 237      17.918  -7.316 -20.582  1.00 94.51           H  
ATOM   3799  HE2 PHE A 237      16.336  -3.068 -22.613  1.00 94.51           H  
ATOM   3800  HE1 PHE A 237      18.141  -5.187 -19.335  1.00 94.51           H  
ATOM   3801  HZ  PHE A 237      17.340  -3.058 -20.347  1.00 94.51           H  
ATOM   3802  N   LYS A 238      15.301  -9.785 -24.977  1.00 92.46           N  
ATOM   3803  CA  LYS A 238      15.280 -10.842 -25.983  1.00 92.46           C  
ATOM   3804  C   LYS A 238      14.877 -10.307 -27.355  1.00 92.46           C  
ATOM   3805  O   LYS A 238      13.840  -9.668 -27.504  1.00 92.46           O  
ATOM   3806  CB  LYS A 238      14.303 -11.924 -25.513  1.00 92.46           C  
ATOM   3807  CG  LYS A 238      14.050 -12.939 -26.619  1.00 92.46           C  
ATOM   3808  CD  LYS A 238      13.348 -14.168 -26.077  1.00 92.46           C  
ATOM   3809  CE  LYS A 238      13.126 -15.038 -27.298  1.00 92.46           C  
ATOM   3810  NZ  LYS A 238      12.826 -16.425 -26.919  1.00 92.46           N1+
ATOM   3811  H   LYS A 238      14.752  -8.956 -25.155  1.00 92.46           H  
ATOM   3812  HA  LYS A 238      16.272 -11.288 -26.057  1.00 92.46           H  
ATOM   3813  HB2 LYS A 238      14.722 -12.427 -24.642  1.00 92.46           H  
ATOM   3814  HB3 LYS A 238      13.352 -11.467 -25.239  1.00 92.46           H  
ATOM   3815  HG2 LYS A 238      13.418 -12.488 -27.383  1.00 92.46           H  
ATOM   3816  HG3 LYS A 238      15.001 -13.239 -27.060  1.00 92.46           H  
ATOM   3817  HD2 LYS A 238      14.010 -14.664 -25.367  1.00 92.46           H  
ATOM   3818  HD3 LYS A 238      12.400 -13.899 -25.611  1.00 92.46           H  
ATOM   3819  HE2 LYS A 238      14.046 -15.017 -27.883  1.00 92.46           H  
ATOM   3820  HE3 LYS A 238      12.340 -14.610 -27.919  1.00 92.46           H  
ATOM   3821  HZ1 LYS A 238      13.615 -16.789 -26.404  1.00 92.46           H  
ATOM   3822  HZ2 LYS A 238      11.994 -16.467 -26.348  1.00 92.46           H  
ATOM   3823  HZ3 LYS A 238      12.739 -16.962 -27.770  1.00 92.46           H  
ATOM   3824  N   LYS A 239      15.636 -10.697 -28.380  1.00 89.46           N  
ATOM   3825  CA  LYS A 239      15.272 -10.469 -29.784  1.00 89.46           C  
ATOM   3826  C   LYS A 239      14.210 -11.458 -30.257  1.00 89.46           C  
ATOM   3827  O   LYS A 239      14.256 -12.635 -29.902  1.00 89.46           O  
ATOM   3828  CB  LYS A 239      16.514 -10.561 -30.669  1.00 89.46           C  
ATOM   3829  CG  LYS A 239      17.571  -9.524 -30.262  1.00 89.46           C  
ATOM   3830  CD  LYS A 239      18.056  -8.778 -31.497  1.00 89.46           C  
ATOM   3831  CE  LYS A 239      19.033  -7.693 -31.070  1.00 89.46           C  
ATOM   3832  NZ  LYS A 239      19.439  -6.912 -32.251  1.00 89.46           N1+
ATOM   3833  H   LYS A 239      16.443 -11.269 -28.177  1.00 89.46           H  
ATOM   3834  HA  LYS A 239      14.861  -9.463 -29.871  1.00 89.46           H  
ATOM   3835  HB2 LYS A 239      16.206 -10.407 -31.703  1.00 89.46           H  
ATOM   3836  HB3 LYS A 239      16.941 -11.561 -30.594  1.00 89.46           H  
ATOM   3837  HG2 LYS A 239      17.151  -8.799 -29.565  1.00 89.46           H  
ATOM   3838  HG3 LYS A 239      18.409 -10.026 -29.778  1.00 89.46           H  
ATOM   3839  HD2 LYS A 239      17.199  -8.309 -31.980  1.00 89.46           H  
ATOM   3840  HD3 LYS A 239      18.531  -9.476 -32.186  1.00 89.46           H  
ATOM   3841  HE2 LYS A 239      19.896  -8.142 -30.578  1.00 89.46           H  
ATOM   3842  HE3 LYS A 239      18.536  -7.043 -30.349  1.00 89.46           H  
ATOM   3843  HZ1 LYS A 239      18.621  -6.499 -32.677  1.00 89.46           H  
ATOM   3844  HZ2 LYS A 239      20.015  -6.142 -31.940  1.00 89.46           H  
ATOM   3845  HZ3 LYS A 239      19.953  -7.477 -32.912  1.00 89.46           H  
ATOM   3846  N   ALA A 240      13.305 -11.000 -31.121  1.00 81.37           N  
ATOM   3847  CA  ALA A 240      12.183 -11.798 -31.628  1.00 81.37           C  
ATOM   3848  C   ALA A 240      12.601 -13.113 -32.322  1.00 81.37           C  
ATOM   3849  O   ALA A 240      11.918 -14.124 -32.163  1.00 81.37           O  
ATOM   3850  CB  ALA A 240      11.371 -10.911 -32.579  1.00 81.37           C  
ATOM   3851  H   ALA A 240      13.331 -10.015 -31.346  1.00 81.37           H  
ATOM   3852  HA  ALA A 240      11.548 -12.070 -30.785  1.00 81.37           H  
ATOM   3853  HB1 ALA A 240      11.032 -10.016 -32.058  1.00 81.37           H  
ATOM   3854  HB2 ALA A 240      10.502 -11.465 -32.936  1.00 81.37           H  
ATOM   3855  HB3 ALA A 240      11.980 -10.625 -33.437  1.00 81.37           H  
ATOM   3856  N   ASP A 241      13.720 -13.104 -33.055  1.00 78.42           N  
ATOM   3857  CA  ASP A 241      14.217 -14.256 -33.824  1.00 78.42           C  
ATOM   3858  C   ASP A 241      15.149 -15.195 -33.027  1.00 78.42           C  
ATOM   3859  O   ASP A 241      15.553 -16.237 -33.544  1.00 78.42           O  
ATOM   3860  CB  ASP A 241      14.911 -13.748 -35.099  1.00 78.42           C  
ATOM   3861  CG  ASP A 241      13.976 -12.937 -36.002  1.00 78.42           C  
ATOM   3862  OD1 ASP A 241      12.930 -13.489 -36.415  1.00 78.42           O  
ATOM   3863  OD2 ASP A 241      14.317 -11.765 -36.276  1.00 78.42           O1-
ATOM   3864  H   ASP A 241      14.185 -12.219 -33.200  1.00 78.42           H  
ATOM   3865  HA  ASP A 241      13.364 -14.857 -34.138  1.00 78.42           H  
ATOM   3866  HB2 ASP A 241      15.770 -13.139 -34.815  1.00 78.42           H  
ATOM   3867  HB3 ASP A 241      15.279 -14.600 -35.670  1.00 78.42           H  
ATOM   3868  N   LEU A 242      15.496 -14.849 -31.779  1.00 80.94           N  
ATOM   3869  CA  LEU A 242      16.371 -15.652 -30.914  1.00 80.94           C  
ATOM   3870  C   LEU A 242      15.572 -16.493 -29.906  1.00 80.94           C  
ATOM   3871  O   LEU A 242      14.390 -16.262 -29.635  1.00 80.94           O  
ATOM   3872  CB  LEU A 242      17.421 -14.756 -30.221  1.00 80.94           C  
ATOM   3873  CG  LEU A 242      18.413 -14.052 -31.171  1.00 80.94           C  
ATOM   3874  CD1 LEU A 242      19.415 -13.234 -30.356  1.00 80.94           C  
ATOM   3875  CD2 LEU A 242      19.203 -15.023 -32.050  1.00 80.94           C  
ATOM   3876  H   LEU A 242      15.042 -14.046 -31.367  1.00 80.94           H  
ATOM   3877  HA  LEU A 242      16.911 -16.372 -31.529  1.00 80.94           H  
ATOM   3878  HB2 LEU A 242      18.002 -15.370 -29.532  1.00 80.94           H  
ATOM   3879  HB3 LEU A 242      16.901 -14.003 -29.630  1.00 80.94           H  
ATOM   3880  HG  LEU A 242      17.863 -13.370 -31.819  1.00 80.94           H  
ATOM   3881 HD11 LEU A 242      20.050 -12.653 -31.025  1.00 80.94           H  
ATOM   3882 HD12 LEU A 242      18.898 -12.558 -29.675  1.00 80.94           H  
ATOM   3883 HD13 LEU A 242      20.052 -13.898 -29.770  1.00 80.94           H  
ATOM   3884 HD21 LEU A 242      19.709 -15.759 -31.426  1.00 80.94           H  
ATOM   3885 HD22 LEU A 242      18.538 -15.528 -32.751  1.00 80.94           H  
ATOM   3886 HD23 LEU A 242      19.955 -14.477 -32.619  1.00 80.94           H  
ATOM   3887  N   THR A 243      16.223 -17.497 -29.323  1.00 81.61           N  
ATOM   3888  CA  THR A 243      15.632 -18.355 -28.288  1.00 81.61           C  
ATOM   3889  C   THR A 243      15.989 -17.919 -26.875  1.00 81.61           C  
ATOM   3890  O   THR A 243      15.095 -17.900 -26.019  1.00 81.61           O  
ATOM   3891  CB  THR A 243      16.005 -19.825 -28.498  1.00 81.61           C  
ATOM   3892  CG2 THR A 243      14.982 -20.465 -29.443  1.00 81.61           C  
ATOM   3893  OG1 THR A 243      17.266 -20.021 -29.097  1.00 81.61           O  
ATOM   3894  H   THR A 243      17.182 -17.676 -29.584  1.00 81.61           H  
ATOM   3895  HA  THR A 243      14.546 -18.290 -28.353  1.00 81.61           H  
ATOM   3896  HB  THR A 243      15.975 -20.340 -27.538  1.00 81.61           H  
ATOM   3897  HG1 THR A 243      17.987 -19.655 -28.579  1.00 81.61           H  
ATOM   3898 HG21 THR A 243      15.268 -21.499 -29.635  1.00 81.61           H  
ATOM   3899 HG22 THR A 243      14.967 -19.923 -30.388  1.00 81.61           H  
ATOM   3900 HG23 THR A 243      13.990 -20.445 -28.991  1.00 81.61           H  
ATOM   3901  N   GLU A 244      17.246 -17.548 -26.659  1.00 89.56           N  
ATOM   3902  CA  GLU A 244      17.819 -17.096 -25.397  1.00 89.56           C  
ATOM   3903  C   GLU A 244      17.284 -15.729 -24.942  1.00 89.56           C  
ATOM   3904  O   GLU A 244      16.734 -14.941 -25.716  1.00 89.56           O  
ATOM   3905  CB  GLU A 244      19.359 -17.061 -25.510  1.00 89.56           C  
ATOM   3906  CG  GLU A 244      20.035 -18.446 -25.563  1.00 89.56           C  
ATOM   3907  CD  GLU A 244      20.109 -19.125 -26.940  1.00 89.56           C  
ATOM   3908  OE1 GLU A 244      20.675 -20.239 -26.996  1.00 89.56           O  
ATOM   3909  OE2 GLU A 244      19.451 -18.637 -27.895  1.00 89.56           O1-
ATOM   3910  H   GLU A 244      17.921 -17.675 -27.400  1.00 89.56           H  
ATOM   3911  HA  GLU A 244      17.561 -17.816 -24.620  1.00 89.56           H  
ATOM   3912  HB2 GLU A 244      19.662 -16.456 -26.365  1.00 89.56           H  
ATOM   3913  HB3 GLU A 244      19.741 -16.566 -24.617  1.00 89.56           H  
ATOM   3914  HG2 GLU A 244      21.054 -18.331 -25.191  1.00 89.56           H  
ATOM   3915  HG3 GLU A 244      19.520 -19.105 -24.865  1.00 89.56           H  
ATOM   3916  N   TYR A 245      17.459 -15.465 -23.648  1.00 93.19           N  
ATOM   3917  CA  TYR A 245      17.270 -14.160 -23.020  1.00 93.19           C  
ATOM   3918  C   TYR A 245      18.626 -13.642 -22.538  1.00 93.19           C  
ATOM   3919  O   TYR A 245      19.421 -14.417 -22.007  1.00 93.19           O  
ATOM   3920  CB  TYR A 245      16.292 -14.278 -21.841  1.00 93.19           C  
ATOM   3921  CG  TYR A 245      14.844 -14.506 -22.231  1.00 93.19           C  
ATOM   3922  CD2 TYR A 245      13.910 -13.462 -22.085  1.00 93.19           C  
ATOM   3923  CD1 TYR A 245      14.425 -15.755 -22.729  1.00 93.19           C  
ATOM   3924  CE2 TYR A 245      12.561 -13.662 -22.430  1.00 93.19           C  
ATOM   3925  CE1 TYR A 245      13.084 -15.949 -23.108  1.00 93.19           C  
ATOM   3926  CZ  TYR A 245      12.148 -14.906 -22.950  1.00 93.19           C  
ATOM   3927  OH  TYR A 245      10.858 -15.092 -23.336  1.00 93.19           O  
ATOM   3928  H   TYR A 245      17.909 -16.172 -23.084  1.00 93.19           H  
ATOM   3929  HA  TYR A 245      16.866 -13.449 -23.740  1.00 93.19           H  
ATOM   3930  HB2 TYR A 245      16.614 -15.090 -21.188  1.00 93.19           H  
ATOM   3931  HB3 TYR A 245      16.351 -13.360 -21.257  1.00 93.19           H  
ATOM   3932  HD2 TYR A 245      14.233 -12.502 -21.710  1.00 93.19           H  
ATOM   3933  HD1 TYR A 245      15.143 -16.555 -22.834  1.00 93.19           H  
ATOM   3934  HE2 TYR A 245      11.854 -12.857 -22.295  1.00 93.19           H  
ATOM   3935  HE1 TYR A 245      12.769 -16.895 -23.523  1.00 93.19           H  
ATOM   3936  HH  TYR A 245      10.340 -14.308 -23.138  1.00 93.19           H  
ATOM   3937  N   ARG A 246      18.868 -12.337 -22.664  1.00 93.56           N  
ATOM   3938  CA  ARG A 246      19.911 -11.641 -21.906  1.00 93.56           C  
ATOM   3939  C   ARG A 246      19.283 -11.130 -20.611  1.00 93.56           C  
ATOM   3940  O   ARG A 246      18.268 -10.432 -20.650  1.00 93.56           O  
ATOM   3941  CB  ARG A 246      20.547 -10.512 -22.736  1.00 93.56           C  
ATOM   3942  CG  ARG A 246      21.164 -10.945 -24.080  1.00 93.56           C  
ATOM   3943  CD  ARG A 246      22.149 -12.124 -23.975  1.00 93.56           C  
ATOM   3944  NE  ARG A 246      23.114 -12.154 -25.098  1.00 93.56           N  
ATOM   3945  CZ  ARG A 246      24.245 -11.476 -25.165  1.00 93.56           C  
ATOM   3946  NH1 ARG A 246      24.546 -10.572 -24.286  1.00 93.56           N1+
ATOM   3947  NH2 ARG A 246      25.090 -11.701 -26.119  1.00 93.56           N  
ATOM   3948  H   ARG A 246      18.141 -11.767 -23.073  1.00 93.56           H  
ATOM   3949  HA  ARG A 246      20.695 -12.345 -21.627  1.00 93.56           H  
ATOM   3950  HB2 ARG A 246      19.791  -9.754 -22.940  1.00 93.56           H  
ATOM   3951  HB3 ARG A 246      21.327 -10.046 -22.134  1.00 93.56           H  
ATOM   3952  HG2 ARG A 246      21.677 -10.080 -24.499  1.00 93.56           H  
ATOM   3953  HG3 ARG A 246      20.366 -11.223 -24.769  1.00 93.56           H  
ATOM   3954  HD2 ARG A 246      22.696 -12.054 -23.034  1.00 93.56           H  
ATOM   3955  HD3 ARG A 246      21.585 -13.056 -23.956  1.00 93.56           H  
ATOM   3956  HE  ARG A 246      22.968 -12.787 -25.871  1.00 93.56           H  
ATOM   3957 HH11 ARG A 246      25.441 -10.103 -24.312  1.00 93.56           H  
ATOM   3958 HH12 ARG A 246      23.922 -10.393 -23.513  1.00 93.56           H  
ATOM   3959 HH21 ARG A 246      24.805 -12.369 -26.820  1.00 93.56           H  
ATOM   3960 HH22 ARG A 246      25.996 -11.254 -26.145  1.00 93.56           H  
ATOM   3961  N   HIS A 247      19.853 -11.513 -19.476  1.00 95.83           N  
ATOM   3962  CA  HIS A 247      19.404 -11.124 -18.141  1.00 95.83           C  
ATOM   3963  C   HIS A 247      20.463 -10.236 -17.488  1.00 95.83           C  
ATOM   3964  O   HIS A 247      21.638 -10.590 -17.463  1.00 95.83           O  
ATOM   3965  CB  HIS A 247      19.079 -12.381 -17.320  1.00 95.83           C  
ATOM   3966  CG  HIS A 247      18.861 -12.125 -15.848  1.00 95.83           C  
ATOM   3967  CD2 HIS A 247      18.149 -11.101 -15.289  1.00 95.83           C  
ATOM   3968  ND1 HIS A 247      19.518 -12.818 -14.836  1.00 95.83           N  
ATOM   3969  CE1 HIS A 247      19.244 -12.165 -13.703  1.00 95.83           C  
ATOM   3970  NE2 HIS A 247      18.414 -11.141 -13.938  1.00 95.83           N  
ATOM   3971  H   HIS A 247      20.699 -12.062 -19.530  1.00 95.83           H  
ATOM   3972  HA  HIS A 247      18.485 -10.543 -18.221  1.00 95.83           H  
ATOM   3973  HB2 HIS A 247      18.192 -12.859 -17.735  1.00 95.83           H  
ATOM   3974  HB3 HIS A 247      19.911 -13.079 -17.415  1.00 95.83           H  
ATOM   3975  HD2 HIS A 247      17.573 -10.354 -15.815  1.00 95.83           H  
ATOM   3976  HE1 HIS A 247      19.697 -12.381 -12.746  1.00 95.83           H  
ATOM   3977  HE2 HIS A 247      18.192 -10.448 -13.238  1.00 95.83           H  
ATOM   3978  N   VAL A 248      20.048  -9.074 -16.981  1.00 95.90           N  
ATOM   3979  CA  VAL A 248      20.922  -8.123 -16.282  1.00 95.90           C  
ATOM   3980  C   VAL A 248      20.388  -7.876 -14.877  1.00 95.90           C  
ATOM   3981  O   VAL A 248      19.222  -7.516 -14.706  1.00 95.90           O  
ATOM   3982  CB  VAL A 248      21.072  -6.797 -17.055  1.00 95.90           C  
ATOM   3983  CG1 VAL A 248      22.050  -5.841 -16.362  1.00 95.90           C  
ATOM   3984  CG2 VAL A 248      21.597  -7.024 -18.475  1.00 95.90           C  
ATOM   3985  H   VAL A 248      19.067  -8.845 -17.054  1.00 95.90           H  
ATOM   3986  HA  VAL A 248      21.918  -8.557 -16.188  1.00 95.90           H  
ATOM   3987  HB  VAL A 248      20.101  -6.308 -17.125  1.00 95.90           H  
ATOM   3988 HG11 VAL A 248      21.676  -5.572 -15.374  1.00 95.90           H  
ATOM   3989 HG12 VAL A 248      23.026  -6.316 -16.256  1.00 95.90           H  
ATOM   3990 HG13 VAL A 248      22.158  -4.928 -16.947  1.00 95.90           H  
ATOM   3991 HG21 VAL A 248      22.570  -7.513 -18.442  1.00 95.90           H  
ATOM   3992 HG22 VAL A 248      20.902  -7.651 -19.034  1.00 95.90           H  
ATOM   3993 HG23 VAL A 248      21.688  -6.063 -18.982  1.00 95.90           H  
ATOM   3994  N   THR A 249      21.259  -8.015 -13.881  1.00 97.31           N  
ATOM   3995  CA  THR A 249      21.006  -7.595 -12.501  1.00 97.31           C  
ATOM   3996  C   THR A 249      21.723  -6.270 -12.250  1.00 97.31           C  
ATOM   3997  O   THR A 249      22.958  -6.219 -12.258  1.00 97.31           O  
ATOM   3998  CB  THR A 249      21.465  -8.650 -11.482  1.00 97.31           C  
ATOM   3999  CG2 THR A 249      21.001  -8.309 -10.067  1.00 97.31           C  
ATOM   4000  OG1 THR A 249      20.959  -9.930 -11.775  1.00 97.31           O  
ATOM   4001  H   THR A 249      22.197  -8.307 -14.116  1.00 97.31           H  
ATOM   4002  HA  THR A 249      19.934  -7.456 -12.359  1.00 97.31           H  
ATOM   4003  HB  THR A 249      22.554  -8.708 -11.493  1.00 97.31           H  
ATOM   4004  HG1 THR A 249      20.005  -9.894 -11.670  1.00 97.31           H  
ATOM   4005 HG21 THR A 249      21.473  -7.387  -9.728  1.00 97.31           H  
ATOM   4006 HG22 THR A 249      19.918  -8.183 -10.051  1.00 97.31           H  
ATOM   4007 HG23 THR A 249      21.284  -9.121  -9.397  1.00 97.31           H  
ATOM   4008  N   LEU A 250      20.959  -5.205 -11.999  1.00 96.77           N  
ATOM   4009  CA  LEU A 250      21.471  -3.901 -11.561  1.00 96.77           C  
ATOM   4010  C   LEU A 250      21.118  -3.655 -10.090  1.00 96.77           C  
ATOM   4011  O   LEU A 250      20.108  -4.151  -9.584  1.00 96.77           O  
ATOM   4012  CB  LEU A 250      20.931  -2.751 -12.439  1.00 96.77           C  
ATOM   4013  CG  LEU A 250      21.199  -2.841 -13.951  1.00 96.77           C  
ATOM   4014  CD1 LEU A 250      20.660  -1.586 -14.636  1.00 96.77           C  
ATOM   4015  CD2 LEU A 250      22.689  -2.957 -14.277  1.00 96.77           C  
ATOM   4016  H   LEU A 250      19.961  -5.353 -11.951  1.00 96.77           H  
ATOM   4017  HA  LEU A 250      22.558  -3.895 -11.636  1.00 96.77           H  
ATOM   4018  HB2 LEU A 250      21.368  -1.821 -12.075  1.00 96.77           H  
ATOM   4019  HB3 LEU A 250      19.853  -2.682 -12.291  1.00 96.77           H  
ATOM   4020  HG  LEU A 250      20.675  -3.705 -14.359  1.00 96.77           H  
ATOM   4021 HD11 LEU A 250      20.791  -1.671 -15.715  1.00 96.77           H  
ATOM   4022 HD12 LEU A 250      21.191  -0.702 -14.284  1.00 96.77           H  
ATOM   4023 HD13 LEU A 250      19.596  -1.473 -14.430  1.00 96.77           H  
ATOM   4024 HD21 LEU A 250      23.063  -3.921 -13.933  1.00 96.77           H  
ATOM   4025 HD22 LEU A 250      22.833  -2.899 -15.356  1.00 96.77           H  
ATOM   4026 HD23 LEU A 250      23.243  -2.149 -13.800  1.00 96.77           H  
ATOM   4027  N   PHE A 251      21.913  -2.830  -9.414  1.00 97.11           N  
ATOM   4028  CA  PHE A 251      21.612  -2.335  -8.074  1.00 97.11           C  
ATOM   4029  C   PHE A 251      21.823  -0.821  -7.999  1.00 97.11           C  
ATOM   4030  O   PHE A 251      22.815  -0.300  -8.503  1.00 97.11           O  
ATOM   4031  CB  PHE A 251      22.457  -3.094  -7.043  1.00 97.11           C  
ATOM   4032  CG  PHE A 251      21.975  -2.971  -5.609  1.00 97.11           C  
ATOM   4033  CD2 PHE A 251      22.602  -2.090  -4.708  1.00 97.11           C  
ATOM   4034  CD1 PHE A 251      20.927  -3.795  -5.157  1.00 97.11           C  
ATOM   4035  CE2 PHE A 251      22.213  -2.066  -3.357  1.00 97.11           C  
ATOM   4036  CE1 PHE A 251      20.513  -3.745  -3.815  1.00 97.11           C  
ATOM   4037  CZ  PHE A 251      21.165  -2.889  -2.912  1.00 97.11           C  
ATOM   4038  H   PHE A 251      22.751  -2.489  -9.863  1.00 97.11           H  
ATOM   4039  HA  PHE A 251      20.563  -2.535  -7.853  1.00 97.11           H  
ATOM   4040  HB2 PHE A 251      23.494  -2.765  -7.115  1.00 97.11           H  
ATOM   4041  HB3 PHE A 251      22.434  -4.153  -7.298  1.00 97.11           H  
ATOM   4042  HD2 PHE A 251      23.415  -1.463  -5.044  1.00 97.11           H  
ATOM   4043  HD1 PHE A 251      20.453  -4.484  -5.841  1.00 97.11           H  
ATOM   4044  HE2 PHE A 251      22.730  -1.434  -2.650  1.00 97.11           H  
ATOM   4045  HE1 PHE A 251      19.716  -4.387  -3.469  1.00 97.11           H  
ATOM   4046  HZ  PHE A 251      20.869  -2.875  -1.874  1.00 97.11           H  
ATOM   4047  N   ARG A 252      20.898  -0.115  -7.349  1.00 96.71           N  
ATOM   4048  CA  ARG A 252      21.023   1.297  -6.968  1.00 96.71           C  
ATOM   4049  C   ARG A 252      21.293   1.355  -5.462  1.00 96.71           C  
ATOM   4050  O   ARG A 252      20.329   1.314  -4.693  1.00 96.71           O  
ATOM   4051  CB  ARG A 252      19.750   2.049  -7.394  1.00 96.71           C  
ATOM   4052  CG  ARG A 252      19.763   3.532  -7.001  1.00 96.71           C  
ATOM   4053  CD  ARG A 252      18.552   4.273  -7.584  1.00 96.71           C  
ATOM   4054  NE  ARG A 252      18.699   4.501  -9.029  1.00 96.71           N  
ATOM   4055  CZ  ARG A 252      17.794   4.991  -9.853  1.00 96.71           C  
ATOM   4056  NH1 ARG A 252      16.579   5.310  -9.513  1.00 96.71           N1+
ATOM   4057  NH2 ARG A 252      18.103   5.194 -11.086  1.00 96.71           N  
ATOM   4058  H   ARG A 252      20.095  -0.623  -7.005  1.00 96.71           H  
ATOM   4059  HA  ARG A 252      21.862   1.755  -7.493  1.00 96.71           H  
ATOM   4060  HB2 ARG A 252      19.660   1.980  -8.478  1.00 96.71           H  
ATOM   4061  HB3 ARG A 252      18.877   1.573  -6.947  1.00 96.71           H  
ATOM   4062  HG2 ARG A 252      20.682   4.000  -7.356  1.00 96.71           H  
ATOM   4063  HG3 ARG A 252      19.727   3.617  -5.914  1.00 96.71           H  
ATOM   4064  HD2 ARG A 252      18.471   5.242  -7.093  1.00 96.71           H  
ATOM   4065  HD3 ARG A 252      17.646   3.702  -7.383  1.00 96.71           H  
ATOM   4066  HE  ARG A 252      19.606   4.330  -9.441  1.00 96.71           H  
ATOM   4067 HH11 ARG A 252      15.951   5.614 -10.243  1.00 96.71           H  
ATOM   4068 HH12 ARG A 252      16.235   5.208  -8.569  1.00 96.71           H  
ATOM   4069 HH21 ARG A 252      19.058   5.186 -11.415  1.00 96.71           H  
ATOM   4070 HH22 ARG A 252      17.595   5.858 -11.653  1.00 96.71           H  
ATOM   4071  N   PRO A 253      22.563   1.383  -5.016  1.00 95.49           N  
ATOM   4072  CA  PRO A 253      22.888   1.471  -3.600  1.00 95.49           C  
ATOM   4073  C   PRO A 253      22.518   2.844  -3.041  1.00 95.49           C  
ATOM   4074  O   PRO A 253      22.541   3.858  -3.739  1.00 95.49           O  
ATOM   4075  CB  PRO A 253      24.390   1.192  -3.500  1.00 95.49           C  
ATOM   4076  CG  PRO A 253      24.920   1.700  -4.839  1.00 95.49           C  
ATOM   4077  CD  PRO A 253      23.783   1.398  -5.813  1.00 95.49           C  
ATOM   4078  HA  PRO A 253      22.339   0.713  -3.041  1.00 95.49           H  
ATOM   4079  HB2 PRO A 253      24.560   0.118  -3.429  1.00 95.49           H  
ATOM   4080  HB3 PRO A 253      24.854   1.703  -2.656  1.00 95.49           H  
ATOM   4081  HG2 PRO A 253      25.080   2.777  -4.800  1.00 95.49           H  
ATOM   4082  HG3 PRO A 253      25.837   1.182  -5.119  1.00 95.49           H  
ATOM   4083  HD2 PRO A 253      23.747   2.174  -6.577  1.00 95.49           H  
ATOM   4084  HD3 PRO A 253      23.943   0.423  -6.272  1.00 95.49           H  
ATOM   4085  N   PHE A 254      22.189   2.891  -1.758  1.00 94.32           N  
ATOM   4086  CA  PHE A 254      21.963   4.140  -1.043  1.00 94.32           C  
ATOM   4087  C   PHE A 254      23.285   4.705  -0.527  1.00 94.32           C  
ATOM   4088  O   PHE A 254      24.114   3.964   0.000  1.00 94.32           O  
ATOM   4089  CB  PHE A 254      20.947   3.910   0.078  1.00 94.32           C  
ATOM   4090  CG  PHE A 254      19.555   3.461  -0.350  1.00 94.32           C  
ATOM   4091  CD1 PHE A 254      19.106   3.580  -1.684  1.00 94.32           C  
ATOM   4092  CD2 PHE A 254      18.682   2.933   0.620  1.00 94.32           C  
ATOM   4093  CE1 PHE A 254      17.799   3.202  -2.035  1.00 94.32           C  
ATOM   4094  CE2 PHE A 254      17.368   2.583   0.270  1.00 94.32           C  
ATOM   4095  CZ  PHE A 254      16.922   2.732  -1.050  1.00 94.32           C  
ATOM   4096  H   PHE A 254      22.144   2.027  -1.236  1.00 94.32           H  
ATOM   4097  HA  PHE A 254      21.548   4.883  -1.723  1.00 94.32           H  
ATOM   4098  HB2 PHE A 254      20.845   4.849   0.622  1.00 94.32           H  
ATOM   4099  HB3 PHE A 254      21.354   3.172   0.769  1.00 94.32           H  
ATOM   4100  HD1 PHE A 254      19.749   3.960  -2.464  1.00 94.32           H  
ATOM   4101  HD2 PHE A 254      19.012   2.804   1.640  1.00 94.32           H  
ATOM   4102  HE1 PHE A 254      17.463   3.305  -3.056  1.00 94.32           H  
ATOM   4103  HE2 PHE A 254      16.692   2.202   1.021  1.00 94.32           H  
ATOM   4104  HZ  PHE A 254      15.902   2.493  -1.311  1.00 94.32           H  
ATOM   4105  N   GLY A 255      23.465   6.019  -0.664  1.00 91.38           N  
ATOM   4106  CA  GLY A 255      24.537   6.761  -0.012  1.00 91.38           C  
ATOM   4107  C   GLY A 255      24.310   6.900   1.502  1.00 91.38           C  
ATOM   4108  O   GLY A 255      23.249   6.525   2.014  1.00 91.38           O  
ATOM   4109  H   GLY A 255      22.723   6.569  -1.072  1.00 91.38           H  
ATOM   4110  HA2 GLY A 255      25.485   6.252  -0.183  1.00 91.38           H  
ATOM   4111  HA3 GLY A 255      24.594   7.759  -0.446  1.00 91.38           H  
ATOM   4112  N   PRO A 256      25.301   7.434   2.236  1.00 91.38           N  
ATOM   4113  CA  PRO A 256      25.161   7.726   3.661  1.00 91.38           C  
ATOM   4114  C   PRO A 256      24.071   8.779   3.916  1.00 91.38           C  
ATOM   4115  O   PRO A 256      23.719   9.554   3.026  1.00 91.38           O  
ATOM   4116  CB  PRO A 256      26.545   8.216   4.103  1.00 91.38           C  
ATOM   4117  CG  PRO A 256      27.115   8.848   2.832  1.00 91.38           C  
ATOM   4118  CD  PRO A 256      26.574   7.935   1.734  1.00 91.38           C  
ATOM   4119  HA  PRO A 256      24.906   6.816   4.205  1.00 91.38           H  
ATOM   4120  HB2 PRO A 256      26.490   8.935   4.921  1.00 91.38           H  
ATOM   4121  HB3 PRO A 256      27.158   7.362   4.390  1.00 91.38           H  
ATOM   4122  HG2 PRO A 256      28.205   8.868   2.841  1.00 91.38           H  
ATOM   4123  HG3 PRO A 256      26.712   9.852   2.707  1.00 91.38           H  
ATOM   4124  HD2 PRO A 256      26.451   8.501   0.811  1.00 91.38           H  
ATOM   4125  HD3 PRO A 256      27.257   7.100   1.578  1.00 91.38           H  
ATOM   4126  N   LEU A 257      23.551   8.837   5.145  1.00 94.44           N  
ATOM   4127  CA  LEU A 257      22.688   9.941   5.574  1.00 94.44           C  
ATOM   4128  C   LEU A 257      23.472  11.262   5.569  1.00 94.44           C  
ATOM   4129  O   LEU A 257      24.574  11.343   6.108  1.00 94.44           O  
ATOM   4130  CB  LEU A 257      22.105   9.649   6.970  1.00 94.44           C  
ATOM   4131  CG  LEU A 257      20.964   8.617   6.965  1.00 94.44           C  
ATOM   4132  CD1 LEU A 257      20.684   8.131   8.383  1.00 94.44           C  
ATOM   4133  CD2 LEU A 257      19.664   9.219   6.421  1.00 94.44           C  
ATOM   4134  H   LEU A 257      23.889   8.197   5.850  1.00 94.44           H  
ATOM   4135  HA  LEU A 257      21.876  10.046   4.854  1.00 94.44           H  
ATOM   4136  HB2 LEU A 257      22.910   9.297   7.614  1.00 94.44           H  
ATOM   4137  HB3 LEU A 257      21.727  10.576   7.402  1.00 94.44           H  
ATOM   4138  HG  LEU A 257      21.244   7.761   6.351  1.00 94.44           H  
ATOM   4139 HD11 LEU A 257      19.903   7.371   8.373  1.00 94.44           H  
ATOM   4140 HD12 LEU A 257      20.380   8.963   9.019  1.00 94.44           H  
ATOM   4141 HD13 LEU A 257      21.586   7.681   8.798  1.00 94.44           H  
ATOM   4142 HD21 LEU A 257      18.901   8.442   6.371  1.00 94.44           H  
ATOM   4143 HD22 LEU A 257      19.317  10.013   7.082  1.00 94.44           H  
ATOM   4144 HD23 LEU A 257      19.822   9.636   5.426  1.00 94.44           H  
ATOM   4145  N   MET A 258      22.881  12.299   4.980  1.00 94.06           N  
ATOM   4146  CA  MET A 258      23.449  13.642   4.882  1.00 94.06           C  
ATOM   4147  C   MET A 258      22.517  14.653   5.560  1.00 94.06           C  
ATOM   4148  O   MET A 258      21.301  14.638   5.347  1.00 94.06           O  
ATOM   4149  CB  MET A 258      23.720  13.999   3.408  1.00 94.06           C  
ATOM   4150  CG  MET A 258      24.733  13.034   2.768  1.00 94.06           C  
ATOM   4151  SD  MET A 258      25.169  13.357   1.035  1.00 94.06           S  
ATOM   4152  CE  MET A 258      26.212  14.828   1.199  1.00 94.06           C  
ATOM   4153  H   MET A 258      22.001  12.140   4.511  1.00 94.06           H  
ATOM   4154  HA  MET A 258      24.404  13.668   5.407  1.00 94.06           H  
ATOM   4155  HB2 MET A 258      22.786  13.960   2.846  1.00 94.06           H  
ATOM   4156  HB3 MET A 258      24.114  15.014   3.357  1.00 94.06           H  
ATOM   4157  HG2 MET A 258      25.647  13.036   3.361  1.00 94.06           H  
ATOM   4158  HG3 MET A 258      24.317  12.028   2.807  1.00 94.06           H  
ATOM   4159  HE1 MET A 258      27.044  14.621   1.872  1.00 94.06           H  
ATOM   4160  HE2 MET A 258      25.624  15.660   1.586  1.00 94.06           H  
ATOM   4161  HE3 MET A 258      26.606  15.095   0.218  1.00 94.06           H  
ATOM   4162  N   LYS A 259      23.088  15.542   6.378  1.00 94.22           N  
ATOM   4163  CA  LYS A 259      22.390  16.692   6.969  1.00 94.22           C  
ATOM   4164  C   LYS A 259      22.026  17.687   5.863  1.00 94.22           C  
ATOM   4165  O   LYS A 259      22.890  18.056   5.073  1.00 94.22           O  
ATOM   4166  CB  LYS A 259      23.309  17.317   8.039  1.00 94.22           C  
ATOM   4167  CG  LYS A 259      22.758  18.595   8.697  1.00 94.22           C  
ATOM   4168  CD  LYS A 259      23.807  19.214   9.637  1.00 94.22           C  
ATOM   4169  CE  LYS A 259      23.358  20.601  10.104  1.00 94.22           C  
ATOM   4170  NZ  LYS A 259      24.390  21.262  10.928  1.00 94.22           N1+
ATOM   4171  H   LYS A 259      24.090  15.495   6.498  1.00 94.22           H  
ATOM   4172  HA  LYS A 259      21.468  16.354   7.442  1.00 94.22           H  
ATOM   4173  HB2 LYS A 259      23.496  16.578   8.819  1.00 94.22           H  
ATOM   4174  HB3 LYS A 259      24.262  17.559   7.571  1.00 94.22           H  
ATOM   4175  HG2 LYS A 259      21.852  18.362   9.256  1.00 94.22           H  
ATOM   4176  HG3 LYS A 259      22.517  19.326   7.925  1.00 94.22           H  
ATOM   4177  HD2 LYS A 259      23.967  18.563  10.497  1.00 94.22           H  
ATOM   4178  HD3 LYS A 259      24.752  19.320   9.105  1.00 94.22           H  
ATOM   4179  HE2 LYS A 259      22.432  20.520  10.674  1.00 94.22           H  
ATOM   4180  HE3 LYS A 259      23.169  21.218   9.226  1.00 94.22           H  
ATOM   4181  HZ1 LYS A 259      25.315  21.226  10.525  1.00 94.22           H  
ATOM   4182  HZ2 LYS A 259      24.147  22.224  11.114  1.00 94.22           H  
ATOM   4183  HZ3 LYS A 259      24.480  20.882  11.859  1.00 94.22           H  
ATOM   4184  N   VAL A 260      20.771  18.140   5.831  1.00 92.81           N  
ATOM   4185  CA  VAL A 260      20.322  19.235   4.946  1.00 92.81           C  
ATOM   4186  C   VAL A 260      19.986  20.490   5.748  1.00 92.81           C  
ATOM   4187  O   VAL A 260      20.337  21.591   5.335  1.00 92.81           O  
ATOM   4188  CB  VAL A 260      19.130  18.817   4.062  1.00 92.81           C  
ATOM   4189  CG1 VAL A 260      18.800  19.920   3.046  1.00 92.81           C  
ATOM   4190  CG2 VAL A 260      19.422  17.531   3.279  1.00 92.81           C  
ATOM   4191  H   VAL A 260      20.098  17.730   6.463  1.00 92.81           H  
ATOM   4192  HA  VAL A 260      21.137  19.509   4.276  1.00 92.81           H  
ATOM   4193  HB  VAL A 260      18.255  18.646   4.690  1.00 92.81           H  
ATOM   4194 HG11 VAL A 260      19.693  20.183   2.479  1.00 92.81           H  
ATOM   4195 HG12 VAL A 260      18.034  19.583   2.347  1.00 92.81           H  
ATOM   4196 HG13 VAL A 260      18.428  20.808   3.556  1.00 92.81           H  
ATOM   4197 HG21 VAL A 260      20.336  17.650   2.698  1.00 92.81           H  
ATOM   4198 HG22 VAL A 260      19.542  16.692   3.964  1.00 92.81           H  
ATOM   4199 HG23 VAL A 260      18.593  17.313   2.606  1.00 92.81           H  
ATOM   4200  N   LYS A 261      19.336  20.342   6.910  1.00 91.14           N  
ATOM   4201  CA  LYS A 261      19.053  21.457   7.825  1.00 91.14           C  
ATOM   4202  C   LYS A 261      18.962  20.983   9.276  1.00 91.14           C  
ATOM   4203  O   LYS A 261      18.526  19.863   9.528  1.00 91.14           O  
ATOM   4204  CB  LYS A 261      17.758  22.171   7.381  1.00 91.14           C  
ATOM   4205  CG  LYS A 261      17.649  23.549   8.050  1.00 91.14           C  
ATOM   4206  CD  LYS A 261      16.445  24.377   7.597  1.00 91.14           C  
ATOM   4207  CE  LYS A 261      16.541  25.706   8.358  1.00 91.14           C  
ATOM   4208  NZ  LYS A 261      15.276  26.466   8.343  1.00 91.14           N1+
ATOM   4209  H   LYS A 261      19.061  19.414   7.197  1.00 91.14           H  
ATOM   4210  HA  LYS A 261      19.880  22.164   7.759  1.00 91.14           H  
ATOM   4211  HB2 LYS A 261      16.889  21.564   7.638  1.00 91.14           H  
ATOM   4212  HB3 LYS A 261      17.776  22.316   6.301  1.00 91.14           H  
ATOM   4213  HG2 LYS A 261      17.563  23.416   9.128  1.00 91.14           H  
ATOM   4214  HG3 LYS A 261      18.559  24.111   7.840  1.00 91.14           H  
ATOM   4215  HD2 LYS A 261      16.480  24.545   6.520  1.00 91.14           H  
ATOM   4216  HD3 LYS A 261      15.532  23.846   7.866  1.00 91.14           H  
ATOM   4217  HE2 LYS A 261      17.365  26.304   7.968  1.00 91.14           H  
ATOM   4218  HE3 LYS A 261      16.780  25.469   9.394  1.00 91.14           H  
ATOM   4219  HZ1 LYS A 261      14.516  25.839   8.566  1.00 91.14           H  
ATOM   4220  HZ2 LYS A 261      15.112  26.989   7.494  1.00 91.14           H  
ATOM   4221  HZ3 LYS A 261      15.210  27.064   9.154  1.00 91.14           H  
ATOM   4222  N   SER A 262      19.322  21.852  10.217  1.00 92.53           N  
ATOM   4223  CA  SER A 262      18.930  21.753  11.625  1.00 92.53           C  
ATOM   4224  C   SER A 262      18.440  23.125  12.097  1.00 92.53           C  
ATOM   4225  O   SER A 262      19.086  24.128  11.807  1.00 92.53           O  
ATOM   4226  CB  SER A 262      20.110  21.258  12.464  1.00 92.53           C  
ATOM   4227  OG  SER A 262      19.668  20.892  13.756  1.00 92.53           O  
ATOM   4228  H   SER A 262      19.711  22.740   9.935  1.00 92.53           H  
ATOM   4229  HA  SER A 262      18.116  21.036  11.727  1.00 92.53           H  
ATOM   4230  HB2 SER A 262      20.534  20.377  11.983  1.00 92.53           H  
ATOM   4231  HB3 SER A 262      20.879  22.028  12.528  1.00 92.53           H  
ATOM   4232  HG  SER A 262      19.848  21.615  14.362  1.00 92.53           H  
ATOM   4233  N   GLU A 263      17.302  23.201  12.786  1.00 91.06           N  
ATOM   4234  CA  GLU A 263      16.742  24.463  13.289  1.00 91.06           C  
ATOM   4235  C   GLU A 263      15.986  24.321  14.619  1.00 91.06           C  
ATOM   4236  O   GLU A 263      15.655  23.221  15.069  1.00 91.06           O  
ATOM   4237  CB  GLU A 263      15.887  25.161  12.212  1.00 91.06           C  
ATOM   4238  CG  GLU A 263      14.564  24.485  11.799  1.00 91.06           C  
ATOM   4239  CD  GLU A 263      13.928  25.240  10.616  1.00 91.06           C  
ATOM   4240  OE1 GLU A 263      13.666  24.646   9.541  1.00 91.06           O  
ATOM   4241  OE2 GLU A 263      13.906  26.492  10.624  1.00 91.06           O1-
ATOM   4242  H   GLU A 263      16.789  22.350  12.969  1.00 91.06           H  
ATOM   4243  HA  GLU A 263      17.576  25.134  13.495  1.00 91.06           H  
ATOM   4244  HB2 GLU A 263      15.660  26.166  12.569  1.00 91.06           H  
ATOM   4245  HB3 GLU A 263      16.507  25.274  11.322  1.00 91.06           H  
ATOM   4246  HG2 GLU A 263      13.878  24.483  12.647  1.00 91.06           H  
ATOM   4247  HG3 GLU A 263      14.768  23.454  11.511  1.00 91.06           H  
ATOM   4248  N   MET A 264      15.723  25.459  15.263  1.00 90.19           N  
ATOM   4249  CA  MET A 264      14.921  25.577  16.480  1.00 90.19           C  
ATOM   4250  C   MET A 264      13.578  26.240  16.147  1.00 90.19           C  
ATOM   4251  O   MET A 264      13.547  27.286  15.505  1.00 90.19           O  
ATOM   4252  CB  MET A 264      15.712  26.386  17.517  1.00 90.19           C  
ATOM   4253  CG  MET A 264      14.954  26.550  18.838  1.00 90.19           C  
ATOM   4254  SD  MET A 264      15.690  27.759  19.965  1.00 90.19           S  
ATOM   4255  CE  MET A 264      17.210  26.898  20.432  1.00 90.19           C  
ATOM   4256  H   MET A 264      15.982  26.326  14.815  1.00 90.19           H  
ATOM   4257  HA  MET A 264      14.730  24.586  16.893  1.00 90.19           H  
ATOM   4258  HB2 MET A 264      15.922  27.375  17.110  1.00 90.19           H  
ATOM   4259  HB3 MET A 264      16.661  25.886  17.714  1.00 90.19           H  
ATOM   4260  HG2 MET A 264      14.887  25.585  19.340  1.00 90.19           H  
ATOM   4261  HG3 MET A 264      13.942  26.896  18.628  1.00 90.19           H  
ATOM   4262  HE1 MET A 264      16.956  25.900  20.789  1.00 90.19           H  
ATOM   4263  HE2 MET A 264      17.705  27.451  21.230  1.00 90.19           H  
ATOM   4264  HE3 MET A 264      17.880  26.827  19.576  1.00 90.19           H  
ATOM   4265  N   ILE A 265      12.465  25.657  16.604  1.00 91.70           N  
ATOM   4266  CA  ILE A 265      11.110  26.137  16.293  1.00 91.70           C  
ATOM   4267  C   ILE A 265      10.343  26.492  17.580  1.00 91.70           C  
ATOM   4268  O   ILE A 265       9.882  25.609  18.311  1.00 91.70           O  
ATOM   4269  CB  ILE A 265      10.352  25.124  15.393  1.00 91.70           C  
ATOM   4270  CG1 ILE A 265      11.193  24.696  14.160  1.00 91.70           C  
ATOM   4271  CG2 ILE A 265       9.020  25.756  14.940  1.00 91.70           C  
ATOM   4272  CD1 ILE A 265      10.493  23.725  13.199  1.00 91.70           C  
ATOM   4273  H   ILE A 265      12.563  24.783  17.100  1.00 91.70           H  
ATOM   4274  HA  ILE A 265      11.193  27.055  15.711  1.00 91.70           H  
ATOM   4275  HB  ILE A 265      10.132  24.231  15.978  1.00 91.70           H  
ATOM   4276 HG12 ILE A 265      11.490  25.583  13.601  1.00 91.70           H  
ATOM   4277 HG13 ILE A 265      12.099  24.198  14.503  1.00 91.70           H  
ATOM   4278 HG21 ILE A 265       9.218  26.601  14.281  1.00 91.70           H  
ATOM   4279 HG22 ILE A 265       8.444  26.102  15.799  1.00 91.70           H  
ATOM   4280 HG23 ILE A 265       8.414  25.025  14.404  1.00 91.70           H  
ATOM   4281 HD11 ILE A 265       9.662  24.216  12.692  1.00 91.70           H  
ATOM   4282 HD12 ILE A 265      11.204  23.397  12.441  1.00 91.70           H  
ATOM   4283 HD13 ILE A 265      10.129  22.856  13.747  1.00 91.70           H  
ATOM   4284  N   ASP A 266      10.146  27.795  17.825  1.00 91.06           N  
ATOM   4285  CA  ASP A 266       9.233  28.322  18.854  1.00 91.06           C  
ATOM   4286  C   ASP A 266       7.772  28.279  18.375  1.00 91.06           C  
ATOM   4287  O   ASP A 266       7.319  29.106  17.581  1.00 91.06           O  
ATOM   4288  CB  ASP A 266       9.621  29.752  19.309  1.00 91.06           C  
ATOM   4289  CG  ASP A 266       8.596  30.358  20.293  1.00 91.06           C  
ATOM   4290  OD1 ASP A 266       7.851  29.577  20.934  1.00 91.06           O  
ATOM   4291  OD2 ASP A 266       8.422  31.602  20.368  1.00 91.06           O1-
ATOM   4292  H   ASP A 266      10.607  28.463  17.223  1.00 91.06           H  
ATOM   4293  HA  ASP A 266       9.302  27.686  19.737  1.00 91.06           H  
ATOM   4294  HB2 ASP A 266       9.689  30.396  18.432  1.00 91.06           H  
ATOM   4295  HB3 ASP A 266      10.600  29.721  19.787  1.00 91.06           H  
ATOM   4296  N   ILE A 267       6.994  27.340  18.920  1.00 90.76           N  
ATOM   4297  CA  ILE A 267       5.548  27.240  18.671  1.00 90.76           C  
ATOM   4298  C   ILE A 267       4.679  27.903  19.763  1.00 90.76           C  
ATOM   4299  O   ILE A 267       3.453  27.719  19.781  1.00 90.76           O  
ATOM   4300  CB  ILE A 267       5.131  25.790  18.344  1.00 90.76           C  
ATOM   4301  CG1 ILE A 267       5.200  24.850  19.565  1.00 90.76           C  
ATOM   4302  CG2 ILE A 267       5.924  25.228  17.151  1.00 90.76           C  
ATOM   4303  CD1 ILE A 267       4.372  23.580  19.341  1.00 90.76           C  
ATOM   4304  H   ILE A 267       7.446  26.665  19.520  1.00 90.76           H  
ATOM   4305  HA  ILE A 267       5.337  27.812  17.767  1.00 90.76           H  
ATOM   4306  HB  ILE A 267       4.090  25.837  18.026  1.00 90.76           H  
ATOM   4307 HG12 ILE A 267       4.795  25.354  20.443  1.00 90.76           H  
ATOM   4308 HG13 ILE A 267       6.236  24.583  19.775  1.00 90.76           H  
ATOM   4309 HG21 ILE A 267       6.960  25.043  17.436  1.00 90.76           H  
ATOM   4310 HG22 ILE A 267       5.490  24.290  16.804  1.00 90.76           H  
ATOM   4311 HG23 ILE A 267       5.914  25.937  16.323  1.00 90.76           H  
ATOM   4312 HD11 ILE A 267       3.368  23.846  19.009  1.00 90.76           H  
ATOM   4313 HD12 ILE A 267       4.843  22.945  18.592  1.00 90.76           H  
ATOM   4314 HD13 ILE A 267       4.291  23.027  20.277  1.00 90.76           H  
ATOM   4315  N   THR A 268       5.259  28.654  20.709  1.00 88.20           N  
ATOM   4316  CA  THR A 268       4.525  29.300  21.820  1.00 88.20           C  
ATOM   4317  C   THR A 268       3.648  30.461  21.366  1.00 88.20           C  
ATOM   4318  O   THR A 268       2.591  30.686  21.956  1.00 88.20           O  
ATOM   4319  CB  THR A 268       5.433  29.824  22.946  1.00 88.20           C  
ATOM   4320  CG2 THR A 268       6.284  28.738  23.589  1.00 88.20           C  
ATOM   4321  OG1 THR A 268       6.247  30.882  22.513  1.00 88.20           O  
ATOM   4322  H   THR A 268       6.257  28.804  20.661  1.00 88.20           H  
ATOM   4323  HA  THR A 268       3.863  28.560  22.269  1.00 88.20           H  
ATOM   4324  HB  THR A 268       4.783  30.221  23.726  1.00 88.20           H  
ATOM   4325  HG1 THR A 268       6.958  30.502  21.993  1.00 88.20           H  
ATOM   4326 HG21 THR A 268       6.940  28.281  22.848  1.00 88.20           H  
ATOM   4327 HG22 THR A 268       6.902  29.178  24.371  1.00 88.20           H  
ATOM   4328 HG23 THR A 268       5.643  27.972  24.025  1.00 88.20           H  
ATOM   4329  N   ARG A 269       4.035  31.172  20.301  1.00 89.02           N  
ATOM   4330  CA  ARG A 269       3.323  32.369  19.807  1.00 89.02           C  
ATOM   4331  C   ARG A 269       2.348  32.077  18.663  1.00 89.02           C  
ATOM   4332  O   ARG A 269       1.496  32.910  18.357  1.00 89.02           O  
ATOM   4333  CB  ARG A 269       4.345  33.455  19.430  1.00 89.02           C  
ATOM   4334  CG  ARG A 269       5.316  33.731  20.588  1.00 89.02           C  
ATOM   4335  CD  ARG A 269       6.275  34.879  20.286  1.00 89.02           C  
ATOM   4336  NE  ARG A 269       7.367  34.862  21.267  1.00 89.02           N  
ATOM   4337  CZ  ARG A 269       8.222  35.826  21.538  1.00 89.02           C  
ATOM   4338  NH1 ARG A 269       8.179  36.979  20.927  1.00 89.02           N1+
ATOM   4339  NH2 ARG A 269       9.160  35.629  22.417  1.00 89.02           N  
ATOM   4340  H   ARG A 269       4.952  30.964  19.932  1.00 89.02           H  
ATOM   4341  HA  ARG A 269       2.707  32.764  20.615  1.00 89.02           H  
ATOM   4342  HB2 ARG A 269       3.813  34.373  19.181  1.00 89.02           H  
ATOM   4343  HB3 ARG A 269       4.913  33.131  18.558  1.00 89.02           H  
ATOM   4344  HG2 ARG A 269       4.758  33.957  21.496  1.00 89.02           H  
ATOM   4345  HG3 ARG A 269       5.921  32.840  20.759  1.00 89.02           H  
ATOM   4346  HD2 ARG A 269       5.729  35.822  20.319  1.00 89.02           H  
ATOM   4347  HD3 ARG A 269       6.696  34.732  19.291  1.00 89.02           H  
ATOM   4348  HE  ARG A 269       7.604  33.944  21.616  1.00 89.02           H  
ATOM   4349 HH11 ARG A 269       7.547  37.056  20.143  1.00 89.02           H  
ATOM   4350 HH12 ARG A 269       8.929  37.641  21.066  1.00 89.02           H  
ATOM   4351 HH21 ARG A 269       9.286  34.688  22.763  1.00 89.02           H  
ATOM   4352 HH22 ARG A 269       9.918  36.286  22.537  1.00 89.02           H  
ATOM   4353  N   SER A 270       2.444  30.897  18.054  1.00 93.65           N  
ATOM   4354  CA  SER A 270       1.670  30.501  16.871  1.00 93.65           C  
ATOM   4355  C   SER A 270       0.212  30.175  17.213  1.00 93.65           C  
ATOM   4356  O   SER A 270      -0.134  29.043  17.566  1.00 93.65           O  
ATOM   4357  CB  SER A 270       2.376  29.340  16.161  1.00 93.65           C  
ATOM   4358  OG  SER A 270       3.669  29.780  15.802  1.00 93.65           O  
ATOM   4359  H   SER A 270       3.218  30.304  18.317  1.00 93.65           H  
ATOM   4360  HA  SER A 270       1.667  31.337  16.172  1.00 93.65           H  
ATOM   4361  HB2 SER A 270       2.453  28.486  16.834  1.00 93.65           H  
ATOM   4362  HB3 SER A 270       1.819  29.058  15.267  1.00 93.65           H  
ATOM   4363  HG  SER A 270       4.152  29.096  15.333  1.00 93.65           H  
ATOM   4364  N   ILE A 271      -0.656  31.183  17.098  1.00 97.14           N  
ATOM   4365  CA  ILE A 271      -2.111  31.036  17.239  1.00 97.14           C  
ATOM   4366  C   ILE A 271      -2.691  30.332  16.007  1.00 97.14           C  
ATOM   4367  O   ILE A 271      -2.377  30.711  14.878  1.00 97.14           O  
ATOM   4368  CB  ILE A 271      -2.798  32.401  17.498  1.00 97.14           C  
ATOM   4369  CG1 ILE A 271      -2.311  32.988  18.845  1.00 97.14           C  
ATOM   4370  CG2 ILE A 271      -4.339  32.281  17.489  1.00 97.14           C  
ATOM   4371  CD1 ILE A 271      -2.814  34.408  19.138  1.00 97.14           C  
ATOM   4372  H   ILE A 271      -0.283  32.096  16.878  1.00 97.14           H  
ATOM   4373  HA  ILE A 271      -2.287  30.400  18.107  1.00 97.14           H  
ATOM   4374  HB  ILE A 271      -2.510  33.083  16.699  1.00 97.14           H  
ATOM   4375 HG12 ILE A 271      -1.222  33.032  18.845  1.00 97.14           H  
ATOM   4376 HG13 ILE A 271      -2.616  32.330  19.658  1.00 97.14           H  
ATOM   4377 HG21 ILE A 271      -4.690  31.937  16.516  1.00 97.14           H  
ATOM   4378 HG22 ILE A 271      -4.801  33.252  17.664  1.00 97.14           H  
ATOM   4379 HG23 ILE A 271      -4.668  31.580  18.256  1.00 97.14           H  
ATOM   4380 HD11 ILE A 271      -2.604  35.059  18.290  1.00 97.14           H  
ATOM   4381 HD12 ILE A 271      -2.298  34.795  20.017  1.00 97.14           H  
ATOM   4382 HD13 ILE A 271      -3.884  34.402  19.344  1.00 97.14           H  
ATOM   4383  N   ILE A 272      -3.584  29.361  16.229  1.00 98.74           N  
ATOM   4384  CA  ILE A 272      -4.370  28.726  15.159  1.00 98.74           C  
ATOM   4385  C   ILE A 272      -5.788  29.304  15.155  1.00 98.74           C  
ATOM   4386  O   ILE A 272      -6.469  29.293  16.182  1.00 98.74           O  
ATOM   4387  CB  ILE A 272      -4.377  27.183  15.260  1.00 98.74           C  
ATOM   4388  CG1 ILE A 272      -2.937  26.626  15.286  1.00 98.74           C  
ATOM   4389  CG2 ILE A 272      -5.169  26.566  14.087  1.00 98.74           C  
ATOM   4390  CD1 ILE A 272      -2.858  25.125  15.579  1.00 98.74           C  
ATOM   4391  H   ILE A 272      -3.812  29.136  17.187  1.00 98.74           H  
ATOM   4392  HA  ILE A 272      -3.899  28.966  14.206  1.00 98.74           H  
ATOM   4393  HB  ILE A 272      -4.876  26.904  16.188  1.00 98.74           H  
ATOM   4394 HG12 ILE A 272      -2.361  27.127  16.064  1.00 98.74           H  
ATOM   4395 HG13 ILE A 272      -2.458  26.827  14.328  1.00 98.74           H  
ATOM   4396 HG21 ILE A 272      -6.202  26.915  14.089  1.00 98.74           H  
ATOM   4397 HG22 ILE A 272      -5.204  25.480  14.179  1.00 98.74           H  
ATOM   4398 HG23 ILE A 272      -4.702  26.826  13.138  1.00 98.74           H  
ATOM   4399 HD11 ILE A 272      -3.269  24.542  14.755  1.00 98.74           H  
ATOM   4400 HD12 ILE A 272      -3.394  24.900  16.502  1.00 98.74           H  
ATOM   4401 HD13 ILE A 272      -1.811  24.851  15.705  1.00 98.74           H  
ATOM   4402  N   ASN A 273      -6.256  29.771  13.996  1.00 98.81           N  
ATOM   4403  CA  ASN A 273      -7.671  30.045  13.749  1.00 98.81           C  
ATOM   4404  C   ASN A 273      -8.331  28.794  13.147  1.00 98.81           C  
ATOM   4405  O   ASN A 273      -8.147  28.506  11.963  1.00 98.81           O  
ATOM   4406  CB  ASN A 273      -7.812  31.289  12.852  1.00 98.81           C  
ATOM   4407  CG  ASN A 273      -9.263  31.688  12.625  1.00 98.81           C  
ATOM   4408  ND2 ASN A 273      -9.541  32.461  11.601  1.00 98.81           N  
ATOM   4409  OD1 ASN A 273     -10.170  31.353  13.373  1.00 98.81           O  
ATOM   4410  H   ASN A 273      -5.628  29.754  13.205  1.00 98.81           H  
ATOM   4411  HA  ASN A 273      -8.165  30.265  14.696  1.00 98.81           H  
ATOM   4412  HB2 ASN A 273      -7.301  32.132  13.318  1.00 98.81           H  
ATOM   4413  HB3 ASN A 273      -7.341  31.092  11.889  1.00 98.81           H  
ATOM   4414 HD21 ASN A 273     -10.509  32.712  11.461  1.00 98.81           H  
ATOM   4415 HD22 ASN A 273      -8.810  32.727  10.957  1.00 98.81           H  
ATOM   4416  N   ILE A 274      -9.085  28.043  13.950  1.00 98.89           N  
ATOM   4417  CA  ILE A 274      -9.858  26.888  13.472  1.00 98.89           C  
ATOM   4418  C   ILE A 274     -11.142  27.416  12.831  1.00 98.89           C  
ATOM   4419  O   ILE A 274     -11.915  28.116  13.484  1.00 98.89           O  
ATOM   4420  CB  ILE A 274     -10.134  25.865  14.601  1.00 98.89           C  
ATOM   4421  CG1 ILE A 274      -8.808  25.428  15.272  1.00 98.89           C  
ATOM   4422  CG2 ILE A 274     -10.895  24.655  14.023  1.00 98.89           C  
ATOM   4423  CD1 ILE A 274      -8.944  24.343  16.349  1.00 98.89           C  
ATOM   4424  H   ILE A 274      -9.241  28.366  14.894  1.00 98.89           H  
ATOM   4425  HA  ILE A 274      -9.281  26.377  12.701  1.00 98.89           H  
ATOM   4426  HB  ILE A 274     -10.761  26.336  15.357  1.00 98.89           H  
ATOM   4427 HG12 ILE A 274      -8.116  25.069  14.511  1.00 98.89           H  
ATOM   4428 HG13 ILE A 274      -8.351  26.297  15.744  1.00 98.89           H  
ATOM   4429 HG21 ILE A 274     -11.839  24.969  13.579  1.00 98.89           H  
ATOM   4430 HG22 ILE A 274     -11.130  23.939  14.812  1.00 98.89           H  
ATOM   4431 HG23 ILE A 274     -10.291  24.162  13.262  1.00 98.89           H  
ATOM   4432 HD11 ILE A 274      -7.995  24.238  16.875  1.00 98.89           H  
ATOM   4433 HD12 ILE A 274      -9.719  24.619  17.064  1.00 98.89           H  
ATOM   4434 HD13 ILE A 274      -9.191  23.383  15.896  1.00 98.89           H  
ATOM   4435  N   ILE A 275     -11.373  27.102  11.557  1.00 98.86           N  
ATOM   4436  CA  ILE A 275     -12.515  27.605  10.785  1.00 98.86           C  
ATOM   4437  C   ILE A 275     -13.452  26.437  10.466  1.00 98.86           C  
ATOM   4438  O   ILE A 275     -13.043  25.470   9.823  1.00 98.86           O  
ATOM   4439  CB  ILE A 275     -12.051  28.372   9.526  1.00 98.86           C  
ATOM   4440  CG1 ILE A 275     -11.095  29.544   9.874  1.00 98.86           C  
ATOM   4441  CG2 ILE A 275     -13.279  28.939   8.783  1.00 98.86           C  
ATOM   4442  CD1 ILE A 275     -10.276  30.038   8.682  1.00 98.86           C  
ATOM   4443  H   ILE A 275     -10.709  26.506  11.084  1.00 98.86           H  
ATOM   4444  HA  ILE A 275     -13.067  28.317  11.399  1.00 98.86           H  
ATOM   4445  HB  ILE A 275     -11.530  27.672   8.872  1.00 98.86           H  
ATOM   4446 HG12 ILE A 275     -11.664  30.384  10.271  1.00 98.86           H  
ATOM   4447 HG13 ILE A 275     -10.379  29.240  10.638  1.00 98.86           H  
ATOM   4448 HG21 ILE A 275     -12.970  29.421   7.856  1.00 98.86           H  
ATOM   4449 HG22 ILE A 275     -13.798  29.656   9.418  1.00 98.86           H  
ATOM   4450 HG23 ILE A 275     -13.976  28.141   8.528  1.00 98.86           H  
ATOM   4451 HD11 ILE A 275      -9.662  30.884   8.990  1.00 98.86           H  
ATOM   4452 HD12 ILE A 275      -9.624  29.231   8.347  1.00 98.86           H  
ATOM   4453 HD13 ILE A 275     -10.925  30.346   7.862  1.00 98.86           H  
ATOM   4454  N   VAL A 276     -14.710  26.546  10.908  1.00 98.59           N  
ATOM   4455  CA  VAL A 276     -15.743  25.506  10.771  1.00 98.59           C  
ATOM   4456  C   VAL A 276     -16.984  26.084  10.074  1.00 98.59           C  
ATOM   4457  O   VAL A 276     -17.654  26.954  10.644  1.00 98.59           O  
ATOM   4458  CB  VAL A 276     -16.135  24.903  12.137  1.00 98.59           C  
ATOM   4459  CG1 VAL A 276     -17.133  23.747  11.975  1.00 98.59           C  
ATOM   4460  CG2 VAL A 276     -14.922  24.349  12.891  1.00 98.59           C  
ATOM   4461  H   VAL A 276     -14.956  27.385  11.413  1.00 98.59           H  
ATOM   4462  HA  VAL A 276     -15.337  24.684  10.181  1.00 98.59           H  
ATOM   4463  HB  VAL A 276     -16.591  25.676  12.756  1.00 98.59           H  
ATOM   4464 HG11 VAL A 276     -18.065  24.101  11.535  1.00 98.59           H  
ATOM   4465 HG12 VAL A 276     -17.359  23.310  12.948  1.00 98.59           H  
ATOM   4466 HG13 VAL A 276     -16.710  22.972  11.335  1.00 98.59           H  
ATOM   4467 HG21 VAL A 276     -14.452  23.557  12.307  1.00 98.59           H  
ATOM   4468 HG22 VAL A 276     -14.201  25.141  13.093  1.00 98.59           H  
ATOM   4469 HG23 VAL A 276     -15.254  23.936  13.843  1.00 98.59           H  
ATOM   4470  N   PRO A 277     -17.329  25.627   8.857  1.00 96.43           N  
ATOM   4471  CA  PRO A 277     -18.615  25.920   8.236  1.00 96.43           C  
ATOM   4472  C   PRO A 277     -19.701  25.019   8.845  1.00 96.43           C  
ATOM   4473  O   PRO A 277     -19.465  23.838   9.081  1.00 96.43           O  
ATOM   4474  CB  PRO A 277     -18.381  25.658   6.747  1.00 96.43           C  
ATOM   4475  CG  PRO A 277     -17.378  24.503   6.742  1.00 96.43           C  
ATOM   4476  CD  PRO A 277     -16.553  24.727   8.010  1.00 96.43           C  
ATOM   4477  HA  PRO A 277     -18.885  26.966   8.383  1.00 96.43           H  
ATOM   4478  HB2 PRO A 277     -17.906  26.532   6.304  1.00 96.43           H  
ATOM   4479  HB3 PRO A 277     -19.299  25.409   6.214  1.00 96.43           H  
ATOM   4480  HG2 PRO A 277     -16.749  24.529   5.852  1.00 96.43           H  
ATOM   4481  HG3 PRO A 277     -17.906  23.552   6.811  1.00 96.43           H  
ATOM   4482  HD2 PRO A 277     -16.382  23.771   8.505  1.00 96.43           H  
ATOM   4483  HD3 PRO A 277     -15.600  25.192   7.759  1.00 96.43           H  
ATOM   4484  N   LEU A 278     -20.901  25.549   9.098  1.00 97.04           N  
ATOM   4485  CA  LEU A 278     -21.968  24.796   9.772  1.00 97.04           C  
ATOM   4486  C   LEU A 278     -23.368  25.180   9.271  1.00 97.04           C  
ATOM   4487  O   LEU A 278     -23.650  26.353   9.052  1.00 97.04           O  
ATOM   4488  CB  LEU A 278     -21.809  25.029  11.289  1.00 97.04           C  
ATOM   4489  CG  LEU A 278     -22.767  24.229  12.189  1.00 97.04           C  
ATOM   4490  CD1 LEU A 278     -22.583  22.718  12.057  1.00 97.04           C  
ATOM   4491  CD2 LEU A 278     -22.525  24.609  13.650  1.00 97.04           C  
ATOM   4492  H   LEU A 278     -21.050  26.531   8.915  1.00 97.04           H  
ATOM   4493  HA  LEU A 278     -21.826  23.735   9.567  1.00 97.04           H  
ATOM   4494  HB2 LEU A 278     -21.950  26.092  11.485  1.00 97.04           H  
ATOM   4495  HB3 LEU A 278     -20.787  24.775  11.573  1.00 97.04           H  
ATOM   4496  HG  LEU A 278     -23.797  24.476  11.933  1.00 97.04           H  
ATOM   4497 HD11 LEU A 278     -22.883  22.380  11.065  1.00 97.04           H  
ATOM   4498 HD12 LEU A 278     -21.535  22.460  12.212  1.00 97.04           H  
ATOM   4499 HD13 LEU A 278     -23.193  22.196  12.795  1.00 97.04           H  
ATOM   4500 HD21 LEU A 278     -23.264  24.122  14.286  1.00 97.04           H  
ATOM   4501 HD22 LEU A 278     -21.527  24.289  13.947  1.00 97.04           H  
ATOM   4502 HD23 LEU A 278     -22.595  25.689  13.781  1.00 97.04           H  
ATOM   4503  N   ALA A 279     -24.264  24.201   9.156  1.00 92.80           N  
ATOM   4504  CA  ALA A 279     -25.705  24.386   8.962  1.00 92.80           C  
ATOM   4505  C   ALA A 279     -26.454  23.282   9.713  1.00 92.80           C  
ATOM   4506  O   ALA A 279     -26.048  22.129   9.603  1.00 92.80           O  
ATOM   4507  CB  ALA A 279     -26.037  24.302   7.471  1.00 92.80           C  
ATOM   4508  H   ALA A 279     -23.957  23.248   9.287  1.00 92.80           H  
ATOM   4509  HA  ALA A 279     -26.014  25.360   9.342  1.00 92.80           H  
ATOM   4510  HB1 ALA A 279     -25.466  25.053   6.925  1.00 92.80           H  
ATOM   4511  HB2 ALA A 279     -27.101  24.482   7.319  1.00 92.80           H  
ATOM   4512  HB3 ALA A 279     -25.783  23.315   7.083  1.00 92.80           H  
ATOM   4513  N   GLU A 280     -27.511  23.636  10.455  1.00 86.10           N  
ATOM   4514  CA  GLU A 280     -28.512  22.772  11.131  1.00 86.10           C  
ATOM   4515  C   GLU A 280     -28.022  21.706  12.139  1.00 86.10           C  
ATOM   4516  O   GLU A 280     -28.677  21.500  13.159  1.00 86.10           O  
ATOM   4517  CB  GLU A 280     -29.453  22.161  10.080  1.00 86.10           C  
ATOM   4518  CG  GLU A 280     -30.342  23.241   9.438  1.00 86.10           C  
ATOM   4519  CD  GLU A 280     -31.134  22.725   8.230  1.00 86.10           C  
ATOM   4520  OE1 GLU A 280     -31.437  23.575   7.361  1.00 86.10           O  
ATOM   4521  OE2 GLU A 280     -31.403  21.504   8.175  1.00 86.10           O1-
ATOM   4522  H   GLU A 280     -27.765  24.613  10.411  1.00 86.10           H  
ATOM   4523  HA  GLU A 280     -29.142  23.431  11.729  1.00 86.10           H  
ATOM   4524  HB2 GLU A 280     -30.094  21.424  10.564  1.00 86.10           H  
ATOM   4525  HB3 GLU A 280     -28.861  21.658   9.315  1.00 86.10           H  
ATOM   4526  HG2 GLU A 280     -31.031  23.621  10.192  1.00 86.10           H  
ATOM   4527  HG3 GLU A 280     -29.718  24.074   9.115  1.00 86.10           H  
ATOM   4528  N   ARG A 281     -26.862  21.073  11.931  1.00 87.07           N  
ATOM   4529  CA  ARG A 281     -26.275  19.953  12.690  1.00 87.07           C  
ATOM   4530  C   ARG A 281     -25.751  20.368  14.071  1.00 87.07           C  
ATOM   4531  O   ARG A 281     -24.571  20.224  14.391  1.00 87.07           O  
ATOM   4532  CB  ARG A 281     -25.192  19.270  11.827  1.00 87.07           C  
ATOM   4533  CG  ARG A 281     -25.749  18.684  10.515  1.00 87.07           C  
ATOM   4534  CD  ARG A 281     -24.681  17.938   9.706  1.00 87.07           C  
ATOM   4535  NE  ARG A 281     -24.221  16.720  10.400  1.00 87.07           N  
ATOM   4536  CZ  ARG A 281     -23.055  16.123  10.242  1.00 87.07           C  
ATOM   4537  NH1 ARG A 281     -22.216  16.468   9.315  1.00 87.07           N1+
ATOM   4538  NH2 ARG A 281     -22.702  15.174  11.047  1.00 87.07           N  
ATOM   4539  H   ARG A 281     -26.403  21.306  11.062  1.00 87.07           H  
ATOM   4540  HA  ARG A 281     -27.067  19.227  12.875  1.00 87.07           H  
ATOM   4541  HB2 ARG A 281     -24.750  18.461  12.410  1.00 87.07           H  
ATOM   4542  HB3 ARG A 281     -24.406  19.988  11.594  1.00 87.07           H  
ATOM   4543  HG2 ARG A 281     -26.567  17.999  10.741  1.00 87.07           H  
ATOM   4544  HG3 ARG A 281     -26.142  19.487   9.892  1.00 87.07           H  
ATOM   4545  HD2 ARG A 281     -25.105  17.658   8.742  1.00 87.07           H  
ATOM   4546  HD3 ARG A 281     -23.843  18.613   9.532  1.00 87.07           H  
ATOM   4547  HE  ARG A 281     -24.825  16.325  11.106  1.00 87.07           H  
ATOM   4548 HH11 ARG A 281     -21.286  16.085   9.397  1.00 87.07           H  
ATOM   4549 HH12 ARG A 281     -22.380  17.256   8.704  1.00 87.07           H  
ATOM   4550 HH21 ARG A 281     -21.713  14.974  11.099  1.00 87.07           H  
ATOM   4551 HH22 ARG A 281     -23.243  14.899  11.854  1.00 87.07           H  
ATOM   4552  N   THR A 282     -26.632  20.898  14.916  1.00 92.42           N  
ATOM   4553  CA  THR A 282     -26.265  21.426  16.238  1.00 92.42           C  
ATOM   4554  C   THR A 282     -25.820  20.350  17.225  1.00 92.42           C  
ATOM   4555  O   THR A 282     -25.097  20.676  18.157  1.00 92.42           O  
ATOM   4556  CB  THR A 282     -27.388  22.267  16.859  1.00 92.42           C  
ATOM   4557  CG2 THR A 282     -27.683  23.509  16.017  1.00 92.42           C  
ATOM   4558  OG1 THR A 282     -28.602  21.564  16.985  1.00 92.42           O  
ATOM   4559  H   THR A 282     -27.575  21.031  14.581  1.00 92.42           H  
ATOM   4560  HA  THR A 282     -25.406  22.083  16.106  1.00 92.42           H  
ATOM   4561  HB  THR A 282     -27.070  22.594  17.849  1.00 92.42           H  
ATOM   4562  HG1 THR A 282     -28.434  20.655  17.243  1.00 92.42           H  
ATOM   4563 HG21 THR A 282     -28.049  23.222  15.031  1.00 92.42           H  
ATOM   4564 HG22 THR A 282     -28.452  24.106  16.507  1.00 92.42           H  
ATOM   4565 HG23 THR A 282     -26.774  24.101  15.909  1.00 92.42           H  
ATOM   4566  N   GLU A 283     -26.212  19.089  17.031  1.00 92.69           N  
ATOM   4567  CA  GLU A 283     -25.762  17.958  17.861  1.00 92.69           C  
ATOM   4568  C   GLU A 283     -24.292  17.613  17.589  1.00 92.69           C  
ATOM   4569  O   GLU A 283     -23.495  17.568  18.524  1.00 92.69           O  
ATOM   4570  CB  GLU A 283     -26.672  16.745  17.626  1.00 92.69           C  
ATOM   4571  CG  GLU A 283     -28.108  17.038  18.093  1.00 92.69           C  
ATOM   4572  CD  GLU A 283     -29.074  15.865  17.886  1.00 92.69           C  
ATOM   4573  OE1 GLU A 283     -30.137  15.905  18.545  1.00 92.69           O  
ATOM   4574  OE2 GLU A 283     -28.770  14.991  17.046  1.00 92.69           O1-
ATOM   4575  H   GLU A 283     -26.824  18.877  16.256  1.00 92.69           H  
ATOM   4576  HA  GLU A 283     -25.828  18.228  18.915  1.00 92.69           H  
ATOM   4577  HB2 GLU A 283     -26.668  16.502  16.563  1.00 92.69           H  
ATOM   4578  HB3 GLU A 283     -26.282  15.896  18.187  1.00 92.69           H  
ATOM   4579  HG2 GLU A 283     -28.077  17.303  19.150  1.00 92.69           H  
ATOM   4580  HG3 GLU A 283     -28.494  17.899  17.548  1.00 92.69           H  
ATOM   4581  N   ALA A 284     -23.898  17.514  16.312  1.00 95.26           N  
ATOM   4582  CA  ALA A 284     -22.490  17.395  15.927  1.00 95.26           C  
ATOM   4583  C   ALA A 284     -21.670  18.586  16.454  1.00 95.26           C  
ATOM   4584  O   ALA A 284     -20.577  18.403  16.976  1.00 95.26           O  
ATOM   4585  CB  ALA A 284     -22.397  17.268  14.400  1.00 95.26           C  
ATOM   4586  H   ALA A 284     -24.592  17.557  15.580  1.00 95.26           H  
ATOM   4587  HA  ALA A 284     -22.077  16.490  16.373  1.00 95.26           H  
ATOM   4588  HB1 ALA A 284     -22.982  16.413  14.061  1.00 95.26           H  
ATOM   4589  HB2 ALA A 284     -21.357  17.101  14.118  1.00 95.26           H  
ATOM   4590  HB3 ALA A 284     -22.753  18.178  13.917  1.00 95.26           H  
ATOM   4591  N   PHE A 285     -22.227  19.805  16.426  1.00 97.81           N  
ATOM   4592  CA  PHE A 285     -21.555  20.973  17.005  1.00 97.81           C  
ATOM   4593  C   PHE A 285     -21.414  20.913  18.539  1.00 97.81           C  
ATOM   4594  O   PHE A 285     -20.448  21.451  19.069  1.00 97.81           O  
ATOM   4595  CB  PHE A 285     -22.244  22.261  16.541  1.00 97.81           C  
ATOM   4596  CG  PHE A 285     -21.492  23.522  16.931  1.00 97.81           C  
ATOM   4597  CD2 PHE A 285     -22.026  24.402  17.893  1.00 97.81           C  
ATOM   4598  CD1 PHE A 285     -20.229  23.792  16.368  1.00 97.81           C  
ATOM   4599  CE2 PHE A 285     -21.301  25.539  18.293  1.00 97.81           C  
ATOM   4600  CE1 PHE A 285     -19.507  24.931  16.764  1.00 97.81           C  
ATOM   4601  CZ  PHE A 285     -20.042  25.802  17.728  1.00 97.81           C  
ATOM   4602  H   PHE A 285     -23.106  19.922  15.943  1.00 97.81           H  
ATOM   4603  HA  PHE A 285     -20.539  20.987  16.610  1.00 97.81           H  
ATOM   4604  HB2 PHE A 285     -23.250  22.294  16.958  1.00 97.81           H  
ATOM   4605  HB3 PHE A 285     -22.331  22.234  15.454  1.00 97.81           H  
ATOM   4606  HD2 PHE A 285     -22.982  24.185  18.346  1.00 97.81           H  
ATOM   4607  HD1 PHE A 285     -19.798  23.111  15.649  1.00 97.81           H  
ATOM   4608  HE2 PHE A 285     -21.698  26.199  19.051  1.00 97.81           H  
ATOM   4609  HE1 PHE A 285     -18.526  25.115  16.351  1.00 97.81           H  
ATOM   4610  HZ  PHE A 285     -19.468  26.655  18.058  1.00 97.81           H  
ATOM   4611  N   VAL A 286     -22.308  20.234  19.271  1.00 96.65           N  
ATOM   4612  CA  VAL A 286     -22.094  19.960  20.707  1.00 96.65           C  
ATOM   4613  C   VAL A 286     -20.918  19.000  20.899  1.00 96.65           C  
ATOM   4614  O   VAL A 286     -20.047  19.291  21.716  1.00 96.65           O  
ATOM   4615  CB  VAL A 286     -23.373  19.444  21.403  1.00 96.65           C  
ATOM   4616  CG1 VAL A 286     -23.119  18.929  22.827  1.00 96.65           C  
ATOM   4617  CG2 VAL A 286     -24.410  20.569  21.533  1.00 96.65           C  
ATOM   4618  H   VAL A 286     -23.071  19.770  18.799  1.00 96.65           H  
ATOM   4619  HA  VAL A 286     -21.806  20.890  21.197  1.00 96.65           H  
ATOM   4620  HB  VAL A 286     -23.810  18.632  20.822  1.00 96.65           H  
ATOM   4621 HG11 VAL A 286     -22.493  18.037  22.796  1.00 96.65           H  
ATOM   4622 HG12 VAL A 286     -22.616  19.692  23.422  1.00 96.65           H  
ATOM   4623 HG13 VAL A 286     -24.061  18.654  23.302  1.00 96.65           H  
ATOM   4624 HG21 VAL A 286     -24.020  21.360  22.174  1.00 96.65           H  
ATOM   4625 HG22 VAL A 286     -24.628  20.983  20.548  1.00 96.65           H  
ATOM   4626 HG23 VAL A 286     -25.331  20.169  21.956  1.00 96.65           H  
ATOM   4627  N   GLN A 287     -20.843  17.915  20.120  1.00 95.59           N  
ATOM   4628  CA  GLN A 287     -19.731  16.955  20.184  1.00 95.59           C  
ATOM   4629  C   GLN A 287     -18.385  17.606  19.814  1.00 95.59           C  
ATOM   4630  O   GLN A 287     -17.386  17.413  20.509  1.00 95.59           O  
ATOM   4631  CB  GLN A 287     -20.051  15.762  19.265  1.00 95.59           C  
ATOM   4632  CG  GLN A 287     -19.060  14.596  19.404  1.00 95.59           C  
ATOM   4633  CD  GLN A 287     -19.084  14.004  20.808  1.00 95.59           C  
ATOM   4634  NE2 GLN A 287     -18.116  14.317  21.638  1.00 95.59           N  
ATOM   4635  OE1 GLN A 287     -20.005  13.299  21.182  1.00 95.59           O  
ATOM   4636  H   GLN A 287     -21.588  17.736  19.462  1.00 95.59           H  
ATOM   4637  HA  GLN A 287     -19.653  16.598  21.211  1.00 95.59           H  
ATOM   4638  HB2 GLN A 287     -21.050  15.392  19.499  1.00 95.59           H  
ATOM   4639  HB3 GLN A 287     -20.052  16.094  18.226  1.00 95.59           H  
ATOM   4640  HG2 GLN A 287     -18.052  14.928  19.156  1.00 95.59           H  
ATOM   4641  HG3 GLN A 287     -19.335  13.812  18.698  1.00 95.59           H  
ATOM   4642 HE21 GLN A 287     -17.381  14.958  21.375  1.00 95.59           H  
ATOM   4643 HE22 GLN A 287     -18.234  14.017  22.595  1.00 95.59           H  
ATOM   4644  N   PHE A 288     -18.374  18.443  18.771  1.00 98.09           N  
ATOM   4645  CA  PHE A 288     -17.227  19.265  18.385  1.00 98.09           C  
ATOM   4646  C   PHE A 288     -16.792  20.196  19.522  1.00 98.09           C  
ATOM   4647  O   PHE A 288     -15.612  20.256  19.861  1.00 98.09           O  
ATOM   4648  CB  PHE A 288     -17.595  20.090  17.144  1.00 98.09           C  
ATOM   4649  CG  PHE A 288     -16.462  20.966  16.648  1.00 98.09           C  
ATOM   4650  CD1 PHE A 288     -16.299  22.271  17.156  1.00 98.09           C  
ATOM   4651  CD2 PHE A 288     -15.535  20.455  15.723  1.00 98.09           C  
ATOM   4652  CE1 PHE A 288     -15.190  23.046  16.772  1.00 98.09           C  
ATOM   4653  CE2 PHE A 288     -14.441  21.238  15.321  1.00 98.09           C  
ATOM   4654  CZ  PHE A 288     -14.255  22.524  15.860  1.00 98.09           C  
ATOM   4655  H   PHE A 288     -19.198  18.484  18.190  1.00 98.09           H  
ATOM   4656  HA  PHE A 288     -16.386  18.616  18.139  1.00 98.09           H  
ATOM   4657  HB2 PHE A 288     -18.450  20.726  17.375  1.00 98.09           H  
ATOM   4658  HB3 PHE A 288     -17.897  19.412  16.346  1.00 98.09           H  
ATOM   4659  HD1 PHE A 288     -17.004  22.665  17.873  1.00 98.09           H  
ATOM   4660  HD2 PHE A 288     -15.651  19.456  15.329  1.00 98.09           H  
ATOM   4661  HE1 PHE A 288     -15.051  24.031  17.191  1.00 98.09           H  
ATOM   4662  HE2 PHE A 288     -13.742  20.833  14.604  1.00 98.09           H  
ATOM   4663  HZ  PHE A 288     -13.400  23.114  15.562  1.00 98.09           H  
ATOM   4664  N   MET A 289     -17.739  20.911  20.143  1.00 97.99           N  
ATOM   4665  CA  MET A 289     -17.430  21.865  21.211  1.00 97.99           C  
ATOM   4666  C   MET A 289     -16.980  21.199  22.519  1.00 97.99           C  
ATOM   4667  O   MET A 289     -16.289  21.851  23.299  1.00 97.99           O  
ATOM   4668  CB  MET A 289     -18.595  22.838  21.440  1.00 97.99           C  
ATOM   4669  CG  MET A 289     -18.734  23.872  20.309  1.00 97.99           C  
ATOM   4670  SD  MET A 289     -17.291  24.916  19.935  1.00 97.99           S  
ATOM   4671  CE  MET A 289     -16.948  25.679  21.539  1.00 97.99           C  
ATOM   4672  H   MET A 289     -18.694  20.831  19.826  1.00 97.99           H  
ATOM   4673  HA  MET A 289     -16.577  22.456  20.876  1.00 97.99           H  
ATOM   4674  HB2 MET A 289     -18.434  23.375  22.374  1.00 97.99           H  
ATOM   4675  HB3 MET A 289     -19.525  22.277  21.538  1.00 97.99           H  
ATOM   4676  HG2 MET A 289     -18.993  23.349  19.389  1.00 97.99           H  
ATOM   4677  HG3 MET A 289     -19.569  24.528  20.553  1.00 97.99           H  
ATOM   4678  HE1 MET A 289     -16.125  26.386  21.431  1.00 97.99           H  
ATOM   4679  HE2 MET A 289     -17.834  26.205  21.893  1.00 97.99           H  
ATOM   4680  HE3 MET A 289     -16.661  24.911  22.258  1.00 97.99           H  
ATOM   4681  N   GLN A 290     -17.300  19.920  22.747  1.00 96.41           N  
ATOM   4682  CA  GLN A 290     -16.702  19.121  23.824  1.00 96.41           C  
ATOM   4683  C   GLN A 290     -15.205  18.897  23.562  1.00 96.41           C  
ATOM   4684  O   GLN A 290     -14.387  19.365  24.354  1.00 96.41           O  
ATOM   4685  CB  GLN A 290     -17.463  17.797  24.000  1.00 96.41           C  
ATOM   4686  CG  GLN A 290     -18.842  18.004  24.650  1.00 96.41           C  
ATOM   4687  CD  GLN A 290     -19.732  16.764  24.594  1.00 96.41           C  
ATOM   4688  NE2 GLN A 290     -20.858  16.763  25.272  1.00 96.41           N  
ATOM   4689  OE1 GLN A 290     -19.465  15.775  23.940  1.00 96.41           O  
ATOM   4690  H   GLN A 290     -17.910  19.452  22.092  1.00 96.41           H  
ATOM   4691  HA  GLN A 290     -16.771  19.677  24.759  1.00 96.41           H  
ATOM   4692  HB2 GLN A 290     -16.881  17.131  24.637  1.00 96.41           H  
ATOM   4693  HB3 GLN A 290     -17.580  17.318  23.028  1.00 96.41           H  
ATOM   4694  HG2 GLN A 290     -19.371  18.817  24.152  1.00 96.41           H  
ATOM   4695  HG3 GLN A 290     -18.699  18.287  25.692  1.00 96.41           H  
ATOM   4696 HE21 GLN A 290     -21.372  15.895  25.214  1.00 96.41           H  
ATOM   4697 HE22 GLN A 290     -21.107  17.540  25.867  1.00 96.41           H  
ATOM   4698  N   ASN A 291     -14.827  18.322  22.410  1.00 97.53           N  
ATOM   4699  CA  ASN A 291     -13.407  18.146  22.067  1.00 97.53           C  
ATOM   4700  C   ASN A 291     -12.654  19.490  22.021  1.00 97.53           C  
ATOM   4701  O   ASN A 291     -11.557  19.618  22.561  1.00 97.53           O  
ATOM   4702  CB  ASN A 291     -13.265  17.389  20.733  1.00 97.53           C  
ATOM   4703  CG  ASN A 291     -11.793  17.127  20.444  1.00 97.53           C  
ATOM   4704  ND2 ASN A 291     -11.255  17.576  19.334  1.00 97.53           N  
ATOM   4705  OD1 ASN A 291     -11.083  16.573  21.257  1.00 97.53           O  
ATOM   4706  H   ASN A 291     -15.533  17.984  21.772  1.00 97.53           H  
ATOM   4707  HA  ASN A 291     -12.938  17.548  22.848  1.00 97.53           H  
ATOM   4708  HB2 ASN A 291     -13.709  17.967  19.922  1.00 97.53           H  
ATOM   4709  HB3 ASN A 291     -13.770  16.425  20.799  1.00 97.53           H  
ATOM   4710 HD21 ASN A 291     -10.249  17.492  19.313  1.00 97.53           H  
ATOM   4711 HD22 ASN A 291     -11.778  18.134  18.674  1.00 97.53           H  
ATOM   4712  N   PHE A 292     -13.265  20.531  21.445  1.00 98.30           N  
ATOM   4713  CA  PHE A 292     -12.697  21.881  21.431  1.00 98.30           C  
ATOM   4714  C   PHE A 292     -12.450  22.420  22.848  1.00 98.30           C  
ATOM   4715  O   PHE A 292     -11.431  23.065  23.090  1.00 98.30           O  
ATOM   4716  CB  PHE A 292     -13.629  22.824  20.657  1.00 98.30           C  
ATOM   4717  CG  PHE A 292     -13.063  24.218  20.477  1.00 98.30           C  
ATOM   4718  CD1 PHE A 292     -13.209  25.180  21.496  1.00 98.30           C  
ATOM   4719  CD2 PHE A 292     -12.333  24.535  19.318  1.00 98.30           C  
ATOM   4720  CE1 PHE A 292     -12.585  26.434  21.379  1.00 98.30           C  
ATOM   4721  CE2 PHE A 292     -11.717  25.792  19.197  1.00 98.30           C  
ATOM   4722  CZ  PHE A 292     -11.826  26.732  20.236  1.00 98.30           C  
ATOM   4723  H   PHE A 292     -14.149  20.371  20.984  1.00 98.30           H  
ATOM   4724  HA  PHE A 292     -11.735  21.846  20.920  1.00 98.30           H  
ATOM   4725  HB2 PHE A 292     -14.569  22.906  21.204  1.00 98.30           H  
ATOM   4726  HB3 PHE A 292     -13.841  22.397  19.677  1.00 98.30           H  
ATOM   4727  HD1 PHE A 292     -13.766  24.938  22.390  1.00 98.30           H  
ATOM   4728  HD2 PHE A 292     -12.215  23.799  18.536  1.00 98.30           H  
ATOM   4729  HE1 PHE A 292     -12.669  27.157  22.177  1.00 98.30           H  
ATOM   4730  HE2 PHE A 292     -11.139  26.025  18.315  1.00 98.30           H  
ATOM   4731  HZ  PHE A 292     -11.326  27.686  20.153  1.00 98.30           H  
ATOM   4732  N   ARG A 293     -13.342  22.165  23.813  1.00 97.55           N  
ATOM   4733  CA  ARG A 293     -13.125  22.590  25.201  1.00 97.55           C  
ATOM   4734  C   ARG A 293     -11.883  21.923  25.785  1.00 97.55           C  
ATOM   4735  O   ARG A 293     -11.005  22.618  26.293  1.00 97.55           O  
ATOM   4736  CB  ARG A 293     -14.376  22.295  26.037  1.00 97.55           C  
ATOM   4737  CG  ARG A 293     -14.282  22.903  27.441  1.00 97.55           C  
ATOM   4738  CD  ARG A 293     -15.429  22.366  28.297  1.00 97.55           C  
ATOM   4739  NE  ARG A 293     -15.515  23.076  29.587  1.00 97.55           N  
ATOM   4740  CZ  ARG A 293     -16.629  23.347  30.244  1.00 97.55           C  
ATOM   4741  NH1 ARG A 293     -17.798  22.940  29.846  1.00 97.55           N1+
ATOM   4742  NH2 ARG A 293     -16.615  24.060  31.326  1.00 97.55           N  
ATOM   4743  H   ARG A 293     -14.149  21.598  23.598  1.00 97.55           H  
ATOM   4744  HA  ARG A 293     -12.932  23.663  25.210  1.00 97.55           H  
ATOM   4745  HB2 ARG A 293     -14.508  21.216  26.122  1.00 97.55           H  
ATOM   4746  HB3 ARG A 293     -15.251  22.714  25.539  1.00 97.55           H  
ATOM   4747  HG2 ARG A 293     -13.335  22.633  27.907  1.00 97.55           H  
ATOM   4748  HG3 ARG A 293     -14.348  23.988  27.369  1.00 97.55           H  
ATOM   4749  HD2 ARG A 293     -15.271  21.302  28.472  1.00 97.55           H  
ATOM   4750  HD3 ARG A 293     -16.355  22.492  27.735  1.00 97.55           H  
ATOM   4751  HE  ARG A 293     -14.651  23.433  29.969  1.00 97.55           H  
ATOM   4752 HH11 ARG A 293     -18.631  23.315  30.276  1.00 97.55           H  
ATOM   4753 HH12 ARG A 293     -17.876  22.364  29.020  1.00 97.55           H  
ATOM   4754 HH21 ARG A 293     -15.767  24.506  31.643  1.00 97.55           H  
ATOM   4755 HH22 ARG A 293     -17.514  24.284  31.729  1.00 97.55           H  
ATOM   4756  N   ASP A 294     -11.779  20.607  25.670  1.00 96.83           N  
ATOM   4757  CA  ASP A 294     -10.705  19.865  26.325  1.00 96.83           C  
ATOM   4758  C   ASP A 294      -9.350  20.028  25.628  1.00 96.83           C  
ATOM   4759  O   ASP A 294      -8.329  20.172  26.302  1.00 96.83           O  
ATOM   4760  CB  ASP A 294     -11.147  18.410  26.529  1.00 96.83           C  
ATOM   4761  CG  ASP A 294     -12.306  18.342  27.535  1.00 96.83           C  
ATOM   4762  OD1 ASP A 294     -12.257  19.122  28.519  1.00 96.83           O  
ATOM   4763  OD2 ASP A 294     -13.244  17.551  27.317  1.00 96.83           O1-
ATOM   4764  H   ASP A 294     -12.532  20.091  25.237  1.00 96.83           H  
ATOM   4765  HA  ASP A 294     -10.554  20.294  27.316  1.00 96.83           H  
ATOM   4766  HB2 ASP A 294     -11.445  17.980  25.572  1.00 96.83           H  
ATOM   4767  HB3 ASP A 294     -10.308  17.836  26.923  1.00 96.83           H  
ATOM   4768  N   VAL A 295      -9.325  20.115  24.298  1.00 97.90           N  
ATOM   4769  CA  VAL A 295      -8.090  20.277  23.519  1.00 97.90           C  
ATOM   4770  C   VAL A 295      -7.711  21.750  23.330  1.00 97.90           C  
ATOM   4771  O   VAL A 295      -6.576  22.133  23.608  1.00 97.90           O  
ATOM   4772  CB  VAL A 295      -8.203  19.501  22.194  1.00 97.90           C  
ATOM   4773  CG1 VAL A 295      -7.000  19.743  21.283  1.00 97.90           C  
ATOM   4774  CG2 VAL A 295      -8.286  17.999  22.493  1.00 97.90           C  
ATOM   4775  H   VAL A 295     -10.186  19.948  23.797  1.00 97.90           H  
ATOM   4776  HA  VAL A 295      -7.267  19.823  24.072  1.00 97.90           H  
ATOM   4777  HB  VAL A 295      -9.098  19.817  21.658  1.00 97.90           H  
ATOM   4778 HG11 VAL A 295      -6.977  20.786  20.967  1.00 97.90           H  
ATOM   4779 HG12 VAL A 295      -7.083  19.117  20.395  1.00 97.90           H  
ATOM   4780 HG13 VAL A 295      -6.080  19.504  21.816  1.00 97.90           H  
ATOM   4781 HG21 VAL A 295      -8.373  17.438  21.563  1.00 97.90           H  
ATOM   4782 HG22 VAL A 295      -7.397  17.667  23.029  1.00 97.90           H  
ATOM   4783 HG23 VAL A 295      -9.174  17.777  23.085  1.00 97.90           H  
ATOM   4784  N   CYS A 296      -8.632  22.619  22.908  1.00 98.20           N  
ATOM   4785  CA  CYS A 296      -8.297  24.016  22.602  1.00 98.20           C  
ATOM   4786  C   CYS A 296      -8.308  24.936  23.829  1.00 98.20           C  
ATOM   4787  O   CYS A 296      -7.485  25.850  23.892  1.00 98.20           O  
ATOM   4788  CB  CYS A 296      -9.208  24.563  21.494  1.00 98.20           C  
ATOM   4789  SG  CYS A 296      -9.077  23.539  20.005  1.00 98.20           S  
ATOM   4790  H   CYS A 296      -9.578  22.304  22.749  1.00 98.20           H  
ATOM   4791  HA  CYS A 296      -7.279  24.044  22.215  1.00 98.20           H  
ATOM   4792  HB2 CYS A 296      -8.909  25.584  21.259  1.00 98.20           H  
ATOM   4793  HB3 CYS A 296     -10.247  24.602  21.822  1.00 98.20           H  
ATOM   4794  HG  CYS A 296      -7.743  23.522  19.921  1.00 98.20           H  
ATOM   4795  N   ILE A 297      -9.210  24.723  24.798  1.00 97.77           N  
ATOM   4796  CA  ILE A 297      -9.350  25.611  25.969  1.00 97.77           C  
ATOM   4797  C   ILE A 297      -8.549  25.089  27.171  1.00 97.77           C  
ATOM   4798  O   ILE A 297      -7.791  25.852  27.773  1.00 97.77           O  
ATOM   4799  CB  ILE A 297     -10.834  25.901  26.317  1.00 97.77           C  
ATOM   4800  CG1 ILE A 297     -11.642  26.335  25.068  1.00 97.77           C  
ATOM   4801  CG2 ILE A 297     -10.896  26.987  27.408  1.00 97.77           C  
ATOM   4802  CD1 ILE A 297     -13.139  26.568  25.315  1.00 97.77           C  
ATOM   4803  H   ILE A 297      -9.857  23.955  24.689  1.00 97.77           H  
ATOM   4804  HA  ILE A 297      -8.907  26.574  25.713  1.00 97.77           H  
ATOM   4805  HB  ILE A 297     -11.293  25.001  26.726  1.00 97.77           H  
ATOM   4806 HG12 ILE A 297     -11.573  25.556  24.308  1.00 97.77           H  
ATOM   4807 HG13 ILE A 297     -11.204  27.242  24.652  1.00 97.77           H  
ATOM   4808 HG21 ILE A 297     -10.455  27.915  27.043  1.00 97.77           H  
ATOM   4809 HG22 ILE A 297     -11.930  27.169  27.702  1.00 97.77           H  
ATOM   4810 HG23 ILE A 297     -10.360  26.665  28.301  1.00 97.77           H  
ATOM   4811 HD11 ILE A 297     -13.585  25.690  25.783  1.00 97.77           H  
ATOM   4812 HD12 ILE A 297     -13.296  27.431  25.963  1.00 97.77           H  
ATOM   4813 HD13 ILE A 297     -13.636  26.755  24.364  1.00 97.77           H  
ATOM   4814  N   HIS A 298      -8.676  23.807  27.527  1.00 96.40           N  
ATOM   4815  CA  HIS A 298      -7.986  23.246  28.695  1.00 96.40           C  
ATOM   4816  C   HIS A 298      -6.502  22.930  28.425  1.00 96.40           C  
ATOM   4817  O   HIS A 298      -5.657  23.246  29.270  1.00 96.40           O  
ATOM   4818  CB  HIS A 298      -8.748  22.024  29.236  1.00 96.40           C  
ATOM   4819  CG  HIS A 298     -10.165  22.284  29.705  1.00 96.40           C  
ATOM   4820  CD2 HIS A 298     -10.638  23.402  30.344  1.00 96.40           C  
ATOM   4821  ND1 HIS A 298     -11.215  21.393  29.659  1.00 96.40           N  
ATOM   4822  CE1 HIS A 298     -12.271  21.948  30.261  1.00 96.40           C  
ATOM   4823  NE2 HIS A 298     -11.984  23.191  30.681  1.00 96.40           N  
ATOM   4824  H   HIS A 298      -9.353  23.233  27.044  1.00 96.40           H  
ATOM   4825  HA  HIS A 298      -7.992  23.998  29.484  1.00 96.40           H  
ATOM   4826  HB2 HIS A 298      -8.191  21.620  30.082  1.00 96.40           H  
ATOM   4827  HB3 HIS A 298      -8.775  21.249  28.470  1.00 96.40           H  
ATOM   4828  HD1 HIS A 298     -11.254  20.477  29.235  1.00 96.40           H  
ATOM   4829  HD2 HIS A 298     -10.065  24.289  30.570  1.00 96.40           H  
ATOM   4830  HE1 HIS A 298     -13.225  21.453  30.370  1.00 96.40           H  
ATOM   4831  N   GLN A 299      -6.160  22.362  27.262  1.00 95.42           N  
ATOM   4832  CA  GLN A 299      -4.778  22.004  26.906  1.00 95.42           C  
ATOM   4833  C   GLN A 299      -4.036  23.160  26.207  1.00 95.42           C  
ATOM   4834  O   GLN A 299      -3.235  23.838  26.860  1.00 95.42           O  
ATOM   4835  CB  GLN A 299      -4.747  20.684  26.112  1.00 95.42           C  
ATOM   4836  CG  GLN A 299      -5.201  19.472  26.942  1.00 95.42           C  
ATOM   4837  CD  GLN A 299      -5.524  18.273  26.054  1.00 95.42           C  
ATOM   4838  NE2 GLN A 299      -6.734  17.765  26.083  1.00 95.42           N  
ATOM   4839  OE1 GLN A 299      -4.705  17.795  25.296  1.00 95.42           O  
ATOM   4840  H   GLN A 299      -6.898  22.062  26.641  1.00 95.42           H  
ATOM   4841  HA  GLN A 299      -4.225  21.810  27.825  1.00 95.42           H  
ATOM   4842  HB2 GLN A 299      -5.398  20.769  25.242  1.00 95.42           H  
ATOM   4843  HB3 GLN A 299      -3.733  20.501  25.758  1.00 95.42           H  
ATOM   4844  HG2 GLN A 299      -4.409  19.190  27.635  1.00 95.42           H  
ATOM   4845  HG3 GLN A 299      -6.084  19.723  27.529  1.00 95.42           H  
ATOM   4846 HE21 GLN A 299      -7.474  18.279  26.540  1.00 95.42           H  
ATOM   4847 HE22 GLN A 299      -6.905  16.980  25.472  1.00 95.42           H  
ATOM   4848  N   ASP A 300      -4.322  23.410  24.924  1.00 94.86           N  
ATOM   4849  CA  ASP A 300      -3.503  24.231  24.012  1.00 94.86           C  
ATOM   4850  C   ASP A 300      -3.481  25.737  24.328  1.00 94.86           C  
ATOM   4851  O   ASP A 300      -2.412  26.350  24.349  1.00 94.86           O  
ATOM   4852  CB  ASP A 300      -4.021  24.011  22.583  1.00 94.86           C  
ATOM   4853  CG  ASP A 300      -3.171  24.757  21.559  1.00 94.86           C  
ATOM   4854  OD1 ASP A 300      -3.328  25.986  21.395  1.00 94.86           O  
ATOM   4855  OD2 ASP A 300      -2.319  24.130  20.906  1.00 94.86           O1-
ATOM   4856  H   ASP A 300      -5.033  22.839  24.489  1.00 94.86           H  
ATOM   4857  HA  ASP A 300      -2.474  23.874  24.055  1.00 94.86           H  
ATOM   4858  HB2 ASP A 300      -4.008  22.946  22.355  1.00 94.86           H  
ATOM   4859  HB3 ASP A 300      -5.050  24.363  22.512  1.00 94.86           H  
ATOM   4860  N   LYS A 301      -4.658  26.328  24.582  1.00 95.46           N  
ATOM   4861  CA  LYS A 301      -4.900  27.745  24.937  1.00 95.46           C  
ATOM   4862  C   LYS A 301      -4.547  28.795  23.869  1.00 95.46           C  
ATOM   4863  O   LYS A 301      -4.934  29.952  24.030  1.00 95.46           O  
ATOM   4864  CB  LYS A 301      -4.238  28.067  26.292  1.00 95.46           C  
ATOM   4865  CG  LYS A 301      -4.756  27.179  27.435  1.00 95.46           C  
ATOM   4866  CD  LYS A 301      -3.767  27.126  28.605  1.00 95.46           C  
ATOM   4867  CE  LYS A 301      -4.266  26.084  29.611  1.00 95.46           C  
ATOM   4868  NZ  LYS A 301      -3.444  24.855  29.575  1.00 95.46           N1+
ATOM   4869  H   LYS A 301      -5.477  25.744  24.492  1.00 95.46           H  
ATOM   4870  HA  LYS A 301      -5.977  27.849  25.075  1.00 95.46           H  
ATOM   4871  HB2 LYS A 301      -3.159  27.949  26.192  1.00 95.46           H  
ATOM   4872  HB3 LYS A 301      -4.430  29.108  26.552  1.00 95.46           H  
ATOM   4873  HG2 LYS A 301      -5.709  27.577  27.784  1.00 95.46           H  
ATOM   4874  HG3 LYS A 301      -4.921  26.159  27.086  1.00 95.46           H  
ATOM   4875  HD2 LYS A 301      -2.779  26.854  28.234  1.00 95.46           H  
ATOM   4876  HD3 LYS A 301      -3.712  28.107  29.077  1.00 95.46           H  
ATOM   4877  HE2 LYS A 301      -5.294  25.830  29.351  1.00 95.46           H  
ATOM   4878  HE3 LYS A 301      -4.272  26.511  30.614  1.00 95.46           H  
ATOM   4879  HZ1 LYS A 301      -2.557  24.949  30.049  1.00 95.46           H  
ATOM   4880  HZ2 LYS A 301      -3.278  24.587  28.616  1.00 95.46           H  
ATOM   4881  HZ3 LYS A 301      -3.981  24.083  29.945  1.00 95.46           H  
ATOM   4882  N   LYS A 302      -3.886  28.438  22.763  1.00 96.88           N  
ATOM   4883  CA  LYS A 302      -3.438  29.351  21.689  1.00 96.88           C  
ATOM   4884  C   LYS A 302      -4.341  29.244  20.452  1.00 96.88           C  
ATOM   4885  O   LYS A 302      -3.864  29.215  19.317  1.00 96.88           O  
ATOM   4886  CB  LYS A 302      -1.965  29.075  21.347  1.00 96.88           C  
ATOM   4887  CG  LYS A 302      -0.989  29.164  22.533  1.00 96.88           C  
ATOM   4888  CD  LYS A 302       0.381  28.575  22.166  1.00 96.88           C  
ATOM   4889  CE  LYS A 302       0.321  27.055  21.951  1.00 96.88           C  
ATOM   4890  NZ  LYS A 302       1.634  26.498  21.539  1.00 96.88           N1+
ATOM   4891  H   LYS A 302      -3.630  27.465  22.665  1.00 96.88           H  
ATOM   4892  HA  LYS A 302      -3.513  30.380  22.040  1.00 96.88           H  
ATOM   4893  HB2 LYS A 302      -1.920  28.075  20.916  1.00 96.88           H  
ATOM   4894  HB3 LYS A 302      -1.635  29.779  20.582  1.00 96.88           H  
ATOM   4895  HG2 LYS A 302      -0.869  30.211  22.811  1.00 96.88           H  
ATOM   4896  HG3 LYS A 302      -1.375  28.621  23.397  1.00 96.88           H  
ATOM   4897  HD2 LYS A 302       0.738  29.055  21.255  1.00 96.88           H  
ATOM   4898  HD3 LYS A 302       1.076  28.792  22.977  1.00 96.88           H  
ATOM   4899  HE2 LYS A 302      -0.418  26.834  21.181  1.00 96.88           H  
ATOM   4900  HE3 LYS A 302      -0.030  26.580  22.867  1.00 96.88           H  
ATOM   4901  HZ1 LYS A 302       1.534  25.532  21.263  1.00 96.88           H  
ATOM   4902  HZ2 LYS A 302       2.024  27.004  20.757  1.00 96.88           H  
ATOM   4903  HZ3 LYS A 302       2.303  26.549  22.294  1.00 96.88           H  
ATOM   4904  N   ILE A 303      -5.653  29.168  20.671  1.00 98.15           N  
ATOM   4905  CA  ILE A 303      -6.655  28.914  19.628  1.00 98.15           C  
ATOM   4906  C   ILE A 303      -7.674  30.053  19.556  1.00 98.15           C  
ATOM   4907  O   ILE A 303      -8.109  30.593  20.577  1.00 98.15           O  
ATOM   4908  CB  ILE A 303      -7.335  27.539  19.847  1.00 98.15           C  
ATOM   4909  CG1 ILE A 303      -6.326  26.375  19.989  1.00 98.15           C  
ATOM   4910  CG2 ILE A 303      -8.334  27.223  18.720  1.00 98.15           C  
ATOM   4911  CD1 ILE A 303      -5.425  26.122  18.773  1.00 98.15           C  
ATOM   4912  H   ILE A 303      -5.968  29.220  21.630  1.00 98.15           H  
ATOM   4913  HA  ILE A 303      -6.156  28.877  18.660  1.00 98.15           H  
ATOM   4914  HB  ILE A 303      -7.896  27.592  20.780  1.00 98.15           H  
ATOM   4915 HG12 ILE A 303      -6.868  25.451  20.192  1.00 98.15           H  
ATOM   4916 HG13 ILE A 303      -5.703  26.560  20.863  1.00 98.15           H  
ATOM   4917 HG21 ILE A 303      -7.855  27.343  17.748  1.00 98.15           H  
ATOM   4918 HG22 ILE A 303      -9.198  27.884  18.778  1.00 98.15           H  
ATOM   4919 HG23 ILE A 303      -8.689  26.196  18.814  1.00 98.15           H  
ATOM   4920 HD11 ILE A 303      -4.903  27.034  18.482  1.00 98.15           H  
ATOM   4921 HD12 ILE A 303      -6.018  25.753  17.937  1.00 98.15           H  
ATOM   4922 HD13 ILE A 303      -4.672  25.376  19.028  1.00 98.15           H  
ATOM   4923  N   HIS A 304      -8.090  30.379  18.332  1.00 98.14           N  
ATOM   4924  CA  HIS A 304      -9.305  31.137  18.035  1.00 98.14           C  
ATOM   4925  C   HIS A 304     -10.243  30.270  17.180  1.00 98.14           C  
ATOM   4926  O   HIS A 304      -9.776  29.507  16.337  1.00 98.14           O  
ATOM   4927  CB  HIS A 304      -8.927  32.473  17.374  1.00 98.14           C  
ATOM   4928  CG  HIS A 304     -10.084  33.419  17.133  1.00 98.14           C  
ATOM   4929  CD2 HIS A 304     -11.001  33.288  16.132  1.00 98.14           C  
ATOM   4930  ND1 HIS A 304     -10.351  34.607  17.837  1.00 98.14           N  
ATOM   4931  CE1 HIS A 304     -11.468  35.106  17.279  1.00 98.14           C  
ATOM   4932  NE2 HIS A 304     -11.856  34.356  16.238  1.00 98.14           N  
ATOM   4933  H   HIS A 304      -7.660  29.895  17.557  1.00 98.14           H  
ATOM   4934  HA  HIS A 304      -9.813  31.353  18.975  1.00 98.14           H  
ATOM   4935  HB2 HIS A 304      -8.446  32.262  16.419  1.00 98.14           H  
ATOM   4936  HB3 HIS A 304      -8.200  32.981  18.008  1.00 98.14           H  
ATOM   4937  HD2 HIS A 304     -11.039  32.494  15.402  1.00 98.14           H  
ATOM   4938  HE1 HIS A 304     -11.989  35.993  17.609  1.00 98.14           H  
ATOM   4939  HE2 HIS A 304     -12.632  34.568  15.627  1.00 98.14           H  
ATOM   4940  N   LEU A 305     -11.559  30.370  17.387  1.00 98.64           N  
ATOM   4941  CA  LEU A 305     -12.566  29.592  16.650  1.00 98.64           C  
ATOM   4942  C   LEU A 305     -13.438  30.488  15.763  1.00 98.64           C  
ATOM   4943  O   LEU A 305     -14.159  31.346  16.265  1.00 98.64           O  
ATOM   4944  CB  LEU A 305     -13.410  28.798  17.662  1.00 98.64           C  
ATOM   4945  CG  LEU A 305     -14.535  27.944  17.046  1.00 98.64           C  
ATOM   4946  CD1 LEU A 305     -14.014  26.809  16.165  1.00 98.64           C  
ATOM   4947  CD2 LEU A 305     -15.385  27.331  18.157  1.00 98.64           C  
ATOM   4948  H   LEU A 305     -11.874  30.993  18.116  1.00 98.64           H  
ATOM   4949  HA  LEU A 305     -12.064  28.873  16.002  1.00 98.64           H  
ATOM   4950  HB2 LEU A 305     -12.742  28.142  18.220  1.00 98.64           H  
ATOM   4951  HB3 LEU A 305     -13.855  29.501  18.367  1.00 98.64           H  
ATOM   4952  HG  LEU A 305     -15.180  28.583  16.443  1.00 98.64           H  
ATOM   4953 HD11 LEU A 305     -14.848  26.213  15.796  1.00 98.64           H  
ATOM   4954 HD12 LEU A 305     -13.344  26.167  16.737  1.00 98.64           H  
ATOM   4955 HD13 LEU A 305     -13.479  27.212  15.304  1.00 98.64           H  
ATOM   4956 HD21 LEU A 305     -16.209  26.766  17.721  1.00 98.64           H  
ATOM   4957 HD22 LEU A 305     -15.796  28.116  18.792  1.00 98.64           H  
ATOM   4958 HD23 LEU A 305     -14.779  26.660  18.764  1.00 98.64           H  
ATOM   4959  N   THR A 306     -13.445  30.259  14.454  1.00 98.76           N  
ATOM   4960  CA  THR A 306     -14.341  30.947  13.516  1.00 98.76           C  
ATOM   4961  C   THR A 306     -15.431  29.995  13.028  1.00 98.76           C  
ATOM   4962  O   THR A 306     -15.190  29.141  12.178  1.00 98.76           O  
ATOM   4963  CB  THR A 306     -13.559  31.562  12.352  1.00 98.76           C  
ATOM   4964  CG2 THR A 306     -14.452  32.385  11.422  1.00 98.76           C  
ATOM   4965  OG1 THR A 306     -12.579  32.451  12.841  1.00 98.76           O  
ATOM   4966  H   THR A 306     -12.846  29.530  14.093  1.00 98.76           H  
ATOM   4967  HA  THR A 306     -14.829  31.779  14.024  1.00 98.76           H  
ATOM   4968  HB  THR A 306     -13.075  30.769  11.782  1.00 98.76           H  
ATOM   4969  HG1 THR A 306     -11.847  31.920  13.163  1.00 98.76           H  
ATOM   4970 HG21 THR A 306     -15.159  31.732  10.911  1.00 98.76           H  
ATOM   4971 HG22 THR A 306     -14.995  33.139  11.991  1.00 98.76           H  
ATOM   4972 HG23 THR A 306     -13.828  32.879  10.678  1.00 98.76           H  
ATOM   4973  N   VAL A 307     -16.651  30.158  13.543  1.00 98.54           N  
ATOM   4974  CA  VAL A 307     -17.834  29.412  13.087  1.00 98.54           C  
ATOM   4975  C   VAL A 307     -18.550  30.226  12.012  1.00 98.54           C  
ATOM   4976  O   VAL A 307     -18.906  31.383  12.246  1.00 98.54           O  
ATOM   4977  CB  VAL A 307     -18.787  29.066  14.250  1.00 98.54           C  
ATOM   4978  CG1 VAL A 307     -19.951  28.185  13.773  1.00 98.54           C  
ATOM   4979  CG2 VAL A 307     -18.067  28.317  15.377  1.00 98.54           C  
ATOM   4980  H   VAL A 307     -16.795  30.933  14.175  1.00 98.54           H  
ATOM   4981  HA  VAL A 307     -17.508  28.469  12.647  1.00 98.54           H  
ATOM   4982  HB  VAL A 307     -19.193  29.988  14.666  1.00 98.54           H  
ATOM   4983 HG11 VAL A 307     -20.589  27.924  14.617  1.00 98.54           H  
ATOM   4984 HG12 VAL A 307     -20.554  28.716  13.037  1.00 98.54           H  
ATOM   4985 HG13 VAL A 307     -19.564  27.269  13.326  1.00 98.54           H  
ATOM   4986 HG21 VAL A 307     -17.569  27.431  14.982  1.00 98.54           H  
ATOM   4987 HG22 VAL A 307     -18.783  28.015  16.142  1.00 98.54           H  
ATOM   4988 HG23 VAL A 307     -17.331  28.971  15.844  1.00 98.54           H  
ATOM   4989  N   VAL A 308     -18.790  29.631  10.843  1.00 98.28           N  
ATOM   4990  CA  VAL A 308     -19.529  30.269   9.741  1.00 98.28           C  
ATOM   4991  C   VAL A 308     -20.846  29.533   9.532  1.00 98.28           C  
ATOM   4992  O   VAL A 308     -20.891  28.466   8.921  1.00 98.28           O  
ATOM   4993  CB  VAL A 308     -18.683  30.377   8.459  1.00 98.28           C  
ATOM   4994  CG1 VAL A 308     -19.437  31.185   7.392  1.00 98.28           C  
ATOM   4995  CG2 VAL A 308     -17.355  31.090   8.753  1.00 98.28           C  
ATOM   4996  H   VAL A 308     -18.457  28.686  10.713  1.00 98.28           H  
ATOM   4997  HA  VAL A 308     -19.779  31.290  10.028  1.00 98.28           H  
ATOM   4998  HB  VAL A 308     -18.465  29.384   8.066  1.00 98.28           H  
ATOM   4999 HG11 VAL A 308     -18.793  31.344   6.528  1.00 98.28           H  
ATOM   5000 HG12 VAL A 308     -19.738  32.154   7.789  1.00 98.28           H  
ATOM   5001 HG13 VAL A 308     -20.321  30.637   7.066  1.00 98.28           H  
ATOM   5002 HG21 VAL A 308     -16.824  31.285   7.821  1.00 98.28           H  
ATOM   5003 HG22 VAL A 308     -16.724  30.455   9.374  1.00 98.28           H  
ATOM   5004 HG23 VAL A 308     -17.532  32.035   9.267  1.00 98.28           H  
ATOM   5005  N   TYR A 309     -21.915  30.098  10.092  1.00 97.90           N  
ATOM   5006  CA  TYR A 309     -23.229  29.471  10.149  1.00 97.90           C  
ATOM   5007  C   TYR A 309     -24.116  29.862   8.964  1.00 97.90           C  
ATOM   5008  O   TYR A 309     -24.383  31.046   8.749  1.00 97.90           O  
ATOM   5009  CB  TYR A 309     -23.910  29.802  11.479  1.00 97.90           C  
ATOM   5010  CG  TYR A 309     -25.002  28.807  11.802  1.00 97.90           C  
ATOM   5011  CD2 TYR A 309     -26.334  29.020  11.395  1.00 97.90           C  
ATOM   5012  CD1 TYR A 309     -24.640  27.599  12.422  1.00 97.90           C  
ATOM   5013  CE2 TYR A 309     -27.303  28.026  11.634  1.00 97.90           C  
ATOM   5014  CE1 TYR A 309     -25.603  26.601  12.644  1.00 97.90           C  
ATOM   5015  CZ  TYR A 309     -26.937  26.817  12.261  1.00 97.90           C  
ATOM   5016  OH  TYR A 309     -27.844  25.838  12.496  1.00 97.90           O  
ATOM   5017  H   TYR A 309     -21.800  30.991  10.550  1.00 97.90           H  
ATOM   5018  HA  TYR A 309     -23.081  28.391  10.127  1.00 97.90           H  
ATOM   5019  HB2 TYR A 309     -24.313  30.814  11.449  1.00 97.90           H  
ATOM   5020  HB3 TYR A 309     -23.167  29.763  12.277  1.00 97.90           H  
ATOM   5021  HD2 TYR A 309     -26.608  29.911  10.850  1.00 97.90           H  
ATOM   5022  HD1 TYR A 309     -23.609  27.427  12.693  1.00 97.90           H  
ATOM   5023  HE2 TYR A 309     -28.316  28.153  11.281  1.00 97.90           H  
ATOM   5024  HE1 TYR A 309     -25.324  25.663  13.099  1.00 97.90           H  
ATOM   5025  HH  TYR A 309     -27.444  25.047  12.862  1.00 97.90           H  
ATOM   5026  N   PHE A 310     -24.625  28.874   8.239  1.00 95.67           N  
ATOM   5027  CA  PHE A 310     -25.575  29.051   7.146  1.00 95.67           C  
ATOM   5028  C   PHE A 310     -27.014  28.875   7.642  1.00 95.67           C  
ATOM   5029  O   PHE A 310     -27.314  27.975   8.425  1.00 95.67           O  
ATOM   5030  CB  PHE A 310     -25.243  28.076   6.016  1.00 95.67           C  
ATOM   5031  CG  PHE A 310     -23.944  28.372   5.297  1.00 95.67           C  
ATOM   5032  CD2 PHE A 310     -23.973  29.056   4.070  1.00 95.67           C  
ATOM   5033  CD1 PHE A 310     -22.715  27.932   5.824  1.00 95.67           C  
ATOM   5034  CE2 PHE A 310     -22.787  29.278   3.355  1.00 95.67           C  
ATOM   5035  CE1 PHE A 310     -21.525  28.158   5.113  1.00 95.67           C  
ATOM   5036  CZ  PHE A 310     -21.564  28.824   3.876  1.00 95.67           C  
ATOM   5037  H   PHE A 310     -24.394  27.926   8.500  1.00 95.67           H  
ATOM   5038  HA  PHE A 310     -25.477  30.058   6.742  1.00 95.67           H  
ATOM   5039  HB2 PHE A 310     -25.189  27.069   6.429  1.00 95.67           H  
ATOM   5040  HB3 PHE A 310     -26.056  28.085   5.291  1.00 95.67           H  
ATOM   5041  HD2 PHE A 310     -24.916  29.377   3.652  1.00 95.67           H  
ATOM   5042  HD1 PHE A 310     -22.684  27.406   6.767  1.00 95.67           H  
ATOM   5043  HE2 PHE A 310     -22.829  29.775   2.397  1.00 95.67           H  
ATOM   5044  HE1 PHE A 310     -20.587  27.797   5.510  1.00 95.67           H  
ATOM   5045  HZ  PHE A 310     -20.656  28.973   3.311  1.00 95.67           H  
ATOM   5046  N   GLY A 311     -27.911  29.742   7.180  1.00 93.61           N  
ATOM   5047  CA  GLY A 311     -29.321  29.731   7.559  1.00 93.61           C  
ATOM   5048  C   GLY A 311     -29.628  30.456   8.878  1.00 93.61           C  
ATOM   5049  O   GLY A 311     -28.894  31.336   9.335  1.00 93.61           O  
ATOM   5050  H   GLY A 311     -27.574  30.483   6.581  1.00 93.61           H  
ATOM   5051  HA2 GLY A 311     -29.906  30.195   6.765  1.00 93.61           H  
ATOM   5052  HA3 GLY A 311     -29.650  28.695   7.647  1.00 93.61           H  
ATOM   5053  N   LYS A 312     -30.792  30.131   9.454  1.00 91.44           N  
ATOM   5054  CA  LYS A 312     -31.371  30.781  10.652  1.00 91.44           C  
ATOM   5055  C   LYS A 312     -31.918  29.788  11.672  1.00 91.44           C  
ATOM   5056  O   LYS A 312     -31.831  30.044  12.872  1.00 91.44           O  
ATOM   5057  CB  LYS A 312     -32.514  31.717  10.235  1.00 91.44           C  
ATOM   5058  CG  LYS A 312     -32.016  33.045   9.662  1.00 91.44           C  
ATOM   5059  CD  LYS A 312     -33.209  33.826   9.106  1.00 91.44           C  
ATOM   5060  CE  LYS A 312     -32.770  35.233   8.700  1.00 91.44           C  
ATOM   5061  NZ  LYS A 312     -33.572  35.722   7.557  1.00 91.44           N1+
ATOM   5062  H   LYS A 312     -31.279  29.347   9.045  1.00 91.44           H  
ATOM   5063  HA  LYS A 312     -30.600  31.350  11.171  1.00 91.44           H  
ATOM   5064  HB2 LYS A 312     -33.143  31.207   9.505  1.00 91.44           H  
ATOM   5065  HB3 LYS A 312     -33.126  31.939  11.109  1.00 91.44           H  
ATOM   5066  HG2 LYS A 312     -31.529  33.617  10.451  1.00 91.44           H  
ATOM   5067  HG3 LYS A 312     -31.303  32.866   8.857  1.00 91.44           H  
ATOM   5068  HD2 LYS A 312     -33.999  33.893   9.854  1.00 91.44           H  
ATOM   5069  HD3 LYS A 312     -33.586  33.284   8.239  1.00 91.44           H  
ATOM   5070  HE2 LYS A 312     -32.854  35.895   9.562  1.00 91.44           H  
ATOM   5071  HE3 LYS A 312     -31.722  35.190   8.401  1.00 91.44           H  
ATOM   5072  HZ1 LYS A 312     -33.371  36.692   7.360  1.00 91.44           H  
ATOM   5073  HZ2 LYS A 312     -34.560  35.572   7.700  1.00 91.44           H  
ATOM   5074  HZ3 LYS A 312     -33.270  35.196   6.749  1.00 91.44           H  
ATOM   5075  N   GLU A 313     -32.486  28.684  11.200  1.00 88.60           N  
ATOM   5076  CA  GLU A 313     -32.784  27.516  12.025  1.00 88.60           C  
ATOM   5077  C   GLU A 313     -31.485  27.035  12.692  1.00 88.60           C  
ATOM   5078  O   GLU A 313     -30.415  27.183  12.114  1.00 88.60           O  
ATOM   5079  CB  GLU A 313     -33.450  26.473  11.119  1.00 88.60           C  
ATOM   5080  CG  GLU A 313     -34.071  25.298  11.891  1.00 88.60           C  
ATOM   5081  CD  GLU A 313     -35.448  24.865  11.349  1.00 88.60           C  
ATOM   5082  OE1 GLU A 313     -36.206  24.300  12.168  1.00 88.60           O  
ATOM   5083  OE2 GLU A 313     -35.787  25.206  10.194  1.00 88.60           O1-
ATOM   5084  H   GLU A 313     -32.524  28.534  10.202  1.00 88.60           H  
ATOM   5085  HA  GLU A 313     -33.493  27.802  12.801  1.00 88.60           H  
ATOM   5086  HB2 GLU A 313     -32.731  26.097  10.392  1.00 88.60           H  
ATOM   5087  HB3 GLU A 313     -34.230  27.007  10.575  1.00 88.60           H  
ATOM   5088  HG2 GLU A 313     -34.190  25.595  12.933  1.00 88.60           H  
ATOM   5089  HG3 GLU A 313     -33.377  24.457  11.874  1.00 88.60           H  
ATOM   5090  N   GLY A 314     -31.533  26.608  13.956  1.00 91.02           N  
ATOM   5091  CA  GLY A 314     -30.344  26.230  14.739  1.00 91.02           C  
ATOM   5092  C   GLY A 314     -29.364  27.358  15.142  1.00 91.02           C  
ATOM   5093  O   GLY A 314     -28.646  27.194  16.130  1.00 91.02           O  
ATOM   5094  H   GLY A 314     -32.443  26.443  14.362  1.00 91.02           H  
ATOM   5095  HA2 GLY A 314     -30.673  25.731  15.650  1.00 91.02           H  
ATOM   5096  HA3 GLY A 314     -29.781  25.499  14.158  1.00 91.02           H  
ATOM   5097  N   LEU A 315     -29.355  28.532  14.494  1.00 95.44           N  
ATOM   5098  CA  LEU A 315     -28.408  29.630  14.792  1.00 95.44           C  
ATOM   5099  C   LEU A 315     -28.476  30.116  16.254  1.00 95.44           C  
ATOM   5100  O   LEU A 315     -27.452  30.432  16.862  1.00 95.44           O  
ATOM   5101  CB  LEU A 315     -28.680  30.800  13.824  1.00 95.44           C  
ATOM   5102  CG  LEU A 315     -27.807  32.055  14.041  1.00 95.44           C  
ATOM   5103  CD1 LEU A 315     -26.315  31.806  13.825  1.00 95.44           C  
ATOM   5104  CD2 LEU A 315     -28.255  33.158  13.082  1.00 95.44           C  
ATOM   5105  H   LEU A 315     -29.896  28.578  13.642  1.00 95.44           H  
ATOM   5106  HA  LEU A 315     -27.399  29.257  14.614  1.00 95.44           H  
ATOM   5107  HB2 LEU A 315     -29.722  31.098  13.937  1.00 95.44           H  
ATOM   5108  HB3 LEU A 315     -28.544  30.447  12.802  1.00 95.44           H  
ATOM   5109  HG  LEU A 315     -27.950  32.433  15.054  1.00 95.44           H  
ATOM   5110 HD11 LEU A 315     -26.151  31.448  12.808  1.00 95.44           H  
ATOM   5111 HD12 LEU A 315     -25.951  31.055  14.526  1.00 95.44           H  
ATOM   5112 HD13 LEU A 315     -25.749  32.727  13.971  1.00 95.44           H  
ATOM   5113 HD21 LEU A 315     -28.176  32.801  12.055  1.00 95.44           H  
ATOM   5114 HD22 LEU A 315     -27.626  34.041  13.196  1.00 95.44           H  
ATOM   5115 HD23 LEU A 315     -29.294  33.420  13.281  1.00 95.44           H  
ATOM   5116  N   SER A 316     -29.676  30.172  16.837  1.00 95.56           N  
ATOM   5117  CA  SER A 316     -29.878  30.509  18.255  1.00 95.56           C  
ATOM   5118  C   SER A 316     -29.278  29.459  19.195  1.00 95.56           C  
ATOM   5119  O   SER A 316     -28.700  29.813  20.222  1.00 95.56           O  
ATOM   5120  CB  SER A 316     -31.374  30.663  18.544  1.00 95.56           C  
ATOM   5121  OG  SER A 316     -32.078  29.530  18.066  1.00 95.56           O  
ATOM   5122  H   SER A 316     -30.476  29.857  16.308  1.00 95.56           H  
ATOM   5123  HA  SER A 316     -29.385  31.457  18.472  1.00 95.56           H  
ATOM   5124  HB2 SER A 316     -31.529  30.774  19.617  1.00 95.56           H  
ATOM   5125  HB3 SER A 316     -31.747  31.554  18.039  1.00 95.56           H  
ATOM   5126  HG  SER A 316     -33.002  29.595  18.318  1.00 95.56           H  
ATOM   5127  N   LYS A 317     -29.352  28.175  18.823  1.00 96.36           N  
ATOM   5128  CA  LYS A 317     -28.752  27.070  19.576  1.00 96.36           C  
ATOM   5129  C   LYS A 317     -27.223  27.142  19.518  1.00 96.36           C  
ATOM   5130  O   LYS A 317     -26.598  27.057  20.571  1.00 96.36           O  
ATOM   5131  CB  LYS A 317     -29.335  25.737  19.071  1.00 96.36           C  
ATOM   5132  CG  LYS A 317     -28.810  24.478  19.779  1.00 96.36           C  
ATOM   5133  CD  LYS A 317     -29.120  24.440  21.282  1.00 96.36           C  
ATOM   5134  CE  LYS A 317     -28.656  23.100  21.864  1.00 96.36           C  
ATOM   5135  NZ  LYS A 317     -28.818  23.050  23.338  1.00 96.36           N1+
ATOM   5136  H   LYS A 317     -29.788  27.969  17.936  1.00 96.36           H  
ATOM   5137  HA  LYS A 317     -29.032  27.193  20.622  1.00 96.36           H  
ATOM   5138  HB2 LYS A 317     -29.115  25.632  18.009  1.00 96.36           H  
ATOM   5139  HB3 LYS A 317     -30.419  25.765  19.177  1.00 96.36           H  
ATOM   5140  HG2 LYS A 317     -29.270  23.611  19.305  1.00 96.36           H  
ATOM   5141  HG3 LYS A 317     -27.732  24.406  19.631  1.00 96.36           H  
ATOM   5142  HD2 LYS A 317     -28.589  25.251  21.780  1.00 96.36           H  
ATOM   5143  HD3 LYS A 317     -30.193  24.558  21.435  1.00 96.36           H  
ATOM   5144  HE2 LYS A 317     -29.218  22.294  21.391  1.00 96.36           H  
ATOM   5145  HE3 LYS A 317     -27.605  22.959  21.608  1.00 96.36           H  
ATOM   5146  HZ1 LYS A 317     -28.296  23.798  23.772  1.00 96.36           H  
ATOM   5147  HZ2 LYS A 317     -29.791  23.135  23.595  1.00 96.36           H  
ATOM   5148  HZ3 LYS A 317     -28.465  22.174  23.695  1.00 96.36           H  
ATOM   5149  N   VAL A 318     -26.630  27.406  18.348  1.00 97.07           N  
ATOM   5150  CA  VAL A 318     -25.172  27.624  18.206  1.00 97.07           C  
ATOM   5151  C   VAL A 318     -24.681  28.790  19.064  1.00 97.07           C  
ATOM   5152  O   VAL A 318     -23.686  28.637  19.770  1.00 97.07           O  
ATOM   5153  CB  VAL A 318     -24.778  27.814  16.729  1.00 97.07           C  
ATOM   5154  CG1 VAL A 318     -23.321  28.253  16.520  1.00 97.07           C  
ATOM   5155  CG2 VAL A 318     -24.973  26.482  16.002  1.00 97.07           C  
ATOM   5156  H   VAL A 318     -27.211  27.440  17.523  1.00 97.07           H  
ATOM   5157  HA  VAL A 318     -24.651  26.741  18.577  1.00 97.07           H  
ATOM   5158  HB  VAL A 318     -25.423  28.565  16.273  1.00 97.07           H  
ATOM   5159 HG11 VAL A 318     -23.101  28.316  15.454  1.00 97.07           H  
ATOM   5160 HG12 VAL A 318     -23.148  29.237  16.955  1.00 97.07           H  
ATOM   5161 HG13 VAL A 318     -22.642  27.534  16.978  1.00 97.07           H  
ATOM   5162 HG21 VAL A 318     -26.037  26.276  15.885  1.00 97.07           H  
ATOM   5163 HG22 VAL A 318     -24.512  26.540  15.016  1.00 97.07           H  
ATOM   5164 HG23 VAL A 318     -24.491  25.672  16.550  1.00 97.07           H  
ATOM   5165  N   LYS A 319     -25.407  29.917  19.089  1.00 97.00           N  
ATOM   5166  CA  LYS A 319     -25.102  31.030  20.007  1.00 97.00           C  
ATOM   5167  C   LYS A 319     -25.131  30.594  21.468  1.00 97.00           C  
ATOM   5168  O   LYS A 319     -24.142  30.793  22.158  1.00 97.00           O  
ATOM   5169  CB  LYS A 319     -26.048  32.212  19.776  1.00 97.00           C  
ATOM   5170  CG  LYS A 319     -25.649  32.946  18.497  1.00 97.00           C  
ATOM   5171  CD  LYS A 319     -26.542  34.159  18.252  1.00 97.00           C  
ATOM   5172  CE  LYS A 319     -26.022  34.880  17.008  1.00 97.00           C  
ATOM   5173  NZ  LYS A 319     -26.716  36.171  16.811  1.00 97.00           N1+
ATOM   5174  H   LYS A 319     -26.199  29.994  18.468  1.00 97.00           H  
ATOM   5175  HA  LYS A 319     -24.077  31.360  19.837  1.00 97.00           H  
ATOM   5176  HB2 LYS A 319     -25.963  32.903  20.615  1.00 97.00           H  
ATOM   5177  HB3 LYS A 319     -27.079  31.867  19.711  1.00 97.00           H  
ATOM   5178  HG2 LYS A 319     -24.619  33.285  18.606  1.00 97.00           H  
ATOM   5179  HG3 LYS A 319     -25.716  32.270  17.645  1.00 97.00           H  
ATOM   5180  HD2 LYS A 319     -26.488  34.815  19.121  1.00 97.00           H  
ATOM   5181  HD3 LYS A 319     -27.570  33.831  18.102  1.00 97.00           H  
ATOM   5182  HE2 LYS A 319     -24.953  35.052  17.140  1.00 97.00           H  
ATOM   5183  HE3 LYS A 319     -26.150  34.228  16.144  1.00 97.00           H  
ATOM   5184  HZ1 LYS A 319     -27.705  36.016  16.681  1.00 97.00           H  
ATOM   5185  HZ2 LYS A 319     -26.580  36.749  17.628  1.00 97.00           H  
ATOM   5186  HZ3 LYS A 319     -26.337  36.649  16.006  1.00 97.00           H  
ATOM   5187  N   SER A 320     -26.191  29.910  21.907  1.00 97.21           N  
ATOM   5188  CA  SER A 320     -26.293  29.446  23.299  1.00 97.21           C  
ATOM   5189  C   SER A 320     -25.187  28.461  23.710  1.00 97.21           C  
ATOM   5190  O   SER A 320     -24.802  28.438  24.875  1.00 97.21           O  
ATOM   5191  CB  SER A 320     -27.677  28.844  23.565  1.00 97.21           C  
ATOM   5192  OG  SER A 320     -27.867  27.599  22.909  1.00 97.21           O  
ATOM   5193  H   SER A 320     -26.991  29.818  21.296  1.00 97.21           H  
ATOM   5194  HA  SER A 320     -26.193  30.319  23.944  1.00 97.21           H  
ATOM   5195  HB2 SER A 320     -28.439  29.548  23.232  1.00 97.21           H  
ATOM   5196  HB3 SER A 320     -27.795  28.698  24.639  1.00 97.21           H  
ATOM   5197  HG  SER A 320     -27.317  27.579  22.123  1.00 97.21           H  
ATOM   5198  N   ILE A 321     -24.648  27.671  22.769  1.00 96.91           N  
ATOM   5199  CA  ILE A 321     -23.516  26.759  23.012  1.00 96.91           C  
ATOM   5200  C   ILE A 321     -22.218  27.559  23.192  1.00 96.91           C  
ATOM   5201  O   ILE A 321     -21.488  27.329  24.152  1.00 96.91           O  
ATOM   5202  CB  ILE A 321     -23.415  25.712  21.874  1.00 96.91           C  
ATOM   5203  CG1 ILE A 321     -24.622  24.743  21.914  1.00 96.91           C  
ATOM   5204  CG2 ILE A 321     -22.107  24.903  21.958  1.00 96.91           C  
ATOM   5205  CD1 ILE A 321     -24.844  23.995  20.592  1.00 96.91           C  
ATOM   5206  H   ILE A 321     -25.000  27.743  21.825  1.00 96.91           H  
ATOM   5207  HA  ILE A 321     -23.683  26.227  23.948  1.00 96.91           H  
ATOM   5208  HB  ILE A 321     -23.424  26.242  20.921  1.00 96.91           H  
ATOM   5209 HG12 ILE A 321     -24.478  24.018  22.715  1.00 96.91           H  
ATOM   5210 HG13 ILE A 321     -25.537  25.292  22.136  1.00 96.91           H  
ATOM   5211 HG21 ILE A 321     -22.057  24.152  21.169  1.00 96.91           H  
ATOM   5212 HG22 ILE A 321     -21.243  25.556  21.834  1.00 96.91           H  
ATOM   5213 HG23 ILE A 321     -22.030  24.407  22.926  1.00 96.91           H  
ATOM   5214 HD11 ILE A 321     -25.006  24.708  19.784  1.00 96.91           H  
ATOM   5215 HD12 ILE A 321     -25.722  23.354  20.680  1.00 96.91           H  
ATOM   5216 HD13 ILE A 321     -23.984  23.368  20.357  1.00 96.91           H  
ATOM   5217  N   LEU A 322     -21.950  28.531  22.313  1.00 97.34           N  
ATOM   5218  CA  LEU A 322     -20.784  29.415  22.437  1.00 97.34           C  
ATOM   5219  C   LEU A 322     -20.849  30.257  23.724  1.00 97.34           C  
ATOM   5220  O   LEU A 322     -19.860  30.352  24.443  1.00 97.34           O  
ATOM   5221  CB  LEU A 322     -20.685  30.298  21.178  1.00 97.34           C  
ATOM   5222  CG  LEU A 322     -20.293  29.531  19.898  1.00 97.34           C  
ATOM   5223  CD1 LEU A 322     -20.544  30.401  18.665  1.00 97.34           C  
ATOM   5224  CD2 LEU A 322     -18.816  29.128  19.903  1.00 97.34           C  
ATOM   5225  H   LEU A 322     -22.599  28.693  21.557  1.00 97.34           H  
ATOM   5226  HA  LEU A 322     -19.885  28.804  22.518  1.00 97.34           H  
ATOM   5227  HB2 LEU A 322     -19.944  31.077  21.357  1.00 97.34           H  
ATOM   5228  HB3 LEU A 322     -21.646  30.788  21.024  1.00 97.34           H  
ATOM   5229  HG  LEU A 322     -20.901  28.632  19.802  1.00 97.34           H  
ATOM   5230 HD11 LEU A 322     -19.945  31.310  18.723  1.00 97.34           H  
ATOM   5231 HD12 LEU A 322     -21.603  30.659  18.623  1.00 97.34           H  
ATOM   5232 HD13 LEU A 322     -20.280  29.845  17.765  1.00 97.34           H  
ATOM   5233 HD21 LEU A 322     -18.628  28.412  20.704  1.00 97.34           H  
ATOM   5234 HD22 LEU A 322     -18.550  28.658  18.957  1.00 97.34           H  
ATOM   5235 HD23 LEU A 322     -18.187  30.005  20.056  1.00 97.34           H  
ATOM   5236  N   GLU A 323     -22.023  30.797  24.061  1.00 96.74           N  
ATOM   5237  CA  GLU A 323     -22.275  31.562  25.291  1.00 96.74           C  
ATOM   5238  C   GLU A 323     -22.095  30.703  26.561  1.00 96.74           C  
ATOM   5239  O   GLU A 323     -21.500  31.177  27.531  1.00 96.74           O  
ATOM   5240  CB  GLU A 323     -23.691  32.172  25.219  1.00 96.74           C  
ATOM   5241  CG  GLU A 323     -23.801  33.326  24.196  1.00 96.74           C  
ATOM   5242  CD  GLU A 323     -25.245  33.689  23.781  1.00 96.74           C  
ATOM   5243  OE1 GLU A 323     -25.393  34.496  22.828  1.00 96.74           O  
ATOM   5244  OE2 GLU A 323     -26.211  33.157  24.377  1.00 96.74           O1-
ATOM   5245  H   GLU A 323     -22.788  30.701  23.409  1.00 96.74           H  
ATOM   5246  HA  GLU A 323     -21.551  32.374  25.357  1.00 96.74           H  
ATOM   5247  HB2 GLU A 323     -23.965  32.557  26.201  1.00 96.74           H  
ATOM   5248  HB3 GLU A 323     -24.389  31.377  24.960  1.00 96.74           H  
ATOM   5249  HG2 GLU A 323     -23.248  33.061  23.295  1.00 96.74           H  
ATOM   5250  HG3 GLU A 323     -23.317  34.206  24.620  1.00 96.74           H  
ATOM   5251  N   SER A 324     -22.525  29.431  26.546  1.00 96.34           N  
ATOM   5252  CA  SER A 324     -22.245  28.451  27.614  1.00 96.34           C  
ATOM   5253  C   SER A 324     -20.738  28.249  27.787  1.00 96.34           C  
ATOM   5254  O   SER A 324     -20.214  28.513  28.871  1.00 96.34           O  
ATOM   5255  CB  SER A 324     -22.996  27.130  27.352  1.00 96.34           C  
ATOM   5256  OG  SER A 324     -22.276  25.950  27.663  1.00 96.34           O  
ATOM   5257  H   SER A 324     -23.026  29.108  25.731  1.00 96.34           H  
ATOM   5258  HA  SER A 324     -22.623  28.852  28.554  1.00 96.34           H  
ATOM   5259  HB2 SER A 324     -23.238  27.074  26.291  1.00 96.34           H  
ATOM   5260  HB3 SER A 324     -23.935  27.139  27.906  1.00 96.34           H  
ATOM   5261  HG  SER A 324     -22.123  25.844  28.605  1.00 96.34           H  
ATOM   5262  N   VAL A 325     -20.015  27.915  26.712  1.00 94.80           N  
ATOM   5263  CA  VAL A 325     -18.556  27.705  26.738  1.00 94.80           C  
ATOM   5264  C   VAL A 325     -17.807  28.955  27.218  1.00 94.80           C  
ATOM   5265  O   VAL A 325     -16.871  28.835  28.014  1.00 94.80           O  
ATOM   5266  CB  VAL A 325     -18.066  27.220  25.358  1.00 94.80           C  
ATOM   5267  CG1 VAL A 325     -16.537  27.181  25.239  1.00 94.80           C  
ATOM   5268  CG2 VAL A 325     -18.575  25.795  25.098  1.00 94.80           C  
ATOM   5269  H   VAL A 325     -20.513  27.719  25.855  1.00 94.80           H  
ATOM   5270  HA  VAL A 325     -18.344  26.919  27.463  1.00 94.80           H  
ATOM   5271  HB  VAL A 325     -18.451  27.881  24.582  1.00 94.80           H  
ATOM   5272 HG11 VAL A 325     -16.115  26.579  26.043  1.00 94.80           H  
ATOM   5273 HG12 VAL A 325     -16.127  28.190  25.285  1.00 94.80           H  
ATOM   5274 HG13 VAL A 325     -16.251  26.746  24.281  1.00 94.80           H  
ATOM   5275 HG21 VAL A 325     -19.663  25.760  25.157  1.00 94.80           H  
ATOM   5276 HG22 VAL A 325     -18.277  25.462  24.104  1.00 94.80           H  
ATOM   5277 HG23 VAL A 325     -18.165  25.109  25.840  1.00 94.80           H  
ATOM   5278  N   THR A 326     -18.246  30.157  26.826  1.00 95.47           N  
ATOM   5279  CA  THR A 326     -17.740  31.424  27.374  1.00 95.47           C  
ATOM   5280  C   THR A 326     -17.999  31.546  28.874  1.00 95.47           C  
ATOM   5281  O   THR A 326     -17.077  31.881  29.614  1.00 95.47           O  
ATOM   5282  CB  THR A 326     -18.356  32.634  26.656  1.00 95.47           C  
ATOM   5283  CG2 THR A 326     -17.853  33.970  27.197  1.00 95.47           C  
ATOM   5284  OG1 THR A 326     -17.995  32.627  25.303  1.00 95.47           O  
ATOM   5285  H   THR A 326     -18.965  30.199  26.118  1.00 95.47           H  
ATOM   5286  HA  THR A 326     -16.660  31.456  27.230  1.00 95.47           H  
ATOM   5287  HB  THR A 326     -19.442  32.603  26.736  1.00 95.47           H  
ATOM   5288  HG1 THR A 326     -17.042  32.513  25.271  1.00 95.47           H  
ATOM   5289 HG21 THR A 326     -16.763  33.966  27.223  1.00 95.47           H  
ATOM   5290 HG22 THR A 326     -18.195  34.780  26.553  1.00 95.47           H  
ATOM   5291 HG23 THR A 326     -18.240  34.141  28.202  1.00 95.47           H  
ATOM   5292  N   SER A 327     -19.219  31.272  29.342  1.00 96.19           N  
ATOM   5293  CA  SER A 327     -19.580  31.419  30.759  1.00 96.19           C  
ATOM   5294  C   SER A 327     -18.881  30.413  31.681  1.00 96.19           C  
ATOM   5295  O   SER A 327     -18.531  30.757  32.807  1.00 96.19           O  
ATOM   5296  CB  SER A 327     -21.103  31.350  30.924  1.00 96.19           C  
ATOM   5297  OG  SER A 327     -21.619  30.047  30.750  1.00 96.19           O  
ATOM   5298  H   SER A 327     -19.940  31.001  28.688  1.00 96.19           H  
ATOM   5299  HA  SER A 327     -19.264  32.411  31.084  1.00 96.19           H  
ATOM   5300  HB2 SER A 327     -21.362  31.692  31.926  1.00 96.19           H  
ATOM   5301  HB3 SER A 327     -21.572  32.021  30.204  1.00 96.19           H  
ATOM   5302  HG  SER A 327     -21.153  29.597  30.042  1.00 96.19           H  
ATOM   5303  N   GLU A 328     -18.634  29.195  31.197  1.00 95.25           N  
ATOM   5304  CA  GLU A 328     -18.065  28.098  31.987  1.00 95.25           C  
ATOM   5305  C   GLU A 328     -16.533  28.030  31.930  1.00 95.25           C  
ATOM   5306  O   GLU A 328     -15.913  27.462  32.827  1.00 95.25           O  
ATOM   5307  CB  GLU A 328     -18.625  26.772  31.470  1.00 95.25           C  
ATOM   5308  CG  GLU A 328     -20.138  26.589  31.628  1.00 95.25           C  
ATOM   5309  CD  GLU A 328     -20.597  25.354  30.845  1.00 95.25           C  
ATOM   5310  OE1 GLU A 328     -21.634  25.455  30.148  1.00 95.25           O  
ATOM   5311  OE2 GLU A 328     -19.878  24.325  30.920  1.00 95.25           O1-
ATOM   5312  H   GLU A 328     -19.010  28.965  30.288  1.00 95.25           H  
ATOM   5313  HA  GLU A 328     -18.348  28.211  33.034  1.00 95.25           H  
ATOM   5314  HB2 GLU A 328     -18.354  26.665  30.419  1.00 95.25           H  
ATOM   5315  HB3 GLU A 328     -18.145  25.975  32.039  1.00 95.25           H  
ATOM   5316  HG2 GLU A 328     -20.375  26.468  32.685  1.00 95.25           H  
ATOM   5317  HG3 GLU A 328     -20.664  27.471  31.262  1.00 95.25           H  
ATOM   5318  N   SER A 329     -15.922  28.582  30.876  1.00 94.70           N  
ATOM   5319  CA  SER A 329     -14.477  28.460  30.602  1.00 94.70           C  
ATOM   5320  C   SER A 329     -13.766  29.814  30.478  1.00 94.70           C  
ATOM   5321  O   SER A 329     -12.567  29.855  30.216  1.00 94.70           O  
ATOM   5322  CB  SER A 329     -14.205  27.608  29.346  1.00 94.70           C  
ATOM   5323  OG  SER A 329     -15.272  26.740  29.006  1.00 94.70           O  
ATOM   5324  H   SER A 329     -16.512  28.964  30.150  1.00 94.70           H  
ATOM   5325  HA  SER A 329     -14.004  27.947  31.440  1.00 94.70           H  
ATOM   5326  HB2 SER A 329     -14.032  28.266  28.494  1.00 94.70           H  
ATOM   5327  HB3 SER A 329     -13.302  27.020  29.513  1.00 94.70           H  
ATOM   5328  HG  SER A 329     -15.974  27.298  28.661  1.00 94.70           H  
ATOM   5329  N   ASN A 330     -14.496  30.930  30.612  1.00 95.31           N  
ATOM   5330  CA  ASN A 330     -14.032  32.294  30.322  1.00 95.31           C  
ATOM   5331  C   ASN A 330     -13.396  32.443  28.918  1.00 95.31           C  
ATOM   5332  O   ASN A 330     -12.463  33.222  28.718  1.00 95.31           O  
ATOM   5333  CB  ASN A 330     -13.165  32.805  31.487  1.00 95.31           C  
ATOM   5334  CG  ASN A 330     -12.933  34.305  31.426  1.00 95.31           C  
ATOM   5335  ND2 ASN A 330     -11.730  34.754  31.696  1.00 95.31           N  
ATOM   5336  OD1 ASN A 330     -13.822  35.099  31.153  1.00 95.31           O  
ATOM   5337  H   ASN A 330     -15.479  30.822  30.820  1.00 95.31           H  
ATOM   5338  HA  ASN A 330     -14.923  32.921  30.297  1.00 95.31           H  
ATOM   5339  HB2 ASN A 330     -13.658  32.585  32.434  1.00 95.31           H  
ATOM   5340  HB3 ASN A 330     -12.208  32.283  31.468  1.00 95.31           H  
ATOM   5341 HD21 ASN A 330     -11.586  35.749  31.596  1.00 95.31           H  
ATOM   5342 HD22 ASN A 330     -10.978  34.096  31.841  1.00 95.31           H  
ATOM   5343  N   PHE A 331     -13.884  31.675  27.938  1.00 96.71           N  
ATOM   5344  CA  PHE A 331     -13.343  31.654  26.580  1.00 96.71           C  
ATOM   5345  C   PHE A 331     -14.068  32.650  25.665  1.00 96.71           C  
ATOM   5346  O   PHE A 331     -15.251  32.488  25.362  1.00 96.71           O  
ATOM   5347  CB  PHE A 331     -13.383  30.226  26.031  1.00 96.71           C  
ATOM   5348  CG  PHE A 331     -12.793  30.106  24.638  1.00 96.71           C  
ATOM   5349  CD2 PHE A 331     -13.636  30.093  23.509  1.00 96.71           C  
ATOM   5350  CD1 PHE A 331     -11.397  30.026  24.469  1.00 96.71           C  
ATOM   5351  CE2 PHE A 331     -13.083  29.998  22.220  1.00 96.71           C  
ATOM   5352  CE1 PHE A 331     -10.847  29.923  23.179  1.00 96.71           C  
ATOM   5353  CZ  PHE A 331     -11.690  29.916  22.056  1.00 96.71           C  
ATOM   5354  H   PHE A 331     -14.647  31.052  28.161  1.00 96.71           H  
ATOM   5355  HA  PHE A 331     -12.293  31.941  26.623  1.00 96.71           H  
ATOM   5356  HB2 PHE A 331     -12.818  29.583  26.706  1.00 96.71           H  
ATOM   5357  HB3 PHE A 331     -14.414  29.873  26.019  1.00 96.71           H  
ATOM   5358  HD2 PHE A 331     -14.707  30.152  23.632  1.00 96.71           H  
ATOM   5359  HD1 PHE A 331     -10.746  30.020  25.330  1.00 96.71           H  
ATOM   5360  HE2 PHE A 331     -13.728  29.970  21.354  1.00 96.71           H  
ATOM   5361  HE1 PHE A 331      -9.779  29.840  23.047  1.00 96.71           H  
ATOM   5362  HZ  PHE A 331     -11.264  29.843  21.066  1.00 96.71           H  
ATOM   5363  N   HIS A 332     -13.336  33.664  25.195  1.00 95.82           N  
ATOM   5364  CA  HIS A 332     -13.850  34.745  24.333  1.00 95.82           C  
ATOM   5365  C   HIS A 332     -13.210  34.770  22.933  1.00 95.82           C  
ATOM   5366  O   HIS A 332     -13.580  35.598  22.104  1.00 95.82           O  
ATOM   5367  CB  HIS A 332     -13.673  36.098  25.045  1.00 95.82           C  
ATOM   5368  CG  HIS A 332     -14.309  36.170  26.413  1.00 95.82           C  
ATOM   5369  CD2 HIS A 332     -13.700  35.835  27.585  1.00 95.82           C  
ATOM   5370  ND1 HIS A 332     -15.619  36.567  26.685  1.00 95.82           N  
ATOM   5371  CE1 HIS A 332     -15.771  36.441  28.012  1.00 95.82           C  
ATOM   5372  NE2 HIS A 332     -14.636  35.998  28.578  1.00 95.82           N  
ATOM   5373  H   HIS A 332     -12.394  33.755  25.547  1.00 95.82           H  
ATOM   5374  HA  HIS A 332     -14.920  34.605  24.176  1.00 95.82           H  
ATOM   5375  HB2 HIS A 332     -12.609  36.312  25.143  1.00 95.82           H  
ATOM   5376  HB3 HIS A 332     -14.114  36.881  24.428  1.00 95.82           H  
ATOM   5377  HD2 HIS A 332     -12.689  35.475  27.703  1.00 95.82           H  
ATOM   5378  HE1 HIS A 332     -16.689  36.641  28.545  1.00 95.82           H  
ATOM   5379  HE2 HIS A 332     -14.503  35.780  29.555  1.00 95.82           H  
ATOM   5380  N   ASN A 333     -12.257  33.874  22.644  1.00 95.95           N  
ATOM   5381  CA  ASN A 333     -11.507  33.854  21.382  1.00 95.95           C  
ATOM   5382  C   ASN A 333     -12.287  33.127  20.276  1.00 95.95           C  
ATOM   5383  O   ASN A 333     -11.866  32.090  19.766  1.00 95.95           O  
ATOM   5384  CB  ASN A 333     -10.098  33.271  21.603  1.00 95.95           C  
ATOM   5385  CG  ASN A 333      -9.185  34.129  22.455  1.00 95.95           C  
ATOM   5386  ND2 ASN A 333      -8.089  33.564  22.900  1.00 95.95           N  
ATOM   5387  OD1 ASN A 333      -9.422  35.298  22.713  1.00 95.95           O  
ATOM   5388  H   ASN A 333     -12.040  33.166  23.331  1.00 95.95           H  
ATOM   5389  HA  ASN A 333     -11.382  34.880  21.038  1.00 95.95           H  
ATOM   5390  HB2 ASN A 333      -9.608  33.150  20.637  1.00 95.95           H  
ATOM   5391  HB3 ASN A 333     -10.176  32.282  22.053  1.00 95.95           H  
ATOM   5392 HD21 ASN A 333      -7.876  32.611  22.643  1.00 95.95           H  
ATOM   5393 HD22 ASN A 333      -7.471  34.123  23.471  1.00 95.95           H  
ATOM   5394  N   TYR A 334     -13.450  33.657  19.905  1.00 97.53           N  
ATOM   5395  CA  TYR A 334     -14.218  33.134  18.780  1.00 97.53           C  
ATOM   5396  C   TYR A 334     -14.850  34.233  17.928  1.00 97.53           C  
ATOM   5397  O   TYR A 334     -14.853  35.420  18.257  1.00 97.53           O  
ATOM   5398  CB  TYR A 334     -15.248  32.095  19.254  1.00 97.53           C  
ATOM   5399  CG  TYR A 334     -16.384  32.656  20.080  1.00 97.53           C  
ATOM   5400  CD1 TYR A 334     -16.193  32.867  21.456  1.00 97.53           C  
ATOM   5401  CD2 TYR A 334     -17.623  32.963  19.481  1.00 97.53           C  
ATOM   5402  CE1 TYR A 334     -17.238  33.382  22.237  1.00 97.53           C  
ATOM   5403  CE2 TYR A 334     -18.678  33.466  20.268  1.00 97.53           C  
ATOM   5404  CZ  TYR A 334     -18.492  33.656  21.654  1.00 97.53           C  
ATOM   5405  OH  TYR A 334     -19.521  34.073  22.433  1.00 97.53           O  
ATOM   5406  H   TYR A 334     -13.777  34.493  20.368  1.00 97.53           H  
ATOM   5407  HA  TYR A 334     -13.517  32.619  18.123  1.00 97.53           H  
ATOM   5408  HB2 TYR A 334     -15.671  31.588  18.387  1.00 97.53           H  
ATOM   5409  HB3 TYR A 334     -14.733  31.332  19.838  1.00 97.53           H  
ATOM   5410  HD1 TYR A 334     -15.245  32.628  21.916  1.00 97.53           H  
ATOM   5411  HD2 TYR A 334     -17.769  32.789  18.425  1.00 97.53           H  
ATOM   5412  HE1 TYR A 334     -17.079  33.564  23.289  1.00 97.53           H  
ATOM   5413  HE2 TYR A 334     -19.645  33.680  19.835  1.00 97.53           H  
ATOM   5414  HH  TYR A 334     -19.294  33.980  23.361  1.00 97.53           H  
ATOM   5415  N   THR A 335     -15.357  33.835  16.769  1.00 97.74           N  
ATOM   5416  CA  THR A 335     -16.089  34.689  15.838  1.00 97.74           C  
ATOM   5417  C   THR A 335     -17.201  33.865  15.211  1.00 97.74           C  
ATOM   5418  O   THR A 335     -16.941  32.827  14.611  1.00 97.74           O  
ATOM   5419  CB  THR A 335     -15.140  35.256  14.772  1.00 97.74           C  
ATOM   5420  CG2 THR A 335     -15.830  36.220  13.808  1.00 97.74           C  
ATOM   5421  OG1 THR A 335     -14.128  35.982  15.435  1.00 97.74           O  
ATOM   5422  H   THR A 335     -15.221  32.868  16.514  1.00 97.74           H  
ATOM   5423  HA  THR A 335     -16.536  35.522  16.380  1.00 97.74           H  
ATOM   5424  HB  THR A 335     -14.687  34.442  14.206  1.00 97.74           H  
ATOM   5425  HG1 THR A 335     -14.424  36.114  16.338  1.00 97.74           H  
ATOM   5426 HG21 THR A 335     -15.090  36.628  13.121  1.00 97.74           H  
ATOM   5427 HG22 THR A 335     -16.587  35.693  13.227  1.00 97.74           H  
ATOM   5428 HG23 THR A 335     -16.294  37.038  14.360  1.00 97.74           H  
ATOM   5429  N   LEU A 336     -18.444  34.321  15.360  1.00 97.71           N  
ATOM   5430  CA  LEU A 336     -19.608  33.707  14.727  1.00 97.71           C  
ATOM   5431  C   LEU A 336     -20.061  34.583  13.557  1.00 97.71           C  
ATOM   5432  O   LEU A 336     -20.665  35.638  13.760  1.00 97.71           O  
ATOM   5433  CB  LEU A 336     -20.708  33.483  15.779  1.00 97.71           C  
ATOM   5434  CG  LEU A 336     -21.998  32.868  15.199  1.00 97.71           C  
ATOM   5435  CD1 LEU A 336     -21.802  31.461  14.637  1.00 97.71           C  
ATOM   5436  CD2 LEU A 336     -23.053  32.785  16.298  1.00 97.71           C  
ATOM   5437  H   LEU A 336     -18.589  35.182  15.869  1.00 97.71           H  
ATOM   5438  HA  LEU A 336     -19.329  32.731  14.331  1.00 97.71           H  
ATOM   5439  HB2 LEU A 336     -20.321  32.826  16.558  1.00 97.71           H  
ATOM   5440  HB3 LEU A 336     -20.953  34.442  16.235  1.00 97.71           H  
ATOM   5441  HG  LEU A 336     -22.391  33.509  14.411  1.00 97.71           H  
ATOM   5442 HD11 LEU A 336     -22.756  31.063  14.290  1.00 97.71           H  
ATOM   5443 HD12 LEU A 336     -21.396  30.801  15.404  1.00 97.71           H  
ATOM   5444 HD13 LEU A 336     -21.121  31.487  13.786  1.00 97.71           H  
ATOM   5445 HD21 LEU A 336     -22.713  32.112  17.085  1.00 97.71           H  
ATOM   5446 HD22 LEU A 336     -23.210  33.778  16.721  1.00 97.71           H  
ATOM   5447 HD23 LEU A 336     -23.985  32.403  15.882  1.00 97.71           H  
ATOM   5448  N   VAL A 337     -19.790  34.129  12.337  1.00 97.80           N  
ATOM   5449  CA  VAL A 337     -20.345  34.713  11.111  1.00 97.80           C  
ATOM   5450  C   VAL A 337     -21.656  33.995  10.790  1.00 97.80           C  
ATOM   5451  O   VAL A 337     -21.764  32.787  10.986  1.00 97.80           O  
ATOM   5452  CB  VAL A 337     -19.345  34.638   9.940  1.00 97.80           C  
ATOM   5453  CG1 VAL A 337     -19.869  35.415   8.726  1.00 97.80           C  
ATOM   5454  CG2 VAL A 337     -17.974  35.221  10.316  1.00 97.80           C  
ATOM   5455  H   VAL A 337     -19.333  33.231  12.263  1.00 97.80           H  
ATOM   5456  HA  VAL A 337     -20.564  35.765  11.291  1.00 97.80           H  
ATOM   5457  HB  VAL A 337     -19.208  33.595   9.654  1.00 97.80           H  
ATOM   5458 HG11 VAL A 337     -20.753  34.928   8.315  1.00 97.80           H  
ATOM   5459 HG12 VAL A 337     -20.108  36.441   9.006  1.00 97.80           H  
ATOM   5460 HG13 VAL A 337     -19.108  35.435   7.946  1.00 97.80           H  
ATOM   5461 HG21 VAL A 337     -17.506  34.609  11.087  1.00 97.80           H  
ATOM   5462 HG22 VAL A 337     -18.083  36.242  10.680  1.00 97.80           H  
ATOM   5463 HG23 VAL A 337     -17.317  35.214   9.446  1.00 97.80           H  
ATOM   5464  N   SER A 338     -22.662  34.719  10.297  1.00 96.94           N  
ATOM   5465  CA  SER A 338     -23.937  34.136   9.863  1.00 96.94           C  
ATOM   5466  C   SER A 338     -24.274  34.585   8.444  1.00 96.94           C  
ATOM   5467  O   SER A 338     -24.233  35.779   8.143  1.00 96.94           O  
ATOM   5468  CB  SER A 338     -25.047  34.480  10.859  1.00 96.94           C  
ATOM   5469  OG  SER A 338     -26.312  34.007  10.436  1.00 96.94           O  
ATOM   5470  H   SER A 338     -22.508  35.697  10.100  1.00 96.94           H  
ATOM   5471  HA  SER A 338     -23.843  33.050   9.855  1.00 96.94           H  
ATOM   5472  HB2 SER A 338     -25.100  35.562  10.975  1.00 96.94           H  
ATOM   5473  HB3 SER A 338     -24.802  34.035  11.823  1.00 96.94           H  
ATOM   5474  HG  SER A 338     -26.249  33.083  10.180  1.00 96.94           H  
ATOM   5475  N   LEU A 339     -24.599  33.620   7.583  1.00 95.93           N  
ATOM   5476  CA  LEU A 339     -24.925  33.795   6.172  1.00 95.93           C  
ATOM   5477  C   LEU A 339     -26.356  33.304   5.917  1.00 95.93           C  
ATOM   5478  O   LEU A 339     -26.693  32.161   6.212  1.00 95.93           O  
ATOM   5479  CB  LEU A 339     -23.907  33.016   5.311  1.00 95.93           C  
ATOM   5480  CG  LEU A 339     -22.433  33.436   5.480  1.00 95.93           C  
ATOM   5481  CD1 LEU A 339     -21.541  32.545   4.616  1.00 95.93           C  
ATOM   5482  CD2 LEU A 339     -22.194  34.893   5.075  1.00 95.93           C  
ATOM   5483  H   LEU A 339     -24.596  32.669   7.924  1.00 95.93           H  
ATOM   5484  HA  LEU A 339     -24.873  34.851   5.906  1.00 95.93           H  
ATOM   5485  HB2 LEU A 339     -24.182  33.130   4.262  1.00 95.93           H  
ATOM   5486  HB3 LEU A 339     -23.989  31.958   5.556  1.00 95.93           H  
ATOM   5487  HG  LEU A 339     -22.131  33.308   6.520  1.00 95.93           H  
ATOM   5488 HD11 LEU A 339     -21.682  31.505   4.908  1.00 95.93           H  
ATOM   5489 HD12 LEU A 339     -20.493  32.805   4.764  1.00 95.93           H  
ATOM   5490 HD13 LEU A 339     -21.806  32.656   3.564  1.00 95.93           H  
ATOM   5491 HD21 LEU A 339     -22.732  35.561   5.748  1.00 95.93           H  
ATOM   5492 HD22 LEU A 339     -22.533  35.051   4.052  1.00 95.93           H  
ATOM   5493 HD23 LEU A 339     -21.130  35.124   5.141  1.00 95.93           H  
ATOM   5494  N   ASN A 340     -27.211  34.150   5.338  1.00 94.05           N  
ATOM   5495  CA  ASN A 340     -28.561  33.753   4.915  1.00 94.05           C  
ATOM   5496  C   ASN A 340     -28.499  33.145   3.498  1.00 94.05           C  
ATOM   5497  O   ASN A 340     -29.070  33.684   2.550  1.00 94.05           O  
ATOM   5498  CB  ASN A 340     -29.524  34.945   5.087  1.00 94.05           C  
ATOM   5499  CG  ASN A 340     -30.989  34.554   4.952  1.00 94.05           C  
ATOM   5500  ND2 ASN A 340     -31.457  34.256   3.768  1.00 94.05           N  
ATOM   5501  OD1 ASN A 340     -31.752  34.560   5.908  1.00 94.05           O  
ATOM   5502  H   ASN A 340     -26.866  35.057   5.059  1.00 94.05           H  
ATOM   5503  HA  ASN A 340     -28.909  32.958   5.574  1.00 94.05           H  
ATOM   5504  HB2 ASN A 340     -29.382  35.372   6.080  1.00 94.05           H  
ATOM   5505  HB3 ASN A 340     -29.291  35.707   4.344  1.00 94.05           H  
ATOM   5506 HD21 ASN A 340     -30.791  34.156   3.015  1.00 94.05           H  
ATOM   5507 HD22 ASN A 340     -32.384  33.864   3.686  1.00 94.05           H  
ATOM   5508  N   GLU A 341     -27.746  32.059   3.367  1.00 90.68           N  
ATOM   5509  CA  GLU A 341     -27.412  31.360   2.123  1.00 90.68           C  
ATOM   5510  C   GLU A 341     -27.560  29.845   2.351  1.00 90.68           C  
ATOM   5511  O   GLU A 341     -27.563  29.398   3.500  1.00 90.68           O  
ATOM   5512  CB  GLU A 341     -25.971  31.730   1.699  1.00 90.68           C  
ATOM   5513  CG  GLU A 341     -25.827  33.219   1.328  1.00 90.68           C  
ATOM   5514  CD  GLU A 341     -24.384  33.682   1.075  1.00 90.68           C  
ATOM   5515  OE1 GLU A 341     -24.160  34.912   1.011  1.00 90.68           O  
ATOM   5516  OE2 GLU A 341     -23.447  32.867   0.924  1.00 90.68           O1-
ATOM   5517  H   GLU A 341     -27.360  31.646   4.204  1.00 90.68           H  
ATOM   5518  HA  GLU A 341     -28.099  31.648   1.327  1.00 90.68           H  
ATOM   5519  HB2 GLU A 341     -25.688  31.127   0.836  1.00 90.68           H  
ATOM   5520  HB3 GLU A 341     -25.293  31.501   2.521  1.00 90.68           H  
ATOM   5521  HG2 GLU A 341     -26.222  33.831   2.138  1.00 90.68           H  
ATOM   5522  HG3 GLU A 341     -26.428  33.415   0.439  1.00 90.68           H  
ATOM   5523  N   GLU A 342     -27.682  29.055   1.281  1.00 88.29           N  
ATOM   5524  CA  GLU A 342     -27.582  27.590   1.367  1.00 88.29           C  
ATOM   5525  C   GLU A 342     -26.157  27.166   1.755  1.00 88.29           C  
ATOM   5526  O   GLU A 342     -25.185  27.862   1.447  1.00 88.29           O  
ATOM   5527  CB  GLU A 342     -27.983  26.934   0.035  1.00 88.29           C  
ATOM   5528  CG  GLU A 342     -29.482  27.091  -0.267  1.00 88.29           C  
ATOM   5529  CD  GLU A 342     -29.911  26.454  -1.600  1.00 88.29           C  
ATOM   5530  OE1 GLU A 342     -31.141  26.335  -1.796  1.00 88.29           O  
ATOM   5531  OE2 GLU A 342     -29.028  26.157  -2.438  1.00 88.29           O1-
ATOM   5532  H   GLU A 342     -27.647  29.458   0.355  1.00 88.29           H  
ATOM   5533  HA  GLU A 342     -28.258  27.232   2.143  1.00 88.29           H  
ATOM   5534  HB2 GLU A 342     -27.394  27.380  -0.766  1.00 88.29           H  
ATOM   5535  HB3 GLU A 342     -27.752  25.869   0.085  1.00 88.29           H  
ATOM   5536  HG2 GLU A 342     -30.046  26.639   0.549  1.00 88.29           H  
ATOM   5537  HG3 GLU A 342     -29.726  28.153  -0.295  1.00 88.29           H  
ATOM   5538  N   PHE A 343     -26.021  26.023   2.432  1.00 88.78           N  
ATOM   5539  CA  PHE A 343     -24.722  25.535   2.893  1.00 88.78           C  
ATOM   5540  C   PHE A 343     -23.776  25.225   1.726  1.00 88.78           C  
ATOM   5541  O   PHE A 343     -24.070  24.397   0.864  1.00 88.78           O  
ATOM   5542  CB  PHE A 343     -24.904  24.303   3.786  1.00 88.78           C  
ATOM   5543  CG  PHE A 343     -23.592  23.729   4.294  1.00 88.78           C  
ATOM   5544  CD2 PHE A 343     -22.980  22.657   3.615  1.00 88.78           C  
ATOM   5545  CD1 PHE A 343     -22.965  24.281   5.427  1.00 88.78           C  
ATOM   5546  CE2 PHE A 343     -21.758  22.132   4.074  1.00 88.78           C  
ATOM   5547  CE1 PHE A 343     -21.751  23.746   5.892  1.00 88.78           C  
ATOM   5548  CZ  PHE A 343     -21.145  22.672   5.217  1.00 88.78           C  
ATOM   5549  H   PHE A 343     -26.837  25.456   2.611  1.00 88.78           H  
ATOM   5550  HA  PHE A 343     -24.261  26.318   3.497  1.00 88.78           H  
ATOM   5551  HB2 PHE A 343     -25.530  24.575   4.636  1.00 88.78           H  
ATOM   5552  HB3 PHE A 343     -25.433  23.533   3.224  1.00 88.78           H  
ATOM   5553  HD2 PHE A 343     -23.451  22.235   2.740  1.00 88.78           H  
ATOM   5554  HD1 PHE A 343     -23.418  25.111   5.948  1.00 88.78           H  
ATOM   5555  HE2 PHE A 343     -21.297  21.302   3.559  1.00 88.78           H  
ATOM   5556  HE1 PHE A 343     -21.285  24.147   6.779  1.00 88.78           H  
ATOM   5557  HZ  PHE A 343     -20.220  22.254   5.587  1.00 88.78           H  
ATOM   5558  N   ASN A 344     -22.594  25.839   1.745  1.00 85.34           N  
ATOM   5559  CA  ASN A 344     -21.497  25.511   0.844  1.00 85.34           C  
ATOM   5560  C   ASN A 344     -20.164  25.582   1.609  1.00 85.34           C  
ATOM   5561  O   ASN A 344     -19.865  26.586   2.264  1.00 85.34           O  
ATOM   5562  CB  ASN A 344     -21.572  26.441  -0.378  1.00 85.34           C  
ATOM   5563  CG  ASN A 344     -20.408  26.217  -1.321  1.00 85.34           C  
ATOM   5564  ND2 ASN A 344     -20.568  25.403  -2.334  1.00 85.34           N  
ATOM   5565  OD1 ASN A 344     -19.325  26.737  -1.120  1.00 85.34           O  
ATOM   5566  H   ASN A 344     -22.425  26.529   2.463  1.00 85.34           H  
ATOM   5567  HA  ASN A 344     -21.620  24.485   0.495  1.00 85.34           H  
ATOM   5568  HB2 ASN A 344     -21.569  27.482  -0.053  1.00 85.34           H  
ATOM   5569  HB3 ASN A 344     -22.507  26.262  -0.907  1.00 85.34           H  
ATOM   5570 HD21 ASN A 344     -21.443  24.918  -2.473  1.00 85.34           H  
ATOM   5571 HD22 ASN A 344     -19.743  25.181  -2.872  1.00 85.34           H  
ATOM   5572  N   ARG A 345     -19.365  24.510   1.540  1.00 90.79           N  
ATOM   5573  CA  ARG A 345     -18.168  24.341   2.377  1.00 90.79           C  
ATOM   5574  C   ARG A 345     -17.078  25.351   2.006  1.00 90.79           C  
ATOM   5575  O   ARG A 345     -16.650  26.119   2.871  1.00 90.79           O  
ATOM   5576  CB  ARG A 345     -17.702  22.874   2.299  1.00 90.79           C  
ATOM   5577  CG  ARG A 345     -16.638  22.561   3.357  1.00 90.79           C  
ATOM   5578  CD  ARG A 345     -16.211  21.088   3.341  1.00 90.79           C  
ATOM   5579  NE  ARG A 345     -15.212  20.841   4.395  1.00 90.79           N  
ATOM   5580  CZ  ARG A 345     -13.926  21.140   4.308  1.00 90.79           C  
ATOM   5581  NH1 ARG A 345     -13.339  21.409   3.178  1.00 90.79           N1+
ATOM   5582  NH2 ARG A 345     -13.189  21.202   5.378  1.00 90.79           N  
ATOM   5583  H   ARG A 345     -19.622  23.748   0.930  1.00 90.79           H  
ATOM   5584  HA  ARG A 345     -18.443  24.554   3.410  1.00 90.79           H  
ATOM   5585  HB2 ARG A 345     -17.301  22.662   1.308  1.00 90.79           H  
ATOM   5586  HB3 ARG A 345     -18.558  22.221   2.471  1.00 90.79           H  
ATOM   5587  HG2 ARG A 345     -15.763  23.188   3.186  1.00 90.79           H  
ATOM   5588  HG3 ARG A 345     -17.048  22.786   4.342  1.00 90.79           H  
ATOM   5589  HD2 ARG A 345     -15.806  20.833   2.361  1.00 90.79           H  
ATOM   5590  HD3 ARG A 345     -17.082  20.460   3.528  1.00 90.79           H  
ATOM   5591  HE  ARG A 345     -15.566  20.484   5.271  1.00 90.79           H  
ATOM   5592 HH11 ARG A 345     -12.372  21.692   3.113  1.00 90.79           H  
ATOM   5593 HH12 ARG A 345     -13.738  21.142   2.289  1.00 90.79           H  
ATOM   5594 HH21 ARG A 345     -13.625  21.152   6.288  1.00 90.79           H  
ATOM   5595 HH22 ARG A 345     -12.190  21.321   5.287  1.00 90.79           H  
ATOM   5596  N   GLY A 346     -16.717  25.434   0.722  1.00 90.30           N  
ATOM   5597  CA  GLY A 346     -15.750  26.417   0.212  1.00 90.30           C  
ATOM   5598  C   GLY A 346     -16.145  27.873   0.495  1.00 90.30           C  
ATOM   5599  O   GLY A 346     -15.314  28.664   0.942  1.00 90.30           O  
ATOM   5600  H   GLY A 346     -17.081  24.743   0.081  1.00 90.30           H  
ATOM   5601  HA2 GLY A 346     -15.668  26.300  -0.869  1.00 90.30           H  
ATOM   5602  HA3 GLY A 346     -14.771  26.225   0.650  1.00 90.30           H  
ATOM   5603  N   ARG A 347     -17.430  28.228   0.332  1.00 92.29           N  
ATOM   5604  CA  ARG A 347     -18.001  29.539   0.706  1.00 92.29           C  
ATOM   5605  C   ARG A 347     -17.765  29.849   2.178  1.00 92.29           C  
ATOM   5606  O   ARG A 347     -17.305  30.945   2.494  1.00 92.29           O  
ATOM   5607  CB  ARG A 347     -19.513  29.541   0.397  1.00 92.29           C  
ATOM   5608  CG  ARG A 347     -20.301  30.807   0.777  1.00 92.29           C  
ATOM   5609  CD  ARG A 347     -19.834  32.050   0.019  1.00 92.29           C  
ATOM   5610  NE  ARG A 347     -20.846  33.117   0.088  1.00 92.29           N  
ATOM   5611  CZ  ARG A 347     -20.940  34.182  -0.677  1.00 92.29           C  
ATOM   5612  NH1 ARG A 347     -20.076  34.427  -1.623  1.00 92.29           N1+
ATOM   5613  NH2 ARG A 347     -21.913  35.025  -0.515  1.00 92.29           N  
ATOM   5614  H   ARG A 347     -18.047  27.536  -0.068  1.00 92.29           H  
ATOM   5615  HA  ARG A 347     -17.498  30.317   0.132  1.00 92.29           H  
ATOM   5616  HB2 ARG A 347     -19.666  29.349  -0.664  1.00 92.29           H  
ATOM   5617  HB3 ARG A 347     -19.971  28.713   0.939  1.00 92.29           H  
ATOM   5618  HG2 ARG A 347     -21.348  30.625   0.536  1.00 92.29           H  
ATOM   5619  HG3 ARG A 347     -20.234  30.990   1.850  1.00 92.29           H  
ATOM   5620  HD2 ARG A 347     -19.679  31.773  -1.024  1.00 92.29           H  
ATOM   5621  HD3 ARG A 347     -18.893  32.397   0.445  1.00 92.29           H  
ATOM   5622  HE  ARG A 347     -21.675  32.940   0.637  1.00 92.29           H  
ATOM   5623 HH11 ARG A 347     -20.193  35.231  -2.223  1.00 92.29           H  
ATOM   5624 HH12 ARG A 347     -19.335  33.756  -1.768  1.00 92.29           H  
ATOM   5625 HH21 ARG A 347     -22.074  35.808  -1.132  1.00 92.29           H  
ATOM   5626 HH22 ARG A 347     -22.631  34.802   0.159  1.00 92.29           H  
ATOM   5627  N   GLY A 348     -18.071  28.898   3.060  1.00 94.96           N  
ATOM   5628  CA  GLY A 348     -17.950  29.073   4.504  1.00 94.96           C  
ATOM   5629  C   GLY A 348     -16.501  29.283   4.934  1.00 94.96           C  
ATOM   5630  O   GLY A 348     -16.201  30.261   5.615  1.00 94.96           O  
ATOM   5631  H   GLY A 348     -18.430  28.021   2.711  1.00 94.96           H  
ATOM   5632  HA2 GLY A 348     -18.335  28.181   4.998  1.00 94.96           H  
ATOM   5633  HA3 GLY A 348     -18.543  29.932   4.816  1.00 94.96           H  
ATOM   5634  N   LEU A 349     -15.589  28.433   4.459  1.00 96.69           N  
ATOM   5635  CA  LEU A 349     -14.155  28.545   4.741  1.00 96.69           C  
ATOM   5636  C   LEU A 349     -13.551  29.847   4.180  1.00 96.69           C  
ATOM   5637  O   LEU A 349     -12.848  30.557   4.898  1.00 96.69           O  
ATOM   5638  CB  LEU A 349     -13.442  27.308   4.173  1.00 96.69           C  
ATOM   5639  CG  LEU A 349     -13.804  25.973   4.853  1.00 96.69           C  
ATOM   5640  CD1 LEU A 349     -13.169  24.823   4.082  1.00 96.69           C  
ATOM   5641  CD2 LEU A 349     -13.316  25.909   6.300  1.00 96.69           C  
ATOM   5642  H   LEU A 349     -15.903  27.661   3.888  1.00 96.69           H  
ATOM   5643  HA  LEU A 349     -14.006  28.572   5.820  1.00 96.69           H  
ATOM   5644  HB2 LEU A 349     -12.366  27.456   4.269  1.00 96.69           H  
ATOM   5645  HB3 LEU A 349     -13.684  27.232   3.113  1.00 96.69           H  
ATOM   5646  HG  LEU A 349     -14.885  25.833   4.847  1.00 96.69           H  
ATOM   5647 HD11 LEU A 349     -13.569  24.789   3.068  1.00 96.69           H  
ATOM   5648 HD12 LEU A 349     -12.087  24.946   4.040  1.00 96.69           H  
ATOM   5649 HD13 LEU A 349     -13.404  23.882   4.580  1.00 96.69           H  
ATOM   5650 HD21 LEU A 349     -12.255  26.154   6.351  1.00 96.69           H  
ATOM   5651 HD22 LEU A 349     -13.467  24.908   6.703  1.00 96.69           H  
ATOM   5652 HD23 LEU A 349     -13.883  26.609   6.913  1.00 96.69           H  
ATOM   5653  N   ASN A 350     -13.884  30.223   2.939  1.00 95.32           N  
ATOM   5654  CA  ASN A 350     -13.425  31.468   2.306  1.00 95.32           C  
ATOM   5655  C   ASN A 350     -13.915  32.720   3.063  1.00 95.32           C  
ATOM   5656  O   ASN A 350     -13.157  33.673   3.252  1.00 95.32           O  
ATOM   5657  CB  ASN A 350     -13.906  31.445   0.842  1.00 95.32           C  
ATOM   5658  CG  ASN A 350     -13.337  32.523  -0.063  1.00 95.32           C  
ATOM   5659  ND2 ASN A 350     -13.899  32.673  -1.238  1.00 95.32           N  
ATOM   5660  OD1 ASN A 350     -12.372  33.215   0.225  1.00 95.32           O  
ATOM   5661  H   ASN A 350     -14.455  29.594   2.393  1.00 95.32           H  
ATOM   5662  HA  ASN A 350     -12.335  31.485   2.327  1.00 95.32           H  
ATOM   5663  HB2 ASN A 350     -14.994  31.510   0.822  1.00 95.32           H  
ATOM   5664  HB3 ASN A 350     -13.627  30.492   0.393  1.00 95.32           H  
ATOM   5665 HD21 ASN A 350     -14.594  32.006  -1.541  1.00 95.32           H  
ATOM   5666 HD22 ASN A 350     -13.419  33.242  -1.921  1.00 95.32           H  
ATOM   5667  N   VAL A 351     -15.163  32.714   3.546  1.00 96.58           N  
ATOM   5668  CA  VAL A 351     -15.701  33.783   4.404  1.00 96.58           C  
ATOM   5669  C   VAL A 351     -15.007  33.800   5.769  1.00 96.58           C  
ATOM   5670  O   VAL A 351     -14.611  34.872   6.220  1.00 96.58           O  
ATOM   5671  CB  VAL A 351     -17.235  33.665   4.526  1.00 96.58           C  
ATOM   5672  CG1 VAL A 351     -17.820  34.542   5.640  1.00 96.58           C  
ATOM   5673  CG2 VAL A 351     -17.898  34.100   3.210  1.00 96.58           C  
ATOM   5674  H   VAL A 351     -15.748  31.914   3.355  1.00 96.58           H  
ATOM   5675  HA  VAL A 351     -15.479  34.744   3.941  1.00 96.58           H  
ATOM   5676  HB  VAL A 351     -17.503  32.629   4.735  1.00 96.58           H  
ATOM   5677 HG11 VAL A 351     -18.909  34.480   5.623  1.00 96.58           H  
ATOM   5678 HG12 VAL A 351     -17.481  34.184   6.612  1.00 96.58           H  
ATOM   5679 HG13 VAL A 351     -17.512  35.579   5.507  1.00 96.58           H  
ATOM   5680 HG21 VAL A 351     -17.704  35.156   3.022  1.00 96.58           H  
ATOM   5681 HG22 VAL A 351     -18.974  33.936   3.266  1.00 96.58           H  
ATOM   5682 HG23 VAL A 351     -17.505  33.513   2.380  1.00 96.58           H  
ATOM   5683  N   GLY A 352     -14.798  32.645   6.407  1.00 98.05           N  
ATOM   5684  CA  GLY A 352     -14.134  32.549   7.712  1.00 98.05           C  
ATOM   5685  C   GLY A 352     -12.675  33.015   7.687  1.00 98.05           C  
ATOM   5686  O   GLY A 352     -12.261  33.793   8.545  1.00 98.05           O  
ATOM   5687  H   GLY A 352     -15.141  31.792   5.988  1.00 98.05           H  
ATOM   5688  HA2 GLY A 352     -14.156  31.510   8.039  1.00 98.05           H  
ATOM   5689  HA3 GLY A 352     -14.679  33.153   8.438  1.00 98.05           H  
ATOM   5690  N   ALA A 353     -11.919  32.641   6.652  1.00 97.72           N  
ATOM   5691  CA  ALA A 353     -10.550  33.109   6.431  1.00 97.72           C  
ATOM   5692  C   ALA A 353     -10.482  34.637   6.242  1.00 97.72           C  
ATOM   5693  O   ALA A 353      -9.592  35.310   6.768  1.00 97.72           O  
ATOM   5694  CB  ALA A 353     -10.005  32.376   5.200  1.00 97.72           C  
ATOM   5695  H   ALA A 353     -12.296  31.967   6.001  1.00 97.72           H  
ATOM   5696  HA  ALA A 353      -9.938  32.850   7.295  1.00 97.72           H  
ATOM   5697  HB1 ALA A 353      -9.994  31.302   5.383  1.00 97.72           H  
ATOM   5698  HB2 ALA A 353     -10.631  32.580   4.331  1.00 97.72           H  
ATOM   5699  HB3 ALA A 353      -8.987  32.706   4.994  1.00 97.72           H  
ATOM   5700  N   ARG A 354     -11.452  35.214   5.518  1.00 95.63           N  
ATOM   5701  CA  ARG A 354     -11.536  36.665   5.274  1.00 95.63           C  
ATOM   5702  C   ARG A 354     -12.082  37.455   6.465  1.00 95.63           C  
ATOM   5703  O   ARG A 354     -11.763  38.635   6.568  1.00 95.63           O  
ATOM   5704  CB  ARG A 354     -12.348  36.928   3.999  1.00 95.63           C  
ATOM   5705  CG  ARG A 354     -11.567  36.465   2.761  1.00 95.63           C  
ATOM   5706  CD  ARG A 354     -12.404  36.606   1.489  1.00 95.63           C  
ATOM   5707  NE  ARG A 354     -11.749  35.920   0.365  1.00 95.63           N  
ATOM   5708  CZ  ARG A 354     -10.861  36.379  -0.494  1.00 95.63           C  
ATOM   5709  NH1 ARG A 354     -10.478  37.626  -0.500  1.00 95.63           N1+
ATOM   5710  NH2 ARG A 354     -10.336  35.570  -1.369  1.00 95.63           N  
ATOM   5711  H   ARG A 354     -12.152  34.610   5.110  1.00 95.63           H  
ATOM   5712  HA  ARG A 354     -10.528  37.051   5.124  1.00 95.63           H  
ATOM   5713  HB2 ARG A 354     -12.544  37.996   3.908  1.00 95.63           H  
ATOM   5714  HB3 ARG A 354     -13.301  36.402   4.061  1.00 95.63           H  
ATOM   5715  HG2 ARG A 354     -10.657  37.057   2.664  1.00 95.63           H  
ATOM   5716  HG3 ARG A 354     -11.281  35.419   2.876  1.00 95.63           H  
ATOM   5717  HD2 ARG A 354     -12.572  37.660   1.267  1.00 95.63           H  
ATOM   5718  HD3 ARG A 354     -13.371  36.132   1.659  1.00 95.63           H  
ATOM   5719  HE  ARG A 354     -11.940  34.930   0.306  1.00 95.63           H  
ATOM   5720 HH11 ARG A 354      -9.766  37.926  -1.151  1.00 95.63           H  
ATOM   5721 HH12 ARG A 354     -10.854  38.249   0.200  1.00 95.63           H  
ATOM   5722 HH21 ARG A 354     -10.581  34.590  -1.346  1.00 95.63           H  
ATOM   5723 HH22 ARG A 354      -9.630  35.869  -2.026  1.00 95.63           H  
ATOM   5724  N   ALA A 355     -12.843  36.823   7.359  1.00 96.41           N  
ATOM   5725  CA  ALA A 355     -13.358  37.433   8.586  1.00 96.41           C  
ATOM   5726  C   ALA A 355     -12.270  37.696   9.645  1.00 96.41           C  
ATOM   5727  O   ALA A 355     -12.481  38.518  10.532  1.00 96.41           O  
ATOM   5728  CB  ALA A 355     -14.475  36.540   9.142  1.00 96.41           C  
ATOM   5729  H   ALA A 355     -13.119  35.872   7.160  1.00 96.41           H  
ATOM   5730  HA  ALA A 355     -13.790  38.402   8.335  1.00 96.41           H  
ATOM   5731  HB1 ALA A 355     -15.256  36.411   8.393  1.00 96.41           H  
ATOM   5732  HB2 ALA A 355     -14.074  35.565   9.418  1.00 96.41           H  
ATOM   5733  HB3 ALA A 355     -14.907  37.006  10.028  1.00 96.41           H  
ATOM   5734  N   TRP A 356     -11.110  37.037   9.552  1.00 96.56           N  
ATOM   5735  CA  TRP A 356      -9.952  37.358  10.386  1.00 96.56           C  
ATOM   5736  C   TRP A 356      -9.320  38.693   9.974  1.00 96.56           C  
ATOM   5737  O   TRP A 356      -8.966  38.883   8.808  1.00 96.56           O  
ATOM   5738  CB  TRP A 356      -8.931  36.222  10.312  1.00 96.56           C  
ATOM   5739  CG  TRP A 356      -7.716  36.424  11.162  1.00 96.56           C  
ATOM   5740  CD1 TRP A 356      -6.570  37.030  10.778  1.00 96.56           C  
ATOM   5741  CD2 TRP A 356      -7.500  36.013  12.546  1.00 96.56           C  
ATOM   5742  CE2 TRP A 356      -6.166  36.356  12.917  1.00 96.56           C  
ATOM   5743  CE3 TRP A 356      -8.288  35.353  13.514  1.00 96.56           C  
ATOM   5744  NE1 TRP A 356      -5.651  36.987  11.805  1.00 96.56           N  
ATOM   5745  CZ2 TRP A 356      -5.625  36.021  14.167  1.00 96.56           C  
ATOM   5746  CZ3 TRP A 356      -7.757  35.024  14.775  1.00 96.56           C  
ATOM   5747  CH2 TRP A 356      -6.425  35.338  15.099  1.00 96.56           C  
ATOM   5748  H   TRP A 356     -11.008  36.333   8.834  1.00 96.56           H  
ATOM   5749  HA  TRP A 356     -10.283  37.446  11.421  1.00 96.56           H  
ATOM   5750  HB2 TRP A 356      -8.616  36.091   9.277  1.00 96.56           H  
ATOM   5751  HB3 TRP A 356      -9.416  35.297  10.625  1.00 96.56           H  
ATOM   5752  HD1 TRP A 356      -6.381  37.454   9.802  1.00 96.56           H  
ATOM   5753  HE1 TRP A 356      -4.689  37.274  11.687  1.00 96.56           H  
ATOM   5754  HE3 TRP A 356      -9.299  35.065  13.265  1.00 96.56           H  
ATOM   5755  HZ2 TRP A 356      -4.594  36.255  14.388  1.00 96.56           H  
ATOM   5756  HZ3 TRP A 356      -8.366  34.481  15.482  1.00 96.56           H  
ATOM   5757  HH2 TRP A 356      -6.008  35.037  16.048  1.00 96.56           H  
ATOM   5758  N   ASP A 357      -9.139  39.593  10.940  1.00 91.69           N  
ATOM   5759  CA  ASP A 357      -8.648  40.967  10.768  1.00 91.69           C  
ATOM   5760  C   ASP A 357      -7.339  41.270  11.529  1.00 91.69           C  
ATOM   5761  O   ASP A 357      -6.703  42.293  11.281  1.00 91.69           O  
ATOM   5762  CB  ASP A 357      -9.777  41.933  11.176  1.00 91.69           C  
ATOM   5763  CG  ASP A 357     -10.211  41.846  12.652  1.00 91.69           C  
ATOM   5764  OD1 ASP A 357      -9.871  40.841  13.326  1.00 91.69           O  
ATOM   5765  OD2 ASP A 357     -10.897  42.793  13.095  1.00 91.69           O1-
ATOM   5766  H   ASP A 357      -9.549  39.413  11.844  1.00 91.69           H  
ATOM   5767  HA  ASP A 357      -8.440  41.141   9.712  1.00 91.69           H  
ATOM   5768  HB2 ASP A 357      -9.448  42.951  10.968  1.00 91.69           H  
ATOM   5769  HB3 ASP A 357     -10.646  41.736  10.549  1.00 91.69           H  
ATOM   5770  N   LYS A 358      -6.886  40.365  12.407  1.00 91.96           N  
ATOM   5771  CA  LYS A 358      -5.779  40.580  13.364  1.00 91.96           C  
ATOM   5772  C   LYS A 358      -4.364  40.417  12.773  1.00 91.96           C  
ATOM   5773  O   LYS A 358      -3.416  40.191  13.518  1.00 91.96           O  
ATOM   5774  CB  LYS A 358      -5.969  39.698  14.615  1.00 91.96           C  
ATOM   5775  CG  LYS A 358      -7.387  39.707  15.210  1.00 91.96           C  
ATOM   5776  CD  LYS A 358      -7.484  38.745  16.399  1.00 91.96           C  
ATOM   5777  CE  LYS A 358      -8.936  38.640  16.878  1.00 91.96           C  
ATOM   5778  NZ  LYS A 358      -9.130  37.471  17.775  1.00 91.96           N1+
ATOM   5779  H   LYS A 358      -7.469  39.551  12.538  1.00 91.96           H  
ATOM   5780  HA  LYS A 358      -5.837  41.619  13.688  1.00 91.96           H  
ATOM   5781  HB2 LYS A 358      -5.269  40.026  15.384  1.00 91.96           H  
ATOM   5782  HB3 LYS A 358      -5.710  38.673  14.349  1.00 91.96           H  
ATOM   5783  HG2 LYS A 358      -8.094  39.364  14.455  1.00 91.96           H  
ATOM   5784  HG3 LYS A 358      -7.653  40.717  15.522  1.00 91.96           H  
ATOM   5785  HD2 LYS A 358      -7.142  37.763  16.073  1.00 91.96           H  
ATOM   5786  HD3 LYS A 358      -6.845  39.092  17.211  1.00 91.96           H  
ATOM   5787  HE2 LYS A 358      -9.579  38.547  16.003  1.00 91.96           H  
ATOM   5788  HE3 LYS A 358      -9.202  39.569  17.383  1.00 91.96           H  
ATOM   5789  HZ1 LYS A 358     -10.066  37.448  18.152  1.00 91.96           H  
ATOM   5790  HZ2 LYS A 358      -9.004  36.603  17.274  1.00 91.96           H  
ATOM   5791  HZ3 LYS A 358      -8.474  37.482  18.544  1.00 91.96           H  
ATOM   5792  N   GLY A 359      -4.212  40.515  11.452  1.00 92.29           N  
ATOM   5793  CA  GLY A 359      -2.943  40.301  10.741  1.00 92.29           C  
ATOM   5794  C   GLY A 359      -2.757  38.866  10.237  1.00 92.29           C  
ATOM   5795  O   GLY A 359      -3.720  38.232   9.800  1.00 92.29           O  
ATOM   5796  H   GLY A 359      -5.035  40.753  10.918  1.00 92.29           H  
ATOM   5797  HA2 GLY A 359      -2.894  40.969   9.881  1.00 92.29           H  
ATOM   5798  HA3 GLY A 359      -2.112  40.549  11.401  1.00 92.29           H  
ATOM   5799  N   GLU A 360      -1.517  38.378  10.257  1.00 95.64           N  
ATOM   5800  CA  GLU A 360      -1.168  37.012   9.844  1.00 95.64           C  
ATOM   5801  C   GLU A 360      -1.667  35.968  10.857  1.00 95.64           C  
ATOM   5802  O   GLU A 360      -1.725  36.245  12.056  1.00 95.64           O  
ATOM   5803  CB  GLU A 360       0.356  36.914   9.633  1.00 95.64           C  
ATOM   5804  CG  GLU A 360       0.803  35.589   8.999  1.00 95.64           C  
ATOM   5805  CD  GLU A 360       0.088  35.369   7.664  1.00 95.64           C  
ATOM   5806  OE1 GLU A 360      -1.000  34.744   7.660  1.00 95.64           O  
ATOM   5807  OE2 GLU A 360       0.553  35.928   6.653  1.00 95.64           O1-
ATOM   5808  H   GLU A 360      -0.783  38.923  10.687  1.00 95.64           H  
ATOM   5809  HA  GLU A 360      -1.666  36.815   8.895  1.00 95.64           H  
ATOM   5810  HB2 GLU A 360       0.859  37.035  10.592  1.00 95.64           H  
ATOM   5811  HB3 GLU A 360       0.672  37.729   8.983  1.00 95.64           H  
ATOM   5812  HG2 GLU A 360       1.881  35.621   8.842  1.00 95.64           H  
ATOM   5813  HG3 GLU A 360       0.594  34.769   9.686  1.00 95.64           H  
ATOM   5814  N   VAL A 361      -2.047  34.777  10.385  1.00 98.08           N  
ATOM   5815  CA  VAL A 361      -2.456  33.659  11.251  1.00 98.08           C  
ATOM   5816  C   VAL A 361      -2.347  32.319  10.526  1.00 98.08           C  
ATOM   5817  O   VAL A 361      -2.628  32.228   9.329  1.00 98.08           O  
ATOM   5818  CB  VAL A 361      -3.883  33.882  11.802  1.00 98.08           C  
ATOM   5819  CG1 VAL A 361      -4.995  33.718  10.757  1.00 98.08           C  
ATOM   5820  CG2 VAL A 361      -4.194  32.994  13.011  1.00 98.08           C  
ATOM   5821  H   VAL A 361      -1.914  34.585   9.403  1.00 98.08           H  
ATOM   5822  HA  VAL A 361      -1.772  33.635  12.099  1.00 98.08           H  
ATOM   5823  HB  VAL A 361      -3.932  34.908  12.168  1.00 98.08           H  
ATOM   5824 HG11 VAL A 361      -5.034  32.687  10.406  1.00 98.08           H  
ATOM   5825 HG12 VAL A 361      -4.799  34.382   9.915  1.00 98.08           H  
ATOM   5826 HG13 VAL A 361      -5.958  33.976  11.199  1.00 98.08           H  
ATOM   5827 HG21 VAL A 361      -4.248  31.946  12.717  1.00 98.08           H  
ATOM   5828 HG22 VAL A 361      -3.417  33.114  13.767  1.00 98.08           H  
ATOM   5829 HG23 VAL A 361      -5.150  33.284  13.446  1.00 98.08           H  
ATOM   5830  N   LEU A 362      -2.008  31.268  11.273  1.00 98.64           N  
ATOM   5831  CA  LEU A 362      -2.151  29.888  10.824  1.00 98.64           C  
ATOM   5832  C   LEU A 362      -3.632  29.490  10.913  1.00 98.64           C  
ATOM   5833  O   LEU A 362      -4.250  29.570  11.973  1.00 98.64           O  
ATOM   5834  CB  LEU A 362      -1.232  29.009  11.689  1.00 98.64           C  
ATOM   5835  CG  LEU A 362      -1.307  27.501  11.397  1.00 98.64           C  
ATOM   5836  CD1 LEU A 362      -0.996  27.168   9.939  1.00 98.64           C  
ATOM   5837  CD2 LEU A 362      -0.301  26.776  12.286  1.00 98.64           C  
ATOM   5838  H   LEU A 362      -1.823  31.409  12.256  1.00 98.64           H  
ATOM   5839  HA  LEU A 362      -1.827  29.816   9.786  1.00 98.64           H  
ATOM   5840  HB2 LEU A 362      -0.204  29.339  11.541  1.00 98.64           H  
ATOM   5841  HB3 LEU A 362      -1.487  29.164  12.737  1.00 98.64           H  
ATOM   5842  HG  LEU A 362      -2.306  27.137  11.638  1.00 98.64           H  
ATOM   5843 HD11 LEU A 362      -0.904  26.088   9.819  1.00 98.64           H  
ATOM   5844 HD12 LEU A 362      -1.797  27.526   9.293  1.00 98.64           H  
ATOM   5845 HD13 LEU A 362      -0.054  27.631   9.644  1.00 98.64           H  
ATOM   5846 HD21 LEU A 362      -0.477  25.702  12.222  1.00 98.64           H  
ATOM   5847 HD22 LEU A 362      -0.412  27.091  13.324  1.00 98.64           H  
ATOM   5848 HD23 LEU A 362       0.714  26.991  11.953  1.00 98.64           H  
ATOM   5849  N   MET A 363      -4.230  29.076   9.804  1.00 98.87           N  
ATOM   5850  CA  MET A 363      -5.627  28.649   9.735  1.00 98.87           C  
ATOM   5851  C   MET A 363      -5.705  27.128   9.663  1.00 98.87           C  
ATOM   5852  O   MET A 363      -4.985  26.533   8.867  1.00 98.87           O  
ATOM   5853  CB  MET A 363      -6.308  29.256   8.504  1.00 98.87           C  
ATOM   5854  CG  MET A 363      -6.225  30.786   8.469  1.00 98.87           C  
ATOM   5855  SD  MET A 363      -7.160  31.576   7.130  1.00 98.87           S  
ATOM   5856  CE  MET A 363      -6.464  30.707   5.694  1.00 98.87           C  
ATOM   5857  H   MET A 363      -3.688  29.019   8.954  1.00 98.87           H  
ATOM   5858  HA  MET A 363      -6.163  28.987  10.622  1.00 98.87           H  
ATOM   5859  HB2 MET A 363      -7.356  28.956   8.503  1.00 98.87           H  
ATOM   5860  HB3 MET A 363      -5.835  28.852   7.608  1.00 98.87           H  
ATOM   5861  HG2 MET A 363      -5.180  31.078   8.369  1.00 98.87           H  
ATOM   5862  HG3 MET A 363      -6.597  31.174   9.418  1.00 98.87           H  
ATOM   5863  HE1 MET A 363      -6.802  31.189   4.776  1.00 98.87           H  
ATOM   5864  HE2 MET A 363      -5.375  30.724   5.735  1.00 98.87           H  
ATOM   5865  HE3 MET A 363      -6.797  29.669   5.684  1.00 98.87           H  
ATOM   5866  N   PHE A 364      -6.617  26.514  10.418  1.00 98.89           N  
ATOM   5867  CA  PHE A 364      -7.011  25.115  10.225  1.00 98.89           C  
ATOM   5868  C   PHE A 364      -8.415  25.077   9.614  1.00 98.89           C  
ATOM   5869  O   PHE A 364      -9.391  25.457  10.266  1.00 98.89           O  
ATOM   5870  CB  PHE A 364      -6.916  24.337  11.551  1.00 98.89           C  
ATOM   5871  CG  PHE A 364      -7.423  22.896  11.528  1.00 98.89           C  
ATOM   5872  CD2 PHE A 364      -8.042  22.358  12.674  1.00 98.89           C  
ATOM   5873  CD1 PHE A 364      -7.279  22.081  10.385  1.00 98.89           C  
ATOM   5874  CE2 PHE A 364      -8.544  21.044  12.666  1.00 98.89           C  
ATOM   5875  CE1 PHE A 364      -7.792  20.773  10.371  1.00 98.89           C  
ATOM   5876  CZ  PHE A 364      -8.430  20.255  11.509  1.00 98.89           C  
ATOM   5877  H   PHE A 364      -7.186  27.080  11.030  1.00 98.89           H  
ATOM   5878  HA  PHE A 364      -6.324  24.640   9.525  1.00 98.89           H  
ATOM   5879  HB2 PHE A 364      -5.876  24.328  11.875  1.00 98.89           H  
ATOM   5880  HB3 PHE A 364      -7.485  24.886  12.301  1.00 98.89           H  
ATOM   5881  HD2 PHE A 364      -8.127  22.949  13.573  1.00 98.89           H  
ATOM   5882  HD1 PHE A 364      -6.778  22.453   9.503  1.00 98.89           H  
ATOM   5883  HE2 PHE A 364      -9.009  20.634  13.550  1.00 98.89           H  
ATOM   5884  HE1 PHE A 364      -7.702  20.165   9.482  1.00 98.89           H  
ATOM   5885  HZ  PHE A 364      -8.821  19.248  11.499  1.00 98.89           H  
ATOM   5886  N   PHE A 365      -8.526  24.639   8.358  1.00 98.61           N  
ATOM   5887  CA  PHE A 365      -9.820  24.358   7.734  1.00 98.61           C  
ATOM   5888  C   PHE A 365     -10.320  23.001   8.226  1.00 98.61           C  
ATOM   5889  O   PHE A 365      -9.730  21.964   7.923  1.00 98.61           O  
ATOM   5890  CB  PHE A 365      -9.718  24.396   6.204  1.00 98.61           C  
ATOM   5891  CG  PHE A 365      -9.497  25.749   5.540  1.00 98.61           C  
ATOM   5892  CD1 PHE A 365      -9.519  26.966   6.258  1.00 98.61           C  
ATOM   5893  CD2 PHE A 365      -9.279  25.778   4.150  1.00 98.61           C  
ATOM   5894  CE1 PHE A 365      -9.322  28.187   5.588  1.00 98.61           C  
ATOM   5895  CE2 PHE A 365      -9.073  26.999   3.487  1.00 98.61           C  
ATOM   5896  CZ  PHE A 365      -9.095  28.204   4.204  1.00 98.61           C  
ATOM   5897  H   PHE A 365      -7.691  24.332   7.880  1.00 98.61           H  
ATOM   5898  HA  PHE A 365     -10.550  25.105   8.045  1.00 98.61           H  
ATOM   5899  HB2 PHE A 365     -10.645  23.988   5.801  1.00 98.61           H  
ATOM   5900  HB3 PHE A 365      -8.917  23.723   5.899  1.00 98.61           H  
ATOM   5901  HD1 PHE A 365      -9.671  26.976   7.327  1.00 98.61           H  
ATOM   5902  HD2 PHE A 365      -9.247  24.855   3.590  1.00 98.61           H  
ATOM   5903  HE1 PHE A 365      -9.313  29.117   6.138  1.00 98.61           H  
ATOM   5904  HE2 PHE A 365      -8.864  27.009   2.427  1.00 98.61           H  
ATOM   5905  HZ  PHE A 365      -8.904  29.139   3.698  1.00 98.61           H  
ATOM   5906  N   CYS A 366     -11.402  23.036   8.999  1.00 98.15           N  
ATOM   5907  CA  CYS A 366     -11.922  21.903   9.749  1.00 98.15           C  
ATOM   5908  C   CYS A 366     -13.369  21.583   9.320  1.00 98.15           C  
ATOM   5909  O   CYS A 366     -13.945  22.250   8.454  1.00 98.15           O  
ATOM   5910  CB  CYS A 366     -11.735  22.255  11.233  1.00 98.15           C  
ATOM   5911  SG  CYS A 366     -11.946  20.803  12.297  1.00 98.15           S  
ATOM   5912  H   CYS A 366     -11.855  23.925   9.158  1.00 98.15           H  
ATOM   5913  HA  CYS A 366     -11.319  21.018   9.543  1.00 98.15           H  
ATOM   5914  HB2 CYS A 366     -10.720  22.626  11.372  1.00 98.15           H  
ATOM   5915  HB3 CYS A 366     -12.435  23.041  11.517  1.00 98.15           H  
ATOM   5916  HG  CYS A 366     -11.511  21.352  13.435  1.00 98.15           H  
ATOM   5917  N   ASP A 367     -13.945  20.528   9.885  1.00 95.55           N  
ATOM   5918  CA  ASP A 367     -15.349  20.150   9.724  1.00 95.55           C  
ATOM   5919  C   ASP A 367     -15.941  19.797  11.096  1.00 95.55           C  
ATOM   5920  O   ASP A 367     -15.203  19.547  12.050  1.00 95.55           O  
ATOM   5921  CB  ASP A 367     -15.496  19.010   8.699  1.00 95.55           C  
ATOM   5922  CG  ASP A 367     -16.777  19.195   7.892  1.00 95.55           C  
ATOM   5923  OD1 ASP A 367     -17.857  19.134   8.523  1.00 95.55           O  
ATOM   5924  OD2 ASP A 367     -16.647  19.492   6.678  1.00 95.55           O1-
ATOM   5925  H   ASP A 367     -13.452  20.071  10.639  1.00 95.55           H  
ATOM   5926  HA  ASP A 367     -15.901  21.012   9.350  1.00 95.55           H  
ATOM   5927  HB2 ASP A 367     -15.519  18.043   9.202  1.00 95.55           H  
ATOM   5928  HB3 ASP A 367     -14.651  19.018   8.012  1.00 95.55           H  
ATOM   5929  N   VAL A 368     -17.267  19.797  11.221  1.00 97.54           N  
ATOM   5930  CA  VAL A 368     -17.932  19.621  12.523  1.00 97.54           C  
ATOM   5931  C   VAL A 368     -17.811  18.188  13.064  1.00 97.54           C  
ATOM   5932  O   VAL A 368     -17.870  17.984  14.271  1.00 97.54           O  
ATOM   5933  CB  VAL A 368     -19.384  20.129  12.453  1.00 97.54           C  
ATOM   5934  CG1 VAL A 368     -20.308  19.230  11.621  1.00 97.54           C  
ATOM   5935  CG2 VAL A 368     -19.981  20.324  13.849  1.00 97.54           C  
ATOM   5936  H   VAL A 368     -17.819  19.838  10.376  1.00 97.54           H  
ATOM   5937  HA  VAL A 368     -17.405  20.251  13.241  1.00 97.54           H  
ATOM   5938  HB  VAL A 368     -19.368  21.110  11.980  1.00 97.54           H  
ATOM   5939 HG11 VAL A 368     -21.299  19.679  11.553  1.00 97.54           H  
ATOM   5940 HG12 VAL A 368     -20.391  18.243  12.076  1.00 97.54           H  
ATOM   5941 HG13 VAL A 368     -19.905  19.115  10.615  1.00 97.54           H  
ATOM   5942 HG21 VAL A 368     -20.034  19.364  14.362  1.00 97.54           H  
ATOM   5943 HG22 VAL A 368     -19.345  20.996  14.426  1.00 97.54           H  
ATOM   5944 HG23 VAL A 368     -20.984  20.743  13.774  1.00 97.54           H  
ATOM   5945  N   ASP A 369     -17.581  17.203  12.192  1.00 96.98           N  
ATOM   5946  CA  ASP A 369     -17.388  15.791  12.562  1.00 96.98           C  
ATOM   5947  C   ASP A 369     -15.919  15.408  12.826  1.00 96.98           C  
ATOM   5948  O   ASP A 369     -15.591  14.222  12.910  1.00 96.98           O  
ATOM   5949  CB  ASP A 369     -17.999  14.889  11.486  1.00 96.98           C  
ATOM   5950  CG  ASP A 369     -19.482  15.164  11.305  1.00 96.98           C  
ATOM   5951  OD1 ASP A 369     -20.287  14.908  12.224  1.00 96.98           O  
ATOM   5952  OD2 ASP A 369     -19.875  15.613  10.211  1.00 96.98           O1-
ATOM   5953  H   ASP A 369     -17.575  17.438  11.210  1.00 96.98           H  
ATOM   5954  HA  ASP A 369     -17.928  15.599  13.490  1.00 96.98           H  
ATOM   5955  HB2 ASP A 369     -17.879  13.844  11.769  1.00 96.98           H  
ATOM   5956  HB3 ASP A 369     -17.474  15.048  10.543  1.00 96.98           H  
ATOM   5957  N   ILE A 370     -15.010  16.382  12.918  1.00 98.32           N  
ATOM   5958  CA  ILE A 370     -13.586  16.124  13.159  1.00 98.32           C  
ATOM   5959  C   ILE A 370     -13.292  16.103  14.660  1.00 98.32           C  
ATOM   5960  O   ILE A 370     -13.525  17.081  15.372  1.00 98.32           O  
ATOM   5961  CB  ILE A 370     -12.696  17.138  12.414  1.00 98.32           C  
ATOM   5962  CG1 ILE A 370     -12.976  17.179  10.895  1.00 98.32           C  
ATOM   5963  CG2 ILE A 370     -11.200  16.864  12.651  1.00 98.32           C  
ATOM   5964  CD1 ILE A 370     -12.646  15.904  10.103  1.00 98.32           C  
ATOM   5965  H   ILE A 370     -15.321  17.342  12.870  1.00 98.32           H  
ATOM   5966  HA  ILE A 370     -13.343  15.138  12.764  1.00 98.32           H  
ATOM   5967  HB  ILE A 370     -12.919  18.126  12.816  1.00 98.32           H  
ATOM   5968 HG12 ILE A 370     -14.031  17.406  10.741  1.00 98.32           H  
ATOM   5969 HG13 ILE A 370     -12.413  18.010  10.469  1.00 98.32           H  
ATOM   5970 HG21 ILE A 370     -10.606  17.593  12.100  1.00 98.32           H  
ATOM   5971 HG22 ILE A 370     -10.956  16.950  13.710  1.00 98.32           H  
ATOM   5972 HG23 ILE A 370     -10.937  15.856  12.329  1.00 98.32           H  
ATOM   5973 HD11 ILE A 370     -12.938  16.045   9.063  1.00 98.32           H  
ATOM   5974 HD12 ILE A 370     -13.198  15.056  10.507  1.00 98.32           H  
ATOM   5975 HD13 ILE A 370     -11.576  15.698  10.136  1.00 98.32           H  
ATOM   5976  N   TYR A 371     -12.690  15.006  15.116  1.00 98.43           N  
ATOM   5977  CA  TYR A 371     -12.018  14.920  16.408  1.00 98.43           C  
ATOM   5978  C   TYR A 371     -10.511  15.094  16.183  1.00 98.43           C  
ATOM   5979  O   TYR A 371      -9.932  14.483  15.284  1.00 98.43           O  
ATOM   5980  CB  TYR A 371     -12.380  13.596  17.095  1.00 98.43           C  
ATOM   5981  CG  TYR A 371     -11.973  13.525  18.554  1.00 98.43           C  
ATOM   5982  CD1 TYR A 371     -10.613  13.408  18.908  1.00 98.43           C  
ATOM   5983  CD2 TYR A 371     -12.958  13.582  19.561  1.00 98.43           C  
ATOM   5984  CE1 TYR A 371     -10.234  13.400  20.264  1.00 98.43           C  
ATOM   5985  CE2 TYR A 371     -12.584  13.532  20.917  1.00 98.43           C  
ATOM   5986  CZ  TYR A 371     -11.221  13.457  21.271  1.00 98.43           C  
ATOM   5987  OH  TYR A 371     -10.865  13.418  22.580  1.00 98.43           O  
ATOM   5988  H   TYR A 371     -12.465  14.290  14.440  1.00 98.43           H  
ATOM   5989  HA  TYR A 371     -12.366  15.729  17.051  1.00 98.43           H  
ATOM   5990  HB2 TYR A 371     -13.459  13.457  17.029  1.00 98.43           H  
ATOM   5991  HB3 TYR A 371     -11.915  12.769  16.558  1.00 98.43           H  
ATOM   5992  HD1 TYR A 371      -9.853  13.327  18.145  1.00 98.43           H  
ATOM   5993  HD2 TYR A 371     -14.003  13.652  19.298  1.00 98.43           H  
ATOM   5994  HE1 TYR A 371      -9.191  13.332  20.535  1.00 98.43           H  
ATOM   5995  HE2 TYR A 371     -13.325  13.559  21.702  1.00 98.43           H  
ATOM   5996  HH  TYR A 371      -9.912  13.468  22.690  1.00 98.43           H  
ATOM   5997  N   PHE A 372      -9.861  15.925  16.992  1.00 98.59           N  
ATOM   5998  CA  PHE A 372      -8.432  16.225  16.873  1.00 98.59           C  
ATOM   5999  C   PHE A 372      -7.785  16.401  18.251  1.00 98.59           C  
ATOM   6000  O   PHE A 372      -8.441  16.899  19.163  1.00 98.59           O  
ATOM   6001  CB  PHE A 372      -8.229  17.465  15.987  1.00 98.59           C  
ATOM   6002  CG  PHE A 372      -8.923  18.720  16.487  1.00 98.59           C  
ATOM   6003  CD2 PHE A 372     -10.193  19.081  15.996  1.00 98.59           C  
ATOM   6004  CD1 PHE A 372      -8.327  19.493  17.499  1.00 98.59           C  
ATOM   6005  CE2 PHE A 372     -10.870  20.194  16.523  1.00 98.59           C  
ATOM   6006  CE1 PHE A 372      -9.015  20.589  18.042  1.00 98.59           C  
ATOM   6007  CZ  PHE A 372     -10.283  20.946  17.554  1.00 98.59           C  
ATOM   6008  H   PHE A 372     -10.362  16.343  17.763  1.00 98.59           H  
ATOM   6009  HA  PHE A 372      -7.945  15.381  16.385  1.00 98.59           H  
ATOM   6010  HB2 PHE A 372      -8.591  17.242  14.984  1.00 98.59           H  
ATOM   6011  HB3 PHE A 372      -7.159  17.658  15.910  1.00 98.59           H  
ATOM   6012  HD2 PHE A 372     -10.672  18.482  15.235  1.00 98.59           H  
ATOM   6013  HD1 PHE A 372      -7.360  19.217  17.894  1.00 98.59           H  
ATOM   6014  HE2 PHE A 372     -11.858  20.443  16.162  1.00 98.59           H  
ATOM   6015  HE1 PHE A 372      -8.570  21.137  18.859  1.00 98.59           H  
ATOM   6016  HZ  PHE A 372     -10.812  21.782  17.987  1.00 98.59           H  
ATOM   6017  N   SER A 373      -6.513  16.022  18.402  1.00 97.43           N  
ATOM   6018  CA  SER A 373      -5.759  16.125  19.663  1.00 97.43           C  
ATOM   6019  C   SER A 373      -4.888  17.392  19.758  1.00 97.43           C  
ATOM   6020  O   SER A 373      -4.790  18.170  18.805  1.00 97.43           O  
ATOM   6021  CB  SER A 373      -4.943  14.847  19.879  1.00 97.43           C  
ATOM   6022  OG  SER A 373      -3.717  14.882  19.180  1.00 97.43           O  
ATOM   6023  H   SER A 373      -6.041  15.609  17.610  1.00 97.43           H  
ATOM   6024  HA  SER A 373      -6.474  16.176  20.484  1.00 97.43           H  
ATOM   6025  HB2 SER A 373      -4.733  14.745  20.943  1.00 97.43           H  
ATOM   6026  HB3 SER A 373      -5.523  13.979  19.564  1.00 97.43           H  
ATOM   6027  HG  SER A 373      -3.057  14.737  19.862  1.00 97.43           H  
ATOM   6028  N   ALA A 374      -4.244  17.623  20.909  1.00 96.10           N  
ATOM   6029  CA  ALA A 374      -3.324  18.752  21.087  1.00 96.10           C  
ATOM   6030  C   ALA A 374      -2.004  18.555  20.318  1.00 96.10           C  
ATOM   6031  O   ALA A 374      -1.420  19.519  19.824  1.00 96.10           O  
ATOM   6032  CB  ALA A 374      -3.080  18.953  22.587  1.00 96.10           C  
ATOM   6033  H   ALA A 374      -4.288  16.936  21.648  1.00 96.10           H  
ATOM   6034  HA  ALA A 374      -3.792  19.655  20.695  1.00 96.10           H  
ATOM   6035  HB1 ALA A 374      -4.022  19.161  23.093  1.00 96.10           H  
ATOM   6036  HB2 ALA A 374      -2.403  19.794  22.738  1.00 96.10           H  
ATOM   6037  HB3 ALA A 374      -2.634  18.056  23.016  1.00 96.10           H  
ATOM   6038  N   GLU A 375      -1.568  17.305  20.155  1.00 93.30           N  
ATOM   6039  CA  GLU A 375      -0.404  16.924  19.352  1.00 93.30           C  
ATOM   6040  C   GLU A 375      -0.631  17.307  17.889  1.00 93.30           C  
ATOM   6041  O   GLU A 375       0.208  17.991  17.316  1.00 93.30           O  
ATOM   6042  CB  GLU A 375      -0.094  15.418  19.470  1.00 93.30           C  
ATOM   6043  CG  GLU A 375       0.172  14.916  20.904  1.00 93.30           C  
ATOM   6044  CD  GLU A 375      -1.071  14.958  21.806  1.00 93.30           C  
ATOM   6045  OE1 GLU A 375      -0.918  15.244  23.009  1.00 93.30           O  
ATOM   6046  OE2 GLU A 375      -2.196  14.814  21.265  1.00 93.30           O1-
ATOM   6047  H   GLU A 375      -2.070  16.563  20.621  1.00 93.30           H  
ATOM   6048  HA  GLU A 375       0.468  17.476  19.703  1.00 93.30           H  
ATOM   6049  HB2 GLU A 375      -0.905  14.840  19.027  1.00 93.30           H  
ATOM   6050  HB3 GLU A 375       0.800  15.218  18.879  1.00 93.30           H  
ATOM   6051  HG2 GLU A 375       0.969  15.521  21.338  1.00 93.30           H  
ATOM   6052  HG3 GLU A 375       0.526  13.887  20.846  1.00 93.30           H  
ATOM   6053  N   PHE A 376      -1.810  17.008  17.328  1.00 97.46           N  
ATOM   6054  CA  PHE A 376      -2.183  17.435  15.974  1.00 97.46           C  
ATOM   6055  C   PHE A 376      -2.079  18.959  15.776  1.00 97.46           C  
ATOM   6056  O   PHE A 376      -1.597  19.427  14.742  1.00 97.46           O  
ATOM   6057  CB  PHE A 376      -3.610  16.950  15.670  1.00 97.46           C  
ATOM   6058  CG  PHE A 376      -4.176  17.562  14.406  1.00 97.46           C  
ATOM   6059  CD2 PHE A 376      -5.032  18.678  14.466  1.00 97.46           C  
ATOM   6060  CD1 PHE A 376      -3.732  17.094  13.162  1.00 97.46           C  
ATOM   6061  CE2 PHE A 376      -5.443  19.312  13.281  1.00 97.46           C  
ATOM   6062  CE1 PHE A 376      -4.125  17.736  11.981  1.00 97.46           C  
ATOM   6063  CZ  PHE A 376      -4.992  18.842  12.036  1.00 97.46           C  
ATOM   6064  H   PHE A 376      -2.473  16.468  17.866  1.00 97.46           H  
ATOM   6065  HA  PHE A 376      -1.495  16.977  15.263  1.00 97.46           H  
ATOM   6066  HB2 PHE A 376      -3.597  15.865  15.568  1.00 97.46           H  
ATOM   6067  HB3 PHE A 376      -4.268  17.199  16.502  1.00 97.46           H  
ATOM   6068  HD2 PHE A 376      -5.344  19.069  15.424  1.00 97.46           H  
ATOM   6069  HD1 PHE A 376      -3.059  16.250  13.119  1.00 97.46           H  
ATOM   6070  HE2 PHE A 376      -6.081  20.183  13.328  1.00 97.46           H  
ATOM   6071  HE1 PHE A 376      -3.740  17.379  11.037  1.00 97.46           H  
ATOM   6072  HZ  PHE A 376      -5.291  19.347  11.130  1.00 97.46           H  
ATOM   6073  N   LEU A 377      -2.491  19.752  16.773  1.00 98.27           N  
ATOM   6074  CA  LEU A 377      -2.363  21.213  16.726  1.00 98.27           C  
ATOM   6075  C   LEU A 377      -0.893  21.667  16.768  1.00 98.27           C  
ATOM   6076  O   LEU A 377      -0.565  22.715  16.213  1.00 98.27           O  
ATOM   6077  CB  LEU A 377      -3.179  21.848  17.866  1.00 98.27           C  
ATOM   6078  CG  LEU A 377      -4.697  21.593  17.794  1.00 98.27           C  
ATOM   6079  CD1 LEU A 377      -5.359  22.154  19.052  1.00 98.27           C  
ATOM   6080  CD2 LEU A 377      -5.366  22.245  16.580  1.00 98.27           C  
ATOM   6081  H   LEU A 377      -2.852  19.315  17.609  1.00 98.27           H  
ATOM   6082  HA  LEU A 377      -2.760  21.562  15.773  1.00 98.27           H  
ATOM   6083  HB2 LEU A 377      -3.007  22.925  17.861  1.00 98.27           H  
ATOM   6084  HB3 LEU A 377      -2.804  21.466  18.815  1.00 98.27           H  
ATOM   6085  HG  LEU A 377      -4.890  20.521  17.755  1.00 98.27           H  
ATOM   6086 HD11 LEU A 377      -6.434  21.976  19.006  1.00 98.27           H  
ATOM   6087 HD12 LEU A 377      -4.952  21.647  19.927  1.00 98.27           H  
ATOM   6088 HD13 LEU A 377      -5.162  23.222  19.138  1.00 98.27           H  
ATOM   6089 HD21 LEU A 377      -6.435  22.033  16.597  1.00 98.27           H  
ATOM   6090 HD22 LEU A 377      -4.955  21.827  15.661  1.00 98.27           H  
ATOM   6091 HD23 LEU A 377      -5.209  23.324  16.594  1.00 98.27           H  
ATOM   6092  N   ASN A 378       0.010  20.887  17.367  1.00 95.43           N  
ATOM   6093  CA  ASN A 378       1.451  21.128  17.280  1.00 95.43           C  
ATOM   6094  C   ASN A 378       2.008  20.700  15.915  1.00 95.43           C  
ATOM   6095  O   ASN A 378       2.687  21.511  15.290  1.00 95.43           O  
ATOM   6096  CB  ASN A 378       2.168  20.479  18.472  1.00 95.43           C  
ATOM   6097  CG  ASN A 378       1.740  21.088  19.795  1.00 95.43           C  
ATOM   6098  ND2 ASN A 378       1.693  20.300  20.843  1.00 95.43           N  
ATOM   6099  OD1 ASN A 378       1.455  22.278  19.909  1.00 95.43           O  
ATOM   6100  H   ASN A 378      -0.303  20.019  17.778  1.00 95.43           H  
ATOM   6101  HA  ASN A 378       1.628  22.201  17.344  1.00 95.43           H  
ATOM   6102  HB2 ASN A 378       3.244  20.621  18.369  1.00 95.43           H  
ATOM   6103  HB3 ASN A 378       1.974  19.406  18.479  1.00 95.43           H  
ATOM   6104 HD21 ASN A 378       1.881  19.314  20.731  1.00 95.43           H  
ATOM   6105 HD22 ASN A 378       1.280  20.673  21.685  1.00 95.43           H  
ATOM   6106  N   SER A 379       1.640  19.532  15.380  1.00 96.61           N  
ATOM   6107  CA  SER A 379       2.029  19.110  14.025  1.00 96.61           C  
ATOM   6108  C   SER A 379       1.577  20.129  12.963  1.00 96.61           C  
ATOM   6109  O   SER A 379       2.334  20.436  12.047  1.00 96.61           O  
ATOM   6110  CB  SER A 379       1.474  17.715  13.696  1.00 96.61           C  
ATOM   6111  OG  SER A 379       1.621  16.807  14.772  1.00 96.61           O  
ATOM   6112  H   SER A 379       1.134  18.862  15.942  1.00 96.61           H  
ATOM   6113  HA  SER A 379       3.116  19.043  13.987  1.00 96.61           H  
ATOM   6114  HB2 SER A 379       0.410  17.805  13.476  1.00 96.61           H  
ATOM   6115  HB3 SER A 379       1.977  17.320  12.813  1.00 96.61           H  
ATOM   6116  HG  SER A 379       2.530  16.507  14.846  1.00 96.61           H  
ATOM   6117  N   CYS A 380       0.406  20.762  13.116  1.00 98.06           N  
ATOM   6118  CA  CYS A 380      -0.020  21.877  12.258  1.00 98.06           C  
ATOM   6119  C   CYS A 380       0.890  23.118  12.326  1.00 98.06           C  
ATOM   6120  O   CYS A 380       0.989  23.831  11.331  1.00 98.06           O  
ATOM   6121  CB  CYS A 380      -1.465  22.274  12.595  1.00 98.06           C  
ATOM   6122  SG  CYS A 380      -2.702  21.350  11.654  1.00 98.06           S  
ATOM   6123  H   CYS A 380      -0.223  20.429  13.834  1.00 98.06           H  
ATOM   6124  HA  CYS A 380       0.009  21.541  11.221  1.00 98.06           H  
ATOM   6125  HB2 CYS A 380      -1.601  23.332  12.369  1.00 98.06           H  
ATOM   6126  HB3 CYS A 380      -1.644  22.136  13.661  1.00 98.06           H  
ATOM   6127  N   ARG A 381       1.540  23.392  13.467  1.00 97.74           N  
ATOM   6128  CA  ARG A 381       2.501  24.502  13.635  1.00 97.74           C  
ATOM   6129  C   ARG A 381       3.907  24.148  13.155  1.00 97.74           C  
ATOM   6130  O   ARG A 381       4.630  25.045  12.750  1.00 97.74           O  
ATOM   6131  CB  ARG A 381       2.578  24.932  15.107  1.00 97.74           C  
ATOM   6132  CG  ARG A 381       1.274  25.540  15.630  1.00 97.74           C  
ATOM   6133  CD  ARG A 381       1.382  25.707  17.145  1.00 97.74           C  
ATOM   6134  NE  ARG A 381       0.139  26.231  17.728  1.00 97.74           N  
ATOM   6135  CZ  ARG A 381      -0.648  25.622  18.591  1.00 97.74           C  
ATOM   6136  NH1 ARG A 381      -0.421  24.433  19.059  1.00 97.74           N1+
ATOM   6137  NH2 ARG A 381      -1.682  26.247  19.064  1.00 97.74           N  
ATOM   6138  H   ARG A 381       1.457  22.725  14.222  1.00 97.74           H  
ATOM   6139  HA  ARG A 381       2.194  25.352  13.025  1.00 97.74           H  
ATOM   6140  HB2 ARG A 381       3.369  25.674  15.217  1.00 97.74           H  
ATOM   6141  HB3 ARG A 381       2.848  24.067  15.713  1.00 97.74           H  
ATOM   6142  HG2 ARG A 381       0.438  24.882  15.396  1.00 97.74           H  
ATOM   6143  HG3 ARG A 381       1.107  26.509  15.159  1.00 97.74           H  
ATOM   6144  HD2 ARG A 381       2.185  26.412  17.360  1.00 97.74           H  
ATOM   6145  HD3 ARG A 381       1.642  24.745  17.587  1.00 97.74           H  
ATOM   6146  HE  ARG A 381      -0.105  27.182  17.493  1.00 97.74           H  
ATOM   6147 HH11 ARG A 381       0.303  23.826  18.702  1.00 97.74           H  
ATOM   6148 HH12 ARG A 381      -1.082  24.055  19.723  1.00 97.74           H  
ATOM   6149 HH21 ARG A 381      -2.231  25.794  19.781  1.00 97.74           H  
ATOM   6150 HH22 ARG A 381      -1.935  27.171  18.742  1.00 97.74           H  
ATOM   6151  N   LEU A 382       4.282  22.871  13.218  1.00 96.06           N  
ATOM   6152  CA  LEU A 382       5.588  22.365  12.782  1.00 96.06           C  
ATOM   6153  C   LEU A 382       5.662  22.154  11.256  1.00 96.06           C  
ATOM   6154  O   LEU A 382       6.735  22.259  10.672  1.00 96.06           O  
ATOM   6155  CB  LEU A 382       5.882  21.058  13.548  1.00 96.06           C  
ATOM   6156  CG  LEU A 382       6.069  21.218  15.072  1.00 96.06           C  
ATOM   6157  CD1 LEU A 382       6.133  19.847  15.744  1.00 96.06           C  
ATOM   6158  CD2 LEU A 382       7.338  21.991  15.435  1.00 96.06           C  
ATOM   6159  H   LEU A 382       3.648  22.217  13.654  1.00 96.06           H  
ATOM   6160  HA  LEU A 382       6.360  23.096  13.022  1.00 96.06           H  
ATOM   6161  HB2 LEU A 382       5.067  20.359  13.363  1.00 96.06           H  
ATOM   6162  HB3 LEU A 382       6.787  20.610  13.137  1.00 96.06           H  
ATOM   6163  HG  LEU A 382       5.221  21.757  15.494  1.00 96.06           H  
ATOM   6164 HD11 LEU A 382       5.215  19.292  15.551  1.00 96.06           H  
ATOM   6165 HD12 LEU A 382       6.973  19.276  15.348  1.00 96.06           H  
ATOM   6166 HD13 LEU A 382       6.256  19.964  16.820  1.00 96.06           H  
ATOM   6167 HD21 LEU A 382       7.285  23.007  15.046  1.00 96.06           H  
ATOM   6168 HD22 LEU A 382       8.211  21.492  15.013  1.00 96.06           H  
ATOM   6169 HD23 LEU A 382       7.446  22.040  16.519  1.00 96.06           H  
ATOM   6170  N   ASN A 383       4.527  21.886  10.597  1.00 97.00           N  
ATOM   6171  CA  ASN A 383       4.466  21.549   9.165  1.00 97.00           C  
ATOM   6172  C   ASN A 383       3.921  22.660   8.247  1.00 97.00           C  
ATOM   6173  O   ASN A 383       3.742  22.428   7.049  1.00 97.00           O  
ATOM   6174  CB  ASN A 383       3.666  20.254   8.997  1.00 97.00           C  
ATOM   6175  CG  ASN A 383       4.385  19.054   9.566  1.00 97.00           C  
ATOM   6176  ND2 ASN A 383       3.956  18.567  10.705  1.00 97.00           N  
ATOM   6177  OD1 ASN A 383       5.318  18.557   8.966  1.00 97.00           O  
ATOM   6178  H   ASN A 383       3.694  21.742  11.150  1.00 97.00           H  
ATOM   6179  HA  ASN A 383       5.477  21.350   8.809  1.00 97.00           H  
ATOM   6180  HB2 ASN A 383       3.534  20.055   7.933  1.00 97.00           H  
ATOM   6181  HB3 ASN A 383       2.680  20.358   9.451  1.00 97.00           H  
ATOM   6182 HD21 ASN A 383       4.363  17.711  11.056  1.00 97.00           H  
ATOM   6183 HD22 ASN A 383       3.244  19.070  11.214  1.00 97.00           H  
ATOM   6184  N   ALA A 384       3.635  23.851   8.776  1.00 97.22           N  
ATOM   6185  CA  ALA A 384       3.188  25.003   7.994  1.00 97.22           C  
ATOM   6186  C   ALA A 384       4.100  26.208   8.259  1.00 97.22           C  
ATOM   6187  O   ALA A 384       4.376  26.534   9.409  1.00 97.22           O  
ATOM   6188  CB  ALA A 384       1.717  25.298   8.309  1.00 97.22           C  
ATOM   6189  H   ALA A 384       3.858  24.014   9.747  1.00 97.22           H  
ATOM   6190  HA  ALA A 384       3.258  24.768   6.932  1.00 97.22           H  
ATOM   6191  HB1 ALA A 384       1.111  24.415   8.105  1.00 97.22           H  
ATOM   6192  HB2 ALA A 384       1.369  26.124   7.687  1.00 97.22           H  
ATOM   6193  HB3 ALA A 384       1.616  25.571   9.359  1.00 97.22           H  
ATOM   6194  N   GLU A 385       4.540  26.885   7.200  1.00 95.98           N  
ATOM   6195  CA  GLU A 385       5.508  27.987   7.263  1.00 95.98           C  
ATOM   6196  C   GLU A 385       5.160  29.019   6.173  1.00 95.98           C  
ATOM   6197  O   GLU A 385       5.020  28.613   5.011  1.00 95.98           O  
ATOM   6198  CB  GLU A 385       6.927  27.422   7.081  1.00 95.98           C  
ATOM   6199  CG  GLU A 385       8.031  28.419   7.467  1.00 95.98           C  
ATOM   6200  CD  GLU A 385       9.433  27.850   7.192  1.00 95.98           C  
ATOM   6201  OE1 GLU A 385      10.356  28.631   6.864  1.00 95.98           O  
ATOM   6202  OE2 GLU A 385       9.605  26.608   7.127  1.00 95.98           O1-
ATOM   6203  H   GLU A 385       4.217  26.611   6.283  1.00 95.98           H  
ATOM   6204  HA  GLU A 385       5.459  28.437   8.255  1.00 95.98           H  
ATOM   6205  HB2 GLU A 385       7.062  27.117   6.043  1.00 95.98           H  
ATOM   6206  HB3 GLU A 385       7.030  26.540   7.712  1.00 95.98           H  
ATOM   6207  HG2 GLU A 385       7.894  29.333   6.888  1.00 95.98           H  
ATOM   6208  HG3 GLU A 385       7.935  28.667   8.524  1.00 95.98           H  
ATOM   6209  N   PRO A 386       4.986  30.320   6.499  1.00 96.29           N  
ATOM   6210  CA  PRO A 386       4.410  31.294   5.569  1.00 96.29           C  
ATOM   6211  C   PRO A 386       5.209  31.403   4.267  1.00 96.29           C  
ATOM   6212  O   PRO A 386       6.418  31.629   4.294  1.00 96.29           O  
ATOM   6213  CB  PRO A 386       4.381  32.639   6.307  1.00 96.29           C  
ATOM   6214  CG  PRO A 386       4.476  32.266   7.782  1.00 96.29           C  
ATOM   6215  CD  PRO A 386       5.261  30.957   7.781  1.00 96.29           C  
ATOM   6216  HA  PRO A 386       3.388  30.990   5.340  1.00 96.29           H  
ATOM   6217  HB2 PRO A 386       5.251  33.239   6.040  1.00 96.29           H  
ATOM   6218  HB3 PRO A 386       3.465  33.191   6.092  1.00 96.29           H  
ATOM   6219  HG2 PRO A 386       4.983  33.036   8.362  1.00 96.29           H  
ATOM   6220  HG3 PRO A 386       3.475  32.094   8.176  1.00 96.29           H  
ATOM   6221  HD2 PRO A 386       4.941  30.350   8.629  1.00 96.29           H  
ATOM   6222  HD3 PRO A 386       6.328  31.166   7.853  1.00 96.29           H  
ATOM   6223  N   GLY A 387       4.542  31.267   3.122  1.00 95.84           N  
ATOM   6224  CA  GLY A 387       5.173  31.367   1.804  1.00 95.84           C  
ATOM   6225  C   GLY A 387       6.030  30.167   1.391  1.00 95.84           C  
ATOM   6226  O   GLY A 387       6.675  30.246   0.346  1.00 95.84           O  
ATOM   6227  H   GLY A 387       3.548  31.089   3.147  1.00 95.84           H  
ATOM   6228  HA2 GLY A 387       5.811  32.251   1.785  1.00 95.84           H  
ATOM   6229  HA3 GLY A 387       4.400  31.493   1.046  1.00 95.84           H  
ATOM   6230  N   LYS A 388       6.067  29.074   2.174  1.00 95.24           N  
ATOM   6231  CA  LYS A 388       7.038  27.980   1.975  1.00 95.24           C  
ATOM   6232  C   LYS A 388       6.505  26.565   2.237  1.00 95.24           C  
ATOM   6233  O   LYS A 388       6.752  25.691   1.410  1.00 95.24           O  
ATOM   6234  CB  LYS A 388       8.235  28.291   2.876  1.00 95.24           C  
ATOM   6235  CG  LYS A 388       9.463  27.372   2.699  1.00 95.24           C  
ATOM   6236  CD  LYS A 388      10.203  27.451   4.030  1.00 95.24           C  
ATOM   6237  CE  LYS A 388      11.508  26.682   4.215  1.00 95.24           C  
ATOM   6238  NZ  LYS A 388      11.852  26.722   5.660  1.00 95.24           N1+
ATOM   6239  H   LYS A 388       5.535  29.105   3.032  1.00 95.24           H  
ATOM   6240  HA  LYS A 388       7.385  27.988   0.942  1.00 95.24           H  
ATOM   6241  HB2 LYS A 388       7.874  28.252   3.904  1.00 95.24           H  
ATOM   6242  HB3 LYS A 388       8.560  29.316   2.694  1.00 95.24           H  
ATOM   6243  HG2 LYS A 388       9.166  26.339   2.519  1.00 95.24           H  
ATOM   6244  HG3 LYS A 388      10.090  27.728   1.881  1.00 95.24           H  
ATOM   6245  HD2 LYS A 388       9.497  27.042   4.754  1.00 95.24           H  
ATOM   6246  HD3 LYS A 388      10.386  28.498   4.269  1.00 95.24           H  
ATOM   6247  HE2 LYS A 388      11.373  25.653   3.884  1.00 95.24           H  
ATOM   6248  HE3 LYS A 388      12.289  27.148   3.614  1.00 95.24           H  
ATOM   6249  HZ1 LYS A 388      11.787  27.663   6.022  1.00 95.24           H  
ATOM   6250  HZ2 LYS A 388      11.104  26.329   6.213  1.00 95.24           H  
ATOM   6251  HZ3 LYS A 388      12.722  26.273   5.909  1.00 95.24           H  
ATOM   6252  N   LYS A 389       5.784  26.310   3.338  1.00 97.18           N  
ATOM   6253  CA  LYS A 389       5.231  24.977   3.674  1.00 97.18           C  
ATOM   6254  C   LYS A 389       3.726  25.054   3.942  1.00 97.18           C  
ATOM   6255  O   LYS A 389       3.277  25.902   4.712  1.00 97.18           O  
ATOM   6256  CB  LYS A 389       5.963  24.321   4.872  1.00 97.18           C  
ATOM   6257  CG  LYS A 389       7.441  23.942   4.630  1.00 97.18           C  
ATOM   6258  CD  LYS A 389       8.023  23.072   5.773  1.00 97.18           C  
ATOM   6259  CE  LYS A 389       9.445  22.553   5.451  1.00 97.18           C  
ATOM   6260  NZ  LYS A 389       9.945  21.526   6.418  1.00 97.18           N1+
ATOM   6261  H   LYS A 389       5.579  27.083   3.955  1.00 97.18           H  
ATOM   6262  HA  LYS A 389       5.359  24.314   2.819  1.00 97.18           H  
ATOM   6263  HB2 LYS A 389       5.426  23.405   5.120  1.00 97.18           H  
ATOM   6264  HB3 LYS A 389       5.905  24.978   5.740  1.00 97.18           H  
ATOM   6265  HG2 LYS A 389       8.036  24.850   4.529  1.00 97.18           H  
ATOM   6266  HG3 LYS A 389       7.507  23.378   3.700  1.00 97.18           H  
ATOM   6267  HD2 LYS A 389       7.365  22.217   5.926  1.00 97.18           H  
ATOM   6268  HD3 LYS A 389       8.049  23.658   6.692  1.00 97.18           H  
ATOM   6269  HE2 LYS A 389      10.128  23.402   5.430  1.00 97.18           H  
ATOM   6270  HE3 LYS A 389       9.429  22.116   4.453  1.00 97.18           H  
ATOM   6271  HZ1 LYS A 389       9.308  20.748   6.509  1.00 97.18           H  
ATOM   6272  HZ2 LYS A 389      10.118  21.911   7.335  1.00 97.18           H  
ATOM   6273  HZ3 LYS A 389      10.791  21.073   6.101  1.00 97.18           H  
ATOM   6274  N   VAL A 390       2.952  24.136   3.360  1.00 98.21           N  
ATOM   6275  CA  VAL A 390       1.514  23.971   3.636  1.00 98.21           C  
ATOM   6276  C   VAL A 390       1.190  22.530   4.031  1.00 98.21           C  
ATOM   6277  O   VAL A 390       1.615  21.583   3.371  1.00 98.21           O  
ATOM   6278  CB  VAL A 390       0.651  24.481   2.464  1.00 98.21           C  
ATOM   6279  CG1 VAL A 390       0.835  23.700   1.159  1.00 98.21           C  
ATOM   6280  CG2 VAL A 390      -0.832  24.467   2.843  1.00 98.21           C  
ATOM   6281  H   VAL A 390       3.396  23.471   2.743  1.00 98.21           H  
ATOM   6282  HA  VAL A 390       1.265  24.590   4.498  1.00 98.21           H  
ATOM   6283  HB  VAL A 390       0.928  25.517   2.273  1.00 98.21           H  
ATOM   6284 HG11 VAL A 390       0.520  22.664   1.281  1.00 98.21           H  
ATOM   6285 HG12 VAL A 390       1.883  23.723   0.861  1.00 98.21           H  
ATOM   6286 HG13 VAL A 390       0.241  24.159   0.368  1.00 98.21           H  
ATOM   6287 HG21 VAL A 390      -1.414  24.980   2.078  1.00 98.21           H  
ATOM   6288 HG22 VAL A 390      -1.194  23.444   2.952  1.00 98.21           H  
ATOM   6289 HG23 VAL A 390      -0.947  24.987   3.794  1.00 98.21           H  
ATOM   6290  N   PHE A 391       0.404  22.355   5.096  1.00 98.42           N  
ATOM   6291  CA  PHE A 391       0.081  21.044   5.655  1.00 98.42           C  
ATOM   6292  C   PHE A 391      -1.301  20.568   5.192  1.00 98.42           C  
ATOM   6293  O   PHE A 391      -2.308  21.268   5.340  1.00 98.42           O  
ATOM   6294  CB  PHE A 391       0.206  21.122   7.182  1.00 98.42           C  
ATOM   6295  CG  PHE A 391       0.172  19.810   7.952  1.00 98.42           C  
ATOM   6296  CD2 PHE A 391      -0.635  19.672   9.099  1.00 98.42           C  
ATOM   6297  CD1 PHE A 391       1.066  18.776   7.623  1.00 98.42           C  
ATOM   6298  CE2 PHE A 391      -0.520  18.540   9.925  1.00 98.42           C  
ATOM   6299  CE1 PHE A 391       1.201  17.656   8.457  1.00 98.42           C  
ATOM   6300  CZ  PHE A 391       0.416  17.539   9.614  1.00 98.42           C  
ATOM   6301  H   PHE A 391       0.044  23.166   5.580  1.00 98.42           H  
ATOM   6302  HA  PHE A 391       0.822  20.327   5.302  1.00 98.42           H  
ATOM   6303  HB2 PHE A 391      -0.581  21.781   7.550  1.00 98.42           H  
ATOM   6304  HB3 PHE A 391       1.155  21.601   7.421  1.00 98.42           H  
ATOM   6305  HD2 PHE A 391      -1.317  20.461   9.379  1.00 98.42           H  
ATOM   6306  HD1 PHE A 391       1.718  18.875   6.767  1.00 98.42           H  
ATOM   6307  HE2 PHE A 391      -1.111  18.463  10.826  1.00 98.42           H  
ATOM   6308  HE1 PHE A 391       1.959  16.916   8.245  1.00 98.42           H  
ATOM   6309  HZ  PHE A 391       0.566  16.701  10.278  1.00 98.42           H  
ATOM   6310  N   TYR A 392      -1.357  19.352   4.653  1.00 98.25           N  
ATOM   6311  CA  TYR A 392      -2.580  18.654   4.252  1.00 98.25           C  
ATOM   6312  C   TYR A 392      -2.627  17.285   4.949  1.00 98.25           C  
ATOM   6313  O   TYR A 392      -2.311  16.268   4.328  1.00 98.25           O  
ATOM   6314  CB  TYR A 392      -2.661  18.559   2.718  1.00 98.25           C  
ATOM   6315  CG  TYR A 392      -3.300  19.769   2.067  1.00 98.25           C  
ATOM   6316  CD2 TYR A 392      -4.680  19.759   1.776  1.00 98.25           C  
ATOM   6317  CD1 TYR A 392      -2.526  20.906   1.764  1.00 98.25           C  
ATOM   6318  CE2 TYR A 392      -5.286  20.885   1.184  1.00 98.25           C  
ATOM   6319  CE1 TYR A 392      -3.132  22.035   1.179  1.00 98.25           C  
ATOM   6320  CZ  TYR A 392      -4.516  22.030   0.900  1.00 98.25           C  
ATOM   6321  OH  TYR A 392      -5.102  23.126   0.354  1.00 98.25           O  
ATOM   6322  H   TYR A 392      -0.485  18.851   4.553  1.00 98.25           H  
ATOM   6323  HA  TYR A 392      -3.458  19.216   4.573  1.00 98.25           H  
ATOM   6324  HB2 TYR A 392      -3.272  17.698   2.448  1.00 98.25           H  
ATOM   6325  HB3 TYR A 392      -1.667  18.394   2.303  1.00 98.25           H  
ATOM   6326  HD2 TYR A 392      -5.287  18.902   2.029  1.00 98.25           H  
ATOM   6327  HD1 TYR A 392      -1.471  20.916   1.993  1.00 98.25           H  
ATOM   6328  HE2 TYR A 392      -6.344  20.894   0.969  1.00 98.25           H  
ATOM   6329  HE1 TYR A 392      -2.537  22.907   0.950  1.00 98.25           H  
ATOM   6330  HH  TYR A 392      -4.455  23.828   0.246  1.00 98.25           H  
ATOM   6331  N   PRO A 393      -3.007  17.217   6.235  1.00 98.04           N  
ATOM   6332  CA  PRO A 393      -3.059  15.961   6.978  1.00 98.04           C  
ATOM   6333  C   PRO A 393      -4.084  14.986   6.373  1.00 98.04           C  
ATOM   6334  O   PRO A 393      -5.176  15.379   5.952  1.00 98.04           O  
ATOM   6335  CB  PRO A 393      -3.413  16.367   8.411  1.00 98.04           C  
ATOM   6336  CG  PRO A 393      -4.224  17.649   8.220  1.00 98.04           C  
ATOM   6337  CD  PRO A 393      -3.504  18.312   7.053  1.00 98.04           C  
ATOM   6338  HA  PRO A 393      -2.076  15.490   6.977  1.00 98.04           H  
ATOM   6339  HB2 PRO A 393      -2.496  16.606   8.951  1.00 98.04           H  
ATOM   6340  HB3 PRO A 393      -3.972  15.591   8.934  1.00 98.04           H  
ATOM   6341  HG2 PRO A 393      -4.214  18.293   9.099  1.00 98.04           H  
ATOM   6342  HG3 PRO A 393      -5.247  17.403   7.933  1.00 98.04           H  
ATOM   6343  HD2 PRO A 393      -2.666  18.906   7.418  1.00 98.04           H  
ATOM   6344  HD3 PRO A 393      -4.209  18.940   6.509  1.00 98.04           H  
ATOM   6345  N   VAL A 394      -3.741  13.699   6.323  1.00 97.73           N  
ATOM   6346  CA  VAL A 394      -4.679  12.622   5.985  1.00 97.73           C  
ATOM   6347  C   VAL A 394      -5.386  12.190   7.266  1.00 97.73           C  
ATOM   6348  O   VAL A 394      -4.754  11.722   8.209  1.00 97.73           O  
ATOM   6349  CB  VAL A 394      -4.009  11.418   5.291  1.00 97.73           C  
ATOM   6350  CG1 VAL A 394      -5.091  10.441   4.820  1.00 97.73           C  
ATOM   6351  CG2 VAL A 394      -3.176  11.811   4.067  1.00 97.73           C  
ATOM   6352  H   VAL A 394      -2.830  13.435   6.671  1.00 97.73           H  
ATOM   6353  HA  VAL A 394      -5.423  13.017   5.293  1.00 97.73           H  
ATOM   6354  HB  VAL A 394      -3.354  10.898   5.990  1.00 97.73           H  
ATOM   6355 HG11 VAL A 394      -5.607  10.008   5.677  1.00 97.73           H  
ATOM   6356 HG12 VAL A 394      -5.809  10.970   4.192  1.00 97.73           H  
ATOM   6357 HG13 VAL A 394      -4.642   9.633   4.243  1.00 97.73           H  
ATOM   6358 HG21 VAL A 394      -3.828  12.220   3.295  1.00 97.73           H  
ATOM   6359 HG22 VAL A 394      -2.668  10.930   3.676  1.00 97.73           H  
ATOM   6360 HG23 VAL A 394      -2.416  12.542   4.345  1.00 97.73           H  
ATOM   6361  N   VAL A 395      -6.707  12.356   7.287  1.00 97.81           N  
ATOM   6362  CA  VAL A 395      -7.573  12.031   8.428  1.00 97.81           C  
ATOM   6363  C   VAL A 395      -7.964  10.550   8.440  1.00 97.81           C  
ATOM   6364  O   VAL A 395      -8.302   9.988   7.390  1.00 97.81           O  
ATOM   6365  CB  VAL A 395      -8.795  12.973   8.440  1.00 97.81           C  
ATOM   6366  CG1 VAL A 395      -9.644  12.941   7.156  1.00 97.81           C  
ATOM   6367  CG2 VAL A 395      -9.727  12.687   9.613  1.00 97.81           C  
ATOM   6368  H   VAL A 395      -7.141  12.751   6.465  1.00 97.81           H  
ATOM   6369  HA  VAL A 395      -7.013  12.220   9.344  1.00 97.81           H  
ATOM   6370  HB  VAL A 395      -8.423  13.991   8.556  1.00 97.81           H  
ATOM   6371 HG11 VAL A 395     -10.459  13.659   7.247  1.00 97.81           H  
ATOM   6372 HG12 VAL A 395      -9.037  13.218   6.294  1.00 97.81           H  
ATOM   6373 HG13 VAL A 395     -10.060  11.945   7.005  1.00 97.81           H  
ATOM   6374 HG21 VAL A 395     -10.418  13.520   9.745  1.00 97.81           H  
ATOM   6375 HG22 VAL A 395     -10.280  11.763   9.447  1.00 97.81           H  
ATOM   6376 HG23 VAL A 395      -9.147  12.582  10.531  1.00 97.81           H  
ATOM   6377  N   PHE A 396      -7.984   9.924   9.620  1.00 97.81           N  
ATOM   6378  CA  PHE A 396      -8.544   8.581   9.789  1.00 97.81           C  
ATOM   6379  C   PHE A 396     -10.073   8.665   9.903  1.00 97.81           C  
ATOM   6380  O   PHE A 396     -10.612   9.254  10.836  1.00 97.81           O  
ATOM   6381  CB  PHE A 396      -7.904   7.877  10.993  1.00 97.81           C  
ATOM   6382  CG  PHE A 396      -8.064   6.368  10.956  1.00 97.81           C  
ATOM   6383  CD2 PHE A 396      -8.977   5.718  11.807  1.00 97.81           C  
ATOM   6384  CD1 PHE A 396      -7.283   5.606  10.067  1.00 97.81           C  
ATOM   6385  CE2 PHE A 396      -9.095   4.317  11.781  1.00 97.81           C  
ATOM   6386  CE1 PHE A 396      -7.413   4.208  10.025  1.00 97.81           C  
ATOM   6387  CZ  PHE A 396      -8.316   3.561  10.887  1.00 97.81           C  
ATOM   6388  H   PHE A 396      -7.685  10.416  10.450  1.00 97.81           H  
ATOM   6389  HA  PHE A 396      -8.296   7.993   8.905  1.00 97.81           H  
ATOM   6390  HB2 PHE A 396      -6.836   8.094  11.011  1.00 97.81           H  
ATOM   6391  HB3 PHE A 396      -8.321   8.277  11.918  1.00 97.81           H  
ATOM   6392  HD2 PHE A 396      -9.581   6.296  12.490  1.00 97.81           H  
ATOM   6393  HD1 PHE A 396      -6.574   6.100   9.419  1.00 97.81           H  
ATOM   6394  HE2 PHE A 396      -9.790   3.826  12.446  1.00 97.81           H  
ATOM   6395  HE1 PHE A 396      -6.818   3.636   9.329  1.00 97.81           H  
ATOM   6396  HZ  PHE A 396      -8.424   2.488  10.850  1.00 97.81           H  
ATOM   6397  N   SER A 397     -10.799   8.122   8.929  1.00 97.26           N  
ATOM   6398  CA  SER A 397     -12.266   8.067   8.952  1.00 97.26           C  
ATOM   6399  C   SER A 397     -12.740   6.807   9.651  1.00 97.26           C  
ATOM   6400  O   SER A 397     -12.387   5.713   9.217  1.00 97.26           O  
ATOM   6401  CB  SER A 397     -12.821   8.092   7.532  1.00 97.26           C  
ATOM   6402  OG  SER A 397     -14.228   7.990   7.614  1.00 97.26           O  
ATOM   6403  H   SER A 397     -10.317   7.566   8.237  1.00 97.26           H  
ATOM   6404  HA  SER A 397     -12.666   8.923   9.494  1.00 97.26           H  
ATOM   6405  HB2 SER A 397     -12.547   9.031   7.052  1.00 97.26           H  
ATOM   6406  HB3 SER A 397     -12.415   7.258   6.958  1.00 97.26           H  
ATOM   6407  HG  SER A 397     -14.465   8.563   8.347  1.00 97.26           H  
ATOM   6408  N   LEU A 398     -13.555   6.960  10.692  1.00 98.13           N  
ATOM   6409  CA  LEU A 398     -14.214   5.833  11.348  1.00 98.13           C  
ATOM   6410  C   LEU A 398     -15.389   5.316  10.501  1.00 98.13           C  
ATOM   6411  O   LEU A 398     -16.024   6.074   9.764  1.00 98.13           O  
ATOM   6412  CB  LEU A 398     -14.648   6.229  12.773  1.00 98.13           C  
ATOM   6413  CG  LEU A 398     -13.496   6.662  13.705  1.00 98.13           C  
ATOM   6414  CD1 LEU A 398     -14.056   7.009  15.084  1.00 98.13           C  
ATOM   6415  CD2 LEU A 398     -12.432   5.575  13.884  1.00 98.13           C  
ATOM   6416  H   LEU A 398     -13.824   7.892  10.973  1.00 98.13           H  
ATOM   6417  HA  LEU A 398     -13.501   5.012  11.427  1.00 98.13           H  
ATOM   6418  HB2 LEU A 398     -15.366   7.045  12.700  1.00 98.13           H  
ATOM   6419  HB3 LEU A 398     -15.157   5.378  13.224  1.00 98.13           H  
ATOM   6420  HG  LEU A 398     -13.019   7.554  13.301  1.00 98.13           H  
ATOM   6421 HD11 LEU A 398     -14.808   7.794  14.996  1.00 98.13           H  
ATOM   6422 HD12 LEU A 398     -13.252   7.362  15.731  1.00 98.13           H  
ATOM   6423 HD13 LEU A 398     -14.513   6.128  15.535  1.00 98.13           H  
ATOM   6424 HD21 LEU A 398     -11.697   5.896  14.623  1.00 98.13           H  
ATOM   6425 HD22 LEU A 398     -11.920   5.390  12.939  1.00 98.13           H  
ATOM   6426 HD23 LEU A 398     -12.898   4.654  14.233  1.00 98.13           H  
ATOM   6427  N   TYR A 399     -15.665   4.020  10.620  1.00 97.51           N  
ATOM   6428  CA  TYR A 399     -16.858   3.369  10.069  1.00 97.51           C  
ATOM   6429  C   TYR A 399     -18.071   3.522  11.002  1.00 97.51           C  
ATOM   6430  O   TYR A 399     -17.939   3.991  12.133  1.00 97.51           O  
ATOM   6431  CB  TYR A 399     -16.534   1.890   9.824  1.00 97.51           C  
ATOM   6432  CG  TYR A 399     -15.512   1.615   8.735  1.00 97.51           C  
ATOM   6433  CD1 TYR A 399     -15.692   2.120   7.431  1.00 97.51           C  
ATOM   6434  CD2 TYR A 399     -14.388   0.822   9.028  1.00 97.51           C  
ATOM   6435  CE1 TYR A 399     -14.748   1.834   6.423  1.00 97.51           C  
ATOM   6436  CE2 TYR A 399     -13.419   0.579   8.040  1.00 97.51           C  
ATOM   6437  CZ  TYR A 399     -13.603   1.071   6.733  1.00 97.51           C  
ATOM   6438  OH  TYR A 399     -12.674   0.795   5.782  1.00 97.51           O  
ATOM   6439  H   TYR A 399     -15.082   3.476  11.239  1.00 97.51           H  
ATOM   6440  HA  TYR A 399     -17.123   3.834   9.119  1.00 97.51           H  
ATOM   6441  HB2 TYR A 399     -16.171   1.466  10.761  1.00 97.51           H  
ATOM   6442  HB3 TYR A 399     -17.452   1.358   9.573  1.00 97.51           H  
ATOM   6443  HD1 TYR A 399     -16.560   2.720   7.200  1.00 97.51           H  
ATOM   6444  HD2 TYR A 399     -14.262   0.416  10.021  1.00 97.51           H  
ATOM   6445  HE1 TYR A 399     -14.880   2.211   5.420  1.00 97.51           H  
ATOM   6446  HE2 TYR A 399     -12.532   0.013   8.285  1.00 97.51           H  
ATOM   6447  HH  TYR A 399     -11.905   0.372   6.172  1.00 97.51           H  
ATOM   6448  N   ASN A 400     -19.257   3.100  10.551  1.00 96.81           N  
ATOM   6449  CA  ASN A 400     -20.488   3.167  11.335  1.00 96.81           C  
ATOM   6450  C   ASN A 400     -20.346   2.371  12.651  1.00 96.81           C  
ATOM   6451  O   ASN A 400     -20.212   1.140  12.607  1.00 96.81           O  
ATOM   6452  CB  ASN A 400     -21.665   2.663  10.478  1.00 96.81           C  
ATOM   6453  CG  ASN A 400     -23.016   2.782  11.167  1.00 96.81           C  
ATOM   6454  ND2 ASN A 400     -24.094   2.675  10.436  1.00 96.81           N  
ATOM   6455  OD1 ASN A 400     -23.130   2.932  12.376  1.00 96.81           O  
ATOM   6456  H   ASN A 400     -19.313   2.692   9.628  1.00 96.81           H  
ATOM   6457  HA  ASN A 400     -20.676   4.217  11.563  1.00 96.81           H  
ATOM   6458  HB2 ASN A 400     -21.504   1.616  10.224  1.00 96.81           H  
ATOM   6459  HB3 ASN A 400     -21.706   3.228   9.547  1.00 96.81           H  
ATOM   6460 HD21 ASN A 400     -24.984   2.829  10.887  1.00 96.81           H  
ATOM   6461 HD22 ASN A 400     -24.020   2.664   9.429  1.00 96.81           H  
ATOM   6462  N   PRO A 401     -20.427   3.017  13.833  1.00 96.62           N  
ATOM   6463  CA  PRO A 401     -20.249   2.333  15.109  1.00 96.62           C  
ATOM   6464  C   PRO A 401     -21.333   1.280  15.379  1.00 96.62           C  
ATOM   6465  O   PRO A 401     -21.055   0.300  16.065  1.00 96.62           O  
ATOM   6466  CB  PRO A 401     -20.228   3.443  16.164  1.00 96.62           C  
ATOM   6467  CG  PRO A 401     -21.022   4.577  15.523  1.00 96.62           C  
ATOM   6468  CD  PRO A 401     -20.665   4.438  14.048  1.00 96.62           C  
ATOM   6469  HA  PRO A 401     -19.282   1.830  15.113  1.00 96.62           H  
ATOM   6470  HB2 PRO A 401     -20.673   3.125  17.108  1.00 96.62           H  
ATOM   6471  HB3 PRO A 401     -19.199   3.765  16.322  1.00 96.62           H  
ATOM   6472  HG2 PRO A 401     -20.732   5.550  15.920  1.00 96.62           H  
ATOM   6473  HG3 PRO A 401     -22.090   4.405  15.661  1.00 96.62           H  
ATOM   6474  HD2 PRO A 401     -21.487   4.810  13.436  1.00 96.62           H  
ATOM   6475  HD3 PRO A 401     -19.751   4.993  13.837  1.00 96.62           H  
ATOM   6476  N   ALA A 402     -22.531   1.406  14.796  1.00 94.55           N  
ATOM   6477  CA  ALA A 402     -23.576   0.384  14.899  1.00 94.55           C  
ATOM   6478  C   ALA A 402     -23.233  -0.915  14.141  1.00 94.55           C  
ATOM   6479  O   ALA A 402     -23.810  -1.958  14.437  1.00 94.55           O  
ATOM   6480  CB  ALA A 402     -24.898   0.986  14.408  1.00 94.55           C  
ATOM   6481  H   ALA A 402     -22.695   2.183  14.172  1.00 94.55           H  
ATOM   6482  HA  ALA A 402     -23.695   0.116  15.948  1.00 94.55           H  
ATOM   6483  HB1 ALA A 402     -25.705   0.274  14.579  1.00 94.55           H  
ATOM   6484  HB2 ALA A 402     -24.840   1.201  13.341  1.00 94.55           H  
ATOM   6485  HB3 ALA A 402     -25.115   1.905  14.953  1.00 94.55           H  
ATOM   6486  N   ILE A 403     -22.286  -0.871  13.193  1.00 93.73           N  
ATOM   6487  CA  ILE A 403     -21.755  -2.050  12.493  1.00 93.73           C  
ATOM   6488  C   ILE A 403     -20.486  -2.549  13.198  1.00 93.73           C  
ATOM   6489  O   ILE A 403     -20.405  -3.725  13.549  1.00 93.73           O  
ATOM   6490  CB  ILE A 403     -21.533  -1.747  10.991  1.00 93.73           C  
ATOM   6491  CG1 ILE A 403     -22.875  -1.385  10.308  1.00 93.73           C  
ATOM   6492  CG2 ILE A 403     -20.880  -2.958  10.295  1.00 93.73           C  
ATOM   6493  CD1 ILE A 403     -22.735  -0.894   8.862  1.00 93.73           C  
ATOM   6494  H   ILE A 403     -21.851   0.021  13.004  1.00 93.73           H  
ATOM   6495  HA  ILE A 403     -22.484  -2.858  12.555  1.00 93.73           H  
ATOM   6496  HB  ILE A 403     -20.858  -0.896  10.900  1.00 93.73           H  
ATOM   6497 HG12 ILE A 403     -23.363  -0.586  10.866  1.00 93.73           H  
ATOM   6498 HG13 ILE A 403     -23.535  -2.253  10.324  1.00 93.73           H  
ATOM   6499 HG21 ILE A 403     -19.883  -3.131  10.701  1.00 93.73           H  
ATOM   6500 HG22 ILE A 403     -20.770  -2.773   9.227  1.00 93.73           H  
ATOM   6501 HG23 ILE A 403     -21.488  -3.851  10.444  1.00 93.73           H  
ATOM   6502 HD11 ILE A 403     -23.695  -0.510   8.518  1.00 93.73           H  
ATOM   6503 HD12 ILE A 403     -21.995  -0.095   8.815  1.00 93.73           H  
ATOM   6504 HD13 ILE A 403     -22.430  -1.705   8.202  1.00 93.73           H  
ATOM   6505  N   VAL A 404     -19.525  -1.656  13.469  1.00 94.37           N  
ATOM   6506  CA  VAL A 404     -18.237  -1.991  14.116  1.00 94.37           C  
ATOM   6507  C   VAL A 404     -18.435  -2.608  15.508  1.00 94.37           C  
ATOM   6508  O   VAL A 404     -17.717  -3.532  15.889  1.00 94.37           O  
ATOM   6509  CB  VAL A 404     -17.346  -0.733  14.220  1.00 94.37           C  
ATOM   6510  CG1 VAL A 404     -16.000  -0.995  14.912  1.00 94.37           C  
ATOM   6511  CG2 VAL A 404     -17.019  -0.158  12.836  1.00 94.37           C  
ATOM   6512  H   VAL A 404     -19.671  -0.704  13.165  1.00 94.37           H  
ATOM   6513  HA  VAL A 404     -17.721  -2.733  13.507  1.00 94.37           H  
ATOM   6514  HB  VAL A 404     -17.879   0.028  14.790  1.00 94.37           H  
ATOM   6515 HG11 VAL A 404     -15.409  -0.079  14.923  1.00 94.37           H  
ATOM   6516 HG12 VAL A 404     -15.456  -1.777  14.383  1.00 94.37           H  
ATOM   6517 HG13 VAL A 404     -16.161  -1.300  15.946  1.00 94.37           H  
ATOM   6518 HG21 VAL A 404     -16.416   0.743  12.952  1.00 94.37           H  
ATOM   6519 HG22 VAL A 404     -17.929   0.111  12.300  1.00 94.37           H  
ATOM   6520 HG23 VAL A 404     -16.468  -0.891  12.247  1.00 94.37           H  
ATOM   6521  N   TYR A 405     -19.429  -2.128  16.260  1.00 93.91           N  
ATOM   6522  CA  TYR A 405     -19.747  -2.590  17.613  1.00 93.91           C  
ATOM   6523  C   TYR A 405     -21.067  -3.375  17.683  1.00 93.91           C  
ATOM   6524  O   TYR A 405     -21.630  -3.508  18.763  1.00 93.91           O  
ATOM   6525  CB  TYR A 405     -19.665  -1.418  18.608  1.00 93.91           C  
ATOM   6526  CG  TYR A 405     -18.325  -0.702  18.599  1.00 93.91           C  
ATOM   6527  CD1 TYR A 405     -17.231  -1.251  19.296  1.00 93.91           C  
ATOM   6528  CD2 TYR A 405     -18.164   0.497  17.879  1.00 93.91           C  
ATOM   6529  CE1 TYR A 405     -15.979  -0.603  19.273  1.00 93.91           C  
ATOM   6530  CE2 TYR A 405     -16.915   1.141  17.839  1.00 93.91           C  
ATOM   6531  CZ  TYR A 405     -15.821   0.593  18.539  1.00 93.91           C  
ATOM   6532  OH  TYR A 405     -14.621   1.227  18.513  1.00 93.91           O  
ATOM   6533  H   TYR A 405     -19.966  -1.350  15.906  1.00 93.91           H  
ATOM   6534  HA  TYR A 405     -18.977  -3.299  17.919  1.00 93.91           H  
ATOM   6535  HB2 TYR A 405     -19.840  -1.795  19.616  1.00 93.91           H  
ATOM   6536  HB3 TYR A 405     -20.461  -0.704  18.393  1.00 93.91           H  
ATOM   6537  HD1 TYR A 405     -17.361  -2.165  19.856  1.00 93.91           H  
ATOM   6538  HD2 TYR A 405     -19.005   0.922  17.351  1.00 93.91           H  
ATOM   6539  HE1 TYR A 405     -15.144  -1.019  19.816  1.00 93.91           H  
ATOM   6540  HE2 TYR A 405     -16.786   2.060  17.286  1.00 93.91           H  
ATOM   6541  HH  TYR A 405     -13.988   0.856  19.132  1.00 93.91           H  
ATOM   6542  N   ALA A 406     -21.538  -3.967  16.575  1.00 89.30           N  
ATOM   6543  CA  ALA A 406     -22.818  -4.696  16.492  1.00 89.30           C  
ATOM   6544  C   ALA A 406     -22.992  -5.870  17.488  1.00 89.30           C  
ATOM   6545  O   ALA A 406     -24.099  -6.368  17.673  1.00 89.30           O  
ATOM   6546  CB  ALA A 406     -22.968  -5.212  15.054  1.00 89.30           C  
ATOM   6547  H   ALA A 406     -21.037  -3.825  15.710  1.00 89.30           H  
ATOM   6548  HA  ALA A 406     -23.624  -3.989  16.687  1.00 89.30           H  
ATOM   6549  HB1 ALA A 406     -22.926  -4.379  14.352  1.00 89.30           H  
ATOM   6550  HB2 ALA A 406     -22.168  -5.915  14.822  1.00 89.30           H  
ATOM   6551  HB3 ALA A 406     -23.931  -5.710  14.943  1.00 89.30           H  
ATOM   6552  N   ASN A 407     -21.909  -6.325  18.130  1.00 83.80           N  
ATOM   6553  CA  ASN A 407     -21.932  -7.333  19.200  1.00 83.80           C  
ATOM   6554  C   ASN A 407     -22.135  -6.728  20.614  1.00 83.80           C  
ATOM   6555  O   ASN A 407     -22.000  -7.446  21.604  1.00 83.80           O  
ATOM   6556  CB  ASN A 407     -20.650  -8.186  19.123  1.00 83.80           C  
ATOM   6557  CG  ASN A 407     -20.491  -8.949  17.817  1.00 83.80           C  
ATOM   6558  ND2 ASN A 407     -19.471  -8.651  17.046  1.00 83.80           N  
ATOM   6559  OD1 ASN A 407     -21.246  -9.846  17.482  1.00 83.80           O  
ATOM   6560  H   ASN A 407     -21.046  -5.830  17.955  1.00 83.80           H  
ATOM   6561  HA  ASN A 407     -22.783  -7.993  19.032  1.00 83.80           H  
ATOM   6562  HB2 ASN A 407     -20.671  -8.927  19.922  1.00 83.80           H  
ATOM   6563  HB3 ASN A 407     -19.782  -7.547  19.287  1.00 83.80           H  
ATOM   6564 HD21 ASN A 407     -18.854  -7.885  17.275  1.00 83.80           H  
ATOM   6565 HD22 ASN A 407     -19.428  -9.127  16.156  1.00 83.80           H  
ATOM   6566  N   GLN A 408     -22.396  -5.422  20.728  1.00 88.46           N  
ATOM   6567  CA  GLN A 408     -22.618  -4.681  21.977  1.00 88.46           C  
ATOM   6568  C   GLN A 408     -23.985  -3.978  21.919  1.00 88.46           C  
ATOM   6569  O   GLN A 408     -24.407  -3.544  20.851  1.00 88.46           O  
ATOM   6570  CB  GLN A 408     -21.486  -3.654  22.205  1.00 88.46           C  
ATOM   6571  CG  GLN A 408     -20.080  -4.283  22.196  1.00 88.46           C  
ATOM   6572  CD  GLN A 408     -18.943  -3.295  22.464  1.00 88.46           C  
ATOM   6573  NE2 GLN A 408     -17.705  -3.715  22.320  1.00 88.46           N  
ATOM   6574  OE1 GLN A 408     -19.106  -2.142  22.813  1.00 88.46           O  
ATOM   6575  H   GLN A 408     -22.499  -4.877  19.884  1.00 88.46           H  
ATOM   6576  HA  GLN A 408     -22.631  -5.375  22.817  1.00 88.46           H  
ATOM   6577  HB2 GLN A 408     -21.649  -3.167  23.166  1.00 88.46           H  
ATOM   6578  HB3 GLN A 408     -21.534  -2.889  21.429  1.00 88.46           H  
ATOM   6579  HG2 GLN A 408     -20.038  -5.069  22.951  1.00 88.46           H  
ATOM   6580  HG3 GLN A 408     -19.896  -4.737  21.223  1.00 88.46           H  
ATOM   6581 HE21 GLN A 408     -16.999  -3.032  22.556  1.00 88.46           H  
ATOM   6582 HE22 GLN A 408     -17.511  -4.673  22.067  1.00 88.46           H  
ATOM   6583  N   GLU A 409     -24.682  -3.840  23.054  1.00 87.13           N  
ATOM   6584  CA  GLU A 409     -26.005  -3.180  23.094  1.00 87.13           C  
ATOM   6585  C   GLU A 409     -25.938  -1.682  22.748  1.00 87.13           C  
ATOM   6586  O   GLU A 409     -26.884  -1.121  22.198  1.00 87.13           O  
ATOM   6587  CB  GLU A 409     -26.635  -3.321  24.490  1.00 87.13           C  
ATOM   6588  CG  GLU A 409     -26.953  -4.770  24.888  1.00 87.13           C  
ATOM   6589  CD  GLU A 409     -27.754  -4.848  26.201  1.00 87.13           C  
ATOM   6590  OE1 GLU A 409     -28.626  -5.742  26.295  1.00 87.13           O  
ATOM   6591  OE2 GLU A 409     -27.484  -4.030  27.110  1.00 87.13           O1-
ATOM   6592  H   GLU A 409     -24.322  -4.236  23.911  1.00 87.13           H  
ATOM   6593  HA  GLU A 409     -26.664  -3.645  22.362  1.00 87.13           H  
ATOM   6594  HB2 GLU A 409     -27.567  -2.756  24.501  1.00 87.13           H  
ATOM   6595  HB3 GLU A 409     -25.962  -2.883  25.227  1.00 87.13           H  
ATOM   6596  HG2 GLU A 409     -26.020  -5.323  25.001  1.00 87.13           H  
ATOM   6597  HG3 GLU A 409     -27.525  -5.232  24.083  1.00 87.13           H  
ATOM   6598  N   VAL A 410     -24.817  -1.036  23.079  1.00 88.87           N  
ATOM   6599  CA  VAL A 410     -24.525   0.374  22.805  1.00 88.87           C  
ATOM   6600  C   VAL A 410     -23.039   0.476  22.435  1.00 88.87           C  
ATOM   6601  O   VAL A 410     -22.225  -0.143  23.124  1.00 88.87           O  
ATOM   6602  CB  VAL A 410     -24.827   1.266  24.033  1.00 88.87           C  
ATOM   6603  CG1 VAL A 410     -24.727   2.756  23.678  1.00 88.87           C  
ATOM   6604  CG2 VAL A 410     -26.235   1.047  24.607  1.00 88.87           C  
ATOM   6605  H   VAL A 410     -24.070  -1.576  23.491  1.00 88.87           H  
ATOM   6606  HA  VAL A 410     -25.150   0.705  21.975  1.00 88.87           H  
ATOM   6607  HB  VAL A 410     -24.106   1.049  24.821  1.00 88.87           H  
ATOM   6608 HG11 VAL A 410     -25.436   3.002  22.887  1.00 88.87           H  
ATOM   6609 HG12 VAL A 410     -24.941   3.363  24.558  1.00 88.87           H  
ATOM   6610 HG13 VAL A 410     -23.717   2.998  23.345  1.00 88.87           H  
ATOM   6611 HG21 VAL A 410     -26.426   1.752  25.416  1.00 88.87           H  
ATOM   6612 HG22 VAL A 410     -26.981   1.177  23.823  1.00 88.87           H  
ATOM   6613 HG23 VAL A 410     -26.319   0.038  25.012  1.00 88.87           H  
ATOM   6614  N   PRO A 411     -22.651   1.237  21.392  1.00 91.91           N  
ATOM   6615  CA  PRO A 411     -21.244   1.513  21.109  1.00 91.91           C  
ATOM   6616  C   PRO A 411     -20.531   2.192  22.293  1.00 91.91           C  
ATOM   6617  O   PRO A 411     -21.167   2.935  23.047  1.00 91.91           O  
ATOM   6618  CB  PRO A 411     -21.236   2.407  19.865  1.00 91.91           C  
ATOM   6619  CG  PRO A 411     -22.556   2.064  19.175  1.00 91.91           C  
ATOM   6620  CD  PRO A 411     -23.493   1.811  20.355  1.00 91.91           C  
ATOM   6621  HA  PRO A 411     -20.759   0.565  20.878  1.00 91.91           H  
ATOM   6622  HB2 PRO A 411     -20.377   2.193  19.228  1.00 91.91           H  
ATOM   6623  HB3 PRO A 411     -21.242   3.457  20.156  1.00 91.91           H  
ATOM   6624  HG2 PRO A 411     -22.909   2.878  18.543  1.00 91.91           H  
ATOM   6625  HG3 PRO A 411     -22.440   1.148  18.596  1.00 91.91           H  
ATOM   6626  HD2 PRO A 411     -24.285   1.126  20.054  1.00 91.91           H  
ATOM   6627  HD3 PRO A 411     -23.913   2.753  20.706  1.00 91.91           H  
ATOM   6628  N   PRO A 412     -19.211   1.994  22.457  1.00 94.18           N  
ATOM   6629  CA  PRO A 412     -18.455   2.622  23.537  1.00 94.18           C  
ATOM   6630  C   PRO A 412     -18.338   4.149  23.334  1.00 94.18           C  
ATOM   6631  O   PRO A 412     -18.569   4.636  22.221  1.00 94.18           O  
ATOM   6632  CB  PRO A 412     -17.099   1.912  23.519  1.00 94.18           C  
ATOM   6633  CG  PRO A 412     -16.908   1.567  22.043  1.00 94.18           C  
ATOM   6634  CD  PRO A 412     -18.328   1.226  21.592  1.00 94.18           C  
ATOM   6635  HA  PRO A 412     -18.955   2.422  24.484  1.00 94.18           H  
ATOM   6636  HB2 PRO A 412     -17.163   0.992  24.101  1.00 94.18           H  
ATOM   6637  HB3 PRO A 412     -16.295   2.542  23.898  1.00 94.18           H  
ATOM   6638  HG2 PRO A 412     -16.549   2.446  21.507  1.00 94.18           H  
ATOM   6639  HG3 PRO A 412     -16.226   0.727  21.909  1.00 94.18           H  
ATOM   6640  HD2 PRO A 412     -18.460   1.501  20.546  1.00 94.18           H  
ATOM   6641  HD3 PRO A 412     -18.516   0.162  21.732  1.00 94.18           H  
ATOM   6642  N   PRO A 413     -17.953   4.922  24.371  1.00 93.28           N  
ATOM   6643  CA  PRO A 413     -17.705   6.363  24.260  1.00 93.28           C  
ATOM   6644  C   PRO A 413     -16.743   6.717  23.117  1.00 93.28           C  
ATOM   6645  O   PRO A 413     -15.869   5.917  22.774  1.00 93.28           O  
ATOM   6646  CB  PRO A 413     -17.142   6.789  25.619  1.00 93.28           C  
ATOM   6647  CG  PRO A 413     -17.725   5.758  26.581  1.00 93.28           C  
ATOM   6648  CD  PRO A 413     -17.737   4.483  25.741  1.00 93.28           C  
ATOM   6649  HA  PRO A 413     -18.657   6.865  24.094  1.00 93.28           H  
ATOM   6650  HB2 PRO A 413     -17.445   7.803  25.881  1.00 93.28           H  
ATOM   6651  HB3 PRO A 413     -16.055   6.704  25.618  1.00 93.28           H  
ATOM   6652  HG2 PRO A 413     -17.114   5.647  27.476  1.00 93.28           H  
ATOM   6653  HG3 PRO A 413     -18.747   6.036  26.840  1.00 93.28           H  
ATOM   6654  HD2 PRO A 413     -18.532   3.821  26.085  1.00 93.28           H  
ATOM   6655  HD3 PRO A 413     -16.771   3.983  25.813  1.00 93.28           H  
ATOM   6656  N   VAL A 414     -16.896   7.910  22.530  1.00 93.24           N  
ATOM   6657  CA  VAL A 414     -16.166   8.341  21.318  1.00 93.24           C  
ATOM   6658  C   VAL A 414     -14.655   8.188  21.488  1.00 93.24           C  
ATOM   6659  O   VAL A 414     -13.982   7.694  20.590  1.00 93.24           O  
ATOM   6660  CB  VAL A 414     -16.518   9.803  20.962  1.00 93.24           C  
ATOM   6661  CG1 VAL A 414     -15.693  10.347  19.786  1.00 93.24           C  
ATOM   6662  CG2 VAL A 414     -17.998   9.918  20.570  1.00 93.24           C  
ATOM   6663  H   VAL A 414     -17.526   8.573  22.958  1.00 93.24           H  
ATOM   6664  HA  VAL A 414     -16.459   7.703  20.484  1.00 93.24           H  
ATOM   6665  HB  VAL A 414     -16.338  10.438  21.830  1.00 93.24           H  
ATOM   6666 HG11 VAL A 414     -16.045  11.343  19.516  1.00 93.24           H  
ATOM   6667 HG12 VAL A 414     -14.643  10.429  20.068  1.00 93.24           H  
ATOM   6668 HG13 VAL A 414     -15.785   9.681  18.928  1.00 93.24           H  
ATOM   6669 HG21 VAL A 414     -18.635   9.610  21.399  1.00 93.24           H  
ATOM   6670 HG22 VAL A 414     -18.237  10.955  20.334  1.00 93.24           H  
ATOM   6671 HG23 VAL A 414     -18.207   9.293  19.701  1.00 93.24           H  
ATOM   6672  N   GLU A 415     -14.141   8.507  22.672  1.00 92.66           N  
ATOM   6673  CA  GLU A 415     -12.727   8.457  23.052  1.00 92.66           C  
ATOM   6674  C   GLU A 415     -12.147   7.032  22.965  1.00 92.66           C  
ATOM   6675  O   GLU A 415     -10.953   6.854  22.737  1.00 92.66           O  
ATOM   6676  CB  GLU A 415     -12.563   8.992  24.492  1.00 92.66           C  
ATOM   6677  CG  GLU A 415     -13.194  10.374  24.783  1.00 92.66           C  
ATOM   6678  CD  GLU A 415     -14.736  10.379  24.851  1.00 92.66           C  
ATOM   6679  OE1 GLU A 415     -15.336  11.445  24.606  1.00 92.66           O  
ATOM   6680  OE2 GLU A 415     -15.330   9.294  25.068  1.00 92.66           O1-
ATOM   6681  H   GLU A 415     -14.790   8.806  23.386  1.00 92.66           H  
ATOM   6682  HA  GLU A 415     -12.155   9.094  22.377  1.00 92.66           H  
ATOM   6683  HB2 GLU A 415     -11.494   9.070  24.690  1.00 92.66           H  
ATOM   6684  HB3 GLU A 415     -12.962   8.262  25.196  1.00 92.66           H  
ATOM   6685  HG2 GLU A 415     -12.854  11.074  24.019  1.00 92.66           H  
ATOM   6686  HG3 GLU A 415     -12.809  10.720  25.742  1.00 92.66           H  
ATOM   6687  N   GLN A 416     -12.993   6.005  23.104  1.00 94.95           N  
ATOM   6688  CA  GLN A 416     -12.630   4.588  22.979  1.00 94.95           C  
ATOM   6689  C   GLN A 416     -12.781   4.054  21.540  1.00 94.95           C  
ATOM   6690  O   GLN A 416     -12.330   2.944  21.247  1.00 94.95           O  
ATOM   6691  CB  GLN A 416     -13.469   3.754  23.961  1.00 94.95           C  
ATOM   6692  CG  GLN A 416     -13.295   4.187  25.427  1.00 94.95           C  
ATOM   6693  CD  GLN A 416     -14.063   3.315  26.418  1.00 94.95           C  
ATOM   6694  NE2 GLN A 416     -14.097   3.691  27.677  1.00 94.95           N  
ATOM   6695  OE1 GLN A 416     -14.644   2.288  26.108  1.00 94.95           O  
ATOM   6696  H   GLN A 416     -13.972   6.227  23.214  1.00 94.95           H  
ATOM   6697  HA  GLN A 416     -11.580   4.471  23.247  1.00 94.95           H  
ATOM   6698  HB2 GLN A 416     -14.520   3.845  23.688  1.00 94.95           H  
ATOM   6699  HB3 GLN A 416     -13.177   2.708  23.868  1.00 94.95           H  
ATOM   6700  HG2 GLN A 416     -13.643   5.214  25.545  1.00 94.95           H  
ATOM   6701  HG3 GLN A 416     -12.237   4.154  25.687  1.00 94.95           H  
ATOM   6702 HE21 GLN A 416     -14.622   3.095  28.301  1.00 94.95           H  
ATOM   6703 HE22 GLN A 416     -13.657   4.555  27.962  1.00 94.95           H  
ATOM   6704  N   GLN A 417     -13.391   4.829  20.634  1.00 96.51           N  
ATOM   6705  CA  GLN A 417     -13.511   4.505  19.205  1.00 96.51           C  
ATOM   6706  C   GLN A 417     -12.311   5.002  18.374  1.00 96.51           C  
ATOM   6707  O   GLN A 417     -12.140   4.579  17.231  1.00 96.51           O  
ATOM   6708  CB  GLN A 417     -14.829   5.057  18.631  1.00 96.51           C  
ATOM   6709  CG  GLN A 417     -16.090   4.596  19.384  1.00 96.51           C  
ATOM   6710  CD  GLN A 417     -17.382   5.098  18.742  1.00 96.51           C  
ATOM   6711  NE2 GLN A 417     -18.457   5.216  19.486  1.00 96.51           N  
ATOM   6712  OE1 GLN A 417     -17.471   5.381  17.559  1.00 96.51           O  
ATOM   6713  H   GLN A 417     -13.741   5.727  20.935  1.00 96.51           H  
ATOM   6714  HA  GLN A 417     -13.533   3.421  19.095  1.00 96.51           H  
ATOM   6715  HB2 GLN A 417     -14.795   6.146  18.631  1.00 96.51           H  
ATOM   6716  HB3 GLN A 417     -14.908   4.724  17.596  1.00 96.51           H  
ATOM   6717  HG2 GLN A 417     -16.121   3.507  19.410  1.00 96.51           H  
ATOM   6718  HG3 GLN A 417     -16.053   4.961  20.410  1.00 96.51           H  
ATOM   6719 HE21 GLN A 417     -19.278   5.600  19.040  1.00 96.51           H  
ATOM   6720 HE22 GLN A 417     -18.424   5.014  20.475  1.00 96.51           H  
ATOM   6721  N   LEU A 418     -11.460   5.869  18.939  1.00 97.09           N  
ATOM   6722  CA  LEU A 418     -10.312   6.506  18.276  1.00 97.09           C  
ATOM   6723  C   LEU A 418      -9.125   5.535  18.076  1.00 97.09           C  
ATOM   6724  O   LEU A 418      -8.057   5.701  18.664  1.00 97.09           O  
ATOM   6725  CB  LEU A 418      -9.900   7.772  19.062  1.00 97.09           C  
ATOM   6726  CG  LEU A 418     -11.010   8.799  19.346  1.00 97.09           C  
ATOM   6727  CD1 LEU A 418     -10.424  10.015  20.057  1.00 97.09           C  
ATOM   6728  CD2 LEU A 418     -11.745   9.279  18.092  1.00 97.09           C  
ATOM   6729  H   LEU A 418     -11.673   6.175  19.878  1.00 97.09           H  
ATOM   6730  HA  LEU A 418     -10.625   6.821  17.281  1.00 97.09           H  
ATOM   6731  HB2 LEU A 418      -9.487   7.461  20.022  1.00 97.09           H  
ATOM   6732  HB3 LEU A 418      -9.105   8.271  18.509  1.00 97.09           H  
ATOM   6733  HG  LEU A 418     -11.729   8.342  20.026  1.00 97.09           H  
ATOM   6734 HD11 LEU A 418      -9.713  10.523  19.406  1.00 97.09           H  
ATOM   6735 HD12 LEU A 418      -9.921   9.698  20.970  1.00 97.09           H  
ATOM   6736 HD13 LEU A 418     -11.229  10.699  20.323  1.00 97.09           H  
ATOM   6737 HD21 LEU A 418     -11.032   9.702  17.384  1.00 97.09           H  
ATOM   6738 HD22 LEU A 418     -12.476  10.039  18.368  1.00 97.09           H  
ATOM   6739 HD23 LEU A 418     -12.275   8.445  17.634  1.00 97.09           H
[truncated: 725,684 more chars]
