# Supplementary material for: Molecular mechanism of decision-making in glycosaminoglycan biosynthesis
Source: Nat Commun. 2023 Oct 13;14:6425. doi: 10.1038/s41467-023-42236-z (PMC10570366; doi:10.1038/s41467-023-42236-z)
Supplement: Supplementary file 6 — Source Data [file 41467_2023_42236_MOESM6_ESM.zip › Source_Data/Supplementary_Figure_3c.pdb]

REMARK                                                                          
REMARK  chain A: AlphaFold model of human B3GALT6                               
REMARK  chain D: Mg2+ and UDP-Gal modelled using 7jhl                              
REMARK  chain E: Gal-beta1,4-Xyl modelled using 7jhm                               
REMARK                                                                          
ATOM      1  N   ALA A  56     -63.242  13.739  37.535  1.00 93.69           N  
ATOM      2  CA  ALA A  56     -62.246  14.777  37.296  1.00 93.69           C  
ATOM      3  C   ALA A  56     -62.677  15.681  36.138  1.00 93.69           C  
ATOM      4  O   ALA A  56     -63.255  15.195  35.161  1.00 93.69           O  
ATOM      5  CB  ALA A  56     -60.875  14.133  37.071  1.00 93.69           C  
ATOM      6  N   ALA A  57     -62.407  16.980  36.247  1.00 96.12           N  
ATOM      7  CA  ALA A  57     -62.670  17.946  35.187  1.00 96.12           C  
ATOM      8  C   ALA A  57     -61.702  19.125  35.228  1.00 96.12           C  
ATOM      9  O   ALA A  57     -61.322  19.569  36.301  1.00 96.12           O  
ATOM     10  CB  ALA A  57     -64.106  18.448  35.315  1.00 96.12           C  
ATOM     11  N   PHE A  58     -61.361  19.715  34.089  1.00 97.51           N  
ATOM     12  CA  PHE A  58     -60.674  21.008  34.103  1.00 97.51           C  
ATOM     13  C   PHE A  58     -61.618  22.124  34.589  1.00 97.51           C  
ATOM     14  O   PHE A  58     -61.296  22.871  35.516  1.00 97.51           O  
ATOM     15  CB  PHE A  58     -60.097  21.272  32.713  1.00 97.51           C  
ATOM     16  CG  PHE A  58     -59.358  22.585  32.625  1.00 97.51           C  
ATOM     17  CD2 PHE A  58     -59.952  23.678  31.978  1.00 97.51           C  
ATOM     18  CD1 PHE A  58     -58.094  22.728  33.219  1.00 97.51           C  
ATOM     19  CE2 PHE A  58     -59.278  24.906  31.901  1.00 97.51           C  
ATOM     20  CE1 PHE A  58     -57.427  23.962  33.163  1.00 97.51           C  
ATOM     21  CZ  PHE A  58     -58.015  25.052  32.500  1.00 97.51           C  
ATOM     22  N   LEU A  59     -62.825  22.181  34.019  1.00 98.51           N  
ATOM     23  CA  LEU A  59     -63.892  23.111  34.379  1.00 98.51           C  
ATOM     24  C   LEU A  59     -65.138  22.346  34.851  1.00 98.51           C  
ATOM     25  O   LEU A  59     -65.843  21.709  34.069  1.00 98.51           O  
ATOM     26  CB  LEU A  59     -64.173  24.018  33.166  1.00 98.51           C  
ATOM     27  CG  LEU A  59     -65.283  25.063  33.386  1.00 98.51           C  
ATOM     28  CD1 LEU A  59     -64.911  26.070  34.476  1.00 98.51           C  
ATOM     29  CD2 LEU A  59     -65.534  25.835  32.088  1.00 98.51           C  
ATOM     30  N   ALA A  60     -65.458  22.448  36.133  1.00 98.55           N  
ATOM     31  CA  ALA A  60     -66.778  22.098  36.634  1.00 98.55           C  
ATOM     32  C   ALA A  60     -67.794  23.186  36.245  1.00 98.55           C  
ATOM     33  O   ALA A  60     -67.488  24.375  36.248  1.00 98.55           O  
ATOM     34  CB  ALA A  60     -66.697  21.878  38.145  1.00 98.55           C  
ATOM     35  N   VAL A  61     -69.029  22.806  35.936  1.00 98.79           N  
ATOM     36  CA  VAL A  61     -70.133  23.729  35.654  1.00 98.79           C  
ATOM     37  C   VAL A  61     -71.287  23.396  36.587  1.00 98.79           C  
ATOM     38  O   VAL A  61     -71.846  22.300  36.538  1.00 98.79           O  
ATOM     39  CB  VAL A  61     -70.559  23.675  34.177  1.00 98.79           C  
ATOM     40  CG1 VAL A  61     -71.747  24.606  33.907  1.00 98.79           C  
ATOM     41  CG2 VAL A  61     -69.422  24.082  33.229  1.00 98.79           C  
ATOM     42  N   LEU A  62     -71.663  24.351  37.429  1.00 98.87           N  
ATOM     43  CA  LEU A  62     -72.811  24.233  38.317  1.00 98.87           C  
ATOM     44  C   LEU A  62     -73.877  25.238  37.897  1.00 98.87           C  
ATOM     45  O   LEU A  62     -73.690  26.451  38.012  1.00 98.87           O  
ATOM     46  CB  LEU A  62     -72.375  24.425  39.775  1.00 98.87           C  
ATOM     47  CG  LEU A  62     -71.433  23.336  40.317  1.00 98.87           C  
ATOM     48  CD1 LEU A  62     -71.075  23.692  41.757  1.00 98.87           C  
ATOM     49  CD2 LEU A  62     -72.073  21.945  40.316  1.00 98.87           C  
ATOM     50  N   VAL A  63     -75.001  24.718  37.409  1.00 98.83           N  
ATOM     51  CA  VAL A  63     -76.155  25.532  37.026  1.00 98.83           C  
ATOM     52  C   VAL A  63     -77.157  25.542  38.174  1.00 98.83           C  
ATOM     53  O   VAL A  63     -77.716  24.496  38.513  1.00 98.83           O  
ATOM     54  CB  VAL A  63     -76.789  25.045  35.715  1.00 98.83           C  
ATOM     55  CG1 VAL A  63     -77.946  25.961  35.293  1.00 98.83           C  
ATOM     56  CG2 VAL A  63     -75.769  25.017  34.571  1.00 98.83           C  
ATOM     57  N   ALA A  64     -77.404  26.708  38.766  1.00 98.66           N  
ATOM     58  CA  ALA A  64     -78.462  26.885  39.752  1.00 98.66           C  
ATOM     59  C   ALA A  64     -79.821  26.845  39.035  1.00 98.66           C  
ATOM     60  O   ALA A  64     -80.184  27.782  38.330  1.00 98.66           O  
ATOM     61  CB  ALA A  64     -78.224  28.195  40.514  1.00 98.66           C  
ATOM     62  N   SER A  65     -80.557  25.743  39.197  1.00 98.42           N  
ATOM     63  CA  SER A  65     -81.859  25.530  38.557  1.00 98.42           C  
ATOM     64  C   SER A  65     -82.959  25.317  39.599  1.00 98.42           C  
ATOM     65  O   SER A  65     -82.707  25.346  40.806  1.00 98.42           O  
ATOM     66  CB  SER A  65     -81.750  24.383  37.543  1.00 98.42           C  
ATOM     67  OG  SER A  65     -82.874  24.344  36.676  1.00 98.42           O  
ATOM     68  N   ALA A  66     -84.192  25.131  39.134  1.00 98.24           N  
ATOM     69  CA  ALA A  66     -85.377  24.925  39.959  1.00 98.24           C  
ATOM     70  C   ALA A  66     -86.104  23.621  39.577  1.00 98.24           C  
ATOM     71  O   ALA A  66     -86.017  23.188  38.427  1.00 98.24           O  
ATOM     72  CB  ALA A  66     -86.281  26.152  39.801  1.00 98.24           C  
ATOM     73  N   PRO A  67     -86.896  23.004  40.472  1.00 98.26           N  
ATOM     74  CA  PRO A  67     -87.577  21.729  40.223  1.00 98.26           C  
ATOM     75  C   PRO A  67     -88.335  21.682  38.889  1.00 98.26           C  
ATOM     76  O   PRO A  67     -88.135  20.772  38.085  1.00 98.26           O  
ATOM     77  CB  PRO A  67     -88.516  21.543  41.419  1.00 98.26           C  
ATOM     78  CG  PRO A  67     -87.810  22.290  42.546  1.00 98.26           C  
ATOM     79  CD  PRO A  67     -87.083  23.426  41.848  1.00 98.26           C  
ATOM     80  N   ARG A  68     -89.120  22.729  38.603  1.00 97.57           N  
ATOM     81  CA  ARG A  68     -89.963  22.845  37.399  1.00 97.57           C  
ATOM     82  C   ARG A  68     -89.233  23.353  36.153  1.00 97.57           C  
ATOM     83  O   ARG A  68     -89.826  23.409  35.085  1.00 97.57           O  
ATOM     84  CB  ARG A  68     -91.192  23.717  37.705  1.00 97.57           C  
ATOM     85  CG  ARG A  68     -92.051  23.125  38.827  1.00 97.57           C  
ATOM     86  CD  ARG A  68     -93.315  23.960  39.036  1.00 97.57           C  
ATOM     87  NE  ARG A  68     -94.048  23.461  40.201  1.00 97.57           N  
ATOM     88  CZ  ARG A  68     -95.173  23.898  40.717  1.00 97.57           C  
ATOM     89  NH1 ARG A  68     -95.831  24.909  40.220  1.00 97.57           N1+
ATOM     90  NH2 ARG A  68     -95.624  23.298  41.774  1.00 97.57           N  
ATOM     91  N   ALA A  69     -87.950  23.691  36.250  1.00 98.10           N  
ATOM     92  CA  ALA A  69     -87.164  24.229  35.138  1.00 98.10           C  
ATOM     93  C   ALA A  69     -86.612  23.137  34.194  1.00 98.10           C  
ATOM     94  O   ALA A  69     -85.531  23.286  33.625  1.00 98.10           O  
ATOM     95  CB  ALA A  69     -86.096  25.159  35.722  1.00 98.10           C  
ATOM     96  N   ALA A  70     -87.338  22.026  34.021  1.00 98.39           N  
ATOM     97  CA  ALA A  70     -86.905  20.889  33.201  1.00 98.39           C  
ATOM     98  C   ALA A  70     -86.643  21.291  31.741  1.00 98.39           C  
ATOM     99  O   ALA A  70     -85.646  20.875  31.153  1.00 98.39           O  
ATOM    100  CB  ALA A  70     -87.966  19.788  33.300  1.00 98.39           C  
ATOM    101  N   GLU A  71     -87.487  22.158  31.180  1.00 98.39           N  
ATOM    102  CA  GLU A  71     -87.311  22.678  29.822  1.00 98.39           C  
ATOM    103  C   GLU A  71     -86.043  23.537  29.695  1.00 98.39           C  
ATOM    104  O   GLU A  71     -85.256  23.328  28.773  1.00 98.39           O  
ATOM    105  CB  GLU A  71     -88.562  23.470  29.440  1.00 98.39           C  
ATOM    106  CG  GLU A  71     -88.571  23.809  27.945  1.00 98.39           C  
ATOM    107  CD  GLU A  71     -89.812  24.613  27.540  1.00 98.39           C  
ATOM    108  OE1 GLU A  71     -90.092  24.637  26.324  1.00 98.39           O  
ATOM    109  OE2 GLU A  71     -90.445  25.204  28.445  1.00 98.39           O1-
ATOM    110  N   ARG A  72     -85.769  24.420  30.671  1.00 98.64           N  
ATOM    111  CA  ARG A  72     -84.516  25.197  30.722  1.00 98.64           C  
ATOM    112  C   ARG A  72     -83.300  24.284  30.745  1.00 98.64           C  
ATOM    113  O   ARG A  72     -82.390  24.461  29.941  1.00 98.64           O  
ATOM    114  CB  ARG A  72     -84.468  26.131  31.942  1.00 98.64           C  
ATOM    115  CG  ARG A  72     -85.412  27.325  31.802  1.00 98.64           C  
ATOM    116  CD  ARG A  72     -85.304  28.269  33.004  1.00 98.64           C  
ATOM    117  NE  ARG A  72     -86.045  29.517  32.749  1.00 98.64           N  
ATOM    118  CZ  ARG A  72     -85.626  30.518  31.994  1.00 98.64           C  
ATOM    119  NH1 ARG A  72     -84.443  30.536  31.441  1.00 98.64           N1+
ATOM    120  NH2 ARG A  72     -86.412  31.533  31.764  1.00 98.64           N  
ATOM    121  N   ARG A  73     -83.299  23.265  31.611  1.00 98.71           N  
ATOM    122  CA  ARG A  73     -82.211  22.277  31.653  1.00 98.71           C  
ATOM    123  C   ARG A  73     -82.064  21.544  30.324  1.00 98.71           C  
ATOM    124  O   ARG A  73     -80.944  21.365  29.857  1.00 98.71           O  
ATOM    125  CB  ARG A  73     -82.422  21.269  32.786  1.00 98.71           C  
ATOM    126  CG  ARG A  73     -82.372  21.914  34.172  1.00 98.71           C  
ATOM    127  CD  ARG A  73     -82.335  20.827  35.250  1.00 98.71           C  
ATOM    128  NE  ARG A  73     -83.624  20.125  35.383  1.00 98.71           N  
ATOM    129  CZ  ARG A  73     -84.662  20.556  36.068  1.00 98.71           C  
ATOM    130  NH1 ARG A  73     -84.660  21.744  36.593  1.00 98.71           N1+
ATOM    131  NH2 ARG A  73     -85.716  19.821  36.248  1.00 98.71           N  
ATOM    132  N   SER A  74     -83.173  21.156  29.693  1.00 98.67           N  
ATOM    133  CA  SER A  74     -83.166  20.511  28.376  1.00 98.67           C  
ATOM    134  C   SER A  74     -82.527  21.398  27.304  1.00 98.67           C  
ATOM    135  O   SER A  74     -81.634  20.934  26.597  1.00 98.67           O  
ATOM    136  CB  SER A  74     -84.588  20.118  27.968  1.00 98.67           C  
ATOM    137  OG  SER A  74     -84.542  19.292  26.822  1.00 98.67           O  
ATOM    138  N   VAL A  75     -82.914  22.675  27.223  1.00 98.77           N  
ATOM    139  CA  VAL A  75     -82.326  23.632  26.273  1.00 98.77           C  
ATOM    140  C   VAL A  75     -80.850  23.862  26.571  1.00 98.77           C  
ATOM    141  O   VAL A  75     -80.036  23.840  25.654  1.00 98.77           O  
ATOM    142  CB  VAL A  75     -83.108  24.961  26.259  1.00 98.77           C  
ATOM    143  CG1 VAL A  75     -82.405  26.053  25.439  1.00 98.77           C  
ATOM    144  CG2 VAL A  75     -84.490  24.726  25.635  1.00 98.77           C  
ATOM    145  N   ILE A  76     -80.459  24.008  27.837  1.00 98.74           N  
ATOM    146  CA  ILE A  76     -79.048  24.136  28.218  1.00 98.74           C  
ATOM    147  C   ILE A  76     -78.248  22.913  27.745  1.00 98.74           C  
ATOM    148  O   ILE A  76     -77.216  23.082  27.093  1.00 98.74           O  
ATOM    149  CB  ILE A  76     -78.925  24.386  29.736  1.00 98.74           C  
ATOM    150  CG1 ILE A  76     -79.434  25.808  30.067  1.00 98.74           C  
ATOM    151  CG2 ILE A  76     -77.468  24.189  30.189  1.00 98.74           C  
ATOM    152  CD1 ILE A  76     -79.598  26.090  31.562  1.00 98.74           C  
ATOM    153  N   ARG A  77     -78.745  21.690  28.001  1.00 98.30           N  
ATOM    154  CA  ARG A  77     -78.119  20.430  27.555  1.00 98.30           C  
ATOM    155  C   ARG A  77     -77.923  20.379  26.042  1.00 98.30           C  
ATOM    156  O   ARG A  77     -76.874  19.917  25.608  1.00 98.30           O  
ATOM    157  CB  ARG A  77     -78.956  19.209  27.976  1.00 98.30           C  
ATOM    158  CG  ARG A  77     -78.865  18.866  29.466  1.00 98.30           C  
ATOM    159  CD  ARG A  77     -79.797  17.688  29.770  1.00 98.30           C  
ATOM    160  NE  ARG A  77     -79.937  17.472  31.217  1.00 98.30           N  
ATOM    161  CZ  ARG A  77     -81.000  17.686  31.965  1.00 98.30           C  
ATOM    162  NH1 ARG A  77     -82.136  18.131  31.511  1.00 98.30           N1+
ATOM    163  NH2 ARG A  77     -80.981  17.438  33.232  1.00 98.30           N  
ATOM    164  N   SER A  78     -78.901  20.839  25.261  1.00 97.66           N  
ATOM    165  CA  SER A  78     -78.851  20.808  23.795  1.00 97.66           C  
ATOM    166  C   SER A  78     -78.179  22.028  23.161  1.00 97.66           C  
ATOM    167  O   SER A  78     -78.087  22.086  21.941  1.00 97.66           O  
ATOM    168  CB  SER A  78     -80.259  20.618  23.222  1.00 97.66           C  
ATOM    169  OG  SER A  78     -81.059  21.765  23.434  1.00 97.66           O  
ATOM    170  N   THR A  79     -77.744  23.015  23.952  1.00 98.38           N  
ATOM    171  CA  THR A  79     -77.139  24.253  23.445  1.00 98.38           C  
ATOM    172  C   THR A  79     -75.713  24.423  23.959  1.00 98.38           C  
ATOM    173  O   THR A  79     -74.797  23.708  23.549  1.00 98.38           O  
ATOM    174  CB  THR A  79     -78.014  25.499  23.689  1.00 98.38           C  
ATOM    175  CG2 THR A  79     -79.343  25.464  22.945  1.00 98.38           C  
ATOM    176  OG1 THR A  79     -78.271  25.690  25.059  1.00 98.38           O  
ATOM    177  N   TRP A  80     -75.473  25.395  24.834  1.00 97.91           N  
ATOM    178  CA  TRP A  80     -74.130  25.758  25.254  1.00 97.91           C  
ATOM    179  C   TRP A  80     -73.449  24.654  26.062  1.00 97.91           C  
ATOM    180  O   TRP A  80     -72.241  24.468  25.923  1.00 97.91           O  
ATOM    181  CB  TRP A  80     -74.182  27.079  26.006  1.00 97.91           C  
ATOM    182  CG  TRP A  80     -74.978  27.121  27.268  1.00 97.91           C  
ATOM    183  CD1 TRP A  80     -76.248  27.562  27.405  1.00 97.91           C  
ATOM    184  CD2 TRP A  80     -74.541  26.738  28.603  1.00 97.91           C  
ATOM    185  CE2 TRP A  80     -75.590  27.025  29.522  1.00 97.91           C  
ATOM    186  CE3 TRP A  80     -73.352  26.191  29.125  1.00 97.91           C  
ATOM    187  NE1 TRP A  80     -76.591  27.557  28.740  1.00 97.91           N  
ATOM    188  CZ2 TRP A  80     -75.473  26.772  30.894  1.00 97.91           C  
ATOM    189  CZ3 TRP A  80     -73.227  25.920  30.498  1.00 97.91           C  
ATOM    190  CH2 TRP A  80     -74.284  26.204  31.381  1.00 97.91           C  
ATOM    191  N   LEU A  81     -74.206  23.853  26.820  1.00 97.74           N  
ATOM    192  CA  LEU A  81     -73.641  22.744  27.583  1.00 97.74           C  
ATOM    193  C   LEU A  81     -73.301  21.523  26.715  1.00 97.74           C  
ATOM    194  O   LEU A  81     -72.631  20.615  27.201  1.00 97.74           O  
ATOM    195  CB  LEU A  81     -74.578  22.399  28.754  1.00 97.74           C  
ATOM    196  CG  LEU A  81     -73.985  21.452  29.804  1.00 97.74           C  
ATOM    197  CD1 LEU A  81     -72.711  22.020  30.423  1.00 97.74           C  
ATOM    198  CD2 LEU A  81     -75.005  21.166  30.904  1.00 97.74           C  
ATOM    199  N   ALA A  82     -73.715  21.484  25.444  1.00 95.35           N  
ATOM    200  CA  ALA A  82     -73.278  20.454  24.500  1.00 95.35           C  
ATOM    201  C   ALA A  82     -71.822  20.671  24.039  1.00 95.35           C  
ATOM    202  O   ALA A  82     -71.145  19.726  23.640  1.00 95.35           O  
ATOM    203  CB  ALA A  82     -74.243  20.428  23.308  1.00 95.35           C  
ATOM    204  N   ARG A  83     -71.302  21.903  24.135  1.00 88.34           N  
ATOM    205  CA  ARG A  83     -69.943  22.276  23.706  1.00 88.34           C  
ATOM    206  C   ARG A  83     -68.921  22.062  24.830  1.00 88.34           C  
ATOM    207  O   ARG A  83     -68.289  23.005  25.290  1.00 88.34           O  
ATOM    208  CB  ARG A  83     -69.937  23.715  23.159  1.00 88.34           C  
ATOM    209  CG  ARG A  83     -70.850  23.889  21.934  1.00 88.34           C  
ATOM    210  CD  ARG A  83     -70.768  25.314  21.361  1.00 88.34           C  
ATOM    211  NE  ARG A  83     -69.446  25.632  20.779  1.00 88.34           N  
ATOM    212  CZ  ARG A  83     -68.986  25.297  19.589  1.00 88.34           C  
ATOM    213  NH1 ARG A  83     -69.671  24.575  18.741  1.00 88.34           N1+
ATOM    214  NH2 ARG A  83     -67.807  25.716  19.242  1.00 88.34           N  
ATOM    215  N   ARG A  84     -68.786  20.816  25.294  1.00 82.35           N  
ATOM    216  CA  ARG A  84     -67.999  20.452  26.493  1.00 82.35           C  
ATOM    217  C   ARG A  84     -66.485  20.365  26.293  1.00 82.35           C  
ATOM    218  O   ARG A  84     -65.784  20.205  27.283  1.00 82.35           O  
ATOM    219  CB  ARG A  84     -68.533  19.142  27.100  1.00 82.35           C  
ATOM    220  CG  ARG A  84     -69.967  19.327  27.593  1.00 82.35           C  
ATOM    221  CD  ARG A  84     -70.431  18.180  28.489  1.00 82.35           C  
ATOM    222  NE  ARG A  84     -71.828  18.386  28.911  1.00 82.35           N  
ATOM    223  CZ  ARG A  84     -72.512  17.633  29.756  1.00 82.35           C  
ATOM    224  NH1 ARG A  84     -71.977  16.585  30.320  1.00 82.35           N1+
ATOM    225  NH2 ARG A  84     -73.751  17.909  30.054  1.00 82.35           N  
ATOM    226  N   GLY A  85     -65.985  20.469  25.064  1.00 86.53           N  
ATOM    227  CA  GLY A  85     -64.571  20.224  24.763  1.00 86.53           C  
ATOM    228  C   GLY A  85     -64.232  18.730  24.730  1.00 86.53           C  
ATOM    229  O   GLY A  85     -65.095  17.901  24.435  1.00 86.53           O  
ATOM    230  N   ALA A  86     -62.971  18.393  24.998  1.00 88.47           N  
ATOM    231  CA  ALA A  86     -62.502  17.010  25.056  1.00 88.47           C  
ATOM    232  C   ALA A  86     -63.029  16.275  26.312  1.00 88.47           C  
ATOM    233  O   ALA A  86     -63.454  16.915  27.279  1.00 88.47           O  
ATOM    234  CB  ALA A  86     -60.968  17.020  24.987  1.00 88.47           C  
ATOM    235  N   PRO A  87     -63.014  14.928  26.347  1.00 86.80           N  
ATOM    236  CA  PRO A  87     -63.311  14.183  27.569  1.00 86.80           C  
ATOM    237  C   PRO A  87     -62.447  14.664  28.746  1.00 86.80           C  
ATOM    238  O   PRO A  87     -61.227  14.727  28.634  1.00 86.80           O  
ATOM    239  CB  PRO A  87     -63.044  12.712  27.228  1.00 86.80           C  
ATOM    240  CG  PRO A  87     -63.248  12.660  25.714  1.00 86.80           C  
ATOM    241  CD  PRO A  87     -62.719  14.015  25.253  1.00 86.80           C  
ATOM    242  N   GLY A  88     -63.082  15.005  29.870  1.00 89.49           N  
ATOM    243  CA  GLY A  88     -62.403  15.571  31.043  1.00 89.49           C  
ATOM    244  C   GLY A  88     -62.274  17.100  31.041  1.00 89.49           C  
ATOM    245  O   GLY A  88     -61.879  17.668  32.055  1.00 89.49           O  
ATOM    246  N   ASP A  89     -62.657  17.796  29.968  1.00 95.92           N  
ATOM    247  CA  ASP A  89     -62.649  19.264  29.950  1.00 95.92           C  
ATOM    248  C   ASP A  89     -63.750  19.825  30.848  1.00 95.92           C  
ATOM    249  O   ASP A  89     -63.474  20.630  31.737  1.00 95.92           O  
ATOM    250  CB  ASP A  89     -62.827  19.806  28.522  1.00 95.92           C  
ATOM    251  CG  ASP A  89     -61.579  19.692  27.651  1.00 95.92           C  
ATOM    252  OD1 ASP A  89     -60.615  19.014  28.054  1.00 95.92           O  
ATOM    253  OD2 ASP A  89     -61.494  20.383  26.608  1.00 95.92           O1-
ATOM    254  N   VAL A  90     -64.992  19.380  30.630  1.00 97.85           N  
ATOM    255  CA  VAL A  90     -66.168  19.882  31.345  1.00 97.85           C  
ATOM    256  C   VAL A  90     -66.939  18.761  32.028  1.00 97.85           C  
ATOM    257  O   VAL A  90     -67.433  17.831  31.386  1.00 97.85           O  
ATOM    258  CB  VAL A  90     -67.076  20.732  30.439  1.00 97.85           C  
ATOM    259  CG1 VAL A  90     -68.378  21.149  31.138  1.00 97.85           C  
ATOM    260  CG2 VAL A  90     -66.360  22.010  29.990  1.00 97.85           C  
ATOM    261  N   TRP A  91     -67.142  18.920  33.333  1.00 96.52           N  
ATOM    262  CA  TRP A  91     -68.126  18.166  34.110  1.00 96.52           C  
ATOM    263  C   TRP A  91     -69.224  19.116  34.567  1.00 96.52           C  
ATOM    264  O   TRP A  91     -68.932  20.235  34.974  1.00 96.52           O  
ATOM    265  CB  TRP A  91     -67.439  17.478  35.286  1.00 96.52           C  
ATOM    266  CG  TRP A  91     -68.333  16.727  36.215  1.00 96.52           C  
ATOM    267  CD1 TRP A  91     -68.527  15.390  36.213  1.00 96.52           C  
ATOM    268  CD2 TRP A  91     -69.106  17.248  37.333  1.00 96.52           C  
ATOM    269  CE2 TRP A  91     -69.747  16.153  37.982  1.00 96.52           C  
ATOM    270  CE3 TRP A  91     -69.314  18.536  37.869  1.00 96.52           C  
ATOM    271  NE1 TRP A  91     -69.360  15.044  37.259  1.00 96.52           N  
ATOM    272  CZ2 TRP A  91     -70.543  16.324  39.123  1.00 96.52           C  
ATOM    273  CZ3 TRP A  91     -70.141  18.724  38.986  1.00 96.52           C  
ATOM    274  CH2 TRP A  91     -70.733  17.626  39.623  1.00 96.52           C  
ATOM    275  N   ALA A  92     -70.489  18.702  34.505  1.00 98.00           N  
ATOM    276  CA  ALA A  92     -71.597  19.611  34.771  1.00 98.00           C  
ATOM    277  C   ALA A  92     -72.730  18.977  35.571  1.00 98.00           C  
ATOM    278  O   ALA A  92     -73.042  17.798  35.372  1.00 98.00           O  
ATOM    279  CB  ALA A  92     -72.098  20.162  33.442  1.00 98.00           C  
ATOM    280  N   ARG A  93     -73.368  19.779  36.430  1.00 98.54           N  
ATOM    281  CA  ARG A  93     -74.607  19.424  37.131  1.00 98.54           C  
ATOM    282  C   ARG A  93     -75.580  20.594  37.224  1.00 98.54           C  
ATOM    283  O   ARG A  93     -75.177  21.745  37.380  1.00 98.54           O  
ATOM    284  CB  ARG A  93     -74.325  18.890  38.547  1.00 98.54           C  
ATOM    285  CG  ARG A  93     -73.612  17.536  38.597  1.00 98.54           C  
ATOM    286  CD  ARG A  93     -74.443  16.392  38.035  1.00 98.54           C  
ATOM    287  NE  ARG A  93     -73.770  15.086  38.152  1.00 98.54           N  
ATOM    288  CZ  ARG A  93     -72.975  14.529  37.256  1.00 98.54           C  
ATOM    289  NH1 ARG A  93     -72.576  15.152  36.184  1.00 98.54           N1+
ATOM    290  NH2 ARG A  93     -72.561  13.304  37.419  1.00 98.54           N  
ATOM    291  N   PHE A  94     -76.866  20.264  37.215  1.00 98.86           N  
ATOM    292  CA  PHE A  94     -77.945  21.184  37.565  1.00 98.86           C  
ATOM    293  C   PHE A  94     -78.306  21.008  39.040  1.00 98.86           C  
ATOM    294  O   PHE A  94     -78.812  19.956  39.432  1.00 98.86           O  
ATOM    295  CB  PHE A  94     -79.153  20.929  36.664  1.00 98.86           C  
ATOM    296  CG  PHE A  94     -78.865  21.077  35.186  1.00 98.86           C  
ATOM    297  CD1 PHE A  94     -78.921  22.348  34.589  1.00 98.86           C  
ATOM    298  CD2 PHE A  94     -78.546  19.950  34.406  1.00 98.86           C  
ATOM    299  CE1 PHE A  94     -78.676  22.493  33.215  1.00 98.86           C  
ATOM    300  CE2 PHE A  94     -78.290  20.098  33.033  1.00 98.86           C  
ATOM    301  CZ  PHE A  94     -78.366  21.367  32.435  1.00 98.86           C  
ATOM    302  N   ALA A  95     -78.045  22.022  39.862  1.00 98.83           N  
ATOM    303  CA  ALA A  95     -78.360  21.998  41.285  1.00 98.83           C  
ATOM    304  C   ALA A  95     -79.838  22.337  41.518  1.00 98.83           C  
ATOM    305  O   ALA A  95     -80.307  23.390  41.081  1.00 98.83           O  
ATOM    306  CB  ALA A  95     -77.413  22.944  42.028  1.00 98.83           C  
ATOM    307  N   VAL A  96     -80.559  21.457  42.217  1.00 98.77           N  
ATOM    308  CA  VAL A  96     -81.999  21.584  42.490  1.00 98.77           C  
ATOM    309  C   VAL A  96     -82.279  21.256  43.956  1.00 98.77           C  
ATOM    310  O   VAL A  96     -81.914  20.186  44.442  1.00 98.77           O  
ATOM    311  CB  VAL A  96     -82.820  20.668  41.556  1.00 98.77           C  
ATOM    312  CG1 VAL A  96     -84.323  20.780  41.838  1.00 98.77           C  
ATOM    313  CG2 VAL A  96     -82.607  21.015  40.075  1.00 98.77           C  
ATOM    314  N   GLY A  97     -82.949  22.166  44.662  1.00 98.56           N  
ATOM    315  CA  GLY A  97     -83.454  21.928  46.013  1.00 98.56           C  
ATOM    316  C   GLY A  97     -84.652  20.989  45.998  1.00 98.56           C  
ATOM    317  O   GLY A  97     -85.583  21.190  45.220  1.00 98.56           O  
ATOM    318  N   THR A  98     -84.647  19.962  46.849  1.00 98.36           N  
ATOM    319  CA  THR A  98     -85.732  18.968  46.879  1.00 98.36           C  
ATOM    320  C   THR A  98     -86.484  18.888  48.206  1.00 98.36           C  
ATOM    321  O   THR A  98     -87.423  18.095  48.331  1.00 98.36           O  
ATOM    322  CB  THR A  98     -85.286  17.590  46.377  1.00 98.36           C  
ATOM    323  CG2 THR A  98     -84.654  17.635  44.990  1.00 98.36           C  
ATOM    324  OG1 THR A  98     -84.326  17.027  47.223  1.00 98.36           O  
ATOM    325  N   ALA A  99     -86.159  19.724  49.197  1.00 98.03           N  
ATOM    326  CA  ALA A  99     -86.944  19.792  50.427  1.00 98.03           C  
ATOM    327  C   ALA A  99     -88.334  20.386  50.147  1.00 98.03           C  
ATOM    328  O   ALA A  99     -88.464  21.409  49.476  1.00 98.03           O  
ATOM    329  CB  ALA A  99     -86.212  20.584  51.511  1.00 98.03           C  
ATOM    330  N   GLY A 100     -89.379  19.744  50.672  1.00 97.27           N  
ATOM    331  CA  GLY A 100     -90.763  20.218  50.543  1.00 97.27           C  
ATOM    332  C   GLY A 100     -91.434  19.991  49.182  1.00 97.27           C  
ATOM    333  O   GLY A 100     -92.590  20.368  49.035  1.00 97.27           O  
ATOM    334  N   LEU A 101     -90.766  19.360  48.206  1.00 97.30           N  
ATOM    335  CA  LEU A 101     -91.394  19.042  46.915  1.00 97.30           C  
ATOM    336  C   LEU A 101     -92.541  18.043  47.054  1.00 97.30           C  
ATOM    337  O   LEU A 101     -92.431  17.067  47.811  1.00 97.30           O  
ATOM    338  CB  LEU A 101     -90.371  18.489  45.912  1.00 97.30           C  
ATOM    339  CG  LEU A 101     -89.233  19.444  45.550  1.00 97.30           C  
ATOM    340  CD1 LEU A 101     -88.405  18.811  44.429  1.00 97.30           C  
ATOM    341  CD2 LEU A 101     -89.694  20.823  45.098  1.00 97.30           C  
ATOM    342  N   GLY A 102     -93.585  18.252  46.251  1.00 97.59           N  
ATOM    343  CA  GLY A 102     -94.691  17.312  46.105  1.00 97.59           C  
ATOM    344  C   GLY A 102     -94.271  16.022  45.391  1.00 97.59           C  
ATOM    345  O   GLY A 102     -93.235  15.954  44.726  1.00 97.59           O  
ATOM    346  N   ALA A 103     -95.095  14.978  45.503  1.00 97.51           N  
ATOM    347  CA  ALA A 103     -94.781  13.661  44.943  1.00 97.51           C  
ATOM    348  C   ALA A 103     -94.608  13.673  43.411  1.00 97.51           C  
ATOM    349  O   ALA A 103     -93.788  12.933  42.875  1.00 97.51           O  
ATOM    350  CB  ALA A 103     -95.887  12.691  45.370  1.00 97.51           C  
ATOM    351  N   GLU A 104     -95.359  14.514  42.696  1.00 97.59           N  
ATOM    352  CA  GLU A 104     -95.233  14.653  41.243  1.00 97.59           C  
ATOM    353  C   GLU A 104     -93.893  15.277  40.833  1.00 97.59           C  
ATOM    354  O   GLU A 104     -93.202  14.729  39.975  1.00 97.59           O  
ATOM    355  CB  GLU A 104     -96.411  15.476  40.723  1.00 97.59           C  
ATOM    356  CG  GLU A 104     -96.442  15.494  39.188  1.00 97.59           C  
ATOM    357  CD  GLU A 104     -97.583  16.351  38.629  1.00 97.59           C  
ATOM    358  OE1 GLU A 104     -97.635  16.443  37.386  1.00 97.59           O  
ATOM    359  OE2 GLU A 104     -98.369  16.883  39.444  1.00 97.59           O1-
ATOM    360  N   GLU A 105     -93.494  16.367  41.493  1.00 97.80           N  
ATOM    361  CA  GLU A 105     -92.223  17.055  41.241  1.00 97.80           C  
ATOM    362  C   GLU A 105     -91.029  16.147  41.549  1.00 97.80           C  
ATOM    363  O   GLU A 105     -90.092  16.075  40.755  1.00 97.80           O  
ATOM    364  CB  GLU A 105     -92.142  18.325  42.102  1.00 97.80           C  
ATOM    365  CG  GLU A 105     -93.191  19.373  41.706  1.00 97.80           C  
ATOM    366  CD  GLU A 105     -93.226  20.554  42.680  1.00 97.80           C  
ATOM    367  OE1 GLU A 105     -93.361  21.701  42.185  1.00 97.80           O  
ATOM    368  OE2 GLU A 105     -93.185  20.311  43.908  1.00 97.80           O1-
ATOM    369  N   ARG A 106     -91.087  15.391  42.657  1.00 97.74           N  
ATOM    370  CA  ARG A 106     -90.064  14.386  42.996  1.00 97.74           C  
ATOM    371  C   ARG A 106     -89.944  13.324  41.914  1.00 97.74           C  
ATOM    372  O   ARG A 106     -88.854  13.123  41.390  1.00 97.74           O  
ATOM    373  CB  ARG A 106     -90.364  13.720  44.344  1.00 97.74           C  
ATOM    374  CG  ARG A 106     -90.123  14.682  45.504  1.00 97.74           C  
ATOM    375  CD  ARG A 106     -90.439  13.995  46.836  1.00 97.74           C  
ATOM    376  NE  ARG A 106     -90.385  14.969  47.933  1.00 97.74           N  
ATOM    377  CZ  ARG A 106     -89.298  15.420  48.524  1.00 97.74           C  
ATOM    378  NH1 ARG A 106     -88.109  14.921  48.316  1.00 97.74           N1+
ATOM    379  NH2 ARG A 106     -89.397  16.446  49.308  1.00 97.74           N  
ATOM    380  N   ARG A 107     -91.064  12.716  41.507  1.00 98.04           N  
ATOM    381  CA  ARG A 107     -91.073  11.698  40.447  1.00 98.04           C  
ATOM    382  C   ARG A 107     -90.579  12.243  39.107  1.00 98.04           C  
ATOM    383  O   ARG A 107     -89.933  11.518  38.357  1.00 98.04           O  
ATOM    384  CB  ARG A 107     -92.479  11.112  40.293  1.00 98.04           C  
ATOM    385  CG  ARG A 107     -92.833  10.130  41.416  1.00 98.04           C  
ATOM    386  CD  ARG A 107     -94.189   9.463  41.147  1.00 98.04           C  
ATOM    387  NE  ARG A 107     -95.325  10.409  41.267  1.00 98.04           N  
ATOM    388  CZ  ARG A 107     -96.209  10.458  42.249  1.00 98.04           C  
ATOM    389  NH1 ARG A 107     -96.130   9.678  43.291  1.00 98.04           N1+
ATOM    390  NH2 ARG A 107     -97.210  11.294  42.197  1.00 98.04           N  
ATOM    391  N   ALA A 108     -90.885  13.496  38.774  1.00 98.44           N  
ATOM    392  CA  ALA A 108     -90.381  14.127  37.557  1.00 98.44           C  
ATOM    393  C   ALA A 108     -88.851  14.277  37.589  1.00 98.44           C  
ATOM    394  O   ALA A 108     -88.190  13.898  36.622  1.00 98.44           O  
ATOM    395  CB  ALA A 108     -91.096  15.468  37.355  1.00 98.44           C  
ATOM    396  N   LEU A 109     -88.294  14.747  38.710  1.00 98.58           N  
ATOM    397  CA  LEU A 109     -86.845  14.856  38.905  1.00 98.58           C  
ATOM    398  C   LEU A 109     -86.152  13.491  38.932  1.00 98.58           C  
ATOM    399  O   LEU A 109     -85.084  13.349  38.351  1.00 98.58           O  
ATOM    400  CB  LEU A 109     -86.551  15.616  40.210  1.00 98.58           C  
ATOM    401  CG  LEU A 109     -86.898  17.113  40.174  1.00 98.58           C  
ATOM    402  CD1 LEU A 109     -86.751  17.683  41.584  1.00 98.58           C  
ATOM    403  CD2 LEU A 109     -85.969  17.904  39.250  1.00 98.58           C  
ATOM    404  N   GLU A 110     -86.754  12.477  39.554  1.00 98.12           N  
ATOM    405  CA  GLU A 110     -86.231  11.104  39.566  1.00 98.12           C  
ATOM    406  C   GLU A 110     -86.156  10.520  38.152  1.00 98.12           C  
ATOM    407  O   GLU A 110     -85.125   9.970  37.767  1.00 98.12           O  
ATOM    408  CB  GLU A 110     -87.128  10.217  40.438  1.00 98.12           C  
ATOM    409  CG  GLU A 110     -86.939  10.473  41.941  1.00 98.12           C  
ATOM    410  CD  GLU A 110     -88.080   9.903  42.801  1.00 98.12           C  
ATOM    411  OE1 GLU A 110     -88.050  10.167  44.025  1.00 98.12           O  
ATOM    412  OE2 GLU A 110     -89.013   9.279  42.241  1.00 98.12           O1-
ATOM    413  N   ARG A 111     -87.211  10.694  37.342  1.00 98.47           N  
ATOM    414  CA  ARG A 111     -87.208  10.272  35.931  1.00 98.47           C  
ATOM    415  C   ARG A 111     -86.161  11.019  35.112  1.00 98.47           C  
ATOM    416  O   ARG A 111     -85.467  10.407  34.303  1.00 98.47           O  
ATOM    417  CB  ARG A 111     -88.589  10.473  35.297  1.00 98.47           C  
ATOM    418  CG  ARG A 111     -89.620   9.438  35.767  1.00 98.47           C  
ATOM    419  CD  ARG A 111     -90.905   9.518  34.929  1.00 98.47           C  
ATOM    420  NE  ARG A 111     -91.537  10.855  34.960  1.00 98.47           N  
ATOM    421  CZ  ARG A 111     -92.472  11.274  35.795  1.00 98.47           C  
ATOM    422  NH1 ARG A 111     -92.908  10.526  36.766  1.00 98.47           N1+
ATOM    423  NH2 ARG A 111     -93.001  12.459  35.661  1.00 98.47           N  
ATOM    424  N   GLU A 112     -86.043  12.330  35.304  1.00 98.64           N  
ATOM    425  CA  GLU A 112     -85.025  13.131  34.623  1.00 98.64           C  
ATOM    426  C   GLU A 112     -83.611  12.693  35.025  1.00 98.64           C  
ATOM    427  O   GLU A 112     -82.757  12.512  34.157  1.00 98.64           O  
ATOM    428  CB  GLU A 112     -85.252  14.617  34.924  1.00 98.64           C  
ATOM    429  CG  GLU A 112     -84.309  15.502  34.094  1.00 98.64           C  
ATOM    430  CD  GLU A 112     -84.440  16.993  34.404  1.00 98.64           C  
ATOM    431  OE1 GLU A 112     -83.633  17.783  33.859  1.00 98.64           O  
ATOM    432  OE2 GLU A 112     -85.310  17.395  35.201  1.00 98.64           O1-
ATOM    433  N   GLN A 113     -83.376  12.460  36.318  1.00 98.36           N  
ATOM    434  CA  GLN A 113     -82.085  12.009  36.822  1.00 98.36           C  
ATOM    435  C   GLN A 113     -81.735  10.610  36.321  1.00 98.36           C  
ATOM    436  O   GLN A 113     -80.594  10.385  35.931  1.00 98.36           O  
ATOM    437  CB  GLN A 113     -82.068  12.056  38.359  1.00 98.36           C  
ATOM    438  CG  GLN A 113     -80.734  11.622  38.997  1.00 98.36           C  
ATOM    439  CD  GLN A 113     -79.552  12.536  38.677  1.00 98.36           C  
ATOM    440  NE2 GLN A 113     -78.532  12.553  39.504  1.00 98.36           N  
ATOM    441  OE1 GLN A 113     -79.518  13.276  37.711  1.00 98.36           O  
ATOM    442  N   ALA A 114     -82.698   9.689  36.270  1.00 98.40           N  
ATOM    443  CA  ALA A 114     -82.492   8.366  35.686  1.00 98.40           C  
ATOM    444  C   ALA A 114     -82.120   8.447  34.195  1.00 98.40           C  
ATOM    445  O   ALA A 114     -81.342   7.633  33.706  1.00 98.40           O  
ATOM    446  CB  ALA A 114     -83.767   7.543  35.898  1.00 98.40           C  
ATOM    447  N   ARG A 115     -82.650   9.445  33.475  1.00 98.26           N  
ATOM    448  CA  ARG A 115     -82.378   9.654  32.048  1.00 98.26           C  
ATOM    449  C   ARG A 115     -81.032  10.329  31.772  1.00 98.26           C  
ATOM    450  O   ARG A 115     -80.384   9.976  30.791  1.00 98.26           O  
ATOM    451  CB  ARG A 115     -83.548  10.445  31.444  1.00 98.26           C  
ATOM    452  CG  ARG A 115     -83.409  10.598  29.926  1.00 98.26           C  
ATOM    453  CD  ARG A 115     -84.620  11.334  29.355  1.00 98.26           C  
ATOM    454  NE  ARG A 115     -84.527  11.446  27.889  1.00 98.26           N  
ATOM    455  CZ  ARG A 115     -85.341  12.130  27.107  1.00 98.26           C  
ATOM    456  NH1 ARG A 115     -86.333  12.825  27.589  1.00 98.26           N1+
ATOM    457  NH2 ARG A 115     -85.174  12.127  25.814  1.00 98.26           N  
ATOM    458  N   HIS A 116     -80.647  11.327  32.566  1.00 97.88           N  
ATOM    459  CA  HIS A 116     -79.504  12.198  32.254  1.00 97.88           C  
ATOM    460  C   HIS A 116     -78.326  12.080  33.230  1.00 97.88           C  
ATOM    461  O   HIS A 116     -77.197  12.380  32.846  1.00 97.88           O  
ATOM    462  CB  HIS A 116     -79.992  13.649  32.159  1.00 97.88           C  
ATOM    463  CG  HIS A 116     -80.982  13.883  31.046  1.00 97.88           C  
ATOM    464  CD2 HIS A 116     -82.315  14.156  31.177  1.00 97.88           C  
ATOM    465  ND1 HIS A 116     -80.705  13.852  29.701  1.00 97.88           N  
ATOM    466  CE1 HIS A 116     -81.842  14.112  29.035  1.00 97.88           C  
ATOM    467  NE2 HIS A 116     -82.858  14.298  29.892  1.00 97.88           N  
ATOM    468  N   GLY A 117     -78.558  11.661  34.477  1.00 97.58           N  
ATOM    469  CA  GLY A 117     -77.517  11.494  35.498  1.00 97.58           C  
ATOM    470  C   GLY A 117     -76.772  12.781  35.879  1.00 97.58           C  
ATOM    471  O   GLY A 117     -75.672  12.718  36.435  1.00 97.58           O  
ATOM    472  N   ASP A 118     -77.331  13.948  35.552  1.00 97.83           N  
ATOM    473  CA  ASP A 118     -76.673  15.250  35.654  1.00 97.83           C  
ATOM    474  C   ASP A 118     -77.382  16.244  36.593  1.00 97.83           C  
ATOM    475  O   ASP A 118     -77.049  17.430  36.614  1.00 97.83           O  
ATOM    476  CB  ASP A 118     -76.397  15.823  34.257  1.00 97.83           C  
ATOM    477  CG  ASP A 118     -77.655  16.229  33.489  1.00 97.83           C  
ATOM    478  OD1 ASP A 118     -78.783  16.065  34.005  1.00 97.83           O  
ATOM    479  OD2 ASP A 118     -77.509  16.737  32.356  1.00 97.83           O1-
ATOM    480  N   LEU A 119     -78.311  15.782  37.427  1.00 98.75           N  
ATOM    481  CA  LEU A 119     -78.867  16.572  38.523  1.00 98.75           C  
ATOM    482  C   LEU A 119     -78.018  16.419  39.790  1.00 98.75           C  
ATOM    483  O   LEU A 119     -77.584  15.320  40.148  1.00 98.75           O  
ATOM    484  CB  LEU A 119     -80.345  16.223  38.779  1.00 98.75           C  
ATOM    485  CG  LEU A 119     -81.266  16.293  37.544  1.00 98.75           C  
ATOM    486  CD1 LEU A 119     -82.720  16.108  37.977  1.00 98.75           C  
ATOM    487  CD2 LEU A 119     -81.183  17.644  36.831  1.00 98.75           C  
ATOM    488  N   LEU A 120     -77.823  17.535  40.489  1.00 98.59           N  
ATOM    489  CA  LEU A 120     -77.365  17.593  41.872  1.00 98.59           C  
ATOM    490  C   LEU A 120     -78.575  17.928  42.747  1.00 98.59           C  
ATOM    491  O   LEU A 120     -78.981  19.085  42.864  1.00 98.59           O  
ATOM    492  CB  LEU A 120     -76.208  18.601  41.990  1.00 98.59           C  
ATOM    493  CG  LEU A 120     -75.768  18.884  43.439  1.00 98.59           C  
ATOM    494  CD1 LEU A 120     -75.336  17.612  44.168  1.00 98.59           C  
ATOM    495  CD2 LEU A 120     -74.596  19.860  43.427  1.00 98.59           C  
ATOM    496  N   LEU A 121     -79.182  16.894  43.324  1.00 98.50           N  
ATOM    497  CA  LEU A 121     -80.363  17.032  44.171  1.00 98.50           C  
ATOM    498  C   LEU A 121     -79.936  17.356  45.607  1.00 98.50           C  
ATOM    499  O   LEU A 121     -79.159  16.616  46.204  1.00 98.50           O  
ATOM    500  CB  LEU A 121     -81.219  15.754  44.090  1.00 98.50           C  
ATOM    501  CG  LEU A 121     -81.668  15.355  42.669  1.00 98.50           C  
ATOM    502  CD1 LEU A 121     -82.512  14.082  42.735  1.00 98.50           C  
ATOM    503  CD2 LEU A 121     -82.493  16.443  41.977  1.00 98.50           C  
ATOM    504  N   LEU A 122     -80.458  18.449  46.163  1.00 98.47           N  
ATOM    505  CA  LEU A 122     -80.131  18.949  47.501  1.00 98.47           C  
ATOM    506  C   LEU A 122     -81.316  18.696  48.459  1.00 98.47           C  
ATOM    507  O   LEU A 122     -82.219  19.533  48.547  1.00 98.47           O  
ATOM    508  CB  LEU A 122     -79.747  20.438  47.399  1.00 98.47           C  
ATOM    509  CG  LEU A 122     -78.525  20.746  46.509  1.00 98.47           C  
ATOM    510  CD1 LEU A 122     -78.391  22.260  46.367  1.00 98.47           C  
ATOM    511  CD2 LEU A 122     -77.222  20.192  47.087  1.00 98.47           C  
ATOM    512  N   PRO A 123     -81.349  17.554  49.180  1.00 97.38           N  
ATOM    513  CA  PRO A 123     -82.520  17.110  49.949  1.00 97.38           C  
ATOM    514  C   PRO A 123     -82.857  17.972  51.161  1.00 97.38           C  
ATOM    515  O   PRO A 123     -84.022  18.059  51.535  1.00 97.38           O  
ATOM    516  CB  PRO A 123     -82.224  15.661  50.346  1.00 97.38           C  
ATOM    517  CG  PRO A 123     -80.699  15.603  50.372  1.00 97.38           C  
ATOM    518  CD  PRO A 123     -80.315  16.527  49.223  1.00 97.38           C  
ATOM    519  N   ALA A 124     -81.861  18.631  51.752  1.00 97.42           N  
ATOM    520  CA  ALA A 124     -82.050  19.526  52.892  1.00 97.42           C  
ATOM    521  C   ALA A 124     -82.459  20.956  52.486  1.00 97.42           C  
ATOM    522  O   ALA A 124     -82.703  21.790  53.353  1.00 97.42           O  
ATOM    523  CB  ALA A 124     -80.762  19.510  53.724  1.00 97.42           C  
ATOM    524  N   LEU A 125     -82.524  21.260  51.183  1.00 98.23           N  
ATOM    525  CA  LEU A 125     -82.746  22.614  50.686  1.00 98.23           C  
ATOM    526  C   LEU A 125     -84.112  22.760  50.018  1.00 98.23           C  
ATOM    527  O   LEU A 125     -84.418  22.060  49.051  1.00 98.23           O  
ATOM    528  CB  LEU A 125     -81.589  22.987  49.752  1.00 98.23           C  
ATOM    529  CG  LEU A 125     -81.630  24.472  49.353  1.00 98.23           C  
ATOM    530  CD1 LEU A 125     -80.224  25.036  49.394  1.00 98.23           C  
ATOM    531  CD2 LEU A 125     -82.185  24.685  47.944  1.00 98.23           C  
ATOM    532  N   ARG A 126     -84.918  23.714  50.498  1.00 98.06           N  
ATOM    533  CA  ARG A 126     -86.160  24.122  49.830  1.00 98.06           C  
ATOM    534  C   ARG A 126     -85.822  25.086  48.706  1.00 98.06           C  
ATOM    535  O   ARG A 126     -85.194  26.114  48.955  1.00 98.06           O  
ATOM    536  CB  ARG A 126     -87.145  24.750  50.828  1.00 98.06           C  
ATOM    537  CG  ARG A 126     -88.480  25.100  50.145  1.00 98.06           C  
ATOM    538  CD  ARG A 126     -89.458  25.795  51.097  1.00 98.06           C  
ATOM    539  NE  ARG A 126     -89.169  27.238  51.270  1.00 98.06           N  
ATOM    540  CZ  ARG A 126     -89.684  28.029  52.195  1.00 98.06           C  
ATOM    541  NH1 ARG A 126     -90.450  27.560  53.143  1.00 98.06           N1+
ATOM    542  NH2 ARG A 126     -89.456  29.312  52.200  1.00 98.06           N  
ATOM    543  N   ASP A 127     -86.263  24.774  47.495  1.00 96.98           N  
ATOM    544  CA  ASP A 127     -85.989  25.609  46.334  1.00 96.98           C  
ATOM    545  C   ASP A 127     -86.845  26.882  46.347  1.00 96.98           C  
ATOM    546  O   ASP A 127     -88.057  26.840  46.141  1.00 96.98           O  
ATOM    547  CB  ASP A 127     -86.160  24.791  45.050  1.00 96.98           C  
ATOM    548  CG  ASP A 127     -85.127  25.252  44.037  1.00 96.98           C  
ATOM    549  OD1 ASP A 127     -85.063  26.464  43.749  1.00 96.98           O  
ATOM    550  OD2 ASP A 127     -84.269  24.434  43.642  1.00 96.98           O1-
ATOM    551  N   ALA A 128     -86.211  28.006  46.668  1.00 94.99           N  
ATOM    552  CA  ALA A 128     -86.827  29.322  46.723  1.00 94.99           C  
ATOM    553  C   ALA A 128     -85.747  30.398  46.546  1.00 94.99           C  
ATOM    554  O   ALA A 128     -84.568  30.141  46.811  1.00 94.99           O  
ATOM    555  CB  ALA A 128     -87.563  29.465  48.056  1.00 94.99           C  
ATOM    556  N   TYR A 129     -86.137  31.598  46.109  1.00 91.62           N  
ATOM    557  CA  TYR A 129     -85.188  32.685  45.844  1.00 91.62           C  
ATOM    558  C   TYR A 129     -84.392  33.063  47.100  1.00 91.62           C  
ATOM    559  O   TYR A 129     -83.175  33.206  47.038  1.00 91.62           O  
ATOM    560  CB  TYR A 129     -85.937  33.900  45.284  1.00 91.62           C  
ATOM    561  CG  TYR A 129     -85.059  35.130  45.138  1.00 91.62           C  
ATOM    562  CD2 TYR A 129     -84.516  35.760  46.275  1.00 91.62           C  
ATOM    563  CD1 TYR A 129     -84.746  35.612  43.853  1.00 91.62           C  
ATOM    564  CE2 TYR A 129     -83.667  36.875  46.124  1.00 91.62           C  
ATOM    565  CE1 TYR A 129     -83.868  36.700  43.699  1.00 91.62           C  
ATOM    566  CZ  TYR A 129     -83.322  37.330  44.837  1.00 91.62           C  
ATOM    567  OH  TYR A 129     -82.467  38.373  44.678  1.00 91.62           O  
ATOM    568  N   GLU A 130     -85.054  33.121  48.257  1.00 93.04           N  
ATOM    569  CA  GLU A 130     -84.425  33.418  49.545  1.00 93.04           C  
ATOM    570  C   GLU A 130     -83.391  32.373  49.996  1.00 93.04           C  
ATOM    571  O   GLU A 130     -82.546  32.674  50.834  1.00 93.04           O  
ATOM    572  CB  GLU A 130     -85.511  33.628  50.621  1.00 93.04           C  
ATOM    573  CG  GLU A 130     -86.350  32.391  51.018  1.00 93.04           C  
ATOM    574  CD  GLU A 130     -87.571  32.089  50.133  1.00 93.04           C  
ATOM    575  OE1 GLU A 130     -88.387  31.236  50.570  1.00 93.04           O  
ATOM    576  OE2 GLU A 130     -87.669  32.646  49.013  1.00 93.04           O1-
ATOM    577  N   ASN A 131     -83.425  31.166  49.421  1.00 97.10           N  
ATOM    578  CA  ASN A 131     -82.490  30.083  49.721  1.00 97.10           C  
ATOM    579  C   ASN A 131     -81.380  29.948  48.665  1.00 97.10           C  
ATOM    580  O   ASN A 131     -80.602  28.993  48.720  1.00 97.10           O  
ATOM    581  CB  ASN A 131     -83.279  28.777  49.906  1.00 97.10           C  
ATOM    582  CG  ASN A 131     -84.145  28.766  51.150  1.00 97.10           C  
ATOM    583  ND2 ASN A 131     -85.158  27.937  51.163  1.00 97.10           N  
ATOM    584  OD1 ASN A 131     -83.921  29.448  52.133  1.00 97.10           O  
ATOM    585  N   LEU A 132     -81.283  30.874  47.702  1.00 97.54           N  
ATOM    586  CA  LEU A 132     -80.285  30.806  46.632  1.00 97.54           C  
ATOM    587  C   LEU A 132     -78.850  30.835  47.176  1.00 97.54           C  
ATOM    588  O   LEU A 132     -78.024  30.031  46.749  1.00 97.54           O  
ATOM    589  CB  LEU A 132     -80.538  31.944  45.631  1.00 97.54           C  
ATOM    590  CG  LEU A 132     -79.594  31.930  44.413  1.00 97.54           C  
ATOM    591  CD1 LEU A 132     -79.726  30.644  43.589  1.00 97.54           C  
ATOM    592  CD2 LEU A 132     -79.915  33.120  43.511  1.00 97.54           C  
ATOM    593  N   THR A 133     -78.570  31.683  48.170  1.00 98.06           N  
ATOM    594  CA  THR A 133     -77.260  31.746  48.842  1.00 98.06           C  
ATOM    595  C   THR A 133     -76.872  30.394  49.446  1.00 98.06           C  
ATOM    596  O   THR A 133     -75.770  29.893  49.218  1.00 98.06           O  
ATOM    597  CB  THR A 133     -77.284  32.818  49.944  1.00 98.06           C  
ATOM    598  CG2 THR A 133     -75.912  33.025  50.572  1.00 98.06           C  
ATOM    599  OG1 THR A 133     -77.705  34.045  49.405  1.00 98.06           O  
ATOM    600  N   ALA A 134     -77.802  29.755  50.167  1.00 98.27           N  
ATOM    601  CA  ALA A 134     -77.584  28.428  50.740  1.00 98.27           C  
ATOM    602  C   ALA A 134     -77.401  27.361  49.650  1.00 98.27           C  
ATOM    603  O   ALA A 134     -76.579  26.458  49.803  1.00 98.27           O  
ATOM    604  CB  ALA A 134     -78.763  28.091  51.662  1.00 98.27           C  
ATOM    605  N   LYS A 135     -78.121  27.483  48.527  1.00 98.69           N  
ATOM    606  CA  LYS A 135     -78.010  26.570  47.383  1.00 98.69           C  
ATOM    607  C   LYS A 135     -76.621  26.617  46.769  1.00 98.69           C  
ATOM    608  O   LYS A 135     -76.032  25.560  46.554  1.00 98.69           O  
ATOM    609  CB  LYS A 135     -79.109  26.877  46.351  1.00 98.69           C  
ATOM    610  CG  LYS A 135     -79.131  25.827  45.230  1.00 98.69           C  
ATOM    611  CD  LYS A 135     -80.077  26.186  44.082  1.00 98.69           C  
ATOM    612  CE  LYS A 135     -81.550  26.116  44.482  1.00 98.69           C  
ATOM    613  NZ  LYS A 135     -82.401  26.467  43.325  1.00 98.69           N1+
ATOM    614  N   VAL A 136     -76.096  27.816  46.521  1.00 98.63           N  
ATOM    615  CA  VAL A 136     -74.758  27.991  45.949  1.00 98.63           C  
ATOM    616  C   VAL A 136     -73.683  27.454  46.888  1.00 98.63           C  
ATOM    617  O   VAL A 136     -72.832  26.680  46.452  1.00 98.63           O  
ATOM    618  CB  VAL A 136     -74.515  29.448  45.532  1.00 98.63           C  
ATOM    619  CG1 VAL A 136     -73.040  29.732  45.228  1.00 98.63           C  
ATOM    620  CG2 VAL A 136     -75.356  29.724  44.273  1.00 98.63           C  
ATOM    621  N   LEU A 137     -73.753  27.763  48.185  1.00 98.70           N  
ATOM    622  CA  LEU A 137     -72.792  27.218  49.144  1.00 98.70           C  
ATOM    623  C   LEU A 137     -72.863  25.683  49.221  1.00 98.70           C  
ATOM    624  O   LEU A 137     -71.826  25.022  49.226  1.00 98.70           O  
ATOM    625  CB  LEU A 137     -73.016  27.891  50.507  1.00 98.70           C  
ATOM    626  CG  LEU A 137     -71.994  27.489  51.590  1.00 98.70           C  
ATOM    627  CD1 LEU A 137     -70.548  27.791  51.185  1.00 98.70           C  
ATOM    628  CD2 LEU A 137     -72.309  28.265  52.868  1.00 98.70           C  
ATOM    629  N   ALA A 138     -74.067  25.102  49.211  1.00 98.66           N  
ATOM    630  CA  ALA A 138     -74.256  23.653  49.246  1.00 98.66           C  
ATOM    631  C   ALA A 138     -73.707  22.953  47.994  1.00 98.66           C  
ATOM    632  O   ALA A 138     -73.033  21.931  48.115  1.00 98.66           O  
ATOM    633  CB  ALA A 138     -75.747  23.352  49.441  1.00 98.66           C  
ATOM    634  N   MET A 139     -73.950  23.493  46.794  1.00 98.65           N  
ATOM    635  CA  MET A 139     -73.431  22.886  45.563  1.00 98.65           C  
ATOM    636  C   MET A 139     -71.908  23.025  45.435  1.00 98.65           C  
ATOM    637  O   MET A 139     -71.259  22.099  44.955  1.00 98.65           O  
ATOM    638  CB  MET A 139     -74.172  23.420  44.328  1.00 98.65           C  
ATOM    639  CG  MET A 139     -73.882  24.890  44.047  1.00 98.65           C  
ATOM    640  SD  MET A 139     -74.749  25.570  42.617  1.00 98.65           S  
ATOM    641  CE  MET A 139     -73.607  26.915  42.229  1.00 98.65           C  
ATOM    642  N   LEU A 140     -71.330  24.135  45.908  1.00 98.82           N  
ATOM    643  CA  LEU A 140     -69.880  24.338  45.962  1.00 98.82           C  
ATOM    644  C   LEU A 140     -69.217  23.381  46.963  1.00 98.82           C  
ATOM    645  O   LEU A 140     -68.229  22.732  46.628  1.00 98.82           O  
ATOM    646  CB  LEU A 140     -69.603  25.810  46.324  1.00 98.82           C  
ATOM    647  CG  LEU A 140     -69.847  26.825  45.189  1.00 98.82           C  
ATOM    648  CD1 LEU A 140     -69.541  28.230  45.709  1.00 98.82           C  
ATOM    649  CD2 LEU A 140     -68.979  26.584  43.952  1.00 98.82           C  
ATOM    650  N   ALA A 141     -69.798  23.232  48.156  1.00 98.54           N  
ATOM    651  CA  ALA A 141     -69.327  22.278  49.156  1.00 98.54           C  
ATOM    652  C   ALA A 141     -69.392  20.832  48.642  1.00 98.54           C  
ATOM    653  O   ALA A 141     -68.422  20.090  48.771  1.00 98.54           O  
ATOM    654  CB  ALA A 141     -70.159  22.455  50.431  1.00 98.54           C  
ATOM    655  N   TRP A 142     -70.505  20.454  48.008  1.00 98.38           N  
ATOM    656  CA  TRP A 142     -70.649  19.134  47.400  1.00 98.38           C  
ATOM    657  C   TRP A 142     -69.599  18.909  46.306  1.00 98.38           C  
ATOM    658  O   TRP A 142     -68.979  17.848  46.259  1.00 98.38           O  
ATOM    659  CB  TRP A 142     -72.071  18.979  46.849  1.00 98.38           C  
ATOM    660  CG  TRP A 142     -72.379  17.610  46.327  1.00 98.38           C  
ATOM    661  CD1 TRP A 142     -72.987  16.627  47.028  1.00 98.38           C  
ATOM    662  CD2 TRP A 142     -72.016  17.016  45.043  1.00 98.38           C  
ATOM    663  CE2 TRP A 142     -72.443  15.655  45.038  1.00 98.38           C  
ATOM    664  CE3 TRP A 142     -71.317  17.470  43.904  1.00 98.38           C  
ATOM    665  NE1 TRP A 142     -73.037  15.476  46.267  1.00 98.38           N  
ATOM    666  CZ2 TRP A 142     -72.199  14.791  43.961  1.00 98.38           C  
ATOM    667  CZ3 TRP A 142     -70.996  16.589  42.859  1.00 98.38           C  
ATOM    668  CH2 TRP A 142     -71.455  15.261  42.867  1.00 98.38           C  
ATOM    669  N   LEU A 143     -69.356  19.902  45.445  1.00 98.56           N  
ATOM    670  CA  LEU A 143     -68.369  19.800  44.372  1.00 98.56           C  
ATOM    671  C   LEU A 143     -66.961  19.523  44.924  1.00 98.56           C  
ATOM    672  O   LEU A 143     -66.309  18.586  44.460  1.00 98.56           O  
ATOM    673  CB  LEU A 143     -68.426  21.087  43.533  1.00 98.56           C  
ATOM    674  CG  LEU A 143     -67.459  21.080  42.340  1.00 98.56           C  
ATOM    675  CD1 LEU A 143     -67.951  20.176  41.216  1.00 98.56           C  
ATOM    676  CD2 LEU A 143     -67.284  22.486  41.773  1.00 98.56           C  
ATOM    677  N   ASP A 144     -66.525  20.278  45.936  1.00 98.46           N  
ATOM    678  CA  ASP A 144     -65.214  20.094  46.583  1.00 98.46           C  
ATOM    679  C   ASP A 144     -65.066  18.731  47.280  1.00 98.46           C  
ATOM    680  O   ASP A 144     -63.960  18.209  47.411  1.00 98.46           O  
ATOM    681  CB  ASP A 144     -64.973  21.232  47.580  1.00 98.46           C  
ATOM    682  CG  ASP A 144     -63.547  21.216  48.144  1.00 98.46           C  
ATOM    683  OD1 ASP A 144     -62.614  21.540  47.391  1.00 98.46           O  
ATOM    684  OD2 ASP A 144     -63.348  20.935  49.350  1.00 98.46           O1-
ATOM    685  N   GLU A 145     -66.166  18.098  47.686  1.00 97.26           N  
ATOM    686  CA  GLU A 145     -66.150  16.763  48.298  1.00 97.26           C  
ATOM    687  C   GLU A 145     -66.113  15.624  47.265  1.00 97.26           C  
ATOM    688  O   GLU A 145     -65.538  14.572  47.546  1.00 97.26           O  
ATOM    689  CB  GLU A 145     -67.357  16.623  49.240  1.00 97.26           C  
ATOM    690  CG  GLU A 145     -67.166  17.426  50.538  1.00 97.26           C  
ATOM    691  CD  GLU A 145     -68.437  17.543  51.404  1.00 97.26           C  
ATOM    692  OE1 GLU A 145     -68.407  18.326  52.395  1.00 97.26           O  
ATOM    693  OE2 GLU A 145     -69.444  16.869  51.091  1.00 97.26           O1-
ATOM    694  N   HIS A 146     -66.667  15.817  46.062  1.00 97.34           N  
ATOM    695  CA  HIS A 146     -66.959  14.703  45.144  1.00 97.34           C  
ATOM    696  C   HIS A 146     -66.222  14.755  43.802  1.00 97.34           C  
ATOM    697  O   HIS A 146     -66.081  13.724  43.141  1.00 97.34           O  
ATOM    698  CB  HIS A 146     -68.477  14.623  44.934  1.00 97.34           C  
ATOM    699  CG  HIS A 146     -69.237  14.359  46.210  1.00 97.34           C  
ATOM    700  CD2 HIS A 146     -69.606  13.147  46.722  1.00 97.34           C  
ATOM    701  ND1 HIS A 146     -69.639  15.308  47.115  1.00 97.34           N  
ATOM    702  CE1 HIS A 146     -70.212  14.696  48.159  1.00 97.34           C  
ATOM    703  NE2 HIS A 146     -70.245  13.369  47.948  1.00 97.34           N  
ATOM    704  N   VAL A 147     -65.724  15.921  43.382  1.00 97.65           N  
ATOM    705  CA  VAL A 147     -65.124  16.119  42.053  1.00 97.65           C  
ATOM    706  C   VAL A 147     -63.736  16.730  42.206  1.00 97.65           C  
ATOM    707  O   VAL A 147     -63.536  17.610  43.034  1.00 97.65           O  
ATOM    708  CB  VAL A 147     -66.036  16.988  41.165  1.00 97.65           C  
ATOM    709  CG1 VAL A 147     -65.543  17.075  39.715  1.00 97.65           C  
ATOM    710  CG2 VAL A 147     -67.467  16.429  41.119  1.00 97.65           C  
ATOM    711  N   ALA A 148     -62.750  16.231  41.469  1.00 97.46           N  
ATOM    712  CA  ALA A 148     -61.456  16.885  41.319  1.00 97.46           C  
ATOM    713  C   ALA A 148     -61.550  17.881  40.156  1.00 97.46           C  
ATOM    714  O   ALA A 148     -61.903  17.491  39.045  1.00 97.46           O  
ATOM    715  CB  ALA A 148     -60.383  15.814  41.093  1.00 97.46           C  
ATOM    716  N   PHE A 149     -61.279  19.161  40.400  1.00 97.78           N  
ATOM    717  CA  PHE A 149     -61.376  20.187  39.365  1.00 97.78           C  
ATOM    718  C   PHE A 149     -60.348  21.304  39.535  1.00 97.78           C  
ATOM    719  O   PHE A 149     -59.799  21.461  40.623  1.00 97.78           O  
ATOM    720  CB  PHE A 149     -62.820  20.717  39.261  1.00 97.78           C  
ATOM    721  CG  PHE A 149     -63.314  21.393  40.525  1.00 97.78           C  
ATOM    722  CD1 PHE A 149     -63.729  20.620  41.620  1.00 97.78           C  
ATOM    723  CD2 PHE A 149     -63.293  22.793  40.638  1.00 97.78           C  
ATOM    724  CE1 PHE A 149     -64.045  21.234  42.841  1.00 97.78           C  
ATOM    725  CE2 PHE A 149     -63.682  23.417  41.835  1.00 97.78           C  
ATOM    726  CZ  PHE A 149     -64.032  22.633  42.949  1.00 97.78           C  
ATOM    727  N   GLU A 150     -60.084  22.075  38.473  1.00 97.89           N  
ATOM    728  CA  GLU A 150     -59.258  23.295  38.556  1.00 97.89           C  
ATOM    729  C   GLU A 150     -60.123  24.548  38.734  1.00 97.89           C  
ATOM    730  O   GLU A 150     -59.818  25.406  39.565  1.00 97.89           O  
ATOM    731  CB  GLU A 150     -58.342  23.449  37.326  1.00 97.89           C  
ATOM    732  CG  GLU A 150     -57.159  22.469  37.328  1.00 97.89           C  
ATOM    733  CD  GLU A 150     -56.140  22.766  36.206  1.00 97.89           C  
ATOM    734  OE1 GLU A 150     -55.847  21.835  35.424  1.00 97.89           O  
ATOM    735  OE2 GLU A 150     -55.626  23.913  36.108  1.00 97.89           O1-
ATOM    736  N   PHE A 151     -61.233  24.633  37.998  1.00 98.81           N  
ATOM    737  CA  PHE A 151     -62.151  25.770  38.027  1.00 98.81           C  
ATOM    738  C   PHE A 151     -63.604  25.319  38.107  1.00 98.81           C  
ATOM    739  O   PHE A 151     -63.954  24.242  37.631  1.00 98.81           O  
ATOM    740  CB  PHE A 151     -61.935  26.626  36.775  1.00 98.81           C  
ATOM    741  CG  PHE A 151     -60.520  27.134  36.632  1.00 98.81           C  
ATOM    742  CD1 PHE A 151     -60.084  28.223  37.408  1.00 98.81           C  
ATOM    743  CD2 PHE A 151     -59.627  26.483  35.759  1.00 98.81           C  
ATOM    744  CE1 PHE A 151     -58.759  28.678  37.294  1.00 98.81           C  
ATOM    745  CE2 PHE A 151     -58.305  26.940  35.644  1.00 98.81           C  
ATOM    746  CZ  PHE A 151     -57.881  28.045  36.398  1.00 98.81           C  
ATOM    747  N   VAL A 152     -64.468  26.165  38.660  1.00 98.88           N  
ATOM    748  CA  VAL A 152     -65.921  26.022  38.561  1.00 98.88           C  
ATOM    749  C   VAL A 152     -66.528  27.268  37.934  1.00 98.88           C  
ATOM    750  O   VAL A 152     -66.293  28.376  38.404  1.00 98.88           O  
ATOM    751  CB  VAL A 152     -66.566  25.649  39.908  1.00 98.88           C  
ATOM    752  CG1 VAL A 152     -66.370  26.692  41.008  1.00 98.88           C  
ATOM    753  CG2 VAL A 152     -68.071  25.390  39.753  1.00 98.88           C  
ATOM    754  N   LEU A 153     -67.337  27.089  36.893  1.00 98.90           N  
ATOM    755  CA  LEU A 153     -68.288  28.087  36.422  1.00 98.90           C  
ATOM    756  C   LEU A 153     -69.600  27.886  37.177  1.00 98.90           C  
ATOM    757  O   LEU A 153     -70.262  26.855  37.023  1.00 98.90           O  
ATOM    758  CB  LEU A 153     -68.477  27.944  34.901  1.00 98.90           C  
ATOM    759  CG  LEU A 153     -69.607  28.818  34.316  1.00 98.90           C  
ATOM    760  CD1 LEU A 153     -69.285  30.310  34.385  1.00 98.90           C  
ATOM    761  CD2 LEU A 153     -69.846  28.437  32.858  1.00 98.90           C  
ATOM    762  N   LYS A 154     -70.006  28.893  37.946  1.00 98.85           N  
ATOM    763  CA  LYS A 154     -71.382  29.002  38.423  1.00 98.85           C  
ATOM    764  C   LYS A 154     -72.202  29.780  37.397  1.00 98.85           C  
ATOM    765  O   LYS A 154     -71.758  30.833  36.943  1.00 98.85           O  
ATOM    766  CB  LYS A 154     -71.393  29.639  39.819  1.00 98.85           C  
ATOM    767  CG  LYS A 154     -72.820  29.723  40.372  1.00 98.85           C  
ATOM    768  CD  LYS A 154     -73.523  31.056  40.081  1.00 98.85           C  
ATOM    769  CE  LYS A 154     -75.012  30.829  39.833  1.00 98.85           C  
ATOM    770  NZ  LYS A 154     -75.788  32.029  40.205  1.00 98.85           N1+
ATOM    771  N   ALA A 155     -73.397  29.297  37.064  1.00 98.70           N  
ATOM    772  CA  ALA A 155     -74.334  29.976  36.165  1.00 98.70           C  
ATOM    773  C   ALA A 155     -75.790  29.807  36.629  1.00 98.70           C  
ATOM    774  O   ALA A 155     -76.117  28.827  37.300  1.00 98.70           O  
ATOM    775  CB  ALA A 155     -74.130  29.435  34.744  1.00 98.70           C  
ATOM    776  N   ASP A 156     -76.657  30.758  36.288  1.00 98.29           N  
ATOM    777  CA  ASP A 156     -78.112  30.603  36.442  1.00 98.29           C  
ATOM    778  C   ASP A 156     -78.709  29.813  35.262  1.00 98.29           C  
ATOM    779  O   ASP A 156     -78.126  29.756  34.176  1.00 98.29           O  
ATOM    780  CB  ASP A 156     -78.785  31.981  36.612  1.00 98.29           C  
ATOM    781  CG  ASP A 156     -78.522  32.637  37.975  1.00 98.29           C  
ATOM    782  OD1 ASP A 156     -78.078  31.918  38.901  1.00 98.29           O  
ATOM    783  OD2 ASP A 156     -78.771  33.854  38.128  1.00 98.29           O1-
ATOM    784  N   ASP A 157     -79.893  29.214  35.440  1.00 98.34           N  
ATOM    785  CA  ASP A 157     -80.595  28.486  34.367  1.00 98.34           C  
ATOM    786  C   ASP A 157     -81.261  29.387  33.300  1.00 98.34           C  
ATOM    787  O   ASP A 157     -81.899  28.912  32.354  1.00 98.34           O  
ATOM    788  CB  ASP A 157     -81.545  27.431  34.952  1.00 98.34           C  
ATOM    789  CG  ASP A 157     -82.819  27.955  35.620  1.00 98.34           C  
ATOM    790  OD1 ASP A 157     -83.103  29.171  35.570  1.00 98.34           O  
ATOM    791  OD2 ASP A 157     -83.541  27.069  36.145  1.00 98.34           O1-
ATOM    792  N   ASP A 158     -81.073  30.699  33.414  1.00 97.99           N  
ATOM    793  CA  ASP A 158     -81.345  31.716  32.402  1.00 97.99           C  
ATOM    794  C   ASP A 158     -80.050  32.387  31.903  1.00 97.99           C  
ATOM    795  O   ASP A 158     -80.064  33.542  31.471  1.00 97.99           O  
ATOM    796  CB  ASP A 158     -82.408  32.702  32.917  1.00 97.99           C  
ATOM    797  CG  ASP A 158     -81.923  33.623  34.036  1.00 97.99           C  
ATOM    798  OD1 ASP A 158     -80.844  33.368  34.600  1.00 97.99           O  
ATOM    799  OD2 ASP A 158     -82.625  34.632  34.304  1.00 97.99           O1-
ATOM    800  N   SER A 159     -78.926  31.666  31.943  1.00 98.50           N  
ATOM    801  CA  SER A 159     -77.638  32.117  31.411  1.00 98.50           C  
ATOM    802  C   SER A 159     -77.117  31.228  30.279  1.00 98.50           C  
ATOM    803  O   SER A 159     -77.406  30.035  30.198  1.00 98.50           O  
ATOM    804  CB  SER A 159     -76.609  32.257  32.533  1.00 98.50           C  
ATOM    805  OG  SER A 159     -77.061  33.242  33.438  1.00 98.50           O  
ATOM    806  N   PHE A 160     -76.328  31.830  29.392  1.00 98.46           N  
ATOM    807  CA  PHE A 160     -75.631  31.173  28.287  1.00 98.46           C  
ATOM    808  C   PHE A 160     -74.131  31.421  28.421  1.00 98.46           C  
ATOM    809  O   PHE A 160     -73.717  32.577  28.537  1.00 98.46           O  
ATOM    810  CB  PHE A 160     -76.175  31.706  26.954  1.00 98.46           C  
ATOM    811  CG  PHE A 160     -75.649  31.000  25.719  1.00 98.46           C  
ATOM    812  CD1 PHE A 160     -74.350  31.249  25.232  1.00 98.46           C  
ATOM    813  CD2 PHE A 160     -76.484  30.098  25.037  1.00 98.46           C  
ATOM    814  CE1 PHE A 160     -73.886  30.576  24.086  1.00 98.46           C  
ATOM    815  CE2 PHE A 160     -76.031  29.445  23.881  1.00 98.46           C  
ATOM    816  CZ  PHE A 160     -74.730  29.679  23.407  1.00 98.46           C  
ATOM    817  N   ALA A 161     -73.325  30.359  28.371  1.00 98.58           N  
ATOM    818  CA  ALA A 161     -71.874  30.431  28.529  1.00 98.58           C  
ATOM    819  C   ALA A 161     -71.135  29.860  27.312  1.00 98.58           C  
ATOM    820  O   ALA A 161     -71.396  28.743  26.872  1.00 98.58           O  
ATOM    821  CB  ALA A 161     -71.485  29.706  29.820  1.00 98.58           C  
ATOM    822  N   ARG A 162     -70.155  30.593  26.787  1.00 97.80           N  
ATOM    823  CA  ARG A 162     -69.244  30.119  25.743  1.00 97.80           C  
ATOM    824  C   ARG A 162     -68.134  29.265  26.352  1.00 97.80           C  
ATOM    825  O   ARG A 162     -67.027  29.742  26.589  1.00 97.80           O  
ATOM    826  CB  ARG A 162     -68.687  31.310  24.959  1.00 97.80           C  
ATOM    827  CG  ARG A 162     -69.757  31.950  24.056  1.00 97.80           C  
ATOM    828  CD  ARG A 162     -69.117  32.879  23.023  1.00 97.80           C  
ATOM    829  NE  ARG A 162     -68.119  32.160  22.210  1.00 97.80           N  
ATOM    830  CZ  ARG A 162     -66.909  32.587  21.912  1.00 97.80           C  
ATOM    831  NH1 ARG A 162     -66.523  33.814  22.133  1.00 97.80           N1+
ATOM    832  NH2 ARG A 162     -66.064  31.749  21.382  1.00 97.80           N  
ATOM    833  N   LEU A 163     -68.459  28.003  26.639  1.00 98.13           N  
ATOM    834  CA  LEU A 163     -67.540  27.066  27.301  1.00 98.13           C  
ATOM    835  C   LEU A 163     -66.218  26.895  26.543  1.00 98.13           C  
ATOM    836  O   LEU A 163     -65.173  26.820  27.175  1.00 98.13           O  
ATOM    837  CB  LEU A 163     -68.218  25.697  27.485  1.00 98.13           C  
ATOM    838  CG  LEU A 163     -69.434  25.678  28.426  1.00 98.13           C  
ATOM    839  CD1 LEU A 163     -69.950  24.244  28.550  1.00 98.13           C  
ATOM    840  CD2 LEU A 163     -69.106  26.187  29.832  1.00 98.13           C  
ATOM    841  N   ASP A 164     -66.243  26.901  25.211  1.00 95.61           N  
ATOM    842  CA  ASP A 164     -65.035  26.835  24.382  1.00 95.61           C  
ATOM    843  C   ASP A 164     -64.072  28.007  24.635  1.00 95.61           C  
ATOM    844  O   ASP A 164     -62.880  27.791  24.855  1.00 95.61           O  
ATOM    845  CB  ASP A 164     -65.421  26.708  22.895  1.00 95.61           C  
ATOM    846  CG  ASP A 164     -66.442  27.720  22.337  1.00 95.61           C  
ATOM    847  OD1 ASP A 164     -66.860  28.676  23.032  1.00 95.61           O  
ATOM    848  OD2 ASP A 164     -66.890  27.488  21.189  1.00 95.61           O1-
ATOM    849  N   ALA A 165     -64.589  29.236  24.671  1.00 96.53           N  
ATOM    850  CA  ALA A 165     -63.798  30.424  24.984  1.00 96.53           C  
ATOM    851  C   ALA A 165     -63.310  30.435  26.437  1.00 96.53           C  
ATOM    852  O   ALA A 165     -62.135  30.700  26.683  1.00 96.53           O  
ATOM    853  CB  ALA A 165     -64.629  31.668  24.670  1.00 96.53           C  
ATOM    854  N   LEU A 166     -64.179  30.087  27.393  1.00 98.19           N  
ATOM    855  CA  LEU A 166     -63.801  29.996  28.807  1.00 98.19           C  
ATOM    856  C   LEU A 166     -62.669  28.983  29.021  1.00 98.19           C  
ATOM    857  O   LEU A 166     -61.696  29.293  29.704  1.00 98.19           O  
ATOM    858  CB  LEU A 166     -65.030  29.618  29.654  1.00 98.19           C  
ATOM    859  CG  LEU A 166     -66.072  30.740  29.812  1.00 98.19           C  
ATOM    860  CD1 LEU A 166     -67.326  30.169  30.472  1.00 98.19           C  
ATOM    861  CD2 LEU A 166     -65.559  31.877  30.696  1.00 98.19           C  
ATOM    862  N   LEU A 167     -62.761  27.795  28.413  1.00 97.80           N  
ATOM    863  CA  LEU A 167     -61.720  26.767  28.484  1.00 97.80           C  
ATOM    864  C   LEU A 167     -60.395  27.260  27.896  1.00 97.80           C  
ATOM    865  O   LEU A 167     -59.350  27.076  28.520  1.00 97.80           O  
ATOM    866  CB  LEU A 167     -62.179  25.510  27.722  1.00 97.80           C  
ATOM    867  CG  LEU A 167     -63.257  24.663  28.419  1.00 97.80           C  
ATOM    868  CD1 LEU A 167     -63.779  23.621  27.429  1.00 97.80           C  
ATOM    869  CD2 LEU A 167     -62.705  23.944  29.645  1.00 97.80           C  
ATOM    870  N   ALA A 168     -60.429  27.882  26.713  1.00 96.49           N  
ATOM    871  CA  ALA A 168     -59.231  28.400  26.055  1.00 96.49           C  
ATOM    872  C   ALA A 168     -58.516  29.445  26.925  1.00 96.49           C  
ATOM    873  O   ALA A 168     -57.307  29.352  27.138  1.00 96.49           O  
ATOM    874  CB  ALA A 168     -59.630  28.972  24.690  1.00 96.49           C  
ATOM    875  N   GLU A 169     -59.263  30.392  27.493  1.00 97.61           N  
ATOM    876  CA  GLU A 169     -58.692  31.441  28.340  1.00 97.61           C  
ATOM    877  C   GLU A 169     -58.179  30.906  29.674  1.00 97.61           C  
ATOM    878  O   GLU A 169     -57.076  31.254  30.090  1.00 97.61           O  
ATOM    879  CB  GLU A 169     -59.726  32.539  28.581  1.00 97.61           C  
ATOM    880  CG  GLU A 169     -59.940  33.340  27.294  1.00 97.61           C  
ATOM    881  CD  GLU A 169     -60.764  34.595  27.543  1.00 97.61           C  
ATOM    882  OE1 GLU A 169     -61.648  34.906  26.717  1.00 97.61           O  
ATOM    883  OE2 GLU A 169     -60.489  35.318  28.526  1.00 97.61           O1-
ATOM    884  N   LEU A 170     -58.924  30.012  30.330  1.00 98.13           N  
ATOM    885  CA  LEU A 170     -58.475  29.389  31.574  1.00 98.13           C  
ATOM    886  C   LEU A 170     -57.181  28.584  31.374  1.00 98.13           C  
ATOM    887  O   LEU A 170     -56.303  28.606  32.237  1.00 98.13           O  
ATOM    888  CB  LEU A 170     -59.601  28.517  32.149  1.00 98.13           C  
ATOM    889  CG  LEU A 170     -60.774  29.304  32.759  1.00 98.13           C  
ATOM    890  CD1 LEU A 170     -61.940  28.356  33.041  1.00 98.13           C  
ATOM    891  CD2 LEU A 170     -60.397  29.992  34.070  1.00 98.13           C  
ATOM    892  N   ARG A 171     -57.023  27.921  30.221  1.00 96.33           N  
ATOM    893  CA  ARG A 171     -55.799  27.187  29.855  1.00 96.33           C  
ATOM    894  C   ARG A 171     -54.626  28.102  29.525  1.00 96.33           C  
ATOM    895  O   ARG A 171     -53.493  27.759  29.852  1.00 96.33           O  
ATOM    896  CB  ARG A 171     -56.085  26.274  28.659  1.00 96.33           C  
ATOM    897  CG  ARG A 171     -56.875  25.044  29.095  1.00 96.33           C  
ATOM    898  CD  ARG A 171     -57.282  24.201  27.888  1.00 96.33           C  
ATOM    899  NE  ARG A 171     -57.788  22.911  28.361  1.00 96.33           N  
ATOM    900  CZ  ARG A 171     -58.668  22.105  27.811  1.00 96.33           C  
ATOM    901  NH1 ARG A 171     -59.310  22.324  26.699  1.00 96.33           N1+
ATOM    902  NH2 ARG A 171     -58.913  21.006  28.437  1.00 96.33           N  
ATOM    903  N   ALA A 172     -54.880  29.253  28.911  1.00 97.51           N  
ATOM    904  CA  ALA A 172     -53.840  30.217  28.562  1.00 97.51           C  
ATOM    905  C   ALA A 172     -53.242  30.937  29.786  1.00 97.51           C  
ATOM    906  O   ALA A 172     -52.177  31.543  29.684  1.00 97.51           O  
ATOM    907  CB  ALA A 172     -54.430  31.202  27.550  1.00 97.51           C  
ATOM    908  N   ARG A 173     -53.894  30.866  30.955  1.00 96.91           N  
ATOM    909  CA  ARG A 173     -53.398  31.480  32.196  1.00 96.91           C  
ATOM    910  C   ARG A 173     -52.097  30.847  32.669  1.00 96.91           C  
ATOM    911  O   ARG A 173     -51.999  29.622  32.802  1.00 96.91           O  
ATOM    912  CB  ARG A 173     -54.443  31.366  33.310  1.00 96.91           C  
ATOM    913  CG  ARG A 173     -55.645  32.275  33.058  1.00 96.91           C  
ATOM    914  CD  ARG A 173     -56.802  31.899  33.984  1.00 96.91           C  
ATOM    915  NE  ARG A 173     -57.973  32.750  33.705  1.00 96.91           N  
ATOM    916  CZ  ARG A 173     -58.171  33.951  34.208  1.00 96.91           C  
ATOM    917  NH1 ARG A 173     -57.365  34.446  35.097  1.00 96.91           N1+
ATOM    918  NH2 ARG A 173     -59.170  34.685  33.827  1.00 96.91           N  
ATOM    919  N   GLU A 174     -51.166  31.709  33.065  1.00 95.66           N  
ATOM    920  CA  GLU A 174     -49.991  31.337  33.848  1.00 95.66           C  
ATOM    921  C   GLU A 174     -50.403  30.615  35.143  1.00 95.66           C  
ATOM    922  O   GLU A 174     -51.377  31.029  35.780  1.00 95.66           O  
ATOM    923  CB  GLU A 174     -49.198  32.585  34.244  1.00 95.66           C  
ATOM    924  CG  GLU A 174     -48.574  33.315  33.048  1.00 95.66           C  
ATOM    925  CD  GLU A 174     -47.854  34.605  33.471  1.00 95.66           C  
ATOM    926  OE1 GLU A 174     -47.274  35.253  32.577  1.00 95.66           O  
ATOM    927  OE2 GLU A 174     -47.936  34.967  34.670  1.00 95.66           O1-
ATOM    928  N   PRO A 175     -49.655  29.593  35.604  1.00 93.51           N  
ATOM    929  CA  PRO A 175     -50.010  28.822  36.798  1.00 93.51           C  
ATOM    930  C   PRO A 175     -50.287  29.673  38.050  1.00 93.51           C  
ATOM    931  O   PRO A 175     -51.217  29.386  38.802  1.00 93.51           O  
ATOM    932  CB  PRO A 175     -48.826  27.874  37.017  1.00 93.51           C  
ATOM    933  CG  PRO A 175     -48.289  27.647  35.605  1.00 93.51           C  
ATOM    934  CD  PRO A 175     -48.500  29.001  34.936  1.00 93.51           C  
ATOM    935  N   ALA A 176     -49.535  30.762  38.254  1.00 93.55           N  
ATOM    936  CA  ALA A 176     -49.719  31.667  39.393  1.00 93.55           C  
ATOM    937  C   ALA A 176     -51.070  32.411  39.375  1.00 93.55           C  
ATOM    938  O   ALA A 176     -51.596  32.747  40.437  1.00 93.55           O  
ATOM    939  CB  ALA A 176     -48.545  32.652  39.412  1.00 93.55           C  
ATOM    940  N   ARG A 177     -51.650  32.622  38.184  1.00 94.90           N  
ATOM    941  CA  ARG A 177     -52.941  33.300  37.958  1.00 94.90           C  
ATOM    942  C   ARG A 177     -54.143  32.352  37.943  1.00 94.90           C  
ATOM    943  O   ARG A 177     -55.271  32.770  37.694  1.00 94.90           O  
ATOM    944  CB  ARG A 177     -52.881  34.116  36.659  1.00 94.90           C  
ATOM    945  CG  ARG A 177     -51.859  35.254  36.735  1.00 94.90           C  
ATOM    946  CD  ARG A 177     -51.898  36.063  35.437  1.00 94.90           C  
ATOM    947  NE  ARG A 177     -50.993  37.220  35.508  1.00 94.90           N  
ATOM    948  CZ  ARG A 177     -51.295  38.425  35.961  1.00 94.90           C  
ATOM    949  NH1 ARG A 177     -52.478  38.721  36.435  1.00 94.90           N1+
ATOM    950  NH2 ARG A 177     -50.392  39.363  35.947  1.00 94.90           N  
ATOM    951  N   ARG A 178     -53.909  31.054  38.163  1.00 96.49           N  
ATOM    952  CA  ARG A 178     -54.971  30.038  38.274  1.00 96.49           C  
ATOM    953  C   ARG A 178     -55.449  29.839  39.707  1.00 96.49           C  
ATOM    954  O   ARG A 178     -56.536  29.316  39.923  1.00 96.49           O  
ATOM    955  CB  ARG A 178     -54.480  28.710  37.692  1.00 96.49           C  
ATOM    956  CG  ARG A 178     -54.132  28.826  36.204  1.00 96.49           C  
ATOM    957  CD  ARG A 178     -53.948  27.427  35.631  1.00 96.49           C  
ATOM    958  NE  ARG A 178     -53.483  27.470  34.240  1.00 96.49           N  
ATOM    959  CZ  ARG A 178     -53.353  26.411  33.469  1.00 96.49           C  
ATOM    960  NH1 ARG A 178     -53.691  25.206  33.859  1.00 96.49           N1+
ATOM    961  NH2 ARG A 178     -52.854  26.565  32.280  1.00 96.49           N  
ATOM    962  N   ARG A 179     -54.632  30.233  40.685  1.00 97.34           N  
ATOM    963  CA  ARG A 179     -54.926  30.082  42.111  1.00 97.34           C  
ATOM    964  C   ARG A 179     -55.681  31.282  42.648  1.00 97.34           C  
ATOM    965  O   ARG A 179     -55.384  32.414  42.279  1.00 97.34           O  
ATOM    966  CB  ARG A 179     -53.637  29.881  42.900  1.00 97.34           C  
ATOM    967  CG  ARG A 179     -52.967  28.546  42.543  1.00 97.34           C  
ATOM    968  CD  ARG A 179     -51.943  28.158  43.610  1.00 97.34           C  
ATOM    969  NE  ARG A 179     -52.630  27.897  44.889  1.00 97.34           N  
ATOM    970  CZ  ARG A 179     -52.193  28.126  46.108  1.00 97.34           C  
ATOM    971  NH1 ARG A 179     -51.005  28.612  46.347  1.00 97.34           N1+
ATOM    972  NH2 ARG A 179     -52.981  27.890  47.114  1.00 97.34           N  
ATOM    973  N   ARG A 180     -56.595  31.025  43.581  1.00 97.96           N  
ATOM    974  CA  ARG A 180     -57.432  32.040  44.226  1.00 97.96           C  
ATOM    975  C   ARG A 180     -58.144  32.962  43.226  1.00 97.96           C  
ATOM    976  O   ARG A 180     -58.352  34.132  43.522  1.00 97.96           O  
ATOM    977  CB  ARG A 180     -56.641  32.784  45.318  1.00 97.96           C  
ATOM    978  CG  ARG A 180     -56.116  31.807  46.379  1.00 97.96           C  
ATOM    979  CD  ARG A 180     -55.433  32.512  47.554  1.00 97.96           C  
ATOM    980  NE  ARG A 180     -54.246  33.292  47.159  1.00 97.96           N  
ATOM    981  CZ  ARG A 180     -53.050  32.846  46.845  1.00 97.96           C  
ATOM    982  NH1 ARG A 180     -52.813  31.568  46.718  1.00 97.96           N1+
ATOM    983  NH2 ARG A 180     -52.078  33.685  46.663  1.00 97.96           N  
ATOM    984  N   LEU A 181     -58.499  32.446  42.049  1.00 98.72           N  
ATOM    985  CA  LEU A 181     -59.146  33.196  40.978  1.00 98.72           C  
ATOM    986  C   LEU A 181     -60.634  33.370  41.279  1.00 98.72           C  
ATOM    987  O   LEU A 181     -61.347  32.384  41.457  1.00 98.72           O  
ATOM    988  CB  LEU A 181     -58.934  32.470  39.634  1.00 98.72           C  
ATOM    989  CG  LEU A 181     -59.607  33.167  38.433  1.00 98.72           C  
ATOM    990  CD1 LEU A 181     -58.975  34.527  38.145  1.00 98.72           C  
ATOM    991  CD2 LEU A 181     -59.494  32.292  37.185  1.00 98.72           C  
ATOM    992  N   TYR A 182     -61.104  34.614  41.248  1.00 98.71           N  
ATOM    993  CA  TYR A 182     -62.520  34.963  41.210  1.00 98.71           C  
ATOM    994  C   TYR A 182     -62.765  35.877  40.005  1.00 98.71           C  
ATOM    995  O   TYR A 182     -62.425  37.058  40.029  1.00 98.71           O  
ATOM    996  CB  TYR A 182     -62.925  35.594  42.550  1.00 98.71           C  
ATOM    997  CG  TYR A 182     -64.398  35.922  42.749  1.00 98.71           C  
ATOM    998  CD2 TYR A 182     -64.762  36.725  43.849  1.00 98.71           C  
ATOM    999  CD1 TYR A 182     -65.406  35.423  41.893  1.00 98.71           C  
ATOM   1000  CE2 TYR A 182     -66.113  37.040  44.085  1.00 98.71           C  
ATOM   1001  CE1 TYR A 182     -66.758  35.712  42.144  1.00 98.71           C  
ATOM   1002  CZ  TYR A 182     -67.115  36.532  43.233  1.00 98.71           C  
ATOM   1003  OH  TYR A 182     -68.414  36.854  43.468  1.00 98.71           O  
ATOM   1004  N   TRP A 183     -63.321  35.317  38.931  1.00 98.77           N  
ATOM   1005  CA  TRP A 183     -63.436  35.965  37.623  1.00 98.77           C  
ATOM   1006  C   TRP A 183     -64.898  36.187  37.232  1.00 98.77           C  
ATOM   1007  O   TRP A 183     -65.717  35.268  37.286  1.00 98.77           O  
ATOM   1008  CB  TRP A 183     -62.683  35.122  36.591  1.00 98.77           C  
ATOM   1009  CG  TRP A 183     -62.712  35.577  35.163  1.00 98.77           C  
ATOM   1010  CD1 TRP A 183     -62.715  36.858  34.728  1.00 98.77           C  
ATOM   1011  CD2 TRP A 183     -62.652  34.756  33.952  1.00 98.77           C  
ATOM   1012  CE2 TRP A 183     -62.590  35.622  32.825  1.00 98.77           C  
ATOM   1013  CE3 TRP A 183     -62.600  33.370  33.685  1.00 98.77           C  
ATOM   1014  NE1 TRP A 183     -62.664  36.879  33.351  1.00 98.77           N  
ATOM   1015  CZ2 TRP A 183     -62.471  35.159  31.513  1.00 98.77           C  
ATOM   1016  CZ3 TRP A 183     -62.502  32.888  32.362  1.00 98.77           C  
ATOM   1017  CH2 TRP A 183     -62.427  33.781  31.277  1.00 98.77           C  
ATOM   1018  N   GLY A 184     -65.235  37.412  36.840  1.00 98.53           N  
ATOM   1019  CA  GLY A 184     -66.571  37.765  36.374  1.00 98.53           C  
ATOM   1020  C   GLY A 184     -66.775  39.274  36.307  1.00 98.53           C  
ATOM   1021  O   GLY A 184     -65.824  40.052  36.319  1.00 98.53           O  
ATOM   1022  N   PHE A 185     -68.028  39.723  36.269  1.00 97.31           N  
ATOM   1023  CA  PHE A 185     -68.325  41.155  36.236  1.00 97.31           C  
ATOM   1024  C   PHE A 185     -68.491  41.727  37.647  1.00 97.31           C  
ATOM   1025  O   PHE A 185     -69.548  41.594  38.259  1.00 97.31           O  
ATOM   1026  CB  PHE A 185     -69.543  41.406  35.355  1.00 97.31           C  
ATOM   1027  CG  PHE A 185     -69.686  42.862  34.980  1.00 97.31           C  
ATOM   1028  CD2 PHE A 185     -70.486  43.719  35.746  1.00 97.31           C  
ATOM   1029  CD1 PHE A 185     -68.950  43.379  33.905  1.00 97.31           C  
ATOM   1030  CE2 PHE A 185     -70.609  45.073  35.399  1.00 97.31           C  
ATOM   1031  CE1 PHE A 185     -69.026  44.746  33.584  1.00 97.31           C  
ATOM   1032  CZ  PHE A 185     -69.866  45.592  34.324  1.00 97.31           C  
ATOM   1033  N   PHE A 186     -67.443  42.362  38.173  1.00 97.00           N  
ATOM   1034  CA  PHE A 186     -67.434  42.900  39.540  1.00 97.00           C  
ATOM   1035  C   PHE A 186     -68.185  44.217  39.710  1.00 97.00           C  
ATOM   1036  O   PHE A 186     -68.014  45.131  38.909  1.00 97.00           O  
ATOM   1037  CB  PHE A 186     -66.005  43.050  40.066  1.00 97.00           C  
ATOM   1038  CG  PHE A 186     -65.428  41.735  40.521  1.00 97.00           C  
ATOM   1039  CD2 PHE A 186     -65.450  41.390  41.884  1.00 97.00           C  
ATOM   1040  CD1 PHE A 186     -64.921  40.831  39.575  1.00 97.00           C  
ATOM   1041  CE2 PHE A 186     -64.952  40.143  42.297  1.00 97.00           C  
ATOM   1042  CE1 PHE A 186     -64.419  39.592  39.987  1.00 97.00           C  
ATOM   1043  CZ  PHE A 186     -64.427  39.252  41.348  1.00 97.00           C  
ATOM   1044  N   SER A 187     -68.913  44.357  40.818  1.00 95.18           N  
ATOM   1045  CA  SER A 187     -69.501  45.597  41.331  1.00 95.18           C  
ATOM   1046  C   SER A 187     -68.843  45.981  42.658  1.00 95.18           C  
ATOM   1047  O   SER A 187     -68.949  45.242  43.632  1.00 95.18           O  
ATOM   1048  CB  SER A 187     -71.006  45.385  41.520  1.00 95.18           C  
ATOM   1049  OG  SER A 187     -71.622  46.503  42.137  1.00 95.18           O  
ATOM   1050  N   GLY A 188     -68.172  47.138  42.706  1.00 92.42           N  
ATOM   1051  CA  GLY A 188     -67.547  47.667  43.932  1.00 92.42           C  
ATOM   1052  C   GLY A 188     -68.342  48.783  44.617  1.00 92.42           C  
ATOM   1053  O   GLY A 188     -68.100  49.093  45.775  1.00 92.42           O  
ATOM   1054  N   ARG A 189     -69.334  49.359  43.925  1.00 90.66           N  
ATOM   1055  CA  ARG A 189     -70.176  50.468  44.423  1.00 90.66           C  
ATOM   1056  C   ARG A 189     -71.643  50.081  44.621  1.00 90.66           C  
ATOM   1057  O   ARG A 189     -72.543  50.919  44.520  1.00 90.66           O  
ATOM   1058  CB  ARG A 189     -69.978  51.713  43.546  1.00 90.66           C  
ATOM   1059  CG  ARG A 189     -70.537  51.529  42.127  1.00 90.66           C  
ATOM   1060  CD  ARG A 189     -70.426  52.839  41.349  1.00 90.66           C  
ATOM   1061  NE  ARG A 189     -71.157  52.759  40.073  1.00 90.66           N  
ATOM   1062  CZ  ARG A 189     -71.395  53.774  39.261  1.00 90.66           C  
ATOM   1063  NH1 ARG A 189     -70.988  54.983  39.533  1.00 90.66           N1+
ATOM   1064  NH2 ARG A 189     -72.054  53.590  38.151  1.00 90.66           N  
ATOM   1065  N   GLY A 190     -71.917  48.792  44.816  1.00 92.66           N  
ATOM   1066  CA  GLY A 190     -73.277  48.290  44.998  1.00 92.66           C  
ATOM   1067  C   GLY A 190     -73.915  48.896  46.247  1.00 92.66           C  
ATOM   1068  O   GLY A 190     -73.462  48.636  47.355  1.00 92.66           O  
ATOM   1069  N   ARG A 191     -74.961  49.716  46.086  1.00 93.55           N  
ATOM   1070  CA  ARG A 191     -75.700  50.268  47.233  1.00 93.55           C  
ATOM   1071  C   ARG A 191     -76.510  49.169  47.907  1.00 93.55           C  
ATOM   1072  O   ARG A 191     -77.285  48.490  47.220  1.00 93.55           O  
ATOM   1073  CB  ARG A 191     -76.625  51.427  46.833  1.00 93.55           C  
ATOM   1074  CG  ARG A 191     -75.842  52.663  46.373  1.00 93.55           C  
ATOM   1075  CD  ARG A 191     -76.769  53.844  46.051  1.00 93.55           C  
ATOM   1076  NE  ARG A 191     -77.337  54.458  47.269  1.00 93.55           N  
ATOM   1077  CZ  ARG A 191     -78.133  55.513  47.325  1.00 93.55           C  
ATOM   1078  NH1 ARG A 191     -78.578  56.108  46.251  1.00 93.55           N1+
ATOM   1079  NH2 ARG A 191     -78.498  56.001  48.476  1.00 93.55           N  
ATOM   1080  N   VAL A 192     -76.387  49.089  49.230  1.00 95.26           N  
ATOM   1081  CA  VAL A 192     -77.202  48.207  50.065  1.00 95.26           C  
ATOM   1082  C   VAL A 192     -78.675  48.515  49.824  1.00 95.26           C  
ATOM   1083  O   VAL A 192     -79.097  49.674  49.852  1.00 95.26           O  
ATOM   1084  CB  VAL A 192     -76.835  48.314  51.556  1.00 95.26           C  
ATOM   1085  CG1 VAL A 192     -77.615  47.285  52.385  1.00 95.26           C  
ATOM   1086  CG2 VAL A 192     -75.338  48.059  51.772  1.00 95.26           C  
ATOM   1087  N   LYS A 193     -79.344  47.378  49.461  1.00 93.96           N  
ATOM   1088  CA  LYS A 193     -80.758  47.540  49.126  1.00 93.96           C  
ATOM   1089  C   LYS A 193     -81.585  47.715  50.405  1.00 93.96           C  
ATOM   1090  O   LYS A 193     -81.684  46.764  51.184  1.00 93.96           O  
ATOM   1091  CB  LYS A 193     -81.236  46.333  48.314  1.00 93.96           C  
ATOM   1092  CG  LYS A 193     -80.769  46.317  46.851  1.00 93.96           C  
ATOM   1093  CD  LYS A 193     -81.326  47.483  46.031  1.00 93.96           C  
ATOM   1094  CE  LYS A 193     -80.861  47.325  44.587  1.00 93.96           C  
ATOM   1095  NZ  LYS A 193     -81.354  48.444  43.753  1.00 93.96           N1+
ATOM   1096  N   PRO A 194     -82.363  48.988  50.645  1.00 91.84           N  
ATOM   1097  CA  PRO A 194     -83.131  49.243  51.866  1.00 91.84           C  
ATOM   1098  C   PRO A 194     -84.489  48.523  51.878  1.00 91.84           C  
ATOM   1099  O   PRO A 194     -85.103  48.370  52.931  1.00 91.84           O  
ATOM   1100  CB  PRO A 194     -83.299  50.765  51.903  1.00 91.84           C  
ATOM   1101  CG  PRO A 194     -83.357  51.150  50.426  1.00 91.84           C  
ATOM   1102  CD  PRO A 194     -82.374  50.172  49.787  1.00 91.84           C  
ATOM   1103  N   GLY A 195     -84.972  48.072  50.717  1.00 92.68           N  
ATOM   1104  CA  GLY A 195     -86.311  47.517  50.546  1.00 92.68           C  
ATOM   1105  C   GLY A 195     -86.487  46.733  49.245  1.00 92.68           C  
ATOM   1106  O   GLY A 195     -85.565  46.619  48.433  1.00 92.68           O  
ATOM   1107  N   GLY A 196     -87.699  46.208  49.052  1.00 92.67           N  
ATOM   1108  CA  GLY A 196     -88.077  45.391  47.898  1.00 92.67           C  
ATOM   1109  C   GLY A 196     -87.561  43.951  47.969  1.00 92.67           C  
ATOM   1110  O   GLY A 196     -87.005  43.519  48.975  1.00 92.67           O  
ATOM   1111  N   ARG A 197     -87.717  43.212  46.865  1.00 90.05           N  
ATOM   1112  CA  ARG A 197     -87.338  41.787  46.751  1.00 90.05           C  
ATOM   1113  C   ARG A 197     -85.844  41.485  46.913  1.00 90.05           C  
ATOM   1114  O   ARG A 197     -85.461  40.338  46.802  1.00 90.05           O  
ATOM   1115  CB  ARG A 197     -87.835  41.218  45.413  1.00 90.05           C  
ATOM   1116  CG  ARG A 197     -87.064  41.781  44.205  1.00 90.05           C  
ATOM   1117  CD  ARG A 197     -87.454  41.039  42.931  1.00 90.05           C  
ATOM   1118  NE  ARG A 197     -86.778  41.612  41.754  1.00 90.05           N  
ATOM   1119  CZ  ARG A 197     -87.015  41.289  40.498  1.00 90.05           C  
ATOM   1120  NH1 ARG A 197     -87.880  40.371  40.170  1.00 90.05           N1+
ATOM   1121  NH2 ARG A 197     -86.383  41.891  39.532  1.00 90.05           N  
ATOM   1122  N   TRP A 198     -85.012  42.512  47.064  1.00 90.22           N  
ATOM   1123  CA  TRP A 198     -83.562  42.402  47.218  1.00 90.22           C  
ATOM   1124  C   TRP A 198     -83.084  43.016  48.534  1.00 90.22           C  
ATOM   1125  O   TRP A 198     -81.908  43.332  48.666  1.00 90.22           O  
ATOM   1126  CB  TRP A 198     -82.876  43.064  46.017  1.00 90.22           C  
ATOM   1127  CG  TRP A 198     -83.229  42.512  44.676  1.00 90.22           C  
ATOM   1128  CD1 TRP A 198     -83.207  41.204  44.349  1.00 90.22           C  
ATOM   1129  CD2 TRP A 198     -83.586  43.222  43.456  1.00 90.22           C  
ATOM   1130  CE2 TRP A 198     -83.668  42.272  42.394  1.00 90.22           C  
ATOM   1131  CE3 TRP A 198     -83.817  44.578  43.132  1.00 90.22           C  
ATOM   1132  NE1 TRP A 198     -83.473  41.051  43.006  1.00 90.22           N  
ATOM   1133  CZ2 TRP A 198     -83.885  42.661  41.065  1.00 90.22           C  
ATOM   1134  CZ3 TRP A 198     -84.089  44.971  41.807  1.00 90.22           C  
ATOM   1135  CH2 TRP A 198     -84.103  44.020  40.771  1.00 90.22           C  
ATOM   1136  N   ARG A 199     -84.003  43.290  49.470  1.00 94.39           N  
ATOM   1137  CA  ARG A 199     -83.704  43.967  50.735  1.00 94.39           C  
ATOM   1138  C   ARG A 199     -82.677  43.177  51.541  1.00 94.39           C  
ATOM   1139  O   ARG A 199     -82.910  42.020  51.868  1.00 94.39           O  
ATOM   1140  CB  ARG A 199     -85.004  44.133  51.531  1.00 94.39           C  
ATOM   1141  CG  ARG A 199     -84.774  44.836  52.876  1.00 94.39           C  
ATOM   1142  CD  ARG A 199     -86.094  44.981  53.635  1.00 94.39           C  
ATOM   1143  NE  ARG A 199     -85.885  45.628  54.940  1.00 94.39           N  
ATOM   1144  CZ  ARG A 199     -86.753  45.687  55.933  1.00 94.39           C  
ATOM   1145  NH1 ARG A 199     -87.970  45.229  55.815  1.00 94.39           N1+
ATOM   1146  NH2 ARG A 199     -86.413  46.209  57.077  1.00 94.39           N  
ATOM   1147  N   GLU A 200     -81.625  43.862  51.978  1.00 94.89           N  
ATOM   1148  CA  GLU A 200     -80.573  43.287  52.820  1.00 94.89           C  
ATOM   1149  C   GLU A 200     -80.637  43.826  54.248  1.00 94.89           C  
ATOM   1150  O   GLU A 200     -79.770  44.568  54.702  1.00 94.89           O  
ATOM   1151  CB  GLU A 200     -79.200  43.512  52.172  1.00 94.89           C  
ATOM   1152  CG  GLU A 200     -78.945  42.575  50.995  1.00 94.89           C  
ATOM   1153  CD  GLU A 200     -78.752  41.116  51.396  1.00 94.89           C  
ATOM   1154  OE1 GLU A 200     -78.330  40.360  50.505  1.00 94.89           O  
ATOM   1155  OE2 GLU A 200     -79.008  40.738  52.564  1.00 94.89           O1-
ATOM   1156  N   ALA A 201     -81.697  43.472  54.978  1.00 91.58           N  
ATOM   1157  CA  ALA A 201     -81.938  44.009  56.321  1.00 91.58           C  
ATOM   1158  C   ALA A 201     -80.864  43.611  57.353  1.00 91.58           C  
ATOM   1159  O   ALA A 201     -80.692  44.301  58.352  1.00 91.58           O  
ATOM   1160  CB  ALA A 201     -83.326  43.549  56.780  1.00 91.58           C  
ATOM   1161  N   ALA A 202     -80.160  42.500  57.123  1.00 94.14           N  
ATOM   1162  CA  ALA A 202     -79.128  41.988  58.021  1.00 94.14           C  
ATOM   1163  C   ALA A 202     -77.705  42.456  57.656  1.00 94.14           C  
ATOM   1164  O   ALA A 202     -76.744  42.027  58.297  1.00 94.14           O  
ATOM   1165  CB  ALA A 202     -79.245  40.460  58.056  1.00 94.14           C  
ATOM   1166  N   TRP A 203     -77.543  43.283  56.618  1.00 96.57           N  
ATOM   1167  CA  TRP A 203     -76.233  43.772  56.195  1.00 96.57           C  
ATOM   1168  C   TRP A 203     -75.708  44.857  57.141  1.00 96.57           C  
ATOM   1169  O   TRP A 203     -76.310  45.918  57.267  1.00 96.57           O  
ATOM   1170  CB  TRP A 203     -76.305  44.270  54.754  1.00 96.57           C  
ATOM   1171  CG  TRP A 203     -74.999  44.775  54.239  1.00 96.57           C  
ATOM   1172  CD1 TRP A 203     -74.529  46.032  54.386  1.00 96.57           C  
ATOM   1173  CD2 TRP A 203     -73.952  44.033  53.547  1.00 96.57           C  
ATOM   1174  CE2 TRP A 203     -72.862  44.920  53.301  1.00 96.57           C  
ATOM   1175  CE3 TRP A 203     -73.807  42.695  53.121  1.00 96.57           C  
ATOM   1176  NE1 TRP A 203     -73.282  46.131  53.806  1.00 96.57           N  
ATOM   1177  CZ2 TRP A 203     -71.682  44.499  52.676  1.00 96.57           C  
ATOM   1178  CZ3 TRP A 203     -72.624  42.262  52.495  1.00 96.57           C  
ATOM   1179  CH2 TRP A 203     -71.566  43.159  52.267  1.00 96.57           C  
ATOM   1180  N   GLN A 204     -74.572  44.584  57.789  1.00 94.37           N  
ATOM   1181  CA  GLN A 204     -73.930  45.471  58.771  1.00 94.37           C  
ATOM   1182  C   GLN A 204     -72.396  45.467  58.627  1.00 94.37           C  
ATOM   1183  O   GLN A 204     -71.674  45.521  59.616  1.00 94.37           O  
ATOM   1184  CB  GLN A 204     -74.370  45.086  60.199  1.00 94.37           C  
ATOM   1185  CG  GLN A 204     -75.857  45.341  60.474  1.00 94.37           C  
ATOM   1186  CD  GLN A 204     -76.222  44.962  61.901  1.00 94.37           C  
ATOM   1187  NE2 GLN A 204     -76.937  43.875  62.103  1.00 94.37           N  
ATOM   1188  OE1 GLN A 204     -75.866  45.611  62.865  1.00 94.37           O  
ATOM   1189  N   LEU A 205     -71.885  45.334  57.396  1.00 94.79           N  
ATOM   1190  CA  LEU A 205     -70.435  45.333  57.140  1.00 94.79           C  
ATOM   1191  C   LEU A 205     -69.897  46.693  56.680  1.00 94.79           C  
ATOM   1192  O   LEU A 205     -68.762  47.031  56.996  1.00 94.79           O  
ATOM   1193  CB  LEU A 205     -70.080  44.241  56.115  1.00 94.79           C  
ATOM   1194  CG  LEU A 205     -70.332  42.793  56.568  1.00 94.79           C  
ATOM   1195  CD1 LEU A 205     -69.809  41.856  55.482  1.00 94.79           C  
ATOM   1196  CD2 LEU A 205     -69.629  42.439  57.880  1.00 94.79           C  
ATOM   1197  N   CYS A 206     -70.676  47.441  55.896  1.00 94.11           N  
ATOM   1198  CA  CYS A 206     -70.278  48.717  55.292  1.00 94.11           C  
ATOM   1199  C   CYS A 206     -71.506  49.422  54.681  1.00 94.11           C  
ATOM   1200  O   CYS A 206     -72.540  48.785  54.466  1.00 94.11           O  
ATOM   1201  CB  CYS A 206     -69.209  48.408  54.224  1.00 94.11           C  
ATOM   1202  SG  CYS A 206     -68.441  49.914  53.559  1.00 94.11           S  
ATOM   1203  N   ASP A 207     -71.381  50.706  54.335  1.00 92.63           N  
ATOM   1204  CA  ASP A 207     -72.422  51.500  53.656  1.00 92.63           C  
ATOM   1205  C   ASP A 207     -72.729  51.004  52.228  1.00 92.63           C  
ATOM   1206  O   ASP A 207     -73.816  51.223  51.680  1.00 92.63           O  
ATOM   1207  CB  ASP A 207     -71.959  52.964  53.576  1.00 92.63           C  
ATOM   1208  CG  ASP A 207     -71.761  53.632  54.938  1.00 92.63           C  
ATOM   1209  OD1 ASP A 207     -72.412  53.187  55.908  1.00 92.63           O  
ATOM   1210  OD2 ASP A 207     -70.957  54.587  54.974  1.00 92.63           O1-
ATOM   1211  N   TYR A 208     -71.765  50.310  51.619  1.00 94.88           N  
ATOM   1212  CA  TYR A 208     -71.874  49.644  50.323  1.00 94.88           C  
ATOM   1213  C   TYR A 208     -71.634  48.144  50.485  1.00 94.88           C  
ATOM   1214  O   TYR A 208     -70.991  47.699  51.438  1.00 94.88           O  
ATOM   1215  CB  TYR A 208     -70.881  50.260  49.325  1.00 94.88           C  
ATOM   1216  CG  TYR A 208     -71.172  51.705  48.968  1.00 94.88           C  
ATOM   1217  CD2 TYR A 208     -71.930  52.010  47.820  1.00 94.88           C  
ATOM   1218  CD1 TYR A 208     -70.694  52.744  49.789  1.00 94.88           C  
ATOM   1219  CE2 TYR A 208     -72.194  53.351  47.481  1.00 94.88           C  
ATOM   1220  CE1 TYR A 208     -70.980  54.084  49.473  1.00 94.88           C  
ATOM   1221  CZ  TYR A 208     -71.724  54.391  48.317  1.00 94.88           C  
ATOM   1222  OH  TYR A 208     -71.978  55.688  48.002  1.00 94.88           O  
ATOM   1223  N   TYR A 209     -72.111  47.351  49.526  1.00 95.95           N  
ATOM   1224  CA  TYR A 209     -71.667  45.967  49.413  1.00 95.95           C  
ATOM   1225  C   TYR A 209     -70.159  45.916  49.160  1.00 95.95           C  
ATOM   1226  O   TYR A 209     -69.617  46.730  48.408  1.00 95.95           O  
ATOM   1227  CB  TYR A 209     -72.439  45.225  48.319  1.00 95.95           C  
ATOM   1228  CG  TYR A 209     -73.936  45.138  48.547  1.00 95.95           C  
ATOM   1229  CD1 TYR A 209     -74.447  44.690  49.782  1.00 95.95           C  
ATOM   1230  CD2 TYR A 209     -74.821  45.482  47.509  1.00 95.95           C  
ATOM   1231  CE1 TYR A 209     -75.834  44.581  49.978  1.00 95.95           C  
ATOM   1232  CE2 TYR A 209     -76.209  45.393  47.705  1.00 95.95           C  
ATOM   1233  CZ  TYR A 209     -76.716  44.926  48.932  1.00 95.95           C  
ATOM   1234  OH  TYR A 209     -78.061  44.875  49.110  1.00 95.95           O  
ATOM   1235  N   LEU A 210     -69.491  44.939  49.774  1.00 95.92           N  
ATOM   1236  CA  LEU A 210     -68.095  44.629  49.466  1.00 95.92           C  
ATOM   1237  C   LEU A 210     -67.984  44.125  48.017  1.00 95.92           C  
ATOM   1238  O   LEU A 210     -68.950  43.534  47.537  1.00 95.92           O  
ATOM   1239  CB  LEU A 210     -67.557  43.587  50.463  1.00 95.92           C  
ATOM   1240  CG  LEU A 210     -67.594  44.044  51.932  1.00 95.92           C  
ATOM   1241  CD1 LEU A 210     -67.049  42.947  52.840  1.00 95.92           C  
ATOM   1242  CD2 LEU A 210     -66.770  45.312  52.170  1.00 95.92           C  
ATOM   1243  N   PRO A 211     -66.851  44.325  47.314  1.00 95.89           N  
ATOM   1244  CA  PRO A 211     -66.712  43.940  45.911  1.00 95.89           C  
ATOM   1245  C   PRO A 211     -67.117  42.491  45.625  1.00 95.89           C  
ATOM   1246  O   PRO A 211     -66.564  41.557  46.206  1.00 95.89           O  
ATOM   1247  CB  PRO A 211     -65.244  44.179  45.551  1.00 95.89           C  
ATOM   1248  CG  PRO A 211     -64.851  45.311  46.491  1.00 95.89           C  
ATOM   1249  CD  PRO A 211     -65.653  45.025  47.760  1.00 95.89           C  
ATOM   1250  N   TYR A 212     -68.038  42.312  44.681  1.00 97.73           N  
ATOM   1251  CA  TYR A 212     -68.609  41.013  44.325  1.00 97.73           C  
ATOM   1252  C   TYR A 212     -68.817  40.895  42.813  1.00 97.73           C  
ATOM   1253  O   TYR A 212     -69.110  41.899  42.160  1.00 97.73           O  
ATOM   1254  CB  TYR A 212     -69.931  40.819  45.079  1.00 97.73           C  
ATOM   1255  CG  TYR A 212     -71.078  41.732  44.683  1.00 97.73           C  
ATOM   1256  CD1 TYR A 212     -71.115  43.071  45.116  1.00 97.73           C  
ATOM   1257  CD2 TYR A 212     -72.140  41.227  43.916  1.00 97.73           C  
ATOM   1258  CE1 TYR A 212     -72.202  43.901  44.799  1.00 97.73           C  
ATOM   1259  CE2 TYR A 212     -73.245  42.041  43.615  1.00 97.73           C  
ATOM   1260  CZ  TYR A 212     -73.274  43.381  44.051  1.00 97.73           C  
ATOM   1261  OH  TYR A 212     -74.333  44.171  43.733  1.00 97.73           O  
ATOM   1262  N   ALA A 213     -68.669  39.695  42.248  1.00 98.34           N  
ATOM   1263  CA  ALA A 213     -69.040  39.431  40.857  1.00 98.34           C  
ATOM   1264  C   ALA A 213     -70.550  39.191  40.757  1.00 98.34           C  
ATOM   1265  O   ALA A 213     -71.113  38.503  41.599  1.00 98.34           O  
ATOM   1266  CB  ALA A 213     -68.237  38.252  40.299  1.00 98.34           C  
ATOM   1267  N   LEU A 214     -71.208  39.745  39.739  1.00 97.67           N  
ATOM   1268  CA  LEU A 214     -72.665  39.662  39.602  1.00 97.67           C  
ATOM   1269  C   LEU A 214     -73.162  38.232  39.335  1.00 97.67           C  
ATOM   1270  O   LEU A 214     -72.577  37.488  38.546  1.00 97.67           O  
ATOM   1271  CB  LEU A 214     -73.134  40.620  38.502  1.00 97.67           C  
ATOM   1272  CG  LEU A 214     -72.878  42.101  38.819  1.00 97.67           C  
ATOM   1273  CD1 LEU A 214     -73.318  42.935  37.634  1.00 97.67           C  
ATOM   1274  CD2 LEU A 214     -73.664  42.613  40.023  1.00 97.67           C  
ATOM   1275  N   GLY A 215     -74.290  37.888  39.965  1.00 97.04           N  
ATOM   1276  CA  GLY A 215     -74.749  36.505  40.132  1.00 97.04           C  
ATOM   1277  C   GLY A 215     -75.139  35.710  38.881  1.00 97.04           C  
ATOM   1278  O   GLY A 215     -75.236  34.488  38.980  1.00 97.04           O  
ATOM   1279  N   GLY A 216     -75.315  36.337  37.709  1.00 97.58           N  
ATOM   1280  CA  GLY A 216     -75.674  35.608  36.480  1.00 97.58           C  
ATOM   1281  C   GLY A 216     -74.629  34.562  36.070  1.00 97.58           C  
ATOM   1282  O   GLY A 216     -74.954  33.518  35.507  1.00 97.58           O  
ATOM   1283  N   GLY A 217     -73.367  34.809  36.418  1.00 98.52           N  
ATOM   1284  CA  GLY A 217     -72.319  33.808  36.332  1.00 98.52           C  
ATOM   1285  C   GLY A 217     -70.935  34.358  36.643  1.00 98.52           C  
ATOM   1286  O   GLY A 217     -70.641  35.534  36.422  1.00 98.52           O  
ATOM   1287  N   TYR A 218     -70.090  33.484  37.171  1.00 98.89           N  
ATOM   1288  CA  TYR A 218     -68.710  33.780  37.546  1.00 98.89           C  
ATOM   1289  C   TYR A 218     -67.904  32.480  37.636  1.00 98.89           C  
ATOM   1290  O   TYR A 218     -68.466  31.389  37.766  1.00 98.89           O  
ATOM   1291  CB  TYR A 218     -68.682  34.566  38.871  1.00 98.89           C  
ATOM   1292  CG  TYR A 218     -69.477  33.940  40.004  1.00 98.89           C  
ATOM   1293  CD2 TYR A 218     -70.724  34.480  40.389  1.00 98.89           C  
ATOM   1294  CD1 TYR A 218     -68.973  32.801  40.657  1.00 98.89           C  
ATOM   1295  CE2 TYR A 218     -71.473  33.867  41.418  1.00 98.89           C  
ATOM   1296  CE1 TYR A 218     -69.734  32.170  41.653  1.00 98.89           C  
ATOM   1297  CZ  TYR A 218     -70.981  32.697  42.034  1.00 98.89           C  
ATOM   1298  OH  TYR A 218     -71.672  32.036  42.994  1.00 98.89           O  
ATOM   1299  N   VAL A 219     -66.580  32.600  37.572  1.00 98.92           N  
ATOM   1300  CA  VAL A 219     -65.646  31.480  37.714  1.00 98.92           C  
ATOM   1301  C   VAL A 219     -64.882  31.596  39.029  1.00 98.92           C  
ATOM   1302  O   VAL A 219     -64.398  32.674  39.378  1.00 98.92           O  
ATOM   1303  CB  VAL A 219     -64.711  31.361  36.498  1.00 98.92           C  
ATOM   1304  CG1 VAL A 219     -63.713  30.206  36.649  1.00 98.92           C  
ATOM   1305  CG2 VAL A 219     -65.505  31.128  35.204  1.00 98.92           C  
ATOM   1306  N   LEU A 220     -64.762  30.477  39.741  1.00 98.91           N  
ATOM   1307  CA  LEU A 220     -63.924  30.328  40.932  1.00 98.91           C  
ATOM   1308  C   LEU A 220     -62.866  29.247  40.691  1.00 98.91           C  
ATOM   1309  O   LEU A 220     -63.159  28.226  40.068  1.00 98.91           O  
ATOM   1310  CB  LEU A 220     -64.786  29.979  42.159  1.00 98.91           C  
ATOM   1311  CG  LEU A 220     -65.832  31.034  42.557  1.00 98.91           C  
ATOM   1312  CD1 LEU A 220     -66.732  30.471  43.659  1.00 98.91           C  
ATOM   1313  CD2 LEU A 220     -65.178  32.310  43.081  1.00 98.91           C  
ATOM   1314  N   SER A 221     -61.655  29.433  41.208  1.00 98.76           N  
ATOM   1315  CA  SER A 221     -60.668  28.352  41.299  1.00 98.76           C  
ATOM   1316  C   SER A 221     -61.022  27.362  42.409  1.00 98.76           C  
ATOM   1317  O   SER A 221     -61.646  27.718  43.413  1.00 98.76           O  
ATOM   1318  CB  SER A 221     -59.262  28.910  41.508  1.00 98.76           C  
ATOM   1319  OG  SER A 221     -59.222  29.717  42.664  1.00 98.76           O  
ATOM   1320  N   ALA A 222     -60.586  26.113  42.254  1.00 98.56           N  
ATOM   1321  CA  ALA A 222     -60.868  25.041  43.206  1.00 98.56           C  
ATOM   1322  C   ALA A 222     -60.414  25.352  44.641  1.00 98.56           C  
ATOM   1323  O   ALA A 222     -61.108  25.004  45.589  1.00 98.56           O  
ATOM   1324  CB  ALA A 222     -60.215  23.766  42.677  1.00 98.56           C  
ATOM   1325  N   ASP A 223     -59.307  26.075  44.824  1.00 98.30           N  
ATOM   1326  CA  ASP A 223     -58.831  26.452  46.157  1.00 98.30           C  
ATOM   1327  C   ASP A 223     -59.731  27.478  46.872  1.00 98.30           C  
ATOM   1328  O   ASP A 223     -59.849  27.420  48.098  1.00 98.30           O  
ATOM   1329  CB  ASP A 223     -57.351  26.878  46.111  1.00 98.30           C  
ATOM   1330  CG  ASP A 223     -57.003  28.095  45.248  1.00 98.30           C  
ATOM   1331  OD1 ASP A 223     -57.842  28.547  44.439  1.00 98.30           O  
ATOM   1332  OD2 ASP A 223     -55.839  28.559  45.352  1.00 98.30           O1-
ATOM   1333  N   LEU A 224     -60.432  28.362  46.148  1.00 98.74           N  
ATOM   1334  CA  LEU A 224     -61.470  29.206  46.757  1.00 98.74           C  
ATOM   1335  C   LEU A 224     -62.695  28.387  47.149  1.00 98.74           C  
ATOM   1336  O   LEU A 224     -63.258  28.608  48.219  1.00 98.74           O  
ATOM   1337  CB  LEU A 224     -61.927  30.333  45.822  1.00 98.74           C  
ATOM   1338  CG  LEU A 224     -60.855  31.362  45.468  1.00 98.74           C  
ATOM   1339  CD1 LEU A 224     -61.504  32.485  44.670  1.00 98.74           C  
ATOM   1340  CD2 LEU A 224     -60.164  31.974  46.693  1.00 98.74           C  
ATOM   1341  N   VAL A 225     -63.104  27.432  46.310  1.00 98.82           N  
ATOM   1342  CA  VAL A 225     -64.223  26.534  46.631  1.00 98.82           C  
ATOM   1343  C   VAL A 225     -63.904  25.714  47.881  1.00 98.82           C  
ATOM   1344  O   VAL A 225     -64.735  25.616  48.785  1.00 98.82           O  
ATOM   1345  CB  VAL A 225     -64.561  25.606  45.453  1.00 98.82           C  
ATOM   1346  CG1 VAL A 225     -65.816  24.788  45.762  1.00 98.82           C  
ATOM   1347  CG2 VAL A 225     -64.860  26.396  44.176  1.00 98.82           C  
ATOM   1348  N   HIS A 226     -62.676  25.207  47.977  1.00 98.70           N  
ATOM   1349  CA  HIS A 226     -62.189  24.497  49.149  1.00 98.70           C  
ATOM   1350  C   HIS A 226     -62.240  25.366  50.413  1.00 98.70           C  
ATOM   1351  O   HIS A 226     -62.761  24.933  51.444  1.00 98.70           O  
ATOM   1352  CB  HIS A 226     -60.763  24.020  48.871  1.00 98.70           C  
ATOM   1353  CG  HIS A 226     -60.283  23.082  49.936  1.00 98.70           C  
ATOM   1354  CD2 HIS A 226     -59.296  23.297  50.857  1.00 98.70           C  
ATOM   1355  ND1 HIS A 226     -60.780  21.821  50.140  1.00 98.70           N  
ATOM   1356  CE1 HIS A 226     -60.078  21.267  51.141  1.00 98.70           C  
ATOM   1357  NE2 HIS A 226     -59.169  22.130  51.619  1.00 98.70           N  
ATOM   1358  N   TYR A 227     -61.771  26.617  50.331  1.00 98.69           N  
ATOM   1359  CA  TYR A 227     -61.870  27.584  51.428  1.00 98.69           C  
ATOM   1360  C   TYR A 227     -63.322  27.812  51.876  1.00 98.69           C  
ATOM   1361  O   TYR A 227     -63.609  27.768  53.076  1.00 98.69           O  
ATOM   1362  CB  TYR A 227     -61.222  28.912  51.006  1.00 98.69           C  
ATOM   1363  CG  TYR A 227     -61.571  30.063  51.930  1.00 98.69           C  
ATOM   1364  CD2 TYR A 227     -62.590  30.973  51.576  1.00 98.69           C  
ATOM   1365  CD1 TYR A 227     -60.939  30.167  53.183  1.00 98.69           C  
ATOM   1366  CE2 TYR A 227     -62.977  31.981  52.479  1.00 98.69           C  
ATOM   1367  CE1 TYR A 227     -61.317  31.181  54.083  1.00 98.69           C  
ATOM   1368  CZ  TYR A 227     -62.339  32.088  53.732  1.00 98.69           C  
ATOM   1369  OH  TYR A 227     -62.708  33.063  54.601  1.00 98.69           O  
ATOM   1370  N   LEU A 228     -64.238  28.017  50.923  1.00 98.78           N  
ATOM   1371  CA  LEU A 228     -65.659  28.229  51.201  1.00 98.78           C  
ATOM   1372  C   LEU A 228     -66.277  27.018  51.902  1.00 98.78           C  
ATOM   1373  O   LEU A 228     -67.019  27.189  52.867  1.00 98.78           O  
ATOM   1374  CB  LEU A 228     -66.411  28.522  49.891  1.00 98.78           C  
ATOM   1375  CG  LEU A 228     -66.097  29.894  49.273  1.00 98.78           C  
ATOM   1376  CD1 LEU A 228     -66.660  29.954  47.855  1.00 98.78           C  
ATOM   1377  CD2 LEU A 228     -66.700  31.037  50.091  1.00 98.78           C  
ATOM   1378  N   ARG A 229     -65.940  25.796  51.467  1.00 98.55           N  
ATOM   1379  CA  ARG A 229     -66.406  24.574  52.130  1.00 98.55           C  
ATOM   1380  C   ARG A 229     -65.885  24.477  53.560  1.00 98.55           C  
ATOM   1381  O   ARG A 229     -66.681  24.240  54.464  1.00 98.55           O  
ATOM   1382  CB  ARG A 229     -66.013  23.328  51.327  1.00 98.55           C  
ATOM   1383  CG  ARG A 229     -66.638  22.086  51.990  1.00 98.55           C  
ATOM   1384  CD  ARG A 229     -66.198  20.772  51.365  1.00 98.55           C  
ATOM   1385  NE  ARG A 229     -64.764  20.550  51.558  1.00 98.55           N  
ATOM   1386  CZ  ARG A 229     -64.149  19.963  52.555  1.00 98.55           C  
ATOM   1387  NH1 ARG A 229     -64.803  19.373  53.515  1.00 98.55           N1+
ATOM   1388  NH2 ARG A 229     -62.850  19.982  52.577  1.00 98.55           N  
ATOM   1389  N   LEU A 230     -64.578  24.640  53.770  1.00 98.47           N  
ATOM   1390  CA  LEU A 230     -63.972  24.527  55.102  1.00 98.47           C  
ATOM   1391  C   LEU A 230     -64.502  25.579  56.080  1.00 98.47           C  
ATOM   1392  O   LEU A 230     -64.615  25.312  57.272  1.00 98.47           O  
ATOM   1393  CB  LEU A 230     -62.445  24.661  54.992  1.00 98.47           C  
ATOM   1394  CG  LEU A 230     -61.708  23.473  54.351  1.00 98.47           C  
ATOM   1395  CD1 LEU A 230     -60.209  23.759  54.431  1.00 98.47           C  
ATOM   1396  CD2 LEU A 230     -61.986  22.148  55.067  1.00 98.47           C  
ATOM   1397  N   SER A 231     -64.841  26.762  55.572  1.00 98.21           N  
ATOM   1398  CA  SER A 231     -65.301  27.884  56.392  1.00 98.21           C  
ATOM   1399  C   SER A 231     -66.822  27.945  56.539  1.00 98.21           C  
ATOM   1400  O   SER A 231     -67.306  28.820  57.250  1.00 98.21           O  
ATOM   1401  CB  SER A 231     -64.766  29.205  55.829  1.00 98.21           C  
ATOM   1402  OG  SER A 231     -63.372  29.119  55.599  1.00 98.21           O  
ATOM   1403  N   ARG A 232     -67.582  27.052  55.880  1.00 97.98           N  
ATOM   1404  CA  ARG A 232     -69.039  27.177  55.663  1.00 97.98           C  
ATOM   1405  C   ARG A 232     -69.858  27.440  56.928  1.00 97.98           C  
ATOM   1406  O   ARG A 232     -70.815  28.202  56.867  1.00 97.98           O  
ATOM   1407  CB  ARG A 232     -69.561  25.947  54.900  1.00 97.98           C  
ATOM   1408  CG  ARG A 232     -69.605  24.662  55.742  1.00 97.98           C  
ATOM   1409  CD  ARG A 232     -69.964  23.453  54.876  1.00 97.98           C  
ATOM   1410  NE  ARG A 232     -70.076  22.237  55.699  1.00 97.98           N  
ATOM   1411  CZ  ARG A 232     -70.099  20.988  55.263  1.00 97.98           C  
ATOM   1412  NH1 ARG A 232     -70.112  20.687  53.991  1.00 97.98           N1+
ATOM   1413  NH2 ARG A 232     -70.092  20.001  56.109  1.00 97.98           N  
ATOM   1414  N   ASP A 233     -69.452  26.870  58.061  1.00 97.51           N  
ATOM   1415  CA  ASP A 233     -70.163  27.001  59.341  1.00 97.51           C  
ATOM   1416  C   ASP A 233     -69.966  28.386  59.998  1.00 97.51           C  
ATOM   1417  O   ASP A 233     -70.713  28.765  60.897  1.00 97.51           O  
ATOM   1418  CB  ASP A 233     -69.733  25.856  60.277  1.00 97.51           C  
ATOM   1419  CG  ASP A 233     -70.020  24.458  59.701  1.00 97.51           C  
ATOM   1420  OD1 ASP A 233     -71.021  24.293  58.967  1.00 97.51           O  
ATOM   1421  OD2 ASP A 233     -69.200  23.547  59.944  1.00 97.51           O1-
ATOM   1422  N   TYR A 234     -68.994  29.168  59.519  1.00 97.73           N  
ATOM   1423  CA  TYR A 234     -68.695  30.532  59.967  1.00 97.73           C  
ATOM   1424  C   TYR A 234     -69.211  31.607  58.997  1.00 97.73           C  
ATOM   1425  O   TYR A 234     -69.192  32.797  59.317  1.00 97.73           O  
ATOM   1426  CB  TYR A 234     -67.179  30.674  60.157  1.00 97.73           C  
ATOM   1427  CG  TYR A 234     -66.579  29.674  61.125  1.00 97.73           C  
ATOM   1428  CD1 TYR A 234     -66.605  29.937  62.508  1.00 97.73           C  
ATOM   1429  CD2 TYR A 234     -66.019  28.473  60.646  1.00 97.73           C  
ATOM   1430  CE1 TYR A 234     -66.064  29.002  63.412  1.00 97.73           C  
ATOM   1431  CE2 TYR A 234     -65.488  27.532  61.548  1.00 97.73           C  
ATOM   1432  CZ  TYR A 234     -65.509  27.798  62.933  1.00 97.73           C  
ATOM   1433  OH  TYR A 234     -64.999  26.897  63.811  1.00 97.73           O  
ATOM   1434  N   LEU A 235     -69.652  31.216  57.798  1.00 97.78           N  
ATOM   1435  CA  LEU A 235     -70.072  32.150  56.758  1.00 97.78           C  
ATOM   1436  C   LEU A 235     -71.482  32.680  57.043  1.00 97.78           C  
ATOM   1437  O   LEU A 235     -72.476  31.957  56.984  1.00 97.78           O  
ATOM   1438  CB  LEU A 235     -69.982  31.484  55.373  1.00 97.78           C  
ATOM   1439  CG  LEU A 235     -68.580  31.029  54.936  1.00 97.78           C  
ATOM   1440  CD1 LEU A 235     -68.617  30.494  53.506  1.00 97.78           C  
ATOM   1441  CD2 LEU A 235     -67.511  32.123  55.027  1.00 97.78           C  
ATOM   1442  N   ARG A 236     -71.595  33.985  57.301  1.00 96.82           N  
ATOM   1443  CA  ARG A 236     -72.897  34.659  57.388  1.00 96.82           C  
ATOM   1444  C   ARG A 236     -73.522  34.740  55.998  1.00 96.82           C  
ATOM   1445  O   ARG A 236     -72.973  35.404  55.132  1.00 96.82           O  
ATOM   1446  CB  ARG A 236     -72.709  36.055  58.006  1.00 96.82           C  
ATOM   1447  CG  ARG A 236     -74.012  36.857  58.152  1.00 96.82           C  
ATOM   1448  CD  ARG A 236     -74.970  36.219  59.163  1.00 96.82           C  
ATOM   1449  NE  ARG A 236     -76.154  37.066  59.383  1.00 96.82           N  
ATOM   1450  CZ  ARG A 236     -77.066  36.903  60.325  1.00 96.82           C  
ATOM   1451  NH1 ARG A 236     -77.006  35.918  61.180  1.00 96.82           N1+
ATOM   1452  NH2 ARG A 236     -78.065  37.733  60.429  1.00 96.82           N  
ATOM   1453  N   ALA A 237     -74.676  34.120  55.784  1.00 96.60           N  
ATOM   1454  CA  ALA A 237     -75.434  34.295  54.548  1.00 96.60           C  
ATOM   1455  C   ALA A 237     -76.261  35.592  54.572  1.00 96.60           C  
ATOM   1456  O   ALA A 237     -76.922  35.899  55.569  1.00 96.60           O  
ATOM   1457  CB  ALA A 237     -76.293  33.050  54.308  1.00 96.60           C  
ATOM   1458  N   TRP A 238     -76.242  36.316  53.456  1.00 96.72           N  
ATOM   1459  CA  TRP A 238     -77.146  37.421  53.149  1.00 96.72           C  
ATOM   1460  C   TRP A 238     -78.140  36.997  52.060  1.00 96.72           C  
ATOM   1461  O   TRP A 238     -78.060  35.889  51.516  1.00 96.72           O  
ATOM   1462  CB  TRP A 238     -76.327  38.665  52.785  1.00 96.72           C  
ATOM   1463  CG  TRP A 238     -75.528  39.231  53.911  1.00 96.72           C  
ATOM   1464  CD1 TRP A 238     -75.961  40.104  54.847  1.00 96.72           C  
ATOM   1465  CD2 TRP A 238     -74.141  38.954  54.228  1.00 96.72           C  
ATOM   1466  CE2 TRP A 238     -73.777  39.702  55.384  1.00 96.72           C  
ATOM   1467  CE3 TRP A 238     -73.169  38.116  53.660  1.00 96.72           C  
ATOM   1468  NE1 TRP A 238     -74.934  40.370  55.737  1.00 96.72           N  
ATOM   1469  CZ2 TRP A 238     -72.492  39.627  55.939  1.00 96.72           C  
ATOM   1470  CZ3 TRP A 238     -71.873  38.041  54.195  1.00 96.72           C  
ATOM   1471  CH2 TRP A 238     -71.536  38.787  55.335  1.00 96.72           C  
ATOM   1472  N   HIS A 239     -79.130  37.844  51.789  1.00 95.84           N  
ATOM   1473  CA  HIS A 239     -80.235  37.513  50.893  1.00 95.84           C  
ATOM   1474  C   HIS A 239     -79.783  37.317  49.436  1.00 95.84           C  
ATOM   1475  O   HIS A 239     -80.228  36.393  48.757  1.00 95.84           O  
ATOM   1476  CB  HIS A 239     -81.280  38.626  51.010  1.00 95.84           C  
ATOM   1477  CG  HIS A 239     -82.500  38.358  50.186  1.00 95.84           C  
ATOM   1478  CD2 HIS A 239     -82.881  39.035  49.065  1.00 95.84           C  
ATOM   1479  ND1 HIS A 239     -83.414  37.353  50.397  1.00 95.84           N  
ATOM   1480  CE1 HIS A 239     -84.337  37.432  49.428  1.00 95.84           C  
ATOM   1481  NE2 HIS A 239     -84.068  38.457  48.609  1.00 95.84           N  
ATOM   1482  N   SER A 240     -78.880  38.172  48.969  1.00 96.96           N  
ATOM   1483  CA  SER A 240     -78.239  38.103  47.667  1.00 96.96           C  
ATOM   1484  C   SER A 240     -77.036  37.159  47.719  1.00 96.96           C  
ATOM   1485  O   SER A 240     -76.078  37.370  48.466  1.00 96.96           O  
ATOM   1486  CB  SER A 240     -77.812  39.509  47.241  1.00 96.96           C  
ATOM   1487  OG  SER A 240     -78.886  40.215  46.644  1.00 96.96           O  
ATOM   1488  N   GLU A 241     -77.081  36.118  46.892  1.00 97.50           N  
ATOM   1489  CA  GLU A 241     -76.028  35.103  46.789  1.00 97.50           C  
ATOM   1490  C   GLU A 241     -74.678  35.697  46.392  1.00 97.50           C  
ATOM   1491  O   GLU A 241     -73.670  35.451  47.048  1.00 97.50           O  
ATOM   1492  CB  GLU A 241     -76.505  34.055  45.777  1.00 97.50           C  
ATOM   1493  CG  GLU A 241     -75.478  32.962  45.481  1.00 97.50           C  
ATOM   1494  CD  GLU A 241     -74.550  33.282  44.293  1.00 97.50           C  
ATOM   1495  OE1 GLU A 241     -73.319  33.276  44.488  1.00 97.50           O  
ATOM   1496  OE2 GLU A 241     -75.053  33.430  43.153  1.00 97.50           O1-
ATOM   1497  N   ASP A 242     -74.683  36.541  45.369  1.00 97.94           N  
ATOM   1498  CA  ASP A 242     -73.488  37.173  44.830  1.00 97.94           C  
ATOM   1499  C   ASP A 242     -72.836  38.140  45.831  1.00 97.94           C  
ATOM   1500  O   ASP A 242     -71.625  38.095  46.050  1.00 97.94           O  
ATOM   1501  CB  ASP A 242     -73.859  37.822  43.486  1.00 97.94           C  
ATOM   1502  CG  ASP A 242     -74.990  38.866  43.471  1.00 97.94           C  
ATOM   1503  OD1 ASP A 242     -75.694  39.050  44.493  1.00 97.94           O  
ATOM   1504  OD2 ASP A 242     -75.179  39.479  42.389  1.00 97.94           O1-
ATOM   1505  N   VAL A 243     -73.647  38.949  46.519  1.00 97.60           N  
ATOM   1506  CA  VAL A 243     -73.212  39.789  47.650  1.00 97.60           C  
ATOM   1507  C   VAL A 243     -72.594  38.939  48.762  1.00 97.60           C  
ATOM   1508  O   VAL A 243     -71.555  39.308  49.312  1.00 97.60           O  
ATOM   1509  CB  VAL A 243     -74.398  40.600  48.203  1.00 97.60           C  
ATOM   1510  CG1 VAL A 243     -74.082  41.325  49.515  1.00 97.60           C  
ATOM   1511  CG2 VAL A 243     -74.857  41.651  47.182  1.00 97.60           C  
ATOM   1512  N   SER A 244     -73.208  37.797  49.080  1.00 98.44           N  
ATOM   1513  CA  SER A 244     -72.706  36.896  50.119  1.00 98.44           C  
ATOM   1514  C   SER A 244     -71.348  36.314  49.751  1.00 98.44           C  
ATOM   1515  O   SER A 244     -70.412  36.411  50.543  1.00 98.44           O  
ATOM   1516  CB  SER A 244     -73.689  35.761  50.409  1.00 98.44           C  
ATOM   1517  OG  SER A 244     -74.952  36.268  50.788  1.00 98.44           O  
ATOM   1518  N   LEU A 245     -71.208  35.792  48.530  1.00 98.74           N  
ATOM   1519  CA  LEU A 245     -69.946  35.262  48.028  1.00 98.74           C  
ATOM   1520  C   LEU A 245     -68.836  36.322  48.041  1.00 98.74           C  
ATOM   1521  O   LEU A 245     -67.729  36.054  48.513  1.00 98.74           O  
ATOM   1522  CB  LEU A 245     -70.180  34.710  46.613  1.00 98.74           C  
ATOM   1523  CG  LEU A 245     -68.906  34.127  45.979  1.00 98.74           C  
ATOM   1524  CD1 LEU A 245     -68.391  32.903  46.738  1.00 98.74           C  
ATOM   1525  CD2 LEU A 245     -69.187  33.701  44.548  1.00 98.74           C  
ATOM   1526  N   GLY A 246     -69.131  37.536  47.567  1.00 98.27           N  
ATOM   1527  CA  GLY A 246     -68.172  38.641  47.588  1.00 98.27           C  
ATOM   1528  C   GLY A 246     -67.712  39.000  48.999  1.00 98.27           C  
ATOM   1529  O   GLY A 246     -66.520  39.209  49.218  1.00 98.27           O  
ATOM   1530  N   ALA A 247     -68.628  39.005  49.971  1.00 98.13           N  
ATOM   1531  CA  ALA A 247     -68.301  39.248  51.371  1.00 98.13           C  
ATOM   1532  C   ALA A 247     -67.473  38.111  51.998  1.00 98.13           C  
ATOM   1533  O   ALA A 247     -66.522  38.390  52.725  1.00 98.13           O  
ATOM   1534  CB  ALA A 247     -69.607  39.500  52.129  1.00 98.13           C  
ATOM   1535  N   TRP A 248     -67.765  36.845  51.686  1.00 98.70           N  
ATOM   1536  CA  TRP A 248     -66.993  35.694  52.180  1.00 98.70           C  
ATOM   1537  C   TRP A 248     -65.560  35.664  51.651  1.00 98.70           C  
ATOM   1538  O   TRP A 248     -64.649  35.240  52.356  1.00 98.70           O  
ATOM   1539  CB  TRP A 248     -67.704  34.397  51.788  1.00 98.70           C  
ATOM   1540  CG  TRP A 248     -69.105  34.239  52.287  1.00 98.70           C  
ATOM   1541  CD1 TRP A 248     -69.645  34.850  53.365  1.00 98.70           C  
ATOM   1542  CD2 TRP A 248     -70.169  33.423  51.715  1.00 98.70           C  
ATOM   1543  CE2 TRP A 248     -71.326  33.554  52.535  1.00 98.70           C  
ATOM   1544  CE3 TRP A 248     -70.271  32.572  50.593  1.00 98.70           C  
ATOM   1545  NE1 TRP A 248     -70.963  34.476  53.490  1.00 98.70           N  
ATOM   1546  CZ2 TRP A 248     -72.503  32.833  52.295  1.00 98.70           C  
ATOM   1547  CZ3 TRP A 248     -71.459  31.868  50.322  1.00 98.70           C  
ATOM   1548  CH2 TRP A 248     -72.566  31.984  51.178  1.00 98.70           C  
ATOM   1549  N   LEU A 249     -65.351  36.136  50.421  1.00 98.54           N  
ATOM   1550  CA  LEU A 249     -64.032  36.217  49.792  1.00 98.54           C  
ATOM   1551  C   LEU A 249     -63.342  37.573  50.016  1.00 98.54           C  
ATOM   1552  O   LEU A 249     -62.184  37.741  49.637  1.00 98.54           O  
ATOM   1553  CB  LEU A 249     -64.175  35.872  48.300  1.00 98.54           C  
ATOM   1554  CG  LEU A 249     -64.682  34.442  48.019  1.00 98.54           C  
ATOM   1555  CD1 LEU A 249     -64.832  34.255  46.510  1.00 98.54           C  
ATOM   1556  CD2 LEU A 249     -63.724  33.372  48.549  1.00 98.54           C  
ATOM   1557  N   ALA A 250     -64.017  38.549  50.630  1.00 96.65           N  
ATOM   1558  CA  ALA A 250     -63.453  39.862  50.938  1.00 96.65           C  
ATOM   1559  C   ALA A 250     -62.154  39.816  51.768  1.00 96.65           C  
ATOM   1560  O   ALA A 250     -61.208  40.495  51.365  1.00 96.65           O  
ATOM   1561  CB  ALA A 250     -64.514  40.772  51.559  1.00 96.65           C  
ATOM   1562  N   PRO A 251     -62.065  39.028  52.862  1.00 95.59           N  
ATOM   1563  CA  PRO A 251     -60.882  38.998  53.725  1.00 95.59           C  
ATOM   1564  C   PRO A 251     -59.777  38.041  53.243  1.00 95.59           C  
ATOM   1565  O   PRO A 251     -58.781  37.864  53.940  1.00 95.59           O  
ATOM   1566  CB  PRO A 251     -61.430  38.595  55.097  1.00 95.59           C  
ATOM   1567  CG  PRO A 251     -62.547  37.619  54.739  1.00 95.59           C  
ATOM   1568  CD  PRO A 251     -63.131  38.229  53.471  1.00 95.59           C  
ATOM   1569  N   VAL A 252     -59.949  37.391  52.088  1.00 96.33           N  
ATOM   1570  CA  VAL A 252     -58.997  36.416  51.538  1.00 96.33           C  
ATOM   1571  C   VAL A 252     -58.087  37.099  50.513  1.00 96.33           C  
ATOM   1572  O   VAL A 252     -58.508  38.038  49.839  1.00 96.33           O  
ATOM   1573  CB  VAL A 252     -59.750  35.209  50.936  1.00 96.33           C  
ATOM   1574  CG1 VAL A 252     -58.805  34.096  50.456  1.00 96.33           C  
ATOM   1575  CG2 VAL A 252     -60.699  34.577  51.962  1.00 96.33           C  
ATOM   1576  N   ASP A 253     -56.855  36.603  50.349  1.00 96.14           N  
ATOM   1577  CA  ASP A 253     -55.939  36.974  49.254  1.00 96.14           C  
ATOM   1578  C   ASP A 253     -56.455  36.462  47.893  1.00 96.14           C  
ATOM   1579  O   ASP A 253     -55.911  35.535  47.292  1.00 96.14           O  
ATOM   1580  CB  ASP A 253     -54.518  36.476  49.572  1.00 96.14           C  
ATOM   1581  CG  ASP A 253     -53.527  36.812  48.449  1.00 96.14           C  
ATOM   1582  OD1 ASP A 253     -53.629  37.926  47.898  1.00 96.14           O  
ATOM   1583  OD2 ASP A 253     -52.706  35.921  48.113  1.00 96.14           O1-
ATOM   1584  N   VAL A 254     -57.589  36.998  47.449  1.00 97.30           N  
ATOM   1585  CA  VAL A 254     -58.291  36.595  46.231  1.00 97.30           C  
ATOM   1586  C   VAL A 254     -57.836  37.431  45.035  1.00 97.30           C  
ATOM   1587  O   VAL A 254     -57.825  38.663  45.071  1.00 97.30           O  
ATOM   1588  CB  VAL A 254     -59.817  36.595  46.448  1.00 97.30           C  
ATOM   1589  CG1 VAL A 254     -60.378  37.954  46.846  1.00 97.30           C  
ATOM   1590  CG2 VAL A 254     -60.589  36.140  45.209  1.00 97.30           C  
ATOM   1591  N   GLN A 255     -57.525  36.751  43.935  1.00 97.01           N  
ATOM   1592  CA  GLN A 255     -57.278  37.357  42.634  1.00 97.01           C  
ATOM   1593  C   GLN A 255     -58.620  37.635  41.963  1.00 97.01           C  
ATOM   1594  O   GLN A 255     -59.206  36.773  41.303  1.00 97.01           O  
ATOM   1595  CB  GLN A 255     -56.386  36.452  41.773  1.00 97.01           C  
ATOM   1596  CG  GLN A 255     -55.018  36.193  42.419  1.00 97.01           C  
ATOM   1597  CD  GLN A 255     -54.062  35.454  41.488  1.00 97.01           C  
ATOM   1598  NE2 GLN A 255     -53.055  34.798  42.023  1.00 97.01           N  
ATOM   1599  OE1 GLN A 255     -54.169  35.475  40.274  1.00 97.01           O  
ATOM   1600  N   ARG A 256     -59.144  38.843  42.179  1.00 97.11           N  
ATOM   1601  CA  ARG A 256     -60.358  39.301  41.503  1.00 97.11           C  
ATOM   1602  C   ARG A 256     -60.015  39.758  40.096  1.00 97.11           C  
ATOM   1603  O   ARG A 256     -59.159  40.617  39.914  1.00 97.11           O  
ATOM   1604  CB  ARG A 256     -61.048  40.432  42.265  1.00 97.11           C  
ATOM   1605  CG  ARG A 256     -61.505  40.016  43.662  1.00 97.11           C  
ATOM   1606  CD  ARG A 256     -62.169  41.199  44.375  1.00 97.11           C  
ATOM   1607  NE  ARG A 256     -62.500  40.871  45.773  1.00 97.11           N  
ATOM   1608  CZ  ARG A 256     -61.656  40.863  46.793  1.00 97.11           C  
ATOM   1609  NH1 ARG A 256     -60.412  41.242  46.694  1.00 97.11           N1+
ATOM   1610  NH2 ARG A 256     -62.046  40.430  47.949  1.00 97.11           N  
ATOM   1611  N   GLU A 257     -60.738  39.236  39.120  1.00 96.79           N  
ATOM   1612  CA  GLU A 257     -60.611  39.652  37.730  1.00 96.79           C  
ATOM   1613  C   GLU A 257     -61.950  40.159  37.217  1.00 96.79           C  
ATOM   1614  O   GLU A 257     -62.907  39.402  37.045  1.00 96.79           O  
ATOM   1615  CB  GLU A 257     -60.063  38.518  36.872  1.00 96.79           C  
ATOM   1616  CG  GLU A 257     -58.585  38.254  37.201  1.00 96.79           C  
ATOM   1617  CD  GLU A 257     -57.951  37.282  36.209  1.00 96.79           C  
ATOM   1618  OE1 GLU A 257     -56.811  36.823  36.432  1.00 96.79           O  
ATOM   1619  OE2 GLU A 257     -58.604  36.919  35.207  1.00 96.79           O1-
ATOM   1620  N   HIS A 258     -62.012  41.470  36.993  1.00 96.98           N  
ATOM   1621  CA  HIS A 258     -63.167  42.099  36.381  1.00 96.98           C  
ATOM   1622  C   HIS A 258     -63.128  41.924  34.868  1.00 96.98           C  
ATOM   1623  O   HIS A 258     -62.166  42.335  34.225  1.00 96.98           O  
ATOM   1624  CB  HIS A 258     -63.251  43.570  36.775  1.00 96.98           C  
ATOM   1625  CG  HIS A 258     -64.423  44.238  36.115  1.00 96.98           C  
ATOM   1626  CD2 HIS A 258     -64.426  44.818  34.878  1.00 96.98           C  
ATOM   1627  ND1 HIS A 258     -65.701  44.338  36.620  1.00 96.98           N  
ATOM   1628  CE1 HIS A 258     -66.458  44.957  35.708  1.00 96.98           C  
ATOM   1629  NE2 HIS A 258     -65.722  45.263  34.637  1.00 96.98           N  
ATOM   1630  N   ASP A 259     -64.210  41.386  34.312  1.00 97.13           N  
ATOM   1631  CA  ASP A 259     -64.320  41.138  32.883  1.00 97.13           C  
ATOM   1632  C   ASP A 259     -65.671  41.601  32.311  1.00 97.13           C  
ATOM   1633  O   ASP A 259     -66.712  40.980  32.560  1.00 97.13           O  
ATOM   1634  CB  ASP A 259     -64.050  39.666  32.633  1.00 97.13           C  
ATOM   1635  CG  ASP A 259     -63.833  39.366  31.154  1.00 97.13           C  
ATOM   1636  OD1 ASP A 259     -64.291  40.131  30.275  1.00 97.13           O  
ATOM   1637  OD2 ASP A 259     -63.178  38.344  30.888  1.00 97.13           O1-
ATOM   1638  N   PRO A 260     -65.677  42.676  31.505  1.00 95.91           N  
ATOM   1639  CA  PRO A 260     -66.858  43.204  30.819  1.00 95.91           C  
ATOM   1640  C   PRO A 260     -67.523  42.234  29.841  1.00 95.91           C  
ATOM   1641  O   PRO A 260     -68.684  42.437  29.467  1.00 95.91           O  
ATOM   1642  CB  PRO A 260     -66.372  44.467  30.114  1.00 95.91           C  
ATOM   1643  CG  PRO A 260     -65.202  44.905  30.983  1.00 95.91           C  
ATOM   1644  CD  PRO A 260     -64.559  43.583  31.328  1.00 95.91           C  
ATOM   1645  N   ARG A 261     -66.839  41.148  29.465  1.00 97.49           N  
ATOM   1646  CA  ARG A 261     -67.393  40.087  28.621  1.00 97.49           C  
ATOM   1647  C   ARG A 261     -68.367  39.175  29.375  1.00 97.49           C  
ATOM   1648  O   ARG A 261     -69.058  38.370  28.753  1.00 97.49           O  
ATOM   1649  CB  ARG A 261     -66.260  39.299  27.959  1.00 97.49           C  
ATOM   1650  CG  ARG A 261     -65.351  40.213  27.112  1.00 97.49           C  
ATOM   1651  CD  ARG A 261     -64.120  39.469  26.607  1.00 97.49           C  
ATOM   1652  NE  ARG A 261     -63.257  39.042  27.723  1.00 97.49           N  
ATOM   1653  CZ  ARG A 261     -62.316  38.125  27.654  1.00 97.49           C  
ATOM   1654  NH1 ARG A 261     -62.009  37.552  26.532  1.00 97.49           N1+
ATOM   1655  NH2 ARG A 261     -61.701  37.730  28.718  1.00 97.49           N  
ATOM   1656  N   PHE A 262     -68.463  39.314  30.697  1.00 98.19           N  
ATOM   1657  CA  PHE A 262     -69.510  38.710  31.519  1.00 98.19           C  
ATOM   1658  C   PHE A 262     -70.706  39.668  31.593  1.00 98.19           C  
ATOM   1659  O   PHE A 262     -70.769  40.544  32.457  1.00 98.19           O  
ATOM   1660  CB  PHE A 262     -68.949  38.365  32.908  1.00 98.19           C  
ATOM   1661  CG  PHE A 262     -68.031  37.161  32.947  1.00 98.19           C  
ATOM   1662  CD2 PHE A 262     -68.409  36.002  33.653  1.00 98.19           C  
ATOM   1663  CD1 PHE A 262     -66.781  37.202  32.304  1.00 98.19           C  
ATOM   1664  CE2 PHE A 262     -67.540  34.897  33.717  1.00 98.19           C  
ATOM   1665  CE1 PHE A 262     -65.924  36.095  32.354  1.00 98.19           C  
ATOM   1666  CZ  PHE A 262     -66.296  34.944  33.066  1.00 98.19           C  
ATOM   1667  N   ASP A 263     -71.676  39.527  30.688  1.00 97.23           N  
ATOM   1668  CA  ASP A 263     -72.971  40.220  30.761  1.00 97.23           C  
ATOM   1669  C   ASP A 263     -73.884  39.543  31.790  1.00 97.23           C  
ATOM   1670  O   ASP A 263     -74.874  38.900  31.449  1.00 97.23           O  
ATOM   1671  CB  ASP A 263     -73.624  40.359  29.373  1.00 97.23           C  
ATOM   1672  CG  ASP A 263     -74.917  41.189  29.435  1.00 97.23           C  
ATOM   1673  OD1 ASP A 263     -75.004  42.090  30.299  1.00 97.23           O  
ATOM   1674  OD2 ASP A 263     -75.834  41.000  28.598  1.00 97.23           O1-
ATOM   1675  N   THR A 264     -73.503  39.633  33.065  1.00 97.48           N  
ATOM   1676  CA  THR A 264     -74.109  38.862  34.164  1.00 97.48           C  
ATOM   1677  C   THR A 264     -74.937  39.701  35.134  1.00 97.48           C  
ATOM   1678  O   THR A 264     -75.345  39.224  36.194  1.00 97.48           O  
ATOM   1679  CB  THR A 264     -73.067  37.985  34.871  1.00 97.48           C  
ATOM   1680  CG2 THR A 264     -72.519  36.940  33.896  1.00 97.48           C  
ATOM   1681  OG1 THR A 264     -71.995  38.748  35.365  1.00 97.48           O  
ATOM   1682  N   GLU A 265     -75.260  40.950  34.771  1.00 94.49           N  
ATOM   1683  CA  GLU A 265     -76.172  41.779  35.567  1.00 94.49           C  
ATOM   1684  C   GLU A 265     -77.622  41.270  35.518  1.00 94.49           C  
ATOM   1685  O   GLU A 265     -78.008  40.473  34.670  1.00 94.49           O  
ATOM   1686  CB  GLU A 265     -76.172  43.269  35.159  1.00 94.49           C  
ATOM   1687  CG  GLU A 265     -74.850  43.901  34.708  1.00 94.49           C  
ATOM   1688  CD  GLU A 265     -74.896  45.435  34.628  1.00 94.49           C  
ATOM   1689  OE1 GLU A 265     -75.870  46.099  35.091  1.00 94.49           O  
ATOM   1690  OE2 GLU A 265     -73.959  46.015  34.042  1.00 94.49           O1-
ATOM   1691  N   TYR A 266     -78.486  41.818  36.378  1.00 92.63           N  
ATOM   1692  CA  TYR A 266     -79.928  41.522  36.402  1.00 92.63           C  
ATOM   1693  C   TYR A 266     -80.705  41.974  35.145  1.00 92.63           C  
ATOM   1694  O   TYR A 266     -81.900  41.696  35.029  1.00 92.63           O  
ATOM   1695  CB  TYR A 266     -80.539  42.160  37.659  1.00 92.63           C  
ATOM   1696  CG  TYR A 266     -80.731  43.667  37.570  1.00 92.63           C  
ATOM   1697  CD1 TYR A 266     -79.653  44.544  37.808  1.00 92.63           C  
ATOM   1698  CD2 TYR A 266     -81.993  44.192  37.232  1.00 92.63           C  
ATOM   1699  CE1 TYR A 266     -79.826  45.935  37.680  1.00 92.63           C  
ATOM   1700  CE2 TYR A 266     -82.176  45.583  37.123  1.00 92.63           C  
ATOM   1701  CZ  TYR A 266     -81.089  46.456  37.327  1.00 92.63           C  
ATOM   1702  OH  TYR A 266     -81.272  47.795  37.189  1.00 92.63           O  
ATOM   1703  N   ARG A 267     -80.055  42.714  34.240  1.00 92.50           N  
ATOM   1704  CA  ARG A 267     -80.570  43.184  32.946  1.00 92.50           C  
ATOM   1705  C   ARG A 267     -79.437  43.123  31.933  1.00 92.50           C  
ATOM   1706  O   ARG A 267     -78.404  43.751  32.179  1.00 92.50           O  
ATOM   1707  CB  ARG A 267     -81.053  44.642  33.039  1.00 92.50           C  
ATOM   1708  CG  ARG A 267     -82.434  44.803  33.672  1.00 92.50           C  
ATOM   1709  CD  ARG A 267     -82.782  46.295  33.762  1.00 92.50           C  
ATOM   1710  NE  ARG A 267     -84.056  46.516  34.471  1.00 92.50           N  
ATOM   1711  CZ  ARG A 267     -84.711  47.661  34.576  1.00 92.50           C  
ATOM   1712  NH1 ARG A 267     -84.327  48.740  33.953  1.00 92.50           N1+
ATOM   1713  NH2 ARG A 267     -85.788  47.742  35.305  1.00 92.50           N  
ATOM   1714  N   SER A 268     -79.676  42.459  30.806  1.00 92.99           N  
ATOM   1715  CA  SER A 268     -78.688  42.331  29.735  1.00 92.99           C  
ATOM   1716  C   SER A 268     -78.210  43.693  29.218  1.00 92.99           C  
ATOM   1717  O   SER A 268     -78.963  44.675  29.173  1.00 92.99           O  
ATOM   1718  CB  SER A 268     -79.253  41.477  28.596  1.00 92.99           C  
ATOM   1719  OG  SER A 268     -78.323  41.389  27.542  1.00 92.99           O  
ATOM   1720  N   ARG A 269     -76.935  43.741  28.831  1.00 93.59           N  
ATOM   1721  CA  ARG A 269     -76.311  44.845  28.091  1.00 93.59           C  
ATOM   1722  C   ARG A 269     -76.492  44.722  26.575  1.00 93.59           C  
ATOM   1723  O   ARG A 269     -76.006  45.580  25.843  1.00 93.59           O  
ATOM   1724  CB  ARG A 269     -74.832  44.950  28.495  1.00 93.59           C  
ATOM   1725  CG  ARG A 269     -74.656  45.353  29.968  1.00 93.59           C  
ATOM   1726  CD  ARG A 269     -73.191  45.624  30.302  1.00 93.59           C  
ATOM   1727  NE  ARG A 269     -72.371  44.400  30.270  1.00 93.59           N  
ATOM   1728  CZ  ARG A 269     -71.738  43.854  31.287  1.00 93.59           C  
ATOM   1729  NH1 ARG A 269     -71.886  44.266  32.511  1.00 93.59           N1+
ATOM   1730  NH2 ARG A 269     -70.898  42.890  31.101  1.00 93.59           N  
ATOM   1731  N   GLY A 270     -77.230  43.715  26.111  1.00 94.20           N  
ATOM   1732  CA  GLY A 270     -77.490  43.418  24.708  1.00 94.20           C  
ATOM   1733  C   GLY A 270     -76.735  42.169  24.253  1.00 94.20           C  
ATOM   1734  O   GLY A 270     -76.598  41.212  25.011  1.00 94.20           O  
ATOM   1735  N   CYS A 271     -76.240  42.157  23.020  1.00 95.64           N  
ATOM   1736  CA  CYS A 271     -75.481  41.032  22.477  1.00 95.64           C  
ATOM   1737  C   CYS A 271     -74.187  41.530  21.840  1.00 95.64           C  
ATOM   1738  O   CYS A 271     -74.222  42.390  20.964  1.00 95.64           O  
ATOM   1739  CB  CYS A 271     -76.358  40.239  21.496  1.00 95.64           C  
ATOM   1740  SG  CYS A 271     -75.808  38.535  21.201  1.00 95.64           S  
ATOM   1741  N   SER A 272     -73.062  40.955  22.257  1.00 96.25           N  
ATOM   1742  CA  SER A 272     -71.772  41.081  21.590  1.00 96.25           C  
ATOM   1743  C   SER A 272     -71.140  39.707  21.405  1.00 96.25           C  
ATOM   1744  O   SER A 272     -71.229  38.840  22.274  1.00 96.25           O  
ATOM   1745  CB  SER A 272     -70.830  41.971  22.387  1.00 96.25           C  
ATOM   1746  OG  SER A 272     -69.547  41.957  21.787  1.00 96.25           O  
ATOM   1747  N   ASN A 273     -70.457  39.528  20.280  1.00 96.64           N  
ATOM   1748  CA  ASN A 273     -69.680  38.346  19.937  1.00 96.64           C  
ATOM   1749  C   ASN A 273     -68.496  38.117  20.886  1.00 96.64           C  
ATOM   1750  O   ASN A 273     -67.990  36.998  20.965  1.00 96.64           O  
ATOM   1751  CB  ASN A 273     -69.218  38.502  18.483  1.00 96.64           C  
ATOM   1752  CG  ASN A 273     -70.392  38.585  17.528  1.00 96.64           C  
ATOM   1753  ND2 ASN A 273     -70.405  39.557  16.652  1.00 96.64           N  
ATOM   1754  OD1 ASN A 273     -71.310  37.776  17.569  1.00 96.64           O  
ATOM   1755  N   GLN A 274     -68.086  39.147  21.631  1.00 96.18           N  
ATOM   1756  CA  GLN A 274     -67.032  39.050  22.638  1.00 96.18           C  
ATOM   1757  C   GLN A 274     -67.519  38.461  23.969  1.00 96.18           C  
ATOM   1758  O   GLN A 274     -66.690  38.082  24.793  1.00 96.18           O  
ATOM   1759  CB  GLN A 274     -66.438  40.437  22.887  1.00 96.18           C  
ATOM   1760  CG  GLN A 274     -65.802  41.076  21.641  1.00 96.18           C  
ATOM   1761  CD  GLN A 274     -65.160  42.420  21.967  1.00 96.18           C  
ATOM   1762  NE2 GLN A 274     -64.502  43.059  21.027  1.00 96.18           N  
ATOM   1763  OE1 GLN A 274     -65.233  42.917  23.075  1.00 96.18           O  
ATOM   1764  N   TYR A 275     -68.834  38.378  24.208  1.00 97.66           N  
ATOM   1765  CA  TYR A 275     -69.346  37.899  25.490  1.00 97.66           C  
ATOM   1766  C   TYR A 275     -68.989  36.436  25.760  1.00 97.66           C  
ATOM   1767  O   TYR A 275     -69.130  35.567  24.900  1.00 97.66           O  
ATOM   1768  CB  TYR A 275     -70.861  38.130  25.616  1.00 97.66           C  
ATOM   1769  CG  TYR A 275     -71.342  39.570  25.724  1.00 97.66           C  
ATOM   1770  CD1 TYR A 275     -70.546  40.559  26.334  1.00 97.66           C  
ATOM   1771  CD2 TYR A 275     -72.638  39.911  25.291  1.00 97.66           C  
ATOM   1772  CE1 TYR A 275     -71.021  41.866  26.513  1.00 97.66           C  
ATOM   1773  CE2 TYR A 275     -73.122  41.224  25.463  1.00 97.66           C  
ATOM   1774  CZ  TYR A 275     -72.310  42.207  26.069  1.00 97.66           C  
ATOM   1775  OH  TYR A 275     -72.766  43.475  26.231  1.00 97.66           O  
ATOM   1776  N   LEU A 276     -68.570  36.171  26.999  1.00 98.17           N  
ATOM   1777  CA  LEU A 276     -68.238  34.846  27.519  1.00 98.17           C  
ATOM   1778  C   LEU A 276     -69.423  34.222  28.251  1.00 98.17           C  
ATOM   1779  O   LEU A 276     -69.736  33.053  28.044  1.00 98.17           O  
ATOM   1780  CB  LEU A 276     -67.036  34.965  28.472  1.00 98.17           C  
ATOM   1781  CG  LEU A 276     -65.711  35.347  27.794  1.00 98.17           C  
ATOM   1782  CD1 LEU A 276     -64.646  35.525  28.867  1.00 98.17           C  
ATOM   1783  CD2 LEU A 276     -65.250  34.268  26.816  1.00 98.17           C  
ATOM   1784  N   VAL A 277     -70.105  35.014  29.079  1.00 98.54           N  
ATOM   1785  CA  VAL A 277     -71.311  34.610  29.807  1.00 98.54           C  
ATOM   1786  C   VAL A 277     -72.352  35.707  29.644  1.00 98.54           C  
ATOM   1787  O   VAL A 277     -72.052  36.879  29.848  1.00 98.54           O  
ATOM   1788  CB  VAL A 277     -71.032  34.322  31.297  1.00 98.54           C  
ATOM   1789  CG1 VAL A 277     -72.283  33.756  31.983  1.00 98.54           C  
ATOM   1790  CG2 VAL A 277     -69.904  33.298  31.483  1.00 98.54           C  
ATOM   1791  N   THR A 278     -73.572  35.330  29.276  1.00 98.01           N  
ATOM   1792  CA  THR A 278     -74.702  36.255  29.126  1.00 98.01           C  
ATOM   1793  C   THR A 278     -75.876  35.770  29.959  1.00 98.01           C  
ATOM   1794  O   THR A 278     -76.273  34.615  29.837  1.00 98.01           O  
ATOM   1795  CB  THR A 278     -75.117  36.450  27.657  1.00 98.01           C  
ATOM   1796  CG2 THR A 278     -73.991  37.000  26.791  1.00 98.01           C  
ATOM   1797  OG1 THR A 278     -75.500  35.239  27.039  1.00 98.01           O  
ATOM   1798  N   HIS A 279     -76.420  36.639  30.800  1.00 97.82           N  
ATOM   1799  CA  HIS A 279     -77.517  36.360  31.725  1.00 97.82           C  
ATOM   1800  C   HIS A 279     -78.843  36.907  31.179  1.00 97.82           C  
ATOM   1801  O   HIS A 279     -78.848  37.723  30.254  1.00 97.82           O  
ATOM   1802  CB  HIS A 279     -77.115  36.970  33.071  1.00 97.82           C  
ATOM   1803  CG  HIS A 279     -78.066  36.825  34.226  1.00 97.82           C  
ATOM   1804  CD2 HIS A 279     -78.912  35.788  34.517  1.00 97.82           C  
ATOM   1805  ND1 HIS A 279     -78.134  37.703  35.278  1.00 97.82           N  
ATOM   1806  CE1 HIS A 279     -78.979  37.208  36.188  1.00 97.82           C  
ATOM   1807  NE2 HIS A 279     -79.546  36.093  35.726  1.00 97.82           N  
ATOM   1808  N   LYS A 280     -79.971  36.463  31.745  1.00 96.43           N  
ATOM   1809  CA  LYS A 280     -81.339  36.838  31.348  1.00 96.43           C  
ATOM   1810  C   LYS A 280     -81.668  36.425  29.914  1.00 96.43           C  
ATOM   1811  O   LYS A 280     -82.191  37.211  29.134  1.00 96.43           O  
ATOM   1812  CB  LYS A 280     -81.619  38.329  31.643  1.00 96.43           C  
ATOM   1813  CG  LYS A 280     -81.449  38.703  33.122  1.00 96.43           C  
ATOM   1814  CD  LYS A 280     -82.595  38.139  33.976  1.00 96.43           C  
ATOM   1815  CE  LYS A 280     -82.197  38.061  35.451  1.00 96.43           C  
ATOM   1816  NZ  LYS A 280     -82.365  36.678  35.966  1.00 96.43           N1+
ATOM   1817  N   GLN A 281     -81.343  35.178  29.602  1.00 97.15           N  
ATOM   1818  CA  GLN A 281     -81.570  34.534  28.318  1.00 97.15           C  
ATOM   1819  C   GLN A 281     -82.874  33.733  28.358  1.00 97.15           C  
ATOM   1820  O   GLN A 281     -83.090  32.890  29.242  1.00 97.15           O  
ATOM   1821  CB  GLN A 281     -80.357  33.648  27.979  1.00 97.15           C  
ATOM   1822  CG  GLN A 281     -79.033  34.430  28.031  1.00 97.15           C  
ATOM   1823  CD  GLN A 281     -79.078  35.643  27.121  1.00 97.15           C  
ATOM   1824  NE2 GLN A 281     -78.782  36.842  27.568  1.00 97.15           N  
ATOM   1825  OE1 GLN A 281     -79.355  35.531  25.943  1.00 97.15           O  
ATOM   1826  N   SER A 282     -83.754  34.004  27.400  1.00 97.84           N  
ATOM   1827  CA  SER A 282     -84.897  33.142  27.118  1.00 97.84           C  
ATOM   1828  C   SER A 282     -84.435  31.827  26.479  1.00 97.84           C  
ATOM   1829  O   SER A 282     -83.281  31.676  26.074  1.00 97.84           O  
ATOM   1830  CB  SER A 282     -85.907  33.875  26.230  1.00 97.84           C  
ATOM   1831  OG  SER A 282     -85.395  34.018  24.931  1.00 97.84           O  
ATOM   1832  N   LEU A 283     -85.345  30.855  26.383  1.00 98.55           N  
ATOM   1833  CA  LEU A 283     -85.067  29.605  25.672  1.00 98.55           C  
ATOM   1834  C   LEU A 283     -84.739  29.870  24.195  1.00 98.55           C  
ATOM   1835  O   LEU A 283     -83.808  29.274  23.656  1.00 98.55           O  
ATOM   1836  CB  LEU A 283     -86.281  28.669  25.788  1.00 98.55           C  
ATOM   1837  CG  LEU A 283     -86.701  28.306  27.222  1.00 98.55           C  
ATOM   1838  CD1 LEU A 283     -87.867  27.329  27.166  1.00 98.55           C  
ATOM   1839  CD2 LEU A 283     -85.575  27.669  28.035  1.00 98.55           C  
ATOM   1840  N   GLU A 284     -85.463  30.804  23.574  1.00 98.08           N  
ATOM   1841  CA  GLU A 284     -85.242  31.239  22.194  1.00 98.08           C  
ATOM   1842  C   GLU A 284     -83.863  31.882  22.023  1.00 98.08           C  
ATOM   1843  O   GLU A 284     -83.130  31.493  21.116  1.00 98.08           O  
ATOM   1844  CB  GLU A 284     -86.371  32.196  21.791  1.00 98.08           C  
ATOM   1845  CG  GLU A 284     -86.293  32.603  20.311  1.00 98.08           C  
ATOM   1846  CD  GLU A 284     -87.466  33.492  19.866  1.00 98.08           C  
ATOM   1847  OE1 GLU A 284     -87.525  33.779  18.649  1.00 98.08           O  
ATOM   1848  OE2 GLU A 284     -88.304  33.855  20.723  1.00 98.08           O1-
ATOM   1849  N   ASP A 285     -83.451  32.764  22.941  1.00 97.45           N  
ATOM   1850  CA  ASP A 285     -82.122  33.390  22.891  1.00 97.45           C  
ATOM   1851  C   ASP A 285     -81.004  32.342  22.947  1.00 97.45           C  
ATOM   1852  O   ASP A 285     -80.018  32.430  22.213  1.00 97.45           O  
ATOM   1853  CB  ASP A 285     -81.900  34.353  24.066  1.00 97.45           C  
ATOM   1854  CG  ASP A 285     -82.846  35.545  24.101  1.00 97.45           C  
ATOM   1855  OD1 ASP A 285     -82.994  36.218  23.067  1.00 97.45           O  
ATOM   1856  OD2 ASP A 285     -83.423  35.768  25.194  1.00 97.45           O1-
ATOM   1857  N   MET A 286     -81.139  31.334  23.819  1.00 98.19           N  
ATOM   1858  CA  MET A 286     -80.143  30.264  23.938  1.00 98.19           C  
ATOM   1859  C   MET A 286     -80.062  29.421  22.663  1.00 98.19           C  
ATOM   1860  O   MET A 286     -78.961  29.105  22.203  1.00 98.19           O  
ATOM   1861  CB  MET A 286     -80.457  29.347  25.127  1.00 98.19           C  
ATOM   1862  CG  MET A 286     -80.328  30.030  26.488  1.00 98.19           C  
ATOM   1863  SD  MET A 286     -80.546  28.866  27.858  1.00 98.19           S  
ATOM   1864  CE  MET A 286     -80.737  30.037  29.220  1.00 98.19           C  
ATOM   1865  N   LEU A 287     -81.213  29.068  22.088  1.00 98.26           N  
ATOM   1866  CA  LEU A 287     -81.298  28.318  20.835  1.00 98.26           C  
ATOM   1867  C   LEU A 287     -80.717  29.121  19.666  1.00 98.26           C  
ATOM   1868  O   LEU A 287     -79.908  28.594  18.902  1.00 98.26           O  
ATOM   1869  CB  LEU A 287     -82.769  27.946  20.574  1.00 98.26           C  
ATOM   1870  CG  LEU A 287     -83.314  26.838  21.495  1.00 98.26           C  
ATOM   1871  CD1 LEU A 287     -84.837  26.781  21.391  1.00 98.26           C  
ATOM   1872  CD2 LEU A 287     -82.765  25.459  21.116  1.00 98.26           C  
ATOM   1873  N   GLU A 288     -81.062  30.404  19.557  1.00 97.66           N  
ATOM   1874  CA  GLU A 288     -80.571  31.292  18.506  1.00 97.66           C  
ATOM   1875  C   GLU A 288     -79.054  31.488  18.593  1.00 97.66           C  
ATOM   1876  O   GLU A 288     -78.356  31.346  17.584  1.00 97.66           O  
ATOM   1877  CB  GLU A 288     -81.299  32.648  18.565  1.00 97.66           C  
ATOM   1878  CG  GLU A 288     -80.784  33.540  17.431  1.00 97.66           C  
ATOM   1879  CD  GLU A 288     -81.515  34.876  17.302  1.00 97.66           C  
ATOM   1880  OE1 GLU A 288     -80.917  35.900  17.694  1.00 97.66           O  
ATOM   1881  OE2 GLU A 288     -82.527  34.897  16.564  1.00 97.66           O1-
ATOM   1882  N   LYS A 289     -78.527  31.779  19.788  1.00 97.84           N  
ATOM   1883  CA  LYS A 289     -77.083  31.927  20.019  1.00 97.84           C  
ATOM   1884  C   LYS A 289     -76.329  30.662  19.652  1.00 97.84           C  
ATOM   1885  O   LYS A 289     -75.298  30.728  18.985  1.00 97.84           O  
ATOM   1886  CB  LYS A 289     -76.832  32.271  21.491  1.00 97.84           C  
ATOM   1887  CG  LYS A 289     -77.092  33.756  21.740  1.00 97.84           C  
ATOM   1888  CD  LYS A 289     -77.005  34.093  23.228  1.00 97.84           C  
ATOM   1889  CE  LYS A 289     -76.997  35.616  23.336  1.00 97.84           C  
ATOM   1890  NZ  LYS A 289     -77.024  36.060  24.739  1.00 97.84           N1+
ATOM   1891  N   HIS A 290     -76.848  29.503  20.053  1.00 97.48           N  
ATOM   1892  CA  HIS A 290     -76.234  28.224  19.721  1.00 97.48           C  
ATOM   1893  C   HIS A 290     -76.229  27.960  18.211  1.00 97.48           C  
ATOM   1894  O   HIS A 290     -75.183  27.627  17.655  1.00 97.48           O  
ATOM   1895  CB  HIS A 290     -76.956  27.111  20.476  1.00 97.48           C  
ATOM   1896  CG  HIS A 290     -76.304  25.776  20.254  1.00 97.48           C  
ATOM   1897  CD2 HIS A 290     -76.738  24.781  19.420  1.00 97.48           C  
ATOM   1898  ND1 HIS A 290     -75.128  25.346  20.826  1.00 97.48           N  
ATOM   1899  CE1 HIS A 290     -74.874  24.111  20.366  1.00 97.48           C  
ATOM   1900  NE2 HIS A 290     -75.815  23.735  19.494  1.00 97.48           N  
ATOM   1901  N   ALA A 291     -77.364  28.167  17.540  1.00 97.36           N  
ATOM   1902  CA  ALA A 291     -77.475  27.995  16.096  1.00 97.36           C  
ATOM   1903  C   ALA A 291     -76.558  28.964  15.328  1.00 97.36           C  
ATOM   1904  O   ALA A 291     -75.898  28.562  14.371  1.00 97.36           O  
ATOM   1905  CB  ALA A 291     -78.945  28.180  15.706  1.00 97.36           C  
ATOM   1906  N   THR A 292     -76.469  30.221  15.768  1.00 97.61           N  
ATOM   1907  CA  THR A 292     -75.607  31.238  15.144  1.00 97.61           C  
ATOM   1908  C   THR A 292     -74.129  30.902  15.336  1.00 97.61           C  
ATOM   1909  O   THR A 292     -73.371  30.946  14.370  1.00 97.61           O  
ATOM   1910  CB  THR A 292     -75.912  32.648  15.674  1.00 97.61           C  
ATOM   1911  CG2 THR A 292     -75.229  33.729  14.836  1.00 97.61           C  
ATOM   1912  OG1 THR A 292     -77.299  32.903  15.588  1.00 97.61           O  
ATOM   1913  N   LEU A 293     -73.721  30.463  16.533  1.00 96.63           N  
ATOM   1914  CA  LEU A 293     -72.354  29.990  16.780  1.00 96.63           C  
ATOM   1915  C   LEU A 293     -71.999  28.793  15.898  1.00 96.63           C  
ATOM   1916  O   LEU A 293     -70.902  28.749  15.351  1.00 96.63           O  
ATOM   1917  CB  LEU A 293     -72.188  29.590  18.256  1.00 96.63           C  
ATOM   1918  CG  LEU A 293     -71.967  30.769  19.211  1.00 96.63           C  
ATOM   1919  CD1 LEU A 293     -72.116  30.273  20.649  1.00 96.63           C  
ATOM   1920  CD2 LEU A 293     -70.565  31.374  19.077  1.00 96.63           C  
ATOM   1921  N   ALA A 294     -72.916  27.834  15.751  1.00 95.00           N  
ATOM   1922  CA  ALA A 294     -72.693  26.646  14.934  1.00 95.00           C  
ATOM   1923  C   ALA A 294     -72.600  26.971  13.433  1.00 95.00           C  
ATOM   1924  O   ALA A 294     -71.780  26.382  12.735  1.00 95.00           O  
ATOM   1925  CB  ALA A 294     -73.814  25.643  15.229  1.00 95.00           C  
ATOM   1926  N   ARG A 295     -73.422  27.906  12.940  1.00 96.49           N  
ATOM   1927  CA  ARG A 295     -73.493  28.269  11.517  1.00 96.49           C  
ATOM   1928  C   ARG A 295     -72.424  29.272  11.087  1.00 96.49           C  
ATOM   1929  O   ARG A 295     -71.920  29.181   9.977  1.00 96.49           O  
ATOM   1930  CB  ARG A 295     -74.909  28.794  11.226  1.00 96.49           C  
ATOM   1931  CG  ARG A 295     -75.135  29.088   9.734  1.00 96.49           C  
ATOM   1932  CD  ARG A 295     -76.571  29.539   9.458  1.00 96.49           C  
ATOM   1933  NE  ARG A 295     -76.885  30.852  10.057  1.00 96.49           N  
ATOM   1934  CZ  ARG A 295     -78.086  31.349  10.268  1.00 96.49           C  
ATOM   1935  NH1 ARG A 295     -79.172  30.683   9.988  1.00 96.49           N1+
ATOM   1936  NH2 ARG A 295     -78.208  32.550  10.744  1.00 96.49           N  
ATOM   1937  N   GLU A 296     -72.132  30.255  11.933  1.00 96.37           N  
ATOM   1938  CA  GLU A 296     -71.382  31.461  11.554  1.00 96.37           C  
ATOM   1939  C   GLU A 296     -70.162  31.722  12.448  1.00 96.37           C  
ATOM   1940  O   GLU A 296     -69.424  32.674  12.209  1.00 96.37           O  
ATOM   1941  CB  GLU A 296     -72.328  32.678  11.576  1.00 96.37           C  
ATOM   1942  CG  GLU A 296     -73.497  32.548  10.588  1.00 96.37           C  
ATOM   1943  CD  GLU A 296     -74.493  33.703  10.694  1.00 96.37           C  
ATOM   1944  OE1 GLU A 296     -75.702  33.453  10.487  1.00 96.37           O  
ATOM   1945  OE2 GLU A 296     -74.091  34.839  11.010  1.00 96.37           O1-
ATOM   1946  N   GLY A 297     -69.948  30.928  13.502  1.00 94.70           N  
ATOM   1947  CA  GLY A 297     -68.823  31.110  14.427  1.00 94.70           C  
ATOM   1948  C   GLY A 297     -68.931  32.342  15.333  1.00 94.70           C  
ATOM   1949  O   GLY A 297     -67.978  32.667  16.039  1.00 94.70           O  
ATOM   1950  N   ARG A 298     -70.082  33.024  15.350  1.00 95.93           N  
ATOM   1951  CA  ARG A 298     -70.327  34.242  16.139  1.00 95.93           C  
ATOM   1952  C   ARG A 298     -71.554  34.097  17.038  1.00 95.93           C  
ATOM   1953  O   ARG A 298     -72.473  33.352  16.717  1.00 95.93           O  
ATOM   1954  CB  ARG A 298     -70.382  35.449  15.192  1.00 95.93           C  
ATOM   1955  CG  ARG A 298     -71.634  35.475  14.309  1.00 95.93           C  
ATOM   1956  CD  ARG A 298     -71.548  36.629  13.314  1.00 95.93           C  
ATOM   1957  NE  ARG A 298     -72.736  36.647  12.454  1.00 95.93           N  
ATOM   1958  CZ  ARG A 298     -73.651  37.577  12.335  1.00 95.93           C  
ATOM   1959  NH1 ARG A 298     -73.636  38.658  13.045  1.00 95.93           N1+
ATOM   1960  NH2 ARG A 298     -74.637  37.414  11.510  1.00 95.93           N  
ATOM   1961  N   LEU A 299     -71.564  34.791  18.179  1.00 96.39           N  
ATOM   1962  CA  LEU A 299     -72.625  34.650  19.186  1.00 96.39           C  
ATOM   1963  C   LEU A 299     -73.938  35.308  18.749  1.00 96.39           C  
ATOM   1964  O   LEU A 299     -75.014  34.780  19.014  1.00 96.39           O  
ATOM   1965  CB  LEU A 299     -72.137  35.232  20.528  1.00 96.39           C  
ATOM   1966  CG  LEU A 299     -73.092  34.990  21.716  1.00 96.39           C  
ATOM   1967  CD1 LEU A 299     -73.204  33.511  22.079  1.00 96.39           C  
ATOM   1968  CD2 LEU A 299     -72.588  35.726  22.957  1.00 96.39           C  
ATOM   1969  N   CYS A 300     -73.846  36.469  18.108  1.00 95.84           N  
ATOM   1970  CA  CYS A 300     -74.975  37.351  17.844  1.00 95.84           C  
ATOM   1971  C   CYS A 300     -75.238  37.448  16.340  1.00 95.84           C  
ATOM   1972  O   CYS A 300     -74.314  37.745  15.583  1.00 95.84           O  
ATOM   1973  CB  CYS A 300     -74.636  38.733  18.419  1.00 95.84           C  
ATOM   1974  SG  CYS A 300     -74.091  38.716  20.141  1.00 95.84           S  
ATOM   1975  N   LYS A 301     -76.501  37.320  15.903  1.00 93.97           N  
ATOM   1976  CA  LYS A 301     -76.913  37.634  14.514  1.00 93.97           C  
ATOM   1977  C   LYS A 301     -76.630  39.089  14.143  1.00 93.97           C  
ATOM   1978  O   LYS A 301     -76.252  39.390  13.012  1.00 93.97           O  
ATOM   1979  CB  LYS A 301     -78.416  37.396  14.335  1.00 93.97           C  
ATOM   1980  CG  LYS A 301     -78.797  35.915  14.266  1.00 93.97           C  
ATOM   1981  CD  LYS A 301     -80.309  35.818  14.032  1.00 93.97           C  
ATOM   1982  CE  LYS A 301     -80.758  34.361  13.915  1.00 93.97           C  
ATOM   1983  NZ  LYS A 301     -82.237  34.261  14.014  1.00 93.97           N1+
ATOM   1984  N   ARG A 302     -76.788  39.987  15.110  1.00 93.58           N  
ATOM   1985  CA  ARG A 302     -76.392  41.392  15.049  1.00 93.58           C  
ATOM   1986  C   ARG A 302     -75.978  41.814  16.448  1.00 93.58           C  
ATOM   1987  O   ARG A 302     -76.687  41.503  17.404  1.00 93.58           O  
ATOM   1988  CB  ARG A 302     -77.569  42.220  14.512  1.00 93.58           C  
ATOM   1989  CG  ARG A 302     -77.210  43.703  14.350  1.00 93.58           C  
ATOM   1990  CD  ARG A 302     -78.338  44.499  13.685  1.00 93.58           C  
ATOM   1991  NE  ARG A 302     -79.550  44.549  14.526  1.00 93.58           N  
ATOM   1992  CZ  ARG A 302     -80.699  45.115  14.202  1.00 93.58           C  
ATOM   1993  NH1 ARG A 302     -80.872  45.727  13.063  1.00 93.58           N1+
ATOM   1994  NH2 ARG A 302     -81.708  45.075  15.026  1.00 93.58           N  
ATOM   1995  N   GLU A 303     -74.842  42.490  16.571  1.00 95.17           N  
ATOM   1996  CA  GLU A 303     -74.459  43.069  17.855  1.00 95.17           C  
ATOM   1997  C   GLU A 303     -75.371  44.248  18.185  1.00 95.17           C  
ATOM   1998  O   GLU A 303     -75.719  45.053  17.321  1.00 95.17           O  
ATOM   1999  CB  GLU A 303     -72.986  43.477  17.892  1.00 95.17           C  
ATOM   2000  CG  GLU A 303     -72.067  42.259  17.749  1.00 95.17           C  
ATOM   2001  CD  GLU A 303     -70.623  42.608  18.119  1.00 95.17           C  
ATOM   2002  OE1 GLU A 303     -70.018  41.822  18.884  1.00 95.17           O  
ATOM   2003  OE2 GLU A 303     -70.123  43.631  17.625  1.00 95.17           O1-
ATOM   2004  N   VAL A 304     -75.800  44.317  19.438  1.00 94.43           N  
ATOM   2005  CA  VAL A 304     -76.684  45.364  19.942  1.00 94.43           C  
ATOM   2006  C   VAL A 304     -76.190  45.740  21.326  1.00 94.43           C  
ATOM   2007  O   VAL A 304     -76.056  44.865  22.179  1.00 94.43           O  
ATOM   2008  CB  VAL A 304     -78.157  44.899  19.990  1.00 94.43           C  
ATOM   2009  CG1 VAL A 304     -79.070  45.992  20.563  1.00 94.43           C  
ATOM   2010  CG2 VAL A 304     -78.696  44.534  18.599  1.00 94.43           C  
ATOM   2011  N   GLN A 305     -75.962  47.029  21.564  1.00 92.59           N  
ATOM   2012  CA  GLN A 305     -75.658  47.550  22.890  1.00 92.59           C  
ATOM   2013  C   GLN A 305     -76.896  48.242  23.461  1.00 92.59           C  
ATOM   2014  O   GLN A 305     -77.344  49.263  22.953  1.00 92.59           O  
ATOM   2015  CB  GLN A 305     -74.430  48.469  22.829  1.00 92.59           C  
ATOM   2016  CG  GLN A 305     -74.023  48.891  24.246  1.00 92.59           C  
ATOM   2017  CD  GLN A 305     -72.680  49.607  24.301  1.00 92.59           C  
ATOM   2018  NE2 GLN A 305     -71.891  49.325  25.315  1.00 92.59           N  
ATOM   2019  OE1 GLN A 305     -72.330  50.429  23.477  1.00 92.59           O  
ATOM   2020  N   LEU A 306     -77.456  47.674  24.528  1.00 93.16           N  
ATOM   2021  CA  LEU A 306     -78.619  48.233  25.226  1.00 93.16           C  
ATOM   2022  C   LEU A 306     -78.214  49.059  26.447  1.00 93.16           C  
ATOM   2023  O   LEU A 306     -78.960  49.928  26.897  1.00 93.16           O  
ATOM   2024  CB  LEU A 306     -79.556  47.090  25.651  1.00 93.16           C  
ATOM   2025  CG  LEU A 306     -80.122  46.249  24.493  1.00 93.16           C  
ATOM   2026  CD1 LEU A 306     -80.993  45.133  25.068  1.00 93.16           C  
ATOM   2027  CD2 LEU A 306     -80.969  47.082  23.530  1.00 93.16           C  
ATOM   2028  N   ARG A 307     -77.060  48.743  27.046  1.00 89.56           N  
ATOM   2029  CA  ARG A 307     -76.555  49.389  28.262  1.00 89.56           C  
ATOM   2030  C   ARG A 307     -75.031  49.410  28.255  1.00 89.56           C  
ATOM   2031  O   ARG A 307     -74.384  48.500  27.746  1.00 89.56           O  
ATOM   2032  CB  ARG A 307     -77.065  48.663  29.523  1.00 89.56           C  
ATOM   2033  CG  ARG A 307     -78.595  48.627  29.682  1.00 89.56           C  
ATOM   2034  CD  ARG A 307     -79.038  47.770  30.875  1.00 89.56           C  
ATOM   2035  NE  ARG A 307     -78.727  48.389  32.182  1.00 89.56           N  
ATOM   2036  CZ  ARG A 307     -78.277  47.752  33.251  1.00 89.56           C  
ATOM   2037  NH1 ARG A 307     -78.029  46.479  33.296  1.00 89.56           N1+
ATOM   2038  NH2 ARG A 307     -78.026  48.389  34.358  1.00 89.56           N  
ATOM   2039  N   LEU A 308     -74.484  50.431  28.901  1.00 90.10           N  
ATOM   2040  CA  LEU A 308     -73.047  50.615  29.060  1.00 90.10           C  
ATOM   2041  C   LEU A 308     -72.449  49.651  30.091  1.00 90.10           C  
ATOM   2042  O   LEU A 308     -73.095  49.339  31.102  1.00 90.10           O  
ATOM   2043  CB  LEU A 308     -72.779  52.077  29.450  1.00 90.10           C  
ATOM   2044  CG  LEU A 308     -73.325  53.134  28.469  1.00 90.10           C  
ATOM   2045  CD1 LEU A 308     -72.679  54.485  28.757  1.00 90.10           C  
ATOM   2046  CD2 LEU A 308     -73.157  52.747  27.003  1.00 90.10           C  
ATOM   2047  N   SER A 309     -71.205  49.236  29.849  1.00 91.30           N  
ATOM   2048  CA  SER A 309     -70.374  48.493  30.800  1.00 91.30           C  
ATOM   2049  C   SER A 309     -69.365  49.434  31.488  1.00 91.30           C  
ATOM   2050  O   SER A 309     -69.518  50.658  31.451  1.00 91.30           O  
ATOM   2051  CB  SER A 309     -69.730  47.291  30.096  1.00 91.30           C  
ATOM   2052  OG  SER A 309     -68.627  47.675  29.314  1.00 91.30           O  
ATOM   2053  N   TYR A 310     -68.393  48.887  32.214  1.00 92.48           N  
ATOM   2054  CA  TYR A 310     -67.273  49.637  32.784  1.00 92.48           C  
ATOM   2055  C   TYR A 310     -66.057  48.726  32.903  1.00 92.48           C  
ATOM   2056  O   TYR A 310     -66.232  47.519  32.987  1.00 92.48           O  
ATOM   2057  CB  TYR A 310     -67.635  50.227  34.158  1.00 92.48           C  
ATOM   2058  CG  TYR A 310     -68.190  49.279  35.202  1.00 92.48           C  
ATOM   2059  CD2 TYR A 310     -69.584  49.131  35.329  1.00 92.48           C  
ATOM   2060  CD1 TYR A 310     -67.328  48.589  36.072  1.00 92.48           C  
ATOM   2061  CE2 TYR A 310     -70.121  48.312  36.336  1.00 92.48           C  
ATOM   2062  CE1 TYR A 310     -67.858  47.737  37.059  1.00 92.48           C  
ATOM   2063  CZ  TYR A 310     -69.256  47.604  37.191  1.00 92.48           C  
ATOM   2064  OH  TYR A 310     -69.805  46.793  38.123  1.00 92.48           O  
ATOM   2065  N   VAL A 311     -64.856  49.303  32.960  1.00 92.07           N  
ATOM   2066  CA  VAL A 311     -63.675  48.633  33.523  1.00 92.07           C  
ATOM   2067  C   VAL A 311     -63.662  48.929  35.016  1.00 92.07           C  
ATOM   2068  O   VAL A 311     -63.874  50.073  35.417  1.00 92.07           O  
ATOM   2069  CB  VAL A 311     -62.350  49.127  32.909  1.00 92.07           C  
ATOM   2070  CG1 VAL A 311     -61.152  48.328  33.435  1.00 92.07           C  
ATOM   2071  CG2 VAL A 311     -62.311  49.001  31.394  1.00 92.07           C  
ATOM   2072  N   TYR A 312     -63.432  47.916  35.846  1.00 92.04           N  
ATOM   2073  CA  TYR A 312     -63.237  48.128  37.276  1.00 92.04           C  
ATOM   2074  C   TYR A 312     -61.862  48.755  37.521  1.00 92.04           C  
ATOM   2075  O   TYR A 312     -60.836  48.143  37.222  1.00 92.04           O  
ATOM   2076  CB  TYR A 312     -63.408  46.796  38.005  1.00 92.04           C  
ATOM   2077  CG  TYR A 312     -63.579  46.893  39.504  1.00 92.04           C  
ATOM   2078  CD1 TYR A 312     -62.508  47.306  40.316  1.00 92.04           C  
ATOM   2079  CD2 TYR A 312     -64.809  46.542  40.090  1.00 92.04           C  
ATOM   2080  CE1 TYR A 312     -62.679  47.434  41.705  1.00 92.04           C  
ATOM   2081  CE2 TYR A 312     -64.967  46.619  41.485  1.00 92.04           C  
ATOM   2082  CZ  TYR A 312     -63.912  47.093  42.291  1.00 92.04           C  
ATOM   2083  OH  TYR A 312     -64.082  47.222  43.632  1.00 92.04           O  
ATOM   2084  N   ASP A 313     -61.840  49.955  38.090  1.00 92.58           N  
ATOM   2085  CA  ASP A 313     -60.617  50.601  38.546  1.00 92.58           C  
ATOM   2086  C   ASP A 313     -60.195  50.027  39.905  1.00 92.58           C  
ATOM   2087  O   ASP A 313     -60.752  50.364  40.951  1.00 92.58           O  
ATOM   2088  CB  ASP A 313     -60.814  52.120  38.584  1.00 92.58           C  
ATOM   2089  CG  ASP A 313     -59.546  52.868  38.995  1.00 92.58           C  
ATOM   2090  OD1 ASP A 313     -58.501  52.209  39.223  1.00 92.58           O  
ATOM   2091  OD2 ASP A 313     -59.635  54.107  39.085  1.00 92.58           O1-
ATOM   2092  N   TRP A 314     -59.214  49.123  39.872  1.00 91.72           N  
ATOM   2093  CA  TRP A 314     -58.636  48.497  41.063  1.00 91.72           C  
ATOM   2094  C   TRP A 314     -57.698  49.423  41.850  1.00 91.72           C  
ATOM   2095  O   TRP A 314     -57.299  49.063  42.955  1.00 91.72           O  
ATOM   2096  CB  TRP A 314     -57.915  47.205  40.654  1.00 91.72           C  
ATOM   2097  CG  TRP A 314     -58.795  46.146  40.065  1.00 91.72           C  
ATOM   2098  CD1 TRP A 314     -58.869  45.812  38.757  1.00 91.72           C  
ATOM   2099  CD2 TRP A 314     -59.763  45.295  40.748  1.00 91.72           C  
ATOM   2100  CE2 TRP A 314     -60.397  44.461  39.779  1.00 91.72           C  
ATOM   2101  CE3 TRP A 314     -60.190  45.169  42.089  1.00 91.72           C  
ATOM   2102  NE1 TRP A 314     -59.798  44.805  38.586  1.00 91.72           N  
ATOM   2103  CZ2 TRP A 314     -61.414  43.557  40.123  1.00 91.72           C  
ATOM   2104  CZ3 TRP A 314     -61.236  44.293  42.437  1.00 91.72           C  
ATOM   2105  CH2 TRP A 314     -61.857  43.502  41.453  1.00 91.72           C  
ATOM   2106  N   SER A 315     -57.341  50.596  41.309  1.00 92.43           N  
ATOM   2107  CA  SER A 315     -56.517  51.595  42.005  1.00 92.43           C  
ATOM   2108  C   SER A 315     -57.339  52.535  42.894  1.00 92.43           C  
ATOM   2109  O   SER A 315     -56.786  53.217  43.758  1.00 92.43           O  
ATOM   2110  CB  SER A 315     -55.678  52.385  40.997  1.00 92.43           C  
ATOM   2111  OG  SER A 315     -56.423  53.352  40.286  1.00 92.43           O  
ATOM   2112  N   ALA A 316     -58.663  52.540  42.719  1.00 91.33           N  
ATOM   2113  CA  ALA A 316     -59.591  53.348  43.490  1.00 91.33           C  
ATOM   2114  C   ALA A 316     -60.306  52.525  44.578  1.00 91.33           C  
ATOM   2115  O   ALA A 316     -60.501  51.311  44.435  1.00 91.33           O  
ATOM   2116  CB  ALA A 316     -60.578  54.002  42.517  1.00 91.33           C  
ATOM   2117  N   PRO A 317     -60.782  53.170  45.661  1.00 90.22           N  
ATOM   2118  CA  PRO A 317     -61.678  52.522  46.611  1.00 90.22           C  
ATOM   2119  C   PRO A 317     -62.920  51.939  45.912  1.00 90.22           C  
ATOM   2120  O   PRO A 317     -63.407  52.529  44.941  1.00 90.22           O  
ATOM   2121  CB  PRO A 317     -62.067  53.608  47.620  1.00 90.22           C  
ATOM   2122  CG  PRO A 317     -60.905  54.598  47.543  1.00 90.22           C  
ATOM   2123  CD  PRO A 317     -60.499  54.537  46.073  1.00 90.22           C  
ATOM   2124  N   PRO A 318     -63.518  50.844  46.424  1.00 89.63           N  
ATOM   2125  CA  PRO A 318     -64.713  50.240  45.827  1.00 89.63           C  
ATOM   2126  C   PRO A 318     -65.861  51.221  45.550  1.00 89.63           C  
ATOM   2127  O   PRO A 318     -66.500  51.150  44.502  1.00 89.63           O  
ATOM   2128  CB  PRO A 318     -65.135  49.160  46.824  1.00 89.63           C  
ATOM   2129  CG  PRO A 318     -63.809  48.708  47.433  1.00 89.63           C  
ATOM   2130  CD  PRO A 318     -63.021  50.014  47.516  1.00 89.63           C  
ATOM   2131  N   SER A 319     -66.083  52.211  46.419  1.00 86.78           N  
ATOM   2132  CA  SER A 319     -67.112  53.239  46.209  1.00 86.78           C  
ATOM   2133  C   SER A 319     -66.880  54.121  44.971  1.00 86.78           C  
ATOM   2134  O   SER A 319     -67.819  54.767  44.503  1.00 86.78           O  
ATOM   2135  CB  SER A 319     -67.229  54.115  47.459  1.00 86.78           C  
ATOM   2136  OG  SER A 319     -65.968  54.656  47.811  1.00 86.78           O  
ATOM   2137  N   GLN A 320     -65.666  54.129  44.413  1.00 90.27           N  
ATOM   2138  CA  GLN A 320     -65.238  54.978  43.297  1.00 90.27           C  
ATOM   2139  C   GLN A 320     -64.807  54.185  42.046  1.00 90.27           C  
ATOM   2140  O   GLN A 320     -64.675  54.778  40.980  1.00 90.27           O  
ATOM   2141  CB  GLN A 320     -64.112  55.906  43.782  1.00 90.27           C  
ATOM   2142  CG  GLN A 320     -64.550  56.832  44.932  1.00 90.27           C  
ATOM   2143  CD  GLN A 320     -63.424  57.729  45.435  1.00 90.27           C  
ATOM   2144  NE2 GLN A 320     -63.577  58.347  46.585  1.00 90.27           N  
ATOM   2145  OE1 GLN A 320     -62.389  57.899  44.820  1.00 90.27           O  
ATOM   2146  N   CYS A 321     -64.681  52.856  42.131  1.00 89.29           N  
ATOM   2147  CA  CYS A 321     -64.085  51.990  41.097  1.00 89.29           C  
ATOM   2148  C   CYS A 321     -64.720  52.027  39.699  1.00 89.29           C  
ATOM   2149  O   CYS A 321     -64.116  51.593  38.725  1.00 89.29           O  
ATOM   2150  CB  CYS A 321     -64.217  50.541  41.575  1.00 89.29           C  
ATOM   2151  SG  CYS A 321     -65.934  49.929  41.775  1.00 89.29           S  
ATOM   2152  N   CYS A 322     -66.000  52.382  39.604  1.00 86.31           N  
ATOM   2153  CA  CYS A 322     -66.851  51.798  38.571  1.00 86.31           C  
ATOM   2154  C   CYS A 322     -67.685  52.863  37.854  1.00 86.31           C  
ATOM   2155  O   CYS A 322     -68.893  52.984  38.078  1.00 86.31           O  
ATOM   2156  CB  CYS A 322     -67.678  50.683  39.225  1.00 86.31           C  
ATOM   2157  SG  CYS A 322     -66.721  49.319  39.970  1.00 86.31           S  
ATOM   2158  N   GLN A 323     -67.049  53.658  36.992  1.00 84.88           N  
ATOM   2159  CA  GLN A 323     -67.741  54.599  36.107  1.00 84.88           C  
ATOM   2160  C   GLN A 323     -68.165  53.901  34.813  1.00 84.88           C  
ATOM   2161  O   GLN A 323     -67.332  53.336  34.111  1.00 84.88           O  
ATOM   2162  CB  GLN A 323     -66.853  55.802  35.778  1.00 84.88           C  
ATOM   2163  CG  GLN A 323     -66.546  56.680  37.000  1.00 84.88           C  
ATOM   2164  CD  GLN A 323     -65.712  57.902  36.624  1.00 84.88           C  
ATOM   2165  NE2 GLN A 323     -65.329  58.713  37.585  1.00 84.88           N  
ATOM   2166  OE1 GLN A 323     -65.390  58.144  35.469  1.00 84.88           O  
ATOM   2167  N   ARG A 324     -69.459  53.964  34.475  1.00 82.37           N  
ATOM   2168  CA  ARG A 324     -69.956  53.418  33.205  1.00 82.37           C  
ATOM   2169  C   ARG A 324     -69.486  54.267  32.034  1.00 82.37           C  
ATOM   2170  O   ARG A 324     -69.634  55.485  32.082  1.00 82.37           O  
ATOM   2171  CB  ARG A 324     -71.477  53.257  33.208  1.00 82.37           C  
ATOM   2172  CG  ARG A 324     -71.851  52.013  34.008  1.00 82.37           C  
ATOM   2173  CD  ARG A 324     -73.349  51.743  33.947  1.00 82.37           C  
ATOM   2174  NE  ARG A 324     -73.651  50.502  34.675  1.00 82.37           N  
ATOM   2175  CZ  ARG A 324     -74.715  49.748  34.524  1.00 82.37           C  
ATOM   2176  NH1 ARG A 324     -75.722  50.127  33.791  1.00 82.37           N1+
ATOM   2177  NH2 ARG A 324     -74.747  48.590  35.109  1.00 82.37           N  
ATOM   2178  N   ARG A 325     -68.956  53.610  31.006  1.00 77.62           N  
ATOM   2179  CA  ARG A 325     -68.458  54.208  29.760  1.00 77.62           C  
ATOM   2180  C   ARG A 325     -69.010  53.415  28.572  1.00 77.62           C  
ATOM   2181  O   ARG A 325     -69.458  52.283  28.754  1.00 77.62           O  
ATOM   2182  CB  ARG A 325     -66.918  54.239  29.769  1.00 77.62           C  
ATOM   2183  CG  ARG A 325     -66.350  55.118  30.899  1.00 77.62           C  
ATOM   2184  CD  ARG A 325     -64.822  55.219  30.818  1.00 77.62           C  
ATOM   2185  NE  ARG A 325     -64.280  56.065  31.901  1.00 77.62           N  
ATOM   2186  CZ  ARG A 325     -63.014  56.410  32.071  1.00 77.62           C  
ATOM   2187  NH1 ARG A 325     -62.077  56.031  31.246  1.00 77.62           N1+
ATOM   2188  NH2 ARG A 325     -62.673  57.152  33.088  1.00 77.62           N  
ATOM   2189  N   GLU A 326     -69.051  54.026  27.390  1.00 69.74           N  
ATOM   2190  CA  GLU A 326     -69.486  53.328  26.172  1.00 69.74           C  
ATOM   2191  C   GLU A 326     -68.656  52.070  25.885  1.00 69.74           C  
ATOM   2192  O   GLU A 326     -67.498  51.983  26.287  1.00 69.74           O  
ATOM   2193  CB  GLU A 326     -69.549  54.275  24.963  1.00 69.74           C  
ATOM   2194  CG  GLU A 326     -70.902  55.002  24.926  1.00 69.74           C  
ATOM   2195  CD  GLU A 326     -71.107  55.889  23.691  1.00 69.74           C  
ATOM   2196  OE1 GLU A 326     -72.203  56.487  23.619  1.00 69.74           O  
ATOM   2197  OE2 GLU A 326     -70.185  55.957  22.851  1.00 69.74           O1-
ATOM   2198  N   GLY A 327     -69.277  51.092  25.211  1.00 58.01           N  
ATOM   2199  CA  GLY A 327     -68.624  49.844  24.794  1.00 58.01           C  
ATOM   2200  C   GLY A 327     -68.678  48.653  25.771  1.00 58.01           C  
ATOM   2201  O   GLY A 327     -69.230  48.712  26.879  1.00 58.01           O  
ATOM   2202  N   ILE A 328     -68.145  47.529  25.296  1.00 69.25           N  
ATOM   2203  CA  ILE A 328     -67.241  46.670  26.076  1.00 69.25           C  
ATOM   2204  C   ILE A 328     -65.913  47.418  25.946  1.00 69.25           C  
ATOM   2205  O   ILE A 328     -65.597  47.757  24.806  1.00 69.25           O  
ATOM   2206  CB  ILE A 328     -67.127  45.265  25.432  1.00 69.25           C  
ATOM   2207  CG1 ILE A 328     -68.523  44.645  25.236  1.00 69.25           C  
ATOM   2208  CG2 ILE A 328     -66.245  44.323  26.271  1.00 69.25           C  
ATOM   2209  CD1 ILE A 328     -68.489  43.294  24.530  1.00 69.25           C  
ATOM   2210  N   PRO A 329     -65.233  47.818  27.026  1.00 52.59           N  
ATOM   2211  CA  PRO A 329     -64.012  48.604  26.886  1.00 52.59           C  
ATOM   2212  C   PRO A 329     -63.023  47.958  25.918  1.00 52.59           C  
ATOM   2213  O   PRO A 329     -62.942  46.705  25.911  1.00 52.59           O  
ATOM   2214  CB  PRO A 329     -63.429  48.748  28.286  1.00 52.59           C  
ATOM   2215  CG  PRO A 329     -64.053  47.569  29.022  1.00 52.59           C  
ATOM   2216  CD  PRO A 329     -65.424  47.417  28.393  1.00 52.59           C  
ATOM   2217  OXT PRO A 329     -62.359  48.776  25.246  1.00 52.59           O1-
TER    2218      PRO A 329                                                      
HETATM 5680 MG    MG D   1     -82.132  36.178  35.546  1.00 36.82          MG  
HETATM    1  C1' UD1 D   2     -80.436  37.665  40.438  1.00 48.21           C  
HETATM    2  C2' UD1 D   2     -79.075  37.120  39.965  1.00 47.29           C  
HETATM    3  O2' UD1 D   2     -83.290  29.278  38.188  1.00 38.93           O  
HETATM    4  C3' UD1 D   2     -78.881  35.696  40.483  1.00 45.10           C  
HETATM    5  O3' UD1 D   2     -77.626  35.315  40.031  1.00 41.42           O  
HETATM    6  C4' UD1 D   2     -78.983  35.730  42.030  1.00 43.24           C  
HETATM    7  O4' UD1 D   2     -77.876  36.462  42.459  1.00 40.06           O  
HETATM    8  C5' UD1 D   2     -80.286  36.416  42.512  1.00 42.15           C  
HETATM    9  O5' UD1 D   2     -80.554  37.613  41.825  1.00 43.34           O  
HETATM   10  C6' UD1 D   2     -80.309  36.662  44.035  1.00 42.57           C  
HETATM   11  O6' UD1 D   2     -80.937  35.553  44.619  1.00 47.10           O  
HETATM 5650  O1' UD1 D   2     -81.349  36.719  39.881  1.00 45.65           O  
HETATM 5656  N1  UD1 D   2     -83.207  30.227  41.190  1.00 33.07           N  
HETATM 5657  C2  UD1 D   2     -83.212  29.059  42.110  1.00 24.42           C  
HETATM 5658  N3  UD1 D   2     -84.209  28.972  43.227  1.00 27.35           N  
HETATM 5659  C4  UD1 D   2     -85.170  30.049  43.401  1.00 29.44           C  
HETATM 5660  C5  UD1 D   2     -85.160  31.221  42.482  1.00 30.30           C  
HETATM 5661  C6  UD1 D   2     -84.169  31.299  41.381  1.00 28.15           C  
HETATM 5662  O2  UD1 D   2     -82.418  28.185  41.963  1.00 31.47           O  
HETATM 5663  O4  UD1 D   2     -85.955  29.980  44.269  1.00 36.08           O  
HETATM 5664  C1B UD1 D   2     -82.310  30.289  40.227  1.00 26.09           C  
HETATM 5665  C2B UD1 D   2     -82.935  30.558  38.849  1.00 30.06           C  
HETATM 5666  O2' UD1 D   2     -83.290  29.278  38.188  1.00 24.24           O  
HETATM 5667  C3B UD1 D   2     -81.985  31.236  38.192  1.00 34.18           C  
HETATM 5668  C4B UD1 D   2     -81.219  32.140  39.324  1.00 34.15           C  
HETATM 5669  O4B UD1 D   2     -81.408  31.558  40.476  1.00 32.74           O  
HETATM 5670  O3B UD1 D   2     -80.980  30.367  37.646  1.00 28.17           O  
HETATM 5671  C5B UD1 D   2     -81.723  33.566  39.355  1.00 32.51           C  
HETATM 5672  O5B UD1 D   2     -83.126  33.578  39.265  1.00 38.43           O  
HETATM 5673  PA  UD1 D   2     -83.833  34.645  38.187  1.00 30.94           P  
HETATM 5674  O1A UD1 D   2     -85.267  34.242  37.964  1.00 41.71           O  
HETATM 5675  O2A UD1 D   2     -83.098  34.630  36.864  1.00 40.01           O  
HETATM 5676  O3A UD1 D   2     -83.781  36.173  38.829  1.00 36.96           O  
HETATM 5677  PB  UD1 D   2     -82.480  37.198  38.763  1.00 40.81           P  
HETATM 5678  O1B UD1 D   2     -81.866  37.187  37.383  1.00 38.26           O  
HETATM 5679  O2B UD1 D   2     -82.961  38.600  39.107  1.00 42.36           O  
HETATM    1  C1  XYL E   1     -76.611  48.197  40.231  1.00 63.83           C  
HETATM    2  O1  XYL E   1     -76.741  49.545  39.936  1.00 74.28           O  
HETATM    3  C2  XYL E   1     -76.283  48.132  41.736  1.00 60.49           C  
HETATM    4  O2  XYL E   1     -74.982  48.744  42.019  1.00 55.36           O  
HETATM    5  C3  XYL E   1     -76.200  46.627  42.103  1.00 55.43           C  
HETATM    6  O3  XYL E   1     -76.078  46.420  43.477  1.00 51.47           O  
HETATM    7  C4  XYL E   1     -77.469  45.827  41.656  1.00 56.44           C  
HETATM    8  O4  XYL E   1     -77.094  44.476  41.535  1.00 50.21           O  
HETATM    9  C5  XYL E   1     -77.986  46.294  40.217  1.00 58.09           C  
HETATM   10  O5  XYL E   1     -77.905  47.685  40.060  1.00 62.05           O  
HETATM   16  C1  GAL E   2     -77.967  43.520  42.073  1.00 48.21           C  
HETATM   17  C2  GAL E   2     -77.531  42.099  41.667  1.00 47.29           C  
HETATM   18  O2  GAL E   2     -77.723  42.057  40.282  1.00 38.93           O  
HETATM   19  C3  GAL E   2     -78.469  41.072  42.298  1.00 45.10           C  
HETATM   20  O3  GAL E   2     -77.975  39.839  41.898  1.00 41.42           O  
HETATM   21  C4  GAL E   2     -78.434  41.270  43.835  1.00 43.24           C  
HETATM   22  O4  GAL E   2     -77.142  40.918  44.225  1.00 40.06           O  
HETATM   23  C5  GAL E   2     -78.724  42.737  44.240  1.00 42.15           C  
HETATM   24  O5  GAL E   2     -78.015  43.665  43.457  1.00 43.34           O  
HETATM   25  C6  GAL E   2     -78.477  43.008  45.738  1.00 42.57           C  
HETATM   26  O6  GAL E   2     -78.578  44.393  45.925  1.00 47.10           O  
END
