# Supplementary material for: Molecular mechanism of decision-making in glycosaminoglycan biosynthesis
Source: Nat Commun. 2023 Oct 13;14:6425. doi: 10.1038/s41467-023-42236-z (PMC10570366; doi:10.1038/s41467-023-42236-z)
Supplement: Supplementary file 6 — Source Data [file 41467_2023_42236_MOESM6_ESM.zip › Source_Data/Figure_4a-e.xlsx]

## Sheet: A
Time (min)	A280
		EXTL3	EXT1/EXT2
	TetraP-BETA	TetraP-BETA	TetraP-BETA
0.0003	-0.0132322	-0.0424385	-0.0322461
0.00363333	-0.0132918	-0.0423789	-0.0324845
0.00696667	-0.0133514	-0.0424385	-0.0328422
0.0103	-0.0134707	-0.0425577	-0.0332594
0.0136333	-0.0135899	-0.0428557	-0.033617
0.0169667	-0.0137091	-0.0432134	-0.0339746
0.0203	-0.0138283	-0.0436902	-0.0342727
0.0236333	-0.0138879	-0.0442863	-0.0344515
0.0269667	-0.0138879	-0.0448823	-0.0345707
0.0303	-0.0138283	-0.0454783	-0.0346303
0.0336333	-0.0137091	-0.0460148	-0.0346303
0.0369667	-0.0135303	-0.0464916	-0.0345707
0.0403	-0.0133514	-0.0468493	-0.0345111
0.0436333	-0.013113	-0.0470877	-0.0345111
0.0469667	-0.0128746	-0.0472069	-0.0345707
0.0503	-0.0125766	-0.0472665	-0.0346899
0.0536333	-0.0122786	-0.0472665	-0.0348687
0.0569667	-0.0119805	-0.0472665	-0.0351071
0.0603	-0.0116825	-0.0472665	-0.0354052
0.0636333	-0.0114441	-0.0472665	-0.0357628
0.0669667	-0.0112057	-0.0472665	-0.0361204
0.0703	-0.0109673	-0.0472665	-0.036478
0.0736333	-0.0107884	-0.0473261	-0.0368357
0.0769667	-0.0106692	-0.0473857	-0.0370741
0.0803	-0.01055	-0.0475049	-0.0373125
0.0836333	-0.0104904	-0.0476241	-0.0374317
0.0869667	-0.0104904	-0.0477433	-0.0374913
0.0903	-0.01055	-0.0479221	-0.0374913
0.0936333	-0.0106096	-0.0481009	-0.0375509
0.0969667	-0.0107288	-0.0482798	-0.0375509
0.1003	-0.010848	-0.0484586	-0.0375509
0.103633	-0.0109673	-0.048697	-0.0376701
0.106967	-0.0110865	-0.0488758	-0.0377893
0.1103	-0.0111461	-0.048995	-0.0380278
0.113633	-0.0112057	-0.0491142	-0.0382662
0.116967	-0.0112057	-0.0491738	-0.0385642
0.1203	-0.0111461	-0.0492334	-0.0388026
0.123633	-0.0110865	-0.0491738	-0.039041
0.126967	-0.0110865	-0.0491142	-0.0391603
0.1303	-0.0110269	-0.0490546	-0.0392199
0.133633	-0.0110269	-0.0489354	-0.0392199
0.136967	-0.0111461	-0.0488758	-0.0391006
0.1403	-0.0112653	-0.0488162	-0.0389814
0.143633	-0.0114441	-0.0487566	-0.0388026
0.146967	-0.0116825	-0.0487566	-0.038743
0.1503	-0.0119209	-0.0487566	-0.0386834
0.153633	-0.012219	-0.0488162	-0.038743
0.156967	-0.0125766	-0.0489354	-0.0389218
0.1603	-0.0128746	-0.0490546	-0.0392199
0.163633	-0.0131726	-0.0492334	-0.0396371
0.166967	-0.0134707	-0.0493526	-0.0401139
0.1703	-0.0137687	-0.0494719	-0.0405312
0.173633	-0.0140667	-0.0495911	-0.041008
0.176967	-0.0143647	-0.0496507	-0.0413656
0.1803	-0.0146627	-0.0497103	-0.0416636
0.183633	-0.0150204	-0.0496507	-0.0419021
0.186967	-0.0153184	-0.0495315	-0.0420213
0.1903	-0.015676	-0.0494123	-0.0420213
0.193633	-0.0160336	-0.049293	-0.0420213
0.196967	-0.0164509	-0.0491738	-0.0420809
0.2003	-0.0168085	-0.0491142	-0.0421405
0.203633	-0.0172853	-0.0490546	-0.0422597
0.206967	-0.0177622	-0.0490546	-0.0424981
0.2103	-0.018239	-0.0491142	-0.0427961
0.213633	-0.0188351	-0.0492334	-0.0432134
0.216967	-0.0194311	-0.0493526	-0.0436306
0.2203	-0.0201464	-0.0494719	-0.0441074
0.223633	-0.0208616	-0.0495911	-0.0445843
0.226967	-0.0216365	-0.0496507	-0.0450611
0.2303	-0.0223517	-0.0496507	-0.0454187
0.233633	-0.0231266	-0.0495315	-0.0457764
0.236967	-0.0239015	-0.0493526	-0.0460744
0.2403	-0.0246167	-0.0490546	-0.0462532
0.243633	-0.0252724	-0.048697	-0.0463724
0.246967	-0.0258684	-0.0482798	-0.046432
0.2503	-0.0264645	-0.0478029	-0.0464916
0.253633	-0.0269413	-0.0473261	-0.046432
0.256967	-0.0274181	-0.0469089	-0.0463724
0.2603	-0.027895	-0.046432	-0.0463724
0.263633	-0.0283122	-0.0460744	-0.0463128
0.266967	-0.0286698	-0.0457168	-0.0463128
0.2703	-0.0290871	-0.0454187	-0.0463724
0.273633	-0.0295043	-0.0452399	-0.046432
0.276967	-0.0299215	-0.0450611	-0.0465512
0.2803	-0.0303984	-0.0449419	-0.04673
0.283633	-0.0308752	-0.0448227	-0.0468493
0.286967	-0.0314116	-0.0447035	-0.0469685
0.2903	-0.0320077	-0.0445843	-0.0470877
0.293633	-0.032723	-0.0444055	-0.0471473
0.296967	-0.0334382	-0.044167	-0.0471473
0.3003	-0.0342727	-0.043869	-0.0471473
0.303633	-0.0351071	-0.043571	-0.0470877
0.306967	-0.0360608	-0.0431538	-0.0470281
0.3103	-0.0370145	-0.0426769	-0.0469685
0.313633	-0.0380278	-0.0422001	-0.0468493
0.316967	-0.039041	-0.0417233	-0.0467896
0.3203	-0.0399947	-0.041306	-0.0467896
0.323633	-0.0409484	-0.0408292	-0.0467896
0.326967	-0.0418425	-0.0404119	-0.0467896
0.3303	-0.0427365	-0.0399947	-0.0467896
0.333633	-0.0436306	-0.0395775	-0.0467896
0.336967	-0.0444055	-0.0392199	-0.0467896
0.3403	-0.0451803	-0.0389218	-0.0468493
0.343633	-0.0459552	-0.0386834	-0.0469089
0.346967	-0.0466704	-0.0385046	-0.0469685
0.3503	-0.0473857	-0.0383258	-0.0470877
0.353633	-0.0479817	-0.0380874	-0.0472665
0.356967	-0.0485778	-0.0379086	-0.0474453
0.3603	-0.0491738	-0.0376701	-0.0477433
0.363633	-0.0497103	-0.0374317	-0.0480413
0.366967	-0.0501871	-0.0371337	-0.0483394
0.3703	-0.0507236	-0.0367761	-0.048697
0.373633	-0.05126	-0.0364184	-0.0491142
0.376967	-0.051856	-0.0360012	-0.0494719
0.3803	-0.0524521	-0.0356436	-0.0498295
0.383633	-0.0531673	-0.0352263	-0.0501275
0.386967	-0.0538826	-0.0349283	-0.0504255
0.3903	-0.0546575	-0.0345707	-0.0506639
0.393633	-0.0554919	-0.0342727	-0.0507832
0.396967	-0.0563264	-0.033915	-0.0509024
0.4003	-0.0571012	-0.0335574	-0.0509024
0.403633	-0.0579357	-0.0331402	-0.0509024
0.406967	-0.058651	-0.0326633	-0.0508428
0.4103	-0.0593662	-0.0321269	-0.0507236
0.413633	-0.0600219	-0.0315309	-0.0506639
0.416967	-0.0606179	-0.0309348	-0.0505447
0.4203	-0.061214	-0.0302792	-0.0505447
0.423633	-0.0618696	-0.0296235	-0.0504851
0.426967	-0.0624657	-0.0290275	-0.0505447
0.4303	-0.0630617	-0.028491	-0.0506043
0.433633	-0.0636578	-0.0280142	-0.0506639
0.436967	-0.0643134	-0.027597	-0.0507832
0.4403	-0.0649691	-0.0272393	-0.050962
0.443633	-0.0656247	-0.0269413	-0.0511408
0.446967	-0.0662208	-0.0267029	-0.0513196
0.4503	-0.0668764	-0.0265241	-0.0514984
0.453633	-0.0674725	-0.0263453	-0.0516772
0.456967	-0.0680089	-0.026226	-0.051856
0.4603	-0.0686049	-0.0260472	-0.0520349
0.463633	-0.0691414	-0.0258684	-0.0522137
0.466967	-0.0696778	-0.02563	-0.0523925
0.4703	-0.0702143	-0.0253916	-0.0526309
0.473633	-0.0707507	-0.0250936	-0.0528097
0.476967	-0.0712872	-0.0247359	-0.0529885
0.4803	-0.0718236	-0.0243783	-0.0531673
0.483633	-0.0723004	-0.0240207	-0.0532866
0.486967	-0.0728369	-0.023663	-0.0534654
0.4903	-0.0732541	-0.023365	-0.0535846
0.493633	-0.0736713	-0.0230074	-0.0536442
0.496967	-0.074029	-0.0227094	-0.0537038
0.5003	-0.0743866	-0.0223517	-0.0537038
0.503633	-0.0746846	-0.0219941	-0.0537038
0.506967	-0.0749826	-0.0215769	-0.0536442
0.5103	-0.0752807	-0.0211596	-0.0535846
0.513633	-0.0756383	-0.020802	-0.053525
0.516967	-0.0760555	-0.0203848	-0.0534654
0.5203	-0.0766516	-0.0200868	-0.053525
0.523633	-0.0773072	-0.0197887	-0.0536442
0.526967	-0.0781417	-0.0196099	-0.053823
0.5303	-0.0790954	-0.0194907	-0.054121
0.533633	-0.080049	-0.0194907	-0.0544786
0.536967	-0.0810623	-0.0194907	-0.0548959
0.5403	-0.082016	-0.0194907	-0.0553727
0.543633	-0.0827909	-0.0194907	-0.0558496
0.546967	-0.0835061	-0.0194311	-0.0562668
0.5503	-0.0839829	-0.0193119	-0.0566244
0.553633	-0.0842214	-0.0191331	-0.0569224
0.556967	-0.0843406	-0.0189543	-0.0571012
0.5603	-0.084281	-0.0187755	-0.0572205
0.563633	-0.0841022	-0.018537	-0.0572801
0.566967	-0.0839233	-0.0183582	-0.0573397
0.5703	-0.0836849	-0.0181794	-0.0573993
0.573633	-0.0835657	-0.0180602	-0.0574589
0.576967	-0.0835061	-0.0180006	-0.0575185
0.5803	-0.0835657	-0.017941	-0.0576973
0.583633	-0.0838041	-0.0180006	-0.0578165
0.586967	-0.0841022	-0.0180006	-0.0580549
0.5903	-0.0845194	-0.0181198	-0.0582337
0.593633	-0.0850558	-0.018239	-0.0584722
0.596967	-0.0855923	-0.0183582	-0.058651
0.6003	-0.0861287	-0.018537	-0.0588894
0.603633	-0.0866652	-0.0186563	-0.0590682
0.606967	-0.0872016	-0.0187755	-0.0593066
0.6103	-0.0876188	-0.0187755	-0.059545
0.613633	-0.0880361	-0.0186563	-0.0597835
0.616967	-0.0883937	-0.0184178	-0.0600219
0.6203	-0.0887513	-0.0180602	-0.0602603
0.623633	-0.0891089	-0.0175834	-0.0605583
0.626967	-0.0894666	-0.0170469	-0.0608563
0.6303	-0.0898838	-0.0164509	-0.0611544
0.633633	-0.0903606	-0.0158548	-0.061512
0.636967	-0.0908971	-0.0153184	-0.0619292
0.6403	-0.0914335	-0.0148416	-0.0623465
0.643633	-0.09197	-0.0145435	-0.0628233
0.646967	-0.0925064	-0.0143051	-0.0633001
0.6503	-0.093	-0.0142455	-0.0638366
0.653633	-0.0934601	-0.0141859	-0.0642538
0.656967	-0.0938177	-0.0143051	-0.064671
0.6603	-0.0941157	-0.0144243	-0.0650287
0.663633	-0.0944138	-0.0145435	-0.0652075
0.666967	-0.0947118	-0.0146627	-0.0653267
0.6703	-0.0950098	-0.014782	-0.0652671
0.673633	-0.0953078	-0.0149012	-0.0651479
0.676967	-0.0956059	-0.0150204	-0.0649095
0.6803	-0.0960231	-0.01508	-0.0645518
0.683633	-0.0963807	-0.0151396	-0.0641942
0.686967	-0.0967979	-0.0151992	-0.0638366
0.6903	-0.0972152	-0.0152588	-0.0634789
0.693633	-0.0976324	-0.0153184	-0.0631809
0.696967	-0.0979304	-0.0153184	-0.0629425
0.7003	-0.0982285	-0.0152588	-0.0628233
0.703633	-0.0984073	-0.0151992	-0.0627041
0.706967	-0.0985861	-0.0151992	-0.0627041
0.7103	-0.0987053	-0.0151396	-0.0628233
0.713633	-0.0988245	-0.0151396	-0.0629425
0.716967	-0.0988841	-0.0151992	-0.0631213
0.7203	-0.0990033	-0.0153184	-0.0633597
0.723633	-0.0991225	-0.0154376	-0.0636578
0.726967	-0.0992417	-0.015676	-0.0640154
0.7303	-0.0994205	-0.015974	-0.064373
0.733633	-0.099659	-0.0162125	-0.0647902
0.736967	-0.0998974	-0.0165105	-0.0652075
0.7403	-0.100076	-0.0167489	-0.0656843
0.743633	-0.100315	-0.0169277	-0.0661016
0.746967	-0.100493	-0.0169873	-0.0665188
0.7503	-0.100672	-0.0170469	-0.0668764
0.753633	-0.100791	-0.0169873	-0.067234
0.756967	-0.100851	-0.0168681	-0.0674725
0.7603	-0.100851	-0.0167489	-0.0677109
0.763633	-0.100851	-0.0165701	-0.0678301
0.766967	-0.100732	-0.0163913	-0.0679493
0.7703	-0.100553	-0.0162721	-0.0680685
0.773633	-0.100434	-0.0161529	-0.0681877
0.776967	-0.100255	-0.0161529	-0.0683069
0.7803	-0.100136	-0.0162125	-0.0684857
0.783633	-0.100017	-0.0163317	-0.0686646
0.786967	-0.100017	-0.0165105	-0.068903
0.7903	-0.100017	-0.0166893	-0.0691414
0.793633	-0.100136	-0.0169277	-0.0693798
0.796967	-0.100315	-0.0171661	-0.0695586
0.8003	-0.100553	-0.017345	-0.0697374
0.803633	-0.100791	-0.0175238	-0.0699162
0.806967	-0.101089	-0.0177026	-0.0699759
0.8103	-0.101328	-0.0178218	-0.0699759
0.813633	-0.101566	-0.0178218	-0.0699759
0.816967	-0.101745	-0.0178218	-0.0699759
0.8203	-0.101864	-0.0178218	-0.0699759
0.823633	-0.101984	-0.0177026	-0.0699759
0.826967	-0.102103	-0.0175834	-0.0700355
0.8303	-0.102222	-0.0174642	-0.0702143
0.833633	-0.102341	-0.0172853	-0.0703931
0.836967	-0.10252	-0.0171065	-0.0706911
0.8403	-0.102818	-0.0169873	-0.0711083
0.843633	-0.103116	-0.0168681	-0.0715256
0.846967	-0.103474	-0.0168085	-0.072062
0.8503	-0.103831	-0.0168085	-0.0725985
0.853633	-0.104189	-0.0168681	-0.0730753
0.856967	-0.104547	-0.0168681	-0.0735521
0.8603	-0.104845	-0.0169277	-0.074029
0.863633	-0.105083	-0.0169873	-0.0743866
0.866967	-0.105262	-0.0170469	-0.074625
0.8703	-0.105441	-0.0169873	-0.0748634
0.873633	-0.10556	-0.0169277	-0.0749826
0.876967	-0.105679	-0.0168085	-0.0751615
0.8803	-0.105798	-0.0166297	-0.0752807
0.883633	-0.105858	-0.0165105	-0.0753999
0.886967	-0.106037	-0.0163913	-0.0756383
0.8903	-0.106215	-0.0163913	-0.0758171
0.893633	-0.106454	-0.0163913	-0.0761151
0.896967	-0.106812	-0.0165105	-0.0764132
0.9003	-0.107229	-0.0167489	-0.0767112
0.903633	-0.107825	-0.0169873	-0.0769496
0.906967	-0.108421	-0.0172853	-0.0772476
0.9103	-0.109136	-0.0175834	-0.0774264
0.913633	-0.109911	-0.0178814	-0.0775456
0.916967	-0.110626	-0.0180602	-0.0776052
0.9203	-0.111222	-0.018239	-0.0776052
0.923633	-0.111759	-0.0182986	-0.0775456
0.926967	-0.112116	-0.0182986	-0.077486
0.9303	-0.112295	-0.0182986	-0.0774264
0.933633	-0.112355	-0.018239	-0.0773072
0.936967	-0.112236	-0.0181794	-0.077188
0.9403	-0.111997	-0.0181794	-0.0771284
0.943633	-0.111818	-0.0181794	-0.0771284
0.946967	-0.11164	-0.018239	-0.0771284
0.9503	-0.11158	-0.0183582	-0.0771284
0.953633	-0.11164	-0.0185966	-0.0772476
0.956967	-0.111818	-0.0188947	-0.0773668
0.9603	-0.112116	-0.0191927	-0.077486
0.963633	-0.112593	-0.0196099	-0.0776649
0.966967	-0.11307	-0.0200272	-0.0779033
0.9703	-0.113606	-0.0204444	-0.0781417
0.973633	-0.114083	-0.020802	-0.0783801
0.976967	-0.114501	-0.0212193	-0.0785589
0.9803	-0.114799	-0.0215173	-0.0787973
0.983633	-0.114977	-0.0217557	-0.0789762
0.986967	-0.115097	-0.0219345	-0.0790954
0.9903	-0.115156	-0.0219941	-0.0792146
0.993633	-0.115156	-0.0219941	-0.0793338
0.996967	-0.115097	-0.0218749	-0.079453
1.0003	-0.115037	-0.0217557	-0.0795722
1.00363	-0.115037	-0.0215769	-0.079751
1.00697	-0.115097	-0.0213981	-0.0799298
1.0103	-0.115275	-0.0212193	-0.0801682
1.01363	-0.115514	-0.0211	-0.0804663
1.01697	-0.115812	-0.0210404	-0.0807047
1.0203	-0.116229	-0.0211	-0.0809431
1.02363	-0.116646	-0.0212193	-0.0811815
1.02697	-0.117183	-0.0213981	-0.0813603
1.0303	-0.117719	-0.0215769	-0.0814795
1.03363	-0.118256	-0.0217557	-0.0814795
1.03697	-0.118792	-0.0218749	-0.0814795
1.0403	-0.119209	-0.0218749	-0.0814795
1.04363	-0.119507	-0.0218749	-0.0814199
1.04697	-0.119686	-0.0216961	-0.0814199
1.0503	-0.119746	-0.0215173	-0.0815392
1.05363	-0.119686	-0.0212789	-0.081718
1.05697	-0.119567	-0.0211	-0.0819564
1.0603	-0.119448	-0.0209212	-0.0822544
1.06363	-0.119269	-0.0208616	-0.0826716
1.06697	-0.11915	-0.0208616	-0.0830889
1.0703	-0.11909	-0.0209212	-0.0835061
1.07363	-0.11909	-0.0211	-0.0838637
1.07697	-0.11915	-0.0212789	-0.0842214
1.0803	-0.119269	-0.0215173	-0.0844598
1.08363	-0.119448	-0.0217557	-0.0847578
1.08697	-0.119746	-0.0219941	-0.0849962
1.0903	-0.119984	-0.0221729	-0.085175
1.09363	-0.120342	-0.0223517	-0.0854731
1.09697	-0.12064	-0.0225306	-0.0857115
1.1003	-0.120997	-0.0227094	-0.0860095
1.10363	-0.121295	-0.0228882	-0.0863671
1.10697	-0.121593	-0.023067	-0.0866652
1.1103	-0.121951	-0.0233054	-0.0869036
1.11363	-0.122249	-0.0235438	-0.087142
1.11697	-0.122547	-0.0237823	-0.0872612
1.1203	-0.122905	-0.0240803	-0.0873208
1.12363	-0.123203	-0.0243783	-0.0873208
1.12697	-0.12362	-0.0246763	-0.0873208
1.1303	-0.124037	-0.0249743	-0.0872612
1.13363	-0.124514	-0.0252724	-0.0872612
1.13697	-0.124931	-0.02563	-0.0872612
1.1403	-0.125349	-0.025928	-0.0873208
1.14363	-0.125766	-0.026226	-0.08744
1.14697	-0.126064	-0.0264645	-0.0876784
1.1503	-0.126302	-0.0267625	-0.0878572
1.15363	-0.126481	-0.0270605	-0.0881553
1.15697	-0.1266	-0.0273585	-0.0884533
1.1603	-0.126719	-0.0277162	-0.0887513
1.16363	-0.126779	-0.0281334	-0.0890493
1.16697	-0.126839	-0.028491	-0.0893474
1.1703	-0.126958	-0.0289083	-0.0896454
1.17363	-0.127137	-0.0292659	-0.090003
1.17697	-0.127375	-0.0296235	-0.0903606
1.1803	-0.127673	-0.0298619	-0.0907183
1.18363	-0.128031	-0.0300407	-0.0910163
1.18697	-0.128448	-0.0301003	-0.0913739
1.1903	-0.128806	-0.0301003	-0.0916123
1.19363	-0.129223	-0.0300407	-0.0919104
1.19697	-0.12964	-0.0299811	-0.0921488
1.2003	-0.129998	-0.0298619	-0.0923276
1.20363	-0.130355	-0.0298023	-0.0925064
1.20697	-0.130653	-0.0297427	-0.0926852
1.2103	-0.130951	-0.0298023	-0.0928044
1.21363	-0.13113	-0.0299215	-0.0929236
1.21697	-0.131369	-0.03016	-0.0929832
1.2203	-0.131488	-0.0303388	-0.0931025
1.22363	-0.131607	-0.0305772	-0.0931621
1.22697	-0.131667	-0.0308156	-0.0931621
1.2303	-0.131667	-0.0309944	-0.0931025
1.23363	-0.131726	-0.0311136	-0.0930428
1.23697	-0.131726	-0.0312328	-0.0929236
1.2403	-0.131726	-0.0312924	-0.0927448
1.24363	-0.131786	-0.031352	-0.0925064
1.24697	-0.131845	-0.0314116	-0.0923276
1.2503	-0.131965	-0.0315309	-0.0920892
1.25363	-0.132143	-0.0317097	-0.0918508
1.25697	-0.132382	-0.0320077	-0.0916719
1.2603	-0.13274	-0.0323653	-0.0915527
1.26363	-0.133157	-0.032723	-0.0914931
1.26697	-0.133634	-0.0331998	-0.0914335
1.2703	-0.13417	-0.0336766	-0.0915527
1.27363	-0.134706	-0.0342131	-0.0916719
1.27697	-0.135243	-0.0346899	-0.0918508
1.2803	-0.13572	-0.0351667	-0.0920296
1.28363	-0.136137	-0.0356436	-0.092268
1.28697	-0.136495	-0.0361204	-0.0924468
1.2903	-0.136852	-0.0365376	-0.0926256
1.29363	-0.137091	-0.0368357	-0.0928044
1.29697	-0.137269	-0.0371337	-0.092864
1.3003	-0.137508	-0.0373125	-0.0929236
1.30363	-0.137687	-0.0373721	-0.0929832
1.30697	-0.137925	-0.0373125	-0.0930428
1.3103	-0.138223	-0.0371337	-0.0930428
1.31363	-0.138521	-0.0368953	-0.0931621
1.31697	-0.138879	-0.0365973	-0.0932813
1.3203	-0.139236	-0.0362396	-0.0934005
1.32363	-0.139594	-0.035882	-0.0935793
1.32697	-0.139952	-0.0355244	-0.0937581
1.3303	-0.14025	-0.0352263	-0.0939369
1.33363	-0.140548	-0.0349283	-0.0940561
1.33697	-0.140786	-0.0346899	-0.0941157
1.3403	-0.140965	-0.0345111	-0.0941157
1.34363	-0.141084	-0.0343323	-0.0939965
1.34697	-0.141203	-0.0341535	-0.0938773
1.3503	-0.141263	-0.0340343	-0.0936985
1.35363	-0.141323	-0.0338554	-0.0935197
1.35697	-0.141382	-0.0337362	-0.0933409
1.3603	-0.141382	-0.0335574	-0.0931025
1.36363	-0.141382	-0.0333786	-0.092864
1.36697	-0.141323	-0.0331998	-0.0926256
1.3703	-0.141203	-0.033021	-0.0923872
1.37363	-0.141084	-0.0329018	-0.0920892
1.37697	-0.140905	-0.0327826	-0.0917912
1.3803	-0.140667	-0.0326633	-0.0915527
1.38363	-0.140488	-0.0326633	-0.0912547
1.38697	-0.14025	-0.0326633	-0.0910163
1.3903	-0.140131	-0.032723	-0.0907779
1.39363	-0.140011	-0.0328422	-0.0905395
1.39697	-0.139952	-0.033021	-0.0903606
1.4003	-0.140011	-0.0331402	-0.0902414
1.40363	-0.140071	-0.033319	-0.0901818
1.40697	-0.140131	-0.0333786	-0.0901818
1.4103	-0.14019	-0.0334382	-0.0901818
1.41363	-0.14025	-0.0333786	-0.0902414
1.41697	-0.14025	-0.0331998	-0.0903606
1.4203	-0.14019	-0.0329614	-0.0905395
1.42363	-0.14019	-0.0326633	-0.0908375
1.42697	-0.14019	-0.0322461	-0.0910759
1.4303	-0.14019	-0.0318289	-0.0913739
1.43363	-0.14025	-0.0314713	-0.0916123
1.43697	-0.140309	-0.0311136	-0.0919104
1.4403	-0.140488	-0.030756	-0.0921488
1.44363	-0.140607	-0.0305176	-0.0923872
1.44697	-0.140786	-0.0302792	-0.092566
1.4503	-0.140905	-0.0301003	-0.0927448
1.45363	-0.140965	-0.0298619	-0.0929236
1.45697	-0.140965	-0.0295639	-0.0929832
1.4603	-0.140905	-0.0292063	-0.0931025
1.46363	-0.140846	-0.0287294	-0.0931621
1.46697	-0.140727	-0.028193	-0.0931025
1.4703	-0.140667	-0.027597	-0.0930428
1.47363	-0.140548	-0.0268817	-0.0929236
1.47697	-0.140548	-0.0261068	-0.0927448
1.4803	-0.140607	-0.0252724	-0.0925064
1.48363	-0.140667	-0.0244379	-0.0922084
1.48697	-0.140786	-0.0234842	-0.09197
1.4903	-0.140905	-0.022471	-0.0916719
1.49363	-0.141025	-0.0213981	-0.0914335
1.49697	-0.141084	-0.0202656	-0.0912547
1.5003	-0.141144	-0.0190139	-0.0911355
1.50363	-0.141084	-0.0177622	-0.0910163
1.50697	-0.141025	-0.0164509	-0.0909567
1.5103	-0.140905	-0.0151992	-0.0908971
1.51363	-0.140846	-0.0139475	-0.0908375
1.51697	-0.140786	-0.012815	-0.0906587
1.5203	-0.140786	-0.0118017	-0.0904202
1.52363	-0.140786	-0.0109076	-0.0900626
1.52697	-0.140905	-0.0101328	-0.0895858
1.5303	-0.141025	-0.00947714	-0.0890493
1.53363	-0.141144	-0.00888109	-0.0883937
1.53697	-0.141203	-0.00828505	-0.0876784
1.5403	-0.141203	-0.007689	-0.0870228
1.54363	-0.141084	-0.00703335	-0.0863671
1.54697	-0.140786	-0.0063777	-0.0857711
1.5503	-0.140369	-0.00566244	-0.0852942
1.55363	-0.139773	-0.00482798	-0.084877
1.55697	-0.139058	-0.00399351	-0.084579
1.5603	-0.138223	-0.00309944	-0.0843406
1.56363	-0.137329	-0.00220537	-0.0842214
1.56697	-0.136375	-0.0013113	-0.0841618
1.5703	-0.135362	-0.000417233	-0.0842214
1.57363	-0.134349	0.000357628	-0.0843406
1.57697	-0.133336	0.00107288	-0.0845194
1.5803	-0.132322	0.00172854	-0.0846982
1.58363	-0.131309	0.00226498	-0.084877
1.58697	-0.130296	0.00274181	-0.0850558
1.5903	-0.129223	0.00315905	-0.085175
1.59363	-0.128031	0.00351667	-0.0852346
1.59697	-0.126481	0.0038147	-0.0849962
1.6003	-0.123858	0.00411272	-0.084281
1.60363	-0.118375	0.00441074	-0.082612
1.60697	-0.106215	0.00476837	-0.0787377
1.6103	-0.079453	0.00524521	-0.0704527
1.61363	-0.0237226	0.00584126	-0.0534654
1.61697	0.0857115	0.00673533	-0.0207424
1.6203	0.288308	0.00816584	0.0391006
1.62363	0.642478	0.0106096	0.142872
1.62697	1.23006	0.0149012	0.313938
1.6303	2.1593	0.0225902	0.583351
1.63363	3.5665	0.035882	0.989914
1.63697	5.61541	0.0582337	1.58006
1.6403	8.49444	0.0944734	2.40648
1.64363	12.4116	0.150919	3.52633
1.64697	17.5882	0.235796	4.99833
1.6503	24.2507	0.35888	6.87957
1.65363	32.6233	0.531316	9.22137
1.65697	42.9206	0.765383	12.0662
1.6603	55.3421	1.07384	15.4442
1.66363	70.0677	1.46925	19.3707
1.66697	87.2548	1.96314	23.8449
1.6703	107.036	2.56574	28.8488
1.67363	129.519	3.28487	34.3484
1.67697	154.78	4.12619	40.2944
1.6803	182.867	5.09286	46.6254
1.68363	213.793	6.18571	53.2702
1.68697	247.53	7.40385	60.1516
1.6903	284.01	8.74507	67.1902
1.69363	323.117	10.2068	74.3073
1.69697	364.685	11.7864	81.4288
1.7003	408.499	13.4823	88.4874
1.70363	454.294	15.2943	95.425
1.70697	501.761	17.2237	102.194
1.7103	550.551	19.2731	108.758
1.71363	600.282	21.4471	115.092
1.71697	650.552	23.751	121.181
1.7203	700.95	26.1906	127.02
1.72363	751.066	28.7718	132.612
1.72697	800.505	31.4999	137.965
1.7303	848.902	34.3794	143.092
1.73363	895.927	37.4137	148.01
1.73697	941.302	40.6048	152.735
1.7403	984.804	43.9538	157.284
1.74363	1026.27	47.4608	161.673
1.74697	1065.6	51.1252	165.914
1.7503	1102.77	54.9456	170.018
1.75363	1137.79	58.9201	173.99
1.75697	1170.72	63.0459	177.833
1.7603	1201.68	67.3192	181.544
1.76363	1230.81	71.7344	185.115
1.76697	1258.23	76.2842	188.535
1.7703	1284.11	80.9591	191.788
1.77363	1308.56	85.7466	194.854
1.77697	1331.69	90.6318	197.71
1.7803	1353.56	95.5974	200.329
1.78363	1374.2	100.624	202.685
1.78697	1393.6	105.69	204.752
1.7903	1411.69	110.775	206.503
1.79363	1428.35	115.858	207.917
1.79697	1443.44	120.92	208.977
1.8003	1456.77	125.946	209.67
1.80363	1468.13	130.925	209.992
1.80697	1477.29	135.852	209.949
1.8103	1484.01	140.729	209.553
1.81363	1488.04	145.563	208.822
1.81697	1489.15	150.364	207.784
1.8203	1487.1	155.148	206.467
1.82363	1481.7	159.926	204.901
1.82697	1472.78	164.705	203.113
1.8303	1460.22	169.481	201.122
1.83363	1443.95	174.237	198.94
1.83697	1423.98	178.933	196.569
1.8403	1400.35	183.512	193.998
1.84363	1373.19	187.89	191.206
1.84697	1342.69	191.969	188.166
1.8503	1309.1	195.63	184.847
1.85363	1272.71	198.748	181.216
1.85697	1233.85	201.197	177.245
1.8603	1192.86	202.858	172.915
1.86363	1150.08	203.629	168.218
1.86697	1105.83	203.43	163.158
1.8703	1060.43	202.211	157.752
1.87363	1014.14	199.957	152.031
1.87697	967.21	196.681	146.035
1.8803	919.861	192.43	139.816
1.88363	872.289	187.277	133.427
1.88697	824.677	181.319	126.928
1.8903	777.204	174.666	120.377
1.89363	730.049	167.439	113.831
1.89697	683.397	159.762	107.341
1.9003	637.443	151.76	100.955
1.90363	592.39	143.549	94.7133
1.90697	548.447	135.241	88.6493
1.9103	505.822	126.934	82.7905
1.91363	464.721	118.717	77.1578
1.91697	425.334	110.67	71.7668
1.9203	387.837	102.86	66.6282
1.92363	352.378	95.3463	61.7491
1.92697	319.076	88.1776	57.1337
1.9303	288.017	81.3964	52.7839
1.93363	259.251	75.0368	48.7004
1.93697	232.789	69.1258	44.8827
1.9403	208.611	63.6824	41.3299
1.94363	186.662	58.7182	38.0406
1.94697	166.862	54.2363	35.0131
1.9503	149.105	50.2313	32.2452
1.95363	133.268	46.6892	29.7341
1.95697	119.217	43.5879	27.4764
1.9603	106.81	40.8975	25.4676
1.96363	95.9013	38.5821	23.7021
1.96697	86.3478	36.6005	22.1725
1.9703	78.01	34.9085	20.8699
1.97363	70.7554	33.4605	19.7834
1.97697	64.4591	32.2108	18.9
1.9803	59.0059	31.1158	18.2049
1.98363	54.2896	30.1353	17.6815
1.98697	50.2141	29.2331	17.3118
1.9903	46.6924	28.3782	17.0766
1.99363	43.6473	27.545	16.9557
1.99697	41.01	26.7138	16.9286
2.0003	38.7197	25.8701	16.9747
2.00363	36.7237	25.0048	17.0735
2.00697	34.9761	24.1133	17.2051
2.0103	33.4374	23.1952	17.351
2.01363	32.0743	22.2534	17.4934
2.01697	30.8591	21.2933	17.6169
2.0203	29.7689	20.3223	17.7075
2.02363	28.7859	19.3487	17.7542
2.02697	27.8966	18.3816	17.7484
2.0303	27.091	17.4296	17.6845
2.03363	26.3625	16.5011	17.5594
2.03697	25.7074	15.6036	17.3731
2.0403	25.1234	14.7433	17.1279
2.04363	24.6097	13.9251	16.828
2.04697	24.1654	13.1527	16.4795
2.0503	23.789	12.4283	16.0894
2.05363	23.4779	11.753	15.6654
2.05697	23.2272	11.1266	15.2152
2.0603	23.0297	10.5479	14.7466
2.06363	22.8761	10.015	14.2666
2.06697	22.7548	9.52536	13.7816
2.0703	22.6524	9.07606	13.297
2.07363	22.5544	8.66377	12.8176
2.07697	22.4459	8.28516	12.3471
2.0803	22.3128	7.9366	11.8886
2.08363	22.1418	7.61461	11.4442
2.08697	21.9219	7.31593	11.0159
2.0903	21.6446	7.03728	10.6048
2.09363	21.3042	6.77568	10.2118
2.09697	20.898	6.52826	9.83745
2.1003	20.4267	6.29258	9.48185
2.10363	19.8935	6.06626	9.14478
2.10697	19.304	5.84716	8.82572
2.1103	18.6664	5.63323	8.52364
2.11363	17.9899	5.42241	8.237
2.11697	17.2851	5.2126	7.96378
2.1203	16.5628	5.00172	7.70128
2.12363	15.834	4.78774	7.44641
2.12697	15.1092	4.56882	7.19553
2.1303	14.3982	4.34387	6.94478
2.13363	13.7096	4.1123	6.6902
2.13697	13.051	3.8746	6.42794
2.1403	12.4286	3.63237	6.15495
2.14363	11.8474	3.38829	5.86897
2.14697	11.311	3.14593	5.56886
2.1503	10.8217	2.90972	5.25492
2.15363	10.3807	2.68412	4.92883
2.15697	9.98837	2.47353	4.59355
2.1603	9.64391	2.28155	4.25333
2.16363	9.34589	2.11066	3.9131
2.16697	9.09209	1.96201	3.57801
2.1703	8.87978	1.8357	3.25328
2.17363	8.70568	1.73038	2.94334
2.17697	8.56602	1.64402	2.65181
2.1803	8.45677	1.57386	2.38121
2.18363	8.37338	1.51688	2.13295
2.18697	8.31121	1.47009	1.90741
2.1903	8.26538	1.43099	1.70404
2.19363	8.23092	1.39725	1.52177
2.19697	8.20285	1.36721	1.35899
2.2003	8.17657	1.33961	1.21397
2.20363	8.14742	1.31357	1.08486
2.20697	8.11154	1.28847	0.970185
2.2103	8.0654	1.26398	0.86832
2.21363	8.00616	1.23972	0.77796
2.21697	7.93171	1.2157	0.697851
2.2203	7.84069	1.19174	0.626862
2.22363	7.73245	1.16783	0.56392
2.22697	7.60716	1.14399	0.50813
2.2303	7.4656	1.12015	0.458539
2.23363	7.30908	1.09637	0.414312
2.23697	7.13962	1.07265	0.374794
2.2403	6.95926	1.04904	0.339329
2.24363	6.77067	1.02562	0.307322
2.24697	6.57642	1.00237	0.278294
2.2503	6.37913	0.979483	0.251949
2.25363	6.18154	0.956893	0.227809
2.25697	5.98592	0.93478	0.205636
2.2603	5.79458	0.913203	0.185192
2.26363	5.60933	0.892222	0.166357
2.26697	5.43189	0.871956	0.148833
2.2703	5.26339	0.852525	0.13262
2.27363	5.10484	0.833929	0.1176
2.27697	4.95672	0.816345	0.103593
2.2803	4.81945	0.799775	0.0906587
2.28363	4.69297	0.784338	0.0787973
2.28697	4.5771	0.770092	0.0678301
2.2903	4.47154	0.756979	0.0578761
2.29363	4.37576	0.745058	0.0489354
2.29697	4.28921	0.73421	0.0408888
2.3003	4.21119	0.724494	0.0337362
2.30363	4.14103	0.715733	0.0274777
2.30697	4.07809	0.707746	0.0220537
2.3103	4.02158	0.700533	0.017345
2.31363	3.97098	0.693858	0.0133514
2.31697	3.92556	0.68748	0.00983477
2.3203	3.88473	0.6814	0.00679493
2.32363	3.84802	0.675321	0.00399351
2.32697	3.81488	0.669181	0.00137091
2.3303	3.78484	0.662804	-0.00119209
2.33363	3.75766	0.656128	-0.00375509
2.33697	3.73292	0.649154	-0.0063777
2.3403	3.71045	0.641882	-0.00905991
2.34363	3.69012	0.634432	-0.0118613
2.34697	3.67182	0.626981	-0.0146627
2.3503	3.65561	0.61965	-0.0172853
2.35363	3.64155	0.612736	-0.0196099
2.35697	3.6298	0.606537	-0.0213981
2.3603	3.62062	0.60153	-0.0223517
2.36363	3.61419	0.598073	-0.0221133
2.36697	3.61097	0.596642	-0.0201464
2.3703	3.61139	0.597715	-0.015974
2.37363	3.6158	0.601947	-0.00888109
2.37697	3.6248	0.609994	0.00190735
2.3803	3.6388	0.62263	0.0174046
2.38363	3.65835	0.640869	0.0388026
2.38697	3.68398	0.665784	0.0677109
2.3903	3.71599	0.698805	0.106096
2.39363	3.75479	0.74172	0.156522
2.39697	3.80057	0.796676	0.222087
2.4003	3.8532	0.866234	0.306547
2.40363	3.91227	0.953436	0.414371
2.40697	3.97724	1.06192	0.550687
2.4103	4.04686	1.19543	0.721097
2.41363	4.11958	1.35827	0.931442
2.41697	4.1936	1.55485	1.18774
2.4203	4.26656	1.78927	1.4953
2.42363	4.336	2.06554	1.85889
2.42697	4.39936	2.38681	2.2819
2.4303	4.45437	2.75534	2.76607
2.43363	4.49896	3.17204	3.3111
2.43697	4.5315	3.6363	3.91442
2.4403	4.55117	4.14574	4.57096
2.44363	4.55761	4.69613	5.2731
2.44697	4.55111	5.28145	6.01089
2.4503	4.53246	5.89371	6.77204
2.45363	4.50265	6.52313	7.54195
2.45697	4.46308	7.1584	8.30406
2.4603	4.41486	7.78651	9.03982
2.46363	4.35901	8.39305	9.72891
2.46697	4.29648	8.96204	10.3492
2.4703	4.2277	9.47607	10.8775
2.47363	4.15301	9.91672	11.2901
2.47697	4.07255	10.2648	11.5647
2.4803	3.98666	10.502	11.6817
2.48363	3.89552	10.6117	11.6265
2.48697	3.7998	10.5814	11.3918
2.4903	3.70038	10.4038	10.9789
2.49363	3.59833	10.0789	10.3992
2.49697	3.49516	9.615	9.67371
2.5003	3.39252	9.02855	8.83245
2.50363	3.29208	8.3437	7.9121
2.50697	3.19564	7.59053	6.95288
2.5103	3.10463	6.80286	5.99504
2.51363	3.02029	6.01488	5.07534
2.51697	2.94363	5.25814	4.22394
2.5203	2.87515	4.55916	3.46255
2.52363	2.81507	3.93707	2.8038
2.52697	2.76333	3.40337	2.25151
2.5303	2.7194	2.96205	1.80233
2.53363	2.68275	2.61056	1.44744
2.53697	2.65259	2.34139	1.17487
2.5403	2.62809	2.14398	0.971079
2.54363	2.60836	2.00629	0.823021
2.54697	2.59256	1.91599	0.718772
2.5503	2.57999	1.86199	0.64826
2.55363	2.56985	1.83439	0.603318
2.55697	2.56163	1.82498	0.577152
2.5603	2.55483	1.8267	0.564277
2.56363	2.54899	1.8338	0.559807
2.56697	2.54381	1.84125	0.559628
2.5703	2.5391	1.84476	0.560164
2.57363	2.53451	1.84113	0.558615
2.57697	2.5301	1.8279	0.552893
2.5803	2.52557	1.8037	0.541627
2.58363	2.52098	1.76793	0.524342
2.58697	2.51621	1.72102	0.501096
2.5903	2.51126	1.66422	0.472486
2.59363	2.50614	1.59913	0.439703
2.59697	2.50071	1.52791	0.403881
2.6003	2.49511	1.45268	0.366509
2.60363	2.48921	1.37568	0.32872
2.60697	2.48313	1.29884	0.291765
2.6103	2.47675	1.22398	0.256538
2.61363	2.4702	1.15252	0.223637
2.61697	2.46346	1.08546	0.193536
2.6203	2.45655	1.02371	0.166535
2.62363	2.44945	0.967622	0.142753
2.62697	2.44218	0.917494	0.12213
2.6303	2.43479	0.873387	0.104606
2.63363	2.42716	0.835121	0.090003
2.63697	2.41929	0.802457	0.0782013
2.6403	2.41119	0.775039	0.068903
2.64363	2.40284	0.752449	0.0619888
2.64697	2.39426	0.73421	0.0571012
2.6503	2.38544	0.719905	0.054121
2.65363	2.37638	0.709057	0.0526905
2.65697	2.36726	0.701308	0.0527501
2.6603	2.35802	0.696123	0.0539422
2.66363	2.34878	0.693202	0.0561476
2.66697	2.33954	0.692248	0.0591874
2.6703	2.33042	0.692964	0.0630021
2.67363	2.3213	0.69505	0.0674129
2.67697	2.3123	0.698447	0.0723004
2.6803	2.30336	0.702798	0.0776649
2.68363	2.29448	0.707924	0.0833273
2.68697	2.2856	0.713706	0.0893474
2.6903	2.27666	0.719845	0.0956059
2.69363	2.26778	0.726283	0.102043
2.69697	2.25878	0.73272	0.1086
2.7003	2.24972	0.739098	0.115275
2.70363	2.24066	0.745118	0.121951
2.70697	2.23154	0.75078	0.128627
2.7103	2.22242	0.755846	0.135183
2.71363	2.21324	0.760257	0.141561
2.71697	2.20412	0.763953	0.1477
2.7203	2.195	0.766873	0.153482
2.72363	2.18588	0.76896	0.158906
2.72697	2.17688	0.770211	0.163913
2.7303	2.16788	0.770688	0.168383
2.73363	2.15894	0.77033	0.172317
2.73697	2.15006	0.769198	0.175774
2.7403	2.14118	0.76741	0.178635
2.74363	2.13242	0.765026	0.18096
2.74697	2.12365	0.762105	0.182688
2.7503	2.11495	0.758767	0.18394
2.75363	2.10637	0.755072	0.184715
2.75697	2.0979	0.751138	0.185072
2.7603	2.0895	0.747144	0.185013
2.76363	2.08127	0.743032	0.184655
2.76697	2.07311	0.738978	0.184
2.7703	2.06512	0.734985	0.183046
2.77363	2.05719	0.731111	0.181973
2.77697	2.04933	0.727415	0.180721
2.7803	2.04152	0.723779	0.17941
2.78363	2.03371	0.720322	0.177979
2.78697	2.02584	0.717044	0.176489
2.7903	2.01803	0.713825	0.17494
2.79363	2.01017	0.710726	0.17339
2.79697	2.00236	0.707686	0.17184
2.8003	1.99455	0.704706	0.17035
2.80363	1.98686	0.701785	0.16892
2.80697	1.97917	0.698924	0.167549
2.8103	1.97166	0.696123	0.166178
2.81363	1.96421	0.69344	0.164807
2.81697	1.95688	0.690818	0.163436
2.8203	1.94961	0.688314	0.162005
2.82363	1.94246	0.68599	0.160575
2.82697	1.93542	0.683725	0.159144
2.8303	1.92857	0.681639	0.157654
2.83363	1.92183	0.679731	0.156224
2.83697	1.91551	0.677943	0.154793
2.8403	1.90961	0.676274	0.153363
2.84363	1.90437	0.674725	0.152111
2.84697	1.90002	0.673234	0.150919
2.8503	1.89686	0.671804	0.149846
2.85363	1.89519	0.670433	0.148892
2.85697	1.89537	0.669122	0.148058
2.8603	1.89769	0.667751	0.147343
2.86363	1.90258	0.66638	0.146687
2.86697	1.91051	0.66489	0.146031
2.8703	1.92171	0.6634	0.145495
2.87363	1.93661	0.66179	0.144899
2.87697	1.95551	0.660121	0.144303
2.8803	1.97846	0.658453	0.143647
2.88363	2.00564	0.656784	0.142872
2.88697	2.03681	0.655115	0.141978
2.8903	2.07174	0.653565	0.141025
2.89363	2.10994	0.652075	0.139952
2.89697	2.15077	0.650644	0.13876
2.9003	2.19339	0.649393	0.137568
2.90363	2.23684	0.648201	0.136375
2.90697	2.27988	0.647128	0.135243
2.9103	2.32148	0.646174	0.13417
2.91363	2.36028	0.645161	0.133216
2.91697	2.39509	0.644267	0.132442
2.9203	2.42484	0.643313	0.131786
2.92363	2.4485	0.642359	0.131249
2.92697	2.46525	0.641346	0.130832
2.9303	2.47455	0.640392	0.130475
2.93363	2.47604	0.639439	0.130117
2.93697	2.46972	0.638425	0.129759
2.9403	2.45571	0.637412	0.129282
2.94363	2.43443	0.636399	0.128627
2.94697	2.40666	0.635266	0.127852
2.9503	2.3731	0.634074	0.126779
2.95363	2.33465	0.632763	0.125527
2.95697	2.29245	0.631332	0.124037
2.9603	2.24739	0.629783	0.122368
2.96363	2.20054	0.628114	0.12058
2.96697	2.15274	0.626385	0.118613
2.9703	2.10494	0.624478	0.116587
2.97363	2.05785	0.622511	0.114501
2.97697	2.01207	0.620484	0.112474
2.9803	1.9682	0.618398	0.110447
2.98363	1.92654	0.616312	0.108421
2.98697	1.88732	0.614166	0.106513
2.9903	1.85078	0.61202	0.104606
2.99363	1.81699	0.609815	0.102699
2.99697	1.78593	0.607669	0.100791
3.0003	1.75756	0.605524	0.0988841
3.00363	1.73169	0.603437	0.0969768
3.00697	1.70821	0.601351	0.0949502
3.0103	1.68699	0.599325	0.0929832
3.01363	1.6678	0.597358	0.0909567
3.01697	1.65045	0.595391	0.0890493
3.0203	1.63478	0.593483	0.087142
3.02363	1.62059	0.591576	0.0854135
3.02697	1.60778	0.589728	0.0838041
3.0303	1.59615	0.58794	0.0824332
3.03363	1.58548	0.586152	0.0811815
3.03697	1.57571	0.584543	0.0801086
3.0403	1.56659	0.582993	0.0792146
3.04363	1.55818	0.581563	0.0784397
3.04697	1.5502	0.580311	0.0778437
3.0503	1.54269	0.579178	0.0773072
3.05363	1.53548	0.578225	0.07689
3.05697	1.52856	0.57739	0.076592
3.0603	1.52195	0.576675	0.0763536
3.06363	1.51557	0.576079	0.0762939
3.06697	1.50943	0.575542	0.0762939
3.0703	1.50347	0.575125	0.0763536
3.07363	1.49763	0.574768	0.0765324
3.07697	1.49196	0.57447	0.0767112
3.0803	1.48642	0.574231	0.0768304
3.08363	1.48094	0.573993	0.0769496
3.08697	1.47551	0.573754	0.0769496
3.0903	1.47009	0.573516	0.0767708
3.09363	1.46466	0.573158	0.0764132
3.09697	1.45924	0.572681	0.0758767
3.1003	1.45382	0.572085	0.0751019
3.10363	1.44839	0.571311	0.0740886
3.10697	1.44297	0.570297	0.0727773
3.1103	1.43749	0.569046	0.0712872
3.11363	1.43206	0.567615	0.0695586
3.11697	1.42664	0.565946	0.0676513
3.1203	1.42115	0.564098	0.0656247
3.12363	1.41573	0.562072	0.0634193
3.12697	1.41031	0.559866	0.0611544
3.1303	1.40488	0.557601	0.0588298
3.13363	1.3994	0.555158	0.0565052
3.13697	1.39397	0.552654	0.0542402
3.1403	1.38849	0.550091	0.0520349
3.14363	1.38301	0.547469	0.0499487
3.14697	1.37758	0.544786	0.0479817
3.1503	1.37222	0.542104	0.046134
3.15363	1.36697	0.539422	0.0444651
3.15697	1.36179	0.53668	0.0429749
3.1603	1.35678	0.534058	0.041604
3.16363	1.35195	0.531435	0.0403523
3.16697	1.34724	0.528991	0.0391603
3.1703	1.34271	0.526607	0.0380874
3.17363	1.33836	0.524342	0.0370145
3.17697	1.33407	0.522196	0.035882
3.1803	1.32984	0.520229	0.0348091
3.18363	1.32561	0.518382	0.0337362
3.18697	1.32132	0.516713	0.032723
3.1903	1.31702	0.515103	0.0317097
3.19363	1.31261	0.513673	0.030756
3.19697	1.30814	0.512362	0.0298619
3.2003	1.30361	0.51111	0.0290871
3.20363	1.29902	0.510037	0.0284314
3.20697	1.29449	0.509024	0.0278354
3.2103	1.28996	0.50813	0.0273585
3.21363	1.28555	0.507355	0.0270009
3.21697	1.28126	0.506699	0.0268221
3.2203	1.27703	0.506163	0.0267625
3.22363	1.27292	0.505805	0.0268221
3.22697	1.26886	0.505626	0.0270009
3.2303	1.26481	0.505626	0.0274181
3.23363	1.26082	0.505805	0.027895
3.23697	1.25676	0.506163	0.0285506
3.2403	1.25271	0.506699	0.0293255
3.24363	1.2486	0.507295	0.0302196
3.24697	1.24443	0.507951	0.0311732
3.2503	1.24019	0.508666	0.0321865
3.25363	1.23596	0.509381	0.0332594
3.25697	1.23161	0.509977	0.0343919
3.2603	1.22726	0.510573	0.0355244
3.26363	1.22297	0.510991	0.0365973
3.26697	1.21862	0.511348	0.0376105
3.2703	1.21433	0.511527	0.0385642
3.27363	1.21003	0.511587	0.0393391
3.27697	1.20574	0.511467	0.0399947
3.2803	1.20151	0.511229	0.0404716
3.28363	1.19722	0.510812	0.04071
3.28697	1.19299	0.510156	0.04071
3.2903	1.1887	0.509322	0.0405312
3.29363	1.1844	0.508249	0.0401139
3.29697	1.18011	0.506938	0.0394583
3.3003	1.17576	0.505388	0.0386238
3.30363	1.17147	0.5036	0.0376105
3.30697	1.16718	0.501633	0.0363588
3.3103	1.16289	0.499368	0.0349283
3.31363	1.15871	0.496984	0.0332594
3.31697	1.15454	0.494421	0.0314116
3.3203	1.15043	0.491798	0.0293255
3.32363	1.14632	0.488997	0.0271201
3.32697	1.14232	0.486195	0.0247359
3.3303	1.13827	0.483274	0.0223517
3.33363	1.13434	0.480413	0.019908
3.33697	1.13034	0.477493	0.0175834
3.3403	1.12641	0.474632	0.0152588
3.34363	1.12253	0.47183	0.0130534
3.34697	1.11872	0.469148	0.0109673
3.3503	1.1149	0.466466	0.0090003
3.35363	1.11115	0.463903	0.00715256
3.35697	1.10745	0.461459	0.00542402
3.3603	1.10376	0.459075	0.0038147
3.36363	1.10006	0.45681	0.00220537
3.36697	1.09643	0.454664	0.000715256
3.3703	1.09273	0.452518	-0.000655651
3.37363	1.08904	0.450492	-0.00190735
3.37697	1.08528	0.448465	-0.00309944
3.3803	1.08147	0.446498	-0.00417233
3.38363	1.07765	0.444651	-0.00506639
3.38697	1.07384	0.442863	-0.00596046
3.3903	1.0699	0.441134	-0.00667572
3.39363	1.06603	0.439465	-0.00739098
3.39697	1.06215	0.437915	-0.00810623
3.4003	1.05834	0.436425	-0.00876188
3.40363	1.05453	0.434995	-0.00941753
3.40697	1.05071	0.433505	-0.0101328
3.4103	1.04702	0.432074	-0.010848
3.41363	1.04332	0.430644	-0.0116229
3.41697	1.03968	0.429094	-0.0123978
3.4203	1.03605	0.427485	-0.0131726
3.42363	1.03253	0.425875	-0.0139475
3.42697	1.02907	0.424087	-0.014782
3.4303	1.02556	0.422299	-0.0156164
3.43363	1.02216	0.420392	-0.0165105
3.43697	1.0187	0.418484	-0.0174046
3.4403	1.01519	0.416517	-0.0183582
3.44363	1.01167	0.414491	-0.0193715
3.44697	1.00815	0.412524	-0.0203848
3.4503	1.00458	0.410497	-0.0215173
3.45363	1.00094	0.40859	-0.0226498
3.45697	0.997365	0.406802	-0.0238419
3.4603	0.993729	0.405014	-0.0249743
3.46363	0.990212	0.403404	-0.0261068
3.46697	0.986695	0.401855	-0.0271201
3.4703	0.983298	0.400424	-0.0280738
3.47363	0.97996	0.399113	-0.0289679
3.47697	0.976682	0.397861	-0.0297427
3.4803	0.973403	0.396669	-0.0303984
3.48363	0.970125	0.395477	-0.0309348
3.48697	0.966847	0.394404	-0.0314713
3.4903	0.963509	0.393271	-0.0319481
3.49363	0.960171	0.392199	-0.0324845
3.49697	0.956774	0.391066	-0.033021
3.5003	0.953376	0.389934	-0.033617
3.50363	0.950038	0.388801	-0.0342131
3.50697	0.946641	0.387728	-0.0349283
3.5103	0.943363	0.386596	-0.0357032
3.51363	0.940204	0.385463	-0.036478
3.51697	0.937104	0.38445	-0.0372529
3.5203	0.934184	0.383437	-0.0379682
3.52363	0.931263	0.382602	-0.0385642
3.52697	0.928462	0.381887	-0.039041
3.5303	0.92566	0.381291	-0.0392795
3.53363	0.922799	0.380814	-0.0393391
3.53697	0.919938	0.380516	-0.0391603
3.5403	0.917017	0.380337	-0.0386834
3.54363	0.914037	0.380337	-0.0379086
3.54697	0.910997	0.380456	-0.0369549
3.5503	0.907898	0.380635	-0.0358224
3.55363	0.904799	0.380993	-0.0345111
3.55697	0.901639	0.381351	-0.0331998
3.5603	0.89848	0.381827	-0.0319481
3.56363	0.895381	0.382304	-0.030756
3.56697	0.892222	0.3829	-0.0296831
3.5703	0.889122	0.383377	-0.0288486
3.57363	0.885963	0.383854	-0.0282526
3.57697	0.882864	0.384212	-0.0278354
3.5803	0.879645	0.38439	-0.0276566
3.58363	0.876486	0.384331	-0.0277162
3.58697	0.873327	0.384092	-0.0279546
3.5903	0.870228	0.383615	-0.0283718
3.59363	0.867128	0.382841	-0.0289679
3.59697	0.864148	0.381827	-0.0298023
3.6003	0.861287	0.380576	-0.030756
3.60363	0.858545	0.379026	-0.0318885
3.60697	0.855923	0.377357	-0.0331998
3.6103	0.85336	0.37545	-0.0346899
3.61363	0.850797	0.373483	-0.0362396
3.61697	0.848293	0.371397	-0.0379682
3.6203	0.845671	0.36931	-0.0397563
3.62363	0.842929	0.367165	-0.041604
3.62697	0.840127	0.365078	-0.0434518
3.6303	0.837207	0.362992	-0.0452995
3.63363	0.834167	0.360966	-0.0470877
3.63697	0.831068	0.358999	-0.0488758
3.6403	0.827968	0.357032	-0.0505447
3.64363	0.824869	0.355065	-0.0522137
3.64697	0.821829	0.353158	-0.053823
3.6503	0.818789	0.35125	-0.0553131
3.65363	0.815809	0.349343	-0.0568032
3.65697	0.812948	0.347495	-0.0582933
3.6603	0.810087	0.345647	-0.0597239
3.66363	0.807345	0.343919	-0.0610352
3.66697	0.804603	0.34225	-0.0623465
3.6703	0.80198	0.3407	-0.0635982
3.67363	0.799417	0.33921	-0.064671
3.67697	0.796914	0.33778	-0.0656843
3.6803	0.79453	0.336528	-0.0665188
3.68363	0.792146	0.335276	-0.0672936
3.68697	0.789821	0.334144	-0.0678897
3.6903	0.787497	0.333071	-0.0684857
3.69363	0.785172	0.332057	-0.0689626
3.69697	0.782788	0.331163	-0.069499
3.7003	0.780284	0.330269	-0.0700355
3.70363	0.777662	0.329435	-0.0706315
3.70697	0.775039	0.32866	-0.0712872
3.7103	0.772297	0.327885	-0.0720024
3.71363	0.769496	0.32717	-0.0727177
3.71697	0.766754	0.326395	-0.0734925
3.7203	0.764012	0.32562	-0.0742078
3.72363	0.76133	0.324786	-0.0748038
3.72697	0.758708	0.324011	-0.0753999
3.7303	0.756204	0.323117	-0.0758171
3.73363	0.75376	0.322282	-0.0761747
3.73697	0.751376	0.321388	-0.0763536
3.7403	0.749111	0.320494	-0.0765324
3.74363	0.746787	0.319541	-0.076592
3.74697	0.744462	0.318646	-0.076592
3.7503	0.742137	0.317752	-0.0765324
3.75363	0.739694	0.316799	-0.0765324
3.75697	0.73725	0.315905	-0.0764728
3.7603	0.734746	0.314891	-0.0763536
3.76363	0.732243	0.313878	-0.0762939
3.76697	0.72974	0.312805	-0.0761747
3.7703	0.727236	0.311732	-0.0760555
3.77363	0.724733	0.31054	-0.0758767
3.77697	0.722349	0.309348	-0.0756383
3.7803	0.720084	0.308156	-0.0753999
3.78363	0.717819	0.307024	-0.0751019
3.78697	0.715673	0.305891	-0.0747442
3.7903	0.713527	0.304878	-0.0743866
3.79363	0.711381	0.303924	-0.0739694
3.79697	0.709295	0.30309	-0.0735521
3.8003	0.707209	0.302434	-0.0731349
3.80363	0.705063	0.301898	-0.0727773
3.80697	0.702858	0.301421	-0.0724792
3.8103	0.700712	0.301003	-0.0722408
3.81363	0.698507	0.300586	-0.0721216
3.81697	0.696301	0.300169	-0.0721216
3.8203	0.694096	0.299692	-0.0721812
3.82363	0.69195	0.299156	-0.0724196
3.82697	0.689745	0.2985	-0.0727773
3.8303	0.687599	0.297844	-0.0732541
3.83363	0.685513	0.29707	-0.0737309
3.83697	0.683427	0.296295	-0.074327
3.8403	0.6814	0.29552	-0.074923
3.84363	0.679433	0.294745	-0.0755787
3.84697	0.677586	0.29397	-0.0761747
3.8503	0.675738	0.293255	-0.0767708
3.85363	0.67395	0.29254	-0.0773668
3.85697	0.672221	0.291884	-0.0779629
3.8603	0.670552	0.291228	-0.0785589
3.86363	0.668824	0.290573	-0.0792146
3.86697	0.667036	0.289917	-0.0798702
3.8703	0.665188	0.289261	-0.0805855
3.87363	0.663161	0.288606	-0.0813603
3.87697	0.661135	0.28795	-0.0821948
3.8803	0.658989	0.287235	-0.0830293
3.88363	0.656843	0.28652	-0.0839233
3.88697	0.654697	0.285685	-0.0847578
3.8903	0.652671	0.284791	-0.0855923
3.89363	0.650704	0.283778	-0.0864267
3.89697	0.648856	0.282705	-0.087142
3.9003	0.647187	0.281632	-0.0877976
3.90363	0.645638	0.28044	-0.0884533
3.90697	0.644207	0.279248	-0.0889897
3.9103	0.642836	0.278115	-0.0894666
3.91363	0.641525	0.276923	-0.0899434
3.91697	0.640213	0.27585	-0.0904202
3.9203	0.638902	0.274777	-0.0908971
3.92363	0.637531	0.273824	-0.0913739
3.92697	0.63622	0.27287	-0.0918508
3.9303	0.634849	0.271916	-0.0923276
3.93363	0.633419	0.270963	-0.0928044
3.93697	0.631988	0.270069	-0.0932813
3.9403	0.630558	0.269175	-0.0936985
3.94363	0.629127	0.268281	-0.0941157
3.94697	0.627637	0.267386	-0.0944734
3.9503	0.626206	0.266552	-0.094831
3.95363	0.624716	0.265718	-0.095129
3.95697	0.623226	0.264883	-0.095427
3.9603	0.621676	0.264108	-0.0957251
3.96363	0.620186	0.263393	-0.0960231
3.96697	0.618637	0.262678	-0.0963211
3.9703	0.617027	0.261962	-0.0966191
3.97363	0.615478	0.261247	-0.0968575
3.97697	0.613868	0.260592	-0.097096
3.9803	0.612319	0.259876	-0.0973344
3.98363	0.61065	0.259161	-0.0975728
3.98697	0.60904	0.258505	-0.0977516
3.9903	0.607371	0.25785	-0.0979304
3.99363	0.605702	0.257254	-0.09799
3.99697	0.603974	0.256777	-0.0980496
4.0003	0.602305	0.2563	-0.09799
4.00363	0.600636	0.255942	-0.0978708
4.00697	0.598967	0.255585	-0.097692
4.0103	0.597358	0.255287	-0.097394
4.01363	0.595868	0.254989	-0.0970364
4.01697	0.594378	0.254691	-0.0966787
4.0203	0.593007	0.254393	-0.0963211
4.02363	0.591695	0.254035	-0.0960827
4.02697	0.590384	0.253618	-0.0959039
4.0303	0.589073	0.253141	-0.0958443
4.03363	0.587702	0.252604	-0.0959039
4.03697	0.586271	0.252128	-0.0960827
4.0403	0.584722	0.251591	-0.0963807
4.04363	0.583112	0.251055	-0.0967383
4.04697	0.581384	0.250518	-0.0971556
4.0503	0.579536	0.249982	-0.0975132
4.05363	0.577569	0.249505	-0.0979304
4.05697	0.575483	0.249028	-0.0982881
4.0603	0.573337	0.248551	-0.0985861
4.06363	0.571132	0.248075	-0.0988841
4.06697	0.568807	0.247538	-0.0991821
4.0703	0.566483	0.246942	-0.0994205
4.07363	0.564098	0.246286	-0.099659
4.07697	0.561774	0.245571	-0.0998974
4.0803	0.55939	0.244796	-0.100195
4.08363	0.557065	0.243902	-0.100553
4.08697	0.5548	0.242889	-0.10097
4.0903	0.552475	0.241756	-0.101447
4.09363	0.550151	0.240564	-0.101984
4.09697	0.547826	0.239313	-0.102639
4.1003	0.545442	0.238001	-0.103354
4.10363	0.542998	0.23663	-0.104129
4.10697	0.540435	0.2352	-0.104964
4.1103	0.537813	0.233889	-0.105798
4.11363	0.535071	0.232518	-0.106692
4.11697	0.532389	0.231266	-0.107467
4.1203	0.529647	0.230074	-0.108242
4.12363	0.527024	0.228882	-0.108838
4.12697	0.524402	0.227809	-0.109255
4.1303	0.521898	0.226796	-0.109553
4.13363	0.519514	0.225782	-0.109613
4.13697	0.51719	0.224888	-0.109553
4.1403	0.514984	0.223994	-0.109375
4.14363	0.512779	0.22316	-0.109077
4.14697	0.510633	0.222385	-0.108659
4.1503	0.508487	0.221729	-0.108242
4.15363	0.506341	0.221133	-0.107825
4.15697	0.504196	0.220656	-0.107348
4.1603	0.50205	0.220239	-0.106871
4.16363	0.499904	0.219941	-0.106394
4.16697	0.497758	0.219643	-0.105858
4.1703	0.495732	0.219405	-0.105202
4.17363	0.493705	0.219166	-0.104487
4.17697	0.491858	0.218987	-0.103593
4.1803	0.49001	0.218749	-0.10258
4.18363	0.488341	0.21857	-0.101388
4.18697	0.486672	0.218451	-0.100076
4.1903	0.485122	0.218272	-0.0986457
4.19363	0.483572	0.218213	-0.0970364
4.19697	0.482082	0.218213	-0.095427
4.2003	0.480592	0.218272	-0.0936389
4.20363	0.479043	0.218391	-0.0918508
4.20697	0.477433	0.21857	-0.0899434
4.2103	0.475883	0.218749	-0.0879765
4.21363	0.474274	0.219047	-0.0859499
4.21697	0.472724	0.219285	-0.0839233
4.2203	0.471175	0.219643	-0.0818372
4.22363	0.469685	0.220001	-0.079751
4.22697	0.468194	0.220418	-0.0775456
4.2303	0.466764	0.220835	-0.0753403
4.23363	0.465274	0.221312	-0.0730753
4.23697	0.463843	0.221848	-0.0706911
4.2403	0.462413	0.222385	-0.0681281
4.24363	0.460923	0.222921	-0.0655055
4.24697	0.459373	0.223458	-0.0627041
4.2503	0.457883	0.223935	-0.0597239
4.25363	0.456333	0.224352	-0.0566244
4.25697	0.454903	0.224769	-0.0534058
4.2603	0.453472	0.225127	-0.0501275
4.26363	0.452101	0.225484	-0.04673
4.26697	0.45085	0.225902	-0.043273
4.2703	0.449717	0.226319	-0.0397563
4.27363	0.448585	0.226796	-0.03618
4.27697	0.447512	0.227332	-0.0325441
4.2803	0.446439	0.227869	-0.028789
4.28363	0.445366	0.228345	-0.0249743
4.28697	0.444293	0.228822	-0.0211
4.2903	0.44322	0.22918	-0.0171065
4.29363	0.442147	0.229418	-0.013113
4.29697	0.441015	0.229537	-0.00911951
4.3003	0.439882	0.229597	-0.005126
4.30363	0.43869	0.229478	-0.0012517
4.30697	0.437558	0.229299	0.002563
4.3103	0.436366	0.22912	0.00625849
4.31363	0.435114	0.228882	0.00989437
4.31697	0.433803	0.228584	0.013411
4.3203	0.432491	0.228405	0.0168681
4.32363	0.43112	0.228167	0.0203252
4.32697	0.42969	0.228047	0.0237823
4.3303	0.4282	0.227928	0.0272393
4.33363	0.42671	0.227809	0.0305772
4.33697	0.42522	0.227749	0.033915
4.3403	0.423729	0.22763	0.0371337
4.34363	0.422239	0.227451	0.0401735
4.34697	0.420809	0.227332	0.0430942
4.3503	0.419438	0.227094	0.0457764
4.35363	0.418127	0.226796	0.0482202
4.35697	0.416815	0.226438	0.0504851
4.3603	0.415504	0.22608	0.0524521
4.36363	0.414133	0.225604	0.0542998
4.36697	0.412643	0.225127	0.0559092
4.3703	0.411093	0.22471	0.0572801
4.37363	0.409424	0.224173	0.0585318
4.37697	0.407636	0.223637	0.0594854
4.3803	0.405669	0.222981	0.0602603
4.38363	0.403583	0.222266	0.0607371
4.38697	0.401378	0.221491	0.0609756
4.3903	0.399113	0.220537	0.0608563
4.39363	0.396848	0.219464	0.0604987
4.39697	0.394642	0.218272	0.0597835
4.4003	0.392556	0.216901	0.0588298
4.40363	0.39053	0.215471	0.0575185
4.40697	0.388622	0.213921	0.0560284
4.4103	0.386834	0.212371	0.0542998
4.41363	0.385046	0.210762	0.0523925
4.41697	0.383258	0.209093	0.0503659
4.4203	0.38147	0.207484	0.0481009
4.42363	0.379562	0.205874	0.0456572
4.42697	0.377595	0.204265	0.0430346
4.4303	0.37545	0.202715	0.0402927
4.43363	0.373304	0.201106	0.0372529
4.43697	0.371039	0.199497	0.0340939
4.4403	0.368774	0.197887	0.030756
4.44363	0.366509	0.196278	0.0272393
4.44697	0.364304	0.19455	0.0235438
4.4503	0.362158	0.192821	0.0197291
4.45363	0.360131	0.190973	0.0158548
4.45697	0.358224	0.189066	0.0118613
4.4603	0.356376	0.187099	0.00780821
4.46363	0.354707	0.185132	0.00375509
4.46697	0.353098	0.183165	-0.000417233
4.4703	0.351548	0.181198	-0.00458956
4.47363	0.350058	0.179291	-0.00876188
4.47697	0.348568	0.177383	-0.0129938
4.4803	0.347137	0.175595	-0.0172853
4.48363	0.345707	0.173867	-0.0215769
4.48697	0.344217	0.172198	-0.025928
4.4903	0.342727	0.170648	-0.0302792
4.49363	0.341237	0.169098	-0.0346303
4.49697	0.339687	0.167549	-0.0389814
4.5003	0.338137	0.166059	-0.043273
4.50363	0.336528	0.164628	-0.0475645
4.50697	0.334918	0.163138	-0.0517964
4.5103	0.333309	0.161707	-0.0559688
4.51363	0.331759	0.160217	-0.0600219
4.51697	0.330269	0.158787	-0.0639558
4.5203	0.328839	0.157416	-0.0678301
4.52363	0.327408	0.156	-0.0715256
4.52697	0.326037	0.154793	-0.0751615
4.5303	0.324726	0.153601	-0.0786185
4.53363	0.323474	0.152469	-0.0819564
4.53697	0.322223	0.151396	-0.0851154
4.5403	0.32109	0.150323	-0.0880957
4.54363	0.319958	0.149369	-0.0909567
4.54697	0.318885	0.148356	-0.0936389
4.5503	0.317931	0.147402	-0.0961423
4.55363	0.317037	0.146449	-0.0984669
4.55697	0.316262	0.145495	-0.100672
4.5603	0.315547	0.144601	-0.102758
4.56363	0.314951	0.143647	-0.104785
4.56697	0.314415	0.142813	-0.106692
4.5703	0.313878	0.141978	-0.1086
4.57363	0.313342	0.141203	-0.110447
4.57697	0.312805	0.140488	-0.112236
4.5803	0.312269	0.139832	-0.113964
4.58363	0.311673	0.139177	-0.115693
4.58697	0.311017	0.138581	-0.117242
4.5903	0.310361	0.137985	-0.118732
4.59363	0.309706	0.137448	-0.120044
4.59697	0.30899	0.136971	-0.121236
4.6003	0.308275	0.136614	-0.122249
4.60363	0.3075	0.136316	-0.123143
4.60697	0.306666	0.136197	-0.123858
4.6103	0.305831	0.136256	-0.124395
4.61363	0.304937	0.136435	-0.124753
4.61697	0.304043	0.136852	-0.125051
4.6203	0.30309	0.137389	-0.125229
4.62363	0.302136	0.138044	-0.125289
4.62697	0.301242	0.138819	-0.125289
4.6303	0.300348	0.139654	-0.12517
4.63363	0.299513	0.140607	-0.124931
4.63697	0.298738	0.141561	-0.124633
4.6403	0.298023	0.142574	-0.124276
4.64363	0.297248	0.143647	-0.123799
4.64697	0.296474	0.14472	-0.123322
4.6503	0.295699	0.145853	-0.122845
4.65363	0.294864	0.146985	-0.122309
4.65697	0.29403	0.148118	-0.121772
4.6603	0.293136	0.14931	-0.121295
4.66363	0.292242	0.150502	-0.120878
4.66697	0.291348	0.151634	-0.120521
4.6703	0.290513	0.152767	-0.120282
4.67363	0.289679	0.15372	-0.120044
4.67697	0.288844	0.154674	-0.119865
4.6803	0.288069	0.155449	-0.119746
4.68363	0.287175	0.156105	-0.119686
4.68697	0.286281	0.156641	-0.119627
4.6903	0.285327	0.156939	-0.119627
4.69363	0.284314	0.157118	-0.119686
4.69697	0.283241	0.157058	-0.119805
4.7003	0.282109	0.15682	-0.119925
4.70363	0.280976	0.156403	-0.120223
4.70697	0.279784	0.155747	-0.12064
4.7103	0.278592	0.154853	-0.121176
4.71363	0.277281	0.15378	-0.121832
4.71697	0.27597	0.152588	-0.122607
4.7203	0.274599	0.151157	-0.123501
4.72363	0.273168	0.149608	-0.124514
4.72697	0.271618	0.147939	-0.125587
4.7303	0.270009	0.14621	-0.126719
4.73363	0.2684	0.144303	-0.127852
4.73697	0.266731	0.142336	-0.128984
4.7403	0.265002	0.140369	-0.130117
4.74363	0.263393	0.138283	-0.13113
4.74697	0.261784	0.136256	-0.132143
4.7503	0.260174	0.13417	-0.133097
4.75363	0.258684	0.132143	-0.133991
4.75697	0.257134	0.130177	-0.134826
4.7603	0.255644	0.12821	-0.13566
4.76363	0.254154	0.126421	-0.136495
4.76697	0.252664	0.124633	-0.137389
4.7703	0.251114	0.123024	-0.138283
4.77363	0.249624	0.121474	-0.139296
4.77697	0.248134	0.120044	-0.140309
4.7803	0.246704	0.118673	-0.141442
4.78363	0.245214	0.117481	-0.142574
4.78697	0.243783	0.116348	-0.143766
4.7903	0.242412	0.115335	-0.145018
4.79363	0.241041	0.114381	-0.146151
4.79697	0.23967	0.113487	-0.147343
4.8003	0.23824	0.112712	-0.148416
4.80363	0.236809	0.111878	-0.149488
4.80697	0.235319	0.111103	-0.150442
4.8103	0.233769	0.110328	-0.151396
4.81363	0.23216	0.109553	-0.152349
4.81697	0.23061	0.108778	-0.153303
4.8203	0.229001	0.107944	-0.154197
4.82363	0.227392	0.10705	-0.15521
4.82697	0.225782	0.106156	-0.156224
4.8303	0.224233	0.105202	-0.157297
4.83363	0.222623	0.104189	-0.15837
4.83697	0.221074	0.103176	-0.159442
4.8403	0.219464	0.102103	-0.160515
4.84363	0.217855	0.101089	-0.161588
4.84697	0.216246	0.100076	-0.162601
4.8503	0.214577	0.0991225	-0.163615
4.85363	0.212967	0.0982881	-0.164509
4.85697	0.211298	0.0974536	-0.165343
4.8603	0.209689	0.0967979	-0.166118
4.86363	0.208199	0.0961423	-0.166893
4.86697	0.206709	0.0956655	-0.167549
4.8703	0.205338	0.0951886	-0.168204
4.87363	0.204086	0.0947714	-0.16886
4.87697	0.202894	0.0944138	-0.169516
4.8803	0.201702	0.0941157	-0.170171
4.88363	0.20057	0.0938773	-0.170767
4.88697	0.199437	0.0936389	-0.171363
4.8903	0.198245	0.0934601	-0.1719
4.89363	0.197053	0.0932813	-0.172496
4.89697	0.195861	0.0931621	-0.173032
4.9003	0.194609	0.0931025	-0.173569
4.90363	0.193298	0.0930428	-0.174105
4.90697	0.192046	0.0930428	-0.174642
4.9103	0.190735	0.0930428	-0.175178
4.91363	0.189424	0.0930428	-0.175774
4.91697	0.188112	0.0930428	-0.17637
4.9203	0.186801	0.0930428	-0.177026
4.92363	0.18549	0.0930428	-0.177681
4.92697	0.184178	0.0931025	-0.178337
4.9303	0.182867	0.0931025	-0.179052
4.93363	0.181556	0.0932217	-0.179708
4.93697	0.180304	0.0932813	-0.180364
4.9403	0.179112	0.0934601	-0.181019
4.94363	0.177979	0.0936389	-0.181556
4.94697	0.176966	0.0938773	-0.182092
4.9503	0.175953	0.0941753	-0.182509
4.95363	0.175059	0.094533	-0.182927
4.95697	0.174165	0.0949502	-0.183225
4.9603	0.173271	0.095427	-0.183523
4.96363	0.172377	0.0959039	-0.183821
4.96697	0.171483	0.0964403	-0.184059
4.9703	0.170588	0.0970364	-0.184238
4.97363	0.169635	0.097692	-0.184417
4.97697	0.168681	0.0983477	-0.184536
4.9803	0.167727	0.0989437	-0.184655
4.98363	0.166714	0.0995398	-0.184715
4.98697	0.165761	0.100076	-0.184774
4.9903	0.164807	0.100493	-0.184834
4.99363	0.163913	0.100791	-0.184834
4.99697	0.163078	0.10097	-0.184894
5.0003	0.162244	0.100911	-0.185013
5.00363	0.161469	0.100791	-0.185132
5.00697	0.160635	0.100493	-0.18537
5.0103	0.15986	0.100076	-0.185609
5.01363	0.158966	0.0995994	-0.185907
5.01697	0.158012	0.0990629	-0.186324
5.0203	0.156999	0.0985265	-0.186741
5.02363	0.155807	0.09799	-0.187218
5.02697	0.154555	0.0974536	-0.187814
5.0303	0.153244	0.0969172	-0.18841
5.03363	0.151873	0.0963807	-0.189066
5.03697	0.150442	0.0957847	-0.189722
5.0403	0.149071	0.095129	-0.190437
5.04363	0.1477	0.0943542	-0.191212
5.04697	0.146329	0.0934601	-0.191927
5.0503	0.145078	0.0924468	-0.192702
5.05363	0.143826	0.0913739	-0.193417
5.05697	0.142634	0.0901818	-0.194192
5.0603	0.141501	0.0889301	-0.194907
5.06363	0.140488	0.0876784	-0.195622
5.06697	0.139594	0.0864267	-0.196338
5.0703	0.138819	0.085175	-0.196993
5.07363	0.138104	0.0839233	-0.197649
5.07697	0.137568	0.0827312	-0.198305
5.0803	0.137091	0.0815392	-0.19896
5.08363	0.136733	0.0803471	-0.199616
5.08697	0.136375	0.079155	-0.200212
5.0903	0.135899	0.0779629	-0.200748
5.09363	0.135422	0.0768304	-0.201285
5.09697	0.134766	0.0757575	-0.201762
5.1003	0.133932	0.0748038	-0.202239
5.10363	0.132918	0.0739694	-0.202596
5.10697	0.131786	0.0731945	-0.202954
5.1103	0.130534	0.0725985	-0.203252
5.11363	0.129223	0.0721216	-0.20355
5.11697	0.127792	0.0717044	-0.203848
5.1203	0.126362	0.0713468	-0.204086
5.12363	0.124931	0.0709891	-0.204444
5.12697	0.123501	0.0706315	-0.204802
5.1303	0.12213	0.0702739	-0.205159
5.13363	0.120759	0.0698566	-0.205576
5.13697	0.119507	0.0693202	-0.205994
5.1403	0.118375	0.0688434	-0.206411
5.14363	0.117242	0.0682473	-0.206828
5.14697	0.116289	0.0677109	-0.207186
5.1503	0.115335	0.0671744	-0.207424
5.15363	0.114441	0.066638	-0.207663
5.15697	0.113666	0.0661016	-0.207782
5.1603	0.112832	0.0656247	-0.207901
5.16363	0.111997	0.0652075	-0.207901
5.16697	0.111103	0.0647902	-0.207901
5.1703	0.110209	0.0644922	-0.207782
5.17363	0.109315	0.0642538	-0.207722
5.17697	0.108421	0.0639558	-0.207603
5.1803	0.107527	0.0637174	-0.207484
5.18363	0.106633	0.0634789	-0.207424
5.18697	0.105798	0.0632405	-0.207365
5.1903	0.104964	0.0629425	-0.207305
5.19363	0.104249	0.0626445	-0.207305
5.19697	0.103593	0.0623465	-0.207365
5.2003	0.103056	0.0620484	-0.207484
5.20363	0.10252	0.0617504	-0.207663
5.20697	0.101984	0.0614524	-0.207901
5.2103	0.101507	0.061214	-0.208139
5.21363	0.10097	0.0609756	-0.208378
5.21697	0.100374	0.0606775	-0.208616
5.2203	0.0997782	0.0603795	-0.208855
5.22363	0.0991225	0.0600219	-0.209033
5.22697	0.0982881	0.0596642	-0.209272
5.2303	0.0974536	0.0591874	-0.209451
5.23363	0.0964403	0.058651	-0.20957
5.23697	0.095427	0.0581145	-0.209689
5.2403	0.0943542	0.0575185	-0.209749
5.24363	0.0932217	0.056982	-0.209868
5.24697	0.0920296	0.0565052	-0.209868
5.2503	0.0909567	0.056088	-0.209928
5.25363	0.0898838	0.0557303	-0.209928
5.25697	0.0888705	0.0554323	-0.209868
5.2603	0.0879765	0.0551939	-0.209868
5.26363	0.0872016	0.0550151	-0.209868
5.26697	0.0865459	0.0548959	-0.209868
5.2703	0.0858903	0.0547767	-0.209928
5.27363	0.0852942	0.0546575	-0.209987
5.27697	0.0846982	0.0545979	-0.210047
5.2803	0.0840425	0.0545383	-0.210047
5.28363	0.0833273	0.0544786	-0.210047
5.28697	0.0824332	0.054419	-0.209987
5.2903	0.0814199	0.0543594	-0.209808
5.29363	0.0802875	0.0542402	-0.20963
5.29697	0.0790954	0.054121	-0.209332
5.3003	0.0777841	0.0540018	-0.208974
5.30363	0.0765324	0.053823	-0.208676
5.30697	0.0752211	0.0535846	-0.208378
5.3103	0.074029	0.0533462	-0.208199
5.31363	0.0727773	0.0531077	-0.20808
5.31697	0.0715852	0.0529289	-0.208139
5.3203	0.0703931	0.0528693	-0.208259
5.32363	0.0692606	0.0528693	-0.208437
5.32697	0.0680685	0.0529289	-0.208735
5.3303	0.066936	0.0531077	-0.208974
5.33363	0.0658631	0.0532866	-0.209153
5.33697	0.0648499	0.0534654	-0.209332
5.3403	0.0638962	0.0536442	-0.209391
5.34363	0.0631213	0.0537634	-0.209451
5.34697	0.0624657	0.0537038	-0.209451
5.3503	0.0619292	0.0535846	-0.209451
5.35363	0.0614524	0.0533462	-0.209451
5.35697	0.0610352	0.0529885	-0.20957
5.3603	0.0606179	0.0525713	-0.209749
5.36363	0.0601411	0.0520945	-0.209987
5.36697	0.0596046	0.0516772	-0.210404
5.3703	0.058949	0.0512004	-0.210881
5.37363	0.0582337	0.0507236	-0.211418
5.37697	0.0574589	0.0503063	-0.211954
5.3803	0.0566244	0.0498295	-0.21255
5.38363	0.0557899	0.0493526	-0.213146
5.38697	0.0549555	0.0488162	-0.213742
5.3903	0.054121	0.0482202	-0.214279
5.39363	0.0534058	0.0475049	-0.214756
5.39697	0.0526905	0.04673	-0.215173
5.4003	0.0519753	0.045836	-0.21553
5.40363	0.0512004	0.0449419	-0.215828
5.40697	0.0504851	0.0439882	-0.216126
5.4103	0.0497103	0.0430346	-0.216424
5.41363	0.0488758	0.0420809	-0.216782
5.41697	0.0480413	0.0411272	-0.21708
5.4203	0.0470877	0.0402927	-0.217438
5.42363	0.046134	0.0394583	-0.217795
5.42697	0.0451803	0.038743	-0.218213
5.4303	0.044167	0.0380874	-0.21863
5.43363	0.0432134	0.0375509	-0.219047
5.43697	0.0422597	0.0370145	-0.219464
5.4403	0.0413656	0.0365376	-0.219822
5.44363	0.0404119	0.0360608	-0.22012
5.44697	0.0395179	0.0356436	-0.220418
5.4503	0.0386834	0.0352263	-0.220656
5.45363	0.0379086	0.0347495	-0.220895
5.45697	0.0371337	0.0342727	-0.221133
5.4603	0.036478	0.0337958	-0.221312
5.46363	0.0358224	0.033319	-0.221431
5.46697	0.0351667	0.0328422	-0.22161
5.4703	0.0346303	0.0323653	-0.22167
5.47363	0.0340343	0.0318885	-0.221729
5.47697	0.0334978	0.031352	-0.221729
5.4803	0.0329018	0.0308752	-0.22161
5.48363	0.0322461	0.0303984	-0.221491
5.48697	0.0315905	0.0298619	-0.221312
5.4903	0.0308156	0.0294447	-0.221133
5.49363	0.0300407	0.0290275	-0.220954
5.49697	0.0292063	0.0286698	-0.220895
5.5003	0.0283122	0.0283718	-0.220835
5.50363	0.0274181	0.028193	-0.220954
5.50697	0.0265241	0.0280142	-0.221074
5.5103	0.0255704	0.0279546	-0.221312
5.51363	0.0246167	0.027895	-0.22161
5.51697	0.023663	0.027895	-0.221908
5.5203	0.022769	0.0278354	-0.222147
5.52363	0.0218153	0.0277758	-0.222385
5.52697	0.0209212	0.0276566	-0.222564
5.5303	0.0200272	0.0275373	-0.222683
5.53363	0.0191927	0.0274777	-0.222683
5.53697	0.0183582	0.0273585	-0.222683
5.5403	0.0175238	0.0272393	-0.222564
5.54363	0.0166893	0.0271797	-0.222504
5.54697	0.0159144	0.0271201	-0.222385
5.5503	0.01508	0.0270009	-0.222266
5.55363	0.0143051	0.0269413	-0.222147
5.55697	0.0134707	0.0268817	-0.221968
5.5603	0.0126362	0.0267625	-0.221848
5.56363	0.0118613	0.0266433	-0.22167
5.56697	0.0111461	0.0264645	-0.22155
5.5703	0.01055	0.026226	-0.221372
5.57363	0.00995398	0.0259876	-0.221193
5.57697	0.00947714	0.0256896	-0.221074
5.5803	0.00905991	0.025332	-0.220954
5.58363	0.00870228	0.0249743	-0.220954
5.58697	0.00834465	0.0245571	-0.221014
5.5903	0.00798702	0.0241399	-0.221133
5.59363	0.00762939	0.023663	-0.221372
5.59697	0.00727177	0.0232458	-0.22167
5.6003	0.00679493	0.0228882	-0.221968
5.60363	0.00631809	0.0225902	-0.222266
5.60697	0.00572205	0.0222921	-0.222564
5.6103	0.005126	0.0220537	-0.222802
5.61363	0.00441074	0.0218749	-0.223041
5.61697	0.00369549	0.0217557	-0.223219
5.6203	0.00286102	0.0216365	-0.223339
5.62363	0.00202656	0.0214577	-0.223398
5.62697	0.00119209	0.0212789	-0.223517
5.6303	0.000298023	0.0211	-0.223577
5.63363	-0.000596046	0.020802	-0.223577
5.63697	-0.00149012	0.020504	-0.223577
5.6403	-0.00232458	0.0200868	-0.223577
5.64363	-0.00309944	0.0197291	-0.223577
5.64697	-0.0038743	0.0193119	-0.223517
5.6503	-0.00458956	0.0189543	-0.223517
5.65363	-0.00524521	0.0186563	-0.223517
5.65697	-0.00584126	0.0184178	-0.223517
5.6603	-0.0063777	0.018239	-0.223577
5.66363	-0.00691414	0.0181198	-0.223637
5.66697	-0.00745058	0.0180602	-0.223756
5.6703	-0.00792742	0.0180006	-0.223875
5.67363	-0.00840425	0.0178814	-0.223935
5.67697	-0.00888109	0.017643	-0.224054
5.6803	-0.00941753	0.0172853	-0.224113
5.68363	-0.00995398	0.0168085	-0.224173
5.68697	-0.0104904	0.0162721	-0.224173
5.6903	-0.0110865	0.0156164	-0.224113
5.69363	-0.0117421	0.0149608	-0.224054
5.69697	-0.0123978	0.0143051	-0.223994
5.7003	-0.0130534	0.0137091	-0.223875
5.70363	-0.0137091	0.0131726	-0.223696
5.70697	-0.0143647	0.012815	-0.223577
5.7103	-0.0150204	0.0124574	-0.223398
5.71363	-0.015676	0.012219	-0.223219
5.71697	-0.0162721	0.0120401	-0.2231
5.7203	-0.0168681	0.0118613	-0.222921
5.72363	-0.0174642	0.0116229	-0.222802
5.72697	-0.0181198	0.0113845	-0.222683
5.7303	-0.0187755	0.0111461	-0.222564
5.73363	-0.0194907	0.010848	-0.222504
5.73697	-0.020206	0.01055	-0.222504
5.7403	-0.0209808	0.0103116	-0.222504
5.74363	-0.0218153	0.0101328	-0.222564
5.74697	-0.0227094	0.0100136	-0.222623
5.7503	-0.0235438	0.00995398	-0.222683
5.75363	-0.0243783	0.0100136	-0.222743
5.75697	-0.0252724	0.0101328	-0.222743
5.7603	-0.0261068	0.0103116	-0.222683
5.76363	-0.0269413	0.01055	-0.222504
5.76697	-0.0277162	0.0107884	-0.222266
5.7703	-0.028491	0.0110269	-0.221968
5.77363	-0.0292063	0.0112057	-0.22167
5.77697	-0.0298619	0.0113845	-0.221252
5.7803	-0.0305176	0.0114441	-0.220895
5.78363	-0.0311732	0.0114441	-0.220537
5.78697	-0.0317097	0.0113249	-0.220299
5.7903	-0.0323057	0.0110269	-0.22006
5.79363	-0.0327826	0.0106692	-0.219882
5.79697	-0.033319	0.0101328	-0.219762
5.8003	-0.0338554	0.00953674	-0.219643
5.80363	-0.0343919	0.00888109	-0.219584
5.80697	-0.0349879	0.00822544	-0.219464
5.8103	-0.035584	0.00756979	-0.219345
5.81363	-0.0362396	0.00697374	-0.219107
5.81697	-0.0368953	0.00649691	-0.218868
5.8203	-0.0376105	0.00607967	-0.218511
5.82363	-0.0383258	0.00578165	-0.218213
5.82697	-0.039041	0.00560284	-0.217795
5.8303	-0.0397563	0.00548363	-0.217438
5.83363	-0.0404716	0.00536442	-0.21714
5.83697	-0.0411868	0.0051856	-0.216842
5.8403	-0.0418425	0.00500679	-0.216603
5.84363	-0.0424981	0.00476837	-0.216484
5.84697	-0.0432134	0.00447035	-0.216424
5.8503	-0.0439286	0.00405312	-0.216484
5.85363	-0.0446439	0.00363588	-0.216603
5.85697	-0.0454187	0.00315905	-0.216722
5.8603	-0.0461936	0.00268221	-0.216842
5.86363	-0.0469685	0.00226498	-0.216901
5.86697	-0.0477433	0.00190735	-0.216961
5.8703	-0.0485182	0.00160932	-0.216901
5.87363	-0.049293	0.00137091	-0.216782
5.87697	-0.0500083	0.00119209	-0.216544
5.8803	-0.0507236	0.00113249	-0.216305
5.88363	-0.0513196	0.00113249	-0.216067
5.88697	-0.051856	0.00119209	-0.215828
5.8903	-0.0523925	0.0012517	-0.21565
5.89363	-0.0528693	0.0013113	-0.21553
5.89697	-0.0533462	0.00143051	-0.21553
5.9003	-0.053823	0.00149012	-0.21559
5.90363	-0.0542998	0.00149012	-0.215709
5.90697	-0.0547171	0.00149012	-0.215828
5.9103	-0.0551939	0.00143051	-0.215948
5.91363	-0.0557303	0.0013113	-0.216067
5.91697	-0.0562072	0.00113249	-0.216067
5.9203	-0.0568032	0.00089407	-0.216126
5.92363	-0.0573993	0.000536442	-0.216126
5.92697	-0.0579953	0.000178814	-0.216126
5.9303	-0.0587106	-0.000238419	-0.216186
5.93363	-0.0594258	-0.000715256	-0.216305
5.93697	-0.0602007	-0.00119209	-0.216424
5.9403	-0.0610948	-0.00172854	-0.216603
5.94363	-0.0619888	-0.00226498	-0.216842
5.94697	-0.0628829	-0.00280142	-0.21708
5.9503	-0.0638366	-0.00327825	-0.217319
5.95363	-0.0647306	-0.00369549	-0.217497
5.95697	-0.0656247	-0.00411272	-0.217497
5.9603	-0.0664592	-0.00447035	-0.217378
5.96363	-0.067234	-0.00470877	-0.21714
5.96697	-0.0679493	-0.00494719	-0.216782
5.9703	-0.0686049	-0.00506639	-0.216246
5.97363	-0.069201	-0.005126	-0.215709
5.97697	-0.0697374	-0.005126	-0.215113
5.9803	-0.0703335	-0.005126	-0.214517
5.98363	-0.0708699	-0.00506639	-0.213981
5.98697	-0.071466	-0.00506639	-0.213504
5.9903	-0.0721216	-0.00500679	-0.213087
5.99363	-0.0727177	-0.00500679	-0.212789
5.99697	-0.0733733	-0.005126	-0.212491
6.0003	-0.0739694	-0.00524521	-0.212252
6.00363	-0.0746846	-0.00536442	-0.211954
6.00697	-0.0753999	-0.00560284	-0.211716
6.0103	-0.0761151	-0.00590086	-0.211418
6.01363	-0.07689	-0.00613928	-0.21106
6.01697	-0.0776052	-0.0063777	-0.210643
6.0203	-0.0783801	-0.00661612	-0.210226
6.02363	-0.079155	-0.00679493	-0.209749
6.02697	-0.0799298	-0.00691414	-0.209212
6.0303	-0.0807047	-0.00697374	-0.208676
6.03363	-0.0814199	-0.00697374	-0.20802
6.03697	-0.0820756	-0.00697374	-0.207365
6.0403	-0.0826716	-0.00691414	-0.206709
6.04363	-0.0832677	-0.00697374	-0.206053
6.04697	-0.0838637	-0.00697374	-0.205398
6.0503	-0.0844598	-0.00709295	-0.204802
6.05363	-0.0850558	-0.00721216	-0.204265
6.05697	-0.0856519	-0.00733137	-0.203729
6.0603	-0.0863671	-0.00745058	-0.203252
6.06363	-0.0870824	-0.00756979	-0.202835
6.06697	-0.0878572	-0.00762939	-0.202477
6.0703	-0.0886321	-0.00756979	-0.202119
6.07363	-0.0894666	-0.00751018	-0.201821
6.07697	-0.0902414	-0.00739098	-0.201583
6.0803	-0.0910163	-0.00721216	-0.201404
6.08363	-0.0917315	-0.00703335	-0.201225
6.08697	-0.0923872	-0.00691414	-0.201106
6.0903	-0.0930428	-0.00685453	-0.201046
6.09363	-0.0935793	-0.00679493	-0.201106
6.09697	-0.0941157	-0.00691414	-0.201106
6.1003	-0.0945926	-0.00703335	-0.201166
6.10363	-0.0950098	-0.00727177	-0.201225
6.10697	-0.0954866	-0.00751018	-0.201285
6.1103	-0.0959039	-0.0077486	-0.201285
6.11363	-0.0963807	-0.00792742	-0.201285
6.11697	-0.0967979	-0.00804663	-0.201225
6.1203	-0.0972748	-0.00810623	-0.201166
6.12363	-0.0977516	-0.00804663	-0.201106
6.12697	-0.0981689	-0.00792742	-0.201046
6.1303	-0.0986457	-0.007689	-0.201046
6.13363	-0.0991821	-0.00745058	-0.201166
6.13697	-0.099659	-0.00715256	-0.201285
6.1403	-0.100195	-0.00679493	-0.201523
6.14363	-0.100732	-0.00655651	-0.201881
6.14697	-0.101328	-0.00625849	-0.202239
6.1503	-0.101924	-0.00607967	-0.202656
6.15363	-0.10258	-0.00602007	-0.203133
6.15697	-0.103235	-0.00596046	-0.203609
6.1603	-0.103891	-0.00602007	-0.204146
6.16363	-0.104547	-0.00619888	-0.204623
6.16697	-0.105143	-0.0064373	-0.2051
6.1703	-0.105739	-0.00679493	-0.205517
6.17363	-0.106335	-0.00721216	-0.205874
6.17697	-0.106931	-0.007689	-0.206172
6.1803	-0.107527	-0.00816584	-0.20647
6.18363	-0.108063	-0.00864267	-0.206649
6.18697	-0.1086	-0.00905991	-0.206769
6.1903	-0.109196	-0.00935793	-0.206828
6.19363	-0.109732	-0.00959635	-0.206828
6.19697	-0.110269	-0.00977516	-0.206769
6.2003	-0.110745	-0.00977516	-0.206709
6.20363	-0.111222	-0.00977516	-0.206649
6.20697	-0.111699	-0.00977516	-0.20659
6.2103	-0.112176	-0.00971556	-0.20653
6.21363	-0.112653	-0.00965595	-0.20647
6.21697	-0.113189	-0.00971556	-0.206411
6.2203	-0.113726	-0.00989437	-0.206292
6.22363	-0.114322	-0.0101328	-0.206172
6.22697	-0.114918	-0.0104904	-0.205994
6.2303	-0.115454	-0.0109673	-0.205755
6.23363	-0.11605	-0.0115633	-0.205398
6.23697	-0.116646	-0.0120997	-0.204921
6.2403	-0.117183	-0.0127554	-0.204384
6.24363	-0.11766	-0.0132918	-0.203669
6.24697	-0.118136	-0.0138283	-0.202954
6.2503	-0.118673	-0.0143051	-0.202119
6.25363	-0.119209	-0.0147223	-0.201225
6.25697	-0.119865	-0.0149608	-0.200272
6.2603	-0.120521	-0.0151992	-0.199258
6.26363	-0.121295	-0.0153184	-0.198185
6.26697	-0.12207	-0.015378	-0.196934
6.2703	-0.122845	-0.0154376	-0.195622
6.27363	-0.12356	-0.0154972	-0.194132
6.27697	-0.124216	-0.0156164	-0.192463
6.2803	-0.124753	-0.0157952	-0.190675
6.28363	-0.12517	-0.015974	-0.188708
6.28697	-0.125527	-0.0162125	-0.186682
6.2903	-0.125706	-0.0165105	-0.184536
6.29363	-0.125885	-0.0168681	-0.18245
6.29697	-0.126064	-0.0171661	-0.180364
6.3003	-0.126183	-0.0175238	-0.178397
6.30363	-0.126362	-0.017941	-0.176549
6.30697	-0.126541	-0.0182986	-0.17482
6.3103	-0.126719	-0.0187159	-0.173211
6.31363	-0.126958	-0.0191927	-0.171661
6.31697	-0.127137	-0.0196695	-0.170231
6.3203	-0.127316	-0.0202656	-0.16886
6.32363	-0.127494	-0.020802	-0.167549
6.32697	-0.127673	-0.0214577	-0.166357
6.3303	-0.127852	-0.0220537	-0.165224
6.33363	-0.128031	-0.0225902	-0.164151
6.33697	-0.128269	-0.0231266	-0.163257
6.3403	-0.128567	-0.0235438	-0.162423
6.34363	-0.128865	-0.0238419	-0.161827
6.34697	-0.129223	-0.0240803	-0.16129
6.3503	-0.129521	-0.0241995	-0.160933
6.35363	-0.129759	-0.0242591	-0.160754
6.35697	-0.129998	-0.0242591	-0.160635
6.3603	-0.130177	-0.0241995	-0.160694
6.36363	-0.130236	-0.0241995	-0.160813
6.36697	-0.130296	-0.0241995	-0.161052
6.3703	-0.130355	-0.0243187	-0.16135
6.37363	-0.130355	-0.0245571	-0.161767
6.37697	-0.130415	-0.0248551	-0.162244
6.3803	-0.130534	-0.0252724	-0.16284
6.38363	-0.130713	-0.0258088	-0.163496
6.38697	-0.130892	-0.0263453	-0.164151
6.3903	-0.13113	-0.0269413	-0.164866
6.39363	-0.131369	-0.0275373	-0.165641
6.39697	-0.131607	-0.0280738	-0.166416
6.4003	-0.131845	-0.0285506	-0.167251
6.40363	-0.132084	-0.0289679	-0.168085
6.40697	-0.132322	-0.0292659	-0.16892
6.4103	-0.132561	-0.0294447	-0.169754
6.41363	-0.132859	-0.0296235	-0.170529
6.41697	-0.133157	-0.0296831	-0.171244
6.4203	-0.133455	-0.0298023	-0.1719
6.42363	-0.133812	-0.0299215	-0.172377
6.42697	-0.13417	-0.03016	-0.172675
6.4303	-0.134528	-0.0303984	-0.172853
6.43363	-0.134885	-0.030756	-0.172913
6.43697	-0.135303	-0.0311732	-0.172853
6.4403	-0.13566	-0.0316501	-0.172675
6.44363	-0.136077	-0.0321865	-0.172496
6.44697	-0.136495	-0.032723	-0.172257
6.4503	-0.136912	-0.0331998	-0.172019
6.45363	-0.137389	-0.033617	-0.1719
6.45697	-0.137866	-0.0339746	-0.17184
6.4603	-0.138402	-0.0342131	-0.17184
6.46363	-0.138998	-0.0344515	-0.1719
6.46697	-0.139594	-0.0345707	-0.172019
6.4703	-0.14025	-0.0346899	-0.172079
6.47363	-0.140965	-0.0346899	-0.172198
6.47697	-0.14174	-0.0347495	-0.172257
6.4803	-0.142574	-0.0347495	-0.172257
6.48363	-0.143468	-0.0347495	-0.172198
6.48697	-0.144362	-0.0348091	-0.172079
6.4903	-0.145257	-0.0349283	-0.1719
6.49363	-0.146151	-0.0351667	-0.171661
6.49697	-0.147045	-0.0354052	-0.171483
6.5003	-0.147879	-0.0357628	-0.171244
6.50363	-0.148714	-0.03618	-0.171125
6.50697	-0.149488	-0.0367165	-0.171006
6.5103	-0.150204	-0.0372529	-0.171006
6.51363	-0.150919	-0.0378489	-0.171006
6.51697	-0.151575	-0.038445	-0.171125
6.5203	-0.15229	-0.0389814	-0.171244
6.52363	-0.152946	-0.0395179	-0.171363
6.52697	-0.153661	-0.0400543	-0.171542
6.5303	-0.154316	-0.0405312	-0.171721
6.53363	-0.154972	-0.041008	-0.1719
6.53697	-0.155628	-0.0414252	-0.172138
6.5403	-0.156224	-0.0417829	-0.172436
6.54363	-0.15682	-0.0422001	-0.172853
6.54697	-0.157416	-0.0426173	-0.173271
6.5503	-0.157952	-0.0429749	-0.173748
6.55363	-0.158548	-0.0433326	-0.174284
6.55697	-0.159144	-0.0436902	-0.174761
6.5603	-0.15974	-0.0439882	-0.175238
6.56363	-0.160396	-0.0442266	-0.175714
6.56697	-0.161052	-0.0444651	-0.176072
6.5703	-0.161707	-0.0446439	-0.17637
6.57363	-0.162423	-0.0447631	-0.176668
6.57697	-0.163078	-0.0449419	-0.176847
6.5803	-0.163674	-0.0450611	-0.177085
6.58363	-0.16427	-0.0452399	-0.177264
6.58697	-0.164807	-0.0453591	-0.177503
6.5903	-0.165343	-0.0455379	-0.177801
6.59363	-0.16582	-0.0457168	-0.178099
6.59697	-0.166297	-0.0458956	-0.178516
6.6003	-0.166774	-0.0460744	-0.178933
6.60363	-0.167191	-0.0461936	-0.17941
6.60697	-0.167549	-0.0463128	-0.179887
6.6103	-0.167906	-0.046432	-0.180423
6.61363	-0.168145	-0.0465512	-0.1809
6.61697	-0.168383	-0.0466704	-0.181317
6.6203	-0.168622	-0.04673	-0.181615
6.62363	-0.1688	-0.0468493	-0.181854
6.62697	-0.168979	-0.0469685	-0.181973
6.6303	-0.169158	-0.0470877	-0.181973
6.63363	-0.169396	-0.0472665	-0.181973
6.63697	-0.169635	-0.0474453	-0.181973
6.6403	-0.169992	-0.0476241	-0.182092
6.64363	-0.17035	-0.0479221	-0.182211
6.64697	-0.170827	-0.0481606	-0.18245
6.6503	-0.171304	-0.0485182	-0.182807
6.65363	-0.17184	-0.0489354	-0.183165
[truncated: 9,163 more rows]

## Sheet: B
Time (min)	A280
		EXTL3	EXT1/EXT2
	GlcNAc-TetraP-BETA	GlcNAc-TetraP-BETA	GlcNAc-TetraP-BETA
0.00635	-0.01574	0.145853	0.127316
0.013017	-0.01556	0.151575	0.129282
0.019683	-0.01532	0.15676	0.131309
0.02635	-0.01508	0.161171	0.133514
0.033017	-0.0149	0.164628	0.136137
0.039683	-0.01472	0.167072	0.139296
0.04635	-0.0146	0.168204	0.142872
0.053017	-0.01454	0.168145	0.146866
0.059683	-0.0146	0.166953	0.151157
0.06635	-0.01466	0.164688	0.155985
0.073017	-0.01478	0.161707	0.161409
0.079683	-0.01484	0.158072	0.16737
0.08635	-0.0149	0.154078	0.173569
0.093017	-0.0149	0.149786	0.17941
0.099683	-0.0149	0.145078	0.184715
0.10635	-0.01484	0.139773	0.189364
0.113017	-0.01472	0.133574	0.193715
0.119683	-0.0146	0.126243	0.197768
0.12635	-0.01448	0.117779	0.201643
0.133017	-0.01431	0.10854	0.205278
0.139683	-0.01419	0.098944	0.208616
0.14635	-0.01413	0.089109	0.211596
0.153017	-0.01395	0.079215	0.214219
0.159683	-0.01383	0.068963	0.216365
0.16635	-0.01365	0.058353	0.217974
0.173017	-0.01347	0.047326	0.218987
0.179683	-0.01329	0.036001	0.219405
0.18635	-0.01305	0.024736	0.219285
0.193017	-0.01287	0.01353	0.218749
0.199683	-0.0127	0.002503	0.217676
0.20635	-0.01264	-0.00834	0.216126
0.213017	-0.01258	-0.01901	0.2141
0.219683	-0.01258	-0.02933	0.211358
0.22635	-0.0127	-0.03928	0.207841
0.233017	-0.01281	-0.04876	0.203669
0.239683	-0.01299	-0.05782	0.198841
0.24635	-0.01317	-0.06664	0.193536
0.253017	-0.01335	-0.07528	0.187755
0.259683	-0.01353	-0.08368	0.181377
0.26635	-0.01365	-0.09179	0.174165
0.273017	-0.01377	-0.09924	0.16582
0.279683	-0.01383	-0.10598	0.156343
0.28635	-0.01383	-0.11206	0.145793
0.293017	-0.01383	-0.11754	0.134587
0.299683	-0.01371	-0.12273	0.123024
0.30635	-0.01359	-0.12773	0.111282
0.313017	-0.01347	-0.13262	0.09948
0.319683	-0.01335	-0.13739	0.0875
0.32635	-0.01329	-0.14198	0.075042
0.333017	-0.01323	-0.14645	0.061989
0.339683	-0.01323	-0.15068	0.04822
0.34635	-0.01323	-0.15461	0.033855
0.353017	-0.01329	-0.15819	0.018954
0.359683	-0.01341	-0.16159	0.003636
0.36635	-0.01341	-0.16475	-0.0121
0.373017	-0.01347	-0.16797	-0.02819
0.379683	-0.01341	-0.17136	-0.04447
0.38635	-0.01323	-0.17506	-0.06074
0.393017	-0.01299	-0.17899	-0.07689
0.399683	-0.0127	-0.18311	-0.09286
0.40635	-0.01228	-0.18734	-0.1086
0.413017	-0.0118	-0.19181	-0.12404
0.419683	-0.01127	-0.19652	-0.139
0.42635	-0.01073	-0.20164	-0.15354
0.433017	-0.01019	-0.20719	-0.16773
0.439683	-0.00978	-0.21297	-0.18167
0.44635	-0.00936	-0.21887	-0.19532
0.453017	-0.00906	-0.22465	-0.20874
0.459683	-0.00888	-0.23013	-0.22173
0.46635	-0.00876	-0.2355	-0.23401
0.473017	-0.00864	-0.24092	-0.24563
0.479683	-0.00864	-0.24647	-0.25654
0.48635	-0.00858	-0.25237	-0.26667
0.493017	-0.00858	-0.25868	-0.27597
0.499683	-0.00858	-0.2653	-0.28437
0.50635	-0.00852	-0.27204	-0.29182
0.513017	-0.00852	-0.27877	-0.29826
0.519683	-0.00852	-0.28515	-0.30351
0.52635	-0.00858	-0.29117	-0.30756
0.533017	-0.0087	-0.29677	-0.31036
0.539683	-0.00888	-0.30226	-0.31191
0.54635	-0.00912	-0.30762	-0.31227
0.553017	-0.00948	-0.31292	-0.31155
0.559683	-0.00983	-0.31811	-0.30988
0.56635	-0.01025	-0.323	-0.30732
0.573017	-0.01067	-0.32741	-0.30392
0.579683	-0.01097	-0.3314	-0.29975
0.58635	-0.01127	-0.33516	-0.29474
0.593017	-0.01144	-0.33885	-0.28878
0.599683	-0.01144	-0.34255	-0.28181
0.60635	-0.01138	-0.34618	-0.2737
0.613017	-0.01127	-0.34946	-0.26459
0.619683	-0.01097	-0.35214	-0.25451
0.62635	-0.01067	-0.35417	-0.2436
0.633017	-0.01031	-0.3556	-0.23204
0.639683	-0.00995	-0.35661	-0.22006
0.64635	-0.0096	-0.35745	-0.20766
0.653017	-0.0093	-0.3581	-0.19491
0.659683	-0.00906	-0.35858	-0.18167
0.66635	-0.00888	-0.35864	-0.16779
0.673017	-0.00882	-0.3584	-0.15324
0.679683	-0.00882	-0.35793	-0.13822
0.68635	-0.00888	-0.35727	-0.12308
0.693017	-0.00894	-0.35673	-0.108
0.699683	-0.00906	-0.3562	-0.0931
0.70635	-0.00918	-0.35566	-0.0782
0.713017	-0.0093	-0.35477	-0.06324
0.719683	-0.00942	-0.35334	-0.04828
0.72635	-0.00948	-0.35125	-0.03356
0.733017	-0.00954	-0.34869	-0.01931
0.739683	-0.0096	-0.346	-0.00566
0.74635	-0.0096	-0.34338	0.007451
0.753017	-0.00966	-0.34082	0.020206
0.759683	-0.00972	-0.33838	0.032663
0.76635	-0.00983	-0.33593	0.044703
0.773017	-0.00989	-0.33337	0.056148
0.779683	-0.01001	-0.33081	0.066936
0.78635	-0.01007	-0.32818	0.07695
0.793017	-0.01019	-0.32538	0.086248
0.799683	-0.01031	-0.32246	0.09495
0.80635	-0.01037	-0.31942	0.103116
0.813017	-0.01049	-0.31644	0.110745
0.819683	-0.01061	-0.31358	0.1176
0.82635	-0.01073	-0.31084	0.12362
0.833017	-0.01085	-0.30828	0.128746
0.839683	-0.01091	-0.30583	0.132859
0.84635	-0.01097	-0.30333	0.136077
0.853017	-0.01097	-0.30065	0.138402
0.859683	-0.01097	-0.29778	0.140071
0.86635	-0.01085	-0.29486	0.141084
0.873017	-0.01073	-0.29206	0.14168
0.879683	-0.01061	-0.28956	0.141799
0.88635	-0.01049	-0.28712	0.141501
0.893017	-0.01037	-0.28467	0.140846
0.899683	-0.01031	-0.28193	0.139654
0.90635	-0.01031	-0.27889	0.137806
0.913017	-0.01037	-0.27567	0.135183
0.919683	-0.01049	-0.27233	0.131786
0.92635	-0.01061	-0.26906	0.127852
0.933017	-0.01067	-0.26578	0.12356
0.939683	-0.01073	-0.26238	0.11909
0.94635	-0.01061	-0.25862	0.114501
0.953017	-0.01043	-0.25445	0.109732
0.959683	-0.01007	-0.24974	0.104845
0.96635	-0.0096	-0.24456	0.099838
0.973017	-0.00906	-0.23896	0.094533
0.979683	-0.00852	-0.23299	0.089109
0.98635	-0.00799	-0.22674	0.083506
0.993017	-0.00745	-0.22012	0.078082
0.999683	-0.00709	-0.21321	0.072896
1.00635	-0.00679	-0.20587	0.06789
1.01302	-0.00662	-0.19801	0.063002
1.01968	-0.00644	-0.18972	0.057995
1.02635	-0.00632	-0.18102	0.05281
1.03302	-0.0062	-0.17214	0.047684
1.03968	-0.00608	-0.16308	0.042796
1.04635	-0.00584	-0.1539	0.038266
1.05302	-0.00566	-0.1443	0.034153
1.05968	-0.00542	-0.13429	0.030398
1.06635	-0.0053	-0.12374	0.026762
1.07302	-0.00525	-0.11277	0.023127
1.07968	-0.0053	-0.10157	0.01955
1.08635	-0.00554	-0.09018	0.016034
1.09302	-0.00584	-0.07856	0.012755
1.09968	-0.00626	-0.06688	0.009775
1.10635	-0.00668	-0.05519	0.007272
1.11302	-0.00697	-0.04375	0.005305
1.11968	-0.00721	-0.03272	0.003636
1.12635	-0.00727	-0.02235	0.002205
1.13302	-0.00721	-0.01264	0.000715
1.13968	-0.00697	-0.00358	-0.00107
1.14635	-0.00656	0.005007	-0.0031
1.15302	-0.00614	0.013113	-0.00513
1.15968	-0.00572	0.020981	-0.00697
1.16635	-0.0053	0.028431	-0.00829
1.17302	-0.00489	0.035346	-0.00912
1.17968	-0.00459	0.041485	-0.00972
1.18635	-0.00441	0.046611	-0.01019
1.19302	-0.00423	0.050724	-0.01067
1.19968	-0.00405	0.054002	-0.01091
1.20635	-0.00393	0.056624	-0.01091
1.21302	-0.00381	0.058711	-0.01067
1.21968	-0.0037	0.060081	-0.01043
1.22635	-0.00358	0.060439	-0.01037
1.23302	-0.00346	0.059605	-0.01055
1.23968	-0.00334	0.057399	-0.01079
1.24635	-0.00316	0.053942	-0.01073
1.25302	-0.00304	0.049412	-0.01019
1.25968	-0.00286	0.043869	-0.00918
1.26635	-0.00274	0.037313	-0.00793
1.27302	-0.0025	0.029862	-0.00656
1.27968	-0.00232	0.021636	-0.00513
1.28635	-0.00203	0.012815	-0.00352
1.29302	-0.00173	0.003517	-0.00155
1.29968	-0.00143	-0.00626	0.000894
1.30635	-0.00113	-0.01657	0.003695
1.31302	-0.00083	-0.02748	0.006616
1.31968	-0.0006	-0.0388	0.009358
1.32635	-0.00036	-0.05043	0.011683
1.33302	-0.00018	-0.06211	0.013471
1.33968	-6e-05	-0.07367	0.014901
1.34635	5.96e-05	-0.08512	0.016391
1.35302	0.000119	-0.09632	0.018299
1.35968	0.000179	-0.10741	0.020623
1.36635	0.000358	-0.11837	0.023246
1.37302	0.000536	-0.1291	0.026047
1.37968	0.000834	-0.13947	0.028789
1.38635	0.001252	-0.14937	0.031352
1.39302	0.001848	-0.15873	0.033736
1.39968	0.002563	-0.16737	0.03612
1.40635	0.003517	-0.17536	0.038445
1.41302	0.004709	-0.18245	0.04071
1.41968	0.006139	-0.18853	0.042796
1.42635	0.007749	-0.19348	0.044525
1.43302	0.009596	-0.19735	0.045836
1.43968	0.011563	-0.19997	0.046909
1.44635	0.013709	-0.2014	0.047982
1.45302	0.015914	-0.20164	0.049412
1.45968	0.018179	-0.20081	0.051081
1.46635	0.020385	-0.19896	0.052691
1.47302	0.022531	-0.1964	0.054002
1.47968	0.024498	-0.193	0.054896
1.48635	0.026286	-0.18889	0.055492
1.49302	0.027895	-0.18394	0.056028
1.49968	0.029325	-0.1781	0.056803
1.50635	0.030577	-0.17142	0.057697
1.51302	0.03165	-0.16385	0.058711
1.51968	0.032604	-0.15557	0.059664
1.52635	0.033438	-0.14645	0.060499
1.53302	0.034094	-0.13638	0.061572
1.53968	0.03475	-0.12499	0.063241
1.54635	0.035286	-0.112	0.066221
1.55302	0.035822	-0.09704	0.071049
1.55968	0.036299	-0.07993	0.078142
1.56635	0.036657	-0.0608	0.0875
1.57302	0.037074	-0.04005	0.098884
1.57968	0.037372	-0.01824	0.111878
1.58635	0.03767	0.004113	0.126183
1.59302	0.037968	0.026643	0.141561
1.59968	0.038147	0.049055	0.157893
1.60635	0.038385	0.071287	0.17488
1.61302	0.038505	0.093043	0.192165
1.61968	0.038624	0.114441	0.209391
1.62635	0.038743	0.13566	0.226259
1.63302	0.038862	0.158072	0.24277
1.63968	0.038981	0.185966	0.259101
1.64635	0.039101	0.230014	0.275433
1.65302	0.03922	0.312865	0.292063
1.65968	0.039339	0.47487	0.309169
1.66635	0.039577	0.774622	0.32717
1.67302	0.039816	1.28132	0.34678
1.67968	0.040114	2.05833	0.371218
1.68635	0.040531	3.14516	0.410676
1.69302	0.041068	4.54664	0.492692
1.69968	0.041723	6.23649	0.675559
1.70635	0.042558	8.1737	1.05935
1.71302	0.043631	10.3214	1.78456
1.71968	0.045002	12.6586	3.01099
1.72635	0.046611	15.1759	4.87816
1.73302	0.048697	17.8589	7.46155
1.73968	0.0512	20.6659	10.7398
1.74635	0.054479	23.5105	14.5873
1.75302	0.058591	26.254	18.79
1.75968	0.063896	28.7135	23.0756
1.76635	0.070751	30.6806	27.1447
1.77302	0.079572	31.9486	30.6979
1.77968	0.091016	32.3406	33.4576
1.78635	0.105441	31.7328	35.1891
1.79302	0.12356	30.0696	35.7208
1.79968	0.145733	27.3712	34.9631
1.80635	0.172257	23.7381	32.925
1.81302	0.203133	19.3585	29.7282
1.81968	0.237882	14.5106	25.6099
1.82635	0.275731	9.54199	20.8964
1.83302	0.315487	4.81349	15.9385
1.83968	0.355601	0.625014	11.0275
1.84635	0.394166	-2.82413	6.35636
1.85302	0.429153	-5.38546	2.08503
1.85968	0.458479	-6.83403	-1.49339
1.86635	0.480354	-6.75935	-3.80039
1.87302	0.493288	-4.59409	-3.98695
1.87968	0.496447	0.173688	-1.19227
1.88635	0.489473	7.69836	5.04726
1.89302	0.472546	17.5723	14.4712
1.89968	0.446558	28.8704	26.0699
1.90635	0.412643	40.4454	38.4032
1.91302	0.372291	51.3242	50.1062
1.91968	0.327289	61.0127	60.3268
1.92635	0.279188	69.5811	68.9104
1.93302	0.229657	77.5269	76.2938
1.93968	0.180006	85.5095	83.2138
1.94635	0.131369	94.083	90.3869
1.95302	0.084519	103.527	98.285
1.95968	0.040293	113.828	107.07
1.96635	-0.00095	124.81	116.684
1.97302	-0.03874	136.335	127.032
1.97968	-0.07284	148.494	138.178
1.98635	-0.10306	161.668	150.436
1.99302	-0.12916	176.417	164.327
1.99968	-0.15116	193.2	180.352
2.00635	-0.16898	212.012	198.671
2.01302	-0.18263	232.067	218.767
2.01968	-0.1924	251.673	239.245
2.02635	-0.19848	268.415	257.895
2.03302	-0.20146	279.635	272.065
2.03968	-0.2017	283.099	279.275
2.04635	-0.20003	277.611	277.869
2.05302	-0.19705	263.334	267.462
2.05968	-0.19354	241.708	249.008
2.06635	-0.1902	215.017	224.485
2.07302	-0.18775	185.821	196.369
2.07968	-0.18674	156.459	167.112
2.08635	-0.18764	128.751	138.765
2.09302	-0.19079	103.893	112.807
2.09968	-0.19634	82.4956	90.1097
2.10635	-0.20444	64.6719	71.0021
2.11302	-0.21499	50.1263	55.3498
2.11968	-0.22787	38.214	42.6366
2.12635	-0.24277	27.9647	32.0134
2.13302	-0.25934	18.1032	22.3249
2.13968	-0.27722	7.14064	12.1662
2.14635	-0.29576	-6.39492	0.042498
2.15302	-0.31459	-23.5919	-15.3294
2.15968	-0.33307	-44.7704	-34.6417
2.16635	-0.35071	-69.2651	-57.6943
2.17302	-0.36711	-95.5176	-83.3375
2.17968	-0.38201	-121.476	-109.725
2.18635	-0.3953	-145.146	-134.796
2.19302	-0.40692	-165.062	-156.794
2.19968	-0.41723	-180.529	-174.624
2.20635	-0.42659	-191.583	-187.957
2.21302	-0.43547	-198.77	-197.095
2.21968	-0.44441	-202.868	-202.722
2.22635	-0.45389	-204.663	-205.641
2.23302	-0.46414	-204.815	-206.591
2.23968	-0.47547	-203.821	-206.16
2.24635	-0.4878	-202.025	-204.772
2.25302	-0.50098	-199.658	-202.714
2.25968	-0.51469	-196.874	-200.18
2.26635	-0.52851	-193.783	-197.302
2.27302	-0.5421	-190.459	-194.17
2.27968	-0.55498	-186.957	-190.846
2.28635	-0.56678	-183.313	-187.373
2.29302	-0.57739	-179.551	-183.782
2.29968	-0.58657	-175.684	-180.092
2.30635	-0.59438	-171.726	-176.318
2.31302	-0.60076	-167.686	-172.471
2.31968	-0.6057	-163.579	-168.559
2.32635	-0.6091	-159.417	-164.587
2.33302	-0.61071	-155.212	-160.555
2.33968	-0.61023	-150.967	-156.464
2.34635	-0.60689	-146.675	-152.307
2.35302	-0.59968	-142.312	-148.071
2.35968	-0.58687	-137.828	-143.728
2.36635	-0.56612	-133.141	-139.221
2.37302	-0.53382	-128.117	-134.448
2.37968	-0.48476	-122.556	-129.247
2.38635	-0.41211	-116.174	-123.377
2.39302	-0.30684	-108.581	-116.497
2.39968	-0.15801	-99.2711	-108.155
2.40635	0.046372	-87.6211	-97.7796
2.41302	0.318706	-72.9194	-84.6881
2.41968	0.669539	-54.4354	-68.1276
2.42635	1.10596	-31.5371	-47.3615
2.43302	1.62834	-3.84814	-21.8075
2.43968	2.22784	28.5764	8.78406
2.44635	2.88421	65.0844	44.1382
2.45302	3.56561	104.293	83.2928
2.45968	4.23026	144.025	124.497
2.46635	4.83066	181.361	165.208
2.47302	5.31906	212.88	202.224
2.47968	5.65314	235.159	232.025
2.48635	5.80174	245.465	251.312
2.49302	5.74923	242.491	257.707
2.49968	5.49841	226.838	250.434
2.50635	5.0714	201.029	230.688
2.51302	4.50695	168.955	201.508
2.51968	3.85553	134.954	167.108
2.52635	3.17174	102.841	131.896
2.53302	2.50673	75.2241	99.5171
2.53968	1.90228	53.2876	72.2688
2.54635	1.38694	36.9965	51.0023
2.55302	0.975072	25.5423	35.4235
2.55968	0.667334	17.8072	24.5773
2.56635	0.453532	12.7074	17.3007
2.57302	0.315726	9.36669	12.5231
2.57968	0.23222	7.15584	9.40192
2.58635	0.182211	5.65743	7.33966
2.59302	0.148535	4.60857	5.94222
2.59968	0.119686	3.8476	4.96209
2.60635	0.089705	3.27587	4.24784
2.61302	0.056922	2.83259	3.70812
2.61968	0.022292	2.47985	3.28785
2.62635	-0.01186	2.19363	2.95323
2.63302	-0.04309	1.95831	2.68328
2.63968	-0.06944	1.76346	2.46423
2.64635	-0.08947	1.60158	2.28697
2.65302	-0.1027	1.46675	2.14475
2.65968	-0.10949	1.35392	2.03216
2.66635	-0.11057	1.25867	1.94413
2.67302	-0.10711	1.17725	1.87552
2.67968	-0.10031	1.10638	1.8211
2.68635	-0.09131	1.0435	1.77568
2.69302	-0.081	0.986695	1.73449
2.69968	-0.07015	0.934601	1.69385
2.70635	-0.05931	0.886619	1.65135
2.71302	-0.04888	0.84269	1.60611
2.71968	-0.0391	0.803053	1.55872
2.72635	-0.0301	0.768065	1.51068
2.73302	-0.02199	0.738084	1.46407
2.73968	-0.01478	0.713289	1.42074
2.74635	-0.00846	0.694096	1.38235
2.75302	-0.00292	0.680864	1.34999
2.75968	0.001907	0.674129	1.32453
2.76635	0.00608	0.674427	1.30671
2.77302	0.009656	0.682652	1.29747
2.77968	0.012755	0.699639	1.29771
2.78635	0.015438	0.726283	1.30868
2.79302	0.017822	0.763237	1.33127
2.79968	0.019848	0.810623	1.36638
2.80635	0.021636	0.868499	1.4143
2.81302	0.023246	0.936866	1.47533
2.81968	0.024617	1.01697	1.55014
2.82635	0.025868	1.11145	1.64008
2.83302	0.026882	1.22434	1.74802
2.83968	0.027716	1.36	1.87743
2.84635	0.028372	1.52111	2.03162
2.85302	0.028849	1.70654	2.21193
2.85968	0.029087	1.90961	2.41548
2.86635	0.029087	2.11781	2.63399
2.87302	0.028968	2.31391	2.85333
2.87968	0.02867	2.47866	3.05516
2.88635	0.028312	2.59459	3.22014
2.89302	0.027895	2.64955	3.3319
2.89968	0.027478	2.63888	3.3803
2.90635	0.02712	2.56622	3.36343
2.91302	0.026822	2.44218	3.28767
2.91968	0.026703	2.28179	3.16542
2.92635	0.026643	2.10142	3.0126
2.93302	0.026703	1.91599	2.84535
2.93968	0.026822	1.737	2.6775
2.94635	0.027001	1.57171	2.51949
2.95302	0.02712	1.42354	2.37721
2.95968	0.027239	1.29271	2.25288
2.96635	0.027299	1.17761	2.14559
2.97302	0.027239	1.07586	2.05267
2.97968	0.02718	0.984967	1.97095
2.98635	0.027001	0.902951	1.89763
2.99302	0.026882	0.828207	1.83058
2.99968	0.026703	0.759959	1.76853
3.00635	0.026524	0.697553	1.71071
3.01302	0.026464	0.64075	1.65695
3.01968	0.026405	0.589252	1.60694
3.02635	0.026524	0.54282	1.56027
3.03302	0.026762	0.500917	1.51646
3.03968	0.02712	0.462949	1.47498
3.04635	0.027776	0.428259	1.43534
3.05302	0.02861	0.39643	1.39713
3.05968	0.029624	0.367105	1.36024
3.06635	0.030935	0.339985	1.32436
3.07302	0.032485	0.314891	1.28919
3.07968	0.034153	0.291407	1.2545
3.08635	0.035942	0.269175	1.22005
3.09302	0.037789	0.247955	1.18589
3.09968	0.039518	0.227749	1.1521
3.10635	0.041068	0.208676	1.11878
3.11302	0.042379	0.190794	1.086
3.11968	0.043392	0.174284	1.05381
3.12635	0.043988	0.159025	1.0224
3.13302	0.044227	0.145018	0.991821
3.13968	0.044107	0.132263	0.962257
3.14635	0.04369	0.120878	0.933766
3.15302	0.042975	0.110865	0.906527
3.15968	0.042021	0.102222	0.880539
3.16635	0.041008	0.094891	0.856042
3.17302	0.039935	0.088811	0.833273
3.17968	0.038803	0.084221	0.812292
3.18635	0.03773	0.081241	0.793219
3.19302	0.036776	0.07993	0.776052
3.19968	0.035882	0.080347	0.760496
3.20635	0.035167	0.082254	0.746548
3.21302	0.03463	0.085533	0.73427
3.21968	0.034273	0.089943	0.723898
3.22635	0.034153	0.095487	0.715673
3.23302	0.034213	0.102162	0.709534
3.23968	0.034511	0.109971	0.705361
3.24635	0.035107	0.118911	0.702679
3.25302	0.035822	0.128865	0.701129
3.25968	0.036776	0.139654	0.700235
3.26635	0.037909	0.150979	0.699818
3.27302	0.039101	0.162601	0.69952
3.27968	0.040293	0.174165	0.698984
3.28635	0.041485	0.185549	0.697911
3.29302	0.042617	0.196695	0.696123
3.29968	0.043631	0.207841	0.693619
3.30635	0.044525	0.219226	0.690699
3.31302	0.04518	0.231087	0.687599
3.31968	0.045657	0.243604	0.684619
3.32635	0.045955	0.256777	0.682056
3.33302	0.046074	0.270605	0.67991
3.33968	0.046015	0.285029	0.678241
3.34635	0.045717	0.299931	0.67699
3.35302	0.045359	0.315428	0.676274
3.35968	0.044823	0.3317	0.676274
3.36635	0.044227	0.348747	0.677109
3.37302	0.043631	0.366449	0.678897
3.37968	0.042975	0.384808	0.68152
3.38635	0.042319	0.403702	0.685096
3.39302	0.041723	0.422955	0.689685
3.39968	0.041246	0.442564	0.695169
3.40635	0.040829	0.462294	0.701606
3.41302	0.040591	0.481844	0.70864
3.41968	0.040412	0.500679	0.715971
3.42635	0.040293	0.51868	0.723183
3.43302	0.040233	0.535488	0.729918
3.43968	0.040233	0.551105	0.736117
3.44635	0.040233	0.565767	0.74172
3.45302	0.040174	0.579715	0.746787
3.45968	0.040054	0.593126	0.751436
3.46635	0.039876	0.60606	0.755668
3.47302	0.039577	0.618279	0.759363
3.47968	0.039279	0.629365	0.762343
3.48635	0.038922	0.639021	0.764668
3.49302	0.038564	0.646889	0.766337
3.49968	0.038266	0.652909	0.76741
3.50635	0.038028	0.656962	0.767648
3.51302	0.037849	0.659049	0.766993
3.51968	0.037789	0.659049	0.765264
3.52635	0.037789	0.657201	0.762522
3.53302	0.037849	0.653863	0.759006
3.53968	0.038028	0.649333	0.754952
3.54635	0.038207	0.643969	0.750721
3.55302	0.038385	0.637829	0.746489
3.55968	0.038564	0.631034	0.742376
3.56635	0.038683	0.623643	0.738323
3.57302	0.038803	0.615954	0.73415
3.57968	0.038803	0.608146	0.729799
3.58635	0.038803	0.600219	0.725031
3.59302	0.038803	0.592053	0.720024
3.59968	0.038683	0.58341	0.714958
3.60635	0.038624	0.574112	0.710011
3.61302	0.038564	0.564158	0.705361
3.61968	0.038505	0.553429	0.70101
3.62635	0.038505	0.541925	0.696719
3.63302	0.038564	0.529945	0.69201
3.63968	0.038743	0.517607	0.686646
3.64635	0.038981	0.505269	0.680387
3.65302	0.039279	0.492752	0.673413
3.65968	0.039577	0.479937	0.665903
3.66635	0.039876	0.466526	0.658095
3.67302	0.040174	0.45228	0.650048
3.67968	0.040412	0.437081	0.641644
3.68635	0.040591	0.420988	0.632942
3.69302	0.04065	0.404298	0.623941
3.69968	0.040591	0.387371	0.615001
3.70635	0.040472	0.370681	0.606179
3.71302	0.040293	0.354409	0.597715
3.71968	0.040114	0.338614	0.589788
3.72635	0.039935	0.323355	0.582397
3.73302	0.039756	0.308514	0.575662
3.73968	0.039577	0.294209	0.569522
3.74635	0.039518	0.28044	0.5638
3.75302	0.039518	0.267446	0.558376
3.75968	0.039577	0.255167	0.553012
3.76635	0.039697	0.243783	0.547469
3.77302	0.039816	0.233412	0.541687
3.77968	0.039935	0.223994	0.535548
3.78635	0.040054	0.21553	0.528753
3.79302	0.040114	0.207722	0.521362
3.79968	0.040114	0.200331	0.513315
3.80635	0.040054	0.193417	0.504971
3.81302	0.039935	0.187099	0.496447
3.81968	0.039876	0.181496	0.487983
3.82635	0.039756	0.176966	0.479519
3.83302	0.039697	0.173569	0.471056
3.83968	0.039697	0.171125	0.462592
3.84635	0.039756	0.169575	0.454307
3.85302	0.039935	0.168622	0.446439
3.85968	0.040174	0.168025	0.439227
3.86635	0.040472	0.167668	0.43273
3.87302	0.04077	0.16731	0.427008
3.87968	0.041127	0.167012	0.422001
3.88635	0.041366	0.166595	0.41765
3.89302	0.041604	0.166178	0.413895
3.89968	0.041723	0.16582	0.410855
3.90635	0.041783	0.165582	0.408709
3.91302	0.041783	0.165761	0.407398
3.91968	0.041783	0.166655	0.406921
3.92635	0.041664	0.168443	0.407279
3.93302	0.041604	0.171125	0.408351
3.93968	0.041544	0.174403	0.410378
3.94635	0.041485	0.178039	0.413418
3.95302	0.041485	0.181794	0.417531
3.95968	0.041544	0.185549	0.422657
3.96635	0.041604	0.189245	0.428617
3.97302	0.041664	0.193059	0.435293
3.97968	0.041664	0.197172	0.442803
3.98635	0.041604	0.201821	0.451028
3.99302	0.041485	0.206947	0.460148
3.99968	0.041246	0.212491	0.470102
4.00635	0.041008	0.218332	0.480831
4.01302	0.04071	0.224233	0.492215
4.01968	0.040412	0.230134	0.504196
4.02635	0.040114	0.236273	0.516593
4.03302	0.039876	0.242949	0.529289
4.03968	0.039756	0.250161	0.542045
4.04635	0.039697	0.25779	0.554919
4.05302	0.039816	0.265539	0.567794
4.05968	0.040054	0.273168	0.580728
4.06635	0.040352	0.280559	0.593543
4.07302	0.04077	0.287652	0.606239
4.07968	0.041306	0.294507	0.618577
4.08635	0.041902	0.301063	0.63026
4.09302	0.042498	0.307441	0.641167
4.09968	0.043094	0.313759	0.65124
4.10635	0.04369	0.320196	0.6603
4.11302	0.044167	0.326753	0.668347
4.11968	0.044584	0.333309	0.675261
4.12635	0.044882	0.339687	0.681043
4.13302	0.045061	0.345945	0.685871
4.13968	0.04518	0.352025	0.689864
4.14635	0.04518	0.358045	0.693142
4.15302	0.04518	0.364244	0.695825
4.15968	0.04524	0.37086	0.698149
4.16635	0.045359	0.378311	0.700116
4.17302	0.045598	0.386894	0.701964
4.17968	0.046015	0.396729	0.703871
4.18635	0.046611	0.407815	0.705898
4.19302	0.047386	0.420034	0.708163
4.19968	0.04822	0.433028	0.710666
4.20635	0.049174	0.446439	0.713646
4.21302	0.050068	0.459731	0.717402
4.21968	0.050962	0.472665	0.722408
4.22635	0.051677	0.485122	0.729442
4.23302	0.052214	0.497043	0.739217
4.23968	0.052571	0.508368	0.752568
4.24635	0.05275	0.519037	0.770807
4.25302	0.05275	0.528932	0.795662
4.25968	0.052631	0.537992	0.829518
4.26635	0.052333	0.546336	0.875413
4.27302	0.051975	0.554264	0.936508
4.27968	0.051558	0.562012	1.01596
4.28635	0.051081	0.569761	1.11616
4.29302	0.050604	0.577688	1.23799
4.29968	0.050068	0.585914	1.38044
4.30635	0.049591	0.594258	1.5403
4.31302	0.049114	0.602484	1.71185
4.31968	0.048637	0.610352	1.8872
4.32635	0.04822	0.617445	2.05696
4.33302	0.047803	0.623703	2.2108
4.33968	0.047445	0.628591	2.339
4.34635	0.047028	0.63175	2.43348
4.35302	0.04667	0.632882	2.48843
4.35968	0.046194	0.631869	2.50143
4.36635	0.045776	0.628769	2.47294
4.37302	0.04524	0.624001	2.40666
4.37968	0.044763	0.618041	2.30837
4.38635	0.044227	0.611305	2.1854
4.39302	0.043809	0.604033	2.04593
4.39968	0.043452	0.596464	1.89787
4.40635	0.043273	0.588834	1.74856
4.41302	0.043154	0.581324	1.60372
4.41968	0.043213	0.574052	1.46776
4.42635	0.043392	0.567079	1.34361
4.43302	0.043631	0.560224	1.23292
4.43968	0.043869	0.55331	1.1363
4.44635	0.044107	0.546098	1.05351
4.45302	0.044346	0.538468	0.983715
4.45968	0.044465	0.530422	0.925541
4.46635	0.044644	0.521958	0.8775
4.47302	0.044703	0.513017	0.838101
4.47968	0.044823	0.503302	0.805736
4.48635	0.044942	0.492692	0.779092
4.49302	0.045121	0.481009	0.756919
4.49968	0.0453	0.468194	0.738442
4.50635	0.045538	0.454485	0.723004
4.51302	0.045776	0.440121	0.710249
4.51968	0.045955	0.425398	0.699937
4.52635	0.046134	0.410259	0.691652
4.53302	0.046253	0.394762	0.684917
4.53968	0.046253	0.378788	0.679374
4.54635	0.046253	0.362337	0.674844
4.55302	0.046134	0.345588	0.671089
4.55968	0.046015	0.328839	0.66793
4.56635	0.045896	0.31215	0.665367
4.57302	0.045717	0.295579	0.663161
4.57968	0.045538	0.279188	0.661373
4.58635	0.0453	0.262976	0.660181
4.59302	0.045061	0.246882	0.659585
4.59968	0.044823	0.230849	0.659764
4.60635	0.044584	0.214934	0.660598
4.61302	0.044346	0.199378	0.662208
4.61968	0.044107	0.184357	0.664592
4.62635	0.043988	0.170112	0.667989
4.63302	0.043869	0.157058	0.67246
4.63968	0.043869	0.145018	0.678062
4.64635	0.043988	0.133991	0.684798
4.65302	0.044048	0.12368	0.692546
4.65968	0.044227	0.113666	0.70107
4.66635	0.044346	0.10407	0.71007
4.67302	0.044405	0.094831	0.71913
4.67968	0.044405	0.086308	0.727892
4.68635	0.044286	0.078738	0.735998
4.69302	0.044107	0.072181	0.74321
4.69968	0.043929	0.066578	0.74929
4.70635	0.043631	0.061929	0.754297
4.71302	0.043392	0.058174	0.758171
4.71968	0.043154	0.055611	0.760913
4.72635	0.042975	0.054419	0.76282
4.73302	0.042856	0.054777	0.764132
4.73968	0.042856	0.056744	0.765264
4.74635	0.042856	0.06038	0.766635
4.75302	0.042975	0.065744	0.768781
4.75968	0.043154	0.073075	0.772059
4.76635	0.043333	0.082552	0.776649
4.77302	0.043631	0.094295	0.782609
4.77968	0.043869	0.108123	0.789702
4.78635	0.044167	0.123918	0.797808
4.79302	0.044405	0.141442	0.806689
4.79968	0.044584	0.160575	0.816286
4.80635	0.044763	0.181437	0.826538
4.81302	0.044823	0.204086	0.837505
4.81968	0.044823	0.228584	0.849187
4.82635	0.044763	0.254929	0.861585
4.83302	0.044644	0.282764	0.874758
4.83968	0.044584	0.31209	0.888646
4.84635	0.044525	0.342607	0.903368
4.85302	0.044525	0.374317	0.918806
4.85968	0.044644	0.4071	0.934899
4.86635	0.044823	0.440717	0.95129
4.87302	0.045061	0.475049	0.967741
4.87968	0.045359	0.510037	0.984013
4.88635	0.045657	0.545681	0.999928
4.89302	0.045896	0.582099	1.01566
4.89968	0.046134	0.619173	1.03152
4.90635	0.046253	0.656724	1.04761
4.91302	0.046313	0.694633	1.06412
4.91968	0.046313	0.732601	1.08105
4.92635	0.046313	0.770688	1.09845
4.93302	0.046313	0.808835	1.11622
4.93968	0.046253	0.847042	1.13445
4.94635	0.046313	0.885308	1.15299
4.95302	0.046372	0.923693	1.17189
4.95968	0.046492	0.962257	1.1912
4.96635	0.046611	1.00112	1.21105
4.97302	0.04679	1.04034	1.23167
4.97968	0.047028	1.07998	1.25313
4.98635	0.047207	1.11979	1.27548
4.99302	0.047386	1.15955	1.29873
4.99968	0.047505	1.19901	1.32275
5.00635	0.047624	1.23799	1.34748
5.01302	0.047684	1.27655	1.37281
5.01968	0.047684	1.31458	1.39874
5.02635	0.047743	1.35219	1.42556
5.03302	0.047684	1.38944	1.45346
5.03968	0.047624	1.42652	1.48249
5.04635	0.047565	1.46347	1.51241
5.05302	0.047505	1.50031	1.54299
5.05968	0.047326	1.53696	1.57398
5.06635	0.047147	1.57326	1.60551
5.07302	0.046909	1.60891	1.63776
5.07968	0.046611	1.64396	1.67084
5.08635	0.046313	1.67817	1.70487
5.09302	0.046015	1.71173	1.73974
5.09968	0.045717	1.74469	1.77515
5.10635	0.045419	1.77693	1.81085
5.11302	0.045121	1.80858	1.84673
5.11968	0.044882	1.83964	1.88267
5.12635	0.044763	1.86998	1.91867
5.13302	0.044644	1.8996	1.95473
5.13968	0.044584	1.92827	1.99068
5.14635	0.044525	1.95581	2.02626
5.15302	0.044525	1.98215	2.06113
5.15968	0.044525	2.00725	2.09492
5.16635	0.044465	2.03139	2.12723
5.17302	0.044405	2.05475	2.15799
5.17968	0.044346	2.07746	2.18719
5.18635	0.044227	2.09963	2.21497
5.19302	0.044167	2.12115	2.24155
5.19968	0.044048	2.14195	2.26712
5.20635	0.043988	2.1618	2.29162
5.21302	0.043929	2.18087	2.31516
5.21968	0.043929	2.19917	2.33781
5.22635	0.043988	2.21699	2.35975
5.23302	0.044048	2.23458	2.38144
5.23968	0.044167	2.25216	2.40302
5.24635	0.044227	2.2698	2.42454
5.25302	0.044286	2.28739	2.44594
5.25968	0.044227	2.30509	2.46698
5.26635	0.044167	2.32285	2.48742
5.27302	0.043988	2.34067	2.50733
5.27968	0.04369	2.35867	2.52706
5.28635	0.043392	2.37668	2.54679
5.29302	0.043035	2.39462	2.56687
5.29968	0.042617	2.41232	2.58714
5.30635	0.042319	2.42996	2.60746
5.31302	0.042021	2.44778	2.62755
5.31968	0.041842	2.46602	2.6474
5.32635	0.041783	2.48486	2.66701
5.33302	0.041723	2.50441	2.68662
5.33968	0.041783	2.52455	2.70635
5.34635	0.041902	2.54512	2.72614
5.35302	0.042021	2.56592	2.74611
5.35968	0.042081	2.58684	2.76613
5.36635	0.0422	2.60782	2.78616
5.37302	0.04226	2.6291	2.80625
5.37968	0.04226	2.65074	2.82651
5.38635	0.042319	2.67279	2.84702
5.39302	0.042319	2.69538	2.86782
5.39968	0.042319	2.71833	2.88886
5.40635	0.042319	2.74169	2.9099
5.41302	0.042379	2.76536	2.93082
5.41968	0.042439	2.78932	2.95138
5.42635	0.042439	2.8134	2.97147
5.43302	0.042379	2.83748	2.99114
5.43968	0.04226	2.86144	3.01051
5.44635	0.042081	2.88522	3.02976
5.45302	0.041783	2.90877	3.04902
5.45968	0.041485	2.93231	3.06803
5.46635	0.041127	2.95597	3.08675
5.47302	0.04077	2.97975	3.10499
5.47968	0.040472	3.00372	3.12257
5.48635	0.040233	3.02762	3.13938
5.49302	0.039995	3.05134	3.15553
5.49968	0.039876	3.07494	3.17091
5.50635	0.039876	3.09819	3.18557
5.51302	0.039876	3.12114	3.19952
5.51968	0.039876	3.14361	3.21293
5.52635	0.039935	3.16548	3.22562
5.53302	0.039995	3.18682	3.23778
5.53968	0.040054	3.20762	3.24947
5.54635	0.040114	3.22807	3.26097
5.55302	0.040174	3.24827	3.27241
5.55968	0.040293	3.2683	3.2841
5.56635	0.040352	3.28833	3.29632
5.57302	0.040352	3.30812	3.30961
5.57968	0.040412	3.32761	3.32451
5.58635	0.040352	3.3468	3.34191
5.59302	0.040293	3.36558	3.3626
5.59968	0.040174	3.38388	3.38739
5.60635	0.039935	3.40176	3.41713
5.61302	0.039697	3.4191	3.45272
5.61968	0.039339	3.43591	3.49498
5.62635	0.038981	3.45224	3.54463
5.63302	0.038505	3.46816	3.60215
5.63968	0.038028	3.48383	3.66753
5.64635	0.037491	3.49921	3.74019
5.65302	0.036955	3.51459	3.81869
5.65968	0.036418	3.52997	3.90089
5.66635	0.035942	3.54516	3.98427
5.67302	0.035465	3.56013	4.06605
5.67968	0.035107	3.57479	4.1433
5.68635	0.034809	3.58897	4.21327
5.69302	0.03469	3.60286	4.27306
5.69968	0.03475	3.61669	4.3202
5.70635	0.034988	3.63052	4.35281
5.71302	0.035346	3.64423	4.37003
5.71968	0.035882	3.6577	4.3717
5.72635	0.036538	3.67093	4.35823
5.73302	0.037313	3.68369	4.33087
5.73968	0.038087	3.69602	4.29118
5.74635	0.038922	3.70806	4.24135
5.75302	0.039756	3.71963	4.18371
5.75968	0.040472	3.73095	4.12095
5.76635	0.041127	3.7421	4.05538
5.77302	0.041723	3.75319	3.9891
5.77968	0.04226	3.76427	3.92395
5.78635	0.042677	3.77518	3.86137
5.79302	0.043094	3.78567	3.80242
5.79968	0.043452	3.7955	3.7483
5.80635	0.043809	3.8045	3.69972
5.81302	0.044227	3.81273	3.6571
5.81968	0.044703	3.82048	3.62045
5.82635	0.0453	3.82793	3.58945
5.83302	0.046015	3.83532	3.56358
5.83968	0.04679	3.84277	3.54248
5.84635	0.047684	3.8504	3.52567
5.85302	0.048637	3.85803	3.51292
5.85968	0.049531	3.86578	3.50386
5.86635	0.050426	3.87335	3.49808
5.87302	0.05126	3.88068	3.49504
5.87968	0.051975	3.88741	3.49444
5.88635	0.052512	3.89361	3.49599
5.89302	0.052869	3.89916	3.49939
5.89968	0.053048	3.9044	3.50446
5.90635	0.053048	3.90935	3.51113
5.91302	0.052869	3.91424	3.5193
5.91968	0.052571	3.91906	3.52866
5.92635	0.052035	3.92383	3.53897
5.93302	0.05132	3.92854	3.54969
5.93968	0.050426	3.93331	3.56066
5.94635	0.049353	3.93802	3.57163
5.95302	0.048101	3.94267	3.5826
5.95968	0.04673	3.94702	3.59362
5.96635	0.04524	3.95119	3.60483
5.97302	0.04369	3.95513	3.61621
5.97968	0.042081	3.959	3.62784
5.98635	0.040472	3.96287	3.63976
5.99302	0.038922	3.96681	3.65192
5.99968	0.037432	3.97062	3.66432
6.00635	0.036061	3.97438	3.67695
6.01302	0.034869	3.97813	3.68994
6.01968	0.033855	3.98201	3.70318
6.02635	0.033021	3.98624	3.71671
6.03302	0.032425	3.99083	3.73042
6.03968	0.032067	3.99584	3.7443
6.04635	0.031888	4.00138	3.75825
6.05302	0.031888	4.00728	3.7725
6.05968	0.032067	4.0136	3.7871
6.06635	0.032425	4.0201	3.80218
6.07302	0.032783	4.02659	3.81768
6.07968	0.033259	4.03291	3.83341
6.08635	0.033677	4.03923	3.84909
6.09302	0.034153	4.04573	3.86459
6.09968	0.034511	4.05252	3.87973
6.10635	0.034869	4.05973	3.89445
6.11302	0.035107	4.06718	3.90869
6.11968	0.035286	4.07457	3.92264
6.12635	0.035465	4.08173	3.93629
6.13302	0.035524	4.08852	3.94952
6.13968	0.035584	4.09508	3.96246
6.14635	0.035644	4.10157	3.97492
6.15302	0.035644	4.10825	3.9869
6.15968	0.035644	4.11516	3.99858
6.16635	0.035584	4.12226	4.01008
6.17302	0.035524	4.12947	4.02141
6.17968	0.035405	4.13668	4.03255
6.18635	0.035286	4.14372	4.04322
6.19302	0.035107	4.15051	4.05341
6.19968	0.034869	4.15695	4.06313
6.20635	0.034571	4.16303	4.07255
6.21302	0.034213	4.16881	4.08179
6.21968	0.033915	4.17435	4.09067
6.22635	0.033498	4.17978	4.09919
6.23302	0.03314	4.18478	4.10718
6.23968	0.032783	4.18937	4.11469
6.24635	0.032425	4.19348	4.12184
6.25302	0.032008	4.19724	4.12857
6.25968	0.03165	4.2007	4.13495
6.26635	0.031233	4.20392	4.14091
6.27302	0.030875	4.20678	4.14646
6.27968	0.030577	4.2091	4.15158
6.28635	0.03022	4.21065	4.15611
6.29302	0.029922	4.21155	4.16005
6.29968	0.029564	4.21184	4.16338
6.30635	0.029206	4.21172	4.16631
6.31302	0.028849	4.21131	4.16887
6.31968	0.028491	4.21047	4.17119
6.32635	0.028074	4.20916	4.17322
6.33302	0.027657	4.20737	4.17477
6.33968	0.02718	4.20523	4.17584
6.34635	0.026703	4.20278	4.17668
6.35302	0.026345	4.20016	4.17745
6.35968	0.026047	4.19742	4.17852
6.36635	0.025809	4.19474	4.18013
6.37302	0.025749	4.19223	4.1824
6.37968	0.025809	4.19015	4.18562
6.38635	0.025928	4.18842	4.19015
6.39302	0.026166	4.18705	4.19623
6.39968	0.026464	4.18621	4.20427
6.40635	0.026822	4.18603	4.21458
6.41302	0.02718	4.18669	4.22752
6.41968	0.027537	4.18836	4.24337
6.42635	0.027895	4.19128	4.26233
6.43302	0.028312	4.19533	4.28438
6.43968	0.02867	4.20052	4.30942
6.44635	0.029027	4.20654	4.33707
6.45302	0.029445	4.2131	4.36688
6.45968	0.029862	4.21983	4.39823
6.46635	0.03022	4.22663	4.43041
6.47302	0.030577	4.23312	4.46272
6.47968	0.030935	4.2392	4.49449
6.48635	0.031233	4.24451	4.52495
6.49302	0.031471	4.2485	4.55332
6.49968	0.03159	4.25065	4.57895
6.50635	0.03165	4.25082	4.60118
6.51302	0.031531	4.2488	4.61972
6.51968	0.031352	4.24486	4.63414
6.52635	0.031054	4.23914	4.64428
6.53302	0.030696	4.23187	4.65
6.53968	0.030279	4.22311	4.65143
6.54635	0.029743	4.2131	4.6491
6.55302	0.029266	4.20207	4.6438
6.55968	0.028789	4.19039	4.63629
6.56635	0.028372	4.17846	4.62758
6.57302	0.028014	4.16678	4.61835
6.57968	0.027716	4.15569	4.60923
6.58635	0.027478	4.1455	4.6007
6.59302	0.027299	4.13626	4.59337
6.59968	0.02712	4.12822	4.58765
6.60635	0.027061	4.1213	4.58401
6.61302	0.026941	4.1154	4.5827
6.61968	0.026882	4.11052	4.58378
6.62635	0.026762	4.10664	4.58699
6.63302	0.026703	4.10354	4.59212
6.63968	0.026584	4.10122	4.59903
6.64635	0.026464	4.09949	4.60756
6.65302	0.026345	4.09824	4.61757
6.65968	0.026226	4.09728	4.62896
6.66635	0.026107	4.09651	4.64129
6.67302	0.026047	4.09573	4.65435
6.67968	0.025988	4.0949	4.66788
6.68635	0.025988	4.09412	4.68194
6.69302	0.026047	4.09365	4.69637
6.69968	0.026226	4.09365	4.71121
6.70635	0.026405	4.09412	4.72635
6.71302	0.026643	4.0949	4.74179
6.71968	0.026822	4.09585	4.75729
6.72635	0.027001	4.09704	4.77272
6.73302	0.02712	4.09842	4.78798
6.73968	0.02712	4.10014	4.80282
6.74635	0.02712	4.10223	4.81731
6.75302	0.027061	4.10479	4.83155
6.75968	0.026882	4.10795	4.8455
6.76635	0.026762	4.11177	4.85909
6.77302	0.026584	4.11612	4.87232
6.77968	0.026464	4.12113	4.88508
6.78635	0.026345	4.12661	4.89765
6.79302	0.026286	4.13263	4.91011
6.79968	0.026226	4.13924	4.92269
6.80635	0.026166	4.14664	4.93509
6.81302	0.026047	4.1548	4.94707
6.81968	0.025988	4.16398	4.95833
6.82635	0.025928	4.17411	4.96876
6.83302	0.025928	4.1852	4.97848
6.83968	0.025928	4.19712	4.98748
6.84635	0.025988	4.20976	4.99582
6.85302	0.026166	4.22299	5.00333
6.85968	0.026345	4.23676	5.01007
6.86635	0.026643	4.25094	5.01591
6.87302	0.026941	4.26561	5.02109
6.87968	0.027239	4.28075	5.0258
6.88635	0.027537	4.29648	5.03027
6.89302	0.027716	4.31293	5.03463
6.89968	0.027835	4.33022	5.0388
6.90635	0.027835	4.34834	5.04273
6.91302	0.027716	4.36723	5.04601
6.91968	0.027537	4.38672	5.04863
6.92635	0.027299	4.40669	5.05078
6.93302	0.027061	4.4272	5.05269
6.93968	0.026822	4.44829	5.05465
6.94635	0.026584	4.46993	5.05656
6.95302	0.026405	4.4921	5.05835
6.95968	0.026226	4.51457	5.05972
6.96635	0.026107	4.53723	5.06079
6.97302	0.025988	4.55982	5.06169
6.97968	0.025809	4.58235	5.06252
6.98635	0.02563	4.60482	5.06347
6.99302	0.025451	4.62735	5.06473
6.99968	0.025153	4.65012	5.06622
7.00635	0.024855	4.673	5.06789
7.01302	0.024498	4.69583	5.06985
7.01968	0.02408	4.71842	5.07194
7.02635	0.023603	4.7406	5.07402
7.03302	0.023127	4.76223	5.07611
7.03968	0.02259	4.78303	5.07814
7.04635	0.022113	4.80276	5.08004
7.05302	0.021577	4.8213	5.08195
7.05968	0.02104	4.83853	5.08374
7.06635	0.020564	4.85468	5.08541
7.07302	0.020146	4.87	5.08696
7.07968	0.019729	4.88454	5.08839
7.08635	0.019372	4.89819	5.0897
7.09302	0.019133	4.91095	5.09089
7.09968	0.018895	4.92263	5.09179
7.10635	0.018716	4.9333	5.09238
7.11302	0.018537	4.94289	5.09256
7.11968	0.018418	4.95154	5.09232
7.12635	0.018299	4.95905	5.09185
7.13302	0.018239	4.96537	5.09125
7.13968	0.018179	4.97055	5.09059
7.14635	0.018179	4.97478	5.08982
7.15302	0.018179	4.97818	5.08899
7.15968	0.018179	4.98092	5.08803
7.16635	0.018239	4.98295	5.08708
7.17302	0.018239	4.98432	5.08624
7.17968	0.018239	4.98486	5.08553
7.18635	0.018239	4.98462	5.08511
7.19302	0.018179	4.98372	5.08499
7.19968	0.01812	4.98235	5.08523
7.20635	0.01806	4.98056	5.08601
7.21302	0.01806	4.97854	5.08744
7.21968	0.01806	4.97639	5.08976
7.22635	0.01812	4.97431	5.09316
7.23302	0.018239	4.97252	5.09781
7.23968	0.018358	4.97127	5.10371
7.24635	0.018477	4.97067	5.11092
7.25302	0.018656	4.97043	5.1195
7.25968	0.018716	4.97037	5.12969
7.26635	0.018775	4.97043	5.14168
7.27302	0.018716	4.97061	5.15538
7.27968	0.018597	4.97103	5.1707
7.28635	0.018358	4.97192	5.18727
7.29302	0.01812	4.97305	5.20474
7.29968	0.017762	4.97425	5.22268
7.30635	0.017345	4.97508	5.24074
7.31302	0.016987	4.97544	5.2588
7.31968	0.01663	4.97496	5.27626
7.32635	0.016332	4.97359	5.29265
7.33302	0.016093	4.97127	5.3072
7.33968	0.016034	4.96793	5.31936
7.34635	0.016093	4.96358	5.32871
7.35302	0.016272	4.95851	5.33521
7.35968	0.01657	4.95297	5.33903
7.36635	0.017047	4.94701	5.34046
7.37302	0.017583	4.94093	5.33974
7.37968	0.01812	4.93467	5.33706
7.38635	0.018775	4.92817	5.33229
7.39302	0.019372	4.92144	5.32561
7.39968	0.019908	4.9147	5.31715
7.40635	0.020385	4.9082	5.30744
7.41302	0.020742	4.90224	5.29695
7.41968	0.02104	4.89724	5.28651
7.42635	0.021219	4.8933	5.2765
7.43302	0.021338	4.8905	5.26738
7.43968	0.021398	4.88865	5.25927
7.44635	0.021338	4.88752	5.25224
7.45302	0.021279	4.88692	5.24616
7.45968	0.021219	4.88675	5.24068
7.46635	0.0211	4.88692	5.23573
7.47302	0.020981	4.88752	5.23108
7.47968	0.020862	4.88871	5.22679
7.48635	0.020742	4.89032	5.22274
7.49302	0.020683	4.89223	5.21892
7.49968	0.020623	4.89426	5.21511
7.50635	0.020564	4.89616	5.211
7.51302	0.020623	4.89777	5.20647
7.51968	0.020742	4.89926	5.2014
7.52635	0.020862	4.90069	5.19592
7.53302	0.0211	4.9023	5.18996
7.53968	0.021398	4.90409	5.18346
7.54635	0.021756	4.906	5.17619
7.55302	0.022173	4.90791	5.16796
7.55968	0.02259	4.90951	5.15866
7.56635	0.023067	4.91071	5.14847
7.57302	0.023544	4.91154	5.1375
7.57968	0.024021	4.9119	5.126
7.58635	0.024438	4.9119	5.1139
7.59302	0.024796	4.91154	5.10109
7.59968	0.025094	4.91089	5.08738
7.60635	0.025213	4.90999	5.07259
7.61302	0.025213	4.90898	5.05686
7.61968	0.025094	4.90791	5.04029
7.62635	0.024796	4.90683	5.02306
7.63302	0.024378	4.90558	5.00512
7.63968	0.023901	4.90415	4.98646
7.64635	0.023425	4.90242	4.96703
7.65302	0.022888	4.9004	4.94707
7.65968	0.022411	4.89819	4.92674
7.66635	0.021935	4.89587	4.90636
7.67302	0.021517	4.89348	4.88597
7.67968	0.02116	4.8911	4.86553
7.68635	0.020802	4.88854	4.84484
7.69302	0.020385	4.88579	4.82392
7.69968	0.019908	4.88293	4.8027
7.70635	0.019372	4.87983	4.78131
7.71302	0.018716	4.87661	4.75997
7.71968	0.018001	4.87298	4.73893
7.72635	0.017285	4.86892	4.71836
7.73302	0.01657	4.86428	4.69828
7.73968	0.015914	4.85921	4.67873
7.74635	0.015318	4.85396	4.65947
7.75302	0.014842	4.84872	4.6404
7.75968	0.014484	4.84365	4.62169
7.76635	0.014246	4.83882	4.60333
7.77302	0.014007	4.83423	4.58568
7.77968	0.013769	4.82976	4.56876
7.78635	0.01353	4.82523	4.5526
7.79302	0.013232	4.8207	4.53711
7.79968	0.012875	4.81594	4.52215
7.80635	0.012457	4.81099	4.50778
7.81302	0.011981	4.80586	4.49407
7.81968	0.011504	4.80062	4.4812
7.82635	0.011086	4.79537	4.46916
7.83302	0.010729	4.79025	4.45795
7.83968	0.010431	4.78542	4.44746
7.84635	0.010252	4.78071	4.43762
7.85302	0.010192	4.77618	4.42845
7.85968	0.010252	4.77159	4.41992
7.86635	0.010371	4.767	4.41205
7.87302	0.01061	4.76253	4.40466
7.87968	0.010848	4.75818	4.39763
7.88635	0.011086	4.75407	4.39102
7.89302	0.011325	4.75025	4.38499
7.89968	0.011563	4.74667	4.37987
7.90635	0.011802	4.74316	4.37564
7.91302	0.01204	4.73958	4.37218
7.91968	0.012219	4.73589	4.36938
7.92635	0.012398	4.73225	4.36705
7.93302	0.012577	4.72885	4.36515
7.93968	0.012755	4.72587	4.36378
7.94635	0.012815	4.72349	4.36312
7.95302	0.012875	4.72152	4.36306
7.95968	0.012815	4.71967	4.36354
7.96635	0.012696	4.71771	4.36431
7.97302	0.012457	4.71556	4.36538
7.97968	0.012159	4.71324	4.36658
7.98635	0.011742	4.71085	4.36801
7.99302	0.011325	4.70835	4.36979
7.99968	0.010848	4.70573	4.372
8.00635	0.010371	4.70287	4.37486
8.01302	0.009954	4.69994	4.37838
8.01968	0.009477	4.69685	4.38273
8.02635	0.00912	4.69375	4.3878
8.03302	0.008702	4.69047	4.3937
8.03968	0.008345	4.68707	4.40049
8.04635	0.007987	4.68349	4.4083
8.05302	0.007629	4.67956	4.41754
8.05968	0.007272	4.67515	4.42863
8.06635	0.006974	4.6702	4.4421
8.07302	0.006676	4.66466	4.45837
8.07968	0.006378	4.65834	4.47822
8.08635	0.006139	4.65119	4.50218
8.09302	0.00602	4.6432	4.53085
8.09968	0.005901	4.63432	4.56458
8.10635	0.005901	4.62449	4.60362
8.11302	0.005901	4.61358	4.64827
8.11968	0.00602	4.6016	4.69846
8.12635	0.006139	4.58842	4.75389
8.13302	0.006318	4.57394	4.81403
8.13968	0.006497	4.55832	4.87769
8.14635	0.006735	4.54152	4.94361
8.15302	0.007033	4.52375	5.01007
8.15968	0.007272	4.50516	5.07545
8.16635	0.00757	4.48567	5.13774
8.17302	0.007868	4.46534	5.1949
8.17968	0.008106	4.44418	5.24491
8.18635	0.008345	4.42201	5.2858
8.19302	0.008464	4.39882	5.31608
8.19968	0.008464	4.37468	5.33491
8.20635	0.008464	4.34971	5.34195
8.21302	0.008345	4.32432	5.33736
8.21968	0.008166	4.29863	5.3218
8.22635	0.007927	4.27264	5.29593
8.23302	0.007689	4.24635	5.26071
8.23968	0.007391	4.21965	5.2172
8.24635	0.007153	4.19265	5.16713
8.25302	0.006914	4.16565	5.11229
8.25968	0.006735	4.13877	5.05477
8.26635	0.006557	4.11212	4.99648
8.27302	0.006497	4.08584	4.9386
8.27968	0.006437	4.05985	4.88222
8.28635	0.006378	4.03416	4.82792
8.29302	0.006378	4.00907	4.77642
8.29968	0.006318	3.98475	4.72802
8.30635	0.006258	3.96132	4.68326
8.31302	0.006139	3.93885	4.64225
8.31968	0.00596	3.9174	4.60476
8.32635	0.005722	3.89683	4.57066
8.33302	0.005484	3.87704	4.53967
8.33968	0.005245	3.85803	4.51154
8.34635	0.005007	3.83973	4.48626
8.35302	0.004768	3.82209	4.46373
8.35968	0.00459	3.80528	4.44382
8.36635	0.004411	3.78937	4.42642
8.37302	0.004292	3.77464	4.41104
8.37968	0.004292	3.76117	4.39727
8.38635	0.004292	3.74889	4.38464
8.39302	0.004292	3.73763	4.37278
8.39968	0.004411	3.72714	4.36145
8.40635	0.00459	3.71724	4.3506
8.41302	0.004828	3.70795	4.34017
8.41968	0.005186	3.69918	4.33016
8.42635	0.005603	3.69114	4.32032
8.43302	0.006139	3.68369	4.31061
8.43968	0.006795	3.67677	4.30083
8.44635	0.00757	3.67045	4.29094
8.45302	0.008404	3.66455	4.2811
8.45968	0.009418	3.65913	4.27121
8.46635	0.01055	3.654	4.26131
8.47302	0.011802	3.64888	4.25112
8.47968	0.013173	3.64351	4.24057
8.48635	0.014663	3.63767	4.22943
8.49302	0.016212	3.63147	4.21774
8.49968	0.017822	3.62498	4.20564
8.50635	0.019431	3.61848	4.19325
8.51302	0.020981	3.61204	4.18055
8.51968	0.022471	3.60566	4.16756
8.52635	0.023842	3.59917	4.15409
8.53302	0.025034	3.59243	4.1402
8.53968	0.026107	3.58546	4.12589
8.54635	0.027001	3.57819	4.11111
8.55302	0.027776	3.57079	4.09579
8.55968	0.028491	3.56323	4.08006
8.56635	0.028968	3.55542	4.06384
8.57302	0.029325	3.54749	4.04727
8.57968	0.029504	3.53938	4.03059
8.58635	0.029504	3.53122	4.01396
8.59302	0.029266	3.52293	3.9975
8.59968	0.028789	3.51441	3.98135
8.60635	0.028133	3.50565	3.96538
8.61302	0.027239	3.49641	3.94958
8.61968	0.026107	3.48675	3.93391
8.62635	0.024915	3.4768	3.91823
8.63302	0.023544	3.46696	3.90261
8.63968	0.022173	3.45755	3.88706
8.64635	0.020742	3.44873	3.87156
8.65302	0.019372	3.44038	3.85618
8.65968	0.018001	3.43215	3.84098
8.66635	0.01663	3.42399	3.8259
8.67302	0.015318	3.4157	3.811
8.67968	0.014067	3.40754	3.7964
8.68635	0.012815	3.39967	3.78215
8.69302	0.011623	3.39216	3.76826
8.69968	0.010431	3.38495	3.75456
8.70635	0.009298	3.37809	3.74103
8.71302	0.008285	3.3716	3.72773
8.71968	0.007272	3.36564	3.71498
8.72635	0.006378	3.36039	3.70276
8.73302	0.005603	3.35586	3.69126
8.73968	0.004947	3.35216	3.68035
8.74635	0.004351	3.34918	3.6701
8.75302	0.003815	3.34686	3.66044
8.75968	0.003338	3.34507	3.65138
8.76635	0.002921	3.34406	3.6431
8.77302	0.002563	3.34388	3.63547
8.77968	0.002265	3.34471	3.62849
8.78635	0.002027	3.34668	3.62235
8.79302	0.001907	3.34984	3.61717
8.79968	0.001848	3.35407	3.61311
8.80635	0.001907	3.35932	3.61031
8.81302	0.002027	3.3654	3.60864
8.81968	0.002205	3.37213	3.60799
8.82635	0.002325	3.37923	3.60823
8.83302	0.002384	3.38674	3.6093
8.83968	0.002444	3.39466	3.61144
8.84635	0.002325	3.40331	3.61478
8.85302	0.002146	3.41255	3.61925
8.85968	0.001848	3.42214	3.6248
8.86635	0.00155	3.43203	3.63123
8.87302	0.001252	3.44187	3.63845
8.87968	0.000954	3.45176	3.64626
8.88635	0.000775	3.46196	3.65496
8.89302	0.000715	3.47251	3.66455
8.89968	0.000775	3.48347	3.67516
8.90635	0.000894	3.49462	3.68673
8.91302	0.001192	3.50577	3.69924
8.91968	0.00149	3.51679	3.71247
8.92635	0.001907	3.52764	3.72636
8.93302	0.002384	3.53837	3.74091
8.93968	0.002801	3.54928	3.75593
8.94635	0.003278	3.56048	3.77142
8.95302	0.003755	3.57211	3.78746
8.95968	0.004232	3.58403	3.80421
8.96635	0.004768	3.59595	3.82179
8.97302	0.005305	3.60763	3.84051
8.97968	0.005901	3.61902	3.86023
8.98635	0.006557	3.63016	3.88104
8.99302	0.007272	3.64137	3.90297
8.99968	0.007987	3.65275	3.92622
9.00635	0.008702	3.66432	3.95065
9.01302	0.009418	3.67594	3.97634
9.01968	0.010014	3.68756	4.00323
9.02635	0.010431	3.69924	4.03154
9.03302	0.010669	3.71093	4.06152
9.03968	0.010729	3.72273	4.09341
9.04635	0.01055	3.73459	4.12714
9.05302	0.010133	3.74657	4.16249
9.05968	0.009537	3.75867	4.19891
9.06635	0.008821	3.77083	4.23592
9.07302	0.007987	3.78287	4.27282
9.07968	0.007153	3.79461	4.30906
9.08635	0.006318	3.80611	4.34405
9.09302	0.005543	3.81732	4.37713
9.09968	0.004828	3.82841	4.40776
9.10635	0.004172	3.83931	4.43548
9.11302	0.003576	3.84998	4.45974
9.11968	0.00304	3.86035	4.48012
9.12635	0.002563	3.87031	4.49646
9.13302	0.002086	3.87984	4.50867
9.13968	0.001669	3.8889	4.5169
9.14635	0.001311	3.89731	4.52137
9.15302	0.001013	3.90512	4.52232
9.15968	0.000775	3.91245	4.52012
9.16635	0.000596	3.9196	4.51517
9.17302	0.000417	3.92664	4.5082
9.17968	0.000298	3.93343	4.49985
9.18635	0.000238	3.93969	4.49085
9.19302	0.000179	3.94505	4.48173
9.19968	5.96e-05	3.94934	4.47285
9.20635	-6e-05	3.9528	4.46451
9.21302	-0.00024	3.95572	4.45688
9.21968	-0.00048	3.95834	4.4502
9.22635	-0.00072	3.96067	4.44478
9.23302	-0.00101	3.96252	4.44078
9.23968	-0.00125	3.96359	4.43852
9.24635	-0.00155	3.96365	4.43792
9.25302	-0.00179	3.96264	4.43888
9.25968	-0.00203	3.96073	4.4412
9.26635	-0.00226	3.95793	4.44466
9.27302	-0.00238	3.95429	4.44901
9.27968	-0.0025	3.94982	4.45414
9.28635	-0.0025	3.9444	4.45992
9.29302	-0.0025	3.93814	4.46629
9.29968	-0.00232	3.93093	4.47315
9.30635	-0.00215	3.92288	4.48036
9.31302	-0.00179	3.91394	4.48763
9.31968	-0.00143	3.90428	4.49491
9.32635	-0.00101	3.89397	4.50188
9.33302	-0.0006	3.88318	4.50849
9.33968	-0.00018	3.87198	4.51452
9.34635	0.000179	3.86029	4.52
9.35302	0.000536	3.84808	4.52483
9.35968	0.000775	3.83538	4.52912
9.36635	0.001013	3.82227	4.53293
9.37302	0.001132	3.80892	4.53633
9.37968	0.001192	3.7955	4.53925
9.38635	0.001192	3.78209	4.54169
9.39302	0.001192	3.76868	4.54366
9.39968	0.001132	3.75527	4.54509
9.40635	0.001013	3.74186	4.54599
9.41302	0.000894	3.72839	4.5464
9.41968	0.000656	3.71504	4.54622
9.42635	0.000477	3.70199	4.54545
9.43302	0.000238	3.68935	4.54408
9.43968	0	3.67731	4.54211
9.44635	-0.00018	3.66586	4.53949
9.45302	-0.00042	3.65508	4.53615
9.45968	-0.0006	3.64482	4.53198
9.46635	-0.00072	3.63499	4.52697
9.47302	-0.00083	3.62545	4.52125
9.47968	-0.00089	3.61604	4.51505
9.48635	-0.00095	3.60674	4.50873
9.49302	-0.00095	3.59786	4.5023
9.49968	-0.00089	3.58981	4.49598
9.50635	-0.00083	3.58272	4.48966
9.51302	-0.00077	3.57676	4.48334
9.51968	-0.0006	3.57169	4.47708
9.52635	-0.00042	3.5674	4.47094
9.53302	-0.00024	3.56376	4.46492
9.53968	-0.00012	3.56114	4.4592
9.54635	0	3.55953	4.45366
9.55302	5.96e-05	3.55893	4.44829
9.55968	5.96e-05	3.55923	4.44323
9.56635	5.96e-05	3.56031	4.43864
9.57302	-6e-05	3.56209	4.43464
9.57968	-0.00024	3.56483	4.43143
9.58635	-0.00042	3.56877	4.42898
9.59302	-0.0006	3.57401	4.4272
9.59968	-0.00072	3.58045	4.426
9.60635	-0.00083	3.5879	4.42541
9.61302	-0.00089	3.59619	4.42529
9.61968	-0.00095	3.60513	4.42576
9.62635	-0.00101	3.6149	4.42684
9.63302	-0.00101	3.62545	4.42845
9.63968	-0.00101	3.63672	4.43059
9.64635	-0.00095	3.64846	4.43316
9.65302	-0.00089	3.66062	4.43608
9.65968	-0.00083	3.67296	4.43941
9.66635	-0.00066	3.68559	4.44329
9.67302	-0.00054	3.69847	4.44782
9.67968	-0.0003	3.71152	4.453
9.68635	-6e-05	3.72481	4.45873
9.69302	0.000179	3.73805	4.46475
9.69968	0.000417	3.75134	4.47094
9.70635	0.000596	3.76439	4.47738
9.71302	0.000715	3.77721	4.48388
9.71968	0.000834	3.78954	4.4905
9.72635	0.000834	3.80135	4.49705
9.73302	0.000834	3.81243	4.50343
9.73968	0.000775	3.82292	4.50969
9.74635	0.000775	3.83282	4.51583
9.75302	0.000715	3.84212	4.52208
9.75968	0.000715	3.8507	4.52828
9.76635	0.000715	3.85839	4.53442
9.77302	0.000715	3.86483	4.54026
9.77968	0.000715	3.87007	4.54587
9.78635	0.000715	3.87406	4.55147
9.79302	0.000656	3.8771	4.55719
9.79968	0.000477	3.87925	4.56303
9.80635	0.000358	3.88074	4.56888
9.81302	0.000179	3.88145	4.57442
9.81968	0	3.88122	4.57972
9.82635	-6e-05	3.87984	4.58485
9.83302	-0.00018	3.8771	4.59009
9.83968	-0.00018	3.87305	4.59534
9.84635	-0.00012	3.86775	4.60058
9.85302	0	3.86143	4.60571
9.85968	0.000119	3.85439	4.6106
9.86635	0.000238	3.847	4.61525
9.87302	0.000358	3.83925	4.61984
9.87968	0.000477	3.83115	4.62431
9.88635	0.000596	3.82262	4.62878
9.89302	0.000715	3.81357	4.63325
9.89968	0.000954	3.80385	4.63772
9.90635	0.001311	3.7933	4.64213
9.91302	0.001729	3.78209	4.64636
9.91968	0.002265	3.77029	4.65047
9.92635	0.002861	3.75825	4.65423
9.93302	0.003457	3.74621	4.65775
9.93968	0.004172	3.73429	4.66108
9.94635	0.004828	3.72225	4.6643
9.95302	0.005484	3.70997	4.66746
9.95968	0.00608	3.69752	4.6705
9.96635	0.006676	3.685	4.67318
9.97302	0.007272	3.67266	4.67533
9.97968	0.007868	3.66068	4.67694
9.98635	0.008583	3.649	4.67795
9.99302	0.009358	3.63755	4.67861
9.99968	0.010192	3.62611	4.67896
10.0063	0.011146	3.61472	4.67891
10.013	0.012159	3.60316	4.67819
10.0197	0.013292	3.59172	4.67664
10.0264	0.014424	3.58051	4.67455
10.033	0.015616	3.5696	4.67211
10.0397	0.016749	3.55911	4.66973
10.0464	0.017822	3.54892	4.6674
10.053	0.018835	3.53897	4.66496
10.0597	0.019789	3.52931	4.6621
10.0663	0.020564	3.52007	4.65864
10.073	0.02116	3.51137	4.65453
10.0797	0.021636	3.50332	4.64982
10.0863	0.021994	3.49563	4.64457
10.093	0.022113	3.488	4.63897
10.0997	0.022054	3.48032	4.63307
10.1064	0.021815	3.47269	4.62699
10.113	0.021458	3.46541	4.62085
10.1197	0.020862	3.4588	4.61489
10.1264	0.020206	3.45284	4.60935
10.133	0.019431	3.44729	4.6044
10.1397	0.018597	3.44205	4.60011
10.1463	0.017703	3.43704	4.59659
10.153	0.016749	3.43215	4.59397
10.1597	0.015795	3.42762	4.59266
10.1663	0.014842	3.42339	4.59295
10.173	0.013888	3.41934	4.59528
10.1797	0.012934	3.41541	4.60011
10.1863	0.01204	3.41165	4.6078
10.193	0.011086	3.4079	4.61847
10.1997	0.010192	3.40402	4.63229
10.2064	0.009298	3.40003	4.64916
10.213	0.008404	3.3958	4.66877
10.2197	0.00757	3.39133	4.69065
10.2264	0.006795	3.38697	4.71437
10.233	0.00602	3.38292	4.7394
10.2397	0.005364	3.37917	4.76503
10.2463	0.004828	3.37571	4.79054
10.253	0.004351	3.37225	4.81492
10.2597	0.003994	3.36856	4.83721
10.2663	0.003755	3.36444	4.85641
10.273	0.003636	3.35997	4.87161
10.2797	0.003636	3.35509	4.88216
10.2864	0.003755	3.35008	4.88776
10.293	0.003874	3.34483	4.88812
10.2997	0.004053	3.33935	4.88323
10.3064	0.004172	3.33357	4.87316
10.313	0.004292	3.32731	4.85814
10.3197	0.004351	3.3204	4.83859
10.3263	0.004232	3.31289	4.81504
10.333	0.003994	3.30466	4.78822
10.3397	0.003636	3.29572	4.75889
10.3463	0.003099	3.28606	4.72784
10.353	0.002444	3.27545	4.69577
10.3597	0.001669	3.26383	4.66353
10.3664	0.000894	3.25126	4.63176
10.373	0.000179	3.23772	4.60088
10.3797	-0.00048	3.22342	4.57132
10.3864	-0.00107	3.20828	4.5433
10.393	-0.00149	3.19231	4.51708
10.3997	-0.00173	3.17538	4.49288
10.4063	-0.00179	3.15738	4.47082
10.413	-0.00167	3.13836	4.4511
10.4197	-0.00143	3.11857	4.43357
10.4263	-0.00119	3.09807	4.41807
10.433	-0.00095	3.07691	4.40443
10.4397	-0.00072	3.05492	4.39238
10.4464	-0.0006	3.03215	4.38172
10.453	-0.00054	3.00872	4.37224
10.4597	-0.0006	2.98488	4.36389
10.4664	-0.00072	2.96086	4.3565
10.473	-0.00089	2.93672	4.34995
10.4797	-0.00107	2.91252	4.34434
10.4863	-0.00125	2.88832	4.33969
10.493	-0.00143	2.86412	4.336
10.4997	-0.00149	2.84004	4.3332
10.5063	-0.00155	2.8162	4.33099
10.513	-0.00155	2.79266	4.32903
10.5197	-0.00155	2.76917	4.32682
10.5264	-0.00155	2.74581	4.32438
10.533	-0.00149	2.72274	4.32181
10.5397	-0.00149	2.70015	4.31943
10.5464	-0.00155	2.67816	4.31752
10.553	-0.00155	2.65688	4.31627
10.5597	-0.00161	2.63625	4.31532
10.5663	-0.00167	2.61617	4.31424
10.573	-0.00167	2.59674	4.31257
10.5797	-0.00173	2.57808	4.31031
10.5863	-0.00173	2.56044	4.30763
10.593	-0.00167	2.54393	4.30483
10.5997	-0.00161	2.52855	4.30226
10.6064	-0.00155	2.51436	4.2997
10.613	-0.00149	2.50113	4.29696
10.6197	-0.00137	2.48861	4.29386
10.6264	-0.00119	2.47663	4.2901
10.633	-0.00107	2.46519	4.28581
10.6397	-0.00095	2.45452	4.28104
10.6463	-0.00083	2.44469	4.27592
10.653	-0.00072	2.43574	4.27067
10.6597	-0.00066	2.42752	4.26549
10.6663	-0.0006	2.41977	4.26024
10.673	-0.00066	2.41244	4.25482
10.6797	-0.00072	2.4057	4.24892
10.6863	-0.00083	2.39962	4.24248
10.693	-0.00095	2.39438	4.23557
10.6997	-0.00107	2.38985	4.22841
10.7064	-0.00107	2.38579	4.22102
10.713	-0.00107	2.38192	4.21333
10.7197	-0.00095	2.37793	4.20517
10.7264	-0.00083	2.37376	4.19641
10.733	-0.0006	2.36946	4.18705
10.7397	-0.00036	2.36499	4.17727
10.7463	-0.00012	2.3604	4.16732
10.753	0.000119	2.35563	4.15724
10.7597	0.000358	2.35057	4.14729
10.7663	0.000596	2.34538	4.13746
10.773	0.000775	2.3402	4.1278
10.7797	0.000954	2.33507	4.11808
10.7864	0.001073	2.32971	4.10825
10.793	0.001192	2.32381	4.09812
10.7997	0.001311	2.31719	4.08786
10.8064	0.001431	2.30986	4.07773
10.813	0.00149	2.30217	4.0679
10.8197	0.001609	2.2943	4.05848
10.8263	0.001669	2.28632	4.04924
10.833	0.001729	2.27803	4.04024
10.8397	0.001788	2.26903	4.03148
10.8463	0.001848	2.2592	4.02308
10.853	0.001907	2.24858	4.01527
10.8597	0.001967	2.23726	4.008
10.8664	0.002027	2.22528	4.00108
10.873	0.002086	2.2127	3.99464
10.8797	0.002146	2.19935	3.98862
10.8864	0.002265	2.18511	3.98338
10.893	0.002384	2.17009	3.97891
10.8997	0.002563	2.15447	3.97533
10.9063	0.002801	2.13832	3.97247
10.913	0.003099	2.12169	3.97044
10.9197	0.003397	2.1047	3.96913
10.9263	0.003695	2.08724	3.96854
10.933	0.003994	2.06947	3.96866
10.9397	0.004232	2.05129	3.96925
10.9464	0.00447	2.03294	3.97032
10.953	0.004709	2.0144	3.97199
10.9597	0.004888	1.9958	3.97438
10.9664	0.005007	1.97715	3.9776
10.973	0.005186	1.95849	3.98201
10.9797	0.005364	1.93977	3.98773
10.9863	0.005543	1.92118	3.99464
10.993	0.005782	1.90276	4.00257
10.9997	0.00608	1.88488	4.01133
11.0063	0.006497	1.86753	4.02069
11.013	0.006974	1.8509	4.03064
11.0197	0.00751	1.83493	4.04113
11.0264	0.008166	1.81955	4.05228
11.033	0.008881	1.80459	4.06396
11.0397	0.009656	1.78987	4.07594
11.0464	0.01049	1.77532	4.08804
11.053	0.011325	1.76096	4.10002
11.0597	0.012159	1.74689	4.11183
11.0663	0.012934	1.73336	4.12351
11.073	0.013709	1.72043	4.13525
11.0797	0.014365	1.70821	4.14699
11.0863	0.014901	1.69659	4.15862
11.093	0.015378	1.68574	4.17006
11.0997	0.015736	1.67566	4.18133
11.1064	0.015974	1.66631	4.19253
11.113	0.016153	1.65772	4.2038
11.1197	0.016272	1.6498	4.21518
11.1264	0.016332	1.64253	4.22645
11.133	0.016332	1.63579	4.23747
11.1397	0.016272	1.62959	4.24826
11.1463	0.016153	1.62369	4.25905
11.153	0.016034	1.61809	4.27008
11.1597	0.015914	1.61272	4.28158
11.1663	0.015795	1.60748	4.29368
11.173	0.015736	1.60229	4.30626
11.1797	0.015676	1.59699	4.31901
11.1863	0.015616	1.59133	4.33153
11.193	0.015497	1.58489	4.34357
11.1997	0.015259	1.57756	4.35471
11.2064	0.014901	1.56921	4.36479
11.213	0.014424	1.55961	4.37349
11.2197	0.013709	1.54871	4.38076
11.2264	0.012875	1.53619	4.38654
11.233	0.011802	1.52188	4.39054
11.2397	0.010729	1.50579	4.39268
11.2463	0.009596	1.48773	4.3928
11.253	0.008523	1.46776	4.39054
11.2597	0.00757	1.44583	4.38583
11.2663	0.006795	1.42193	4.3785
11.273	0.006258	1.3963	4.36878
11.2797	0.005901	1.36936	4.35692
11.2864	0.005722	1.34152	4.34315
11.293	0.005662	1.31297	4.32777
11.2997	0.005662	1.284	4.31102
11.3064	0.005662	1.2545	4.29303
11.313	0.005603	1.22452	4.27395
11.3197	0.005484	1.19424	4.25392
11.3263	0.005186	1.1639	4.23324
11.333	0.004768	1.13386	4.2122
11.3397	0.004232	1.10459	4.19116
11.3463	0.003576	1.07652	4.17036
11.353	0.002921	1.04994	4.14991
11.3597	0.002205	1.02502	4.12995
11.3664	0.001609	1.00172	4.11052
11.373	0.001013	0.980079	4.09168
11.3797	0.000656	0.959933	4.07374
11.3864	0.000417	0.941455	4.05687
11.393	0.000417	0.924885	4.04113
11.3997	0.000596	0.910282	4.02653
11.4063	0.000894	0.897706	4.01312
11.413	0.001371	0.887036	4.00072
11.4197	0.001907	0.878215	3.98934
11.4263	0.002503	0.871301	3.97897
11.433	0.003099	0.866234	3.96973
11.4397	0.003755	0.863194	3.96144
11.4464	0.004351	0.862062	3.95405
11.453	0.005066	0.862896	3.94738
11.4597	0.005841	0.865459	3.94136
11.4664	0.006676	0.869811	3.93599
11.473	0.007629	0.87589	3.93152
11.4797	0.008702	0.88352	3.92819
11.4863	0.009835	0.892758	3.92592
11.493	0.011086	0.903547	3.92479
11.4997	0.012457	0.915885	3.92461
11.5063	0.013888	0.930011	3.92532
11.513	0.015378	0.946164	3.92705
11.5197	0.016868	0.964344	3.92991
11.5264	0.018418	0.984371	3.93397
11.533	0.019968	1.00583	3.93915
11.5397	0.021517	1.02812	3.94547
11.5464	0.023127	1.05071	3.95274
11.553	0.024736	1.0733	3.96085
11.5597	0.026405	1.09559	3.96979
11.5663	0.028133	1.11741	3.97945
11.573	0.029802	1.13845	3.98976
11.5797	0.03159	1.15854	4.00054
11.5863	0.033319	1.17725	4.01163
11.593	0.034988	1.19406	4.02284
11.5997	0.036657	1.20843	4.03369
11.6064	0.038207	1.21999	4.04394
11.613	0.039697	1.22863	4.05335
11.6197	0.041068	1.23429	4.06194
11.6264	0.04226	1.23697	4.06992
11.633	0.043273	1.23656	4.07731
11.6397	0.044107	1.23292	4.08423
11.6463	0.044763	1.22613	4.09049
11.653	0.04524	1.21635	4.09585
11.6597	0.045478	1.20419	4.10038
11.6663	0.045538	1.19013	4.10426
11.673	0.045419	1.17445	4.10759
11.6797	0.045061	1.15758	4.11075
11.6863	0.044525	1.1397	4.11391
11.693	0.043809	1.12116	4.11713
11.6997	0.042856	1.10239	4.12035
11.7064	0.041723	1.08361	4.12381
11.713	0.040472	1.06502	4.1275
11.7197	0.038981	1.04672	4.13173
11.7264	0.037372	1.02884	4.13662
11.733	0.035644	1.01149	4.1424
11.7397	0.033796	0.994861	4.14908
11.7463	0.031829	0.979066	4.15671
11.753	0.029802	0.964284	4.16517
11.7597	0.027776	0.950634	4.17453
11.7663	0.02569	0.938237	4.18466
11.773	0.023663	0.92715	4.19575
11.7797	0.021756	0.917435	4.20779
11.7864	0.019968	0.90903	4.22084
11.793	0.018299	0.901699	4.23455
11.7997	0.016868	0.895202	4.24892
11.8064	0.015497	0.88948	4.26358
11.813	0.014365	0.884473	4.27836
11.8197	0.013292	0.880301	4.29314
11.8263	0.012398	0.877023	4.30787
11.833	0.011563	0.874639	4.32253
11.8397	0.010788	0.873029	4.33725
11.8463	0.010014	0.872076	4.35209
11.853	0.009298	0.871658	4.36705
11.8597	0.008643	0.871658	4.3819
11.8664	0.007987	0.872016	4.39626
11.873	0.007391	0.872731	4.40979
11.8797	0.006795	0.873744	4.42249
11.8864	0.006258	0.875056	4.43435
11.893	0.005782	0.876665	4.44555
11.8997	0.005305	0.878692	4.4564
11.9063	0.004888	0.881255	4.46713
11.913	0.00447	0.884414	4.47774
11.9197	0.004113	0.88799	4.48811
11.9263	0.003755	0.892043	4.49801
11.933	0.003457	0.896394	4.50742
11.9397	0.003159	0.900924	4.51642
11.9464	0.002861	0.905573	4.52536
11.953	0.002563	0.910461	4.53418
11.9597	0.002265	0.915647	4.54289
11.9664	0.001967	0.92113	4.55141
11.973	0.001669	0.926912	4.5597
11.9797	0.001311	0.933051	4.56774
11.9863	0.000894	0.93931	4.57573
11.993	0.000417	0.945687	4.58372
11.9997	0	0.952065	4.5917
12.0063	-0.00042	0.958383	4.59975
12.013	-0.00077	0.964522	4.60774
12.0197	-0.00101	0.970364	4.61566
12.0264	-0.00113	0.975966	4.62359
12.033	-0.00119	0.981152	4.63128
12.0397	-0.00107	0.98604	4.63867
12.0464	-0.00083	0.99045	4.64565
12.053	-0.00054	0.994384	4.65214
12.0597	-0.00012	0.997722	4.6581
12.0663	0.000298	1.00035	4.66376
12.073	0.000715	1.00225	4.66901
12.0797	0.001132	1.0035	4.67396
12.0863	0.00155	1.00434	4.67843
12.093	0.001967	1.00476	4.68254
12.0997	0.002384	1.00487	4.68636
12.1064	0.002801	1.00464	4.69017
12.113	0.003219	1.00398	4.69405
12.1197	0.003695	1.00279	4.69792
12.1264	0.004232	1.00118	4.7015
12.133	0.004768	0.999153	4.70453
12.1397	0.005305	0.996768	4.70704
12.1463	0.00596	0.993967	4.7093
12.153	0.006616	0.990808	4.71169
12.1597	0.007451	0.98753	4.71437
12.1663	0.008285	0.984073	4.71729
12.173	0.009358	0.980556	4.72033
12.1797	0.01049	0.97698	4.72337
12.1863	0.011802	0.973403	4.72611
12.193	0.013232	0.969768	4.72873
12.1997	0.014842	0.966251	4.73112
12.2064	0.01651	0.962734	4.73338
12.213	0.018239	0.959039	4.73565
12.2197	0.020027	0.954986	4.73809
12.2264	0.021815	0.950515	4.74071
12.233	0.023544	0.945508	4.7434
12.2397	0.025153	0.940025	4.74608
12.2463	0.026703	0.934005	4.74846
12.253	0.028074	0.927448	4.75049
12.2597	0.029266	0.920236	4.75222
12.2663	0.030279	0.912368	4.75371
12.273	0.031114	0.904024	4.7552
12.2797	0.03165	0.8955	4.75657
12.2864	0.031948	0.886858	4.75764
12.293	0.032008	0.878036	4.75824
12.2997	0.031829	0.868917	4.75836
12.3064	0.031352	0.85932	4.758
12.313	0.030756	0.849247	4.75752
12.3197	0.029922	0.838935	4.75705
12.3263	0.028908	0.828683	4.75681
12.333	0.027835	0.818551	4.75675
12.3397	0.026643	0.808656	4.75663
12.3463	0.025392	0.799119	4.75633
12.353	0.02408	0.789762	4.75591
12.3597	0.022769	0.780702	4.7555
12.3664	0.021398	0.772059	4.7552
12.373	0.020027	0.763774	4.75514
12.3797	0.018656	0.756085	4.75532
12.3864	0.017285	0.748932	4.75573
12.393	0.015914	0.742614	4.75627
12.3997	0.014603	0.737131	4.75699
12.4063	0.013292	0.732541	4.758
12.413	0.01204	0.728607	4.75919
12.4197	0.010908	0.725091	4.76068
12.4263	0.009894	0.721872	4.76229
12.433	0.008941	0.718892	4.76402
12.4397	0.008106	0.716329	4.76575
12.4464	0.007451	0.714421	4.76748
12.453	0.006855	0.71317	4.76915
12.4597	0.006318	0.712574	4.77064
12.4664	0.005901	0.712454	4.77195
12.473	0.005543	0.712633	4.77308
12.4797	0.005245	0.712991	4.77403
12.4863	0.005007	0.713408	4.77475
12.493	0.004768	0.714004	4.77534
12.4997	0.00453	0.71466	4.77588
12.5063	0.004351	0.715375	4.77624
12.513	0.004232	0.716031	4.77636
12.5197	0.004172	0.716686	4.77606
12.5264	0.004172	0.717223	4.77523
12.533	0.004232	0.71764	4.7738
12.5397	0.004351	0.717819	4.77207
12.5464	0.00459	0.71764	4.77022
12.553	0.004828	0.716925	4.76825
12.5597	0.005126	0.715613	4.76605
12.5663	0.005484	0.713766	4.76342
12.573	0.005841	0.711322	4.76015
12.5797	0.006258	0.708342	4.75609
12.5863	0.006735	0.704765	4.75138
12.593	0.007153	0.700474	4.74626
12.5997	0.007689	0.695407	4.74078
12.6064	0.008166	0.689447	4.73505
12.613	0.008702	0.682533	4.72909
12.6197	0.009239	0.674546	4.72283
12.6264	0.009775	0.665605	4.71616
12.633	0.010252	0.655532	4.70901
12.6397	0.010729	0.644505	4.70126
12.6463	0.011206	0.632286	4.69309
12.653	0.011563	0.618815	4.68463
12.6597	0.011921	0.603974	4.6761
12.6663	0.012219	0.587702	4.66776
12.673	0.012457	0.570357	4.65977
12.6797	0.012696	0.552177	4.65232
12.6863	0.012875	0.533402	4.64541
12.693	0.013053	0.514209	4.63903
12.6997	0.013292	0.494301	4.63301
12.7064	0.01353	0.473619	4.62723
12.713	0.013769	0.452042	4.62157
12.7197	0.014067	0.429928	4.61626
12.7264	0.014365	0.407457	4.61143
12.733	0.014722	0.385046	4.60744
12.7397	0.01508	0.362933	4.60446
12.7463	0.015438	0.341237	4.60261
12.753	0.015736	0.319958	4.60213
12.7597	0.016093	0.299335	4.60321
12.7663	0.016451	0.279427	4.60595
12.773	0.016749	0.260234	4.61048
12.7797	0.017047	0.241876	4.61668
12.7864	0.017345	0.224292	4.62449
12.793	0.017643	0.207841	4.63373
12.7997	0.018001	0.192642	4.64451
12.8064	0.018418	0.179112	4.65709
12.813	0.018895	0.167549	4.67163
12.8197	0.019431	0.158072	4.68862
12.8263	0.020027	0.1508	4.70835
12.833	0.020742	0.145972	4.73118
12.8397	0.021517	0.143588	4.75729
12.8463	0.022352	0.143707	4.78685
12.853	0.023365	0.14627	4.82011
12.8597	0.024438	0.151277	4.85748
12.8664	0.02557	0.158668	4.89956
12.873	0.026882	0.168264	4.94719
12.8797	0.028253	0.180066	5.00113
12.8864	0.029683	0.193954	5.06234
12.893	0.031233	0.209808	5.13154
12.8997	0.032842	0.227451	5.20962
12.9063	0.034451	0.246704	5.29772
12.913	0.03612	0.267506	5.39702
12.9197	0.037789	0.289798	5.50866
12.9263	0.039458	0.31358	5.63395
12.933	0.041127	0.338972	5.77396
12.9397	0.042856	0.366211	5.92947
12.9464	0.044584	0.395477	6.10107
12.953	0.046372	0.42671	6.28865
12.9597	0.048161	0.459552	6.49166
12.9664	0.050008	0.493646	6.70868
12.973	0.051856	0.528336	6.93756
12.9797	0.053704	0.563323	7.17533
12.9863	0.055552	0.598013	7.41845
12.993	0.05734	0.631869	7.66289
12.9997	0.059128	0.664175	7.90435
13.0063	0.060856	0.694156	8.13806
13.013	0.062644	0.721037	8.35913
13.0197	0.064433	0.744045	8.5628
13.0264	0.06628	0.762761	8.74412
13.033	0.068307	0.776529	8.89874
13.0397	0.070453	0.785053	9.02295
13.0464	0.072837	0.788033	9.11415
13.053	0.075579	0.785649	9.17083
13.0597	0.078678	0.778317	9.19235
13.0663	0.082135	0.766873	9.17924
13.073	0.086069	0.75227	9.13274
13.0797	0.09048	0.735581	9.0552
13.0863	0.095367	0.7177	8.94934
13.093	0.100791	0.699639	8.81863
13.0997	0.106633	0.682175	8.66675
13.1064	0.112891	0.665963	8.49778
13.113	0.119507	0.651419	8.31604
13.1197	0.126362	0.638485	8.12572
13.1264	0.133395	0.6271	7.93093
13.133	0.140548	0.617087	7.73549
13.1397	0.147641	0.608504	7.54255
13.1463	0.154674	0.601351	7.35497
13.153	0.161529	0.595629	7.17515
13.1597	0.168145	0.591457	7.00516
13.1663	0.174463	0.588596	6.84649
13.173	0.180662	0.586987	6.7001
13.1797	0.186622	0.586629	6.56676
13.1863	0.192523	0.587821	6.44684
13.193	0.198424	0.59098	6.34074
13.1997	0.204504	0.596702	6.24877
13.2064	0.210881	0.605583	6.17123
13.213	0.217676	0.618219	6.10805
13.2197	0.225067	0.635207	6.05875
13.2264	0.233054	0.656962	6.02275
13.233	0.241697	0.683904	5.99933
13.2397	0.250876	0.716388	5.98794
13.2463	0.260532	0.754595	5.9883
13.253	0.270486	0.798404	6.00022
13.2597	0.28038	0.847161	6.02365
13.2663	0.290036	0.899792	6.05869
13.273	0.299096	0.955284	6.10548
13.2797	0.307202	1.01274	6.16467
13.2864	0.314057	1.07187	6.23739
13.293	0.319302	1.13279	6.32548
13.2997	0.322759	1.19638	6.43176
13.3064	0.324249	1.26439	6.55991
13.313	0.323653	1.33926	6.71452
[truncated: 3,103 more rows]

## Sheet: C
Time (min)	A280
		EXTL3	EXT1/EXT2
	GlcNAc-TetraP-BETA	GlcNAc-TetraP-BETA	GlcNAc-TetraP-BETA
0.00635	-0.01574	-0.63229	1.068
0.013017	-0.01556	-0.63622	1.07199
0.019683	-0.01532	-0.64057	1.07503
0.02635	-0.01508	-0.6451	1.07706
0.033017	-0.0149	-0.64981	1.07801
0.039683	-0.01472	-0.65464	1.07783
0.04635	-0.0146	-0.65935	1.07628
0.053017	-0.01454	-0.66394	1.07348
0.059683	-0.0146	-0.66823	1.06949
0.06635	-0.01466	-0.67204	1.0646
0.073017	-0.01478	-0.67532	1.05917
0.079683	-0.01484	-0.67794	1.05327
0.08635	-0.0149	-0.67967	1.04702
0.093017	-0.0149	-0.68039	1.04016
0.099683	-0.0149	-0.68009	1.03271
0.10635	-0.01484	-0.6786	1.02466
0.113017	-0.01472	-0.67586	1.01614
0.119683	-0.0146	-0.6718	1.00726
0.12635	-0.01448	-0.6665	0.99802
0.133017	-0.01431	-0.65988	0.988424
0.139683	-0.01419	-0.65196	0.978649
0.14635	-0.01413	-0.64278	0.968695
0.153017	-0.01395	-0.63223	0.9588
0.159683	-0.01383	-0.62037	0.948906
0.16635	-0.01365	-0.60719	0.939131
0.173017	-0.01347	-0.59271	0.929415
0.179683	-0.01329	-0.57721	0.9197
0.18635	-0.01305	-0.56076	0.909925
0.193017	-0.01287	-0.54353	0.900149
0.199683	-0.0127	-0.52553	0.890374
0.20635	-0.01264	-0.50688	0.880718
0.213017	-0.01258	-0.48774	0.871241
0.219683	-0.01258	-0.46837	0.861943
0.22635	-0.0127	-0.44894	0.852644
0.233017	-0.01281	-0.42933	0.843346
0.239683	-0.01299	-0.40948	0.833929
0.24635	-0.01317	-0.38934	0.824511
0.253017	-0.01335	-0.36889	0.814974
0.259683	-0.01353	-0.34869	0.805378
0.26635	-0.01365	-0.3292	0.795841
0.273017	-0.01377	-0.31072	0.786424
0.279683	-0.01383	-0.29367	0.777245
0.28635	-0.01383	-0.27806	0.768304
0.293017	-0.01383	-0.26357	0.759542
0.299683	-0.01371	-0.25016	0.750661
0.30635	-0.01359	-0.2377	0.741601
0.313017	-0.01347	-0.22638	0.732124
0.319683	-0.01335	-0.21642	0.722408
0.32635	-0.01329	-0.20826	0.712514
0.333017	-0.01323	-0.20176	0.70256
0.339683	-0.01323	-0.19693	0.692546
0.34635	-0.01323	-0.19348	0.682414
0.353017	-0.01329	-0.19133	0.672102
0.359683	-0.01341	-0.19044	0.661671
0.36635	-0.01341	-0.19079	0.65124
0.373017	-0.01347	-0.19252	0.64069
0.379683	-0.01341	-0.19544	0.63014
0.38635	-0.01323	-0.1995	0.619471
0.393017	-0.01299	-0.20462	0.608683
0.399683	-0.0127	-0.2107	0.597954
0.40635	-0.01228	-0.21768	0.587285
0.413017	-0.0118	-0.22542	0.576556
0.419683	-0.01127	-0.23389	0.565767
0.42635	-0.01073	-0.24271	0.554979
0.433017	-0.01019	-0.25183	0.544369
0.439683	-0.00978	-0.26107	0.534236
0.44635	-0.00936	-0.27043	0.52464
0.453017	-0.00906	-0.28008	0.515521
0.459683	-0.00888	-0.28998	0.506759
0.46635	-0.00876	-0.30017	0.498176
0.473017	-0.00864	-0.31048	0.489593
0.479683	-0.00864	-0.32073	0.481188
0.48635	-0.00858	-0.33069	0.473022
0.493017	-0.00858	-0.34034	0.465274
0.499683	-0.00858	-0.34982	0.458002
0.50635	-0.00852	-0.35906	0.451326
0.513017	-0.00852	-0.368	0.445127
0.519683	-0.00852	-0.37652	0.439405
0.52635	-0.00858	-0.38439	0.434041
0.533017	-0.0087	-0.39154	0.429153
0.539683	-0.00888	-0.3978	0.424623
0.54635	-0.00912	-0.40305	0.42069
0.553017	-0.00948	-0.40746	0.417411
0.559683	-0.00983	-0.41109	0.414789
0.56635	-0.01025	-0.41431	0.412822
0.573017	-0.01067	-0.41735	0.411391
0.579683	-0.01097	-0.42027	0.410378
0.58635	-0.01127	-0.42313	0.409842
0.593017	-0.01144	-0.4257	0.409901
0.599683	-0.01144	-0.42778	0.410557
0.60635	-0.01138	-0.42945	0.411928
0.613017	-0.01127	-0.43058	0.414014
0.619683	-0.01097	-0.4313	0.416815
0.62635	-0.01067	-0.43166	0.420332
0.633017	-0.01031	-0.43148	0.424564
0.639683	-0.00995	-0.4307	0.429511
0.64635	-0.0096	-0.42933	0.434995
0.653017	-0.0093	-0.42731	0.440896
0.659683	-0.00906	-0.4248	0.446975
0.66635	-0.00888	-0.422	0.453293
0.673017	-0.00882	-0.41908	0.460148
0.679683	-0.00882	-0.4161	0.467777
0.68635	-0.00888	-0.41324	0.47648
0.693017	-0.00894	-0.41038	0.486612
0.699683	-0.00906	-0.40752	0.497997
0.70635	-0.00918	-0.40436	0.510514
0.713017	-0.0093	-0.40084	0.523806
0.719683	-0.00942	-0.39685	0.537753
0.72635	-0.00948	-0.39238	0.552297
0.733017	-0.00954	-0.38773	0.567615
0.739683	-0.0096	-0.38302	0.584066
0.74635	-0.0096	-0.37831	0.60153
0.753017	-0.00966	-0.37354	0.620008
0.759683	-0.00972	-0.36871	0.639319
0.76635	-0.00983	-0.36371	0.659347
0.773017	-0.00989	-0.35852	0.680268
0.779683	-0.01001	-0.3534	0.702083
0.78635	-0.01007	-0.34827	0.724852
0.793017	-0.01019	-0.3432	0.748396
0.799683	-0.01031	-0.33826	0.772595
0.80635	-0.01037	-0.33355	0.797093
0.813017	-0.01049	-0.32926	0.82171
0.819683	-0.01061	-0.32544	0.846326
0.82635	-0.01073	-0.3221	0.871062
0.833017	-0.01085	-0.31918	0.895977
0.839683	-0.01091	-0.31644	0.921309
0.84635	-0.01097	-0.31382	0.946999
0.853017	-0.01097	-0.31126	0.972986
0.859683	-0.01097	-0.30869	0.998855
0.86635	-0.01085	-0.30619	1.02419
0.873017	-0.01073	-0.30375	1.04874
0.879683	-0.01061	-0.30124	1.07235
0.88635	-0.01049	-0.29874	1.09494
0.893017	-0.01037	-0.29618	1.11657
0.899683	-0.01031	-0.29373	1.13732
0.90635	-0.01031	-0.29135	1.15711
0.913017	-0.01037	-0.28896	1.17612
0.919683	-0.01049	-0.28658	1.19418
0.92635	-0.01061	-0.2839	1.21141
0.933017	-0.01067	-0.2808	1.22768
0.939683	-0.01073	-0.27704	1.243
0.94635	-0.01061	-0.27269	1.25718
0.953017	-0.01043	-0.26774	1.27018
0.959683	-0.01007	-0.26226	1.28192
0.96635	-0.0096	-0.25618	1.29235
0.973017	-0.00906	-0.24951	1.30147
0.979683	-0.00852	-0.24211	1.30933
0.98635	-0.00799	-0.23413	1.31601
0.993017	-0.00745	-0.22542	1.32161
0.999683	-0.00709	-0.21595	1.32614
1.00635	-0.00679	-0.20558	1.3296
1.01302	-0.00662	-0.19431	1.33198
1.01968	-0.00644	-0.18233	1.33324
1.02635	-0.00632	-0.16963	1.3333
1.03302	-0.0062	-0.15634	1.3321
1.03968	-0.00608	-0.1424	1.32978
1.04635	-0.00584	-0.12755	1.32644
1.05302	-0.00566	-0.11188	1.32227
1.05968	-0.00542	-0.09543	1.31732
1.06635	-0.0053	-0.07832	1.3116
1.07302	-0.00525	-0.06092	1.30504
1.07968	-0.0053	-0.04339	1.29747
1.08635	-0.00554	-0.02587	1.28889
1.09302	-0.00584	-0.00834	1.27929
1.09968	-0.00626	0.00912	1.26892
1.10635	-0.00668	0.026524	1.25772
1.11302	-0.00697	0.043869	1.2458
1.11968	-0.00721	0.060916	1.23304
1.12635	-0.00727	0.077486	1.21939
1.13302	-0.00721	0.09346	1.20485
1.13968	-0.00697	0.108778	1.18947
1.14635	-0.00656	0.123322	1.17338
1.15302	-0.00614	0.13721	1.15651
1.15968	-0.00572	0.150442	1.13893
1.16635	-0.0053	0.162899	1.12075
1.17302	-0.00489	0.174582	1.10203
1.17968	-0.00459	0.18543	1.08278
1.18635	-0.00441	0.195444	1.06299
1.19302	-0.00423	0.204563	1.04266
1.19968	-0.00405	0.212729	1.02192
1.20635	-0.00393	0.219941	1.00076
1.21302	-0.00381	0.225961	0.979364
1.21968	-0.0037	0.230789	0.957608
1.22635	-0.00358	0.234246	0.935733
1.23302	-0.00346	0.236452	0.91362
1.23968	-0.00334	0.237346	0.891447
1.24635	-0.00316	0.237167	0.869334
1.25302	-0.00304	0.235915	0.84728
1.25968	-0.00286	0.233591	0.825405
1.26635	-0.00274	0.230193	0.803709
1.27302	-0.0025	0.225782	0.782371
1.27968	-0.00232	0.220537	0.761509
1.28635	-0.00203	0.214398	0.741184
1.29302	-0.00173	0.207305	0.721574
1.29968	-0.00143	0.199199	0.702441
1.30635	-0.00113	0.19002	0.683725
1.31302	-0.00083	0.179708	0.665665
1.31968	-0.0006	0.168383	0.648379
1.32635	-0.00036	0.155985	0.632107
1.33302	-0.00018	0.142634	0.616968
1.33968	-6e-05	0.12815	0.602901
1.34635	5.96e-05	0.112593	0.589788
1.35302	0.000119	0.095904	0.577629
1.35968	0.000179	0.078321	0.566542
1.36635	0.000358	0.060141	0.556648
1.37302	0.000536	0.041604	0.547945
1.37968	0.000834	0.022888	0.540555
1.38635	0.001252	0.003994	0.534534
1.39302	0.001848	-0.01514	0.529945
1.39968	0.002563	-0.03463	0.526965
1.40635	0.003517	-0.05442	0.525534
1.41302	0.004709	-0.07445	0.525713
1.41968	0.006139	-0.09447	0.527322
1.42635	0.007749	-0.1145	0.530124
1.43302	0.009596	-0.13441	0.534177
1.43968	0.011563	-0.15414	0.539303
1.44635	0.013709	-0.17369	0.545681
1.45302	0.015914	-0.19282	0.55331
1.45968	0.018179	-0.21124	0.562191
1.46635	0.020385	-0.22882	0.572264
1.47302	0.022531	-0.24569	0.583231
1.47968	0.024498	-0.26184	0.595093
1.48635	0.026286	-0.2777	0.607729
1.49302	0.027895	-0.29337	0.621319
1.49968	0.029325	-0.30887	0.635982
1.50635	0.030577	-0.32401	0.651598
1.51302	0.03165	-0.33844	0.66793
1.51968	0.032604	-0.35203	0.684679
1.52635	0.033438	-0.36466	0.701547
1.53302	0.034094	-0.3764	0.718176
1.53968	0.03475	-0.38749	0.734627
1.54635	0.035286	-0.39786	0.751019
1.55302	0.035822	-0.40752	0.76741
1.55968	0.036299	-0.41634	0.78392
1.56635	0.036657	-0.42456	0.800729
1.57302	0.037074	-0.43213	0.817776
1.57968	0.037372	-0.43905	0.835001
1.58635	0.03767	-0.44525	0.852108
1.59302	0.037968	-0.45043	0.868917
1.59968	0.038147	-0.45401	0.885248
1.60635	0.038385	-0.45317	0.901222
1.61302	0.038505	-0.43714	0.917792
1.61968	0.038624	-0.37313	0.9377
1.62635	0.038743	-0.18364	0.966787
1.63302	0.038862	0.280023	1.01602
1.63968	0.038981	1.25212	1.10298
1.64635	0.039101	3.03894	1.25164
1.65302	0.03922	5.96851	1.49083
1.65968	0.039339	10.312	1.85138
1.66635	0.039577	16.2013	2.36666
1.67302	0.039816	23.572	3.08228
1.67968	0.040114	32.1527	4.076
1.68635	0.040531	41.5019	5.48065
1.69302	0.041068	51.0814	7.49344
1.69968	0.041723	60.3445	10.3588
1.70635	0.042558	68.8158	14.3253
1.71302	0.043631	76.1453	19.5907
1.71968	0.045002	82.1292	26.2557
1.72635	0.046611	86.699	34.2965
1.73302	0.048697	89.888	43.5504
1.73968	0.0512	91.7885	53.7064
1.74635	0.054479	92.5108	64.3036
1.75302	0.058591	92.1521	74.749
1.75968	0.063896	90.7775	84.368
1.76635	0.070751	88.4155	92.485
1.77302	0.079572	85.068	98.5163
1.77968	0.091016	80.7284	102.048
1.78635	0.105441	75.4046	102.882
1.79302	0.12356	69.1399	101.042
1.79968	0.145733	62.0275	96.7656
1.80635	0.172257	54.2221	90.4704
1.81302	0.203133	45.9536	82.7297
1.81968	0.237882	37.5433	74.2192
1.82635	0.275731	29.4083	65.6317
1.83302	0.315487	22.0393	57.559
1.83968	0.355601	15.9472	50.3923
1.84635	0.394166	11.5975	44.3228
1.85302	0.429153	9.37295	39.4804
1.85968	0.458479	9.57268	36.1419
1.86635	0.480354	12.4167	34.8455
1.87302	0.493288	17.9986	36.2697
1.87968	0.496447	26.1675	40.8809
1.88635	0.489473	36.3965	48.5418
1.89302	0.472546	47.7526	58.3515
1.89968	0.446558	59.0496	68.8598
1.90635	0.412643	69.1578	78.5683
1.91302	0.372291	77.3365	86.4627
1.91968	0.327289	83.4389	92.3165
1.92635	0.279188	87.9062	96.6522
1.93302	0.229657	91.5747	100.435
1.93968	0.180006	95.3896	104.675
1.94635	0.131369	100.135	110.103
1.95302	0.084519	106.254	117.02
1.95968	0.040293	113.809	125.352
1.96635	-0.00095	122.57	134.833
1.97302	-0.03874	132.222	145.262
1.97968	-0.07284	142.587	156.697
1.98635	-0.10306	153.782	169.51
1.99302	-0.12916	166.218	184.236
1.99968	-0.15116	180.404	201.267
2.00635	-0.16898	196.603	220.459
2.01302	-0.18263	214.454	240.827
2.01968	-0.1924	232.719	260.463
2.02635	-0.19848	249.31	276.779
2.03302	-0.20146	261.665	287.058
2.03968	-0.2017	267.372	289.139
2.04635	-0.20003	264.851	282.005
2.05302	-0.19705	253.794	266.043
2.05968	-0.19354	235.226	242.9
2.06635	-0.1902	211.164	215.01
2.07302	-0.18775	184.063	185.018
2.07968	-0.18674	156.279	155.275
2.08635	-0.18764	129.704	127.556
2.09302	-0.19079	105.62	102.965
2.09968	-0.19634	84.7191	81.9966
2.10635	-0.20444	67.2009	64.6503
2.11302	-0.21499	52.8973	50.5489
2.11968	-0.22787	41.3808	39.0126
2.12635	-0.24277	32.0329	29.0796
2.13302	-0.25934	24.0535	19.5101
2.13968	-0.27722	16.4275	8.85147
2.14635	-0.29576	7.91544	-4.35811
2.15302	-0.31459	-2.83825	-21.2389
2.15968	-0.33307	-17.0359	-42.1817
2.16635	-0.35071	-35.3506	-66.6041
2.17302	-0.36711	-57.6033	-93.0046
2.17968	-0.38201	-82.6735	-119.334
2.18635	-0.3953	-108.724	-143.544
2.19302	-0.40692	-133.67	-164.079
2.19968	-0.41723	-155.699	-180.15
2.20635	-0.42659	-173.646	-191.724
2.21302	-0.43547	-187.109	-199.311
2.21968	-0.44441	-196.337	-203.683
2.22635	-0.45389	-201.98	-205.642
2.23302	-0.46414	-204.834	-205.88
2.23968	-0.47547	-205.652	-204.925
2.24635	-0.4878	-205.048	-203.149
2.25302	-0.50098	-203.47	-200.804
2.25968	-0.51469	-201.226	-198.053
2.26635	-0.52851	-198.521	-195.007
2.27302	-0.5421	-195.492	-191.741
2.27968	-0.55498	-192.229	-188.308
2.28635	-0.56678	-188.796	-184.748
2.29302	-0.57739	-185.232	-181.085
2.29968	-0.58657	-181.564	-177.336
2.30635	-0.59438	-177.805	-173.506
2.31302	-0.60076	-173.962	-169.597
2.31968	-0.6057	-170.04	-165.61
2.32635	-0.6091	-166.044	-161.548
2.33302	-0.61071	-161.981	-157.417
2.33968	-0.61023	-157.855	-153.226
2.34635	-0.60689	-153.667	-148.975
2.35302	-0.59968	-149.408	-144.653
2.35968	-0.58687	-145.053	-140.224
2.36635	-0.56612	-140.556	-135.619
2.37302	-0.53382	-135.834	-130.723
2.37968	-0.48476	-130.753	-125.359
2.38635	-0.41211	-125.115	-119.278
2.39302	-0.30684	-118.63	-112.131
2.39968	-0.15801	-110.897	-103.458
2.40635	0.046372	-101.389	-92.6676
2.41302	0.318706	-89.4523	-79.0475
2.41968	0.669539	-74.3317	-61.8183
2.42635	1.10596	-55.2519	-40.2416
2.43302	1.62834	-31.5452	-13.7846
2.43968	2.22784	-2.82234	17.6884
2.44635	2.88421	30.8467	53.743
2.45302	3.56561	68.7766	93.2531
2.45968	4.23026	109.558	134.344
2.46635	4.83066	151.017	174.409
2.47302	5.31906	190.264	210.239
2.47968	5.65314	223.903	238.343
2.48635	5.80174	248.448	255.504
2.49302	5.74923	260.972	259.507
2.49968	5.49841	259.845	249.834
2.50635	5.0714	245.299	228.002
2.51302	4.50695	219.57	197.341
2.51968	3.85553	186.463	162.223
2.52635	3.17174	150.472	127.027
2.53302	2.50673	115.758	95.2231
2.53968	1.90228	85.3513	68.8618
2.54635	1.38694	60.808	48.5681
2.55302	0.975072	42.3337	33.8903
2.55968	0.667334	29.2096	23.7911
2.56635	0.453532	20.289	17.0826
2.57302	0.315726	14.3936	12.7049
2.57968	0.23222	10.538	9.8446
2.58635	0.182211	7.99882	7.94107
2.59302	0.148535	6.2902	6.63519
2.59968	0.119686	5.10436	5.70738
2.60635	0.089705	4.25225	5.02539
2.61302	0.056922	3.61872	4.50921
2.61968	0.022292	3.1327	4.10891
2.62635	-0.01186	2.74956	3.79264
2.63302	-0.04309	2.44111	3.53932
2.63968	-0.06944	2.18892	3.33506
2.64635	-0.08947	1.98084	3.17043
2.65302	-0.1027	1.80835	3.03864
2.65968	-0.10949	1.66476	2.9344
2.66635	-0.11057	1.54453	2.8525
2.67302	-0.10711	1.44285	2.78813
2.67968	-0.10031	1.35553	2.73633
2.68635	-0.09131	1.27929	2.69252
2.69302	-0.081	1.21134	2.65294
2.69968	-0.07015	1.14953	2.61486
2.70635	-0.05931	1.09243	2.57665
2.71302	-0.04888	1.03909	2.53785
2.71968	-0.0391	0.989199	2.49898
2.72635	-0.0301	0.942886	2.46102
2.73302	-0.02199	0.900745	2.42525
2.73968	-0.01478	0.863254	2.39295
2.74635	-0.00846	0.830829	2.36493
2.75302	-0.00292	0.803649	2.34187
2.75968	0.001907	0.781536	2.32428
2.76635	0.00608	0.764132	2.31284
2.77302	0.009656	0.750959	2.30855
2.77968	0.012755	0.74172	2.31242
2.78635	0.015438	0.736296	2.32553
2.79302	0.017822	0.735104	2.34842
2.79968	0.019848	0.73874	2.38097
2.80635	0.021636	0.748277	2.42227
2.81302	0.023246	0.765026	2.47127
2.81968	0.024617	0.790775	2.52706
2.82635	0.025868	0.828624	2.59012
2.83302	0.026882	0.882983	2.66254
2.83968	0.027716	0.959873	2.74813
2.84635	0.028372	1.06585	2.85149
2.85302	0.028849	1.2058	2.97576
2.85968	0.029087	1.38056	3.12066
2.86635	0.029087	1.58465	3.28004
2.87302	0.028968	1.80548	3.44193
2.87968	0.02867	2.02447	3.58981
2.88635	0.028312	2.21997	3.70526
2.89302	0.027895	2.37101	3.77196
2.89968	0.027478	2.46137	3.77899
2.90635	0.02712	2.48283	3.72326
2.91302	0.026822	2.4361	3.60972
2.91968	0.026703	2.33012	3.44998
2.92635	0.026643	2.17974	3.25978
2.93302	0.026703	2.00218	3.05539
2.93968	0.026822	1.81419	2.85125
2.94635	0.027001	1.62947	2.65801
2.95302	0.02712	1.45787	2.48224
2.95968	0.027239	1.30486	2.32685
2.96635	0.027299	1.17236	2.19232
2.97302	0.027239	1.05941	2.07704
2.97968	0.02718	0.963807	1.97881
2.98635	0.027001	0.882804	1.89489
2.99302	0.026882	0.813842	1.82295
2.99968	0.026703	0.754714	1.76084
3.00635	0.026524	0.703692	1.70696
3.01302	0.026464	0.659406	1.66029
3.01968	0.026405	0.620961	1.61987
3.02635	0.026524	0.587523	1.58525
3.03302	0.026762	0.558615	1.55586
3.03968	0.02712	0.5337	1.53124
3.04635	0.027776	0.512183	1.51074
3.05302	0.02861	0.493526	1.49363
3.05968	0.029624	0.477016	1.47927
3.06635	0.030935	0.462353	1.46693
3.07302	0.032485	0.449061	1.45638
3.07968	0.034153	0.436664	1.44714
3.08635	0.035942	0.424743	1.43892
3.09302	0.037789	0.413179	1.43152
3.09968	0.039518	0.401974	1.42497
3.10635	0.041068	0.391304	1.41907
3.11302	0.042379	0.381351	1.41394
3.11968	0.043392	0.371993	1.40959
3.12635	0.043988	0.362992	1.40589
3.13302	0.044227	0.35429	1.4028
3.13968	0.044107	0.345826	1.40005
3.14635	0.04369	0.33778	1.39743
3.15302	0.042975	0.33015	1.39481
3.15968	0.042021	0.323057	1.39224
3.16635	0.041008	0.316441	1.38998
3.17302	0.039935	0.310421	1.38825
3.17968	0.038803	0.304997	1.38724
3.18635	0.03773	0.300229	1.38694
3.19302	0.036776	0.296175	1.38718
3.19968	0.035882	0.292599	1.38777
3.20635	0.035167	0.2895	1.38861
3.21302	0.03463	0.286818	1.3895
3.21968	0.034273	0.284672	1.3904
3.22635	0.034153	0.283241	1.39123
3.23302	0.034213	0.282645	1.39183
3.23968	0.034511	0.282943	1.39207
3.24635	0.035107	0.283897	1.39177
3.25302	0.035822	0.285149	1.39093
3.25968	0.036776	0.2864	1.3895
3.26635	0.037909	0.287294	1.38736
3.27302	0.039101	0.287175	1.3845
3.27968	0.040293	0.285387	1.38092
3.28635	0.041485	0.281453	1.37699
3.29302	0.042617	0.274897	1.37287
3.29968	0.043631	0.265777	1.36882
3.30635	0.044525	0.254393	1.36477
3.31302	0.04518	0.24128	1.36065
3.31968	0.045657	0.226974	1.35636
3.32635	0.045955	0.212133	1.35207
3.33302	0.046074	0.197291	1.34784
3.33968	0.046015	0.182867	1.34379
3.34635	0.045717	0.169396	1.33991
3.35302	0.045359	0.157297	1.33622
3.35968	0.044823	0.146806	1.33294
3.36635	0.044227	0.138104	1.33008
3.37302	0.043631	0.131428	1.32811
3.37968	0.042975	0.126779	1.3271
3.38635	0.042319	0.124276	1.32716
3.39302	0.041723	0.123978	1.32847
3.39968	0.041246	0.126064	1.33121
3.40635	0.040829	0.130415	1.3355
3.41302	0.040591	0.136971	1.34152
3.41968	0.040412	0.145316	1.34903
3.42635	0.040293	0.155032	1.35762
3.43302	0.040233	0.165582	1.36685
3.43968	0.040233	0.176668	1.37633
3.44635	0.040233	0.187933	1.38593
3.45302	0.040174	0.199199	1.3954
3.45968	0.040054	0.210285	1.40464
3.46635	0.039876	0.220835	1.41341
3.47302	0.039577	0.230551	1.42145
3.47968	0.039279	0.239253	1.42872
3.48635	0.038922	0.246942	1.43534
3.49302	0.038564	0.253677	1.44124
3.49968	0.038266	0.259697	1.4466
3.50635	0.038028	0.265121	1.45137
3.51302	0.037849	0.269771	1.45549
3.51968	0.037789	0.273645	1.45894
3.52635	0.037789	0.276864	1.46174
3.53302	0.037849	0.279605	1.46407
3.53968	0.038028	0.282466	1.46616
3.54635	0.038207	0.285983	1.4683
3.55302	0.038385	0.290394	1.47092
3.55968	0.038564	0.295579	1.47444
3.56635	0.038683	0.301361	1.47897
3.57302	0.038803	0.30762	1.48433
3.57968	0.038803	0.314176	1.49029
3.58635	0.038803	0.321269	1.49643
3.59302	0.038803	0.329077	1.50251
3.59968	0.038683	0.337541	1.50859
3.60635	0.038624	0.346601	1.51479
3.61302	0.038564	0.356078	1.52135
3.61968	0.038505	0.365615	1.5282
3.62635	0.038505	0.375032	1.53518
3.63302	0.038564	0.384271	1.54215
3.63968	0.038743	0.393271	1.54889
3.64635	0.038981	0.402153	1.5555
3.65302	0.039279	0.410855	1.56194
3.65968	0.039577	0.41914	1.56832
3.66635	0.039876	0.426829	1.57469
3.67302	0.040174	0.433743	1.58113
3.67968	0.040412	0.439763	1.58775
3.68635	0.040591	0.445127	1.5946
3.69302	0.04065	0.450015	1.60176
3.69968	0.040591	0.454843	1.60939
3.70635	0.040472	0.45985	1.61755
3.71302	0.040293	0.465512	1.62637
3.71968	0.040114	0.47195	1.63609
3.72635	0.039935	0.479341	1.647
3.73302	0.039756	0.487566	1.65915
3.73968	0.039577	0.496387	1.67251
3.74635	0.039518	0.505626	1.68699
3.75302	0.039518	0.515163	1.70231
3.75968	0.039577	0.524879	1.71822
3.76635	0.039697	0.534654	1.73444
3.77302	0.039816	0.54419	1.75059
3.77968	0.039935	0.552893	1.76615
3.78635	0.040054	0.560045	1.78081
3.79302	0.040114	0.565112	1.79404
3.79968	0.040114	0.567853	1.80548
3.80635	0.040054	0.56833	1.81484
3.81302	0.039935	0.566721	1.82223
3.81968	0.039876	0.563383	1.82778
3.82635	0.039756	0.558555	1.83189
3.83302	0.039697	0.552356	1.83493
3.83968	0.039697	0.545025	1.83725
3.84635	0.039756	0.53674	1.83904
3.85302	0.039935	0.528038	1.84023
3.85968	0.040174	0.519216	1.84089
3.86635	0.040472	0.510693	1.84101
3.87302	0.04077	0.502467	1.84059
3.87968	0.041127	0.494719	1.8397
3.88635	0.041366	0.487208	1.83821
3.89302	0.041604	0.479937	1.83606
3.89968	0.041723	0.472665	1.83314
3.90635	0.041783	0.465274	1.82944
3.91302	0.041783	0.457704	1.82509
3.91968	0.041783	0.449896	1.82015
3.92635	0.041664	0.44173	1.81454
3.93302	0.041604	0.433385	1.80835
3.93968	0.041544	0.424802	1.80149
3.94635	0.041485	0.41616	1.79404
3.95302	0.041485	0.407577	1.78617
3.95968	0.041544	0.399172	1.77813
3.96635	0.041604	0.391066	1.77008
3.97302	0.041664	0.383258	1.76203
3.97968	0.041664	0.375569	1.75387
3.98635	0.041604	0.36782	1.7454
3.99302	0.041485	0.359952	1.73634
3.99968	0.041246	0.352085	1.72693
4.00635	0.041008	0.344574	1.71733
4.01302	0.04071	0.337541	1.70803
4.01968	0.040412	0.331104	1.69915
4.02635	0.040114	0.325263	1.69074
4.03302	0.039876	0.319898	1.6827
4.03968	0.039756	0.31513	1.67513
4.04635	0.039697	0.311017	1.66798
4.05302	0.039816	0.3075	1.66142
4.05968	0.040054	0.304461	1.6554
4.06635	0.040352	0.3016	1.64968
4.07302	0.04077	0.298798	1.64402
4.07968	0.041306	0.295997	1.63806
4.08635	0.041902	0.293255	1.63168
4.09302	0.042498	0.290871	1.62482
4.09968	0.043094	0.289023	1.61743
4.10635	0.04369	0.287712	1.6098
4.11302	0.044167	0.287056	1.60205
4.11968	0.044584	0.286937	1.59424
4.12635	0.044882	0.287294	1.58626
4.13302	0.045061	0.287831	1.57797
4.13968	0.04518	0.288427	1.56891
4.14635	0.04518	0.288785	1.55866
4.15302	0.04518	0.288725	1.54716
4.15968	0.04524	0.288248	1.53452
4.16635	0.045359	0.287354	1.52105
4.17302	0.045598	0.286222	1.5071
4.17968	0.046015	0.28497	1.49316
4.18635	0.046611	0.283837	1.47933
4.19302	0.047386	0.282884	1.46586
4.19968	0.04822	0.282168	1.4528
4.20635	0.049174	0.281811	1.44029
4.21302	0.050068	0.28199	1.42843
4.21968	0.050962	0.282824	1.41734
4.22635	0.051677	0.284314	1.40721
4.23302	0.052214	0.2864	1.39827
4.23968	0.052571	0.288725	1.39081
4.24635	0.05275	0.291109	1.38539
4.25302	0.05275	0.293314	1.38289
4.25968	0.052631	0.295043	1.38515
4.26635	0.052333	0.296295	1.39457
4.27302	0.051975	0.296831	1.41418
4.27968	0.051558	0.296712	1.44726
4.28635	0.051081	0.296295	1.49697
4.29302	0.050604	0.295937	1.56605
4.29968	0.050068	0.296056	1.65635
4.30635	0.049591	0.29701	1.76859
4.31302	0.049114	0.299037	1.90169
4.31968	0.048637	0.302255	2.05231
4.32635	0.04822	0.306726	2.21473
4.33302	0.047803	0.312269	2.38097
4.33968	0.047445	0.318825	2.54148
4.34635	0.047028	0.326037	2.68602
4.35302	0.04667	0.333846	2.80505
4.35968	0.046194	0.34219	2.89088
4.36635	0.045776	0.351012	2.93863
4.37302	0.04524	0.360608	2.9465
4.37968	0.044763	0.37086	2.9158
4.38635	0.044227	0.381827	2.85041
4.39302	0.043809	0.393093	2.75636
4.39968	0.043452	0.404298	2.64084
4.40635	0.043273	0.414908	2.51162
4.41302	0.043154	0.424445	2.37614
4.41968	0.043213	0.432432	2.24078
4.42635	0.043392	0.438094	2.11006
4.43302	0.043631	0.440896	1.98728
4.43968	0.043869	0.44018	1.87403
4.44635	0.044107	0.435531	1.77103
4.45302	0.044346	0.426948	1.67829
4.45968	0.044465	0.41455	1.5955
4.46635	0.044644	0.398815	1.52195
4.47302	0.044703	0.380397	1.4568
4.47968	0.044823	0.359774	1.39928
4.48635	0.044942	0.337601	1.34885
4.49302	0.045121	0.314295	1.30504
4.49968	0.0453	0.290513	1.26743
4.50635	0.045538	0.26679	1.23566
4.51302	0.045776	0.243783	1.20902
4.51968	0.045955	0.222147	1.18691
4.52635	0.046134	0.202239	1.16891
4.53302	0.046253	0.184238	1.15466
4.53968	0.046253	0.168324	1.14399
4.54635	0.046253	0.154495	1.13684
4.55302	0.046134	0.142694	1.13285
4.55968	0.046015	0.132918	1.13153
4.56635	0.045896	0.12511	1.13249
4.57302	0.045717	0.118792	1.13529
4.57968	0.045538	0.113606	1.13964
4.58635	0.0453	0.109196	1.14512
4.59302	0.045061	0.1055	1.15162
4.59968	0.044823	0.10252	1.15883
4.60635	0.044584	0.100613	1.16688
4.61302	0.044346	0.099897	1.1757
4.61968	0.044107	0.100136	1.1853
4.62635	0.043988	0.101268	1.19543
4.63302	0.043869	0.102997	1.2058
4.63968	0.043869	0.105381	1.21623
4.64635	0.043988	0.108361	1.22666
4.65302	0.044048	0.111997	1.23715
4.65968	0.044227	0.116169	1.24794
4.66635	0.044346	0.120759	1.25891
4.67302	0.044405	0.125587	1.26988
4.67968	0.044405	0.130713	1.28079
4.68635	0.044286	0.136137	1.29139
4.69302	0.044107	0.141859	1.30147
4.69968	0.043929	0.14782	1.311
4.70635	0.043631	0.15384	1.31977
4.71302	0.043392	0.1598	1.32787
4.71968	0.043154	0.165701	1.33538
4.72635	0.042975	0.171721	1.34248
4.73302	0.042856	0.178039	1.34915
4.73968	0.042856	0.185072	1.35559
4.74635	0.042856	0.193	1.36179
4.75302	0.042975	0.202	1.36769
4.75968	0.043154	0.212133	1.37347
4.76635	0.043333	0.223219	1.37931
4.77302	0.043631	0.2352	1.38527
4.77968	0.043869	0.248253	1.39183
4.78635	0.044167	0.262558	1.39904
4.79302	0.044405	0.278175	1.40732
4.79968	0.044584	0.295222	1.41686
4.80635	0.044763	0.31364	1.42759
4.81302	0.044823	0.333309	1.43951
4.81968	0.044823	0.35435	1.45245
4.82635	0.044763	0.376761	1.46639
4.83302	0.044644	0.400484	1.48135
4.83968	0.044584	0.425339	1.49745
4.84635	0.044525	0.451207	1.51461
4.85302	0.044525	0.477672	1.53291
4.85968	0.044644	0.504613	1.55204
4.86635	0.044823	0.531971	1.57201
4.87302	0.045061	0.559807	1.59264
4.87968	0.045359	0.588238	1.61391
4.88635	0.045657	0.617206	1.63591
4.89302	0.045896	0.646591	1.65862
4.89968	0.046134	0.676155	1.68198
4.90635	0.046253	0.705481	1.70582
4.91302	0.046313	0.734448	1.73008
4.91968	0.046313	0.763059	1.75464
4.92635	0.046313	0.791192	1.77944
4.93302	0.046313	0.819147	1.80441
4.93968	0.046253	0.846744	1.82939
4.94635	0.046313	0.874043	1.85412
4.95302	0.046372	0.900924	1.87874
4.95968	0.046492	0.92715	1.90324
4.96635	0.046611	0.95284	1.92785
4.97302	0.04679	0.978112	1.95271
4.97968	0.047028	1.00297	1.9778
4.98635	0.047207	1.02729	2.00319
4.99302	0.047386	1.05113	2.02882
4.99968	0.047505	1.07437	2.05481
5.00635	0.047624	1.09708	2.08092
5.01302	0.047684	1.11938	2.10702
5.01968	0.047684	1.14137	2.13289
5.02635	0.047743	1.16318	2.15834
5.03302	0.047684	1.1847	2.18362
5.03968	0.047624	1.20586	2.20889
5.04635	0.047565	1.22666	2.2344
5.05302	0.047505	1.24717	2.25997
5.05968	0.047326	1.26767	2.28554
5.06635	0.047147	1.28824	2.31075
5.07302	0.046909	1.30892	2.33573
5.07968	0.046611	1.32966	2.3604
5.08635	0.046313	1.3504	2.3849
5.09302	0.046015	1.37115	2.4091
5.09968	0.045717	1.39201	2.4327
5.10635	0.045419	1.41329	2.45559
5.11302	0.045121	1.43504	2.47759
5.11968	0.044882	1.45733	2.49898
5.12635	0.044763	1.4804	2.51985
5.13302	0.044644	1.50424	2.54035
5.13968	0.044584	1.52868	2.56056
5.14635	0.044525	1.55348	2.58022
5.15302	0.044525	1.57827	2.59924
5.15968	0.044525	1.60301	2.6176
5.16635	0.044465	1.62756	2.63542
5.17302	0.044405	1.65224	2.65282
5.17968	0.044346	1.67721	2.66999
5.18635	0.044227	1.70237	2.68704
5.19302	0.044167	1.72758	2.70402
5.19968	0.044048	1.75267	2.72083
5.20635	0.043988	1.77771	2.73752
5.21302	0.043929	1.8031	2.75409
5.21968	0.043929	1.82933	2.7706
5.22635	0.043988	1.85686	2.78723
5.23302	0.044048	1.88613	2.80422
5.23968	0.044167	1.9173	2.82162
5.24635	0.044227	1.95032	2.83962
5.25302	0.044286	1.98519	2.85828
5.25968	0.044227	2.02179	2.87753
5.26635	0.044167	2.06012	2.89762
5.27302	0.043988	2.10017	2.91836
5.27968	0.04369	2.14207	2.93982
5.28635	0.043392	2.18576	2.96187
5.29302	0.043035	2.23112	2.98441
5.29968	0.042617	2.27791	3.00717
5.30635	0.042319	2.32565	3.03024
5.31302	0.042021	2.37411	3.05361
5.31968	0.041842	2.42317	3.07745
5.32635	0.041783	2.47288	3.10188
5.33302	0.041723	2.52312	3.12698
5.33968	0.041783	2.57397	3.15267
5.34635	0.041902	2.62517	3.17877
5.35302	0.042021	2.67643	3.20506
5.35968	0.042081	2.72775	3.23141
5.36635	0.0422	2.77907	3.25775
5.37302	0.04226	2.83027	3.28416
5.37968	0.04226	2.88123	3.31086
5.38635	0.042319	2.93189	3.33804
5.39302	0.042319	2.98202	3.36576
5.39968	0.042319	3.03161	3.39389
5.40635	0.042319	3.08073	3.4222
5.41302	0.042379	3.12913	3.45051
5.41968	0.042439	3.17651	3.47871
5.42635	0.042439	3.22253	3.50684
5.43302	0.042379	3.26705	3.53491
5.43968	0.04226	3.31002	3.56305
5.44635	0.042081	3.35163	3.59136
5.45302	0.041783	3.39198	3.61967
5.45968	0.041485	3.4312	3.64792
5.46635	0.041127	3.46917	3.67588
5.47302	0.04077	3.50577	3.70342
5.47968	0.040472	3.54069	3.73042
5.48635	0.040233	3.57401	3.75706
5.49302	0.039995	3.60566	3.78341
5.49968	0.039876	3.63571	3.80951
5.50635	0.039876	3.66425	3.83532
5.51302	0.039876	3.69102	3.86071
5.51968	0.039876	3.71599	3.88581
5.52635	0.039935	3.73912	3.9106
5.53302	0.039995	3.76052	3.93504
5.53968	0.040054	3.78043	3.95912
5.54635	0.040114	3.79884	3.98296
5.55302	0.040174	3.81571	4.00657
5.55968	0.040293	3.83091	4.02993
5.56635	0.040352	3.84444	4.0533
5.57302	0.040352	3.85666	4.0766
5.57968	0.040412	3.8681	4.09979
5.58635	0.040352	3.87919	4.12303
5.59302	0.040293	3.89039	4.14646
5.59968	0.040174	3.9019	4.17042
5.60635	0.039935	3.91436	4.19527
5.61302	0.039697	3.92854	4.22144
5.61968	0.039339	3.94571	4.24933
5.62635	0.038981	3.96734	4.27944
5.63302	0.038505	3.99506	4.31263
5.63968	0.038028	4.03088	4.34989
5.64635	0.037491	4.07702	4.39238
5.65302	0.036955	4.13603	4.44114
5.65968	0.036418	4.21017	4.49693
5.66635	0.035942	4.30137	4.56047
5.67302	0.035465	4.4108	4.63247
5.67968	0.035107	4.53871	4.71312
5.68635	0.034809	4.68421	4.80217
5.69302	0.03469	4.84526	4.89855
5.69968	0.03475	5.01835	5.00053
5.70635	0.034988	5.19836	5.10597
5.71302	0.035346	5.37902	5.21213
5.71968	0.035882	5.55301	5.3162
5.72635	0.036538	5.71281	5.41502
5.73302	0.037313	5.85127	5.50514
5.73968	0.038087	5.96243	5.58364
5.74635	0.038922	6.04165	5.64778
5.75302	0.039756	6.08611	5.69588
5.75968	0.040472	6.09487	5.72675
5.76635	0.041127	6.06888	5.74029
5.77302	0.041723	6.01071	5.73683
5.77968	0.04226	5.92411	5.71752
5.78635	0.042677	5.8139	5.68408
5.79302	0.043094	5.68539	5.63878
5.79968	0.043452	5.54413	5.58418
5.80635	0.043809	5.39601	5.52267
5.81302	0.044227	5.24628	5.45686
5.81968	0.044703	5.09965	5.38909
5.82635	0.0453	4.95982	5.3215
5.83302	0.046015	4.82953	5.25594
5.83968	0.04679	4.71049	5.19371
5.84635	0.047684	4.60374	5.13565
5.85302	0.048637	4.50957	5.08213
5.85968	0.049531	4.42755	5.03337
5.86635	0.050426	4.35692	4.98944
5.87302	0.05126	4.2969	4.9504
5.87968	0.051975	4.24647	4.91613
5.88635	0.052512	4.20493	4.88627
5.89302	0.052869	4.17155	4.86046
5.89968	0.053048	4.1455	4.83829
5.90635	0.053048	4.12571	4.81921
5.91302	0.052869	4.11093	4.80288
5.91968	0.052571	4.10002	4.78864
5.92635	0.052035	4.09204	4.77612
5.93302	0.05132	4.08632	4.76497
5.93968	0.050426	4.08232	4.7552
5.94635	0.049353	4.07976	4.7465
5.95302	0.048101	4.07839	4.73869
5.95968	0.04673	4.07797	4.73142
5.96635	0.04524	4.07815	4.72421
5.97302	0.04369	4.07857	4.71687
5.97968	0.042081	4.07904	4.7093
5.98635	0.040472	4.07916	4.70167
5.99302	0.038922	4.07898	4.69405
5.99968	0.037432	4.07845	4.68642
6.00635	0.036061	4.07767	4.67861
6.01302	0.034869	4.0766	4.67062
6.01968	0.033855	4.07511	4.66257
6.02635	0.033021	4.07308	4.65465
6.03302	0.032425	4.07046	4.6469
6.03968	0.032067	4.06724	4.63951
6.04635	0.031888	4.06367	4.63247
6.05302	0.031888	4.05997	4.62592
6.05968	0.032067	4.05628	4.62002
6.06635	0.032425	4.05252	4.61483
6.07302	0.032783	4.04853	4.6106
6.07968	0.033259	4.04418	4.60732
6.08635	0.033677	4.03929	4.60506
6.09302	0.034153	4.03392	4.60392
6.09968	0.034511	4.0282	4.60386
6.10635	0.034869	4.02236	4.60506
6.11302	0.035107	4.01646	4.6075
6.11968	0.035286	4.01056	4.61125
6.12635	0.035465	4.00472	4.61632
6.13302	0.035524	3.99888	4.6227
6.13968	0.035584	3.99321	4.63027
6.14635	0.035644	3.98779	4.63903
6.15302	0.035644	3.98243	4.6491
6.15968	0.035644	3.97706	4.66055
6.16635	0.035584	3.9717	4.67348
6.17302	0.035524	3.96663	4.68779
6.17968	0.035405	3.96216	4.70346
6.18635	0.035286	3.95846	4.72033
6.19302	0.035107	3.95554	4.73851
6.19968	0.034869	3.9531	4.758
6.20635	0.034571	3.95072	4.77874
6.21302	0.034213	3.94833	4.80074
6.21968	0.033915	3.94607	4.8238
6.22635	0.033498	3.94422	4.84794
6.23302	0.03314	3.94297	4.87322
6.23968	0.032783	3.94243	4.8998
6.24635	0.032425	3.94261	4.92781
6.25302	0.032008	3.94362	4.95714
6.25968	0.03165	3.94541	4.98742
6.26635	0.031233	3.94785	5.01823
6.27302	0.030875	3.95072	5.04935
6.27968	0.030577	3.95393	5.0807
6.28635	0.03022	3.95727	5.11241
6.29302	0.029922	3.96073	5.1446
6.29968	0.029564	3.96448	5.17726
6.30635	0.029206	3.96877	5.2101
6.31302	0.028849	3.97378	5.24253
6.31968	0.028491	3.97956	5.27388
6.32635	0.028074	3.986	5.30404
6.33302	0.027657	3.99309	5.33313
6.33968	0.02718	4.00072	5.3615
6.34635	0.026703	4.00919	5.38969
6.35302	0.026345	4.0186	5.4177
6.35968	0.026047	4.02933	5.44524
6.36635	0.025809	4.04173	5.47194
6.37302	0.025749	4.05616	5.49758
6.37968	0.025809	4.07291	5.52213
6.38635	0.025928	4.09246	5.54597
6.39302	0.026166	4.11493	5.56922
6.39968	0.026464	4.1405	5.59217
6.40635	0.026822	4.16934	5.61476
6.41302	0.02718	4.20165	5.63711
6.41968	0.027537	4.23777	5.65916
6.42635	0.027895	4.27777	5.68104
6.43302	0.028312	4.32181	5.70285
6.43968	0.02867	4.36974	5.72455
6.44635	0.029027	4.42105	5.74607
6.45302	0.029445	4.47524	5.76723
6.45968	0.029862	4.5315	5.78773
6.46635	0.03022	4.58878	5.80734
6.47302	0.030577	4.64606	5.82552
6.47968	0.030935	4.70197	5.84185
6.48635	0.031233	4.75526	5.85586
6.49302	0.031471	4.80455	5.867
6.49968	0.03159	4.84854	5.87487
6.50635	0.03165	4.88591	5.87922
6.51302	0.031531	4.91571	5.87958
6.51968	0.031352	4.93723	5.87553
6.52635	0.031054	4.95035	5.86677
6.53302	0.030696	4.95523	5.853
6.53968	0.030279	4.95225	5.8344
6.54635	0.029743	4.942	5.81127
6.55302	0.029266	4.92507	5.78433
6.55968	0.028789	4.90218	5.75411
6.56635	0.028372	4.87417	5.72127
6.57302	0.028014	4.8421	5.68634
6.57968	0.027716	4.80711	5.64987
6.58635	0.027478	4.77034	5.61237
6.59302	0.027299	4.73261	5.57464
6.59968	0.02712	4.69458	5.53751
6.60635	0.027061	4.65661	5.50151
6.61302	0.026941	4.61918	5.46706
6.61968	0.026882	4.58264	5.43433
6.62635	0.026762	4.54748	5.40346
6.63302	0.026703	4.51392	5.37461
6.63968	0.026584	4.48191	5.34791
6.64635	0.026464	4.45122	5.32365
6.65302	0.026345	4.42135	5.30165
6.65968	0.026226	4.39179	5.28198
6.66635	0.026107	4.36235	5.26446
6.67302	0.026047	4.33284	5.24908
6.67968	0.025988	4.30334	5.23585
6.68635	0.025988	4.27407	5.22464
6.69302	0.026047	4.24492	5.21553
6.69968	0.026226	4.21584	5.20831
6.70635	0.026405	4.18663	5.20301
6.71302	0.026643	4.15724	5.19955
6.71968	0.026822	4.12762	5.19776
6.72635	0.027001	4.09812	5.1977
6.73302	0.02712	4.06891	5.19913
6.73968	0.02712	4.04018	5.20194
6.74635	0.02712	4.01187	5.20605
6.75302	0.027061	3.98397	5.21123
6.75968	0.026882	3.95656	5.21749
6.76635	0.026762	3.92968	5.22488
6.77302	0.026584	3.90339	5.23341
6.77968	0.026464	3.87776	5.24294
6.78635	0.026345	3.85302	5.25331
6.79302	0.026286	3.82924	5.26422
6.79968	0.026226	3.80647	5.27549
6.80635	0.026166	3.78472	5.28693
6.81302	0.026047	3.76403	5.29861
6.81968	0.025988	3.74424	5.31053
6.82635	0.025928	3.72541	5.32246
6.83302	0.025928	3.70753	5.3342
6.83968	0.025928	3.69084	5.34558
6.84635	0.025988	3.67528	5.35649
6.85302	0.026166	3.66086	5.36698
6.85968	0.026345	3.64739	5.37717
6.86635	0.026643	3.63475	5.38707
6.87302	0.026941	3.62277	5.39661
6.87968	0.027239	3.61133	5.40566
6.88635	0.027537	3.60054	5.41401
6.89302	0.027716	3.59029	5.42158
6.89968	0.027835	3.58087	5.42837
6.90635	0.027835	3.57223	5.43451
6.91302	0.027716	3.56442	5.44029
6.91968	0.027537	3.5575	5.44584
6.92635	0.027299	3.55125	5.45108
6.93302	0.027061	3.54564	5.45579
6.93968	0.026822	3.54052	5.45979
6.94635	0.026584	3.53587	5.463
6.95302	0.026405	3.53175	5.46551
6.95968	0.026226	3.5283	5.46753
6.96635	0.026107	3.52579	5.46944
6.97302	0.025988	3.52436	5.47135
6.97968	0.025809	3.524	5.47326
6.98635	0.02563	3.5246	5.47499
6.99302	0.025451	3.52591	5.47624
6.99968	0.025153	3.528	5.47683
7.00635	0.024855	3.53068	5.47689
7.01302	0.024498	3.53408	5.47653
7.01968	0.02408	3.53825	5.47606
7.02635	0.023603	3.54338	5.4754
7.03302	0.023127	3.54922	5.47451
7.03968	0.02259	3.55565	5.4732
7.04635	0.022113	3.56251	5.47147
7.05302	0.021577	3.56966	5.46938
7.05968	0.02104	3.57741	5.467
7.06635	0.020564	3.58605	5.46414
7.07302	0.020146	3.59583	5.46086
7.07968	0.019729	3.6068	5.45698
7.08635	0.019372	3.61854	5.45269
7.09302	0.019133	3.631	5.44804
7.09968	0.018895	3.64393	5.44316
7.10635	0.018716	3.65722	5.43797
7.11302	0.018537	3.67105	5.43249
7.11968	0.018418	3.68524	5.42676
7.12635	0.018299	3.69984	5.42063
7.13302	0.018239	3.71468	5.41401
7.13968	0.018179	3.72994	5.40668
7.14635	0.018179	3.74573	5.39827
7.15302	0.018179	3.76236	5.38868
7.15968	0.018179	3.77983	5.37801
7.16635	0.018239	3.79842	5.36644
7.17302	0.018239	3.81798	5.35435
7.17968	0.018239	3.83866	5.34207
7.18635	0.018239	3.86077	5.32985
7.19302	0.018179	3.88443	5.31775
7.19968	0.01812	3.90995	5.30577
7.20635	0.01806	3.93712	5.29414
7.21302	0.01806	3.96574	5.2827
7.21968	0.01806	3.99578	5.27173
7.22635	0.01812	4.02725	5.26142
7.23302	0.018239	4.06039	5.25218
7.23968	0.018358	4.09538	5.24432
7.24635	0.018477	4.13221	5.23806
7.25302	0.018656	4.17066	5.2337
7.25968	0.018716	4.21041	5.2312
7.26635	0.018775	4.25118	5.23055
7.27302	0.018716	4.29273	5.23162
7.27968	0.018597	4.33469	5.23448
7.28635	0.018358	4.37677	5.23931
7.29302	0.01812	4.41861	5.24646
7.29968	0.017762	4.45986	5.25624
7.30635	0.017345	4.50033	5.26846
7.31302	0.016987	4.53979	5.28294
7.31968	0.01663	4.57805	5.29921
7.32635	0.016332	4.61495	5.31679
7.33302	0.016093	4.65024	5.33527
7.33968	0.016034	4.68361	5.3544
7.34635	0.016093	4.71509	5.3739
7.35302	0.016272	4.74453	5.39356
7.35968	0.01657	4.77189	5.41329
7.36635	0.017047	4.79704	5.43278
7.37302	0.017583	4.81987	5.45186
7.37968	0.01812	4.84043	5.47022
7.38635	0.018775	4.85885	5.48786
7.39302	0.019372	4.87506	5.50479
7.39968	0.019908	4.88919	5.52118
7.40635	0.020385	4.90123	5.53721
7.41302	0.020742	4.91118	5.55295
7.41968	0.02104	4.91917	5.5685
7.42635	0.021219	4.92549	5.584
7.43302	0.021338	4.93032	5.59968
7.43968	0.021398	4.93383	5.61589
7.44635	0.021338	4.93616	5.633
7.45302	0.021279	4.93705	5.65124
7.45968	0.021219	4.93646	5.67073
7.46635	0.0211	4.93425	5.69159
7.47302	0.020981	4.93067	5.71376
7.47968	0.020862	4.92585	5.73719
7.48635	0.020742	4.91983	5.76204
7.49302	0.020683	4.91279	5.78827
7.49968	0.020623	4.90463	5.81598
7.50635	0.020564	4.89545	5.84507
7.51302	0.020623	4.88526	5.87553
7.51968	0.020742	4.87423	5.90706
7.52635	0.020862	4.86231	5.9396
7.53302	0.0211	4.84949	5.9728
7.53968	0.021398	4.83573	6.00642
7.54635	0.021756	4.821	6.04021
7.55302	0.022173	4.80539	6.07395
7.55968	0.02259	4.78905	6.10757
7.56635	0.023067	4.77219	6.14101
7.57302	0.023544	4.7549	6.17415
7.57968	0.024021	4.73756	6.20693
7.58635	0.024438	4.72033	6.23918
7.59302	0.024796	4.70346	6.27065
7.59968	0.025094	4.68683	6.30117
7.60635	0.025213	4.67044	6.33061
7.61302	0.025213	4.65441	6.35886
7.61968	0.025094	4.63879	6.38598
7.62635	0.024796	4.62365	6.41203
7.63302	0.024378	4.60923	6.43688
7.63968	0.023901	4.59564	6.46049
7.64635	0.023425	4.58288	6.4826
7.65302	0.022888	4.57108	6.50317
7.65968	0.022411	4.56041	6.52236
7.66635	0.021935	4.55099	6.54018
7.67302	0.021517	4.54289	6.55681
7.67968	0.02116	4.53597	6.57225
7.68635	0.020802	4.53043	6.58643
7.69302	0.020385	4.52626	6.59925
7.69968	0.019908	4.52352	6.61057
7.70635	0.019372	4.52232	6.62029
7.71302	0.018716	4.52274	6.62839
7.71968	0.018001	4.52471	6.63501
7.72635	0.017285	4.52817	6.64032
7.73302	0.01657	4.53299	6.64431
7.73968	0.015914	4.53889	6.64699
7.74635	0.015318	4.54593	6.64812
7.75302	0.014842	4.55391	6.64771
7.75968	0.014484	4.56303	6.64574
7.76635	0.014246	4.57323	6.64228
7.77302	0.014007	4.58449	6.63751
7.77968	0.013769	4.59665	6.63149
7.78635	0.01353	4.60959	6.62428
7.79302	0.013232	4.62305	6.616
7.79968	0.012875	4.63706	6.60682
7.80635	0.012457	4.65143	6.5968
7.81302	0.011981	4.66621	6.58608
7.81968	0.011504	4.68117	6.57463
7.82635	0.011086	4.69625	6.56241
7.83302	0.010729	4.71121	6.5493
7.83968	0.010431	4.72611	6.53523
7.84635	0.010252	4.74083	6.52021
7.85302	0.010192	4.75538	6.5043
7.85968	0.010252	4.76962	6.48791
7.86635	0.010371	4.78333	6.47128
7.87302	0.01061	4.79633	6.45459
7.87968	0.010848	4.80861	6.43778
7.88635	0.011086	4.82011	6.42061
7.89302	0.011325	4.83084	6.40297
7.89968	0.011563	4.84061	6.38515
7.90635	0.011802	4.84943	6.36733
7.91302	0.01204	4.85712	6.34986
7.91968	0.012219	4.8638	6.33282
7.92635	0.012398	4.86952	6.31607
7.93302	0.012577	4.87465	6.29944
7.93968	0.012755	4.87912	6.28299
7.94635	0.012815	4.88293	6.26659
7.95302	0.012875	4.88609	6.25038
7.95968	0.012815	4.88847	6.23435
7.96635	0.012696	4.8905	6.21849
7.97302	0.012457	4.89247	6.20294
7.97968	0.012159	4.89479	6.18768
7.98635	0.011742	4.89771	6.17289
7.99302	0.011325	4.90111	6.15865
7.99968	0.010848	4.90481	6.14476
8.00635	0.010371	4.90868	6.13099
8.01302	0.009954	4.91285	6.1174
8.01968	0.009477	4.91738	6.10405
8.02635	0.00912	4.92269	6.09118
8.03302	0.008702	4.92865	6.07902
8.03968	0.008345	4.93509	6.06757
8.04635	0.007987	4.94164	6.05667
8.05302	0.007629	4.94802	6.046
8.05968	0.007272	4.95428	6.03545
8.06635	0.006974	4.96036	6.0249
8.07302	0.006676	4.96656	6.01429
8.07968	0.006378	4.97282	6.00356
8.08635	0.006139	4.97907	5.99265
8.09302	0.00602	4.98557	5.98127
8.09968	0.005901	4.99266	5.96941
8.10635	0.005901	5.00113	5.95707
8.11302	0.005901	5.01215	5.94431
8.11968	0.00602	5.02735	5.9315
8.12635	0.006139	5.04828	5.91892
8.13302	0.006318	5.07641	5.90712
8.13968	0.006497	5.11336	5.89693
8.14635	0.006735	5.16045	5.88912
8.15302	0.007033	5.21874	5.885
8.15968	0.007272	5.28908	5.88584
8.16635	0.00757	5.37205	5.89293
8.17302	0.007868	5.4673	5.9073
8.17968	0.008106	5.57405	5.92959
8.18635	0.008345	5.69028	5.96011
8.19302	0.008464	5.81336	5.99861
8.19968	0.008464	5.93984	6.04498
8.20635	0.008464	6.0659	6.09839
8.21302	0.008345	6.1875	6.15776
8.21968	0.008166	6.30039	6.22141
8.22635	0.007927	6.40053	6.28716
8.23302	0.007689	6.48391	6.35207
8.23968	0.007391	6.54715	6.41316
8.24635	0.007153	6.5878	6.4674
8.25302	0.006914	6.60461	6.51181
8.25968	0.006735	6.59728	6.54393
8.26635	0.006557	6.56664	6.56194
8.27302	0.006497	6.51425	6.56444
8.27968	0.006437	6.44231	6.55103
8.28635	0.006378	6.3535	6.52176
8.29302	0.006378	6.25128	6.47759
8.29968	0.006318	6.13922	6.41978
8.30635	0.006258	6.02102	6.35016
8.31302	0.006139	5.90015	6.27088
8.31968	0.00596	5.77974	6.18428
8.32635	0.005722	5.66238	6.09302
8.33302	0.005484	5.55015	5.99968
8.33968	0.005245	5.44477	5.90652
8.34635	0.005007	5.34713	5.81551
8.35302	0.004768	5.25796	5.72813
8.35968	0.00459	5.17744	5.64563
8.36635	0.004411	5.10562	5.5691
8.37302	0.004292	5.04225	5.49954
8.37968	0.004292	4.98706	5.43761
8.38635	0.004292	4.93926	5.38379
8.39302	0.004292	4.89831	5.33801
8.39968	0.004411	4.86326	5.29975
8.40635	0.00459	4.83358	5.26834
8.41302	0.004828	4.80861	5.24318
8.41968	0.005186	4.7878	5.22363
8.42635	0.005603	4.77076	5.20933
8.43302	0.006139	4.75687	5.19979
8.43968	0.006795	4.74566	5.19466
8.44635	0.00757	4.73684	5.19341
8.45302	0.008404	4.72993	5.19562
8.45968	0.009418	4.72474	5.2008
8.46635	0.01055	4.72117	5.20849
8.47302	0.011802	4.71884	5.21821
8.47968	0.013173	4.71753	5.22965
8.48635	0.014663	4.71705	5.24265
8.49302	0.016212	4.71723	5.25707
8.49968	0.017822	4.71801	5.27281
8.50635	0.019431	4.7192	5.28967
8.51302	0.020981	4.72087	5.30738
8.51968	0.022471	4.72283	5.32561
8.52635	0.023842	4.72498	5.34421
8.53302	0.025034	4.72719	5.36287
8.53968	0.026107	4.72945	5.38158
8.54635	0.027001	4.73183	5.40024
8.55302	0.027776	4.73416	5.41878
8.55968	0.028491	4.7363	5.43696
8.56635	0.028968	4.73815	5.4549
8.57302	0.029325	4.73958	5.47242
8.57968	0.029504	4.74066	5.48953
8.58635	0.029504	4.74149	5.50586
8.59302	0.029266	4.74226	5.52106
8.59968	0.028789	4.74298	5.53489
8.60635	0.028133	4.74364	5.54728
8.61302	0.027239	4.74405	5.55843
8.61968	0.026107	4.74405	5.56856
8.62635	0.024915	4.74346	5.57774
8.63302	0.023544	4.74232	5.58597
8.63968	0.022173	4.74078	5.59312
8.64635	0.020742	4.73893	5.5992
8.65302	0.019372	4.73684	5.60403
8.65968	0.018001	4.73452	5.60761
8.66635	0.01663	4.73189	5.60981
8.67302	0.015318	4.72885	5.61053
8.67968	0.014067	4.72546	5.60981
8.68635	0.012815	4.72176	5.6079
8.69302	0.011623	4.71795	5.60522
8.69968	0.010431	4.71407	5.602
8.70635	0.009298	4.71038	5.59837
8.71302	0.008285	4.70704	5.59461
8.71968	0.007272	4.70418	5.59092
8.72635	0.006378	4.70173	5.58746
8.73302	0.005603	4.69953	5.58424
8.73968	0.004947	4.69762	5.58114
8.74635	0.004351	4.69583	5.57798
8.75302	0.003815	4.6944	5.5747
8.75968	0.003338	4.69351	5.57142
8.76635	0.002921	4.69327	5.5685
8.77302	0.002563	4.69381	5.56612
8.77968	0.002265	4.695	5.56451
8.78635	0.002027	4.69667	5.5638
8.79302	0.001907	4.69863	5.56386
8.79968	0.001848	4.70102	5.56475
8.80635	0.001907	4.70382	5.5666
8.81302	0.002027	4.70728	5.56934
8.81968	0.002205	4.71157	5.57309
8.82635	0.002325	4.71669	5.57774
8.83302	0.002384	4.72271	5.5834
8.83968	0.002444	4.72945	5.59002
8.84635	0.002325	4.73672	5.59765
8.85302	0.002146	4.74429	5.60641
8.85968	0.001848	4.75216	5.61637
8.86635	0.00155	4.76027	5.62769
8.87302	0.001252	4.76879	5.64021
8.87968	0.000954	4.77767	5.65368
8.88635	0.000775	4.78691	5.66786
8.89302	0.000715	4.79627	5.68265
8.89968	0.000775	4.80562	5.69785
8.90635	0.000894	4.81498	5.71352
8.91302	0.001192	4.82434	5.72956
8.91968	0.00149	4.8337	5.74589
8.92635	0.001907	4.8427	5.76234
8.93302	0.002384	4.85134	5.77891
8.93968	0.002801	4.85951	5.79542
8.94635	0.003278	4.8672	5.81169
8.95302	0.003755	4.87453	5.82755
8.95968	0.004232	4.88156	5.84274
8.96635	0.004768	4.88824	5.85723
8.97302	0.005305	4.89485	5.87124
8.97968	0.005901	4.90159	5.88495
8.98635	0.006557	4.90886	5.89836
8.99302	0.007272	4.91714	5.91135
8.99968	0.007987	4.92692	5.92381
9.00635	0.008702	4.93878	5.93579
9.01302	0.009418	4.95338	5.94759
9.01968	0.010014	4.97162	5.95993
9.02635	0.010431	4.99463	5.97364
9.03302	0.010669	5.02348	5.98961
9.03968	0.010729	5.05936	6.00863
9.04635	0.01055	5.10329	6.03163
9.05302	0.010133	5.15616	6.05977
9.05968	0.009537	5.21868	6.0944
9.06635	0.008821	5.29152	6.13683
9.07302	0.007987	5.37485	6.18827
9.07968	0.007153	5.46843	6.24979
9.08635	0.006318	5.5716	6.32203
9.09302	0.005543	5.68306	6.40535
9.09968	0.004828	5.80132	6.49977
9.10635	0.004172	5.92405	6.60485
9.11302	0.003576	6.0485	6.71947
9.11968	0.00304	6.17141	6.84172
9.12635	0.002563	6.28901	6.96903
9.13302	0.002086	6.39761	7.09826
9.13968	0.001669	6.49351	7.22581
9.14635	0.001311	6.57356	7.34788
9.15302	0.001013	6.63495	7.46065
9.15968	0.000775	6.67566	7.56031
9.16635	0.000596	6.69432	7.64334
9.17302	0.000417	6.6905	7.70682
9.17968	0.000298	6.66451	7.74825
9.18635	0.000238	6.61755	7.76595
9.19302	0.000179	6.55121	7.75915
9.19968	5.96e-05	6.4677	7.72798
9.20635	-6e-05	6.36965	7.6735
9.21302	-0.00024	6.2601	7.59733
9.21968	-0.00048	6.1422	7.5019
9.22635	-0.00072	6.019	7.39008
9.23302	-0.00101	5.89341	7.26509
9.23968	-0.00125	5.76776	7.13056
9.24635	-0.00155	5.64426	6.99008
9.25302	-0.00179	5.52452	6.84714
9.25968	-0.00203	5.40978	6.70463
9.26635	-0.00226	5.30106	6.56509
9.27302	-0.00238	5.19919	6.43051
9.27968	-0.0025	5.1046	6.3026
9.28635	-0.0025	5.01752	6.18255
9.29302	-0.0025	4.93783	6.07151
9.29968	-0.00232	4.86511	5.96982
9.30635	-0.00215	4.79883	5.87773
9.31302	-0.00179	4.73851	5.79494
9.31968	-0.00143	4.68367	5.72109
9.32635	-0.00101	4.63396	5.65571
9.33302	-0.0006	4.58902	5.59831
9.33968	-0.00018	4.54837	5.54854
9.34635	0.000179	4.51142	5.5058
9.35302	0.000536	4.47774	5.46932
9.35968	0.000775	4.44686	5.43851
9.36635	0.001013	4.41849	5.41264
9.37302	0.001132	4.39221	5.39118
9.37968	0.001192	4.36777	5.37372
9.38635	0.001192	4.34488	5.35995
9.39302	0.001192	4.32354	5.34934
9.39968	0.001132	4.30381	5.34129
9.40635	0.001013	4.28551	5.33563
9.41302	0.000894	4.26871	5.33199
9.41968	0.000656	4.25321	5.33021
9.42635	0.000477	4.23908	5.33021
9.43302	0.000238	4.22615	5.33181
9.43968	0	4.21447	5.33497
9.44635	-0.00018	4.20392	5.3395
9.45302	-0.00042	4.19438	5.3454
9.45968	-0.0006	4.18574	5.35268
9.46635	-0.00072	4.17787	5.3612
9.47302	-0.00083	4.1706	5.3708
9.47968	-0.00089	4.16374	5.38099
9.48635	-0.00095	4.15713	5.39154
9.49302	-0.00095	4.15075	5.40209
9.49968	-0.00089	4.14479	5.41258
9.50635	-0.00083	4.1393	5.42325
9.51302	-0.00077	4.13418	5.43422
9.51968	-0.0006	4.12917	5.44554
9.52635	-0.00042	4.12399	5.45692
9.53302	-0.00024	4.11862	5.46819
9.53968	-0.00012	4.11332	5.47904
9.54635	0	4.10807	5.48929
9.55302	5.96e-05	4.10312	5.49906
9.55968	5.96e-05	4.09824	5.5083
9.56635	5.96e-05	4.09329	5.51701
9.57302	-6e-05	4.08822	5.52499
9.57968	-0.00024	4.08292	5.53209
9.58635	-0.00042	4.07744	5.53817
9.59302	-0.0006	4.07165	5.54323
9.59968	-0.00072	4.06569	5.54746
9.60635	-0.00083	4.05961	5.55098
9.61302	-0.00089	4.05347	5.55378
9.61968	-0.00095	4.0471	5.55575
9.62635	-0.00101	4.0403	5.5567
9.63302	-0.00101	4.03267	5.5567
9.63968	-0.00101	4.02403	5.55569
9.64635	-0.00095	4.01443	5.55372
9.65302	-0.00089	4.004	5.55092
9.65968	-0.00083	3.99274	5.54728
9.66635	-0.00066	3.9807	5.54282
9.67302	-0.00054	3.96764	5.53769
9.67968	-0.0003	3.95352	5.53197
9.68635	-6e-05	3.9382	5.52589
9.69302	0.000179	3.92175	5.51957
9.69968	0.000417	3.90434	5.51295
9.70635	0.000596	3.8861	5.5061
9.71302	0.000715	3.86715	5.49906
9.71968	0.000834	3.84736	5.49173
9.72635	0.000834	3.82674	5.4841
9.73302	0.000834	3.8054	5.47612
9.73968	0.000775	3.78352	5.46795
9.74635	0.000775	3.76147	5.45979
9.75302	0.000715	3.73942	5.45192
9.75968	0.000715	3.71754	5.44459
9.76635	0.000715	3.69573	5.43791
9.77302	0.000715	3.67415	5.43171
9.77968	0.000715	3.65275	5.42605
9.78635	0.000715	3.63171	5.4208
9.79302	0.000656	3.61103	5.41586
9.79968	0.000477	3.59082	5.41121
9.80635	0.000358	3.57121	5.40668
9.81302	0.000179	3.55226	5.40239
9.81968	0	3.53426	5.39839
9.82635	-6e-05	3.51709	5.39482
9.83302	-0.00018	3.50076	5.3916
9.83968	-0.00018	3.48514	5.38856
9.84635	-0.00012	3.47012	5.38546
9.85302	0	3.45576	5.38194
9.85968	0.000119	3.44211	5.37795
9.86635	0.000238	3.42947	5.37372
9.87302	0.000358	3.41791	5.36954
9.87968	0.000477	3.40748	5.36567
9.88635	0.000596	3.39812	5.36215
9.89302	0.000715	3.3896	5.35893
9.89968	0.000954	3.38161	5.35583
9.90635	0.001311	3.3741	5.35268
9.91302	0.001729	3.36725	5.3494
9.91968	0.002265	3.3614	5.34588
9.92635	0.002861	3.35676	5.34213
9.93302	0.003457	3.35342	5.33801
9.93968	0.004172	3.35097	5.33372
9.94635	0.004828	3.34912	5.32931
9.95302	0.005484	3.34763	5.32502
9.95968	0.00608	3.34626	5.32091
9.96635	0.006676	3.34501	5.31703
9.97302	0.007272	3.34388	5.31328
9.97968	0.007868	3.34281	5.30946
9.98635	0.008583	3.34191	5.30559
9.99302	0.009358	3.34138	5.30154
9.99968	0.010192	3.34138	5.29742
10.0063	0.011146	3.34209	5.29325
10.013	0.012159	3.34328	5.28902
10.0197	0.013292	3.34477	5.28461
10.0264	0.014424	3.3462	5.28002
10.033	0.015616	3.34746	5.27543
10.0397	0.016749	3.34847	5.27084
10.0464	0.017822	3.34924	5.26637
10.053	0.018835	3.3499	5.26214
10.0597	0.019789	3.35032	5.25808
10.0663	0.020564	3.35056	5.25403
10.073	0.02116	3.3505	5.24998
10.0797	0.021636	3.35014	5.24604
10.0863	0.021994	3.34966	5.24223
10.093	0.022113	3.3493	5.23841
10.0997	0.022054	3.3493	5.23472
10.1064	0.021815	3.3499	5.23108
10.113	0.021458	3.35127	5.22757
10.1197	0.020862	3.35348	5.22429
10.1264	0.020206	3.35664	5.22125
10.133	0.019431	3.36081	5.21845
10.1397	0.018597	3.36593	5.21576
10.1463	0.017703	3.37207	5.21308
10.153	0.016749	3.37941	5.21046
10.1597	0.015795	3.38829	5.20801
10.1663	0.014842	3.39931	5.20581
10.173	0.013888	3.4129	5.20402
10.1797	0.012934	3.42959	5.20259
10.1863	0.01204	3.44962	5.20158
10.193	0.011086	3.47346	5.20128
10.1997	0.010192	3.50153	5.202
10.2064	0.009298	3.53438	5.20402
10.213	0.008404	3.57246	5.20784
10.2197	0.00757	3.6158	5.21374
10.2264	0.006795	3.66425	5.2222
10.233	0.00602	3.7173	5.23365
10.2397	0.005364	3.77446	5.24843
10.2463	0.004828	3.8352	5.26684
10.253	0.004351	3.89886	5.2889
10.2597	0.003994	3.96436	5.31453
10.2663	0.003755	4.03059	5.34356
10.273	0.003636	4.09591	5.3755
10.2797	0.003636	4.15891	5.41002
10.2864	0.003755	4.21822	5.44632
10.293	0.003874	4.27258	5.48327
10.2997	0.004053	4.32116	5.51975
10.3064	0.004172	4.36294	5.55444
10.313	0.004292	4.39733	5.58591
10.3197	0.004351	4.42398	5.61303
10.3263	0.004232	4.44257	5.63461
10.333	0.003994	4.45336	5.64987
10.3397	0.003636	4.4567	5.65815
10.3463	0.003099	4.45312	5.65934
10.353	0.002444	4.44341	5.6532
10.3597	0.001669	4.42857	5.64003
10.3664	0.000894	4.40973	5.62018
10.373	0.000179	4.38803	5.59437
10.3797	-0.00048	4.36461	5.56344
10.3864	-0.00107	4.34041	5.52833
10.393	-0.00149	4.31615	5.49012
10.3997	-0.00173	4.29225	5.44983
10.4063	-0.00179	4.269	5.40853
10.413	-0.00167	4.24677	5.3671
10.4197	-0.00143	4.22555	5.32645
10.4263	-0.00119	4.20576	5.28717
10.433	-0.00095	4.18735	5.24968
10.4397	-0.00072	4.17042	5.21421
10.4464	-0.0006	4.1548	5.18084
10.453	-0.00054	4.14026	5.14984
10.4597	-0.0006	4.12661	5.12141
10.4664	-0.00072	4.11367	5.09572
10.473	-0.00089	4.10152	5.07259
10.4797	-0.00107	4.09007	5.05179
10.4863	-0.00125	4.0791	5.03302
10.493	-0.00143	4.06867	5.01585
10.4997	-0.00149	4.05848	5.00029
10.5063	-0.00155	4.04859	4.98646
10.513	-0.00155	4.03893	4.97425
10.5197	-0.00155	4.02951	4.96364
10.5264	-0.00155	4.02045	4.9544
10.533	-0.00149	4.01199	4.94623
10.5397	-0.00149	4.00436	4.9389
10.5464	-0.00155	3.99774	4.93228
10.553	-0.00155	3.99208	4.92621
10.5597	-0.00161	3.98719	4.92066
10.5663	-0.00167	3.98278	4.91566
10.573	-0.00167	3.97855	4.91095
10.5797	-0.00173	3.9745	4.90642
10.5863	-0.00173	3.97056	4.90159
10.593	-0.00167	3.96693	4.89604
10.5997	-0.00161	3.96371	4.88955
10.6064	-0.00155	3.96073	4.88198
10.613	-0.00149	3.95769	4.8734
10.6197	-0.00137	3.95417	4.8638
10.6264	-0.00119	3.95024	4.85331
10.633	-0.00107	3.94583	4.84175
10.6397	-0.00095	3.94118	4.82893
10.6463	-0.00083	3.93647	4.81474
10.653	-0.00072	3.93188	4.79907
10.6597	-0.00066	3.92753	4.78208
10.6663	-0.0006	3.92342	4.7639
10.673	-0.00066	3.91954	4.74489
10.6797	-0.00072	3.91585	4.72528
10.6863	-0.00083	3.91233	4.70537
10.693	-0.00095	3.90911	4.68522
10.6997	-0.00107	3.90637	4.66508
10.7064	-0.00107	3.90416	4.64505
10.713	-0.00107	3.90255	4.62526
10.7197	-0.00095	3.9013	4.60601
10.7264	-0.00083	3.90035	4.58765
10.733	-0.0006	3.89957	4.57025
10.7397	-0.00036	3.89892	4.55391
10.7463	-0.00012	3.89838	4.5386
10.753	0.000119	3.89785	4.52429
10.7597	0.000358	3.89731	4.51112
10.7663	0.000596	3.89683	4.49914
10.773	0.000775	3.89648	4.48853
10.7797	0.000954	3.89636	4.47941
10.7864	0.001073	3.89659	4.47184
10.793	0.001192	3.89737	4.46564
10.7997	0.001311	3.89862	4.46063
10.8064	0.001431	3.90035	4.4567
10.813	0.00149	3.9025	4.45396
10.8197	0.001609	3.90506	4.45259
10.8263	0.001669	3.90816	4.45288
10.833	0.001729	3.91203	4.45491
10.8397	0.001788	3.9171	4.45849
10.8463	0.001848	3.92336	4.46355
10.853	0.001907	3.93105	4.46987
10.8597	0.001967	3.93981	4.47732
10.8664	0.002027	3.94952	4.48602
10.873	0.002086	3.96007	4.49616
10.8797	0.002146	3.97146	4.5079
10.8864	0.002265	3.98397	4.52137
10.893	0.002384	3.99774	4.53639
10.8997	0.002563	4.01306	4.55284
10.9063	0.002801	4.02981	4.57043
10.913	0.003099	4.04769	4.58884
10.9197	0.003397	4.06647	4.6078
10.9263	0.003695	4.0859	4.62693
10.933	0.003994	4.10569	4.64582
10.9397	0.004232	4.12589	4.664
10.9464	0.00447	4.14652	4.68129
10.953	0.004709	4.16744	4.6975
10.9597	0.004888	4.1886	4.71258
10.9664	0.005007	4.20988	4.72629
10.973	0.005186	4.23116	4.73857
10.9797	0.005364	4.25225	4.749
10.9863	0.005543	4.2733	4.7574
10.993	0.005782	4.29434	4.7636
10.9997	0.00608	4.31544	4.7676
11.0063	0.006497	4.33677	4.7695
11.013	0.006974	4.35823	4.76962
11.0197	0.00751	4.37981	4.76825
11.0264	0.008166	4.40144	4.76563
11.033	0.008881	4.42308	4.76199
11.0397	0.009656	4.44472	4.75729
11.0464	0.01049	4.46647	4.75174
11.053	0.011325	4.48841	4.74548
11.0597	0.012159	4.51064	4.73887
11.0663	0.012934	4.53305	4.73207
11.073	0.013709	4.55564	4.72552
11.0797	0.014365	4.57811	4.7195
11.0863	0.014901	4.60046	4.71425
11.093	0.015378	4.62264	4.71002
11.0997	0.015736	4.64463	4.70686
11.1064	0.015974	4.66657	4.70465
11.113	0.016153	4.68844	4.70334
11.1197	0.016272	4.7102	4.70275
11.1264	0.016332	4.73165	4.70287
11.133	0.016332	4.7527	4.70376
11.1397	0.016272	4.77326	4.70561
11.1463	0.016153	4.79329	4.70871
11.153	0.016034	4.8129	4.71312
11.1597	0.015914	4.83221	4.71908
11.1663	0.015795	4.85128	4.72647
11.173	0.015736	4.87018	4.73547
11.1797	0.015676	4.88871	4.74578
11.1863	0.015616	4.90695	4.75723
11.193	0.015497	4.92507	4.76962
11.1997	0.015259	4.94307	4.78286
11.2064	0.014901	4.96101	4.79692
11.213	0.014424	4.97878	4.812
11.2197	0.013709	4.99636	4.82822
11.2264	0.012875	5.01382	4.84568
11.233	0.011802	5.03111	4.86433
11.2397	0.010729	5.04821	4.88418
11.2463	0.009596	5.06496	4.90522
11.253	0.008523	5.0813	4.92746
11.2597	0.00757	5.09727	4.95058
11.2663	0.006795	5.11301	4.97443
11.273	0.006258	5.12868	4.99868
11.2797	0.005901	5.14454	5.02324
11.2864	0.005722	5.16051	5.04786
11.293	0.005662	5.17636	5.07247
11.2997	0.005662	5.19186	5.09703
11.3064	0.005662	5.20682	5.12141
11.313	0.005603	5.22125	5.14567
11.3197	0.005484	5.23537	5.16969
11.3263	0.005186	5.24944	5.19347
11.333	0.004768	5.26375	5.21696
11.3397	0.004232	5.27823	5.23996
11.3463	0.003576	5.29289	5.26255
11.353	0.002921	5.30755	5.28467
11.3597	0.002205	5.32222	5.30642
11.3664	0.001609	5.33688	5.32782
11.373	0.001013	5.35172	5.3488
11.3797	0.000656	5.36674	5.36937
11.3864	0.000417	5.38188	5.38915
11.393	0.000417	5.39708	5.40793
11.3997	0.000596	5.41234	5.42563
11.4063	0.000894	5.42766	5.4422
11.413	0.001371	5.4431	5.45788
11.4197	0.001907	5.45865	5.4726
11.4263	0.002503	5.47445	5.48643
11.433	0.003099	5.49054	5.49954
11.4397	0.003755	5.50687	5.51206
11.4464	0.004351	5.52344	5.52422
11.453	0.005066	5.54013	5.53614
11.4597	0.005841	5.55676	5.54794
11.4664	0.006676	5.57321	5.55974
11.473	0.007629	5.58943	5.57149
11.4797	0.008702	5.60552	5.58317
11.4863	0.009835	5.62155	5.59491
11.493	0.011086	5.63747	5.60683
11.4997	0.012457	5.65326	5.61911
11.5063	0.013888	5.66888	5.63174
11.513	0.015378	5.68426	5.64486
11.5197	0.016868	5.6994	5.65815
11.5264	0.018418	5.71436	5.67156
11.533	0.019968	5.7292	5.68497
11.5397	0.021517	5.74404	5.69838
11.5464	0.023127	5.75906	5.71185
11.553	0.024736	5.77462	5.7255
11.5597	0.026405	5.79101	5.73957
11.5663	0.028133	5.80865	5.75405
11.573	0.029802	5.82761	5.76889
11.5797	0.03159	5.84811	5.78404
11.5863	0.033319	5.86986	5.79959
11.593	0.034988	5.89287	5.81551
11.5997	0.036657	5.91695	5.83208
11.6064	0.038207	5.94211	5.84948
11.613	0.039697	5.96839	5.86784
11.6197	0.041068	5.99581	5.88721
11.6264	0.04226	6.02388	5.90771
11.633	0.043273	6.0522	5.92923
11.6397	0.044107	6.07997	5.952
11.6463	0.044763	6.10661	5.97596
11.653	0.04524	6.13141	6.00106
11.6597	0.045478	6.15406	6.02698
11.6663	0.045538	6.17397	6.05357
11.673	0.045419	6.1909	6.08051
11.6797	0.045061	6.20472	6.10787
11.6863	0.044525	6.21533	6.13576
11.693	0.043809	6.22261	6.16431
11.6997	0.042856	6.22654	6.19358
11.7064	0.041723	6.22714	6.22344
11.713	0.040472	6.22427	6.25378
11.7197	0.038981	6.21808	6.2843
11.7264	0.037372	6.20884	6.31463
11.733	0.035644	6.19686	6.34462
11.7397	0.033796	6.18249	6.374
11.7463	0.031829	6.16616	6.40279
11.753	0.029802	6.1481	6.43122
11.7597	0.027776	6.12873	6.4593
11.7663	0.02569	6.10828	6.48695
11.773	0.023663	6.08742	6.51395
11.7797	0.021756	6.06662	6.53982
11.7864	0.019968	6.04618	6.56426
11.793	0.018299	6.02633	6.58697
11.7997	0.016868	6.00713	6.60783
11.8064	0.015497	5.98854	6.62655
11.813	0.014365	5.97054	6.64294
11.8197	0.013292	5.95307	6.65688
11.8263	0.012398	5.93615	6.66839
11.833	0.011563	5.91969	6.67739
11.8397	0.010788	5.90366	6.684
11.8463	0.010014	5.8881	6.6883
11.853	0.009298	5.87273	6.6902
11.8597	0.008643	5.85759	6.68985
11.8664	0.007987	5.84251	6.68746
11.873	0.007391	5.82755	6.68341
11.8797	0.006795	5.81271	6.67816
11.8864	0.006258	5.79816	6.67202
11.893	0.005782	5.78392	6.66529
11.8997	0.005305	5.76997	6.65814
11.9063	0.004888	5.75626	6.65081
11.913	0.00447	5.74267	6.64377
11.9197	0.004113	5.7292	6.63745
11.9263	0.003755	5.71567	6.63221
11.933	0.003457	5.70202	6.62816
11.9397	0.003159	5.68813	6.62535
11.9464	0.002861	5.67401	6.62375
11.953	0.002563	5.65976	6.62357
11.9597	0.002265	5.64563	6.62517
11.9664	0.001967	5.63174	6.62869
11.973	0.001669	5.61815	6.63412
11.9797	0.001311	5.60468	6.64133
11.9863	0.000894	5.59127	6.64991
11.993	0.000417	5.57768	6.65969
11.9997	0	5.56403	6.67071
12.0063	-0.00042	5.55026	6.68311
12.013	-0.00077	5.53644	6.697
12.0197	-0.00101	5.52267	6.71226
12.0264	-0.00113	5.5092	6.72859
12.033	-0.00119	5.49591	6.74558
12.0397	-0.00107	5.48285	6.7631
12.0464	-0.00083	5.47004	6.78092
12.053	-0.00054	5.4574	6.79916
12.0597	-0.00012	5.44518	6.81776
12.0663	0.000298	5.43368	6.83665
12.073	0.000715	5.42319	6.85561
12.0797	0.001132	5.41401	6.87456
12.0863	0.00155	5.40608	6.89328
12.093	0.001967	5.39947	6.91176
12.0997	0.002384	5.39416	6.93017
12.1064	0.002801	5.39023	6.94865
12.113	0.003219	5.38784	6.96737
12.1197	0.003695	5.38743	6.9865
12.1264	0.004232	5.38927	7.00635
12.133	0.004768	5.39386	7.02727
12.1397	0.005305	5.40119	7.04968
12.1463	0.00596	5.41109	7.07412
12.153	0.006616	5.42289	7.10124
12.1597	0.007451	5.43594	7.13181
12.1663	0.008285	5.44947	7.16639
12.173	0.009358	5.46282	7.20543
12.1797	0.01049	5.47546	7.24936
12.1863	0.011802	5.48691	7.29811
12.193	0.013232	5.49644	7.35176
12.1997	0.014842	5.50342	7.41029
12.2064	0.01651	5.50711	7.47347
12.213	0.018239	5.50699	7.54058
12.2197	0.020027	5.50258	7.61032
12.2264	0.021815	5.4937	7.68107
12.233	0.023544	5.48005	7.75099
12.2397	0.025153	5.46163	7.81798
12.2463	0.026703	5.43874	7.88027
12.253	0.028074	5.41169	7.93594
12.2597	0.029266	5.38111	7.98309
12.2663	0.030279	5.34749	8.0201
12.273	0.031114	5.31131	8.04561
12.2797	0.03165	5.27316	8.05855
12.2864	0.031948	5.23365	8.05837
12.293	0.032008	5.19347	8.04472
12.2997	0.031829	5.15312	8.01784
12.3064	0.031352	5.11318	7.97814
12.313	0.030756	5.0742	7.92676
12.3197	0.029922	5.03629	7.86489
12.3263	0.028908	4.99976	7.79414
12.333	0.027835	4.96465	7.71618
12.3397	0.026643	4.93103	7.63261
12.3463	0.025392	4.89914	7.54488
12.353	0.02408	4.8694	7.45434
12.3597	0.022769	4.8421	7.36237
12.3664	0.021398	4.81743	7.27022
12.373	0.020027	4.79531	7.17914
12.3797	0.018656	4.77558	7.09009
12.3864	0.017285	4.75782	7.00396
12.393	0.015914	4.74197	6.92129
12.3997	0.014603	4.72772	6.84255
12.4063	0.013292	4.71497	6.76781
12.413	0.01204	4.7037	6.69724
12.4197	0.010908	4.69381	6.63084
12.4263	0.009894	4.68504	6.56879
12.433	0.008941	4.67718	6.51121
12.4397	0.008106	4.66979	6.4581
12.4464	0.007451	4.66257	6.40941
12.453	0.006855	4.65536	6.36464
12.4597	0.006318	4.64827	6.32346
12.4664	0.005901	4.64147	6.28549
12.473	0.005543	4.63504	6.25068
12.4797	0.005245	4.62913	6.21897
12.4863	0.005007	4.62395	6.19036
12.493	0.004768	4.6199	6.16497
12.4997	0.00453	4.61775	6.1425
12.5063	0.004351	4.61847	6.12265
12.513	0.004232	4.62317	6.10518
12.5197	0.004172	4.63295	6.08969
12.5264	0.004172	4.64898	6.07634
12.533	0.004232	4.67253	6.06543
12.5397	0.004351	4.70501	6.05732
12.5464	0.00459	4.74811	6.05243
12.553	0.004828	4.80348	6.05112
12.5597	0.005126	4.87262	6.05369
12.5663	0.005484	4.95672	6.0603
12.573	0.005841	5.05632	6.07163
12.5797	0.006258	5.17142	6.08873
12.5863	0.006735	5.30118	6.11335
12.593	0.007153	5.44429	6.14733
12.5997	0.007689	5.59861	6.19292
12.6064	0.008166	5.76138	6.25217
12.613	0.008702	5.92905	6.32697
12.6197	0.009239	6.09779	6.41936
12.6264	0.009775	6.26337	6.53106
12.633	0.010252	6.4218	6.66362
12.6397	0.010729	6.56939	6.81823
12.6463	0.011206	6.70284	6.99496
12.653	0.011563	6.81955	7.19309
12.6597	0.011921	6.91712	7.41053
12.6663	0.012219	6.99371	7.64424
12.673	0.012457	7.04795	7.89022
12.6797	0.012696	7.07912	8.14349
12.6863	0.012875	7.08711	8.39823
12.693	0.013053	7.07245	8.64851
12.6997	0.013292	7.03609	8.88813
12.7064	0.01353	6.97923	9.11129
12.713	0.013769	6.90335	9.31263
12.7197	0.014067	6.81031	9.48757
12.7264	0.014365	6.7023	9.63223
12.733	0.014722	6.58184	9.74387
12.7397	0.01508	6.45167	9.82046
12.7463	0.015438	6.31446	9.86129
12.753	0.015736	6.17289	9.86665
12.7597	0.016093	6.02979	9.83781
12.7663	0.016451	5.88787	9.77683
12.773	0.016749	5.74976	9.68671
12.7797	0.017047	5.6178	9.57102
12.7864	0.017345	5.49376	9.43381
12.793	0.017643	5.37914	9.27913
12.7997	0.018001	5.27507	9.11105
12.8064	0.018418	5.18262	8.93319
12.813	0.018895	5.10293	8.74901
12.8197	0.019431	5.03683	8.56161
12.8263	0.020027	4.98486	8.3741
12.833	0.020742	4.94713	8.18962
12.8397	0.021517	4.92346	8.01104
12.8463	0.022352	4.91333	7.84093
12.853	0.023365	4.91625	7.68125
12.8597	0.024438	4.93187	7.53325
12.8664	0.02557	4.9597	7.39807
12.873	0.026882	4.99958	7.27653
12.8797	0.028253	5.05143	7.16925
12.8864	0.029683	5.11557	7.07662
12.893	0.031233	5.19252	6.99872
12.8997	0.032842	5.28318	6.93566
12.9063	0.034451	5.3885	6.88744
12.913	0.03612	5.50991	6.85394
12.9197	0.037789	5.64921	6.8351
12.9263	0.039458	5.80871	6.83075
12.933	0.041127	5.99098	6.84065
12.9397	0.042856	6.199	6.86461
12.9464	0.044584	6.43581	6.90252
12.953	0.046372	6.70445	6.95437
12.9597	0.048161	7.0079	7.02006
12.9664	0.050008	7.34866	7.09933
12.973	0.051856	7.7287	7.19202
12.9797	0.053704	8.14921	7.29799
12.9863	0.055552	8.61001	7.4172
12.993	0.05734	9.11015	7.54964
12.9997	0.059128	9.64803	7.69544
13.0063	0.060856	10.2217	7.8544
13.013	0.062644	10.8291	8.02624
13.0197	0.064433	11.4685	8.21054
13.0264	0.06628	12.1381	8.407
13.033	0.068307	12.8363	8.6152
13.0397	0.070453	13.5612	8.83478
13.0464	0.072837	14.3112	9.06557
13.053	0.075579	15.0849	9.30756
13.0597	0.078678	15.8806	9.56088
13.0663	0.082135	16.697	9.8266
13.073	0.086069	17.5315	10.1066
13.0797	0.09048	18.3805	10.4039
13.0863	0.095367	19.2378	10.7235
13.093	0.100791	20.0946	11.0712
13.0997	0.106633	20.9396	11.4544
13.1064	0.112891	21.7584	11.8812
13.113	0.119507	22.5354	12.3601
13.1197	0.126362	23.2531	12.8996
13.1264	0.133395	23.894	13.5074
13.133	0.140548	24.4405	14.1897
13.1397	0.147641	24.8764	14.95
13.1463	0.154674	25.1877	15.7879
13.153	0.161529	25.3635	16.6985
13.1597	0.168145	25.3978	17.6719
13.1663	0.174463	25.289	18.6928
13.173	0.180662	25.0407	19.7416
13.1797	0.186622	24.6615	20.7945
13.1863	0.192523	24.1643	21.8255
13.193	0.198424	23.5659	22.8077
13.1997	0.204504	22.8864	23.7144
13.2064	0.210881	22.1477	24.5208
13.213	0.217676	21.3717	25.2064
13.2197	0.225067	20.5796	25.7556
13.2264	0.233054	19.7896	26.1598
13.233	0.241697	19.0176	26.4179
13.2397	0.250876	18.2757	26.536
13.2463	0.260532	17.5729	26.5276
13.253	0.270486	16.9144	26.4117
13.2597	0.28038	16.3022	26.2116
13.2663	0.290036	15.7345	25.9534
13.273	0.299096	15.2069	25.6628
13.2797	0.307202	14.7127	25.364
13.2864	0.314057	14.2449	25.0773
13.293	0.319302	13.7967	24.8172
13.2997	0.322759	13.3628	24.5917
13.3064	0.324249	12.9397	24.4018
13.313	0.323653	12.5262	24.2419
[truncated: 3,583 more rows]

## Sheet: D
Time (min)	A280
		CSGALNACT2	CHSY3/CHPF
	TetraP-BETA	TetraP-BETA	TetraP-BETA
0.002383	0.009716	-0.01264	0.001252
0.005717	0.009835	-0.0124	0.001431
0.00905	0.009894	-0.01216	0.00155
0.012383	0.009835	-0.01204	0.001609
0.015717	0.009716	-0.01198	0.001669
0.01905	0.009477	-0.01198	0.001609
0.022383	0.009239	-0.01198	0.00149
0.025717	0.008881	-0.01204	0.001311
0.02905	0.008583	-0.0121	0.001192
0.032383	0.008345	-0.01216	0.001073
0.035717	0.008106	-0.01222	0.000954
0.03905	0.007927	-0.01222	0.000954
0.042383	0.007868	-0.01222	0.000954
0.045717	0.007868	-0.01216	0.001073
0.04905	0.007987	-0.0121	0.001311
0.052383	0.008166	-0.01204	0.00155
0.055717	0.008345	-0.01204	0.001788
0.05905	0.008583	-0.01204	0.002027
0.062383	0.008881	-0.0121	0.002265
0.065717	0.00912	-0.01228	0.002503
0.06905	0.009418	-0.01252	0.002623
0.072383	0.009716	-0.01276	0.002623
0.075717	0.009954	-0.01311	0.002623
0.07905	0.010192	-0.01347	0.002503
0.082383	0.010371	-0.01383	0.002265
0.085717	0.01049	-0.01419	0.002086
0.08905	0.01055	-0.01448	0.001788
0.092383	0.01061	-0.01472	0.00155
0.095717	0.01055	-0.0149	0.001371
0.09905	0.010431	-0.01502	0.001252
0.102383	0.010192	-0.01514	0.001192
0.105717	0.009954	-0.0152	0.001192
0.10905	0.009596	-0.01526	0.001311
0.112383	0.009298	-0.01532	0.001431
0.115717	0.008941	-0.01532	0.001609
0.11905	0.008583	-0.01538	0.001729
0.122383	0.008285	-0.01538	0.001848
0.125717	0.008106	-0.01538	0.001907
0.12905	0.007987	-0.01538	0.001907
0.132383	0.007927	-0.01538	0.001907
0.135717	0.007987	-0.01532	0.001788
0.13905	0.008106	-0.0152	0.001729
0.142383	0.008225	-0.01508	0.00155
0.145717	0.008345	-0.01496	0.001431
0.14905	0.008404	-0.01484	0.001311
0.152383	0.008464	-0.01478	0.001192
0.155717	0.008404	-0.01472	0.001132
0.15905	0.008345	-0.01466	0.001073
0.162383	0.008166	-0.01466	0.001073
0.165717	0.007987	-0.01466	0.001132
0.16905	0.007808	-0.01472	0.001192
0.172383	0.007629	-0.01472	0.001311
0.175717	0.007451	-0.01478	0.001431
0.17905	0.007272	-0.01478	0.001609
0.182383	0.007212	-0.01478	0.001729
0.185717	0.007153	-0.01478	0.001848
0.18905	0.007153	-0.01472	0.001907
0.192383	0.007153	-0.01472	0.001967
0.195717	0.007153	-0.01472	0.001907
0.19905	0.007153	-0.01478	0.001848
0.202383	0.007153	-0.01478	0.001669
0.205717	0.007153	-0.0149	0.00149
0.20905	0.007093	-0.01502	0.001252
0.212383	0.007033	-0.01514	0.001013
0.215717	0.006914	-0.01526	0.000715
0.21905	0.006795	-0.01544	0.000536
0.222383	0.006676	-0.01562	0.000417
0.225717	0.006497	-0.0158	0.000358
0.22905	0.006437	-0.01591	0.000417
0.232383	0.006318	-0.01609	0.000596
0.235717	0.006258	-0.01621	0.000834
0.23905	0.006199	-0.01627	0.001132
0.242383	0.006199	-0.01633	0.001431
0.245717	0.006139	-0.01627	0.001729
0.24905	0.006139	-0.01621	0.001967
0.252383	0.00608	-0.01615	0.002086
0.255717	0.00608	-0.01603	0.002086
0.25905	0.00608	-0.01591	0.002027
0.262383	0.00602	-0.0158	0.001848
0.265717	0.00596	-0.0158	0.001609
0.26905	0.00596	-0.0158	0.001311
0.272383	0.005901	-0.01585	0.001013
0.275717	0.00596	-0.01597	0.000775
0.27905	0.00602	-0.01609	0.000536
0.282383	0.00608	-0.01621	0.000358
0.285717	0.006139	-0.01633	0.000238
0.28905	0.006199	-0.01639	0.000179
0.292383	0.006258	-0.01639	0.000179
0.295717	0.006318	-0.01627	0.000238
0.29905	0.006378	-0.01609	0.000298
0.302383	0.006378	-0.01591	0.000417
0.305717	0.006378	-0.01574	0.000536
0.30905	0.006378	-0.01556	0.000656
0.312383	0.006378	-0.01544	0.000775
0.315717	0.006378	-0.01538	0.000894
0.31905	0.006437	-0.01538	0.000954
0.322383	0.006557	-0.01544	0.000894
0.325717	0.006676	-0.01556	0.000775
0.32905	0.006855	-0.01574	0.000656
0.332383	0.006974	-0.01585	0.000417
0.335717	0.007093	-0.01603	0.000119
0.33905	0.007153	-0.01615	-0.00018
0.342383	0.007153	-0.01627	-0.00048
0.345717	0.007093	-0.01639	-0.00077
0.34905	0.006974	-0.01645	-0.00107
0.352383	0.006855	-0.01651	-0.00131
0.355717	0.006676	-0.01645	-0.00149
0.35905	0.006497	-0.01645	-0.00161
0.362383	0.006378	-0.01633	-0.00167
0.365717	0.006318	-0.01621	-0.00173
0.36905	0.006258	-0.01609	-0.00173
0.372383	0.006258	-0.01597	-0.00167
0.375717	0.006258	-0.01585	-0.00155
0.37905	0.006258	-0.0158	-0.00143
0.382383	0.006258	-0.01568	-0.00131
0.385717	0.006258	-0.01556	-0.00125
0.38905	0.006258	-0.01544	-0.00113
0.392383	0.006258	-0.01532	-0.00107
0.395717	0.006199	-0.0152	-0.00107
0.39905	0.006139	-0.01508	-0.00107
0.402383	0.00602	-0.01496	-0.00113
0.405717	0.005901	-0.01484	-0.00119
0.40905	0.005782	-0.01478	-0.00131
0.412383	0.005603	-0.01472	-0.00149
0.415717	0.005424	-0.01472	-0.00167
0.41905	0.005305	-0.01478	-0.00185
0.422383	0.005126	-0.0149	-0.00203
0.425717	0.005066	-0.01502	-0.00221
0.42905	0.005007	-0.0152	-0.00238
0.432383	0.005066	-0.01532	-0.0025
0.435717	0.005126	-0.01544	-0.00268
0.43905	0.005245	-0.01556	-0.0028
0.442383	0.005424	-0.01568	-0.00292
0.445717	0.005543	-0.01568	-0.00298
0.44905	0.005603	-0.01568	-0.0031
0.452383	0.005662	-0.01568	-0.00316
0.455717	0.005662	-0.01556	-0.00328
0.45905	0.005603	-0.01544	-0.00334
0.462383	0.005484	-0.01526	-0.0034
0.465717	0.005305	-0.01508	-0.0034
0.46905	0.005186	-0.0149	-0.0034
0.472383	0.005066	-0.01472	-0.00334
0.475717	0.004947	-0.0146	-0.00322
0.47905	0.004888	-0.01454	-0.0031
0.482383	0.004888	-0.0146	-0.00292
0.485717	0.004947	-0.01478	-0.00268
0.48905	0.005007	-0.01496	-0.0025
0.492383	0.005126	-0.01532	-0.00226
0.495717	0.005305	-0.01562	-0.00209
0.49905	0.005424	-0.01597	-0.00191
0.502383	0.005543	-0.01627	-0.00179
0.505717	0.005662	-0.01657	-0.00167
0.50905	0.005722	-0.01681	-0.00155
0.512383	0.005841	-0.01699	-0.00143
0.515717	0.005841	-0.01711	-0.00137
0.51905	0.005901	-0.01711	-0.00131
0.522383	0.005901	-0.01717	-0.00125
0.525717	0.005841	-0.01717	-0.00125
0.52905	0.005841	-0.01723	-0.00125
0.532383	0.005782	-0.01729	-0.00125
0.535717	0.005722	-0.01734	-0.00137
0.53905	0.005662	-0.01752	-0.00155
0.542383	0.005662	-0.01764	-0.00173
0.545717	0.005662	-0.01782	-0.00203
0.54905	0.005782	-0.018	-0.00232
0.552383	0.005901	-0.01818	-0.00262
0.555717	0.006139	-0.0183	-0.00292
0.55905	0.006378	-0.01842	-0.00316
0.562383	0.006676	-0.01848	-0.00334
0.565717	0.006974	-0.01854	-0.0034
0.56905	0.007272	-0.01848	-0.0034
0.572383	0.00751	-0.01848	-0.00328
0.575717	0.007749	-0.01842	-0.00316
0.57905	0.007927	-0.0183	-0.00292
0.582383	0.007987	-0.01824	-0.00262
0.585717	0.008047	-0.01818	-0.00232
0.58905	0.008047	-0.01812	-0.00203
0.592383	0.008047	-0.01812	-0.00179
0.595717	0.007987	-0.01812	-0.00149
0.59905	0.007927	-0.01812	-0.00119
0.602383	0.007868	-0.01818	-0.00089
0.605717	0.007749	-0.01818	-0.0006
0.60905	0.007689	-0.01818	-0.00036
0.612383	0.007689	-0.01818	-0.00018
0.615717	0.007689	-0.01806	0
0.61905	0.007749	-0.01794	0.000119
0.622383	0.007868	-0.01776	0.000238
0.625717	0.008047	-0.01746	0.000298
0.62905	0.008285	-0.01723	0.000298
0.632383	0.008643	-0.01687	0.000298
0.635717	0.008941	-0.01657	0.000238
0.63905	0.009298	-0.01627	0.000238
0.642383	0.009537	-0.01603	0.000238
0.645717	0.009716	-0.01574	0.000238
0.64905	0.009716	-0.01556	0.000298
0.652383	0.009596	-0.01532	0.000298
0.655717	0.009418	-0.0152	0.000358
0.65905	0.00906	-0.01508	0.000417
0.662383	0.008702	-0.01502	0.000477
0.665717	0.008345	-0.01502	0.000596
0.66905	0.008047	-0.01508	0.000656
0.672383	0.007808	-0.01526	0.000775
0.675717	0.007689	-0.01556	0.000834
0.67905	0.007749	-0.01597	0.000894
0.682383	0.007808	-0.01639	0.000954
0.685717	0.007987	-0.01687	0.000954
0.68905	0.008225	-0.01734	0.000954
0.692383	0.008404	-0.0177	0.000954
0.695717	0.008523	-0.018	0.000954
0.69905	0.008583	-0.01812	0.000954
0.702383	0.008583	-0.01818	0.001013
0.705717	0.008523	-0.01806	0.001073
0.70905	0.008404	-0.01788	0.001132
0.712383	0.008225	-0.01764	0.001252
0.715717	0.008047	-0.0174	0.001431
0.71905	0.007927	-0.01723	0.001609
0.722383	0.007808	-0.01705	0.001729
0.725717	0.007689	-0.01699	0.001848
0.72905	0.007689	-0.01693	0.001967
0.732383	0.007689	-0.01693	0.001967
0.735717	0.007749	-0.01693	0.001967
0.73905	0.007749	-0.01687	0.001907
0.742383	0.007749	-0.01687	0.001788
0.745717	0.007749	-0.01675	0.001609
0.74905	0.007629	-0.01663	0.00149
0.752383	0.00751	-0.01645	0.001311
0.755717	0.007331	-0.01627	0.001132
0.75905	0.007093	-0.01609	0.000954
0.762383	0.006855	-0.01591	0.000834
0.765717	0.006557	-0.01574	0.000656
0.76905	0.006378	-0.01562	0.000536
0.772383	0.006199	-0.0155	0.000358
0.775717	0.00608	-0.01544	0.000179
0.77905	0.00602	-0.01538	0
0.782383	0.00602	-0.01538	-0.00018
0.785717	0.00608	-0.01532	-0.0003
0.78905	0.006199	-0.01532	-0.00042
0.792383	0.006318	-0.01532	-0.00054
0.795717	0.006437	-0.01526	-0.00054
0.79905	0.006557	-0.01514	-0.00054
0.802383	0.006557	-0.01502	-0.00048
0.805717	0.006497	-0.01484	-0.00042
0.80905	0.006378	-0.0146	-0.0003
0.812383	0.006139	-0.01436	-0.00024
0.815717	0.00596	-0.01413	-0.00018
0.81905	0.005782	-0.01383	-0.00012
0.822383	0.005662	-0.01365	-6e-05
0.825717	0.005603	-0.01347	5.96e-05
0.82905	0.005662	-0.01335	0.000179
0.832383	0.005841	-0.01323	0.000298
0.835717	0.00608	-0.01311	0.000417
0.83905	0.006378	-0.01299	0.000596
0.842383	0.006676	-0.01287	0.000715
0.845717	0.006974	-0.01276	0.000834
0.84905	0.007212	-0.01258	0.000834
0.852383	0.007331	-0.0124	0.000775
0.855717	0.007331	-0.01216	0.000596
0.85905	0.007212	-0.01198	0.000358
0.862383	0.007093	-0.0118	0.000119
0.865717	0.006855	-0.01174	-0.00012
0.86905	0.006616	-0.01174	-0.0003
0.872383	0.006378	-0.0118	-0.00042
0.875717	0.006199	-0.01198	-0.00048
0.87905	0.00602	-0.01216	-0.00036
0.882383	0.005841	-0.0124	-0.00012
0.885717	0.005722	-0.01264	0.000238
0.88905	0.005603	-0.01281	0.000596
0.892383	0.005484	-0.01305	0.001013
0.895717	0.005424	-0.01317	0.001431
0.89905	0.005364	-0.01329	0.001729
0.902383	0.005305	-0.01341	0.001967
0.905717	0.005305	-0.01347	0.002027
0.90905	0.005305	-0.01353	0.002027
0.912383	0.005305	-0.01359	0.001907
0.915717	0.005305	-0.01365	0.001729
0.91905	0.005305	-0.01365	0.00149
0.922383	0.005245	-0.01359	0.001252
0.925717	0.005186	-0.01353	0.001073
0.92905	0.005066	-0.01341	0.000894
0.932383	0.004947	-0.01323	0.000834
0.935717	0.004888	-0.01299	0.000834
0.93905	0.004828	-0.0127	0.000834
0.942383	0.004828	-0.01246	0.000834
0.945717	0.004888	-0.01216	0.000894
0.94905	0.005007	-0.01192	0.000894
0.952383	0.005245	-0.01174	0.000954
0.955717	0.005543	-0.01162	0.000954
0.95905	0.005841	-0.01162	0.000954
0.962383	0.006139	-0.01162	0.001013
0.965717	0.006378	-0.01174	0.001013
0.96905	0.006497	-0.01186	0.001013
0.972383	0.006616	-0.0121	0.001013
0.975717	0.006616	-0.0124	0.000894
0.97905	0.006557	-0.0127	0.000775
0.982383	0.006437	-0.01299	0.000596
0.985717	0.006318	-0.01329	0.000298
0.98905	0.006199	-0.01353	0
0.992383	0.006139	-0.01377	-0.0003
0.995717	0.00608	-0.01401	-0.0006
0.99905	0.006139	-0.01413	-0.00077
1.00238	0.006199	-0.01425	-0.00089
1.00572	0.006258	-0.01431	-0.00095
1.00905	0.006258	-0.01436	-0.00083
1.01238	0.006318	-0.01442	-0.00066
1.01572	0.006318	-0.01448	-0.00042
1.01905	0.006318	-0.01448	-0.00012
1.02238	0.006318	-0.01448	0.000179
1.02572	0.006258	-0.01448	0.000417
1.02905	0.006199	-0.01448	0.000656
1.03238	0.006199	-0.01448	0.000894
1.03572	0.006199	-0.01442	0.001073
1.03905	0.006258	-0.01431	0.001192
1.04238	0.006378	-0.01419	0.001311
1.04572	0.006437	-0.01407	0.001431
1.04905	0.006497	-0.01395	0.00155
1.05238	0.006557	-0.01389	0.001669
1.05572	0.006616	-0.01377	0.001729
1.05905	0.006676	-0.01377	0.001848
1.06238	0.006735	-0.01377	0.001967
1.06572	0.006676	-0.01383	0.002027
1.06905	0.006676	-0.01389	0.002086
1.07238	0.006557	-0.01407	0.002086
1.07572	0.006497	-0.01419	0.002027
1.07905	0.006378	-0.01431	0.001967
1.08238	0.006318	-0.01442	0.001788
1.08572	0.006318	-0.01454	0.001609
1.08905	0.006318	-0.01454	0.001371
1.09238	0.006318	-0.01448	0.001073
1.09572	0.006378	-0.01442	0.000834
1.09905	0.006437	-0.01431	0.000596
1.10238	0.006497	-0.01413	0.000358
1.10572	0.006616	-0.01401	0.000238
1.10905	0.006676	-0.01383	0.000238
1.11238	0.006676	-0.01365	0.000238
1.11572	0.006616	-0.01353	0.000358
1.11905	0.006557	-0.01341	0.000477
1.12238	0.006497	-0.01329	0.000596
1.12572	0.006378	-0.01317	0.000715
1.12905	0.006318	-0.01305	0.000775
1.13238	0.006318	-0.01293	0.000775
1.13572	0.006318	-0.01287	0.000775
1.13905	0.006318	-0.01276	0.000775
1.14238	0.006437	-0.0127	0.000834
1.14572	0.006557	-0.01264	0.000894
1.14905	0.006676	-0.0127	0.001132
1.15238	0.006735	-0.01276	0.001431
1.15572	0.006855	-0.01293	0.001848
1.15905	0.006914	-0.01311	0.002384
1.16238	0.006914	-0.01335	0.002861
1.16572	0.006855	-0.01359	0.003338
1.16905	0.006795	-0.01383	0.003695
1.17238	0.006735	-0.01407	0.003994
1.17572	0.006676	-0.01419	0.004113
1.17905	0.006616	-0.01425	0.004113
1.18238	0.006557	-0.01425	0.003994
1.18572	0.006557	-0.01419	0.003755
1.18905	0.006557	-0.01407	0.003457
1.19238	0.006557	-0.01395	0.003099
1.19572	0.006616	-0.01383	0.002742
1.19905	0.006616	-0.01371	0.002384
1.20238	0.006616	-0.01365	0.002086
1.20572	0.006557	-0.01359	0.001788
1.20905	0.006557	-0.01353	0.00155
1.21238	0.006497	-0.01347	0.001371
1.21572	0.006497	-0.01335	0.001192
1.21905	0.006497	-0.01323	0.001073
1.22238	0.006557	-0.01305	0.000954
1.22572	0.006676	-0.01287	0.000954
1.22905	0.006795	-0.01258	0.000954
1.23238	0.006974	-0.01228	0.000954
1.23572	0.007033	-0.01198	0.001013
1.23905	0.007093	-0.01174	0.001073
1.24238	0.007033	-0.01156	0.001073
1.24572	0.006855	-0.0115	0.001013
1.24905	0.006616	-0.0115	0.000954
1.25238	0.006258	-0.01162	0.000834
1.25572	0.005901	-0.0118	0.000656
1.25905	0.005603	-0.01204	0.000417
1.26238	0.005364	-0.01228	0.000179
1.26572	0.005305	-0.01252	-6e-05
1.26905	0.005305	-0.0127	-0.0003
1.27238	0.005484	-0.01287	-0.00054
1.27572	0.005782	-0.01293	-0.00072
1.27905	0.00608	-0.01293	-0.00089
1.28238	0.006437	-0.01293	-0.00101
1.28572	0.006735	-0.01293	-0.00119
1.28905	0.006974	-0.01299	-0.00131
1.29238	0.007033	-0.01305	-0.00143
1.29572	0.007093	-0.01311	-0.00155
1.29905	0.006974	-0.01329	-0.00161
1.30238	0.006795	-0.01347	-0.00173
1.30572	0.006557	-0.01371	-0.00179
1.30905	0.006318	-0.01395	-0.00185
1.31238	0.006139	-0.01413	-0.00179
1.31572	0.00596	-0.01436	-0.00167
1.31905	0.005901	-0.01454	-0.00149
1.32238	0.005901	-0.0146	-0.00125
1.32572	0.00596	-0.01466	-0.00089
1.32905	0.006139	-0.01472	-0.00048
1.33238	0.006378	-0.01466	-6e-05
1.33572	0.006616	-0.01466	0.000417
1.33905	0.006795	-0.0146	0.000834
1.34238	0.006974	-0.0146	0.001192
1.34572	0.007033	-0.01454	0.001431
1.34905	0.007093	-0.01454	0.00155
1.35238	0.007093	-0.01454	0.001609
1.35572	0.007033	-0.0146	0.00149
1.35905	0.006914	-0.01466	0.001252
1.36238	0.006795	-0.01478	0.000954
1.36572	0.006735	-0.01484	0.000596
1.36905	0.006676	-0.0149	0.000238
1.37238	0.006676	-0.0149	-0.00012
1.37572	0.006735	-0.0149	-0.00042
1.37905	0.006795	-0.01484	-0.00066
1.38238	0.006914	-0.01478	-0.00077
1.38572	0.007033	-0.01472	-0.00077
1.38905	0.007153	-0.01466	-0.00066
1.39238	0.007212	-0.0146	-0.00042
1.39572	0.007272	-0.0146	-6e-05
1.39905	0.007331	-0.01466	0.000358
1.40238	0.007272	-0.01478	0.000834
1.40572	0.007212	-0.01484	0.001371
1.40905	0.007093	-0.01496	0.001848
1.41238	0.006914	-0.01502	0.002325
1.41572	0.006735	-0.01502	0.002742
1.41905	0.006557	-0.01496	0.00304
1.42238	0.006378	-0.01478	0.003278
1.42572	0.006258	-0.01448	0.003457
1.42905	0.006258	-0.01413	0.003517
1.43238	0.006318	-0.01371	0.003576
1.43572	0.006557	-0.01317	0.003636
1.43905	0.006855	-0.01258	0.003755
1.44238	0.007272	-0.01198	0.003934
1.44572	0.007749	-0.01127	0.004172
1.44905	0.008345	-0.01049	0.00459
1.45238	0.008881	-0.00972	0.005126
1.45572	0.009477	-0.00888	0.005782
1.45905	0.010073	-0.00799	0.006497
1.46238	0.01061	-0.00709	0.007331
1.46572	0.011086	-0.00614	0.008225
1.46905	0.011623	-0.00513	0.00906
1.47238	0.0121	-0.00417	0.009954
1.47572	0.012636	-0.00316	0.010848
1.47905	0.013173	-0.00221	0.011742
1.48238	0.013769	-0.00125	0.012636
1.48572	0.014424	-0.00036	0.01353
1.48905	0.01514	0.000477	0.014424
1.49238	0.015914	0.001252	0.015378
1.49572	0.016749	0.001967	0.016272
1.49905	0.017643	0.002623	0.017166
1.50238	0.018537	0.003159	0.01806
1.50572	0.019372	0.003695	0.018895
1.50905	0.020206	0.004232	0.01967
1.51238	0.02104	0.004709	0.020325
1.51572	0.021756	0.005186	0.020862
1.51905	0.022471	0.005662	0.021279
1.52238	0.023067	0.006199	0.021636
1.52572	0.023603	0.006676	0.021815
1.52905	0.02414	0.007212	0.021875
1.53238	0.024557	0.007689	0.021935
1.53572	0.024915	0.008166	0.021935
1.53905	0.025213	0.008583	0.021935
1.54238	0.025451	0.009	0.021935
1.54572	0.02563	0.009358	0.022054
1.54905	0.025809	0.009656	0.022173
1.55238	0.025868	0.009894	0.022411
1.55572	0.025988	0.010133	0.022709
1.55905	0.026107	0.010252	0.023007
1.56238	0.026226	0.010371	0.023305
1.56572	0.026405	0.01049	0.023663
1.56905	0.026584	0.01055	0.023961
1.57238	0.026822	0.01061	0.024259
1.57572	0.027061	0.010729	0.024498
1.57905	0.027299	0.010788	0.024676
1.58238	0.027537	0.010908	0.024855
1.58572	0.027776	0.011146	0.025034
1.58905	0.028014	0.011384	0.025153
1.59238	0.028253	0.011683	0.025272
1.59572	0.028551	0.01204	0.025451
1.59905	0.028908	0.012457	0.025868
1.60238	0.029325	0.012994	0.026584
1.60572	0.029802	0.013649	0.028193
1.60905	0.030458	0.014603	0.03159
1.61238	0.031233	0.016212	0.038505
1.61572	0.032127	0.019073	0.052452
1.61905	0.0332	0.024617	0.079036
1.62238	0.034451	0.034988	0.127375
1.62572	0.036001	0.054002	0.21106
1.62905	0.03773	0.08744	0.349164
1.63238	0.039697	0.143766	0.567257
1.63572	0.042021	0.234842	0.897706
1.63905	0.044584	0.375986	1.37985
1.64238	0.047505	0.58651	2.05904
1.64572	0.050724	0.889599	2.98548
1.64905	0.0543	1.3116	4.21184
1.65238	0.058115	1.88136	5.79041
1.65572	0.062227	2.62868	7.77054
1.65905	0.066698	3.58325	10.195
1.66238	0.071526	4.7726	13.0976
1.66572	0.076652	6.22046	16.5007
1.66905	0.082195	7.94566	20.4132
1.67238	0.088036	9.96077	24.8303
1.67572	0.094235	12.2716	29.7333
1.67905	0.100791	14.8774	35.0902
1.68238	0.107586	17.7705	40.8576
1.68572	0.11456	20.938	46.983
1.68905	0.121772	24.3626	53.4067
1.69238	0.129044	28.0238	60.0652
1.69572	0.136375	31.8996	66.8928
1.69905	0.143826	35.9678	73.8247
1.70238	0.151336	40.207	80.7983
1.70572	0.158906	44.5973	87.755
1.70905	0.166535	49.1208	94.6408
1.71238	0.174403	53.7618	101.407
1.71572	0.18239	58.5063	108.012
1.71905	0.190556	63.3417	114.416
1.72238	0.19896	68.2564	120.588
1.72572	0.207663	73.2386	126.5
1.72905	0.216603	78.2764	132.125
1.73238	0.225902	83.3567	137.445
1.73572	0.235558	88.4655	142.44
1.73905	0.245571	93.5867	147.097
1.74238	0.256121	98.7031	151.403
1.74572	0.267208	103.796	155.35
1.74905	0.27895	108.845	158.93
1.75238	0.291407	113.829	162.14
1.75572	0.304699	118.726	164.976
1.75905	0.318944	123.516	167.441
1.76238	0.334203	128.175	169.535
1.76572	0.350595	132.683	171.263
1.76905	0.368357	137.019	172.63
1.77238	0.387609	141.166	173.643
1.77572	0.40859	145.104	174.313
1.77905	0.431657	148.82	174.649
1.78238	0.457108	152.301	174.665
1.78572	0.485599	155.536	174.376
1.78905	0.517786	158.519	173.802
1.79238	0.554621	161.249	172.962
1.79572	0.597417	163.729	171.882
1.79905	0.647664	165.965	170.591
1.80238	0.707328	167.972	169.119
1.80572	0.778556	169.767	167.499
1.80905	0.863671	171.372	165.766
1.81238	0.964642	172.81	163.95
1.81572	1.08331	174.101	162.081
1.81905	1.22046	175.263	160.177
1.82238	1.37585	176.301	158.251
1.82572	1.54764	177.212	156.302
1.82905	1.73241	177.975	154.316
1.83238	1.92505	178.552	152.269
1.83572	2.11877	178.892	150.123
1.83905	2.30563	178.927	147.832
1.84238	2.47711	178.581	145.348
1.84572	2.62463	177.775	142.622
1.84905	2.74056	176.433	139.609
1.85238	2.8187	174.49	136.275
1.85572	2.85512	171.898	132.6
1.85905	2.84839	168.63	128.577
1.86238	2.79987	164.685	124.218
1.86572	2.71374	160.086	119.548
1.86905	2.59638	154.883	114.61
1.87238	2.45607	149.144	109.456
1.87572	2.30187	142.958	104.147
1.87905	2.14315	136.421	98.7506
1.88238	1.98847	129.639	93.3334
1.88572	1.8453	122.716	87.9611
1.88905	1.719	115.757	82.6943
1.89238	1.61308	108.854	77.5869
1.89572	1.52898	102.092	72.6842
1.89905	1.46609	95.546	68.0223
1.90238	1.42247	89.275	63.6287
1.90572	1.39493	83.3272	59.5219
1.90905	1.37961	77.7381	55.7132
1.91238	1.37234	72.5315	52.2069
1.91572	1.36894	67.7211	49.0026
1.91905	1.36542	63.3112	46.0951
1.92238	1.35809	59.2987	43.4761
1.92572	1.34361	55.6732	41.1344
1.92905	1.31911	52.4188	39.0552
1.93238	1.28233	49.514	37.2208
1.93572	1.23173	46.9323	35.6094
1.93905	1.16652	44.6426	34.1957
1.94238	1.08689	42.6097	32.9509
1.94572	0.994027	40.7956	31.8431
1.94905	0.890136	39.1598	30.8386
1.95238	0.778019	37.6614	29.9033
1.95572	0.661194	36.2606	29.0045
1.95905	0.543416	34.9199	28.1123
1.96238	0.428379	33.6068	27.2019
1.96572	0.319362	32.2948	26.2548
1.96905	0.218987	30.9646	25.2596
1.97238	0.129223	29.6047	24.2116
1.97572	0.051022	28.2114	23.1134
1.97905	-0.01538	26.7876	21.9724
1.98238	-0.07039	25.3417	20.8005
1.98572	-0.11498	23.8862	19.6125
1.98905	-0.15044	22.436	18.424
1.99238	-0.17822	21.0065	17.2501
1.99572	-0.19974	19.6129	16.1048
1.99905	-0.21648	18.2684	14.9996
2.00238	-0.2296	16.9838	13.9436
2.00572	-0.24027	15.7674	12.9429
2.00905	-0.24921	14.6246	12.0018
2.01238	-0.25702	13.5584	11.122
2.01572	-0.26405	12.5696	10.3039
2.01905	-0.27043	11.6575	9.54646
2.02238	-0.27591	10.8199	8.84771
2.02572	-0.28026	10.0538	8.20529
2.02905	-0.28288	9.35519	7.6161
2.03238	-0.28318	8.72004	7.07704
2.03572	-0.28044	8.14384	6.5847
2.03905	-0.27418	7.62188	6.13576
2.04238	-0.26393	7.14946	5.72675
2.04572	-0.24945	6.72191	5.35417
2.04905	-0.23079	6.33484	5.01472
2.05238	-0.20838	5.98383	4.70501
2.05572	-0.18299	5.66488	4.42201
2.05905	-0.15569	5.37407	4.16267
2.06238	-0.12785	5.10794	3.92419
2.06572	-0.10109	4.86332	3.70401
2.06905	-0.07701	4.6373	3.49975
2.07238	-0.05722	4.42737	3.30919
2.07572	-0.04321	4.23109	3.1302
2.07905	-0.03618	4.04632	2.96086
2.08238	-0.03695	3.87085	2.79909
2.08572	-0.04601	3.7027	2.64323
2.08905	-0.06324	3.53986	2.49147
2.09238	-0.08839	3.38054	2.3424
2.09572	-0.12058	3.22324	2.19512
2.09905	-0.15879	3.06684	2.04909
2.10238	-0.2017	2.91085	1.90431
2.10572	-0.24796	2.7554	1.7615
2.10905	-0.29612	2.60127	1.62184
2.11238	-0.34487	2.44993	1.48714
2.11572	-0.39309	2.30342	1.35928
2.11905	-0.43976	2.16395	1.24019
2.12238	-0.48411	2.03389	1.13171
2.12572	-0.52559	1.91522	1.03492
2.12905	-0.5638	1.80942	0.950575
2.13238	-0.59867	1.71715	0.878572
2.13572	-0.63014	1.63847	0.818253
2.13905	-0.65821	1.57261	0.768483
2.14238	-0.68319	1.51825	0.727713
2.14572	-0.70518	1.47361	0.694275
2.14905	-0.72455	1.43677	0.666499
2.15238	-0.7416	1.40583	0.642896
2.15572	-0.75644	1.37901	0.622153
2.15905	-0.76956	1.35481	0.603259
2.16238	-0.78106	1.3321	0.585616
2.16572	-0.79119	1.31011	0.568628
2.16905	-0.80025	1.28824	0.551999
2.17238	-0.8083	1.26624	0.535607
2.17572	-0.81551	1.24395	0.519335
2.17905	-0.82195	1.22124	0.503063
2.18238	-0.82773	1.19823	0.486732
2.18572	-0.83292	1.17481	0.470459
2.18905	-0.83756	1.15108	0.454068
2.19238	-0.84168	1.12712	0.437677
2.19572	-0.84537	1.10286	0.421226
2.19905	-0.84877	1.07843	0.404656
2.20238	-0.85181	1.05375	0.387967
2.20572	-0.85455	1.02896	0.371218
2.20905	-0.85711	1.0041	0.35435
2.21238	-0.85956	0.979125	0.337422
2.21572	-0.86176	0.954151	0.320435
2.21905	-0.86391	0.929296	0.303566
2.22238	-0.86588	0.90456	0.286758
2.22572	-0.86778	0.880122	0.270247
2.22905	-0.86951	0.856102	0.254095
2.23238	-0.87118	0.832558	0.238419
2.23572	-0.87273	0.80961	0.223458
2.23905	-0.87422	0.787377	0.209212
2.24238	-0.87565	0.766039	0.19598
2.24572	-0.87696	0.745773	0.183821
2.24905	-0.87827	0.72664	0.172853
2.25238	-0.87953	0.708878	0.163317
2.25572	-0.88066	0.692606	0.15533
2.25905	-0.88167	0.678003	0.149012
2.26238	-0.88251	0.665247	0.144541
2.26572	-0.8831	0.654399	0.142038
2.26905	-0.88352	0.645578	0.141561
2.27238	-0.8837	0.638962	0.14323
2.27572	-0.88364	0.634551	0.146866
2.27905	-0.8834	0.632346	0.152409
2.28238	-0.88298	0.632346	0.15974
2.28572	-0.88251	0.634253	0.168562
2.28905	-0.88203	0.638008	0.178516
2.29238	-0.88155	0.643253	0.189304
2.29572	-0.88102	0.649571	0.20045
2.29905	-0.88048	0.656605	0.211477
2.30238	-0.87988	0.663817	0.221968
2.30572	-0.87911	0.67085	0.231445
2.30905	-0.87821	0.677109	0.239611
2.31238	-0.87714	0.682175	0.246048
2.31572	-0.87583	0.685751	0.250459
2.31905	-0.87428	0.68754	0.252664
2.32238	-0.87243	0.687242	0.252545
2.32572	-0.87041	0.684738	0.250101
2.32905	-0.86808	0.680029	0.245392
2.33238	-0.86552	0.673234	0.238597
2.33572	-0.86266	0.664353	0.230014
2.33905	-0.85944	0.653684	0.220001
2.34238	-0.85568	0.641465	0.208914
2.34572	-0.85133	0.628114	0.197172
2.34905	-0.84621	0.614047	0.18543
2.35238	-0.84013	0.599682	0.174105
2.35572	-0.83286	0.585496	0.163794
2.35905	-0.82427	0.572085	0.154972
2.36238	-0.81402	0.559926	0.148296
2.36572	-0.8018	0.549674	0.144303
2.36905	-0.78732	0.541925	0.143588
2.37238	-0.77015	0.537217	0.146627
2.37572	-0.74983	0.536263	0.154138
2.37905	-0.72569	0.53966	0.166714
2.38238	-0.6972	0.548184	0.185132
2.38572	-0.66346	0.562549	0.210166
2.38905	-0.62352	0.583649	0.242889
2.39238	-0.57614	0.612497	0.284493
2.39572	-0.51987	0.650346	0.336468
2.39905	-0.45282	0.698805	0.400841
2.40238	-0.37271	0.75984	0.479877
2.40572	-0.2768	0.835836	0.576377
2.40905	-0.16189	0.929594	0.693619
2.41238	-0.0242	1.04457	0.835359
2.41572	0.140369	1.18446	1.00571
2.41905	0.336111	1.35332	1.2089
2.42238	0.567496	1.55532	1.44911
2.42572	0.838637	1.79446	1.73008
2.42905	1.15311	2.07406	2.05487
2.43238	1.51306	2.39658	2.42478
2.43572	1.91909	2.76262	2.83939
2.43905	2.36911	3.17073	3.29518
2.44238	2.8581	3.61657	3.78561
2.44572	3.37726	4.09246	4.29988
2.44905	3.9137	4.58676	4.82339
2.45238	4.4505	5.08422	5.33772
2.45572	4.96721	5.566	5.82153
2.45905	5.44101	6.01077	6.25199
2.46238	5.84847	6.39623	6.60658
2.46572	6.16747	6.70093	6.86544
2.46905	6.3796	6.90645	7.01338
2.47238	6.47223	6.99961	7.04187
2.47572	6.44028	6.97392	6.95032
2.47905	6.28668	6.83075	6.74611
2.48238	6.02281	6.57952	6.44428
2.48572	5.66715	6.23697	6.0659
2.48905	5.24342	5.82552	5.63604
2.49238	4.77827	5.37085	5.18078
2.49572	4.29821	4.8995	4.72516
2.49905	3.82745	4.4359	4.29034
2.50238	3.3856	4.00072	3.8926
2.50572	2.98673	3.60918	3.54242
2.50905	2.63905	3.27069	3.2447
2.51238	2.34526	2.98899	2.99931
2.51572	2.10357	2.76285	2.80249
2.51905	1.9089	2.58762	2.648
2.52238	1.75428	2.45613	2.52819
2.52572	1.63197	2.36011	2.43515
2.52905	1.53416	2.2912	2.36148
2.53238	1.45406	2.24161	2.30062
2.53572	1.38569	2.20442	2.24709
2.53905	1.3243	2.17378	2.19637
2.54238	1.266	2.14499	2.14493
2.54572	1.20795	2.1143	2.09016
2.54905	1.14804	2.07871	2.03013
2.55238	1.08498	2.03633	1.96391
2.55572	1.01817	1.98591	1.89108
2.55905	0.947773	1.92714	1.81216
2.56238	0.8744	1.86026	1.72794
2.56572	0.799	1.78629	1.6399
2.56905	0.722885	1.70672	1.54954
2.57238	0.647366	1.62309	1.45853
2.57572	0.573695	1.53726	1.36846
2.57905	0.503063	1.45107	1.28084
2.58238	0.436246	1.3662	1.19698
2.58572	0.37396	1.28406	1.11789
2.58905	0.316679	1.20592	1.04445
2.59238	0.264525	1.13285	0.977159
2.59572	0.217736	1.06555	0.916362
2.59905	0.176132	1.00458	0.862241
2.60238	0.139654	0.950217	0.814736
2.60572	0.108004	0.902534	0.773728
2.60905	0.081062	0.861466	0.7388
2.61238	0.058413	0.826657	0.709653
2.61572	0.039756	0.797808	0.685751
2.61905	0.024796	0.774324	0.666499
2.62238	0.013113	0.755668	0.65136
2.62572	0.004351	0.741243	0.639677
2.62905	-0.00191	0.730276	0.631034
2.63238	-0.00596	0.722229	0.624835
2.63572	-0.00823	0.716507	0.620544
2.63905	-0.00906	0.712574	0.617743
2.64238	-0.0087	0.709891	0.616133
2.64572	-0.00751	0.708103	0.615299
2.64905	-0.0056	0.706851	0.615001
2.65238	-0.00322	0.705838	0.615001
2.65572	-0.00048	0.704885	0.61512
2.65905	0.002444	0.703812	0.615299
2.66238	0.005543	0.70256	0.615358
2.66572	0.008643	0.70107	0.615299
2.66905	0.011802	0.699282	0.61506
2.67238	0.014842	0.697196	0.614643
2.67572	0.017881	0.694871	0.614047
2.67905	0.020802	0.692368	0.613272
2.68238	0.023603	0.689745	0.612378
2.68572	0.026286	0.687063	0.611365
2.68905	0.028789	0.684381	0.610232
2.69238	0.031233	0.681639	0.60904
2.69572	0.033498	0.678957	0.607729
2.69905	0.035644	0.676394	0.606418
2.70238	0.03773	0.67389	0.605047
2.70572	0.039637	0.671446	0.603676
2.70905	0.041425	0.669122	0.602245
2.71238	0.043035	0.666916	0.600874
2.71572	0.044584	0.66483	0.599504
2.71905	0.045955	0.662804	0.598192
2.72238	0.047207	0.660837	0.596821
2.72572	0.048339	0.659049	0.59551
2.72905	0.049353	0.65726	0.594139
2.73238	0.050247	0.655591	0.592768
2.73572	0.051081	0.653923	0.591338
2.73905	0.051796	0.652254	0.589848
2.74238	0.052392	0.650585	0.588357
2.74572	0.052989	0.648916	0.586748
2.74905	0.053465	0.647247	0.58502
2.75238	0.053942	0.645638	0.583291
2.75572	0.054359	0.643969	0.581384
2.75905	0.054717	0.6423	0.579417
2.76238	0.055075	0.640631	0.577271
2.76572	0.055373	0.638962	0.575066
2.76905	0.05573	0.637233	0.572681
2.77238	0.056028	0.635505	0.570178
2.77572	0.056386	0.633717	0.567615
2.77905	0.056803	0.631928	0.564992
2.78238	0.05722	0.630021	0.562251
2.78572	0.057638	0.628114	0.559568
2.78905	0.058115	0.626147	0.556827
2.79238	0.058591	0.62418	0.554144
2.79572	0.059009	0.622153	0.551462
2.79905	0.059366	0.620127	0.548899
2.80238	0.059664	0.618041	0.546336
2.80572	0.059903	0.615954	0.543892
2.80905	0.060022	0.613868	0.541389
2.81238	0.060081	0.611782	0.538886
2.81572	0.060141	0.609636	0.536442
2.81905	0.060141	0.60755	0.533938
2.82238	0.060201	0.605404	0.531375
2.82572	0.06026	0.603199	0.528812
2.82905	0.060439	0.600994	0.52619
2.83238	0.060678	0.598788	0.523508
2.83572	0.060976	0.596583	0.520766
2.83905	0.061393	0.594378	0.518024
2.84238	0.06187	0.592172	0.515282
2.84572	0.062346	0.590026	0.51254
2.84905	0.062883	0.587881	0.509858
2.85238	0.063419	0.585735	0.507176
2.85572	0.063956	0.583708	0.504553
2.85905	0.064492	0.581682	0.50205
2.86238	0.065029	0.579774	0.499606
2.86572	0.065625	0.577867	0.497282
2.86905	0.066221	0.576019	0.494957
2.87238	0.066876	0.574231	0.492752
2.87572	0.067592	0.572503	0.490606
2.87905	0.068426	0.570834	0.48852
2.88238	0.06932	0.569224	0.486434
2.88572	0.070274	0.567675	0.484467
2.88905	0.071228	0.566244	0.482559
2.89238	0.072241	0.564814	0.480711
2.89572	0.073314	0.563443	0.478923
2.89905	0.074327	0.562072	0.477314
2.90238	0.0754	0.56076	0.475764
2.90572	0.076413	0.559449	0.474393
2.90905	0.077426	0.558138	0.473142
2.91238	0.07844	0.556827	0.47195
2.91572	0.079513	0.555456	0.470877
2.91905	0.080526	0.554144	0.469863
2.92238	0.081599	0.552773	0.46885
2.92572	0.082552	0.551522	0.467956
2.92905	0.083506	0.55027	0.467062
2.93238	0.084341	0.549138	0.466168
2.93572	0.085115	0.548124	0.465274
2.93905	0.085771	0.547171	0.464439
2.94238	0.086367	0.546336	0.463545
2.94572	0.086725	0.545621	0.462711
2.94905	0.087023	0.544906	0.461876
2.95238	0.087202	0.54425	0.460982
2.95572	0.087261	0.543535	0.460088
2.95905	0.087202	0.5427	0.459075
2.96238	0.087082	0.541866	0.458062
2.96572	0.086844	0.540912	0.45687
2.96905	0.086486	0.539899	0.455618
2.97238	0.086069	0.538766	0.454128
2.97572	0.085533	0.537574	0.452459
2.97905	0.084937	0.536263	0.450611
2.98238	0.084281	0.534892	0.448525
2.98572	0.083566	0.533342	0.4462
2.98905	0.082791	0.531733	0.443697
2.99238	0.081956	0.529885	0.441015
2.99572	0.081062	0.527859	0.438154
2.99905	0.080168	0.525713	0.435174
3.00238	0.079215	0.523329	0.432193
3.00572	0.078261	0.520825	0.429153
3.00905	0.077307	0.518203	0.426173
3.01238	0.076354	0.515521	0.423253
3.01572	0.0754	0.512719	0.420451
3.01905	0.074506	0.509977	0.417769
3.02238	0.073671	0.507295	0.415266
3.02572	0.072896	0.504613	0.412881
3.02905	0.072241	0.50199	0.410616
3.03238	0.071704	0.499487	0.408471
3.03572	0.071287	0.497043	0.406504
3.03905	0.070989	0.494778	0.404596
3.04238	0.07081	0.492573	0.402868
3.04572	0.070751	0.490546	0.401378
3.04905	0.070751	0.488698	0.400007
3.05238	0.07081	0.48703	0.398934
3.05572	0.070989	0.485599	0.39804
3.05905	0.071108	0.484347	0.397503
3.06238	0.071228	0.483274	0.397146
3.06572	0.071347	0.48238	0.397027
3.06905	0.071406	0.481665	0.396967
3.07238	0.071466	0.481069	0.397086
3.07572	0.071466	0.480592	0.397205
3.07905	0.071406	0.480115	0.397325
3.08238	0.071406	0.479698	0.397444
3.08572	0.071347	0.479341	0.397444
3.08905	0.071347	0.478923	0.397444
3.09238	0.071287	0.478506	0.397384
3.09572	0.071228	0.478089	0.397205
3.09905	0.071108	0.477672	0.397027
3.10238	0.07093	0.477135	0.396729
3.10572	0.070691	0.476599	0.396371
3.10905	0.070333	0.475883	0.395834
3.11238	0.069857	0.475109	0.395238
3.11572	0.06938	0.474215	0.394404
3.11905	0.068903	0.473201	0.39345
3.12238	0.068367	0.472009	0.392377
3.12572	0.067949	0.470698	0.391126
3.12905	0.067532	0.469267	0.389636
3.13238	0.067234	0.467658	0.388086
3.13572	0.066996	0.465989	0.386298
3.13905	0.066757	0.464261	0.38439
3.14238	0.066578	0.462472	0.382423
3.14572	0.0664	0.460565	0.380337
3.14905	0.066102	0.458717	0.378251
3.15238	0.065863	0.45687	0.376165
3.15572	0.065506	0.455022	0.374138
3.15905	0.065148	0.453234	0.372231
3.16238	0.06485	0.451565	0.370443
3.16572	0.064552	0.450015	0.368834
3.16905	0.064373	0.448525	0.367403
3.17238	0.064254	0.447214	0.366151
3.17572	0.064313	0.446081	0.365198
3.17905	0.064552	0.445127	0.364363
3.18238	0.064909	0.444293	0.363827
3.18572	0.065386	0.443637	0.363469
3.18905	0.066042	0.44322	0.36329
3.19238	0.066817	0.442922	0.36329
3.19572	0.067651	0.442743	0.363469
3.19905	0.068545	0.442684	0.363708
3.20238	0.069439	0.442743	0.364065
3.20572	0.070453	0.442863	0.364423
3.20905	0.071406	0.442982	0.36484
3.21238	0.07242	0.443101	0.365198
3.21572	0.073433	0.443101	0.365496
3.21905	0.074446	0.442982	0.365734
3.22238	0.075459	0.442743	0.365853
3.22572	0.076354	0.442326	0.365913
3.22905	0.077188	0.44179	0.365734
3.23238	0.077903	0.441074	0.365436
3.23572	0.07838	0.4403	0.364959
3.23905	0.078738	0.439405	0.364244
3.24238	0.078797	0.438392	0.36329
3.24572	0.078559	0.437319	0.362098
3.24905	0.078142	0.436187	0.360668
3.25238	0.077486	0.434995	0.359118
3.25572	0.076711	0.433743	0.35727
3.25905	0.075758	0.432372	0.355363
3.26238	0.074744	0.430942	0.353277
3.26572	0.073671	0.429392	0.351071
3.26905	0.072598	0.427783	0.348866
3.27238	0.071526	0.425994	0.346541
3.27572	0.070572	0.424087	0.344217
3.27905	0.069678	0.42212	0.341892
3.28238	0.068843	0.419915	0.339627
3.28572	0.068069	0.41765	0.337422
3.28905	0.067353	0.415266	0.335276
3.29238	0.066757	0.412822	0.33319
3.29572	0.066161	0.410318	0.331163
3.29905	0.065625	0.407755	0.329196
3.30238	0.065088	0.405312	0.327289
3.30572	0.064611	0.402868	0.325441
3.30905	0.064015	0.400543	0.323594
3.31238	0.063419	0.398338	0.321805
3.31572	0.062764	0.396252	0.320196
3.31905	0.062048	0.394285	0.318646
3.32238	0.061333	0.392377	0.317276
3.32572	0.060558	0.390589	0.316083
3.32905	0.059783	0.388861	0.31507
3.33238	0.059068	0.387192	0.314236
3.33572	0.058413	0.385582	0.31358
3.33905	0.057995	0.384033	0.313103
3.34238	0.057697	0.382543	0.312686
3.34572	0.057638	0.381172	0.312328
3.34905	0.057757	0.37986	0.311971
3.35238	0.058055	0.378728	0.311613
3.35572	0.058472	0.377715	0.311196
3.35905	0.058889	0.376761	0.310838
3.36238	0.059366	0.375926	0.31054
3.36572	0.059783	0.375152	0.310242
3.36905	0.060022	0.374377	0.310004
3.37238	0.060141	0.373662	0.309825
3.37572	0.060141	0.372887	0.309706
3.37905	0.059903	0.372112	0.309646
3.38238	0.059545	0.371397	0.309587
3.38572	0.059128	0.370562	0.309646
3.38905	0.058651	0.369787	0.309646
3.39238	0.058174	0.369012	0.309587
3.39572	0.057757	0.368237	0.309467
3.39905	0.057459	0.367522	0.309289
3.40238	0.05728	0.366807	0.30905
3.40572	0.057161	0.366151	0.308692
3.40905	0.057101	0.365436	0.308216
3.41238	0.057161	0.36478	0.307739
3.41572	0.05722	0.364125	0.307143
3.41905	0.05734	0.36341	0.306487
3.42238	0.057459	0.362635	0.305831
3.42572	0.057518	0.3618	0.305176
3.42905	0.057578	0.360906	0.30452
3.43238	0.057638	0.359893	0.303864
3.43572	0.057638	0.35882	0.303209
3.43905	0.057697	0.357628	0.302613
3.44238	0.057697	0.356436	0.302017
3.44572	0.057638	0.355184	0.301421
3.44905	0.057638	0.353992	0.300884
3.45238	0.057578	0.352859	0.300348
3.45572	0.057518	0.351846	0.299811
3.45905	0.057459	0.350893	0.299275
3.46238	0.057399	0.350118	0.298798
3.46572	0.05722	0.349402	0.298321
3.46905	0.057042	0.348866	0.297904
3.47238	0.056803	0.348389	0.297546
3.47572	0.056565	0.347972	0.297248
3.47905	0.056267	0.347614	0.29701
3.48238	0.056028	0.347257	0.296891
3.48572	0.05573	0.346899	0.296772
3.48905	0.055432	0.346541	0.296712
3.49238	0.055254	0.346184	0.296652
3.49572	0.055075	0.345886	0.296533
3.49905	0.054955	0.345528	0.296354
3.50238	0.054896	0.34523	0.296056
3.50572	0.054955	0.344992	0.295639
3.50905	0.055015	0.344813	0.295103
3.51238	0.055075	0.344634	0.294387
3.51572	0.055194	0.344455	0.293553
3.51905	0.055373	0.344276	0.292659
3.52238	0.055552	0.344038	0.291705
3.52572	0.05573	0.34368	0.290692
3.52905	0.056028	0.343263	0.289738
3.53238	0.056267	0.342727	0.288785
3.53572	0.056565	0.342071	0.28795
3.53905	0.056922	0.341296	0.287235
3.54238	0.05728	0.340462	0.286579
3.54572	0.057638	0.339508	0.286043
3.54905	0.057936	0.338495	0.285566
3.55238	0.058234	0.337481	0.285089
3.55572	0.058532	0.336409	0.284672
3.55905	0.05883	0.335455	0.284195
3.56238	0.059068	0.334442	0.283659
3.56572	0.059366	0.333548	0.283062
3.56905	0.059664	0.332713	0.282347
3.57238	0.059962	0.331938	0.281632
3.57572	0.06026	0.331283	0.280797
3.57905	0.060558	0.330627	0.280023
3.58238	0.060916	0.330031	0.279248
3.58572	0.061214	0.329494	0.278652
3.58905	0.061572	0.328958	0.278115
3.59238	0.061929	0.328422	0.277698
3.59572	0.062287	0.327945	0.27746
3.59905	0.062764	0.327468	0.2774
3.60238	0.0633	0.32711	0.27746
3.60572	0.063956	0.326812	0.277698
3.60905	0.06479	0.326633	0.278056
3.61238	0.065804	0.326514	0.278473
3.61572	0.067055	0.326574	0.27895
3.61905	0.068486	0.326753	0.279486
3.62238	0.070095	0.327051	0.280023
3.62572	0.071883	0.327408	0.280559
3.62905	0.07385	0.327885	0.281155
3.63238	0.075996	0.328362	0.281751
3.63572	0.078201	0.328898	0.282288
3.63905	0.080526	0.329375	0.282824
3.64238	0.08285	0.329852	0.283301
3.64572	0.085235	0.33021	0.283778
3.64905	0.087619	0.330567	0.284195
3.65238	0.089943	0.330806	0.284612
3.65572	0.092149	0.330925	0.28491
3.65905	0.094295	0.331044	0.285149
3.66238	0.096321	0.331044	0.285327
3.66572	0.098169	0.330925	0.285447
3.66905	0.099897	0.330746	0.285387
3.67238	0.101507	0.330389	0.285327
3.67572	0.102937	0.329971	0.285089
3.67905	0.104249	0.329435	0.284791
3.68238	0.105381	0.32872	0.284374
3.68572	0.106275	0.327945	0.283897
3.68905	0.106931	0.326991	0.28336
3.69238	0.107288	0.326037	0.282764
3.69572	0.107408	0.325024	0.282109
3.69905	0.107169	0.324011	0.281453
3.70238	0.106633	0.322938	0.280857
3.70572	0.105798	0.321925	0.280261
3.70905	0.104725	0.320911	0.279665
3.71238	0.103414	0.319898	0.279248
3.71572	0.101924	0.318825	0.278831
3.71905	0.100374	0.317752	0.278533
3.72238	0.098825	0.31662	0.278354
3.72572	0.097215	0.315428	0.278175
3.72905	0.095665	0.314176	0.278056
3.73238	0.094175	0.312984	0.277936
3.73572	0.092745	0.311732	0.277758
3.73905	0.091434	0.31054	0.277519
3.74238	0.090182	0.309408	0.277162
3.74572	0.089049	0.308335	0.276685
3.74905	0.087976	0.307381	0.276148
3.75238	0.087023	0.306547	0.275493
3.75572	0.086129	0.305772	0.274777
3.75905	0.085294	0.305116	0.274003
3.76238	0.084519	0.304461	0.273287
3.76572	0.083804	0.303864	0.272632
3.76905	0.083148	0.303268	0.272036
3.77238	0.082552	0.302732	0.271559
3.77572	0.082016	0.302196	0.271142
3.77905	0.08148	0.301778	0.270724
3.78238	0.080943	0.301421	0.270426
3.78572	0.080526	0.301123	0.270069
3.78905	0.080109	0.300884	0.269711
3.79238	0.079751	0.300705	0.269294
3.79572	0.079513	0.300586	0.268757
3.79905	0.079393	0.300527	0.268161
3.80238	0.079393	0.300407	0.267506
3.80572	0.079572	0.300229	0.26679
3.80905	0.079811	0.29999	0.266016
3.81238	0.080168	0.299752	0.265241
3.81572	0.080645	0.299454	0.264347
3.81905	0.081182	0.299096	0.263512
3.82238	0.081718	0.298738	0.262618
3.82572	0.082314	0.298381	0.261724
3.82905	0.082791	0.298023	0.26083
3.83238	0.083208	0.297666	0.259936
3.83572	0.083566	0.297308	0.258982
3.83905	0.083804	0.296891	0.258088
3.84238	0.083983	0.296414	0.257075
3.84572	0.084043	0.295877	0.256062
3.84905	0.084102	0.295281	0.255048
3.85238	0.084043	0.294566	0.253916
3.85572	0.083864	0.293791	0.252664
3.85905	0.083685	0.292897	0.251412
3.86238	0.083387	0.291884	0.249982
3.86572	0.08297	0.290811	0.248551
3.86905	0.082433	0.289619	0.247061
3.87238	0.081778	0.288367	0.245571
3.87572	0.081062	0.287056	0.244081
3.87905	0.080168	0.285625	0.242651
3.88238	0.079215	0.284135	0.24128
3.88572	0.078142	0.282645	0.239968
3.88905	0.077069	0.281215	0.238776
3.89238	0.075936	0.279784	0.237703
3.89572	0.074744	0.278413	0.23669
3.89905	0.073612	0.277102	0.235736
3.90238	0.072479	0.27591	0.234842
3.90572	0.071466	0.274777	0.233948
3.90905	0.070512	0.273705	0.233114
3.91238	0.069678	0.272632	0.232339
3.91572	0.068963	0.271618	0.231624
3.91905	0.068367	0.270605	0.230968
3.92238	0.06789	0.269592	0.230372
3.92572	0.067592	0.268579	0.229895
3.92905	0.067413	0.267684	0.229478
3.93238	0.067234	0.26685	0.229239
3.93572	0.067174	0.266194	0.22912
3.93905	0.067115	0.265718	0.22912
3.94238	0.067115	0.26536	0.229299
3.94572	0.067115	0.265241	0.229537
3.94905	0.067174	0.2653	0.229895
3.95238	0.067294	0.265479	0.230372
3.95572	0.067472	0.265837	0.230908
3.95905	0.067711	0.266314	0.231504
3.96238	0.068069	0.26685	0.2321
3.96572	0.068486	0.267386	0.232816
3.96905	0.069082	0.267982	0.233471
3.97238	0.069797	0.268579	0.234187
3.97572	0.070632	0.269115	0.234902
3.97905	0.071585	0.269651	0.235617
3.98238	0.072658	0.270128	0.236392
3.98572	0.073731	0.270545	0.237107
3.98905	0.074863	0.270963	0.237823
3.99238	0.075996	0.27138	0.238478
3.99572	0.077009	0.271738	0.239134
3.99905	0.077963	0.272155	0.23967
4.00238	0.078738	0.272512	0.240088
4.00572	0.079274	0.27287	0.240386
4.00905	0.079632	0.273228	0.240564
4.01238	0.079811	0.273466	0.240624
4.01572	0.079751	0.273705	0.240564
4.01905	0.079572	0.273824	0.240445
4.02238	0.079215	0.273824	0.240266
4.02572	0.078797	0.273645	0.239968
4.02905	0.078321	0.273407	0.23967
4.03238	0.077844	0.27293	0.239313
4.03572	0.077307	0.272393	0.238955
4.03905	0.07683	0.271618	0.238478
4.04238	0.076354	0.270784	0.238001
4.04572	0.075877	0.26983	0.237465
4.04905	0.0754	0.268757	0.23675
4.05238	0.074863	0.267565	0.235975
4.05572	0.074387	0.266373	0.235021
4.05905	0.07391	0.265181	0.233948
4.06238	0.073433	0.26387	0.232697
4.06572	0.072837	0.262558	0.231326
4.06905	0.0723	0.261247	0.229836
4.07238	0.071704	0.259876	0.228226
4.07572	0.071049	0.258446	0.226557
4.07905	0.070393	0.256956	0.224948
4.08238	0.069737	0.255466	0.223339
4.08572	0.069082	0.253975	0.221848
4.08905	0.068426	0.252485	0.220418
4.09238	0.06783	0.250995	0.219107
4.09572	0.067234	0.249565	0.217974
4.09905	0.066817	0.248194	0.216901
4.10238	0.0664	0.246942	0.215948
4.10572	0.066042	0.24575	0.215054
4.10905	0.065744	0.244617	0.214159
4.11238	0.065446	0.243604	0.213325
4.11572	0.065088	0.242591	0.212431
4.11905	0.064731	0.241697	0.211537
4.12238	0.064373	0.240743	0.210583
4.12572	0.063896	0.239849	0.20963
4.12905	0.06336	0.238895	0.208616
4.13238	0.062823	0.237942	0.207663
4.13572	0.062227	0.236988	0.206649
4.13905	0.061691	0.236094	0.205696
4.14238	0.061095	0.23514	0.204742
4.14572	0.060499	0.234246	0.203907
4.14905	0.059962	0.233412	0.203073
4.15238	0.059426	0.232637	0.202417
4.15572	0.05883	0.231862	0.201762
4.15905	0.058293	0.231147	0.201285
4.16238	0.057697	0.230491	0.200808
4.16572	0.057101	0.229895	0.20045
4.16905	0.056565	0.229359	0.200093
4.17238	0.056088	0.228882	0.199735
4.17572	0.055671	0.228465	0.199378
4.17905	0.055313	0.228047	0.19896
4.18238	0.055075	0.22769	0.198543
4.18572	0.054896	0.227451	0.198007
4.18905	0.054836	0.227213	0.19747
4.19238	0.054896	0.227034	0.196934
4.19572	0.054955	0.226855	0.196397
4.19905	0.055015	0.226676	0.195861
4.20238	0.055075	0.226438	0.195444
4.20572	0.055134	0.2262	0.195086
4.20905	0.055194	0.225902	0.194788
4.21238	0.055254	0.225604	0.194609
4.21572	0.055254	0.225246	0.19443
4.21905	0.055313	0.224888	0.194311
4.22238	0.055373	0.224531	0.194192
4.22572	0.055492	0.224233	0.194013
4.22905	0.055671	0.223935	0.193775
4.23238	0.05579	0.223637	0.193417
4.23572	0.056028	0.223458	0.19294
4.23905	0.056207	0.223219	0.192344
4.24238	0.056326	0.223041	0.191689
4.24572	0.056446	0.222862	0.190973
4.24905	0.056565	0.222683	0.190258
4.25238	0.056624	0.222504	0.189662
4.25572	0.056744	0.222325	0.189066
4.25905	0.056863	0.222147	0.188708
4.26238	0.056982	0.221968	0.18847
4.26572	0.057161	0.221848	0.18847
4.26905	0.057399	0.221789	0.188589
4.27238	0.057638	0.221789	0.188887
4.27572	0.057936	0.221789	0.189245
4.27905	0.058174	0.221789	0.189662
4.28238	0.058413	0.221789	0.190079
4.28572	0.058591	0.221789	0.190496
4.28905	0.05877	0.221729	0.190914
4.29238	0.05883	0.22161	0.191271
4.29572	0.058889	0.221491	0.191629
4.29905	0.058949	0.221312	0.192046
4.30238	0.059009	0.221133	0.192583
4.30572	0.059068	0.221074	0.193238
4.30905	0.059247	0.221074	0.194073
4.31238	0.059485	0.221252	0.195026
4.31572	0.059843	0.22161	0.196099
4.31905	0.06032	0.222147	0.197351
4.32238	0.060856	0.222862	0.198722
4.32572	0.061572	0.223696	0.200093
4.32905	0.062287	0.22465	0.201583
4.33238	0.063121	0.225604	0.202954
4.33572	0.063956	0.226617	0.204325
4.33905	0.06479	0.22763	0.205576
4.34238	0.065506	0.228643	0.206709
4.34572	0.066161	0.229657	0.207663
4.34905	0.066638	0.23067	0.208437
4.35238	0.066996	0.231743	0.209033
4.35572	0.067234	0.232756	0.209451
4.35905	0.067294	0.233889	0.20963
4.36238	0.067234	0.234962	0.20957
4.36572	0.067055	0.236034	0.209332
4.36905	0.066817	0.237107	0.208914
4.37238	0.066578	0.238001	0.208378
4.37572	0.06628	0.238776	0.207722
4.37905	0.065923	0.239372	0.207007
4.38238	0.065625	0.23973	0.206232
4.38572	0.065207	0.239909	0.205517
4.38905	0.06479	0.239909	0.204861
4.39238	0.064254	0.23967	0.204265
4.39572	0.063717	0.239313	0.203729
4.39905	0.063062	0.238776	0.203311
4.40238	0.062406	0.23818	0.203013
4.40572	0.06175	0.237525	0.202835
4.40905	0.061095	0.236809	0.202775
4.41238	0.060499	0.236094	0.202954
4.41572	0.059962	0.235438	0.203252
4.41905	0.059545	0.234902	0.203729
4.42238	0.059187	0.234365	0.204504
4.42572	0.059009	0.234008	0.205457
4.42905	0.058889	0.233769	0.206649
4.43238	0.05883	0.23365	0.20808
4.43572	0.058889	0.233769	0.209749
4.43905	0.058949	0.234067	0.211716
4.44238	0.059068	0.234663	0.213921
4.44572	0.059128	0.235379	0.216365
4.44905	0.059187	0.236392	0.219047
4.45238	0.059247	0.237584	0.221908
4.45572	0.059187	0.239074	0.224888
4.45905	0.059128	0.240684	0.227928
4.46238	0.059128	0.242591	0.231028
4.46572	0.059068	0.244617	0.234067
4.46905	0.059068	0.246882	0.237048
4.47238	0.059187	0.249267	0.239789
4.47572	0.059366	0.25177	0.242412
4.47905	0.059664	0.254393	0.244677
4.48238	0.059962	0.257015	0.246704
4.48572	0.06032	0.259757	0.248373
4.48905	0.060678	0.262439	0.249624
4.49238	0.060976	0.265002	0.250459
4.49572	0.061154	0.267506	0.250936
4.49905	0.061274	0.269771	0.250936
4.50238	0.061274	0.271797	0.250459
4.50572	0.061154	0.273585	0.249624
4.50905	0.061035	0.275016	0.248432
4.51238	0.060856	0.276148	0.246882
4.51572	0.060678	0.276923	0.245035
4.51905	0.060618	0.277281	0.242949
4.52238	0.060558	0.27734	0.240684
4.52572	0.060558	0.276983	0.238359
4.52905	0.060678	0.276268	0.235975
4.53238	0.060797	0.275254	0.233531
4.53572	0.060976	0.273943	0.231206
4.53905	0.061214	0.272274	0.228882
4.54238	0.061512	0.270307	0.226617
4.54572	0.06175	0.268161	0.224471
4.54905	0.062048	0.265777	0.222325
4.55238	0.062287	0.263274	0.220358
4.55572	0.062466	0.260711	0.218391
4.55905	0.062585	0.258029	0.216484
4.56238	0.062525	0.255406	0.214636
4.56572	0.062406	0.252783	0.212848
4.56905	0.062048	0.25028	0.21112
4.57238	0.061572	0.247836	0.209451
4.57572	0.060976	0.245452	0.207782
4.57905	0.06032	0.243187	0.206232
4.58238	0.059605	0.240982	0.204682
4.58572	0.059009	0.238836	0.203192
4.58905	0.058472	0.23675	0.201762
4.59238	0.058115	0.234783	0.20045
4.59572	0.057936	0.232875	0.199199
4.59905	0.057876	0.231147	0.198007
4.60238	0.057995	0.229478	0.196874
4.60572	0.058234	0.227988	0.19592
4.60905	0.058532	0.226617	0.195086
4.61238	0.058889	0.225425	0.194311
4.61572	0.059247	0.224411	0.193715
4.61905	0.059545	0.223517	0.193179
4.62238	0.059903	0.222802	0.192761
4.62572	0.060201	0.222206	0.192344
4.62905	0.060499	0.221729	0.191927
4.63238	0.060737	0.221372	0.191569
4.63572	0.061035	0.221133	0.191152
4.63905	0.061274	0.220954	0.190675
4.64238	0.061572	0.220835	0.190198
4.64572	0.061929	0.220776	0.189781
4.64905	0.062287	0.220716	0.189364
4.65238	0.062704	0.220597	0.189006
4.65572	0.063062	0.220418	0.188768
4.65905	0.063479	0.22012	0.188589
4.66238	0.063837	0.219703	0.18841
4.66572	0.064135	0.219226	0.188291
4.66905	0.064373	0.218689	0.188172
4.67238	0.064552	0.218034	0.187933
4.67572	0.064671	0.217378	0.187635
4.67905	0.064611	0.216722	0.187159
4.68238	0.064492	0.216067	0.186622
4.68572	0.064313	0.215411	0.185907
4.68905	0.064075	0.214756	0.185192
4.69238	0.063777	0.214159	0.184536
4.69572	0.063479	0.213563	0.183821
4.69905	0.063181	0.213027	0.183225
4.70238	0.062943	0.21255	0.182688
4.70572	0.062704	0.212014	0.182271
4.70905	0.062525	0.211596	0.181973
4.71238	0.062466	0.21112	0.181675
4.71572	0.062466	0.210702	0.181496
4.71905	0.062585	0.210285	0.181258
4.72238	0.062764	0.209868	0.181079
4.72572	0.063062	0.20951	0.18084
4.72905	0.063419	0.209093	0.180602
4.73238	0.063896	0.208676	0.180364
4.73572	0.064313	0.208259	0.180066
4.73905	0.06479	0.207782	0.179768
4.74238	0.065148	0.207365	0.17947
4.74572	0.065446	0.207007	0.179172
4.74905	0.065684	0.20659	0.178933
4.75238	0.065804	0.206172	0.178635
4.75572	0.065863	0.205755	0.178397
4.75905	0.065804	0.205338	0.178099
4.76238	0.065744	0.204861	0.17786
4.76572	0.065565	0.204444	0.177562
4.76905	0.065386	0.203967	0.177324
4.77238	0.065148	0.203431	0.177085
4.77572	0.06485	0.202954	0.176847
4.77905	0.064552	0.202417	0.176728
4.78238	0.064313	0.201941	0.176609
4.78572	0.064015	0.201464	0.176668
4.78905	0.063717	0.201046	0.176728
4.79238	0.063479	0.200689	0.176966
4.79572	0.0633	0.20045	0.177264
4.79905	0.063181	0.200391	0.177681
4.80238	0.063181	0.200391	0.178277
4.80572	0.0633	0.200629	0.178993
4.80905	0.063539	0.200987	0.179827
4.81238	0.063777	0.201583	0.18096
4.81572	0.064075	0.202298	0.182271
4.81905	0.064433	0.203252	0.183821
4.82238	0.06479	0.204325	0.185668
4.82572	0.065088	0.205576	0.187755
4.82905	0.065267	0.206947	0.190139
4.83238	0.065446	0.208437	0.192761
4.83572	0.065506	0.210106	0.195563
4.83905	0.065506	0.211835	0.198543
4.84238	0.065386	0.213802	0.201643
4.84572	0.065267	0.215888	0.204742
4.84905	0.065088	0.218153	0.207961
4.85238	0.064909	0.220656	0.21112
4.85572	0.064731	0.223279	0.214279
4.85905	0.064611	0.2262	0.217378
4.86238	0.064492	0.229239	0.220358
4.86572	0.064433	0.232399	0.223219
4.86905	0.064492	0.235736	0.225961
4.87238	0.064552	0.239134	0.228584
4.87572	0.064671	0.242531	0.231087
4.87905	0.06485	0.245988	0.233412
4.88238	0.065029	0.249326	0.235617
4.88572	0.065207	0.252545	0.237584
4.88905	0.065506	0.255585	0.239432
4.89238	0.065804	0.258386	0.241041
4.89572	0.066102	0.26089	0.242412
4.89905	0.066459	0.263155	0.243485
4.90238	0.066876	0.265062	0.244319
4.90572	0.067234	0.266671	0.244796
4.90905	0.067592	0.267863	0.244975
4.91238	0.067949	0.268757	0.244796
4.91572	0.068188	0.269294	0.24426
4.91905	0.068367	0.269413	0.243485
4.92238	0.068486	0.269234	0.242412
4.92572	0.068486	0.268638	0.241041
4.92905	0.068367	0.267625	0.239491
4.93238	0.068307	0.266254	0.237763
4.93572	0.068188	0.264585	0.235856
4.93905	0.068128	0.262618	0.233769
4.94238	0.068128	0.260353	0.231564
4.94572	0.068247	0.257909	0.229239
4.94905	0.068426	0.255287	0.226796
4.95238	0.068665	0.252604	0.224292
4.95572	0.068903	0.249863	0.221789
4.95905	0.069141	0.247061	0.219226
4.96238	0.06938	0.244319	0.216722
4.96572	0.069559	0.241518	0.214279
4.96905	0.069618	0.238717	0.211895
4.97238	0.069618	0.235975	0.20957
4.97572	0.069559	0.233293	0.207305
4.97905	0.069439	0.23073	0.205159
4.98238	0.06938	0.228167	0.203013
4.98572	0.06932	0.225782	0.200987
4.98905	0.06938	0.223577	0.19896
4.99238	0.069439	0.221431	0.196993
4.99572	0.069559	0.219464	0.195146
4.99905	0.069797	0.217617	0.193357
5.00238	0.070035	0.215828	0.191629
5.00572	0.070274	0.2141	0.190139
5.00905	0.070512	0.212371	0.188708
5.01238	0.070691	0.210702	0.187457
5.01572	0.07093	0.209033	0.186324
5.01905	0.071049	0.207365	0.185311
5.02238	0.071228	0.205755	0.184476
5.02572	0.071347	0.204325	0.183761
5.02905	0.071466	0.202954	0.183105
5.03238	0.071585	0.201821	0.182509
5.03572	0.071704	0.200808	0.182033
5.03905	0.071883	0.200033	0.181615
5.04238	0.072062	0.199378	0.181317
5.04572	0.072241	0.198901	0.181079
5.04905	0.072479	0.198483	0.18096
5.05238	0.072718	0.198245	0.1809
5.05572	0.072956	0.198066	0.1809
5.05905	0.073195	0.197947	0.181019
5.06238	0.073433	0.197887	0.181198
5.06572	0.073552	0.197947	0.181437
5.06905	0.073671	0.198126	0.181735
5.07238	0.073671	0.198364	0.181973
5.07572	0.073671	0.198662	0.182211
5.07905	0.073552	0.19908	0.18239
5.08238	0.073433	0.199556	0.182509
5.08572	0.073254	0.200093	0.182509
5.08905	0.073135	0.20057	0.18245
5.09238	0.072956	0.201106	0.182211
5.09572	0.072837	0.201583	0.181854
5.09905	0.072777	0.201941	0.181437
5.10238	0.072718	0.202239	0.1809
5.10572	0.072598	0.202358	0.180364
5.10905	0.072539	0.202358	0.179827
5.11238	0.07242	0.202239	0.17935
5.11572	0.07236	0.201941	0.178874
5.11905	0.072241	0.201583	0.178456
5.12238	0.072181	0.201046	0.178099
5.12572	0.072181	0.20051	0.177801
5.12905	0.072181	0.199914	0.177562
5.13238	0.072241	0.199378	0.177264
5.13572	0.0723	0.198781	0.177026
5.13905	0.07242	0.198305	0.176787
5.14238	0.072479	0.197828	0.176549
5.14572	0.072598	0.197351	0.176311
5.14905	0.072718	0.196874	0.176072
5.15238	0.072777	0.196397	0.175834
5.15572	0.072896	0.19592	0.175595
5.15905	0.072956	0.195324	0.175416
5.16238	0.073135	0.194728	0.175238
5.16572	0.073373	0.194073	0.174999
5.16905	0.073731	0.193417	0.17482
5.17238	0.074208	0.192761	0.174582
5.17572	0.074685	0.192106	0.174403
5.17905	0.075281	0.19145	0.174165
5.18238	0.075877	0.190854	0.173986
5.18572	0.076473	0.190318	0.173867
5.18905	0.07695	0.1899	0.173748
5.19238	0.077367	0.189543	0.173628
5.19572	0.077605	0.189245	0.173509
5.19905	0.077724	0.189066	0.173509
5.20238	0.077724	0.188947	0.173509
5.20572	0.077724	0.188947	0.173509
5.20905	0.077605	0.189006	0.173569
5.21238	0.077546	0.189185	0.173688
5.21572	0.077605	0.189364	0.173807
5.21905	0.077724	0.189662	0.173986
5.22238	0.077903	0.18996	0.174224
5.22572	0.078261	0.190258	0.174463
5.22905	0.078678	0.190496	0.174761
5.23238	0.079155	0.190735	0.175059
5.23572	0.079751	0.190914	0.175416
5.23905	0.080287	0.191033	0.175774
5.24238	0.080884	0.191092	0.176132
5.24572	0.08142	0.191092	0.176489
5.24905	0.081897	0.191092	0.176787
5.25238	0.082374	0.191152	0.177145
5.25572	0.08285	0.191212	0.177443
5.25905	0.083268	0.191391	0.177801
5.26238	0.083685	0.191569	0.178039
5.26572	0.084102	0.191867	0.178337
5.26905	0.084579	0.192225	0.178576
5.27238	0.085056	0.192583	0.178814
5.27572	0.085592	0.192881	0.178993
5.27905	0.086188	0.193119	0.179172
5.28238	0.086784	0.193298	0.179291
5.28572	0.08738	0.193298	0.17935
5.28905	0.087976	0.193298	0.17935
5.29238	0.088453	0.193179	0.17935
5.29572	0.088871	0.193	0.179231
5.29905	0.089169	0.192821	0.179112
5.30238	0.089407	0.192642	0.178874
5.30572	0.089467	0.192583	0.178576
5.30905	0.089467	0.192523	0.178277
5.31238	0.089288	0.192523	0.177979
5.31572	0.089049	0.192642	0.177681
5.31905	0.088751	0.192761	0.177383
5.32238	0.088394	0.192881	0.177085
5.32572	0.087976	0.193	0.176907
5.32905	0.087559	0.193059	0.176728
5.33238	0.087082	0.193059	0.176609
5.33572	0.086606	0.193059	0.176489
5.33905	0.086069	0.19294	0.17637
5.34238	0.085592	0.192821	0.176191
5.34572	0.085115	0.192642	0.175953
5.34905	0.084698	0.192344	0.175655
5.35238	0.0844	0.192106	0.175297
5.35572	0.084162	0.191808	0.17482
5.35905	0.084043	0.19145	0.174224
5.36238	0.084043	0.191092	0.173569
5.36572	0.084043	0.190735	0.172913
5.36905	0.084162	0.190258	0.172198
5.37238	0.084221	0.189781	0.171542
5.37572	0.084341	0.189185	0.170887
5.37905	0.084341	0.188589	0.17035
5.38238	0.084341	0.187933	0.169814
5.38572	0.084221	0.187278	0.169396
5.38905	0.084043	0.186563	0.169039
5.39238	0.083745	0.185847	0.1688
5.39572	0.083506	0.185072	0.168562
5.39905	0.083208	0.184357	0.168443
5.40238	0.08291	0.183642	0.168324
5.40572	0.082612	0.182986	0.168204
5.40905	0.082314	0.182331	0.168025
5.41238	0.082076	0.181615	0.167847
5.41572	0.081837	0.18096	0.167668
5.41905	0.081599	0.180364	0.167429
5.42238	0.08136	0.179708	0.167191
5.42572	0.081122	0.179112	0.166893
5.42905	0.080943	0.178516	0.166595
5.43238	0.080824	0.17792	0.166357
5.43572	0.080764	0.177383	0.166178
5.43905	0.080764	0.176907	0.165999
5.44238	0.080824	0.176489	0.165939
5.44572	0.080884	0.176132	0.16588
5.44905	0.081003	0.175834	0.16582
5.45238	0.081122	0.175595	0.16582
5.45572	0.081182	0.175416	0.16588
5.45905	0.081241	0.175357	0.16588
5.46238	0.081301	0.175297	0.165939
5.46572	0.081301	0.175238	0.165939
5.46905	0.081241	0.175238	0.165999
5.47238	0.081241	0.175238	0.165999
5.47572	0.081241	0.175178	0.166059
5.47905	0.08136	0.175178	0.166118
5.48238	0.08148	0.175118	0.166237
5.48572	0.081658	0.174999	0.166357
5.48905	0.081897	0.17494	0.166476
5.49238	0.082195	0.17482	0.166535
5.49572	0.082552	0.174642	0.166655
5.49905	0.08291	0.174522	0.166714
5.50238	0.083387	0.174403	0.166774
5.50572	0.083804	0.174284	0.166833
5.50905	0.084281	0.174284	0.166893
5.51238	0.084817	0.174344	0.167012
5.51572	0.085354	0.174463	0.167131
5.51905	0.08589	0.174701	0.16731
5.52238	0.086486	0.175059	0.167549
5.52572	0.087023	0.175416	0.167906
5.52905	0.087559	0.175893	0.168383
5.53238	0.087976	0.17637	0.168979
5.53572	0.088334	0.176847	0.169635
5.53905	0.088573	0.177324	0.17041
5.54238	0.088751	0.177741	0.171244
5.54572	0.088871	0.178099	0.172138
5.54905	0.08893	0.178456	0.173092
5.55238	0.08899	0.178814	0.173986
5.55572	0.08899	0.179112	0.17494
5.55905	0.089049	0.17947	0.175774
5.56238	0.089109	0.179768	0.176609
5.56572	0.089169	0.180185	0.177324
5.56905	0.089288	0.180602	0.177979
5.57238	0.089347	0.181079	0.178576
5.57572	0.089467	0.181556	0.179112
5.57905	0.089526	0.182152	0.179529
5.58238	0.089586	0.182748	0.179946
5.58572	0.089586	0.183463	0.180364
5.58905	0.089645	0.184178	0.180721
5.59238	0.089645	0.184953	0.181019
5.59572	0.089586	0.185788	0.181317
5.59905	0.089467	0.186622	0.181556
5.60238	0.089288	0.187516	0.181735
5.60572	0.089049	0.18841	0.181854
5.60905	0.088751	0.189245	0.181973
5.61238	0.088394	0.19002	0.181913
5.61572	0.087976	0.190794	0.181854
5.61905	0.0875	0.191391	0.181675
5.62238	0.087023	0.191927	0.181437
5.62572	0.086606	0.192285	0.181079
5.62905	0.086188	0.192523	0.180721
5.63238	0.085771	0.192583	0.180304
5.63572	0.085473	0.192583	0.179827
5.63905	0.085175	0.192523	0.179291
5.64238	0.084996	0.192463	0.178754
5.64572	0.084877	0.192344	0.178158
5.64905	0.084817	0.192225	0.177503
5.65238	0.084817	0.192165	0.176847
5.65572	0.084877	0.192165	0.176191
5.65905	0.084937	0.192165	0.175476
5.66238	0.084937	0.192165	0.174642
5.66572	0.084937	0.192165	0.173807
5.66905	0.084877	0.192106	0.172913
5.67238	0.084758	0.191927	0.171959
5.67572	0.084579	0.191569	0.171065
5.67905	0.084341	0.191092	0.170171
5.68238	0.084102	0.190496	0.169337
5.68572	0.083864	0.189722	0.168562
5.68905	0.083625	0.188828	0.167847
5.69238	0.083387	0.187874	0.167191
5.69572	0.083268	0.186861	0.166595
5.69905	0.083208	0.185847	0.166059
5.70238	0.083208	0.184834	0.165462
5.70572	0.083268	0.18388	0.164807
5.70905	0.083327	0.183046	0.164151
5.71238	0.083447	0.182271	0.163436
5.71572	0.083566	0.181615	0.162721
5.71905	0.083685	0.181079	0.162005
5.72238	0.083804	0.180542	0.16129
5.72572	0.083804	0.180125	0.160694
5.72905	0.083745	0.179648	0.160158
5.73238	0.083625	0.179231	0.15974
5.73572	0.083387	0.178754	0.159502
5.73905	0.083089	0.178337	0.159323
5.74238	0.082731	0.177801	0.159264
5.74572	0.082433	0.177264	0.159204
5.74905	0.082135	0.176668	0.159204
5.75238	0.081897	0.176132	0.159204
5.75572	0.081778	0.175536	0.159204
5.75905	0.081837	0.175059	0.159204
5.76238	0.082016	0.174642	0.159264
5.76572	0.082314	0.174224	0.159264
5.76905	0.082731	0.173986	0.159323
5.77238	0.083148	0.173748	0.159383
5.77572	0.083566	0.173628	0.159442
5.77905	0.083864	0.173509	0.159562
5.78238	0.084162	0.17345	0.15974
5.78572	0.084281	0.17345	0.1598
5.78905	0.084221	0.173509	0.15986
5.79238	0.084102	0.173569	0.159919
5.79572	0.083804	0.173628	0.15986
5.79905	0.083447	0.173688	0.15974
5.80238	0.083089	0.173807	0.159621
5.80572	0.082731	0.173867	0.159442
5.80905	0.082433	0.173867	0.159264
5.81238	0.082254	0.173867	0.159025
5.81572	0.082135	0.173807	0.158846
5.81905	0.082135	0.173688	0.158608
5.82238	0.082254	0.173509	0.158429
5.82572	0.082493	0.173271	0.15825
5.82905	0.082731	0.172973	0.158072
5.83238	0.08297	0.172675	0.157893
5.83572	0.083208	0.172377	0.157714
5.83905	0.083387	0.172019	0.157535
5.84238	0.083566	0.171721	0.157297
5.84572	0.083685	0.171423	0.157118
5.84905	0.083745	0.171185	0.156879
5.85238	0.083804	0.170946	0.156701
5.85572	0.083804	0.170767	0.156522
5.85905	0.083864	0.170588	0.156403
5.86238	0.083923	0.170469	0.156283
5.86572	0.084043	0.17035	0.156164
5.86905	0.084162	0.17029	0.156045
5.87238	0.084281	0.170231	0.155926
5.87572	0.08446	0.170112	0.155747
5.87905	0.084639	0.169992	0.155628
5.88238	0.084877	0.169814	0.155449
5.88572	0.085056	0.169635	0.15527
5.88905	0.085235	0.169396	0.155151
5.89238	0.085294	0.169158	0.154972
5.89572	0.085354	0.16892	0.154853
5.89905	0.085354	0.168681	0.154793
5.90238	0.085294	0.168562	0.154793
5.90572	0.085175	0.168443	0.154853
5.90905	0.084996	0.168383	0.154912
5.91238	0.084877	0.168443	0.154972
5.91572	0.084698	0.168562	0.155091
5.91905	0.084639	0.168741	0.155151
5.92238	0.084639	0.168979	0.15527
5.92572	0.084758	0.169277	0.155389
5.92905	0.084877	0.169575	0.155509
5.93238	0.085056	0.169873	0.155568
5.93572	0.085235	0.170171	0.155747
5.93905	0.085473	0.17041	0.155866
5.94238	0.085652	0.170588	0.156045
5.94572	0.085831	0.170708	0.156224
5.94905	0.08601	0.170767	0.156462
5.95238	0.086188	0.170767	0.156641
5.95572	0.086367	0.170708	0.15682
5.95905	0.086546	0.170648	0.156939
5.96238	0.086725	0.170529	0.156999
5.96572	0.086904	0.170469	0.156999
5.96905	0.087023	0.17035	0.156939
5.97238	0.087082	0.17029	0.156879
5.97572	0.087023	0.170171	0.15682
5.97905	0.086904	0.170112	0.15682
5.98238	0.086725	0.169992	0.15682
5.98572	0.086367	0.169814	0.156879
5.98905	0.08601	0.169694	0.156999
5.99238	0.085711	0.169516	0.157118
5.99572	0.085354	0.169337	0.157297
5.99905	0.085115	0.169218	0.157475
6.00238	0.084937	0.169158	0.157654
6.00572	0.084817	0.169098	0.157773
6.00905	0.084817	0.169158	0.157833
6.01238	0.084877	0.169218	0.157893
6.01572	0.084996	0.169337	0.157893
6.01905	0.085175	0.169456	0.157893
6.02238	0.085354	0.169575	0.157833
6.02572	0.085592	0.169635	0.157833
6.02905	0.085771	0.169694	0.157773
6.03238	0.08595	0.169694	0.157773
6.03572	0.086129	0.169694	0.157773
6.03905	0.086248	0.169694	0.157833
6.04238	0.086367	0.169635	0.157893
6.04572	0.086427	0.169575	0.157952
6.04905	0.086427	0.169575	0.158012
6.05238	0.086427	0.169575	0.158191
6.05572	0.086367	0.169575	0.15831
6.05905	0.086248	0.169575	0.158548
6.06238	0.086188	0.169635	0.158787
6.06572	0.086129	0.169694	0.159025
6.06905	0.086188	0.169814	0.159383
6.07238	0.086308	0.169873	0.15974
6.07572	0.086546	0.169992	0.160217
6.07905	0.086844	0.170171	0.160694
6.08238	0.087261	0.17035	0.16129
6.08572	0.087678	0.170588	0.161827
6.08905	0.088215	0.170887	0.162423
6.09238	0.088692	0.171304	0.163019
6.09572	0.089228	0.171781	0.163615
6.09905	0.089645	0.172317	0.164211
6.10238	0.090063	0.172973	0.164807
6.10572	0.09042	0.173688	0.165343
6.10905	0.090718	0.174522	0.165999
6.11238	0.091016	0.175297	0.166595
6.11572	0.091314	0.176132	0.167251
6.11905	0.091612	0.176966	0.167966
6.12238	0.09191	0.177741	0.168741
6.12572	0.092208	0.178516	0.169516
6.12905	0.092566	0.179291	0.17029
6.13238	0.092924	0.179946	0.171065
6.13572	0.093281	0.180662	0.17184
6.13905	0.093699	0.181437	0.172555
6.14238	0.093997	0.182211	0.173271
6.14572	0.094354	0.183046	0.173867
6.14905	0.094593	0.184	0.174403
6.15238	0.094712	0.185013	0.17494
6.15572	0.094831	0.186145	0.175357
6.15905	0.094831	0.187397	0.175774
6.16238	0.094831	0.188708	0.176191
6.16572	0.094771	0.190139	0.176549
6.16905	0.094652	0.191629	0.176847
6.17238	0.094533	0.193179	0.177145
6.17572	0.094414	0.194728	0.177443
6.17905	0.094354	0.196278	0.177622
6.18238	0.094295	0.197768	0.177801
6.18572	0.094295	0.199258	0.177979
6.18905	0.094295	0.200629	0.178039
6.19238	0.094354	0.202	0.178039
6.19572	0.094354	0.203371	0.178039
6.19905	0.094354	0.204742	0.178039
6.20238	0.094235	0.206053	0.177979
6.20572	0.094056	0.207424	0.17786
6.20905	0.093818	0.208795	0.177801
6.21238	0.09346	0.210106	0.177622
6.21572	0.093043	0.211298	0.177443
6.21905	0.092566	0.212431	0.177145
6.22238	0.09203	0.213385	0.176847
6.22572	0.091553	0.214159	0.17643
6.22905	0.091076	0.214696	0.176013
6.23238	0.090599	0.215054	0.175476
6.23572	0.090182	0.215232	0.17494
6.23905	0.089884	0.215232	0.174344
6.24238	0.089586	0.215173	0.173688
6.24572	0.089407	0.215054	0.173032
6.24905	0.089228	0.214934	0.172377
6.25238	0.089169	0.214815	0.171661
6.25572	0.089169	0.214636	0.170946
6.25905	0.089228	0.214517	0.170231
6.26238	0.089347	0.214338	0.169456
6.26572	0.089467	0.2141	0.168741
6.26905	0.089645	0.213802	0.168025
6.27238	0.089765	0.213385	0.16731
6.27572	0.089824	0.212967	0.166655
6.27905	0.089884	0.212431	0.165999
6.28238	0.089824	0.211835	0.165403
6.28572	0.089705	0.21112	0.164807
6.28905	0.089586	0.210404	0.164211
6.29238	0.089347	0.20963	0.163674
6.29572	0.089169	0.208795	0.163078
6.29905	0.08899	0.207901	0.162542
6.30238	0.088871	0.206888	0.162005
6.30572	0.088751	0.205815	0.161409
6.30905	0.088751	0.204623	0.160873
6.31238	0.088751	0.203371	0.160277
6.31572	0.088751	0.202119	0.159681
6.31905	0.088871	0.200808	0.159144
6.32238	0.08899	0.199497	0.158668
6.32572	0.089169	0.198185	0.15825
6.32905	0.089407	0.196934	0.157893
6.33238	0.089645	0.195801	0.157595
6.33572	0.089943	0.194669	0.157356
6.33905	0.090182	0.193596	0.157118
6.34238	0.090361	0.192642	0.156999
6.34572	0.090539	0.191689	0.15682
6.34905	0.090539	0.190794	0.156641
6.35238	0.090539	0.1899	0.156462
6.35572	0.090361	0.189066	0.156283
6.35905	0.090122	0.188172	0.156045
6.36238	0.089884	0.187278	0.155807
6.36572	0.089645	0.186384	0.155568
6.36905	0.089467	0.18537	0.15533
6.37238	0.089347	0.184298	0.155091
6.37572	0.089347	0.183225	0.154853
6.37905	0.089407	0.182092	0.154674
6.38238	0.089586	0.1809	0.154495
6.38572	0.089824	0.179708	0.154376
6.38905	0.090003	0.178456	0.154257
6.39238	0.090241	0.177324	0.154138
6.39572	0.09042	0.176132	0.154018
6.39905	0.090539	0.175059	0.153899
6.40238	0.090659	0.174046	0.15378
6.40572	0.090659	0.173092	0.15372
6.40905	0.090659	0.172257	0.153601
6.41238	0.090599	0.171483	0.153542
6.41572	0.090599	0.170767	0.153482
6.41905	0.090599	0.170052	0.153482
6.42238	0.090659	0.169456	0.153422
6.42572	0.090718	0.16886	0.153422
6.42905	0.090837	0.168324	0.153422
6.43238	0.091016	0.167847	0.153482
6.43572	0.091195	0.167429	0.153482
6.43905	0.091493	0.167131	0.153542
6.44238	0.091732	0.166893	0.153601
6.44572	0.092089	0.166774	0.153601
6.44905	0.092447	0.166714	0.153661
6.45238	0.092924	0.166655	0.15372
6.45572	0.0934	0.166655	0.15378
6.45905	0.093997	0.166655	0.15384
6.46238	0.094712	0.166535	0.153899
6.46572	0.095427	0.166357	0.153959
6.46905	0.096262	0.166118	0.154018
6.47238	0.097096	0.165761	0.154197
6.47572	0.09799	0.165343	0.154376
6.47905	0.098825	0.164807	0.154614
6.48238	0.099719	0.16433	0.154972
6.48572	0.100493	0.163794	0.15533
6.48905	0.101209	0.163257	0.155807
6.49238	0.101805	0.16278	0.156403
6.49572	0.102341	0.162303	0.156999
6.49905	0.102758	0.161946	0.157654
6.50238	0.103056	0.161588	0.158429
6.50572	0.103295	0.161231	0.159204
6.50905	0.103474	0.160992	0.160038
6.51238	0.103593	0.160813	0.160992
6.51572	0.103712	0.160754	0.162005
6.51905	0.103891	0.160694	0.163078
6.52238	0.104129	0.160754	0.16427
6.52572	0.104487	0.160873	0.165582
6.52905	0.104964	0.160992	0.167012
6.53238	0.105619	0.161231	0.168502
6.53572	0.106394	0.161588	0.170052
6.53905	0.107348	0.161946	0.171661
6.54238	0.108302	0.162303	0.17333
6.54572	0.109375	0.162721	0.175059
6.54905	0.110447	0.163257	0.176787
6.55238	0.111461	0.163794	0.178635
6.55572	0.112474	0.16439	0.180483
6.55905	0.113428	0.165105	0.18239
6.56238	0.114262	0.16588	0.184357
6.56572	0.114977	0.166714	0.186324
6.56905	0.115573	0.167608	0.188351
6.57238	0.11605	0.168622	0.190318
6.57572	0.116408	0.169635	0.192344
6.57905	0.116587	0.170708	0.194252
6.58238	0.116706	0.171721	0.19604
6.58572	0.116765	0.172794	0.197768
6.58905	0.116706	0.173867	0.199318
6.59238	0.116587	0.17488	0.200808
6.59572	0.116467	0.175953	0.202119
6.59905	0.116289	0.177026	0.203311
6.60238	0.11605	0.178218	0.204384
6.60572	0.115752	0.17947	0.205398
6.60905	0.115514	0.18084	0.206232
6.61238	0.115216	0.182271	0.207007
6.61572	0.114918	0.183821	0.207603
6.61905	0.11462	0.18543	0.208139
6.62238	0.114322	0.187039	0.208497
6.62572	0.114024	0.188589	0.208735
6.62905	0.113785	0.190139	0.208855
6.63238	0.113487	0.191629	0.208735
6.63572	0.113249	0.19294	0.208497
6.63905	0.112951	0.194192	0.20808
6.64238	0.112712	0.195265	0.207424
6.64572	0.112414	0.196159	0.20659
6.64905	0.112057	0.196993	0.205576
6.65238	0.111639	0.197649	0.204384
6.65572	0.111163	0.198185	0.203013
[truncated: 9,163 more rows]

## Sheet: E
Time (min)	A280
		CSGALNACT2	CHSY3/CHPF
	TetraP-BETA	TetraP-BETA	TetraP-BETA
0.002383	0.009716	0.014365	0.00447
0.005717	0.009835	0.014544	0.004232
0.00905	0.009894	0.014722	0.003994
0.012383	0.009835	0.014842	0.003815
0.015717	0.009716	0.014901	0.003636
0.01905	0.009477	0.014782	0.003457
0.022383	0.009239	0.014603	0.003397
0.025717	0.008881	0.014424	0.003338
0.02905	0.008583	0.014126	0.003278
0.032383	0.008345	0.013888	0.003219
0.035717	0.008106	0.013649	0.003219
0.03905	0.007927	0.01353	0.003099
0.042383	0.007868	0.013471	0.00298
0.045717	0.007868	0.013471	0.002861
0.04905	0.007987	0.01353	0.002682
0.052383	0.008166	0.013649	0.002503
0.055717	0.008345	0.013769	0.002325
0.05905	0.008583	0.013828	0.002205
0.062383	0.008881	0.013888	0.002146
0.065717	0.00912	0.013888	0.002086
0.06905	0.009418	0.013888	0.002146
0.072383	0.009716	0.013828	0.002265
0.075717	0.009954	0.013769	0.002444
0.07905	0.010192	0.013709	0.002623
0.082383	0.010371	0.013649	0.002861
0.085717	0.01049	0.013649	0.003099
0.08905	0.01055	0.013649	0.003338
0.092383	0.01061	0.013649	0.003576
0.095717	0.01055	0.013709	0.003874
0.09905	0.010431	0.013769	0.004172
0.102383	0.010192	0.013888	0.004411
0.105717	0.009954	0.013947	0.004709
0.10905	0.009596	0.014007	0.004947
0.112383	0.009298	0.014067	0.005186
0.115717	0.008941	0.014126	0.005364
0.11905	0.008583	0.014246	0.005484
0.122383	0.008285	0.014305	0.005543
0.125717	0.008106	0.014424	0.005603
0.12905	0.007987	0.014603	0.005603
0.132383	0.007927	0.014722	0.005603
0.135717	0.007987	0.014901	0.005603
0.13905	0.008106	0.01508	0.005603
0.142383	0.008225	0.015199	0.005662
0.145717	0.008345	0.015259	0.005722
0.14905	0.008404	0.015259	0.005841
0.152383	0.008464	0.015199	0.00596
0.155717	0.008404	0.01502	0.00608
0.15905	0.008345	0.014842	0.006139
0.162383	0.008166	0.014663	0.006199
0.165717	0.007987	0.014424	0.006199
0.16905	0.007808	0.014305	0.006139
0.172383	0.007629	0.014186	0.00602
0.175717	0.007451	0.014186	0.005841
0.17905	0.007272	0.014186	0.005722
0.182383	0.007212	0.014246	0.005543
0.185717	0.007153	0.014365	0.005424
0.18905	0.007153	0.014424	0.005364
0.192383	0.007153	0.014484	0.005364
0.195717	0.007153	0.014484	0.005364
0.19905	0.007153	0.014424	0.005424
0.202383	0.007153	0.014305	0.005543
0.205717	0.007153	0.014126	0.005722
0.20905	0.007093	0.013947	0.005841
0.212383	0.007033	0.013769	0.00596
0.215717	0.006914	0.01359	0.00602
0.21905	0.006795	0.013471	0.006139
0.222383	0.006676	0.013471	0.006139
0.225717	0.006497	0.013471	0.006199
0.22905	0.006437	0.01359	0.006199
0.232383	0.006318	0.013709	0.006199
0.235717	0.006258	0.013828	0.006258
0.23905	0.006199	0.014007	0.006318
0.242383	0.006199	0.014126	0.006437
0.245717	0.006139	0.014246	0.006616
0.24905	0.006139	0.014305	0.006795
0.252383	0.00608	0.014365	0.007033
0.255717	0.00608	0.014484	0.007272
0.25905	0.00608	0.014544	0.00751
0.262383	0.00602	0.014663	0.007749
0.265717	0.00596	0.014782	0.007927
0.26905	0.00596	0.014842	0.008047
0.272383	0.005901	0.014901	0.008106
0.275717	0.00596	0.014901	0.008106
0.27905	0.00602	0.014842	0.008047
0.282383	0.00608	0.014722	0.007927
0.285717	0.006139	0.014603	0.007808
0.28905	0.006199	0.014484	0.007689
0.292383	0.006258	0.014424	0.007629
0.295717	0.006318	0.014365	0.00757
0.29905	0.006378	0.014365	0.00757
0.302383	0.006378	0.014424	0.007629
0.305717	0.006378	0.014544	0.007689
0.30905	0.006378	0.014663	0.007749
0.312383	0.006378	0.014782	0.007808
0.315717	0.006378	0.014842	0.007808
0.31905	0.006437	0.014901	0.007749
0.322383	0.006557	0.014842	0.00757
0.325717	0.006676	0.014722	0.007391
0.32905	0.006855	0.014544	0.007093
0.332383	0.006974	0.014305	0.006855
0.335717	0.007093	0.014007	0.006557
0.33905	0.007153	0.013709	0.006378
0.342383	0.007153	0.013351	0.006199
0.345717	0.007093	0.013053	0.006199
0.34905	0.006974	0.012755	0.006258
0.352383	0.006855	0.012517	0.006378
0.355717	0.006676	0.012279	0.006557
0.35905	0.006497	0.0121	0.006795
0.362383	0.006378	0.011981	0.007033
0.365717	0.006318	0.011981	0.007153
0.36905	0.006258	0.011921	0.007272
0.372383	0.006258	0.011981	0.007272
0.375717	0.006258	0.011981	0.007153
0.37905	0.006258	0.01204	0.006974
0.382383	0.006258	0.0121	0.006735
0.385717	0.006258	0.012159	0.006437
0.38905	0.006258	0.012219	0.006139
0.392383	0.006258	0.012219	0.005841
0.395717	0.006199	0.012219	0.005543
0.39905	0.006139	0.012219	0.005305
0.402383	0.00602	0.012219	0.005126
0.405717	0.005901	0.012219	0.004947
0.40905	0.005782	0.012159	0.004828
0.412383	0.005603	0.012159	0.004709
0.415717	0.005424	0.012159	0.004649
0.41905	0.005305	0.012159	0.004649
0.422383	0.005126	0.012219	0.004649
0.425717	0.005066	0.012219	0.004709
0.42905	0.005007	0.012219	0.004768
0.432383	0.005066	0.012219	0.004947
0.435717	0.005126	0.012219	0.005126
0.43905	0.005245	0.012159	0.005364
0.442383	0.005424	0.0121	0.005603
0.445717	0.005543	0.01204	0.005841
0.44905	0.005603	0.011921	0.00608
0.452383	0.005662	0.011742	0.006258
0.455717	0.005662	0.011504	0.006437
0.45905	0.005603	0.011265	0.006557
0.462383	0.005484	0.011027	0.006676
0.465717	0.005305	0.010788	0.006735
0.46905	0.005186	0.01061	0.006735
0.472383	0.005066	0.01049	0.006676
0.475717	0.004947	0.010431	0.006616
0.47905	0.004888	0.01049	0.006437
0.482383	0.004888	0.010669	0.006258
0.485717	0.004947	0.010967	0.00602
0.48905	0.005007	0.011265	0.005722
0.492383	0.005126	0.011623	0.005484
0.495717	0.005305	0.011921	0.005245
0.49905	0.005424	0.012159	0.005007
0.502383	0.005543	0.012279	0.004828
0.505717	0.005662	0.012338	0.004709
0.50905	0.005722	0.012338	0.004649
0.512383	0.005841	0.012219	0.004649
0.515717	0.005841	0.01204	0.004649
0.51905	0.005901	0.011861	0.004649
0.522383	0.005901	0.011683	0.004709
0.525717	0.005841	0.011504	0.004709
0.52905	0.005841	0.011384	0.004649
0.532383	0.005782	0.011206	0.00459
0.535717	0.005722	0.011086	0.00453
0.53905	0.005662	0.010908	0.00447
0.542383	0.005662	0.010729	0.00447
0.545717	0.005662	0.01055	0.00453
0.54905	0.005782	0.010371	0.004649
0.552383	0.005901	0.010252	0.004768
0.555717	0.006139	0.010192	0.004947
0.55905	0.006378	0.010192	0.005126
0.562383	0.006676	0.010252	0.005305
0.565717	0.006974	0.010371	0.005364
0.56905	0.007272	0.01049	0.005424
0.572383	0.00751	0.010669	0.005305
0.575717	0.007749	0.010788	0.005126
0.57905	0.007927	0.010848	0.004768
0.582383	0.007987	0.010848	0.004411
0.585717	0.008047	0.010848	0.004053
0.58905	0.008047	0.010729	0.003636
0.592383	0.008047	0.01061	0.003219
0.595717	0.007987	0.01055	0.002921
0.59905	0.007927	0.010431	0.002742
0.602383	0.007868	0.010371	0.002623
0.605717	0.007749	0.010312	0.002623
0.60905	0.007689	0.010312	0.002682
0.612383	0.007689	0.010371	0.002742
0.615717	0.007689	0.01049	0.002861
0.61905	0.007749	0.01061	0.002921
0.622383	0.007868	0.010729	0.00304
0.625717	0.008047	0.010908	0.00304
0.62905	0.008285	0.011086	0.00304
0.632383	0.008643	0.011265	0.00304
0.635717	0.008941	0.011444	0.00304
0.63905	0.009298	0.011563	0.00298
0.642383	0.009537	0.011623	0.00298
0.645717	0.009716	0.011623	0.00298
0.64905	0.009716	0.011563	0.00298
0.652383	0.009596	0.011444	0.00304
0.655717	0.009418	0.011265	0.003159
0.65905	0.00906	0.011027	0.003219
0.662383	0.008702	0.010788	0.003338
0.665717	0.008345	0.01055	0.003457
0.66905	0.008047	0.010371	0.003576
0.672383	0.007808	0.010192	0.003695
0.675717	0.007689	0.010073	0.003755
0.67905	0.007749	0.010073	0.003755
0.682383	0.007808	0.010133	0.003636
0.685717	0.007987	0.010192	0.003517
0.68905	0.008225	0.010312	0.003338
0.692383	0.008404	0.01049	0.003099
0.695717	0.008523	0.010729	0.002921
0.69905	0.008583	0.010908	0.002801
0.702383	0.008583	0.011146	0.002801
0.705717	0.008523	0.011384	0.002861
0.70905	0.008404	0.011623	0.003099
0.712383	0.008225	0.011802	0.003457
0.715717	0.008047	0.011921	0.003874
0.71905	0.007927	0.0121	0.004351
0.722383	0.007808	0.012159	0.004828
0.725717	0.007689	0.012279	0.005245
0.72905	0.007689	0.012338	0.005603
0.732383	0.007689	0.012338	0.005841
0.735717	0.007749	0.012338	0.00596
0.73905	0.007749	0.012279	0.00602
0.742383	0.007749	0.012279	0.00596
0.745717	0.007749	0.012219	0.005901
0.74905	0.007629	0.0121	0.005782
0.752383	0.00751	0.011981	0.005662
0.755717	0.007331	0.011861	0.005484
0.75905	0.007093	0.011683	0.005305
0.762383	0.006855	0.011504	0.005066
0.765717	0.006557	0.011325	0.004768
0.76905	0.006378	0.011146	0.00447
0.772383	0.006199	0.010967	0.004113
0.775717	0.00608	0.010848	0.003755
0.77905	0.00602	0.010729	0.003397
0.782383	0.00602	0.010669	0.003099
0.785717	0.00608	0.010669	0.002861
0.78905	0.006199	0.010788	0.002742
0.792383	0.006318	0.010908	0.002623
0.795717	0.006437	0.011146	0.002563
0.79905	0.006557	0.011384	0.002563
0.802383	0.006557	0.011742	0.002563
0.805717	0.006497	0.01204	0.002563
0.80905	0.006378	0.012398	0.002563
0.812383	0.006139	0.012696	0.002503
0.815717	0.00596	0.012994	0.002384
0.81905	0.005782	0.013173	0.002325
0.822383	0.005662	0.013292	0.002205
0.825717	0.005603	0.013351	0.002146
0.82905	0.005662	0.013351	0.002086
0.832383	0.005841	0.013232	0.002027
0.835717	0.00608	0.013173	0.001967
0.83905	0.006378	0.013053	0.001967
0.842383	0.006676	0.012994	0.001967
0.845717	0.006974	0.012875	0.001907
0.84905	0.007212	0.012755	0.001848
0.852383	0.007331	0.012636	0.001788
0.855717	0.007331	0.012577	0.001729
0.85905	0.007212	0.012457	0.001609
0.862383	0.007093	0.012398	0.00155
0.865717	0.006855	0.012338	0.001431
0.86905	0.006616	0.012338	0.001371
0.872383	0.006378	0.012338	0.001371
0.875717	0.006199	0.012338	0.001371
0.87905	0.00602	0.012398	0.001371
0.882383	0.005841	0.012457	0.00149
0.885717	0.005722	0.012577	0.001609
0.88905	0.005603	0.012636	0.001788
0.892383	0.005484	0.012696	0.001967
0.895717	0.005424	0.012696	0.002146
0.89905	0.005364	0.012696	0.002325
0.902383	0.005305	0.012577	0.002503
0.905717	0.005305	0.012457	0.002623
0.90905	0.005305	0.012279	0.002682
0.912383	0.005305	0.0121	0.002682
0.915717	0.005305	0.011921	0.002623
0.91905	0.005305	0.011742	0.002503
0.922383	0.005245	0.011623	0.002325
0.925717	0.005186	0.011444	0.002205
0.92905	0.005066	0.011325	0.002027
0.932383	0.004947	0.011206	0.001967
0.935717	0.004888	0.011086	0.001907
0.93905	0.004828	0.010967	0.002027
0.942383	0.004828	0.010848	0.002146
0.945717	0.004888	0.010669	0.002384
0.94905	0.005007	0.010431	0.002623
0.952383	0.005245	0.010252	0.002921
0.955717	0.005543	0.010014	0.003159
0.95905	0.005841	0.009775	0.003457
0.962383	0.006139	0.009656	0.003636
0.965717	0.006378	0.009537	0.003755
0.96905	0.006497	0.009596	0.003815
0.972383	0.006616	0.009716	0.003815
0.975717	0.006616	0.009954	0.003755
0.97905	0.006557	0.010312	0.003636
0.982383	0.006437	0.010669	0.003576
0.985717	0.006318	0.011027	0.003457
0.98905	0.006199	0.011325	0.003338
0.992383	0.006139	0.011623	0.003219
0.995717	0.00608	0.011742	0.003099
0.99905	0.006139	0.011802	0.002921
1.00238	0.006199	0.011742	0.002801
1.00572	0.006258	0.011623	0.002623
1.00905	0.006258	0.011444	0.002444
1.01238	0.006318	0.011325	0.002205
1.01572	0.006318	0.011146	0.002027
1.01905	0.006318	0.011086	0.001788
1.02238	0.006318	0.011027	0.001609
1.02572	0.006258	0.011027	0.00149
1.02905	0.006199	0.011027	0.001431
1.03238	0.006199	0.011086	0.001431
1.03572	0.006199	0.011086	0.001431
1.03905	0.006258	0.011086	0.00155
1.04238	0.006378	0.011027	0.001609
1.04572	0.006437	0.010967	0.001729
1.04905	0.006497	0.010967	0.001848
1.05238	0.006557	0.010908	0.001967
1.05572	0.006616	0.010908	0.002027
1.05905	0.006676	0.010908	0.002027
1.06238	0.006735	0.010967	0.001967
1.06572	0.006676	0.011027	0.001907
1.06905	0.006676	0.011027	0.001788
1.07238	0.006557	0.011086	0.001609
1.07572	0.006497	0.011086	0.00149
1.07905	0.006378	0.011086	0.001371
1.08238	0.006318	0.011027	0.001252
1.08572	0.006318	0.011027	0.001132
1.08905	0.006318	0.010908	0.001073
1.09238	0.006318	0.010848	0.001013
1.09572	0.006378	0.010788	0.001073
1.09905	0.006437	0.010729	0.001132
1.10238	0.006497	0.010729	0.001192
1.10572	0.006616	0.010729	0.001252
1.10905	0.006676	0.010788	0.001311
1.11238	0.006676	0.010908	0.001371
1.11572	0.006616	0.011086	0.001431
1.11905	0.006557	0.011206	0.001431
1.12238	0.006497	0.011384	0.001431
1.12572	0.006378	0.011563	0.001371
1.12905	0.006318	0.011742	0.001371
1.13238	0.006318	0.011802	0.001311
1.13572	0.006318	0.011861	0.001252
1.13905	0.006318	0.011861	0.001192
1.14238	0.006437	0.011802	0.001192
1.14572	0.006557	0.011802	0.001073
1.14905	0.006676	0.011742	0.001013
1.15238	0.006735	0.011742	0.000834
1.15572	0.006855	0.011802	0.000596
1.15905	0.006914	0.011861	0.000298
1.16238	0.006914	0.011921	0
1.16572	0.006855	0.01204	-0.0003
1.16905	0.006795	0.0121	-0.00054
1.17238	0.006735	0.012159	-0.00077
1.17572	0.006676	0.012159	-0.00089
1.17905	0.006616	0.01204	-0.00089
1.18238	0.006557	0.011921	-0.00077
1.18572	0.006557	0.011742	-0.00048
1.18905	0.006557	0.011504	-0.00012
1.19238	0.006557	0.011325	0.000298
1.19572	0.006616	0.011146	0.000775
1.19905	0.006616	0.010967	0.001132
1.20238	0.006616	0.010848	0.001431
1.20572	0.006557	0.010729	0.001669
1.20905	0.006557	0.01055	0.001729
1.21238	0.006497	0.010431	0.001729
1.21572	0.006497	0.010312	0.001669
1.21905	0.006497	0.010133	0.00155
1.22238	0.006557	0.009894	0.001431
1.22572	0.006676	0.009716	0.001371
1.22905	0.006795	0.009537	0.001311
1.23238	0.006974	0.009477	0.001371
1.23572	0.007033	0.009418	0.00155
1.23905	0.007093	0.009477	0.001729
1.24238	0.007033	0.009596	0.002027
1.24572	0.006855	0.009775	0.002325
1.24905	0.006616	0.010073	0.002623
1.25238	0.006258	0.010371	0.002861
1.25572	0.005901	0.010729	0.003099
1.25905	0.005603	0.011086	0.003338
1.26238	0.005364	0.011444	0.003457
1.26572	0.005305	0.011802	0.003576
1.26905	0.005305	0.01204	0.003636
1.27238	0.005484	0.012338	0.003695
1.27572	0.005782	0.012577	0.003755
1.27905	0.00608	0.012755	0.003874
1.28238	0.006437	0.012875	0.003934
1.28572	0.006735	0.012934	0.003994
1.28905	0.006974	0.012934	0.004053
1.29238	0.007033	0.012934	0.004113
1.29572	0.007093	0.012875	0.004113
1.29905	0.006974	0.012815	0.004053
1.30238	0.006795	0.012755	0.003994
1.30572	0.006557	0.012696	0.003874
1.30905	0.006318	0.012636	0.003695
1.31238	0.006139	0.012636	0.003576
1.31572	0.00596	0.012636	0.003457
1.31905	0.005901	0.012755	0.003457
1.32238	0.005901	0.012875	0.003457
1.32572	0.00596	0.013053	0.003576
1.32905	0.006139	0.013292	0.003755
1.33238	0.006378	0.01353	0.003994
1.33572	0.006616	0.013709	0.004351
1.33905	0.006795	0.013828	0.004709
1.34238	0.006974	0.013888	0.005007
1.34572	0.007033	0.013828	0.005245
1.34905	0.007093	0.013709	0.005424
1.35238	0.007093	0.013411	0.005543
1.35572	0.007033	0.013113	0.005484
1.35905	0.006914	0.012696	0.005364
1.36238	0.006795	0.012338	0.005186
1.36572	0.006735	0.01204	0.004947
1.36905	0.006676	0.011802	0.004709
1.37238	0.006676	0.011683	0.00447
1.37572	0.006735	0.011683	0.004292
1.37905	0.006795	0.011861	0.004172
1.38238	0.006914	0.01204	0.004113
1.38572	0.007033	0.012279	0.004172
1.38905	0.007153	0.012577	0.004232
1.39238	0.007212	0.012815	0.004411
1.39572	0.007272	0.012994	0.00453
1.39905	0.007331	0.013113	0.004768
1.40238	0.007272	0.013113	0.004888
1.40572	0.007212	0.013113	0.005007
1.40905	0.007093	0.013053	0.005066
1.41238	0.006914	0.012994	0.005066
1.41572	0.006735	0.012934	0.005007
1.41905	0.006557	0.012934	0.004947
1.42238	0.006378	0.012934	0.004828
1.42572	0.006258	0.013053	0.004709
1.42905	0.006258	0.013173	0.00459
1.43238	0.006318	0.013351	0.00453
1.43572	0.006557	0.01359	0.00459
1.43905	0.006855	0.013828	0.004709
1.44238	0.007272	0.014067	0.004888
1.44572	0.007749	0.014365	0.005245
1.44905	0.008345	0.014663	0.005603
1.45238	0.008881	0.01508	0.00608
1.45572	0.009477	0.015557	0.006616
1.45905	0.010073	0.016093	0.007212
1.46238	0.01061	0.016689	0.007868
1.46572	0.011086	0.017405	0.008583
1.46905	0.011623	0.018179	0.009358
1.47238	0.0121	0.019073	0.010133
1.47572	0.012636	0.019968	0.010908
1.47905	0.013173	0.020921	0.011742
1.48238	0.013769	0.021875	0.012636
1.48572	0.014424	0.022888	0.01359
1.48905	0.01514	0.023901	0.014484
1.49238	0.015914	0.024915	0.015438
1.49572	0.016749	0.025868	0.016391
1.49905	0.017643	0.026822	0.017285
1.50238	0.018537	0.027657	0.01812
1.50572	0.019372	0.028491	0.018835
1.50905	0.020206	0.029206	0.01955
1.51238	0.02104	0.029922	0.020146
1.51572	0.021756	0.030518	0.020623
1.51905	0.022471	0.031114	0.02104
1.52238	0.023067	0.03165	0.021338
1.52572	0.023603	0.032127	0.021577
1.52905	0.02414	0.032604	0.021756
1.53238	0.024557	0.03314	0.021935
1.53572	0.024915	0.033617	0.022113
1.53905	0.025213	0.034153	0.022292
1.54238	0.025451	0.03463	0.022531
1.54572	0.02563	0.035167	0.022769
1.54905	0.025809	0.035644	0.023067
1.55238	0.025868	0.036061	0.023365
1.55572	0.025988	0.036418	0.023723
1.55905	0.026107	0.036716	0.02408
1.56238	0.026226	0.036895	0.024438
1.56572	0.026405	0.037014	0.024796
1.56905	0.026584	0.037074	0.025153
1.57238	0.026822	0.037134	0.025511
1.57572	0.027061	0.037134	0.025809
1.57905	0.027299	0.037193	0.026047
1.58238	0.027537	0.037313	0.026226
1.58572	0.027776	0.037491	0.026405
1.58905	0.028014	0.03773	0.026524
1.59238	0.028253	0.038147	0.026643
1.59572	0.028551	0.038743	0.026762
1.59905	0.028908	0.039756	0.027061
1.60238	0.029325	0.041664	0.027537
1.60572	0.029802	0.045836	0.028551
1.60905	0.030458	0.055015	0.030816
1.61238	0.031233	0.074446	0.035644
1.61572	0.032127	0.113428	0.045717
1.61905	0.0332	0.187337	0.066102
1.62238	0.034451	0.3196	0.104904
1.62572	0.036001	0.544071	0.175297
1.62905	0.03773	0.906885	0.296474
1.63238	0.039697	1.46747	0.495136
1.63572	0.042021	2.29937	0.806391
1.63905	0.044584	3.48932	1.27411
1.64238	0.047505	5.13518	1.9508
1.64572	0.050724	7.34299	2.89625
1.64905	0.0543	10.2226	4.17578
1.65238	0.058115	13.8822	5.858
1.65572	0.062227	18.4237	8.01152
1.65905	0.066698	23.9366	10.702
1.66238	0.071526	30.493	13.9894
1.66572	0.076652	38.1439	17.9251
1.66905	0.082195	46.9147	22.5502
1.67238	0.088036	56.8033	27.8941
1.67572	0.094235	67.7784	33.9735
1.67905	0.100791	79.7794	40.7923
1.68238	0.107586	92.7179	48.3421
1.68572	0.11456	106.48	56.602
1.68905	0.121772	120.929	65.54
1.69238	0.129044	135.913	75.1133
1.69572	0.136375	151.267	85.2698
1.69905	0.143826	166.82	95.9482
1.70238	0.151336	182.402	107.08
1.70572	0.158906	197.846	118.591
1.70905	0.166535	212.997	130.399
1.71238	0.174403	227.712	142.421
1.71572	0.18239	241.863	154.567
1.71905	0.190556	255.34	166.75
1.72238	0.19896	268.047	178.879
1.72572	0.207663	279.906	190.866
1.72905	0.216603	290.854	202.624
1.73238	0.225902	300.839	214.073
1.73572	0.235558	309.825	225.134
1.73905	0.245571	317.786	235.74
1.74238	0.256121	324.707	245.829
1.74572	0.267208	330.586	255.35
1.74905	0.27895	335.431	264.26
1.75238	0.291407	339.261	272.53
1.75572	0.304699	342.105	280.14
1.75905	0.318944	344.002	287.079
1.76238	0.334203	345	293.349
1.76572	0.350595	345.155	298.959
1.76905	0.368357	344.527	303.927
1.77238	0.387609	343.185	308.277
1.77572	0.40859	341.196	312.039
1.77905	0.431657	338.631	315.247
1.78238	0.457108	335.562	317.938
1.78572	0.485599	332.059	320.154
1.78905	0.517786	328.192	321.934
1.79238	0.554621	324.031	323.325
1.79572	0.597417	319.645	324.37
1.79905	0.647664	315.101	325.117
1.80238	0.707328	310.464	325.615
1.80572	0.778556	305.799	325.913
1.80905	0.863671	301.163	326.055
1.81238	0.964642	296.607	326.082
1.81572	1.08331	292.171	326.027
1.81905	1.22046	287.881	325.905
1.82238	1.37585	283.747	325.718
1.82572	1.54764	279.76	325.444
1.82905	1.73241	275.894	325.039
1.83238	1.92505	272.105	324.437
1.83572	2.11877	268.337	323.554
1.83905	2.30563	264.522	322.292
1.84238	2.47711	260.592	320.545
1.84572	2.62463	256.479	318.211
1.84905	2.74056	252.123	315.197
1.85238	2.8187	247.475	311.428
1.85572	2.85512	242.498	306.854
1.85905	2.84839	237.173	301.448
1.86238	2.79987	231.491	295.214
1.86572	2.71374	225.457	288.178
1.86905	2.59638	219.085	280.393
1.87238	2.45607	212.395	271.925
1.87572	2.30187	205.413	262.858
1.87905	2.14315	198.17	253.28
1.88238	1.98847	190.699	243.286
1.88572	1.8453	183.034	232.972
1.88905	1.719	175.215	222.431
1.89238	1.61308	167.285	211.756
1.89572	1.52898	159.29	201.032
1.89905	1.46609	151.28	190.343
1.90238	1.42247	143.307	179.765
1.90572	1.39493	135.426	169.37
1.90905	1.37961	127.692	159.224
1.91238	1.37234	120.159	149.386
1.91572	1.36894	112.875	139.908
1.91905	1.36542	105.885	130.834
1.92238	1.35809	99.2264	122.199
1.92572	1.34361	92.9261	114.03
1.92905	1.31911	87.0028	106.344
1.93238	1.28233	81.4636	99.1493
1.93572	1.23173	76.3055	92.4428
1.93905	1.16652	71.5154	86.2127
1.94238	1.08689	67.0718	80.4386
1.94572	0.994027	62.9468	75.0926
1.94905	0.890136	59.1082	70.1417
1.95238	0.778019	55.5219	65.5496
1.95572	0.661194	52.1541	61.2783
1.95905	0.543416	48.974	57.2908
1.96238	0.428379	45.9551	53.5533
1.96572	0.319362	43.0766	50.0363
1.96905	0.218987	40.3233	46.7154
1.97238	0.129223	37.6861	43.5727
1.97572	0.051022	35.1605	40.5954
1.97905	-0.01538	32.7461	37.7756
1.98238	-0.07039	30.4453	35.1092
1.98572	-0.11498	28.2618	32.5949
1.98905	-0.15044	26.1993	30.2323
1.99238	-0.17822	24.2609	28.0214
1.99572	-0.19974	22.4487	25.9613
1.99905	-0.21648	20.7625	24.0501
2.00238	-0.2296	19.2009	22.2836
2.00572	-0.24027	17.7606	20.6567
2.00905	-0.24921	16.4373	19.1627
2.01238	-0.25702	15.2254	17.7941
2.01572	-0.26405	14.1187	16.5425
2.01905	-0.27043	13.1107	15.3997
2.02238	-0.27591	12.1946	14.3572
2.02572	-0.28026	11.3636	13.407
2.02905	-0.28288	10.6109	12.5415
2.03238	-0.28318	9.9299	11.7535
2.03572	-0.28044	9.31406	11.0362
2.03905	-0.27418	8.75723	10.3834
2.04238	-0.26393	8.2534	9.78911
2.04572	-0.24945	7.79682	9.24784
2.04905	-0.23079	7.38215	8.75425
2.05238	-0.20838	7.00438	8.30358
2.05572	-0.18299	6.65873	7.89112
2.05905	-0.15569	6.3411	7.51257
2.06238	-0.12785	6.04749	7.164
2.06572	-0.10109	5.7745	6.84166
2.06905	-0.07701	5.51897	6.54215
2.07238	-0.05722	5.27805	6.26218
2.07572	-0.04321	5.04899	5.99867
2.07905	-0.03618	4.82923	5.74881
2.08238	-0.03695	4.61632	5.50967
2.08572	-0.04601	4.40794	5.27853
2.08905	-0.06324	4.20195	5.05286
2.09238	-0.08839	3.99667	4.83042
2.09572	-0.12058	3.79109	4.60959
2.09905	-0.15879	3.5848	4.38941
2.10238	-0.2017	3.37833	4.1697
2.10572	-0.24796	3.17293	3.95137
2.10905	-0.29612	2.97081	3.7362
2.11238	-0.34487	2.77466	3.52675
2.11572	-0.39309	2.5875	3.32606
2.11905	-0.43976	2.41238	3.13741
2.12238	-0.48411	2.25174	2.9639
2.12572	-0.52559	2.1075	2.80786
2.12905	-0.5638	1.98054	2.67088
2.13238	-0.59867	1.87075	2.55334
2.13572	-0.63014	1.77735	2.45464
2.13905	-0.65821	1.69867	2.37322
2.14238	-0.68319	1.63269	2.30688
2.14572	-0.70518	1.57702	2.25288
2.14905	-0.72455	1.5294	2.20853
2.15238	-0.7416	1.48773	2.17104
2.15572	-0.75644	1.4503	2.13808
2.15905	-0.76956	1.41579	2.1078
2.16238	-0.78106	1.38313	2.07865
2.16572	-0.79119	1.35171	2.04969
2.16905	-0.80025	1.32108	2.02024
2.17238	-0.8083	1.29098	1.99002
2.17572	-0.81551	1.26123	1.95879
2.17905	-0.82195	1.23185	1.92654
2.18238	-0.82773	1.2027	1.89334
2.18572	-0.83292	1.17391	1.85931
2.18905	-0.83756	1.14536	1.82444
2.19238	-0.84168	1.11705	1.78897
2.19572	-0.84537	1.08904	1.75297
2.19905	-0.84877	1.06126	1.71655
2.20238	-0.85181	1.03372	1.67984
2.20572	-0.85455	1.00636	1.64288
2.20905	-0.85711	0.979245	1.60581
2.21238	-0.85956	0.952363	1.56868
2.21572	-0.86176	0.925899	1.5316
2.21905	-0.86391	0.899851	1.49471
2.22238	-0.86588	0.8744	1.45823
2.22572	-0.86778	0.849724	1.42235
2.22905	-0.86951	0.826061	1.38718
2.23238	-0.87118	0.80359	1.35302
2.23572	-0.87273	0.78249	1.32012
2.23905	-0.87422	0.763118	1.28883
2.24238	-0.87565	0.745773	1.25933
2.24572	-0.87696	0.730634	1.23197
2.24905	-0.87827	0.718176	1.20699
2.25238	-0.87953	0.70858	1.1847
2.25572	-0.88066	0.702262	1.16533
2.25905	-0.88167	0.699461	1.14912
2.26238	-0.88251	0.700414	1.13624
2.26572	-0.8831	0.705421	1.12683
2.26905	-0.88352	0.714421	1.12092
2.27238	-0.8837	0.727594	1.1186
2.27572	-0.88364	0.7447	1.11961
2.27905	-0.8834	0.765502	1.1239
2.28238	-0.88298	0.789583	1.13106
2.28572	-0.88251	0.816464	1.14071
2.28905	-0.88203	0.845313	1.15228
2.29238	-0.88155	0.875473	1.16515
2.29572	-0.88102	0.905991	1.17862
2.29905	-0.88048	0.935853	1.19203
2.30238	-0.87988	0.964165	1.20449
2.30572	-0.87911	0.989914	1.21534
2.30905	-0.87821	1.01215	1.22386
2.31238	-0.87714	1.03021	1.22947
2.31572	-0.87583	1.04344	1.23161
2.31905	-0.87428	1.05131	1.23
2.32238	-0.87243	1.05351	1.22446
2.32572	-0.87041	1.05005	1.21492
2.32905	-0.86808	1.04099	1.20151
2.33238	-0.86552	1.02663	1.18446
2.33572	-0.86266	1.0075	1.16426
2.33905	-0.85944	0.984192	1.14143
2.34238	-0.85568	0.957549	1.11651
2.34572	-0.85133	0.928402	1.09035
2.34905	-0.84621	0.897706	1.06347
2.35238	-0.84013	0.866532	1.03676
2.35572	-0.83286	0.835836	1.0109
2.35905	-0.82427	0.80657	0.986695
2.36238	-0.81402	0.779688	0.96488
2.36572	-0.8018	0.756204	0.946105
2.36905	-0.78732	0.736833	0.931144
2.37238	-0.77015	0.722468	0.920534
2.37572	-0.74983	0.713885	0.91511
2.37905	-0.72569	0.711799	0.915408
2.38238	-0.6972	0.717103	0.922143
2.38572	-0.66346	0.730693	0.93621
2.38905	-0.62352	0.753582	0.958443
2.39238	-0.57614	0.78702	0.990033
2.39572	-0.51987	0.832558	1.03223
2.39905	-0.45282	0.892043	1.08689
2.40238	-0.37271	0.96786	1.15609
2.40572	-0.2768	1.06281	1.24246
2.40905	-0.16189	1.18005	1.34909
2.41238	-0.0242	1.3234	1.47945
2.41572	0.140369	1.49679	1.63752
2.41905	0.336111	1.70428	1.82736
2.42238	0.567496	1.94985	2.05302
2.42572	0.838637	2.2369	2.3182
2.42905	1.15311	2.56783	2.62588
2.43238	1.51306	2.94334	2.97761
2.43572	1.91909	3.362	3.37309
2.43905	2.36911	3.81953	3.80939
2.44238	2.8581	4.30811	4.28033
2.44572	3.37726	4.81635	4.7763
2.44905	3.9137	5.32877	5.28365
2.45238	4.4505	5.82677	5.78517
2.45572	4.96721	6.28912	6.26063
2.45905	5.44101	6.69378	6.68842
2.46238	5.84847	7.01982	7.04676
2.46572	6.16747	7.24941	7.31641
2.46905	6.3796	7.36988	7.48229
2.47238	6.47223	7.3753	7.53552
2.47572	6.44028	7.26753	7.47466
2.47905	6.28668	7.05618	7.30598
2.48238	6.02281	6.75768	7.04324
2.48572	5.66715	6.39385	6.70618
2.48905	5.24342	5.98925	6.31851
2.49238	4.77827	5.56898	5.90539
2.49572	4.29821	5.15586	5.49084
2.49905	3.82745	4.76873	5.09548
2.50238	3.3856	4.421	4.73529
2.50572	2.98673	4.12053	4.42034
2.50905	2.63905	3.86971	4.1554
2.51238	2.34526	3.66646	3.9401
2.51572	2.10357	3.50547	3.77041
2.51905	1.9089	3.37941	3.63982
2.52238	1.75428	3.28004	3.54022
2.52572	1.63197	3.19934	3.46351
2.52905	1.53416	3.13002	3.40187
2.53238	1.45406	3.06576	3.34847
2.53572	1.38569	3.00157	3.29763
2.53905	1.3243	2.93362	3.2447
2.54238	1.266	2.85906	3.18628
2.54572	1.20795	2.77603	3.11983
2.54905	1.14804	2.68358	3.04365
2.55238	1.08498	2.58172	2.95711
2.55572	1.01817	2.47115	2.86037
2.55905	0.947773	2.35331	2.75439
2.56238	0.8744	2.23011	2.64066
2.56572	0.799	2.10381	2.5214
2.56905	0.722885	1.97679	2.39879
2.57238	0.647366	1.85132	2.27529
2.57572	0.573695	1.72961	2.15322
2.57905	0.503063	1.61338	2.03466
2.58238	0.436246	1.50406	1.92148
2.58572	0.37396	1.40268	1.81502
2.58905	0.316679	1.31005	1.71637
2.59238	0.264525	1.22649	1.62625
2.59572	0.217736	1.1521	1.54501
2.59905	0.176132	1.08677	1.47277
2.60238	0.139654	1.03009	1.40935
2.60572	0.108004	0.98151	1.3544
2.60905	0.081062	0.940502	1.30731
2.61238	0.058413	0.906348	1.26749
2.61572	0.039756	0.878274	1.23423
2.61905	0.024796	0.855505	1.20676
2.62238	0.013113	0.837326	1.18429
2.62572	0.004351	0.822902	1.1661
2.62905	-0.00191	0.811577	1.15138
2.63238	-0.00596	0.802815	1.13958
2.63572	-0.00823	0.79602	1.12999
2.63905	-0.00906	0.790715	1.122
2.64238	-0.0087	0.786543	1.11526
2.64572	-0.00751	0.783205	1.10936
2.64905	-0.0056	0.780344	1.104
2.65238	-0.00322	0.7779	1.09899
2.65572	-0.00048	0.775635	1.0941
2.65905	0.002444	0.77343	1.08927
2.66238	0.005543	0.771224	1.08445
2.66572	0.008643	0.769079	1.07956
2.66905	0.011802	0.766873	1.07473
2.67238	0.014842	0.764608	1.06996
2.67572	0.017881	0.762403	1.06519
2.67905	0.020802	0.760198	1.06043
2.68238	0.023603	0.757992	1.05578
2.68572	0.026286	0.755847	1.05113
2.68905	0.028789	0.75376	1.0466
2.69238	0.031233	0.751734	1.04213
2.69572	0.033498	0.749826	1.03772
2.69905	0.035644	0.747919	1.03331
2.70238	0.03773	0.746071	1.02902
2.70572	0.039637	0.744343	1.02484
2.70905	0.041425	0.742674	1.02067
2.71238	0.043035	0.741065	1.01668
2.71572	0.044584	0.739515	1.01268
2.71905	0.045955	0.738084	1.00881
2.72238	0.047207	0.736654	1.00505
2.72572	0.048339	0.735283	1.00136
2.72905	0.049353	0.733912	0.997663
2.73238	0.050247	0.732541	0.994086
2.73572	0.051081	0.73117	0.99051
2.73905	0.051796	0.729799	0.986874
2.74238	0.052392	0.728369	0.983238
2.74572	0.052989	0.726879	0.979543
2.74905	0.053465	0.725389	0.975728
2.75238	0.053942	0.723839	0.971913
2.75572	0.054359	0.722349	0.96792
2.75905	0.054717	0.720799	0.963926
2.76238	0.055075	0.719249	0.959873
2.76572	0.055373	0.71764	0.95576
2.76905	0.05573	0.71609	0.951648
2.77238	0.056028	0.714421	0.947595
2.77572	0.056386	0.712752	0.943601
2.77905	0.056803	0.711024	0.939608
2.78238	0.05722	0.709236	0.935674
2.78572	0.057638	0.707448	0.931799
2.78905	0.058115	0.705659	0.927985
2.79238	0.058591	0.703812	0.92417
2.79572	0.059009	0.701904	0.920355
2.79905	0.059366	0.700057	0.916541
2.80238	0.059664	0.698149	0.912666
2.80572	0.059903	0.696242	0.908792
2.80905	0.060022	0.694275	0.904858
2.81238	0.060081	0.692248	0.900865
2.81572	0.060141	0.690222	0.896871
2.81905	0.060141	0.688136	0.892818
2.82238	0.060201	0.686049	0.888765
2.82572	0.06026	0.683904	0.884712
2.82905	0.060439	0.681818	0.880659
2.83238	0.060678	0.679672	0.876725
2.83572	0.060976	0.677586	0.872791
2.83905	0.061393	0.675499	0.868976
2.84238	0.06187	0.673473	0.865281
2.84572	0.062346	0.671506	0.861704
2.84905	0.062883	0.669599	0.858247
2.85238	0.063419	0.66781	0.854969
2.85572	0.063956	0.666082	0.851929
2.85905	0.064492	0.664592	0.849009
2.86238	0.065029	0.66328	0.846326
2.86572	0.065625	0.662208	0.843823
2.86905	0.066221	0.661314	0.841498
2.87238	0.066876	0.660539	0.839412
2.87572	0.067592	0.659883	0.837564
2.87905	0.068426	0.659347	0.835836
2.88238	0.06932	0.65887	0.834286
2.88572	0.070274	0.658393	0.832856
2.88905	0.071228	0.657797	0.831544
2.89238	0.072241	0.657141	0.830293
2.89572	0.073314	0.656426	0.829101
2.89905	0.074327	0.655651	0.827968
2.90238	0.0754	0.654757	0.826836
2.90572	0.076413	0.653863	0.825703
2.90905	0.077426	0.652969	0.824511
2.91238	0.07844	0.652075	0.823259
2.91572	0.079513	0.651121	0.821888
2.91905	0.080526	0.650227	0.820398
2.92238	0.081599	0.649273	0.818729
2.92572	0.082552	0.64832	0.816941
2.92905	0.083506	0.647306	0.814915
2.93238	0.084341	0.646174	0.812709
2.93572	0.085115	0.644982	0.810266
2.93905	0.085771	0.643671	0.807643
2.94238	0.086367	0.64224	0.804782
2.94572	0.086725	0.64075	0.801742
2.94905	0.087023	0.639141	0.798523
2.95238	0.087202	0.637472	0.795126
2.95572	0.087261	0.635743	0.791669
2.95905	0.087202	0.633895	0.788033
2.96238	0.087082	0.631928	0.784397
2.96572	0.086844	0.629842	0.780642
2.96905	0.086486	0.627637	0.776887
2.97238	0.086069	0.625312	0.773072
2.97572	0.085533	0.622749	0.769258
2.97905	0.084937	0.620008	0.765443
2.98238	0.084281	0.617146	0.761509
2.98572	0.083566	0.614047	0.757635
2.98905	0.082791	0.610888	0.753641
2.99238	0.081956	0.60761	0.749648
2.99572	0.081062	0.604331	0.745595
2.99905	0.080168	0.600994	0.741541
3.00238	0.079215	0.597715	0.737488
3.00572	0.078261	0.594437	0.733495
3.00905	0.077307	0.591278	0.72962
3.01238	0.076354	0.588179	0.725865
3.01572	0.0754	0.585258	0.722289
3.01905	0.074506	0.582457	0.718892
3.02238	0.073671	0.579774	0.715673
3.02572	0.072896	0.577211	0.712693
3.02905	0.072241	0.574827	0.709832
3.03238	0.071704	0.572622	0.707209
3.03572	0.071287	0.570536	0.704765
3.03905	0.070989	0.568628	0.70256
3.04238	0.07081	0.5669	0.700533
3.04572	0.070751	0.56535	0.698745
3.04905	0.070751	0.563979	0.697196
3.05238	0.07081	0.562847	0.695825
3.05572	0.070989	0.561953	0.694692
3.05905	0.071108	0.561178	0.693679
3.06238	0.071228	0.560641	0.692844
3.06572	0.071347	0.560224	0.692129
3.06905	0.071406	0.559926	0.691473
3.07238	0.071466	0.559747	0.690818
3.07572	0.071466	0.559568	0.690162
3.07905	0.071406	0.559449	0.689387
3.08238	0.071406	0.55927	0.688612
3.08572	0.071347	0.559032	0.687778
3.08905	0.071347	0.558674	0.686824
3.09238	0.071287	0.558138	0.685751
3.09572	0.071228	0.557482	0.6845
3.09905	0.071108	0.556588	0.683129
3.10238	0.07093	0.555515	0.68152
3.10572	0.070691	0.554204	0.679791
3.10905	0.070333	0.552714	0.677824
3.11238	0.069857	0.550985	0.675619
3.11572	0.06938	0.549138	0.673234
3.11905	0.068903	0.547171	0.670671
3.12238	0.068367	0.545144	0.66793
3.12572	0.067949	0.542998	0.665009
3.12905	0.067532	0.540793	0.662029
3.13238	0.067234	0.538588	0.658989
3.13572	0.066996	0.536382	0.656009
3.13905	0.066757	0.534236	0.653088
3.14238	0.066578	0.53215	0.650346
3.14572	0.0664	0.530124	0.647843
3.14905	0.066102	0.528276	0.645459
3.15238	0.065863	0.526488	0.643313
3.15572	0.065506	0.524879	0.641406
3.15905	0.065148	0.523329	0.639558
3.16238	0.06485	0.521898	0.637829
3.16572	0.064552	0.520587	0.63616
3.16905	0.064373	0.519276	0.634491
3.17238	0.064254	0.518024	0.632763
3.17572	0.064313	0.516832	0.630975
3.17905	0.064552	0.51558	0.629187
3.18238	0.064909	0.514448	0.627398
3.18572	0.065386	0.513315	0.62561
3.18905	0.066042	0.512302	0.623941
3.19238	0.066817	0.511408	0.622332
3.19572	0.067651	0.510693	0.620782
3.19905	0.068545	0.510156	0.619292
3.20238	0.069439	0.509739	0.617862
3.20572	0.070453	0.509441	0.616431
3.20905	0.071406	0.509262	0.615001
3.21238	0.07242	0.509083	0.613511
3.21572	0.073433	0.508964	0.61208
3.21905	0.074446	0.508785	0.61053
3.22238	0.075459	0.508487	0.608981
3.22572	0.076354	0.50807	0.607491
3.22905	0.077188	0.507474	0.605881
3.23238	0.077903	0.506759	0.604331
3.23572	0.07838	0.505805	0.602663
3.23905	0.078738	0.504673	0.600934
3.24238	0.078797	0.503361	0.599027
3.24572	0.078559	0.501871	0.596881
3.24905	0.078142	0.500202	0.594556
3.25238	0.077486	0.498414	0.591934
3.25572	0.076711	0.496447	0.589132
3.25905	0.075758	0.494301	0.586092
3.26238	0.074744	0.492096	0.582933
3.26572	0.073671	0.489771	0.579655
3.26905	0.072598	0.487328	0.576377
3.27238	0.071526	0.484824	0.573158
3.27572	0.070572	0.482321	0.570059
3.27905	0.069678	0.479698	0.567079
3.28238	0.068843	0.477135	0.564277
3.28572	0.068069	0.474572	0.561595
3.28905	0.067353	0.472069	0.559032
3.29238	0.066757	0.469625	0.556588
3.29572	0.066161	0.4673	0.554264
3.29905	0.065625	0.464976	0.551939
3.30238	0.065088	0.46277	0.549793
3.30572	0.064611	0.460684	0.547647
3.30905	0.064015	0.458598	0.545561
3.31238	0.063419	0.456631	0.543535
3.31572	0.062764	0.454783	0.541627
3.31905	0.062048	0.452936	0.53972
3.32238	0.061333	0.451267	0.537932
3.32572	0.060558	0.449657	0.536144
3.32905	0.059783	0.448108	0.534415
3.33238	0.059068	0.446737	0.532746
3.33572	0.058413	0.445366	0.531077
3.33905	0.057995	0.444055	0.529528
3.34238	0.057697	0.442803	0.527978
3.34572	0.057638	0.441551	0.526547
3.34905	0.057757	0.4403	0.525236
3.35238	0.058055	0.438988	0.524044
3.35572	0.058472	0.437677	0.522971
3.35905	0.058889	0.436366	0.522017
3.36238	0.059366	0.435054	0.521183
3.36572	0.059783	0.433862	0.520408
3.36905	0.060022	0.43273	0.519693
3.37238	0.060141	0.431716	0.519037
3.37572	0.060141	0.430882	0.518322
3.37905	0.059903	0.430107	0.517607
3.38238	0.059545	0.429451	0.516832
3.38572	0.059128	0.428855	0.515938
3.38905	0.058651	0.428379	0.514925
3.39238	0.058174	0.427902	0.513852
3.39572	0.057757	0.427425	0.5126
3.39905	0.057459	0.426948	0.511289
3.40238	0.05728	0.426412	0.509858
3.40572	0.057161	0.425816	0.508249
3.40905	0.057101	0.42516	0.50658
3.41238	0.057161	0.424445	0.504792
3.41572	0.05722	0.42367	0.503004
3.41905	0.05734	0.422835	0.501215
3.42238	0.057459	0.421941	0.499368
3.42572	0.057518	0.420988	0.497639
3.42905	0.057578	0.419974	0.495911
3.43238	0.057638	0.418961	0.494242
3.43572	0.057638	0.417888	0.492573
3.43905	0.057697	0.416756	0.490963
3.44238	0.057697	0.415623	0.489354
3.44572	0.057638	0.414431	0.487745
3.44905	0.057638	0.413239	0.486195
3.45238	0.057578	0.412047	0.484586
3.45572	0.057518	0.410914	0.483036
3.45905	0.057459	0.409842	0.481546
3.46238	0.057399	0.408828	0.480115
3.46572	0.05722	0.407875	0.478745
3.46905	0.057042	0.40704	0.477493
3.47238	0.056803	0.406265	0.47636
3.47572	0.056565	0.40555	0.475407
3.47905	0.056267	0.404894	0.474513
3.48238	0.056028	0.404239	0.473738
3.48572	0.05573	0.403702	0.473022
3.48905	0.055432	0.403106	0.472367
3.49238	0.055254	0.402629	0.471711
3.49572	0.055075	0.402093	0.470996
3.49905	0.054955	0.401676	0.470281
3.50238	0.054896	0.401258	0.469446
3.50572	0.054955	0.400782	0.468493
3.50905	0.055015	0.400245	0.46736
3.51238	0.055075	0.399649	0.466108
3.51572	0.055194	0.398993	0.464737
3.51905	0.055373	0.398219	0.463188
3.52238	0.055552	0.397325	0.461519
3.52572	0.05573	0.396371	0.459731
3.52905	0.056028	0.395358	0.457942
3.53238	0.056267	0.394344	0.456154
3.53572	0.056565	0.393271	0.454366
3.53905	0.056922	0.392318	0.452638
3.54238	0.05728	0.391304	0.450969
3.54572	0.057638	0.390351	0.449419
3.54905	0.057936	0.389397	0.447989
3.55238	0.058234	0.388384	0.446677
3.55572	0.058532	0.387311	0.445426
3.55905	0.05883	0.386178	0.444233
3.56238	0.059068	0.384986	0.443101
3.56572	0.059366	0.383794	0.442028
3.56905	0.059664	0.382543	0.440955
3.57238	0.059962	0.38141	0.439942
3.57572	0.06026	0.380337	0.438988
3.57905	0.060558	0.379384	0.438094
3.58238	0.060916	0.378609	0.437319
3.58572	0.061214	0.377893	0.436604
3.58905	0.061572	0.377297	0.436008
3.59238	0.061929	0.37688	0.435531
3.59572	0.062287	0.376523	0.435233
3.59905	0.062764	0.376225	0.435054
3.60238	0.0633	0.376046	0.434995
3.60572	0.063956	0.375926	0.435114
3.60905	0.06479	0.375867	0.435352
3.61238	0.065804	0.375986	0.43571
3.61572	0.067055	0.376165	0.436127
3.61905	0.068486	0.376463	0.436664
3.62238	0.070095	0.37688	0.43726
3.62572	0.071883	0.377297	0.437856
3.62905	0.07385	0.377774	0.438452
3.63238	0.075996	0.378191	0.438988
3.63572	0.078201	0.378609	0.439465
3.63905	0.080526	0.378907	0.439823
3.64238	0.08285	0.379145	0.440001
3.64572	0.085235	0.379205	0.440061
3.64905	0.087619	0.379205	0.440001
3.65238	0.089943	0.379145	0.439763
3.65572	0.092149	0.378966	0.439405
3.65905	0.094295	0.378728	0.438929
3.66238	0.096321	0.37837	0.438333
3.66572	0.098169	0.378013	0.437677
3.66905	0.099897	0.377536	0.437021
3.67238	0.101507	0.37694	0.436306
3.67572	0.102937	0.376225	0.435531
3.67905	0.104249	0.37539	0.434697
3.68238	0.105381	0.374436	0.433862
3.68572	0.106275	0.373363	0.432909
3.68905	0.106931	0.372171	0.431836
3.69238	0.107288	0.37092	0.430644
3.69572	0.107408	0.369549	0.429332
3.69905	0.107169	0.368237	0.427902
3.70238	0.106633	0.366867	0.426471
3.70572	0.105798	0.365555	0.424922
3.70905	0.104725	0.364304	0.423431
3.71238	0.103414	0.363171	0.421882
3.71572	0.101924	0.362098	0.420451
3.71905	0.100374	0.361085	0.419021
3.72238	0.098825	0.360131	0.417709
3.72572	0.097215	0.359178	0.416458
3.72905	0.095665	0.358284	0.415266
3.73238	0.094175	0.35733	0.414133
3.73572	0.092745	0.356376	0.41306
3.73905	0.091434	0.355422	0.412047
3.74238	0.090182	0.354469	0.410974
3.74572	0.089049	0.353575	0.409901
3.74905	0.087976	0.352681	0.408828
3.75238	0.087023	0.351846	0.407755
3.75572	0.086129	0.351071	0.406623
3.75905	0.085294	0.350356	0.405431
3.76238	0.084519	0.3497	0.404298
3.76572	0.083804	0.349104	0.403106
3.76905	0.083148	0.348508	0.401974
3.77238	0.082552	0.347912	0.400901
3.77572	0.082016	0.347376	0.399888
3.77905	0.08148	0.34678	0.398815
3.78238	0.080943	0.346303	0.397861
3.78572	0.080526	0.345767	0.396848
3.78905	0.080109	0.345349	0.395834
3.79238	0.079751	0.344992	0.394821
3.79572	0.079513	0.344634	0.393748
3.79905	0.079393	0.344396	0.392675
3.80238	0.079393	0.344098	0.391662
3.80572	0.079572	0.3438	0.390589
3.80905	0.079811	0.343502	0.389576
3.81238	0.080168	0.343144	0.388622
3.81572	0.080645	0.342667	0.387669
3.81905	0.081182	0.34219	0.386775
3.82238	0.081718	0.341654	0.38588
3.82572	0.082314	0.340998	0.385046
3.82905	0.082791	0.340343	0.384152
3.83238	0.083208	0.339687	0.383198
3.83572	0.083566	0.338972	0.382185
3.83905	0.083804	0.338137	0.381052
3.84238	0.083983	0.337303	0.37986
3.84572	0.084043	0.336349	0.378609
3.84905	0.084102	0.335276	0.377357
3.85238	0.084043	0.334084	0.376046
3.85572	0.083864	0.332713	0.374734
3.85905	0.083685	0.331283	0.373542
3.86238	0.083387	0.329673	0.37235
3.86572	0.08297	0.328004	0.371218
3.86905	0.082433	0.326216	0.370145
3.87238	0.081778	0.324488	0.369132
3.87572	0.081062	0.3227	0.368178
3.87905	0.080168	0.321031	0.367165
3.88238	0.079215	0.319481	0.366211
3.88572	0.078142	0.317991	0.365198
3.88905	0.077069	0.316679	0.364184
3.89238	0.075936	0.315428	0.363231
3.89572	0.074744	0.314355	0.362217
3.89905	0.073612	0.313342	0.361264
3.90238	0.072479	0.312448	0.36037
3.90572	0.071466	0.311553	0.359476
3.90905	0.070512	0.310779	0.358641
3.91238	0.069678	0.310004	0.357866
3.91572	0.068963	0.309229	0.357151
3.91905	0.068367	0.308514	0.356555
3.92238	0.06789	0.307858	0.356078
3.92572	0.067592	0.307202	0.355721
3.92905	0.067413	0.306606	0.355482
3.93238	0.067234	0.30607	0.355422
3.93572	0.067174	0.305653	0.355482
3.93905	0.067115	0.305295	0.355721
3.94238	0.067115	0.305057	0.356078
3.94572	0.067115	0.304937	0.356555
3.94905	0.067174	0.304937	0.357032
3.95238	0.067294	0.305116	0.357568
3.95572	0.067472	0.305355	0.358164
3.95905	0.067711	0.305772	0.35876
3.96238	0.068069	0.306189	0.359356
3.96572	0.068486	0.306666	0.359952
3.96905	0.069082	0.307143	0.360548
3.97238	0.069797	0.30762	0.361204
3.97572	0.070632	0.308096	0.36186
3.97905	0.071585	0.308514	0.362575
3.98238	0.072658	0.308931	0.36329
3.98572	0.073731	0.309348	0.364006
3.98905	0.074863	0.309706	0.364661
3.99238	0.075996	0.310063	0.365257
3.99572	0.077009	0.310481	0.365734
3.99905	0.077963	0.310779	0.366092
4.00238	0.078738	0.311017	0.36633
4.00572	0.079274	0.311196	0.36639
4.00905	0.079632	0.311196	0.36639
4.01238	0.079811	0.310957	0.366211
4.01572	0.079751	0.3106	0.365913
4.01905	0.079572	0.309944	0.365496
4.02238	0.079215	0.309169	0.365019
4.02572	0.078797	0.308216	0.364423
4.02905	0.078321	0.307202	0.363648
4.03238	0.077844	0.30607	0.362813
4.03572	0.077307	0.304937	0.36186
4.03905	0.07683	0.303745	0.360727
4.04238	0.076354	0.302613	0.359535
4.04572	0.075877	0.30148	0.358164
4.04905	0.0754	0.300348	0.356674
4.05238	0.074863	0.299215	0.355124
4.05572	0.074387	0.298023	0.353396
4.05905	0.07391	0.296712	0.351608
4.06238	0.073433	0.295341	0.3497
4.06572	0.072837	0.293851	0.347733
4.06905	0.0723	0.292301	0.345707
4.07238	0.071704	0.290692	0.343621
4.07572	0.071049	0.289023	0.341535
4.07905	0.070393	0.287294	0.339389
4.08238	0.069737	0.285625	0.337362
4.08572	0.069082	0.283957	0.335336
4.08905	0.068426	0.282407	0.333428
4.09238	0.06783	0.280857	0.33164
4.09572	0.067234	0.279427	0.329912
4.09905	0.066817	0.278056	0.328362
4.10238	0.0664	0.276804	0.326931
4.10572	0.066042	0.275552	0.325561
4.10905	0.065744	0.27442	0.324309
4.11238	0.065446	0.273287	0.323117
4.11572	0.065088	0.272155	0.321984
4.11905	0.064731	0.271022	0.320852
4.12238	0.064373	0.269949	0.319719
4.12572	0.063896	0.268877	0.318646
4.12905	0.06336	0.267863	0.317454
4.13238	0.062823	0.26691	0.316322
4.13572	0.062227	0.266016	0.31513
4.13905	0.061691	0.265241	0.313878
4.14238	0.061095	0.264525	0.312686
4.14572	0.060499	0.263929	0.311434
4.14905	0.059962	0.263393	0.310183
4.15238	0.059426	0.262916	0.30899
4.15572	0.05883	0.262499	0.307858
4.15905	0.058293	0.262082	0.306726
4.16238	0.057697	0.261724	0.305712
4.16572	0.057101	0.261426	0.304699
4.16905	0.056565	0.261068	0.303805
4.17238	0.056088	0.26077	0.30297
4.17572	0.055671	0.260472	0.302196
4.17905	0.055313	0.260174	0.30154
4.18238	0.055075	0.259936	0.300944
4.18572	0.054896	0.259697	0.300407
4.18905	0.054836	0.259578	0.29999
4.19238	0.054896	0.259399	0.299633
4.19572	0.054955	0.25928	0.299275
4.19905	0.055015	0.259221	0.299037
4.20238	0.055075	0.259101	0.298798
4.20572	0.055134	0.259042	0.2985
4.20905	0.055194	0.258982	0.298262
4.21238	0.055254	0.258923	0.297964
4.21572	0.055254	0.258803	0.297606
4.21905	0.055313	0.258744	0.297189
4.22238	0.055373	0.258684	0.296831
4.22572	0.055492	0.258565	0.296414
4.22905	0.055671	0.258386	0.295997
4.23238	0.05579	0.258207	0.295639
4.23572	0.056028	0.257969	0.295281
4.23905	0.056207	0.257671	0.294983
4.24238	0.056326	0.257254	0.294685
4.24572	0.056446	0.256777	0.294387
4.24905	0.056565	0.25624	0.294149
4.25238	0.056624	0.255704	0.293851
4.25572	0.056744	0.255167	0.293612
4.25905	0.056863	0.25475	0.293314
4.26238	0.056982	0.254393	0.293016
4.26572	0.057161	0.254095	0.292778
4.26905	0.057399	0.253975	0.29254
4.27238	0.057638	0.253975	0.29242
4.27572	0.057936	0.254095	0.292301
4.27905	0.058174	0.254333	0.292301
4.28238	0.058413	0.254571	0.29248
4.28572	0.058591	0.254929	0.292778
4.28905	0.05877	0.255346	0.293255
4.29238	0.05883	0.255883	0.293911
4.29572	0.058889	0.256479	0.294805
4.29905	0.058949	0.257194	0.295818
4.30238	0.059009	0.257969	0.29701
4.30572	0.059068	0.258923	0.298321
4.30905	0.059247	0.259936	0.299692
4.31238	0.059485	0.261009	0.301003
4.31572	0.059843	0.262201	0.302315
4.31905	0.06032	0.263393	0.303507
4.32238	0.060856	0.264585	0.30452
4.32572	0.061572	0.265718	0.305414
4.32905	0.062287	0.26685	0.306129
4.33238	0.063121	0.267923	0.306785
4.33572	0.063956	0.268936	0.307322
4.33905	0.06479	0.26983	0.307739
4.34238	0.065506	0.270724	0.308096
4.34572	0.066161	0.271499	0.308454
4.34905	0.066638	0.272214	0.308692
4.35238	0.066996	0.27287	0.308812
4.35572	0.067234	0.273407	0.308931
4.35905	0.067294	0.273824	0.308871
4.36238	0.067234	0.274122	0.308752
4.36572	0.067055	0.274241	0.308454
4.36905	0.066817	0.274241	0.308096
4.37238	0.066578	0.274062	0.307679
4.37572	0.06628	0.273764	0.307143
4.37905	0.065923	0.273287	0.306547
4.38238	0.065625	0.272751	0.305891
4.38572	0.065207	0.272095	0.305235
4.38905	0.06479	0.27138	0.304461
4.39238	0.064254	0.270605	0.303686
4.39572	0.063717	0.26983	0.302851
4.39905	0.063062	0.269115	0.302076
4.40238	0.062406	0.2684	0.301361
4.40572	0.06175	0.267804	0.300705
4.40905	0.061095	0.267327	0.300288
4.41238	0.060499	0.266969	0.29999
4.41572	0.059962	0.266731	0.29999
4.41905	0.059545	0.26679	0.300288
4.42238	0.059187	0.267029	0.300944
4.42572	0.059009	0.267625	0.301898
4.42905	0.058889	0.268459	0.303209
4.43238	0.05883	0.269592	0.304878
4.43572	0.058889	0.271082	0.306785
4.43905	0.058949	0.27281	0.308931
4.44238	0.059068	0.274837	0.311315
4.44572	0.059128	0.277102	0.313818
4.44905	0.059187	0.279605	0.316441
4.45238	0.059247	0.282228	0.319004
4.45572	0.059187	0.285029	0.321567
4.45905	0.059128	0.28789	0.324011
4.46238	0.059128	0.290871	0.326335
4.46572	0.059068	0.293791	0.328422
4.46905	0.059068	0.296712	0.330269
4.47238	0.059187	0.299573	0.331938
4.47572	0.059366	0.302196	0.333309
4.47905	0.059664	0.304639	0.334382
4.48238	0.059962	0.306785	0.335217
4.48572	0.06032	0.308514	0.335753
4.48905	0.060678	0.309944	0.335932
4.49238	0.060976	0.310898	0.335872
4.49572	0.061154	0.311494	0.335455
4.49905	0.061274	0.311673	0.33468
4.50238	0.061274	0.311434	0.333607
4.50572	0.061154	0.310779	0.332236
4.50905	0.061035	0.309825	0.330567
4.51238	0.060856	0.308573	0.3286
4.51572	0.060678	0.307024	0.326455
4.51905	0.060618	0.305235	0.32413
4.52238	0.060558	0.303209	0.321686
4.52572	0.060558	0.301123	0.319123
4.52905	0.060678	0.298858	0.31656
4.53238	0.060797	0.296533	0.313938
4.53572	0.060976	0.294149	0.311315
4.53905	0.061214	0.291765	0.308752
4.54238	0.061512	0.289381	0.306249
4.54572	0.06175	0.286996	0.303805
4.54905	0.062048	0.284612	0.301421
4.55238	0.062287	0.282228	0.299096
4.55572	0.062466	0.279903	0.296831
4.55905	0.062585	0.277579	0.294745
4.56238	0.062525	0.275373	0.292718
4.56572	0.062406	0.273287	0.290871
4.56905	0.062048	0.271261	0.289202
4.57238	0.061572	0.269413	0.287592
4.57572	0.060976	0.267625	0.286162
4.57905	0.06032	0.266016	0.284851
4.58238	0.059605	0.264466	0.283659
4.58572	0.059009	0.263035	0.282526
4.58905	0.058472	0.261724	0.281453
4.59238	0.058115	0.260413	0.28044
4.59572	0.057936	0.259161	0.279427
4.59905	0.057876	0.257969	0.278413
4.60238	0.057995	0.256777	0.2774
4.60572	0.058234	0.255704	0.276327
4.60905	0.058532	0.254631	0.275195
4.61238	0.058889	0.253618	0.274062
4.61572	0.059247	0.252664	0.27293
4.61905	0.059545	0.25177	0.271857
4.62238	0.059903	0.250995	0.270784
4.62572	0.060201	0.25028	0.269771
4.62905	0.060499	0.249624	0.268817
4.63238	0.060737	0.249028	0.267982
4.63572	0.061035	0.248492	0.267327
4.63905	0.061274	0.248075	0.26679
4.64238	0.061572	0.247657	0.266433
4.64572	0.061929	0.247359	0.266194
4.64905	0.062287	0.247121	0.266135
4.65238	0.062704	0.247002	0.266075
4.65572	0.063062	0.246882	0.266135
4.65905	0.063479	0.246763	0.266135
4.66238	0.063837	0.246644	0.266135
4.66572	0.064135	0.246525	0.266016
4.66905	0.064373	0.246286	0.265777
4.67238	0.064552	0.245929	0.26536
4.67572	0.064671	0.245452	0.264883
4.67905	0.064611	0.244796	0.264287
4.68238	0.064492	0.243962	0.263572
4.68572	0.064313	0.243008	0.262797
4.68905	0.064075	0.241935	0.262022
4.69238	0.063777	0.240862	0.261188
4.69572	0.063479	0.23973	0.260413
4.69905	0.063181	0.238657	0.259697
4.70238	0.062943	0.237703	0.258923
4.70572	0.062704	0.236869	0.258207
4.70905	0.062525	0.236094	0.257432
4.71238	0.062466	0.235498	0.256598
4.71572	0.062466	0.234962	0.255764
4.71905	0.062585	0.234425	0.254869
4.72238	0.062764	0.233948	0.254035
4.72572	0.063062	0.233471	0.253141
4.72905	0.063419	0.232935	0.252306
4.73238	0.063896	0.232399	0.251472
4.73572	0.064313	0.231743	0.250757
4.73905	0.06479	0.231087	0.250101
4.74238	0.065148	0.230432	0.249565
4.74572	0.065446	0.229836	0.249028
4.74905	0.065684	0.22918	0.248551
4.75238	0.065804	0.228643	0.248075
4.75572	0.065863	0.228107	0.247657
4.75905	0.065804	0.22769	0.24724
4.76238	0.065744	0.227273	0.246882
4.76572	0.065565	0.226974	0.246525
4.76905	0.065386	0.226676	0.246227
4.77238	0.065148	0.226438	0.245988
4.77572	0.06485	0.2262	0.24581
4.77905	0.064552	0.22608	0.24581
4.78238	0.064313	0.226021	0.245869
4.78572	0.064015	0.22608	0.246108
4.78905	0.063717	0.2262	0.246525
4.79238	0.063479	0.226438	0.247121
4.79572	0.0633	0.226855	0.247836
4.79905	0.063181	0.227392	0.24879
4.80238	0.063181	0.228107	0.249803
4.80572	0.0633	0.229001	0.250936
4.80905	0.063539	0.230014	0.252187
4.81238	0.063777	0.231266	0.253499
4.81572	0.064075	0.232637	0.254869
4.81905	0.064433	0.234187	0.25636
4.82238	0.06479	0.235915	0.25785
4.82572	0.065088	0.237823	0.259519
4.82905	0.065267	0.239968	0.261307
4.83238	0.065446	0.242233	0.263214
4.83572	0.065506	0.244737	0.2653
4.83905	0.065506	0.247419	0.267565
4.84238	0.065386	0.25028	0.270009
4.84572	0.065267	0.25332	0.272572
4.84905	0.065088	0.256538	0.275373
4.85238	0.064909	0.259876	0.278234
4.85572	0.064731	0.263214	0.281155
4.85905	0.064611	0.266552	0.284195
4.86238	0.064492	0.26983	0.287175
4.86572	0.064433	0.272989	0.290155
4.86905	0.064492	0.276029	0.293076
4.87238	0.064552	0.278831	0.295877
4.87572	0.064671	0.281453	0.29856
4.87905	0.06485	0.283837	0.301003
4.88238	0.065029	0.285923	0.303209
4.88572	0.065207	0.287831	0.305235
4.88905	0.065506	0.2895	0.306964
4.89238	0.065804	0.29093	0.308394
4.89572	0.066102	0.292122	0.309467
4.89905	0.066459	0.293076	0.310302
4.90238	0.066876	0.293732	0.310779
4.90572	0.067234	0.294149	0.310957
4.90905	0.067592	0.294328	0.310779
4.91238	0.067949	0.294149	0.310302
4.91572	0.068188	0.293612	0.309527
4.91905	0.068367	0.292838	0.308454
4.92238	0.068486	0.291646	0.307083
4.92572	0.068486	0.290096	0.305414
4.92905	0.068367	0.288308	0.303507
4.93238	0.068307	0.286162	0.301421
4.93572	0.068188	0.283837	0.299215
4.93905	0.068128	0.281394	0.296772
4.94238	0.068128	0.278771	0.294268
4.94572	0.068247	0.276208	0.291646
4.94905	0.068426	0.273585	0.288963
4.95238	0.068665	0.271022	0.286222
4.95572	0.068903	0.268519	0.28342
4.95905	0.069141	0.266075	0.280619
4.96238	0.06938	0.263751	0.277758
4.96572	0.069559	0.261486	0.274897
4.96905	0.069618	0.25928	0.272095
4.97238	0.069618	0.257075	0.269353
4.97572	0.069559	0.254869	0.266731
4.97905	0.069439	0.252664	0.264168
4.98238	0.06938	0.250518	0.261784
4.98572	0.06932	0.248313	0.259519
4.98905	0.06938	0.246167	0.257373
4.99238	0.069439	0.244141	0.255466
4.99572	0.069559	0.242114	0.253677
4.99905	0.069797	0.240266	0.252008
5.00238	0.070035	0.238597	0.250578
5.00572	0.070274	0.237107	0.249207
5.00905	0.070512	0.235736	0.248015
5.01238	0.070691	0.234485	0.247002
5.01572	0.07093	0.233412	0.246108
5.01905	0.071049	0.232458	0.245392
5.02238	0.071228	0.231564	0.244737
5.02572	0.071347	0.23073	0.24426
5.02905	0.071466	0.229955	0.243843
5.03238	0.071585	0.22918	0.243545
5.03572	0.071704	0.228524	0.243247
5.03905	0.071883	0.227869	0.243008
5.04238	0.072062	0.227392	0.24277
5.04572	0.072241	0.226974	0.242531
5.04905	0.072479	0.226676	0.242293
5.05238	0.072718	0.226557	0.242054
5.05572	0.072956	0.226617	0.241876
5.05905	0.073195	0.226736	0.241637
5.06238	0.073433	0.226974	0.241458
5.06572	0.073552	0.227332	0.24128
5.06905	0.073671	0.22769	0.241101
5.07238	0.073671	0.228047	0.240922
5.07572	0.073671	0.228405	0.240803
5.07905	0.073552	0.228703	0.240624
5.08238	0.073433	0.228882	0.240505
5.08572	0.073254	0.229061	0.240326
5.08905	0.073135	0.22912	0.240088
5.09238	0.072956	0.229061	0.239849
5.09572	0.072837	0.229001	0.239611
5.09905	0.072777	0.228882	0.239253
5.10238	0.072718	0.228703	0.238895
5.10572	0.072598	0.228405	0.238478
5.10905	0.072539	0.228107	0.238001
5.11238	0.07242	0.22769	0.237525
5.11572	0.07236	0.227213	0.237048
5.11905	0.072241	0.226676	0.236571
5.12238	0.072181	0.22608	0.236154
5.12572	0.072181	0.225425	0.235677
5.12905	0.072181	0.224769	0.23526
5.13238	0.072241	0.224054	0.234842
5.13572	0.0723	0.223398	0.234365
5.13905	0.07242	0.222743	0.233889
5.14238	0.072479	0.222027	0.233412
5.14572	0.072598	0.221431	0.232875
5.14905	0.072718	0.220776	0.232339
5.15238	0.072777	0.220239	0.231802
5.15572	0.072896	0.219703	0.231266
5.15905	0.072956	0.219345	0.230849
5.16238	0.073135	0.218987	0.230491
5.16572	0.073373	0.218689	0.230253
5.16905	0.073731	0.218511	0.230074
5.17238	0.074208	0.218332	0.230014
5.17572	0.074685	0.218153	0.229895
5.17905	0.075281	0.217974	0.229895
5.18238	0.075877	0.217795	0.229836
5.18572	0.076473	0.217557	0.229776
5.18905	0.07695	0.217259	0.229716
5.19238	0.077367	0.216901	0.229657
5.19572	0.077605	0.216603	0.229597
5.19905	0.077724	0.216246	0.229657
5.20238	0.077724	0.215948	0.229776
5.20572	0.077724	0.215709	0.229955
5.20905	0.077605	0.21553	0.230253
5.21238	0.077546	0.215411	0.23061
5.21572	0.077605	0.215292	0.231028
5.21905	0.077724	0.215232	0.231445
5.22238	0.077903	0.215232	0.231862
5.22572	0.078261	0.215292	0.23222
5.22905	0.078678	0.215352	0.232518
5.23238	0.079155	0.215471	0.232756
5.23572	0.079751	0.21565	0.232935
5.23905	0.080287	0.215888	0.233054
5.24238	0.080884	0.216186	0.233173
5.24572	0.08142	0.216484	0.233293
5.24905	0.081897	0.216842	0.233471
5.25238	0.082374	0.217199	0.23365
5.25572	0.08285	0.217497	0.233829
5.25905	0.083268	0.217795	0.234067
5.26238	0.083685	0.217974	0.234306
5.26572	0.084102	0.218093	0.234544
5.26905	0.084579	0.218213	0.234783
5.27238	0.085056	0.218332	0.235021
5.27572	0.085592	0.218391	0.23526
5.27905	0.086188	0.21857	0.235438
5.28238	0.086784	0.218689	0.235617
5.28572	0.08738	0.218928	0.235796
5.28905	0.087976	0.219226	0.235975
5.29238	0.088453	0.219524	0.236154
5.29572	0.088871	0.219762	0.236273
5.29905	0.089169	0.220001	0.236332
5.30238	0.089407	0.22012	0.236392
5.30572	0.089467	0.22012	0.236332
5.30905	0.089467	0.219941	0.236213
5.31238	0.089288	0.219703	0.236034
5.31572	0.089049	0.219285	0.235856
5.31905	0.088751	0.218809	0.235558
5.32238	0.088394	0.218213	0.23526
5.32572	0.087976	0.217617	0.234902
5.32905	0.087559	0.21708	0.234544
5.33238	0.087082	0.216484	0.234127
5.33572	0.086606	0.215948	0.23371
5.33905	0.086069	0.215471	0.233173
5.34238	0.085592	0.214994	0.232577
5.34572	0.085115	0.214577	0.231922
5.34905	0.084698	0.214219	0.231147
5.35238	0.0844	0.213861	0.230312
5.35572	0.084162	0.213444	0.229418
5.35905	0.084043	0.213087	0.228524
5.36238	0.084043	0.212669	0.227571
5.36572	0.084043	0.212252	0.226676
5.36905	0.084162	0.211775	0.225782
5.37238	0.084221	0.211179	0.225008
5.37572	0.084341	0.210524	0.224292
5.37905	0.084341	0.209808	0.223696
5.38238	0.084341	0.209033	0.22316
5.38572	0.084221	0.208199	0.222683
5.38905	0.084043	0.207424	0.222266
5.39238	0.083745	0.206649	0.221908
5.39572	0.083506	0.205994	0.22155
5.39905	0.083208	0.205457	0.221252
5.40238	0.08291	0.20498	0.220895
5.40572	0.082612	0.204682	0.220656
5.40905	0.082314	0.204444	0.220418
5.41238	0.082076	0.204325	0.22018
5.41572	0.081837	0.204206	0.219941
5.41905	0.081599	0.204206	0.219822
5.42238	0.08136	0.204146	0.219703
5.42572	0.081122	0.204027	0.219584
5.42905	0.080943	0.203788	0.219524
5.43238	0.080824	0.20349	0.219524
5.43572	0.080764	0.203073	0.219524
5.43905	0.080764	0.202656	0.219524
5.44238	0.080824	0.202119	0.219643
5.44572	0.080884	0.201583	0.219762
5.44905	0.081003	0.201046	0.219882
5.45238	0.081122	0.20057	0.22012
5.45572	0.081182	0.200212	0.220299
5.45905	0.081241	0.199914	0.220478
5.46238	0.081301	0.199735	0.220656
5.46572	0.081301	0.199676	0.220835
5.46905	0.081241	0.199676	0.221014
5.47238	0.081241	0.199795	0.221133
5.47572	0.081241	0.199974	0.221252
5.47905	0.08136	0.200152	0.221252
5.48238	0.08148	0.200391	0.221312
5.48572	0.081658	0.200629	0.221312
5.48905	0.081897	0.200927	0.221312
5.49238	0.082195	0.201225	0.221372
5.49572	0.082552	0.201523	0.221491
5.49905	0.08291	0.201941	0.22167
5.50238	0.083387	0.202298	0.221848
5.50572	0.083804	0.202715	0.222087
5.50905	0.084281	0.203192	0.222385
5.51238	0.084817	0.203609	0.222683
5.51572	0.085354	0.204027	0.222981
5.51905	0.08589	0.204444	0.223279
5.52238	0.086486	0.204861	0.223517
5.52572	0.087023	0.205338	0.223637
5.52905	0.087559	0.205755	0.223756
5.53238	0.087976	0.206232	0.223875
5.53572	0.088334	0.206709	0.223994
5.53905	0.088573	0.207186	0.224054
5.54238	0.088751	0.207722	0.224233
5.54572	0.088871	0.208259	0.224411
5.54905	0.08893	0.208735	0.22465
5.55238	0.08899	0.209212	0.224888
5.55572	0.08899	0.209689	0.225186
5.55905	0.089049	0.210166	0.225484
5.56238	0.089109	0.210583	0.225723
5.56572	0.089169	0.211	0.225902
5.56905	0.089288	0.211358	0.225961
5.57238	0.089347	0.211775	0.225902
5.57572	0.089467	0.212193	0.225782
5.57905	0.089526	0.21261	0.225604
5.58238	0.089586	0.213027	0.225425
5.58572	0.089586	0.213504	0.225186
5.58905	0.089645	0.213981	0.225127
5.59238	0.089645	0.214398	0.225067
5.59572	0.089586	0.214875	0.225246
5.59905	0.089467	0.215352	0.225484
5.60238	0.089288	0.215828	0.225902
5.60572	0.089049	0.216246	0.226438
5.60905	0.088751	0.216663	0.226974
5.61238	0.088394	0.217021	0.227451
5.61572	0.087976	0.217378	0.227928
5.61905	0.0875	0.217676	0.228286
5.62238	0.087023	0.217974	0.228465
5.62572	0.086606	0.218153	0.228584
5.62905	0.086188	0.218332	0.228524
5.63238	0.085771	0.218391	0.228345
5.63572	0.085473	0.218391	0.228047
5.63905	0.085175	0.218332	0.22763
5.64238	0.084996	0.218153	0.227153
5.64572	0.084877	0.217974	0.226498
5.64905	0.084817	0.217676	0.225782
5.65238	0.084817	0.217319	0.224948
5.65572	0.084877	0.216901	0.223994
5.65905	0.084937	0.216365	0.222981
5.66238	0.084937	0.215709	0.221848
5.66572	0.084937	0.214994	0.220716
5.66905	0.084877	0.214159	0.219524
5.67238	0.084758	0.213206	0.218451
5.67572	0.084579	0.212133	0.217438
5.67905	0.084341	0.21106	0.216484
5.68238	0.084102	0.209987	0.215709
5.68572	0.083864	0.208914	0.214994
5.68905	0.083625	0.207901	0.214338
5.69238	0.083387	0.207007	0.213742
5.69572	0.083268	0.206172	0.213087
5.69905	0.083208	0.205457	0.212431
5.70238	0.083208	0.204802	0.211716
5.70572	0.083268	0.204265	0.210941
5.70905	0.083327	0.203729	0.210106
5.71238	0.083447	0.203192	0.209272
5.71572	0.083566	0.202656	0.208497
5.71905	0.083685	0.202119	0.207782
5.72238	0.083804	0.201583	0.207186
5.72572	0.083804	0.201106	0.206649
5.72905	0.083745	0.200629	0.206232
5.73238	0.083625	0.200272	0.205934
5.73572	0.083387	0.199914	0.205696
5.73905	0.083089	0.199676	0.205576
5.74238	0.082731	0.199497	0.205457
5.74572	0.082433	0.199318	0.205338
5.74905	0.082135	0.199199	0.205219
5.75238	0.081897	0.19908	0.2051
5.75572	0.081778	0.19896	0.204921
5.75905	0.081837	0.198901	0.204802
5.76238	0.082016	0.198781	0.204623
5.76572	0.082314	0.198662	0.204504
5.76905	0.082731	0.198543	0.204325
5.77238	0.083148	0.198483	0.204206
5.77572	0.083566	0.198364	0.204027
5.77905	0.083864	0.198305	0.203848
5.78238	0.084162	0.198185	0.203669
5.78572	0.084281	0.198126	0.20349
5.78905	0.084221	0.198066	0.203311
5.79238	0.084102	0.197947	0.203073
5.79572	0.083804	0.197828	0.202894
5.79905	0.083447	0.197649	0.202656
5.80238	0.083089	0.19747	0.202477
5.80572	0.082731	0.197232	0.202298
5.80905	0.082433	0.196993	0.202119
5.81238	0.082254	0.196755	0.202
5.81572	0.082135	0.196517	0.201821
5.81905	0.082135	0.196338	0.201702
5.82238	0.082254	0.196099	0.201583
5.82572	0.082493	0.19592	0.201464
5.82905	0.082731	0.195682	0.201404
5.83238	0.08297	0.195503	0.201404
5.83572	0.083208	0.195265	0.201523
5.83905	0.083387	0.195026	0.201643
5.84238	0.083566	0.194728	0.201821
5.84572	0.083685	0.19449	0.202
5.84905	0.083745	0.194192	0.202239
5.85238	0.083804	0.193894	0.202358
5.85572	0.083804	0.193596	0.202417
5.85905	0.083864	0.193357	0.202358
5.86238	0.083923	0.193059	0.202179
5.86572	0.084043	0.192761	0.201881
5.86905	0.084162	0.192463	0.201464
5.87238	0.084281	0.192165	0.201046
5.87572	0.08446	0.191867	0.200629
5.87905	0.084639	0.191569	0.200272
5.88238	0.084877	0.191331	0.199974
5.88572	0.085056	0.191152	0.199795
5.88905	0.085235	0.191033	0.199795
5.89238	0.085294	0.190973	0.199854
5.89572	0.085354	0.191033	0.199974
5.89905	0.085354	0.191152	0.200152
5.90238	0.085294	0.191271	0.200391
5.90572	0.085175	0.191391	0.20057
5.90905	0.084996	0.19145	0.200689
5.91238	0.084877	0.191391	0.200748
5.91572	0.084698	0.191331	0.200689
5.91905	0.084639	0.191152	0.200629
5.92238	0.084639	0.190914	0.20051
5.92572	0.084758	0.190675	0.200272
5.92905	0.084877	0.190437	0.200033
5.93238	0.085056	0.190258	0.199676
5.93572	0.085235	0.190198	0.199318
5.93905	0.085473	0.190139	0.198901
5.94238	0.085652	0.190139	0.198424
5.94572	0.085831	0.190139	0.198007
5.94905	0.08601	0.190079	0.19753
5.95238	0.086188	0.18996	0.197113
5.95572	0.086367	0.189841	0.196755
5.95905	0.086546	0.189602	0.196457
5.96238	0.086725	0.189364	0.196218
5.96572	0.086904	0.189066	0.196099
5.96905	0.087023	0.188828	0.196099
5.97238	0.087082	0.188589	0.196218
5.97572	0.087023	0.18847	0.196397
5.97905	0.086904	0.188351	0.196695
5.98238	0.086725	0.188351	0.196993
5.98572	0.086367	0.18841	0.197351
5.98905	0.08601	0.188529	0.197649
5.99238	0.085711	0.188708	0.197947
5.99572	0.085354	0.188887	0.198126
5.99905	0.085115	0.189066	0.198305
6.00238	0.084937	0.189245	0.198424
6.00572	0.084817	0.189483	0.198483
6.00905	0.084817	0.189722	0.198483
6.01238	0.084877	0.19002	0.198424
6.01572	0.084996	0.190377	0.198305
6.01905	0.085175	0.190735	0.198185
6.02238	0.085354	0.191092	0.198066
6.02572	0.085592	0.19151	0.197947
6.02905	0.085771	0.191927	0.197768
6.03238	0.08595	0.192344	0.197649
6.03572	0.086129	0.192821	0.19753
6.03905	0.086248	0.193357	0.19747
6.04238	0.086367	0.193954	0.197411
6.04572	0.086427	0.194609	0.197411
6.04905	0.086427	0.195324	0.19747
6.05238	0.086427	0.196159	0.19753
6.05572	0.086367	0.197053	0.197649
6.05905	0.086248	0.198066	0.197828
6.06238	0.086188	0.19908	0.197947
6.06572	0.086129	0.200212	0.198066
6.06905	0.086188	0.201344	0.198185
6.07238	0.086308	0.202537	0.198364
6.07572	0.086546	0.203788	0.198543
6.07905	0.086844	0.2051	0.198722
6.08238	0.087261	0.206411	0.19896
6.08572	0.087678	0.207841	0.199139
6.08905	0.088215	0.209212	0.199378
6.09238	0.088692	0.210643	0.199616
6.09572	0.089228	0.212073	0.199795
6.09905	0.089645	0.213444	0.199974
6.10238	0.090063	0.214756	0.200093
6.10572	0.09042	0.216067	0.200093
6.10905	0.090718	0.217319	0.200152
6.11238	0.091016	0.218511	0.200152
6.11572	0.091314	0.219643	0.200212
6.11905	0.091612	0.220716	0.200331
6.12238	0.09191	0.221848	0.20051
6.12572	0.092208	0.222921	0.200748
6.12905	0.092566	0.224054	0.201106
6.13238	0.092924	0.225186	0.201523
6.13572	0.093281	0.226319	0.202
6.13905	0.093699	0.227451	0.202537
6.14238	0.093997	0.228584	0.203073
6.14572	0.094354	0.229716	0.203609
6.14905	0.094593	0.230849	0.204086
6.15238	0.094712	0.231862	0.204563
6.15572	0.094831	0.232816	0.20504
6.15905	0.094831	0.23365	0.205517
6.16238	0.094831	0.234425	0.205934
6.16572	0.094771	0.235021	0.206351
6.16905	0.094652	0.235558	0.206649
6.17238	0.094533	0.235915	0.206888
6.17572	0.094414	0.236213	0.207067
6.17905	0.094354	0.236452	0.207126
6.18238	0.094295	0.236571	0.207126
6.18572	0.094295	0.23663	0.206947
6.18905	0.094295	0.23663	0.206709
6.19238	0.094354	0.23663	0.206411
6.19572	0.094354	0.236571	0.206053
6.19905	0.094354	0.236452	0.205696
6.20238	0.094235	0.236273	0.205338
6.20572	0.094056	0.236034	0.20504
6.20905	0.093818	0.235677	0.204802
6.21238	0.09346	0.2352	0.204623
6.21572	0.093043	0.234544	0.204504
6.21905	0.092566	0.233829	0.204444
6.22238	0.09203	0.232935	0.204384
6.22572	0.091553	0.231981	0.204444
6.22905	0.091076	0.230908	0.204504
6.23238	0.090599	0.229776	0.204563
6.23572	0.090182	0.228584	0.204623
6.23905	0.089884	0.227332	0.204623
6.24238	0.089586	0.22614	0.204504
6.24572	0.089407	0.224948	0.204325
6.24905	0.089228	0.223756	0.204027
6.25238	0.089169	0.222564	0.203609
6.25572	0.089169	0.221372	0.203133
6.25905	0.089228	0.220239	0.202477
6.26238	0.089347	0.219047	0.201762
6.26572	0.089467	0.217915	0.200987
6.26905	0.089645	0.216722	0.200212
6.27238	0.089765	0.21553	0.199497
6.27572	0.089824	0.214279	0.19896
6.27905	0.089884	0.213027	0.198483
6.28238	0.089824	0.211835	0.198185
6.28572	0.089705	0.210583	0.198007
6.28905	0.089586	0.209332	0.197947
6.29238	0.089347	0.208139	0.198007
6.29572	0.089169	0.207007	0.198185
6.29905	0.08899	0.205874	0.198364
6.30238	0.088871	0.204861	0.198603
6.30572	0.088751	0.203848	0.198841
6.30905	0.088751	0.202954	0.19902
6.31238	0.088751	0.20206	0.19908
6.31572	0.088751	0.201166	0.19908
6.31905	0.088871	0.200331	0.19902
6.32238	0.08899	0.199497	0.198841
6.32572	0.089169	0.198662	0.198543
6.32905	0.089407	0.197768	0.198126
6.33238	0.089645	0.196874	0.197649
6.33572	0.089943	0.19598	0.197113
6.33905	0.090182	0.195086	0.196636
6.34238	0.090361	0.194252	0.196218
6.34572	0.090539	0.193417	0.19592
6.34905	0.090539	0.192642	0.195742
6.35238	0.090539	0.191927	0.195682
6.35572	0.090361	0.191331	0.195682
6.35905	0.090122	0.190735	0.195801
6.36238	0.089884	0.190258	0.19604
6.36572	0.089645	0.189781	0.196218
6.36905	0.089467	0.189364	0.196397
6.37238	0.089347	0.189006	0.196457
6.37572	0.089347	0.188649	0.196517
6.37905	0.089407	0.188351	0.196517
6.38238	0.089586	0.188053	0.196397
6.38572	0.089824	0.187755	0.196338
6.38905	0.090003	0.187516	0.196159
6.39238	0.090241	0.187278	0.19598
6.39572	0.09042	0.187099	0.195801
6.39905	0.090539	0.18698	0.195503
6.40238	0.090659	0.18692	0.195265
6.40572	0.090659	0.186861	0.194907
6.40905	0.090659	0.18692	0.19455
6.41238	0.090599	0.18692	0.194252
6.41572	0.090599	0.18692	0.193954
6.41905	0.090599	0.186861	0.193715
6.42238	0.090659	0.186801	0.193536
6.42572	0.090718	0.186622	0.193536
6.42905	0.090837	0.186384	0.193596
6.43238	0.091016	0.186086	0.193775
6.43572	0.091195	0.185728	0.194013
6.43905	0.091493	0.18537	0.194252
6.44238	0.091732	0.185013	0.19449
6.44572	0.092089	0.184655	0.194728
6.44905	0.092447	0.184357	0.194967
6.45238	0.092924	0.184059	0.195146
6.45572	0.0934	0.183821	0.195384
6.45905	0.093997	0.183642	0.195682
6.46238	0.094712	0.183463	0.19604
6.46572	0.095427	0.183344	0.196517
6.46905	0.096262	0.183284	0.197113
6.47238	0.097096	0.183225	0.197887
6.47572	0.09799	0.183225	0.198781
6.47905	0.098825	0.183225	0.199795
6.48238	0.099719	0.183284	0.200927
6.48572	0.100493	0.183344	0.202119
6.48905	0.101209	0.183463	0.203371
6.49238	0.101805	0.183582	0.204623
6.49572	0.102341	0.183702	0.205934
6.49905	0.102758	0.183821	0.207305
6.50238	0.103056	0.184059	0.208676
6.50572	0.103295	0.184417	0.210166
6.50905	0.103474	0.184834	0.211775
6.51238	0.103593	0.185311	0.213444
6.51572	0.103712	0.185907	0.215232
6.51905	0.103891	0.186563	0.21708
6.52238	0.104129	0.187218	0.218987
6.52572	0.104487	0.187993	0.220954
6.52905	0.104964	0.188708	0.222921
6.53238	0.105619	0.189483	0.224829
6.53572	0.106394	0.190258	0.226736
6.53905	0.107348	0.191092	0.228524
6.54238	0.108302	0.191927	0.230253
6.54572	0.109375	0.192881	0.231981
6.54905	0.110447	0.193894	0.23365
6.55238	0.111461	0.195026	0.23526
6.55572	0.112474	0.196338	0.236928
6.55905	0.113428	0.197649	0.238597
6.56238	0.114262	0.19908	0.240266
6.56572	0.114977	0.20051	0.241995
6.56905	0.115573	0.201941	0.243664
6.57238	0.11605	0.203371	0.245333
6.57572	0.116408	0.204742	0.246882
6.57905	0.116587	0.206113	0.248373
6.58238	0.116706	0.207365	0.249684
6.58572	0.116765	0.208557	0.250936
6.58905	0.116706	0.209689	0.251949
6.59238	0.116587	0.210762	0.252843
6.59572	0.116467	0.211775	0.253558
6.59905	0.116289	0.212789	0.254095
6.60238	0.11605	0.213742	0.254393
6.60572	0.115752	0.214696	0.254571
6.60905	0.115514	0.21553	0.254571
6.61238	0.115216	0.216365	0.254393
6.61572	0.114918	0.21714	0.254095
6.61905	0.11462	0.217795	0.253618
6.62238	0.114322	0.218391	0.253022
6.62572	0.114024	0.218809	0.252306
6.62905	0.113785	0.219166	0.251532
6.63238	0.113487	0.219405	0.250638
6.63572	0.113249	0.219464	0.249684
6.63905	0.112951	0.219345	0.248551
6.64238	0.112712	0.219166	0.247359
6.64572	0.112414	0.218809	0.246048
6.64905	0.112057	0.218391	0.244617
6.65238	0.111639	0.217795	0.243068
6.65572	0.111163	0.21714	0.241458
[truncated: 9,163 more rows]
