# Supplementary material for: Molecular mechanism of decision-making in glycosaminoglycan biosynthesis
Source: Nat Commun. 2023 Oct 13;14:6425. doi: 10.1038/s41467-023-42236-z (PMC10570366; doi:10.1038/s41467-023-42236-z)
Supplement: Supplementary file 6 — Source Data [file 41467_2023_42236_MOESM6_ESM.zip › Source_Data/Supplementary_Figure_4.xlsx]

## Sheet: CSPG4
Time (min)	A214
	CSPG4	Xyl-CSPG4	Gal-Xyl-CSPG4	Gal-Gal-Xyl-CSPG4	Tetra-CSPG4	TetraP-CSPG4
0.005517	2.56461	0.081003	0.314653	0.469983	-0.23621	0.436306
0.00885	2.5602	0.084281	0.315368	0.472844	-0.22846	0.435293
0.012183	2.55573	0.0875	0.316203	0.475585	-0.22078	0.434279
0.015517	2.55138	0.090599	0.317216	0.478208	-0.21303	0.433266
0.01885	2.54709	0.09346	0.318348	0.480711	-0.20528	0.432193
0.022183	2.54297	0.096142	0.3196	0.483096	-0.19765	0.43112
0.025517	2.53898	0.098646	0.320971	0.485301	-0.19002	0.429928
0.02885	2.53516	0.100911	0.322461	0.487387	-0.18239	0.428796
0.032183	2.53141	0.103056	0.324011	0.489354	-0.17488	0.427604
0.035517	2.52777	0.104964	0.32562	0.491202	-0.16743	0.426412
0.03885	2.52426	0.106752	0.327349	0.49305	-0.16004	0.425339
0.042183	2.52074	0.108421	0.329256	0.494838	-0.15271	0.424266
0.045517	2.51734	0.109971	0.331283	0.496686	-0.14544	0.423312
0.04885	2.51401	0.111401	0.333488	0.498474	-0.13828	0.422478
0.052183	2.51073	0.112712	0.335872	0.500202	-0.13107	0.421703
0.055517	2.50763	0.113904	0.338435	0.501871	-0.12398	0.420988
0.05885	2.50465	0.115037	0.341177	0.50348	-0.11683	0.420451
0.062183	2.5019	0.115991	0.344038	0.504971	-0.10973	0.419974
0.065517	2.49946	0.116885	0.346959	0.506401	-0.10264	0.419617
0.06885	2.49731	0.117719	0.349998	0.507712	-0.09549	0.419319
0.072183	2.49547	0.118434	0.353038	0.508964	-0.08833	0.419199
0.075517	2.49398	0.11909	0.356019	0.510097	-0.08112	0.419259
0.07885	2.49279	0.119686	0.358999	0.511169	-0.07391	0.419378
0.082183	2.49189	0.120223	0.36186	0.512183	-0.06658	0.419617
0.085517	2.4913	0.12064	0.36478	0.513077	-0.05913	0.419974
0.08885	2.49094	0.120938	0.367641	0.513971	-0.05168	0.420392
0.092183	2.49082	0.121117	0.370502	0.514686	-0.04417	0.420868
0.095517	2.49088	0.121117	0.373423	0.515342	-0.03666	0.421405
0.09885	2.4913	0.120938	0.376344	0.515819	-0.02909	0.422001
0.102183	2.49189	0.12058	0.379324	0.516236	-0.02164	0.422716
0.105517	2.49284	0.120044	0.382304	0.516474	-0.01419	0.423431
0.10885	2.4941	0.119328	0.385344	0.516653	-0.00691	0.424206
0.112183	2.49571	0.118434	0.388324	0.516772	0.000298	0.4251
0.115517	2.49761	0.117421	0.391245	0.516832	0.007391	0.426054
0.11885	2.49994	0.116169	0.394166	0.516832	0.014305	0.427067
0.122183	2.50262	0.114799	0.396967	0.516832	0.02116	0.428259
0.125517	2.5056	0.113308	0.399649	0.516713	0.027955	0.429511
0.12885	2.50894	0.111699	0.402272	0.516653	0.03475	0.430942
0.132183	2.51257	0.109911	0.404775	0.516474	0.041544	0.432432
0.135517	2.51645	0.108063	0.407159	0.516295	0.048459	0.43416
0.13885	2.52056	0.106096	0.409424	0.516057	0.055373	0.435948
0.142183	2.52491	0.10401	0.41163	0.515759	0.062406	0.437915
0.145517	2.52944	0.101864	0.413775	0.515401	0.069439	0.440061
0.14885	2.53421	0.099659	0.415802	0.514984	0.076592	0.442326
0.152183	2.53916	0.097334	0.41765	0.514507	0.083685	0.44471
0.155517	2.54428	0.09495	0.419438	0.513971	0.090837	0.447214
0.15885	2.54959	0.092387	0.421047	0.513434	0.09793	0.449836
0.162183	2.55501	0.089765	0.422537	0.512838	0.104964	0.452578
0.165517	2.56067	0.086963	0.423908	0.512242	0.111997	0.455439
0.16885	2.56652	0.083983	0.4251	0.511646	0.11903	0.458419
0.172183	2.57248	0.080943	0.426173	0.510991	0.126064	0.461519
0.175517	2.57868	0.077844	0.427127	0.510335	0.133038	0.464737
0.17885	2.58511	0.074744	0.427902	0.509679	0.140071	0.468135
0.182183	2.59173	0.071585	0.428617	0.509024	0.147045	0.471652
0.185517	2.59852	0.068486	0.429213	0.508249	0.153959	0.475407
0.18885	2.60556	0.065446	0.42963	0.507355	0.160873	0.479341
0.192183	2.61277	0.062525	0.429928	0.506341	0.167787	0.483453
0.195517	2.62016	0.059605	0.430107	0.505209	0.174701	0.487745
0.19885	2.62773	0.056744	0.430167	0.503898	0.181556	0.492156
0.202183	2.63542	0.053942	0.430107	0.502408	0.18841	0.496626
0.205517	2.64329	0.051141	0.429988	0.500858	0.195265	0.501215
0.20885	2.65127	0.04828	0.429749	0.499129	0.202179	0.505924
0.212183	2.65932	0.045478	0.429511	0.497282	0.209153	0.510633
0.215517	2.66755	0.042617	0.429213	0.495374	0.216186	0.515401
0.21885	2.67589	0.039756	0.428975	0.493467	0.223279	0.520289
0.222183	2.6843	0.036955	0.428677	0.49156	0.230372	0.525236
0.225517	2.69282	0.034213	0.428379	0.489652	0.237525	0.530303
0.22885	2.70134	0.03159	0.428021	0.487804	0.244737	0.535488
0.232183	2.70993	0.029087	0.427485	0.485957	0.251949	0.540793
0.235517	2.71857	0.026762	0.426888	0.484169	0.259221	0.546217
0.23885	2.72715	0.024557	0.426114	0.48238	0.266433	0.55176
0.242183	2.73585	0.022531	0.42516	0.480652	0.273645	0.557363
0.245517	2.7445	0.020564	0.423968	0.478923	0.280797	0.562966
0.24885	2.7532	0.018656	0.422537	0.477254	0.28795	0.568628
0.252183	2.7619	0.016809	0.420928	0.475526	0.295043	0.574291
0.255517	2.77066	0.01502	0.41908	0.473797	0.302076	0.579953
0.25885	2.77948	0.013173	0.417113	0.472069	0.30905	0.585675
0.262183	2.7883	0.011384	0.414968	0.470221	0.315964	0.591338
0.265517	2.79719	0.009656	0.412762	0.468373	0.322819	0.59706
0.26885	2.80601	0.007987	0.410438	0.466406	0.329554	0.602841
0.272183	2.81483	0.006437	0.408113	0.46432	0.33623	0.608623
0.275517	2.82359	0.005066	0.405788	0.462174	0.342786	0.614405
0.27885	2.83223	0.003815	0.403583	0.459909	0.349283	0.620186
0.282183	2.84076	0.002861	0.401497	0.457644	0.355721	0.625908
0.285517	2.84922	0.002086	0.39947	0.45526	0.362098	0.63163
0.28885	2.85751	0.00155	0.397563	0.452876	0.368416	0.637352
0.292183	2.86573	0.001252	0.395715	0.450552	0.374734	0.642896
0.295517	2.87378	0.001073	0.393927	0.448227	0.380993	0.648439
0.29885	2.88171	0.001132	0.392079	0.446022	0.387311	0.653803
0.302183	2.88957	0.001311	0.390172	0.443816	0.393569	0.659049
0.305517	2.89726	0.001609	0.388086	0.44173	0.399828	0.664115
0.30885	2.90489	0.002086	0.385821	0.439703	0.406027	0.669062
0.312183	2.9124	0.002682	0.383317	0.437737	0.412166	0.673831
0.315517	2.91985	0.003457	0.380635	0.435829	0.418127	0.67848
0.31885	2.92724	0.00447	0.377834	0.433981	0.423908	0.68295
0.322183	2.93452	0.005603	0.374913	0.432253	0.429451	0.687301
0.325517	2.94173	0.006974	0.371993	0.430644	0.434756	0.691593
0.32885	2.94882	0.008583	0.369012	0.429213	0.439763	0.695825
0.332183	2.95585	0.010312	0.366151	0.427961	0.444531	0.699937
0.335517	2.96277	0.012279	0.363469	0.426829	0.448942	0.70399
0.33885	2.96956	0.014424	0.360906	0.425875	0.453115	0.707984
0.342183	2.9763	0.016749	0.358462	0.425041	0.457108	0.711799
0.345517	2.98285	0.019193	0.356197	0.424325	0.460923	0.715435
0.34885	2.98935	0.021815	0.354052	0.423729	0.464618	0.718892
0.352183	2.99567	0.024557	0.352025	0.423133	0.468194	0.72217
0.355517	3.00193	0.027537	0.350058	0.422537	0.471652	0.72521
0.35885	3.00801	0.030577	0.348091	0.422001	0.475109	0.728011
0.362183	3.01397	0.033855	0.346243	0.421464	0.478387	0.730693
0.365517	3.01981	0.037372	0.344455	0.420988	0.481606	0.733256
0.36885	3.02547	0.041008	0.342786	0.42063	0.484705	0.735641
0.372183	3.03102	0.044823	0.341177	0.420332	0.487566	0.738025
0.375517	3.03644	0.048876	0.339687	0.420094	0.490248	0.740349
0.37885	3.04169	0.053048	0.338316	0.420034	0.492692	0.742614
0.382183	3.04681	0.057459	0.337124	0.420034	0.494838	0.74482
0.385517	3.05182	0.061989	0.336051	0.420094	0.496805	0.746965
0.38885	3.05671	0.066757	0.335097	0.420213	0.498474	0.749052
0.392183	3.06141	0.071764	0.334263	0.420392	0.500023	0.751019
0.395517	3.066	0.07695	0.333548	0.42069	0.501275	0.752807
0.39885	3.07041	0.082433	0.332832	0.420988	0.502408	0.754416
0.402183	3.07465	0.088155	0.332236	0.421405	0.503302	0.755906
0.405517	3.0787	0.094116	0.33164	0.421882	0.504017	0.757217
0.40885	3.08257	0.100255	0.331223	0.422418	0.504613	0.75835
0.412183	3.08627	0.106692	0.330865	0.423074	0.50509	0.759304
0.415517	3.08979	0.113189	0.330627	0.423849	0.505388	0.760138
0.41885	3.09306	0.119865	0.330508	0.424683	0.505507	0.760794
0.422183	3.09622	0.126541	0.330627	0.425637	0.505507	0.761271
0.425517	3.0992	0.133276	0.331044	0.42665	0.505328	0.761628
0.42885	3.10206	0.139952	0.33164	0.427723	0.504971	0.761867
0.432183	3.10475	0.146627	0.332594	0.428855	0.504494	0.761926
0.435517	3.10731	0.153244	0.333786	0.430107	0.503838	0.761867
0.43885	3.10969	0.1598	0.335336	0.431418	0.503004	0.761747
0.442183	3.11196	0.166416	0.337183	0.43273	0.50199	0.761509
0.445517	3.11404	0.172973	0.33927	0.434101	0.500739	0.761271
0.44885	3.11595	0.179589	0.341654	0.435531	0.499308	0.760973
0.452183	3.11774	0.186205	0.344276	0.437081	0.497639	0.760615
0.455517	3.11941	0.19294	0.347018	0.43869	0.495732	0.760257
0.45885	3.1209	0.199735	0.349879	0.440359	0.493586	0.7599
0.462183	3.12221	0.20659	0.352859	0.442207	0.491142	0.759542
0.465517	3.12346	0.213563	0.355899	0.444174	0.48846	0.759184
0.46885	3.12459	0.220656	0.358999	0.44626	0.485539	0.758767
0.472183	3.12567	0.22769	0.362098	0.448525	0.48244	0.75829
0.475517	3.12662	0.234783	0.365317	0.450909	0.479102	0.757813
0.47885	3.12758	0.241816	0.368595	0.453413	0.475526	0.757277
0.482183	3.12841	0.248849	0.372052	0.456035	0.47183	0.756681
0.485517	3.12918	0.255764	0.375748	0.458777	0.468016	0.756085
0.48885	3.12978	0.262558	0.379622	0.461519	0.464082	0.755429
0.492183	3.13032	0.269234	0.383854	0.46438	0.460029	0.754833
0.495517	3.13062	0.27585	0.388324	0.467241	0.455916	0.754178
0.49885	3.13073	0.282288	0.393093	0.470161	0.451803	0.753641
0.502183	3.13062	0.288665	0.39804	0.473201	0.447571	0.753045
0.505517	3.13026	0.294983	0.403225	0.476241	0.44328	0.752568
0.50885	3.1296	0.301182	0.40859	0.479341	0.438929	0.752151
0.512183	3.12871	0.307322	0.414073	0.482559	0.434458	0.751734
0.515517	3.12764	0.313461	0.419676	0.485778	0.429869	0.751495
0.51885	3.12638	0.319421	0.425398	0.489116	0.4251	0.751317
0.522183	3.12489	0.325382	0.43118	0.492573	0.420213	0.751317
0.525517	3.12334	0.331223	0.437081	0.496149	0.415206	0.751436
0.52885	3.12161	0.337005	0.443101	0.499785	0.409961	0.751793
0.532183	3.11977	0.342607	0.44924	0.50354	0.404656	0.75233
0.535517	3.11786	0.348151	0.455499	0.507355	0.399172	0.753045
0.53885	3.11589	0.353515	0.461936	0.511289	0.393629	0.75388
0.542183	3.11387	0.35882	0.468493	0.515342	0.387967	0.754833
0.545517	3.11172	0.363946	0.475168	0.519454	0.382185	0.755847
0.54885	3.10952	0.368953	0.481963	0.523686	0.376344	0.756979
0.552183	3.10713	0.373781	0.488877	0.527978	0.370443	0.758111
0.555517	3.10469	0.37843	0.495851	0.532389	0.364482	0.759304
0.55885	3.10201	0.382841	0.502884	0.536919	0.358522	0.760615
0.562183	3.0992	0.387013	0.509977	0.541627	0.352442	0.762105
0.565517	3.09622	0.391006	0.51713	0.546455	0.346303	0.763834
0.56885	3.09306	0.394702	0.524342	0.551403	0.340164	0.7658
0.572183	3.08973	0.398099	0.531495	0.556409	0.333905	0.768065
0.575517	3.08621	0.401258	0.538707	0.561535	0.327706	0.770688
0.57885	3.08257	0.404119	0.545919	0.566721	0.321448	0.773549
0.582183	3.07882	0.406623	0.553012	0.571907	0.315249	0.776768
0.585517	3.07494	0.408888	0.560105	0.577033	0.30905	0.780165
0.58885	3.07107	0.410914	0.567079	0.582099	0.302911	0.783741
0.592183	3.06708	0.412643	0.573993	0.587165	0.296831	0.787377
0.595517	3.06302	0.414133	0.580847	0.592172	0.290871	0.791073
0.59885	3.05891	0.415444	0.587583	0.597119	0.285029	0.794709
0.602183	3.05468	0.416577	0.594258	0.602126	0.279248	0.798345
0.605517	3.05039	0.41765	0.600874	0.607193	0.273526	0.80204
0.60885	3.04598	0.418603	0.607491	0.612378	0.267804	0.805736
0.612183	3.04139	0.419497	0.614107	0.617623	0.262082	0.80955
0.615517	3.03662	0.420332	0.620663	0.622988	0.2563	0.813544
0.61885	3.03167	0.421107	0.627279	0.628412	0.250518	0.817716
0.622183	3.02655	0.421882	0.633895	0.633895	0.244677	0.822067
0.625517	3.02124	0.422537	0.640571	0.639439	0.238836	0.826716
0.62885	3.01576	0.423074	0.647247	0.644982	0.232995	0.831544
0.632183	3.01009	0.423491	0.653923	0.650525	0.227153	0.836611
0.635517	3.00437	0.423789	0.660539	0.656068	0.221431	0.841856
0.63885	2.99853	0.423849	0.667155	0.661671	0.215769	0.847161
0.642183	2.99269	0.42367	0.673711	0.667274	0.210285	0.852585
0.645517	2.98685	0.423372	0.680149	0.672936	0.204921	0.858068
0.64885	2.98101	0.422835	0.686467	0.678658	0.199676	0.863552
0.652183	2.97523	0.42206	0.692606	0.6845	0.194609	0.869155
0.655517	2.96938	0.421166	0.698626	0.690341	0.189662	0.874698
0.65885	2.9636	0.420153	0.704527	0.696301	0.184894	0.880361
0.662183	2.95776	0.418961	0.710249	0.702322	0.180185	0.886142
0.665517	2.95186	0.41759	0.715852	0.708342	0.175536	0.892043
0.66885	2.94596	0.41616	0.721395	0.714362	0.171006	0.898063
0.672183	2.94	0.41455	0.726879	0.720322	0.166535	0.904262
0.675517	2.93392	0.412822	0.732303	0.726342	0.162184	0.91058
0.67885	2.92778	0.410974	0.737727	0.732243	0.157952	0.917017
0.682183	2.92158	0.409007	0.743091	0.738204	0.15384	0.923514
0.685517	2.91526	0.406861	0.748396	0.744045	0.149846	0.930011
0.68885	2.90889	0.404596	0.753641	0.749946	0.146031	0.936449
0.692183	2.90251	0.402272	0.758767	0.755787	0.142455	0.942826
0.695517	2.89613	0.399888	0.763655	0.761628	0.139058	0.949144
0.69885	2.88975	0.397384	0.768423	0.767529	0.135899	0.955403
0.702183	2.88338	0.39494	0.772893	0.773489	0.133038	0.961602
0.705517	2.87712	0.392437	0.777125	0.77945	0.130355	0.967681
0.70885	2.87086	0.389993	0.781059	0.78541	0.127971	0.973761
0.712183	2.86466	0.387609	0.784814	0.791371	0.125825	0.979781
0.715517	2.85858	0.385344	0.788391	0.797331	0.123858	0.985801
0.71885	2.85262	0.383079	0.791848	0.803232	0.12213	0.991821
0.722183	2.84672	0.380933	0.795186	0.809073	0.12058	0.997782
0.725517	2.84094	0.378847	0.798583	0.814795	0.119209	1.00368
0.72885	2.83527	0.376821	0.80198	0.820398	0.118077	1.00946
0.732183	2.82973	0.374854	0.805438	0.825942	0.117064	1.01525
0.735517	2.82437	0.373006	0.809014	0.831366	0.116169	1.02097
0.73885	2.81906	0.371277	0.812709	0.83679	0.115514	1.02663
0.742183	2.81393	0.369668	0.816524	0.842214	0.114977	1.03223
0.745517	2.80887	0.368178	0.820458	0.847638	0.11456	1.03784
0.74885	2.80398	0.366747	0.824451	0.853181	0.114322	1.04344
0.752183	2.79915	0.365436	0.828505	0.858724	0.114202	1.04898
0.755517	2.7945	0.364184	0.832558	0.864267	0.114202	1.05447
0.75885	2.78997	0.362933	0.836611	0.86993	0.114322	1.05977
0.762183	2.78562	0.361741	0.840604	0.875533	0.11456	1.06496
0.765517	2.78151	0.360429	0.844479	0.881195	0.114918	1.06978
0.76885	2.77758	0.359118	0.848293	0.886798	0.115395	1.07437
0.772183	2.77388	0.357747	0.852048	0.892341	0.115991	1.07866
0.775517	2.77036	0.356257	0.855684	0.897825	0.116765	1.08266
0.77885	2.76715	0.354767	0.859261	0.903189	0.11766	1.0863
0.782183	2.76405	0.353277	0.862777	0.908554	0.118673	1.08969
0.785517	2.76118	0.351727	0.866234	0.913858	0.119865	1.09279
0.78885	2.7585	0.350237	0.869751	0.919104	0.121236	1.09571
0.792183	2.75606	0.348747	0.873327	0.924349	0.122666	1.09839
0.795517	2.75379	0.347257	0.876963	0.929534	0.124276	1.10096
0.79885	2.75171	0.345767	0.880718	0.93472	0.125945	1.10334
0.802183	2.74992	0.344276	0.884593	0.939965	0.127733	1.10555
0.805517	2.74837	0.342846	0.888586	0.94521	0.12958	1.10763
0.80885	2.74706	0.341356	0.892699	0.950515	0.131547	1.1096
0.812183	2.74599	0.339925	0.89699	0.95588	0.133574	1.11151
0.815517	2.74515	0.338435	0.901341	0.961244	0.135601	1.11336
0.81885	2.7445	0.336945	0.905871	0.966668	0.137687	1.11508
0.822183	2.74408	0.335455	0.910461	0.972092	0.139832	1.11675
0.825517	2.7439	0.333965	0.91511	0.977576	0.142038	1.11836
0.82885	2.74384	0.332415	0.919819	0.983	0.144303	1.11997
0.832183	2.74402	0.330925	0.924647	0.988424	0.146568	1.12146
0.835517	2.74444	0.329316	0.929475	0.993848	0.148892	1.12277
0.83885	2.74509	0.327706	0.934303	0.999212	0.151336	1.12402
0.842183	2.74605	0.326037	0.93925	1.00446	0.15384	1.12498
0.845517	2.74736	0.324368	0.944257	1.0097	0.156522	1.12575
0.84885	2.74897	0.32258	0.949264	1.01483	0.159264	1.12623
0.852183	2.75093	0.320733	0.95433	1.01989	0.162065	1.12641
0.855517	2.7532	0.318766	0.959456	1.02484	0.164926	1.12635
0.85885	2.75576	0.316739	0.964642	1.02967	0.167847	1.12599
0.862183	2.75862	0.314593	0.969887	1.03438	0.170767	1.12539
0.865517	2.76166	0.312388	0.975132	1.03903	0.173688	1.12462
0.86885	2.76494	0.310123	0.980377	1.0435	0.176549	1.12367
0.872183	2.76834	0.307739	0.985622	1.04797	0.17941	1.12259
0.875517	2.77191	0.305295	0.990868	1.05232	0.182152	1.1214
0.87885	2.77555	0.302732	0.996172	1.05667	0.184953	1.12015
0.882183	2.77942	0.29999	1.00142	1.06096	0.187695	1.1189
0.885517	2.78336	0.297189	1.00672	1.06525	0.190496	1.11765
0.88885	2.78753	0.294268	1.01209	1.06955	0.193417	1.11634
0.892183	2.79182	0.291169	1.01745	1.07378	0.196338	1.11508
0.895517	2.79629	0.28795	1.02276	1.07801	0.199378	1.11377
0.89885	2.80094	0.284553	1.02812	1.08218	0.202537	1.11246
0.902183	2.80583	0.280976	1.03343	1.08624	0.205755	1.11115
0.905517	2.81089	0.277281	1.03873	1.09023	0.209033	1.10984
0.90885	2.81608	0.273466	1.04392	1.0941	0.212371	1.10853
0.912183	2.82139	0.269532	1.04904	1.09792	0.215769	1.10716
0.915517	2.82687	0.265539	1.05405	1.10161	0.219166	1.10584
0.91885	2.83235	0.261366	1.059	1.10531	0.222623	1.10441
0.922183	2.83802	0.257194	1.06382	1.10894	0.22608	1.10304
0.925517	2.84368	0.252843	1.06865	1.11258	0.229597	1.10155
0.92885	2.84946	0.248432	1.07348	1.11622	0.233114	1.10006
0.932183	2.8553	0.243902	1.07825	1.11985	0.23669	1.09845
0.935517	2.86126	0.239313	1.08314	1.12349	0.240326	1.09678
0.93885	2.86728	0.234604	1.08802	1.12701	0.244081	1.09494
0.942183	2.87342	0.229776	1.09297	1.13052	0.247955	1.09303
0.945517	2.87974	0.224829	1.09792	1.13392	0.251949	1.09106
0.94885	2.88612	0.219762	1.10292	1.13726	0.256002	1.08898
0.952183	2.89267	0.214636	1.10781	1.14036	0.260174	1.08689
0.955517	2.89929	0.209391	1.1127	1.14334	0.264406	1.08481
0.95885	2.90597	0.204086	1.11747	1.14614	0.268698	1.08272
0.962183	2.9127	0.198722	1.12206	1.14882	0.27293	1.08081
0.965517	2.91944	0.193298	1.12641	1.15132	0.277221	1.07896
0.96885	2.92617	0.187814	1.13064	1.15371	0.281453	1.07729
0.972183	2.93285	0.182271	1.13469	1.15603	0.285625	1.07569
0.975517	2.93946	0.176728	1.13857	1.15824	0.289798	1.07425
0.97885	2.94608	0.171125	1.14226	1.16038	0.29397	1.07282
0.982183	2.95258	0.165582	1.14584	1.16241	0.298202	1.07145
0.985517	2.95907	0.159979	1.1493	1.16444	0.302553	1.07002
0.98885	2.96551	0.154495	1.15269	1.16628	0.306964	1.06859
0.992183	2.97183	0.149012	1.15591	1.16807	0.311553	1.06698
0.995517	2.97815	0.143588	1.15895	1.16974	0.316322	1.06525
0.99885	2.98441	0.138223	1.16187	1.17129	0.321329	1.06341
1.00218	2.9906	0.132918	1.16456	1.17272	0.326514	1.06138
1.00552	2.99674	0.127733	1.167	1.17403	0.331879	1.05917
1.00885	3.00282	0.122666	1.16921	1.17522	0.337422	1.05679
1.01218	3.00884	0.11766	1.17123	1.17636	0.343144	1.05441
1.01552	3.01474	0.112832	1.17308	1.17737	0.348926	1.0519
1.01885	3.02053	0.108123	1.17475	1.17838	0.354826	1.0494
1.02218	3.02625	0.103593	1.17624	1.17928	0.360847	1.04696
1.02552	3.03191	0.099182	1.17767	1.18011	0.366867	1.04451
1.02885	3.03745	0.094891	1.17898	1.18089	0.372887	1.04219
1.03218	3.04288	0.090778	1.18023	1.1816	0.378966	1.03992
1.03552	3.04824	0.086844	1.18136	1.18214	0.385046	1.03778
1.03885	3.05355	0.083029	1.18238	1.18256	0.391185	1.03563
1.04218	3.05879	0.079334	1.18321	1.18285	0.397384	1.03348
1.04552	3.06392	0.075877	1.18381	1.18297	0.403643	1.03128
1.04885	3.06898	0.072598	1.18416	1.18285	0.41002	1.02907
1.05218	3.07393	0.069559	1.18423	1.18262	0.416458	1.02669
1.05552	3.07882	0.066698	1.18399	1.18226	0.422955	1.02425
1.05885	3.08365	0.064194	1.18351	1.18178	0.429571	1.02174
1.06218	3.08835	0.061929	1.18285	1.18118	0.436306	1.01918
1.06552	3.093	0.059962	1.18196	1.18053	0.443101	1.01656
1.06885	3.09759	0.058353	1.18089	1.17981	0.450015	1.01381
1.07218	3.10212	0.057042	1.17969	1.1791	0.457048	1.01107
1.07552	3.10659	0.055969	1.17838	1.17838	0.464201	1.00821
1.07885	3.11106	0.055194	1.17701	1.17767	0.471413	1.00523
1.08218	3.11553	0.054657	1.17558	1.17695	0.478804	1.00213
1.08552	3.11989	0.054359	1.17397	1.17624	0.486314	0.998855
1.08885	3.12412	0.0543	1.17224	1.1754	0.493884	0.995398
1.09218	3.12823	0.054479	1.17034	1.17457	0.501513	0.991642
1.09552	3.13222	0.054896	1.16825	1.17362	0.509083	0.987768
1.09885	3.13604	0.055611	1.16605	1.1726	0.516653	0.983715
1.10218	3.13973	0.056624	1.16366	1.17141	0.524104	0.979483
1.10552	3.14325	0.057936	1.1611	1.1701	0.531495	0.975192
1.10885	3.14665	0.059605	1.15842	1.16861	0.538766	0.97084
1.11218	3.14999	0.061572	1.15562	1.16706	0.545859	0.96643
1.11552	3.1532	0.063837	1.15275	1.16527	0.552893	0.962079
1.11885	3.15636	0.066459	1.14971	1.16348	0.559807	0.957668
1.12218	3.1594	0.06932	1.14661	1.16152	0.566721	0.953317
1.12552	3.16232	0.07242	1.14346	1.15949	0.573575	0.948966
1.12885	3.16507	0.075698	1.14018	1.15746	0.58049	0.944614
1.13218	3.16751	0.079215	1.13678	1.15532	0.587404	0.940204
1.13552	3.16978	0.08291	1.13338	1.15317	0.594378	0.935793
1.13885	3.17174	0.086784	1.12987	1.15097	0.60147	0.931323
1.14218	3.17347	0.090837	1.12635	1.1487	0.608563	0.926852
1.14552	3.17502	0.095129	1.12277	1.14644	0.615656	0.922322
1.14885	3.17639	0.099659	1.11926	1.14405	0.622869	0.917792
1.15218	3.17764	0.104487	1.1158	1.14167	0.630021	0.913262
1.15552	3.17883	0.109553	1.11228	1.13922	0.637114	0.908732
1.15885	3.17997	0.114858	1.10888	1.13678	0.644207	0.904143
1.16218	3.18104	0.120401	1.10555	1.13434	0.651121	0.899553
1.16552	3.18211	0.126183	1.10221	1.13189	0.657976	0.894964
1.16885	3.18313	0.132084	1.09887	1.12945	0.664651	0.890315
1.17218	3.18402	0.138164	1.09553	1.12695	0.671148	0.885665
1.17552	3.18479	0.144362	1.09225	1.12438	0.677526	0.881016
1.17885	3.18545	0.150681	1.08898	1.12176	0.683725	0.876307
1.18218	3.18587	0.156999	1.0857	1.11902	0.689805	0.871599
1.18552	3.18611	0.163436	1.08254	1.1161	0.695765	0.86689
1.18885	3.18617	0.169992	1.07944	1.113	0.701606	0.862181
1.19218	3.18599	0.176668	1.07646	1.10972	0.707388	0.857472
1.19552	3.18569	0.183463	1.0736	1.1062	0.71305	0.852764
1.19885	3.18521	0.190496	1.07092	1.10245	0.718534	0.847995
1.20218	3.18456	0.197709	1.06835	1.09857	0.723898	0.843167
1.20552	3.18378	0.2051	1.06597	1.09458	0.729084	0.83828
1.20885	3.18289	0.212729	1.06376	1.09047	0.734091	0.833392
1.21218	3.18181	0.220597	1.06162	1.0863	0.738859	0.828385
1.21552	3.18068	0.228703	1.05953	1.08212	0.743449	0.823379
1.21885	3.17937	0.236928	1.05757	1.07795	0.7478	0.818372
1.22218	3.17788	0.245333	1.05572	1.07378	0.751913	0.813305
1.22552	3.17627	0.253856	1.05387	1.06967	0.755847	0.808299
1.22885	3.17454	0.26238	1.05214	1.06555	0.759542	0.803232
1.23218	3.17264	0.270963	1.05041	1.0615	0.762999	0.798166
1.23552	3.17061	0.279486	1.0488	1.05739	0.766277	0.793099
1.23885	3.1684	0.28795	1.04731	1.05333	0.769258	0.787973
1.24218	3.16602	0.296235	1.04594	1.04916	0.772059	0.782788
1.24552	3.1634	0.304461	1.04475	1.04493	0.774622	0.777662
1.24885	3.16066	0.312507	1.04368	1.04064	0.777066	0.772536
1.25218	3.15767	0.320375	1.04272	1.03617	0.779271	0.76741
1.25552	3.15452	0.328183	1.04195	1.03158	0.781298	0.762463
1.25885	3.15112	0.335753	1.04123	1.02681	0.783145	0.757635
1.26218	3.1476	0.343263	1.04064	1.02192	0.784814	0.753045
1.26552	3.14397	0.350595	1.04004	1.01686	0.786364	0.748694
1.26885	3.14027	0.357866	1.03957	1.01167	0.787675	0.744581
1.27218	3.13646	0.365019	1.03915	1.00636	0.788808	0.740647
1.27552	3.13264	0.372112	1.03879	1.00106	0.789762	0.736892
1.27885	3.12877	0.379086	1.03849	0.995696	0.790536	0.733197
1.28218	3.12489	0.386	1.03831	0.990331	0.791132	0.72962
1.28552	3.12102	0.392914	1.03831	0.984967	0.79149	0.726104
1.28885	3.11708	0.399828	1.03843	0.979602	0.791669	0.722528
1.29218	3.11309	0.406742	1.03861	0.974238	0.791669	0.719011
1.29552	3.10904	0.413597	1.03897	0.968874	0.79149	0.715435
1.29885	3.10493	0.420511	1.03944	0.963509	0.791013	0.711918
1.30218	3.10069	0.427425	1.03998	0.958025	0.790358	0.708461
1.30552	3.09634	0.43422	1.04058	0.952542	0.789404	0.705063
1.30885	3.09193	0.440896	1.04117	0.946999	0.788271	0.701785
1.31218	3.08734	0.447392	1.04171	0.941455	0.786901	0.698686
1.31552	3.08275	0.453711	1.04219	0.935793	0.785291	0.695765
1.31885	3.07804	0.459731	1.0426	0.93019	0.783563	0.693083
1.32218	3.07328	0.465512	1.04296	0.924528	0.781715	0.690579
1.32552	3.06851	0.470996	1.0432	0.918925	0.779748	0.688314
1.32885	3.0638	0.476182	1.04332	0.913382	0.777662	0.686169
1.33218	3.05909	0.481069	1.04332	0.907779	0.775576	0.684261
1.33552	3.05438	0.485718	1.04326	0.902236	0.77343	0.682473
1.33885	3.04961	0.490189	1.04308	0.896633	0.771284	0.680745
1.34218	3.04484	0.494361	1.0429	0.89103	0.769079	0.679135
1.34552	3.03996	0.498414	1.04278	0.885367	0.766873	0.677645
1.34885	3.03501	0.502288	1.0426	0.879645	0.764549	0.676215
1.35218	3.02994	0.506043	1.0426	0.873864	0.762224	0.674903
1.35552	3.02482	0.50962	1.04266	0.868022	0.75978	0.673711
1.35885	3.01957	0.513017	1.04284	0.862122	0.757217	0.672638
1.36218	3.01427	0.516355	1.04314	0.856161	0.754595	0.671804
1.36552	3.00896	0.519454	1.0435	0.85026	0.751913	0.671089
1.36885	3.00366	0.522435	1.04392	0.844419	0.749111	0.670493
1.37218	2.99841	0.525236	1.04433	0.838637	0.74625	0.670075
1.37552	2.99329	0.527799	1.04469	0.832915	0.74321	0.669777
1.37885	2.98828	0.530183	1.04493	0.827312	0.74017	0.669599
1.38218	2.98333	0.532389	1.04499	0.821829	0.737011	0.66942
1.38552	2.97844	0.534356	1.04487	0.816405	0.733793	0.66936
1.38885	2.97362	0.536084	1.04463	0.8111	0.730515	0.66936
1.39218	2.96885	0.537634	1.04421	0.805855	0.727236	0.669479
1.39552	2.96414	0.539005	1.04374	0.800669	0.723898	0.669718
1.39885	2.95943	0.540197	1.04314	0.795603	0.720561	0.670075
1.40218	2.95484	0.541151	1.04249	0.790656	0.717282	0.670671
1.40552	2.95031	0.541925	1.04189	0.785828	0.714004	0.671446
1.40885	2.94584	0.542462	1.04129	0.781119	0.710845	0.67246
1.41218	2.94143	0.542879	1.04076	0.776649	0.707746	0.673652
1.41552	2.93708	0.543118	1.04028	0.772417	0.704765	0.675082
1.41885	2.93285	0.543177	1.0398	0.768304	0.701904	0.676572
1.42218	2.92873	0.543177	1.03927	0.76431	0.699103	0.678241
1.42552	2.92468	0.543118	1.03867	0.760496	0.69648	0.67997
1.42885	2.92081	0.543058	1.03807	0.756741	0.693917	0.681758
1.43218	2.91705	0.542939	1.0373	0.752985	0.691473	0.683546
1.43552	2.91342	0.54282	1.03646	0.74923	0.68903	0.685394
1.43885	2.91002	0.5427	1.03551	0.745475	0.686765	0.687242
1.44218	2.9068	0.542641	1.03444	0.74178	0.6845	0.689149
1.44552	2.90376	0.542641	1.03337	0.738144	0.682294	0.691116
1.44885	2.90096	0.542641	1.03229	0.734627	0.680208	0.693202
1.45218	2.89833	0.542641	1.03122	0.731289	0.678241	0.695407
1.45552	2.89595	0.5427	1.03015	0.72819	0.676334	0.697672
1.45885	2.89369	0.54276	1.02913	0.725329	0.674605	0.700057
1.46218	2.89166	0.542879	1.02812	0.722706	0.673115	0.70262
1.46552	2.88969	0.542998	1.02717	0.720322	0.671804	0.705302
1.46885	2.8879	0.543177	1.02621	0.718236	0.670671	0.708103
1.47218	2.88618	0.543416	1.02526	0.716329	0.669837	0.711083
1.47552	2.88463	0.543714	1.02436	0.71466	0.669241	0.714183
1.47885	2.8832	0.544071	1.02347	0.71317	0.668824	0.717402
1.48218	2.88194	0.544548	1.02264	0.711858	0.668705	0.720739
1.48552	2.88093	0.545144	1.02186	0.710666	0.668764	0.724196
1.48885	2.88016	0.545919	1.02121	0.709593	0.669003	0.727773
1.49218	2.87962	0.546813	1.02061	0.70864	0.669479	0.731528
1.49552	2.87944	0.547826	1.02013	0.707865	0.670135	0.735402
1.49885	2.8795	0.549018	1.01972	0.70715	0.671029	0.739336
1.50218	2.87986	0.55033	1.01936	0.706553	0.672162	0.743449
1.50552	2.88045	0.55176	1.01906	0.706077	0.673473	0.74774
1.50885	2.88129	0.55331	1.01876	0.705659	0.674963	0.752211
1.51218	2.88218	0.55486	1.01846	0.705361	0.676692	0.75686
1.51552	2.8832	0.556529	1.01811	0.705183	0.678539	0.761688
1.51885	2.88427	0.558257	1.01769	0.705183	0.680566	0.766635
1.52218	2.88528	0.559926	1.01733	0.705361	0.682712	0.771761
1.52552	2.88636	0.561655	1.01692	0.705779	0.684977	0.776887
1.52885	2.88743	0.563383	1.01662	0.706434	0.68742	0.782073
1.53218	2.88844	0.565171	1.01638	0.707328	0.689983	0.787199
1.53552	2.88957	0.566959	1.0162	0.708461	0.692725	0.792265
1.53885	2.89071	0.568807	1.01614	0.709832	0.695705	0.797272
1.54218	2.89184	0.570655	1.01608	0.711322	0.698924	0.802219
1.54552	2.89309	0.572562	1.01614	0.712991	0.702322	0.807106
1.54885	2.8944	0.574529	1.0162	0.714719	0.706017	0.811875
1.55218	2.89577	0.576556	1.01626	0.716507	0.709951	0.816643
1.55552	2.89714	0.578642	1.01626	0.718355	0.714064	0.821412
1.55885	2.89857	0.580728	1.0162	0.720263	0.718355	0.82612
1.56218	2.90012	0.582874	1.01608	0.722229	0.722706	0.830889
1.56552	2.90161	0.58502	1.01584	0.724256	0.727177	0.835538
1.56885	2.90322	0.587165	1.0156	0.726461	0.731707	0.840187
1.57218	2.90489	0.589371	1.01537	0.728726	0.736296	0.844836
1.57552	2.90656	0.591636	1.01507	0.731111	0.740886	0.849426
1.57885	2.90829	0.593901	1.01471	0.733614	0.745535	0.853956
1.58218	2.91008	0.596285	1.01441	0.736237	0.750303	0.858545
1.58552	2.91187	0.598669	1.01405	0.738919	0.75525	0.863135
1.58885	2.91365	0.601113	1.01364	0.741661	0.760376	0.867844
1.59218	2.91538	0.603676	1.01328	0.744402	0.76586	0.87285
1.59552	2.91717	0.606358	1.01292	0.747323	0.77194	0.878453
1.59885	2.9189	0.60904	1.01274	0.750363	0.778794	0.885129
1.60218	2.92057	0.611961	1.0128	0.75388	0.78696	0.89407
1.60552	2.92218	0.61512	1.0137	0.75829	0.797093	0.907719
1.60885	2.92379	0.618994	1.01632	0.76437	0.810564	0.930607
1.61218	2.92534	0.62412	1.02234	0.77343	0.829458	0.971496
1.61552	2.92683	0.631869	1.03474	0.787973	0.857353	1.04594
1.61885	2.92826	0.644445	1.05876	0.811636	0.900388	1.17987
1.62218	2.92969	0.665426	1.10239	0.850439	0.968218	1.414
1.62552	2.93106	0.700593	1.17791	0.913382	1.07604	1.80894
1.62885	2.93243	0.75841	1.30308	1.01328	1.24598	2.44993
1.63218	2.93374	0.850916	1.5021	1.16783	1.50925	3.45105
1.63552	2.93499	0.994265	1.80697	1.40047	1.90783	4.95797
1.63885	2.93624	1.20926	2.25771	1.74069	2.49571	7.14892
1.64218	2.93744	1.52147	2.90263	2.22451	3.33947	10.2335
1.64552	2.93857	1.96123	3.79747	2.89392	4.51803	14.4485
1.64885	2.9397	2.5627	5.00423	3.79604	6.12146	20.0514
1.65218	2.94083	3.36295	6.58888	4.9817	8.24839	27.3124
1.65552	2.94191	4.40031	8.61871	6.50376	11.0029	36.5045
1.65885	2.94292	5.71275	11.16	8.4154	14.4908	47.8936
1.66218	2.94387	7.3359	14.2753	10.7683	18.8158	61.7295
1.66552	2.94483	9.3013	18.0219	13.6124	24.0755	78.2374
1.66885	2.94566	11.6349	22.451	16.9951	30.3591	97.6127
1.67218	2.94644	14.3562	27.6084	20.9632	37.746	120.017
1.67552	2.94715	17.4779	33.5364	25.5654	46.3057	145.577
1.67885	2.94781	21.006	40.2764	30.8548	56.0995	174.389
1.68218	2.94834	24.9403	47.8724	36.8929	67.1833	206.519
1.68552	2.94882	29.2762	56.3749	43.7535	79.6108	242.013
1.68885	2.94924	34.0053	65.8431	51.5246	93.4373	280.903
1.69218	2.94965	39.1177	76.3475	60.3104	108.723	323.217
1.69552	2.94995	44.6024	87.9694	70.2299	125.533	368.982
1.69885	2.95031	50.449	100.799	81.4141	143.94	418.229
1.70218	2.95061	56.6473	114.93	94	164.02	470.995
1.70552	2.95097	63.1879	130.456	108.123	185.846	527.316
1.70885	2.95132	70.0615	147.459	123.906	209.483	587.224
1.71218	2.9518	77.2578	166.004	141.453	234.98	650.729
1.71552	2.95228	84.7642	186.129	160.835	262.357	717.812
1.71885	2.95281	92.5649	207.837	182.082	291.599	788.403
1.72218	2.95341	100.64	231.092	205.177	322.647	862.369
1.72552	2.95401	108.962	255.814	230.052	355.389	939.503
1.72885	2.9546	117.499	281.876	256.586	389.661	1019.51
1.73218	2.95526	126.211	309.111	284.605	425.249	1102.03
1.73552	2.95585	135.052	337.308	313.892	461.888	1186.61
1.73885	2.95639	143.968	366.23	344.19	499.274	1272.72
1.74218	2.95693	152.903	395.612	375.214	537.076	1359.81
1.74552	2.95746	161.792	425.179	406.665	574.948	1447.28
1.74885	2.95794	170.573	454.655	438.238	612.543	1534.52
1.75218	2.95848	179.181	483.773	469.638	649.531	1620.96
1.75552	2.95913	187.553	512.285	500.588	685.611	1706.06
1.75885	2.95991	195.63	539.974	530.844	720.523	1789.34
1.76218	2.9608	203.36	566.659	560.196	754.053	1870.4
1.76552	2.96187	210.697	592.198	588.478	786.043	1948.93
1.76885	2.96313	217.605	616.495	615.572	816.392	2024.75
1.77218	2.96456	224.056	639.494	641.402	845.05	2097.75
1.77552	2.96634	230.032	661.181	665.938	872.017	2167.95
1.77885	2.96849	235.526	681.578	689.189	897.339	2235.44
1.78218	2.97129	240.537	700.736	711.196	921.092	2300.41
1.78552	2.97511	245.074	718.728	732.027	943.383	2363.14
1.78885	2.98065	249.151	735.644	751.767	964.335	2423.93
1.79218	2.98894	252.786	751.582	770.514	984.08	2483.11
1.79552	3.00127	256.003	766.643	788.368	1002.75	2541.01
1.79885	3.01963	258.827	780.923	805.426	1020.49	2597.96
1.80218	3.04651	261.283	794.512	821.778	1037.4	2654.22
1.80552	3.08508	263.396	807.484	837.5	1053.6	2709.98
1.80885	3.1389	265.193	819.902	852.656	1069.19	2765.38
1.81218	3.21215	266.695	831.811	867.288	1084.23	2820.44
1.81552	3.30907	267.923	843.238	881.421	1098.79	2875.11
1.81885	3.434	268.897	854.195	895.062	1112.89	2929.23
1.82218	3.59082	269.629	864.674	908.198	1126.54	2982.59
1.82552	3.78251	270.133	874.653	920.801	1139.74	3034.92
1.82885	4.01056	270.416	884.095	932.827	1152.46	3085.91
1.83218	4.27479	270.486	892.952	944.221	1164.65	3135.26
1.83552	4.57287	270.349	901.171	954.924	1176.28	3182.66
1.83885	4.89992	270.012	908.697	964.876	1187.28	3227.88
1.84218	5.24873	269.489	915.484	974.025	1197.61	3270.73
1.84552	5.60963	268.798	921.492	982.331	1207.23	3311.1
1.84885	5.97131	267.969	926.702	989.771	1216.14	3348.95
1.85218	6.32101	267.042	931.116	996.343	1224.34	3384.31
1.85552	6.6455	266.076	934.76	1002.06	1231.85	3417.24
1.85885	6.9319	265.147	937.695	1006.96	1238.7	3447.86
1.86218	7.16847	264.361	940.024	1011.09	1244.96	3476.26
1.86552	7.34568	263.854	941.9	1014.53	1250.69	3502.56
1.86885	7.45624	263.807	943.536	1017.35	1255.94	3526.81
1.87218	7.49624	264.44	945.208	1019.66	1260.81	3549.04
1.87552	7.46477	266.021	947.255	1021.58	1265.39	3569.21
1.87885	7.36409	268.85	950.061	1023.24	1269.8	3587.25
1.88218	7.19917	273.253	954.041	1024.75	1274.15	3603.02
1.88552	6.97744	279.557	959.603	1026.25	1278.6	3616.37
1.88885	6.70791	288.056	967.101	1027.83	1283.29	3627.11
1.89218	6.4007	298.976	976.781	1029.55	1288.34	3635
1.89552	6.06644	312.435	988.72	1031.39	1293.81	3639.75
1.89885	5.71543	328.401	1002.78	1033.22	1299.67	3641.01
1.90218	5.3575	346.668	1018.57	1034.81	1305.73	3638.32
1.90552	5.00143	366.842	1035.42	1035.8	1311.66	3631.11
1.90885	4.65482	388.346	1052.46	1035.71	1316.92	3618.58
1.91218	4.32384	410.446	1068.57	1033.95	1320.82	3599.76
1.91552	4.01336	432.289	1082.53	1029.88	1322.51	3573.45
1.91885	3.7269	452.961	1093.09	1022.84	1321.05	3538.27
1.92218	3.46685	471.547	1099.02	1012.23	1315.5	3492.73
1.92552	3.23445	487.201	1099.28	997.517	1304.95	3435.36
1.92885	3.03012	499.2	1093.04	978.326	1288.63	3364.81
1.93218	2.85345	506.995	1079.77	954.465	1265.99	3280.04
1.93552	2.70349	510.238	1059.28	925.942	1236.71	3180.44
1.93885	2.57885	508.8	1031.68	892.97	1200.78	3065.99
1.94218	2.47783	502.758	997.409	855.953	1158.49	2937.35
1.94552	2.39843	492.38	957.174	815.455	1110.38	2795.85
1.94885	2.33847	478.093	911.876	772.162	1057.23	2643.47
1.95218	2.29561	460.442	862.561	726.838	1000.02	2482.72
1.95552	2.26748	440.049	810.349	680.281	939.809	2316.48
1.95885	2.25163	417.572	756.367	633.28	877.745	2147.78
1.96218	2.2456	393.671	701.702	586.582	814.947	1979.64
1.96552	2.24692	368.976	647.355	540.861	752.477	1814.84
1.96885	2.25318	344.062	594.209	496.703	691.293	1655.83
1.97218	2.26212	319.438	543.011	454.593	632.22	1504.58
1.97552	2.27177	295.535	494.365	414.91	575.933	1362.59
1.97885	2.28023	272.703	448.728	377.935	522.953	1230.84
1.98218	2.28602	251.214	406.42	343.848	473.652	1109.84
1.98552	2.28804	231.264	367.636	312.745	428.262	999.751
1.98885	2.28554	212.986	332.461	284.649	386.895	900.392
1.99218	2.27821	196.454	300.889	259.518	349.56	811.366
1.99552	2.26617	181.696	272.839	237.262	316.184	732.118
1.99885	2.24984	168.703	248.173	217.757	286.631	661.99
2.00218	2.23011	157.435	226.712	200.851	260.717	600.272
2.00552	2.20793	147.835	208.255	186.377	238.231	546.234
2.00885	2.18469	139.831	192.585	174.163	218.938	499.156
2.01218	2.16162	133.341	179.482	164.035	202.598	458.342
2.01552	2.14016	128.282	168.726	155.823	188.966	423.131
2.01885	2.12151	124.562	160.107	149.363	177.8	392.908
2.02218	2.10673	122.09	153.421	144.498	168.867	367.106
2.02552	2.09677	120.77	148.473	141.075	161.938	345.204
2.02885	2.09224	120.504	145.076	138.948	156.797	326.729
2.03218	2.09355	121.186	143.051	137.974	153.235	311.254
2.03552	2.10077	122.71	142.226	138.012	151.054	298.391
2.03885	2.11382	124.964	142.435	138.927	150.068	287.792
2.04218	2.13242	127.838	143.523	140.587	150.101	279.148
2.04552	2.1562	131.224	145.344	142.869	150.993	272.186
2.04885	2.18457	135.02	147.765	145.662	152.6	266.669
2.05218	2.21699	139.136	150.671	148.867	154.798	262.395
2.05552	2.25282	143.495	153.965	152.405	157.483	259.202
2.05885	2.2915	148.041	157.573	156.214	160.575	256.961
2.06218	2.33245	152.734	161.444	160.256	164.018	255.573
2.06552	2.37513	157.555	165.545	164.509	167.779	254.973
2.06885	2.41888	162.498	169.864	168.969	171.843	255.114
2.07218	2.46322	167.57	174.399	173.64	176.209	255.968
2.07552	2.50769	172.775	179.153	178.529	180.884	257.511
2.07885	2.55167	178.115	184.125	183.636	185.872	259.72
2.08218	2.59465	183.572	189.296	188.941	191.164	262.558
2.08552	2.63619	189.104	194.626	194.4	196.729	265.97
2.08885	2.67571	194.636	200.041	199.934	202.503	269.874
2.09218	2.71273	200.053	205.43	205.424	208.383	274.154
2.09552	2.74688	205.208	210.642	210.713	214.226	278.662
2.09885	2.7777	209.917	215.493	215.608	219.845	283.215
2.10218	2.80493	213.974	219.77	219.891	225.022	287.598
2.10552	2.82818	217.16	223.245	223.329	229.511	291.576
2.10885	2.84749	219.262	225.69	225.692	233.06	294.899
2.11218	2.86263	220.084	226.895	226.769	235.423	297.318
2.11552	2.87378	219.468	226.681	226.383	236.382	298.597
2.11885	2.88099	217.308	224.92	224.412	235.761	298.526
2.12218	2.88457	213.553	221.542	220.792	233.443	296.937
2.12552	2.88481	208.22	216.542	215.528	229.378	293.715
2.12885	2.88218	201.389	209.985	208.691	223.589	288.806
2.13218	2.87706	193.2	201.997	200.419	216.169	282.219
2.13552	2.8699	183.843	192.758	190.902	207.274	274.034
2.13885	2.8612	173.546	182.492	180.373	197.116	264.388
2.14218	2.85125	162.563	171.453	169.093	185.947	253.478
2.14552	2.84046	151.162	159.911	157.34	174.045	241.543
2.14885	2.82913	139.61	148.137	145.393	161.7	228.856
2.15218	2.81751	128.166	136.396	133.52	149.203	215.707
2.15552	2.80571	117.068	124.936	121.973	136.833	202.395
2.15885	2.79391	106.537	113.982	110.978	124.849	189.208
2.16218	2.78223	96.7621	103.73	100.734	113.482	176.418
2.16552	2.7706	87.9059	94.348	91.4065	102.934	164.269
2.16885	2.7591	80.0993	85.9706	83.128	93.3734	152.971
2.17218	2.74771	73.442	78.7002	75.9976	84.9296	142.694
2.17552	2.73657	68.0006	72.6058	70.0795	77.6962	133.564
2.17885	2.72554	63.8086	67.7223	65.4026	71.7275	125.661
2.18218	2.71475	60.8648	64.0506	61.9605	67.0389	119.018
2.18552	2.70414	59.1331	61.5569	59.7116	63.6073	113.621
2.18885	2.69383	58.5427	60.1737	58.5798	61.3717	109.41
2.19218	2.68376	58.9888	59.8013	58.4561	60.236	106.284
2.19552	2.6741	60.3354	60.3102	59.2022	60.0718	104.106
2.19885	2.6648	62.4194	61.5463	60.6552	60.7237	102.709
2.20218	2.65592	65.0564	63.3358	62.6341	62.0155	101.906
2.20552	2.64758	68.048	65.4932	64.9472	63.7575	101.501
2.20885	2.63977	71.1907	67.8291	67.4011	65.7556	101.296
2.21218	2.63244	74.2846	70.1593	69.8095	67.8194	101.106
2.21552	2.6257	77.1437	72.3129	72.0014	69.7715	100.765
2.21885	2.61939	79.6034	74.1401	73.8292	71.4545	100.134
2.22218	2.61366	81.5277	75.5182	75.1737	72.7378	99.106
2.22552	2.60836	82.8139	76.3553	75.9479	73.5215	97.6083
2.22885	2.60347	83.3948	76.5917	76.098	73.7383	95.6023
2.23218	2.59906	83.2382	76.1998	75.6021	73.3531	93.0805
2.23552	2.59495	82.3451	75.1806	74.4672	72.3603	90.0621
2.23885	2.59119	80.7443	73.5602	72.7249	70.7802	86.5868
2.24218	2.58768	78.4878	71.3843	70.4258	68.6532	82.7084
2.24552	2.58434	75.644	68.713	67.6342	66.0347	78.4876
2.24885	2.58124	72.2916	65.6148	64.4223	62.9896	73.9846
2.25218	2.5782	68.5132	62.1622	60.865	59.5868	69.2524
2.25552	2.57522	64.3896	58.426	57.035	55.8935	64.3298
2.25885	2.5723	59.9939	54.4719	52.998	51.9713	59.2362
2.26218	2.56932	55.3868	50.3554	48.8082	47.8706	53.9661
2.26552	2.56634	50.6113	46.1181	44.504	43.6268	48.4866
2.26885	2.56336	45.6891	41.7837	40.1038	39.2558	42.7368
2.27218	2.56026	40.6166	37.3543	35.6026	34.7504	36.6302
2.27552	2.5571	35.364	32.8079	30.9696	30.0784	30.0601
2.27885	2.55382	29.8746	28.0965	26.1474	25.1817	22.9095
2.28218	2.55042	24.0684	23.1475	21.0541	19.9781	15.0622
2.28552	2.54691	17.8474	17.8668	15.5881	14.3667	6.41751
2.28885	2.54327	11.1044	12.1452	9.63503	8.2354	-3.09598
2.29218	2.5394	3.73364	5.86677	3.07864	1.47098	-13.5077
2.29552	2.53534	-4.35656	-1.07884	-4.18729	-6.028	-24.7951
2.29885	2.53105	-13.2314	-8.78459	-12.2463	-14.3385	-36.8788
2.30218	2.52652	-22.9183	-17.3137	-21.147	-23.5009	-49.6227
2.30552	2.52169	-33.3987	-26.6887	-30.8937	-33.5093	-62.84
2.30885	2.51651	-44.6036	-36.8838	-41.4397	-44.3059	-76.3047
2.31218	2.51061	-56.4136	-47.8214	-52.6865	-55.7801	-89.7665
2.31552	2.50346	-68.6644	-59.3733	-64.4862	-67.7727	-102.969
2.31885	2.49362	-81.1565	-71.367	-76.6507	-80.0847	-115.665
2.32218	2.47836	-93.6675	-83.5957	-88.9623	-92.4902	-127.636
2.32552	2.45273	-105.968	-95.832	-101.189	-104.751	-138.7
2.32885	2.40779	-117.834	-107.843	-113.1	-116.635	-148.724
2.33218	2.32911	-129.066	-119.405	-124.478	-127.926	-157.622
2.33552	2.19423	-139.493	-130.319	-135.137	-138.442	-165.36
2.33885	1.97065	-148.986	-140.417	-144.924	-148.041	-171.946
2.34218	1.61302	-157.459	-149.574	-153.733	-156.627	-177.427
2.34552	1.06198	-164.869	-157.709	-161.498	-164.147	-181.876
2.34885	0.243247	-171.215	-164.786	-168.2	-170.594	-185.385
2.35218	-0.93156	-176.531	-170.808	-173.854	-175.996	-188.057
2.35552	-2.56181	-180.875	-175.811	-178.509	-180.41	-189.998
2.35885	-4.75305	-184.328	-179.86	-182.237	-183.917	-191.31
2.36218	-7.61008	-186.982	-183.038	-185.124	-186.606	-192.09
2.36552	-11.2281	-188.933	-185.437	-187.266	-188.576	-192.425
2.36885	-15.6835	-190.277	-187.154	-188.76	-189.925	-192.39
2.37218	-21.0242	-191.104	-188.286	-189.7	-190.743	-192.051
2.37552	-27.2619	-191.498	-188.923	-190.174	-191.117	-191.463
2.37885	-34.3664	-191.531	-189.145	-190.261	-191.121	-190.673
2.38218	-42.2633	-191.267	-189.025	-190.028	-190.821	-189.718
2.38552	-50.8351	-190.759	-188.623	-189.535	-190.274	-188.628
2.38885	-59.9265	-190.051	-187.993	-188.829	-189.524	-187.429
2.39218	-69.3529	-189.179	-187.176	-187.95	-188.611	-186.141
2.39552	-78.9111	-188.172	-186.208	-186.931	-187.565	-184.778
2.39885	-88.3928	-187.053	-185.115	-185.798	-186.411	-183.353
2.40218	-97.596	-185.84	-183.92	-184.569	-185.168	-181.877
2.40552	-106.337	-184.547	-182.639	-183.261	-183.851	-180.356
2.40885	-114.459	-183.184	-181.284	-181.884	-182.469	-178.795
2.41218	-121.839	-181.758	-179.865	-180.446	-181.03	-177.197
2.41552	-128.39	-180.273	-178.385	-178.951	-179.538	-175.564
2.41885	-134.062	-178.729	-176.848	-177.401	-177.994	-173.894
2.42218	-138.835	-177.127	-175.252	-175.794	-176.397	-172.184
2.42552	-142.722	-175.461	-173.593	-174.126	-174.743	-170.428
2.42885	-145.755	-173.726	-171.867	-172.39	-173.026	-168.619
2.43218	-147.983	-171.912	-170.063	-170.576	-171.239	-166.745
2.43552	-149.463	-170.008	-168.17	-168.671	-169.368	-164.791
2.43885	-150.256	-168	-166.173	-166.66	-167.401	-162.742
2.44218	-150.42	-165.869	-164.055	-164.524	-165.32	-160.576
2.44552	-150.006	-163.596	-161.794	-162.242	-163.104	-158.27
2.44885	-149.058	-161.156	-159.368	-159.788	-160.729	-155.795
2.45218	-147.609	-158.522	-156.746	-157.133	-158.167	-153.121
2.45552	-145.679	-155.661	-153.898	-154.244	-155.385	-150.213
2.45885	-143.275	-152.538	-150.788	-151.085	-152.346	-147.031
2.46218	-140.393	-149.111	-147.374	-147.613	-149.01	-143.532
2.46552	-137.016	-145.337	-143.61	-143.783	-145.33	-139.67
2.46885	-133.116	-141.163	-139.446	-139.544	-141.255	-135.394
2.47218	-128.658	-136.538	-134.829	-134.841	-136.733	-130.649
2.47552	-123.596	-131.402	-129.698	-129.615	-131.706	-125.38
2.47885	-117.88	-125.696	-123.995	-123.805	-126.114	-119.527
2.48218	-111.46	-119.361	-117.659	-117.351	-119.901	-113.032
2.48552	-104.283	-112.339	-110.632	-110.195	-113.009	-105.84
2.48885	-96.3059	-104.578	-102.863	-102.283	-105.387	-97.8985
2.49218	-87.4927	-96.0335	-94.3074	-93.5739	-96.9917	-89.1663
2.49552	-77.8223	-86.6759	-84.9363	-84.0369	-87.7899	-79.6131
2.49885	-67.2916	-76.4907	-74.7361	-73.6604	-77.7645	-69.2251
2.50218	-55.9183	-65.4827	-63.7134	-62.453	-66.9157	-58.0083
2.50552	-43.7441	-53.6792	-51.8972	-50.4469	-55.2643	-45.9914
2.50885	-30.8348	-41.1308	-39.3402	-37.6987	-42.8537	-33.2282
2.51218	-17.2805	-27.9124	-26.1193	-24.2906	-29.7511	-19.7979
2.51552	-3.1932	-14.1224	-12.3346	-10.3279	-16.0475	-5.80513
2.51885	11.2956	0.119448	1.89227	4.06229	-1.85668	8.62181
2.52218	26.0394	14.6742	16.4213	18.7343	12.6867	23.3339
2.52552	40.8812	29.3865	31.0965	33.5275	27.4302	38.1649
2.52885	55.6572	44.0881	45.7494	48.2698	42.206	52.9348
2.53218	70.2006	58.5997	60.2016	62.78	56.8345	67.4534
2.53552	84.3446	72.7339	74.2669	76.8704	71.1268	81.5229
2.53885	97.9234	86.297	87.7529	90.3488	84.8872	94.9405
2.54218	110.772	99.0905	100.463	103.019	97.916	107.501
2.54552	122.728	110.913	112.199	114.684	110.012	118.998
2.54885	133.626	121.565	122.763	125.149	120.975	129.231
2.55218	143.306	130.852	131.963	134.222	130.61	138.006
2.55552	151.606	138.59	139.617	141.726	138.735	145.146
2.55885	158.375	144.618	145.567	147.503	145.183	150.5
2.56218	163.473	148.804	149.683	151.426	149.819	153.949
2.56552	166.783	151.058	151.875	153.409	152.539	155.423
2.56885	168.218	151.338	152.104	153.415	153.292	154.905
2.57218	167.734	149.663	150.389	151.467	152.077	152.438
2.57552	165.339	146.112	146.811	147.653	148.959	148.134
2.57885	161.097	140.828	141.512	142.12	144.063	142.165
2.58218	155.135	134.015	134.696	135.077	137.576	134.761
2.58552	147.637	125.924	126.613	126.781	129.738	126.197
2.58885	138.842	116.842	117.55	117.525	120.829	116.778
2.59218	129.028	107.08	107.815	107.62	111.159	106.821
2.59552	118.5	96.9487	97.7189	97.3797	101.042	96.6372
2.59885	107.573	86.7476	87.5583	87.1035	90.7856	86.5166
2.60218	96.5543	76.7474	77.6021	77.0593	80.6719	76.713
2.60552	85.7255	67.1784	68.0788	67.4743	70.9437	67.4343
2.60885	75.3325	58.2231	59.1692	58.5265	61.7965	58.8373
2.61218	65.5732	50.0125	51.0029	50.3423	53.3737	51.0269
2.61552	56.5938	42.6268	43.6591	42.9971	45.7663	44.0585
2.61885	48.4873	36.0993	37.1702	36.5199	39.0168	37.9444
2.62218	41.2971	30.4232	31.5291	30.9001	33.1254	32.6615
2.62552	35.0234	25.5603	26.697	26.096	28.0589	28.1599
2.62885	29.6312	21.4493	22.6126	22.0437	23.7594	24.3715
2.63218	25.0592	18.0143	19.2004	18.6655	20.153	21.218
2.63552	21.2289	15.1725	16.3777	15.8775	17.1581	18.6174
2.63885	18.0533	12.8408	14.0614	13.5952	14.6916	16.4889
2.64218	15.4432	10.9393	12.1721	11.7385	12.6733	14.7569
2.64552	13.3122	9.39548	10.6375	10.2344	11.0294	13.3531
2.64885	11.5807	8.14521	9.39351	9.01866	9.69446	12.2178
2.65218	10.1778	7.13348	8.38566	8.03655	8.61174	11.2998
2.65552	9.0422	6.31428	7.56794	7.24226	7.73334	10.5568
2.65885	8.12203	5.6498	6.90275	6.59823	7.01952	9.95338
2.66218	7.37435	5.10937	6.35964	6.07425	6.43784	9.46152
2.66552	6.76417	4.66824	5.91403	5.64599	5.96201	9.05842
2.66885	6.26337	4.30667	5.54639	5.29414	5.57095	8.726
2.67218	5.84942	4.00895	5.24116	5.00333	5.24771	8.44997
2.67552	5.50467	3.76236	4.98575	4.7611	4.97878	8.21871
2.67885	5.21499	3.55667	4.77034	4.55761	4.75311	8.02308
2.68218	4.96936	3.38364	4.58658	4.38476	4.56196	7.85548
2.68552	4.75907	3.23629	4.42797	4.23592	4.39817	7.70992
2.68885	4.57728	3.1091	4.28897	4.10575	4.25589	7.58123
2.69218	4.41843	2.99734	4.16517	3.98982	4.13042	7.4653
2.69552	4.27836	2.89726	4.05288	3.88449	4.01783	7.35885
2.69885	4.15355	2.80577	3.94916	3.78704	3.91501	7.25913
2.70218	4.04137	2.72042	3.85171	3.69519	3.81964	7.16394
2.70552	3.93969	2.63935	3.75879	3.60733	3.7297	7.07173
2.70885	3.84682	2.56121	3.66914	3.52234	3.64381	6.98143
2.71218	3.76147	2.4851	3.58182	3.43943	3.56096	6.89215
2.71552	3.68267	2.41047	3.49635	3.35825	3.48049	6.80351
2.71885	3.6096	2.33698	3.41255	3.27873	3.40199	6.71554
2.72218	3.54165	2.26474	3.33023	3.20089	3.32528	6.62816
2.72552	3.47835	2.19375	3.24965	3.12501	3.25042	6.54173
2.72885	3.41928	2.12431	3.17091	3.05134	3.17752	6.45655
2.73218	3.36421	2.05678	3.09432	2.98017	3.10677	6.37305
2.73552	3.31289	1.99151	3.02023	2.91187	3.03835	6.29163
2.73885	3.26502	1.92887	2.94888	2.84666	2.97266	6.21271
2.74218	3.22044	1.86902	2.88057	2.78479	2.90978	6.13666
2.74552	3.17901	1.81234	2.81548	2.72638	2.85	6.06376
2.74885	3.14051	1.75893	2.75379	2.67154	2.79343	5.9942
2.75218	3.10487	1.70893	2.69568	2.62028	2.7402	5.92822
2.75552	3.07179	1.66237	2.64108	2.57254	2.69032	5.86581
2.75885	3.04127	1.61922	2.59012	2.52831	2.64376	5.80704
2.76218	3.01307	1.57946	2.54262	2.48742	2.60049	5.75191
2.76552	2.98703	1.54299	2.49857	2.44975	2.56038	5.70017
2.76885	2.96307	1.50955	2.45768	2.41512	2.5233	5.65177
2.77218	2.94101	1.47909	2.41989	2.38341	2.48903	5.60647
2.77552	2.92069	1.45131	2.3849	2.35432	2.45738	5.56403
2.77885	2.90203	1.42616	2.35254	2.32774	2.42811	5.52416
2.78218	2.88492	1.40339	2.32255	2.30336	2.40099	5.48667
2.78552	2.86925	1.38277	2.29466	2.28107	2.37578	5.45138
2.78885	2.85488	1.36423	2.26867	2.26069	2.35224	5.41794
2.79218	2.84171	1.34754	2.24441	2.24203	2.33024	5.38629
2.79552	2.82973	1.33252	2.22158	2.22498	2.30962	5.35613
2.79885	2.81876	1.31905	2.20019	2.20937	2.29013	5.3274
2.80218	2.80869	1.30707	2.17992	2.19518	2.27177	5.29993
2.80552	2.79939	1.29634	2.16085	2.1823	2.25431	5.27364
2.80885	2.79087	1.2868	2.14273	2.17062	2.2378	5.24843
2.81218	2.78294	1.27846	2.12568	2.16007	2.22212	5.22417
2.81552	2.77561	1.27107	2.10959	2.1506	2.2071	5.2008
2.81885	2.76876	1.26469	2.09451	2.14213	2.19279	5.17827
2.82218	2.76238	1.25927	2.08032	2.13456	2.17903	5.15658
2.82552	2.75648	1.25468	2.06703	2.12789	2.16579	5.1356
2.82885	2.75099	1.25092	2.05463	2.12204	2.15292	5.11539
2.83218	2.74587	1.24806	2.04313	2.11692	2.14046	5.09596
2.83552	2.7411	1.24592	2.03246	2.11251	2.12836	5.07718
2.83885	2.73669	1.2446	2.02251	2.10875	2.11644	5.05912
2.84218	2.73251	1.24407	2.01333	2.10577	2.10482	5.04166
2.84552	2.72852	1.24431	2.00474	2.10339	2.09349	5.02485
2.84885	2.72465	1.24532	1.99687	2.10166	2.08229	5.00876
2.85218	2.72083	1.24711	1.98966	2.10065	2.07138	4.9932
2.85552	2.71696	1.24967	1.98311	2.10029	2.06071	4.97824
2.85885	2.71308	1.25295	1.97732	2.10065	2.05022	4.96382
2.86218	2.70903	1.257	1.97232	2.10178	2.03997	4.94999
2.86552	2.70492	1.26189	1.96809	2.10357	2.0299	4.93663
2.86885	2.70069	1.26755	1.96469	2.10619	2.02006	4.92382
2.87218	2.69633	1.27411	1.96219	2.10959	2.0104	4.91154
2.87552	2.69192	1.2815	1.96058	2.11382	2.00087	4.89974
2.87885	2.68739	1.28984	1.95986	2.11883	1.99157	4.88847
2.88218	2.68281	1.29914	1.9601	2.12473	1.98239	4.87769
2.88552	2.67816	1.3094	1.96123	2.13146	1.97345	4.86744
2.88885	2.67339	1.32066	1.96332	2.13903	1.96475	4.85778
2.89218	2.66862	1.333	1.96636	2.14744	1.95634	4.84866
2.89552	2.66373	1.34641	1.97035	2.15673	1.94824	4.84019
2.89885	2.65878	1.36083	1.97536	2.16681	1.94049	4.83239
2.90218	2.65378	1.37639	1.98132	2.17772	1.93316	4.82529
2.90552	2.64865	1.3929	1.98817	2.1894	1.9263	4.81904
2.90885	2.64353	1.41048	1.99598	2.2018	1.91981	4.81361
2.91218	2.63834	1.42902	2.00468	2.21497	1.91379	4.80908
2.91552	2.63309	1.44845	2.0141	2.2288	1.908	4.80556
2.91885	2.62785	1.46866	2.02429	2.24322	1.90246	4.80306
2.92218	2.62255	1.48952	2.03502	2.25824	1.89704	4.80175
2.92552	2.61718	1.51092	2.04635	2.27368	1.89155	4.80157
2.92885	2.61176	1.53273	2.05803	2.28953	1.88595	4.80258
2.93218	2.60633	1.55467	2.07007	2.30563	1.87999	4.80491
2.93552	2.60079	1.57672	2.08241	2.32184	1.87367	4.80854
2.93885	2.59513	1.59854	2.09481	2.33805	1.86688	4.81361
2.94218	2.58946	1.62017	2.10726	2.3542	1.85955	4.82017
2.94552	2.5838	1.64133	2.11966	2.37006	1.85168	4.82839
2.94885	2.57814	1.66202	2.13182	2.38562	1.84327	4.83835
2.95218	2.57254	1.68204	2.14374	2.40076	1.83439	4.85015
2.95552	2.56699	1.70135	2.15524	2.41536	1.82509	4.86398
2.95885	2.56157	1.71983	2.16633	2.42943	1.81544	4.87983
2.96218	2.55626	1.73754	2.17682	2.4429	1.80548	4.89777
2.96552	2.55114	1.75434	2.18677	2.45571	1.79523	4.91774
2.96885	2.54619	1.77032	2.19613	2.46787	1.7848	4.9395
2.97218	2.54136	1.78534	2.2049	2.47937	1.77419	4.96286
2.97552	2.53671	1.79952	2.21312	2.49016	1.76346	4.98742
2.97885	2.53224	1.81282	2.22069	2.50024	1.75262	5.01269
2.98218	2.52789	1.82521	2.22778	2.50953	1.74165	5.0382
2.98552	2.52366	1.8369	2.23428	2.51806	1.73068	5.06341
2.98885	2.51961	1.84774	2.2403	2.52581	1.71965	5.08761
2.99218	2.51573	1.85794	2.24578	2.5326	1.70869	5.11026
2.99552	2.51204	1.86753	2.25073	2.53856	1.69784	5.13077
2.99885	2.50846	1.87647	2.2552	2.54357	1.68729	5.14853
3.00218	2.50518	1.88494	2.25914	2.54762	1.67698	5.16307
3.00552	2.50208	1.89292	2.26253	2.55072	1.66714	5.17386
3.00885	2.49928	1.90055	2.26539	2.55287	1.65784	5.18054
3.01218	2.49678	1.90795	2.26778	2.55406	1.6492	5.18286
3.01552	2.49457	1.9151	2.26974	2.5543	1.64133	5.18048
3.01885	2.49273	1.92219	2.27129	2.55376	1.63436	5.17338
3.02218	2.49112	1.92916	2.27249	2.55239	1.62828	5.16146
3.02552	2.48986	1.93614	2.27344	2.5503	1.62327	5.14483
3.02885	2.48891	1.94317	2.27416	2.54756	1.61934	5.12362
3.03218	2.48832	1.95015	2.27469	2.54428	1.61648	5.09822
3.03552	2.48802	1.95712	2.27517	2.54053	1.61463	5.06878
3.03885	2.48808	1.96403	2.27565	2.5363	1.61391	5.03588
3.04218	2.48838	1.97071	2.27606	2.53183	1.61409	4.99976
3.04552	2.48897	1.97709	2.27654	2.52706	1.61517	4.96101
3.04885	2.48981	1.98299	2.27702	2.52217	1.61701	4.92012
3.05218	2.49094	1.98823	2.27755	2.5171	1.61952	4.87757
3.05552	2.49237	1.99252	2.27809	2.51186	1.62238	4.83376
3.05885	2.49404	1.99568	2.27869	2.5065	1.62542	4.78923
3.06218	2.49588	1.99747	2.27922	2.50095	1.62852	4.74423
3.06552	2.49797	1.99759	2.27976	2.49517	1.63138	4.69923
3.06885	2.5003	1.99592	2.28018	2.48897	1.63376	4.65441
3.07218	2.5028	1.99217	2.28053	2.4823	1.63543	4.61012
3.07552	2.50548	1.98615	2.28065	2.47502	1.63615	4.56655
3.07885	2.5084	1.97774	2.28053	2.46698	1.63567	4.52381
3.08218	2.5115	1.96677	2.28	2.45804	1.63394	4.48203
3.08552	2.51478	1.9533	2.27898	2.44808	1.63072	4.4412
3.08885	2.51818	1.93721	2.27737	2.43705	1.62596	4.40144
3.09218	2.52175	1.91861	2.27493	2.4249	1.61964	4.36282
3.09552	2.52545	1.89763	2.27159	2.41154	1.61171	4.32521
3.09885	2.52926	1.87433	2.26718	2.39688	1.60217	4.28873
3.10218	2.5332	1.84888	2.26158	2.38103	1.59121	4.25333
3.10552	2.53725	1.82146	2.25478	2.36386	1.57881	4.21894
3.10885	2.5413	1.79237	2.24662	2.34544	1.56516	4.18562
3.11218	2.54548	1.76179	2.23708	2.32583	1.55044	4.15331
3.11552	2.54965	1.72996	2.22606	2.30503	1.5347	4.12208
3.11885	2.55388	1.69724	2.21366	2.28316	1.51825	4.09186
3.12218	2.55811	1.6638	2.19983	2.26027	1.50126	4.06265
3.12552	2.5624	1.62995	2.18463	2.23649	1.48386	4.03446
3.12885	2.56664	1.59586	2.16812	2.21199	1.46633	4.00722
3.13218	2.57087	1.56188	2.15036	2.18689	1.44881	3.98094
3.13552	2.57498	1.52814	2.13152	2.16138	1.43141	3.95548
3.13885	2.57903	1.49488	2.11173	2.13557	1.4143	3.93087
3.14218	2.58297	1.46222	2.09111	2.10971	1.39773	3.90697
3.14552	2.58678	1.43033	2.06989	2.08384	1.38164	3.88372
3.14885	2.59048	1.39934	2.04819	2.05815	1.36626	3.86113
3.15218	2.59405	1.3693	2.0262	2.0327	1.3516	3.83914
3.15552	2.59745	1.34027	2.00397	2.00772	1.33777	3.81768
3.15885	2.60073	1.31231	1.98168	1.98334	1.32477	3.7967
3.16218	2.60389	1.28543	1.95944	1.95956	1.31273	3.77631
3.16552	2.60699	1.25962	1.93727	1.9365	1.30153	3.7564
3.16885	2.61003	1.23489	1.91534	1.9142	1.29133	3.73709
3.17218	2.61295	1.21123	1.89364	1.89281	1.28198	3.71844
3.17552	2.61575	1.18858	1.87224	1.87218	1.27345	3.70044
3.17885	2.61843	1.16694	1.85138	1.85251	1.26582	3.68309
3.18218	2.62088	1.14626	1.83106	1.83368	1.25903	3.66658
3.18552	2.6232	1.12659	1.81144	1.81574	1.25295	3.6509
3.18885	2.62529	1.10781	1.79255	1.79863	1.24764	3.63606
3.19218	2.62708	1.09005	1.77449	1.78242	1.24306	3.622
3.19552	2.62862	1.0733	1.75732	1.76704	1.23918	3.6087
3.19885	2.62994	1.05751	1.74105	1.75256	1.23596	3.59613
3.20218	2.63095	1.04266	1.72573	1.73885	1.2334	3.58415
3.20552	2.63178	1.02889	1.71119	1.72597	1.23143	3.5727
3.20885	2.63244	1.01608	1.69748	1.71393	1.23	3.56168
3.21218	2.63286	1.00428	1.68455	1.70261	1.22905	3.55101
3.21552	2.63315	0.993371	1.67233	1.692	1.22845	3.54058
3.21885	2.63333	0.983417	1.66076	1.68204	1.22809	3.53038
3.22218	2.63339	0.974298	1.6498	1.67268	1.22798	3.52043
3.22552	2.63339	0.966072	1.63943	1.66386	1.22792	3.51065
3.22885	2.63327	0.958562	1.62953	1.65552	1.22786	3.50112
3.23218	2.63309	0.951767	1.62017	1.64759	1.2278	3.49182
3.23552	2.6328	0.945687	1.61123	1.64002	1.22774	3.48282
3.23885	2.6325	0.940204	1.60271	1.63281	1.22762	3.474
3.24218	2.63202	0.935256	1.59454	1.62584	1.2275	3.46547
3.24552	2.63155	0.930846	1.58668	1.6191	1.22732	3.45719
3.24885	2.63089	0.926912	1.57916	1.61272	1.22714	3.44908
3.25218	2.63017	0.923455	1.57189	1.60652	1.22702	3.44109
3.25552	2.62922	0.920415	1.56492	1.60056	1.22684	3.43329
3.25885	2.62815	0.917733	1.55824	1.59484	1.22666	3.42554
3.26218	2.6269	0.915468	1.55181	1.5893	1.22637	3.41785
3.26552	2.62547	0.913501	1.54561	1.58393	1.22595	3.41016
3.26885	2.6238	0.911832	1.53959	1.57869	1.22535	3.40253
3.27218	2.62195	0.910401	1.53375	1.57356	1.22452	3.3949
3.27552	2.61992	0.90915	1.52814	1.5685	1.22351	3.38733
3.27885	2.61772	0.908136	1.52266	1.56349	1.22219	3.37976
3.28218	2.61545	0.907242	1.5173	1.55848	1.22064	3.37219
3.28552	2.61301	0.906408	1.51217	1.55348	1.21891	3.36468
3.28885	2.61056	0.905633	1.50722	1.54841	1.21701	3.35717
3.29218	2.608	0.904918	1.50257	1.54334	1.21498	3.34972
3.29552	2.60544	0.904262	1.4981	1.53828	1.21284	3.34227
3.29885	2.60282	0.903606	1.49405	1.53321	1.21063	3.33482
3.30218	2.60019	0.90301	1.49023	1.52814	1.20843	3.32743
3.30552	2.59757	0.902474	1.48684	1.52308	1.20622	3.31998
3.30885	2.59483	0.901997	1.48374	1.51807	1.20401	3.31265
3.31218	2.59215	0.90158	1.481	1.51312	1.20187	3.30532
3.31552	2.58934	0.901341	1.47861	1.5083	1.19984	3.29804
3.31885	2.58648	0.901222	1.47659	1.50365	1.19793	3.29083
3.32218	2.5835	0.901222	1.47492	1.49918	1.19626	3.28374
3.32552	2.58046	0.901401	1.47361	1.49506	1.19477	3.27683
3.32885	2.5773	0.901818	1.47271	1.49119	1.19364	3.27009
3.33218	2.57409	0.902414	1.47218	1.48773	1.19281	3.26359
3.33552	2.57069	0.903189	1.47212	1.48469	1.19239	3.25745
3.33885	2.56729	0.904262	1.47253	1.48207	1.19239	3.25167
3.34218	2.56378	0.905633	1.47343	1.47998	1.19281	3.24643
3.34552	2.56026	0.907302	1.47498	1.47837	1.19364	3.24166
3.34885	2.55668	0.909269	1.47706	1.4773	1.19495	3.23749
3.35218	2.55316	0.911474	1.47981	1.4767	1.19668	3.23391
3.35552	2.54965	0.914037	1.48326	1.4767	1.19895	3.23093
3.35885	2.54619	0.916898	1.48737	1.47724	1.20163	3.22849
3.36218	2.54279	0.920057	1.49214	1.47826	1.20479	3.22664
3.36552	2.5394	0.923455	1.49763	1.47975	1.20843	3.22521
3.36885	2.53606	0.927031	1.50377	1.48165	1.21254	3.22425
3.37218	2.53278	0.930786	1.51056	1.48386	1.21707	3.22366
3.37552	2.5295	0.93466	1.51795	1.48642	1.22195	3.22336
3.37885	2.52622	0.938535	1.52588	1.48916	1.22714	3.22336
3.38218	2.52294	0.942409	1.53416	1.49196	1.23262	3.22366
3.38552	2.51973	0.946224	1.54281	1.49488	1.23829	3.22413
3.38885	2.51657	0.94986	1.55157	1.49781	1.24401	3.22479
3.39218	2.51335	0.953257	1.56051	1.50061	1.24967	3.22562
3.39552	2.51025	0.956357	1.56933	1.50323	1.25527	3.22652
3.39885	2.50709	0.959098	1.57797	1.50567	1.2607	3.22741
3.40218	2.50399	0.961304	1.58632	1.50776	1.26582	3.22831
3.40552	2.50095	0.962913	1.59424	1.50949	1.27059	3.22902
3.40885	2.49791	0.963807	1.6017	1.51074	1.27482	3.2295
3.41218	2.49493	0.963986	1.60867	1.51151	1.27858	3.22962
3.41552	2.49201	0.963271	1.61505	1.51169	1.28174	3.22938
3.41885	2.48909	0.961602	1.62077	1.51134	1.28424	3.22866
3.42218	2.48623	0.958979	1.62596	1.51032	1.28609	3.22747
3.42552	2.48343	0.955403	1.63054	1.50877	1.28722	3.22586
3.42885	2.48063	0.950933	1.63448	1.50657	1.28782	3.22384
3.43218	2.47788	0.945508	1.63794	1.50388	1.28782	3.22145
3.43552	2.47508	0.93925	1.6408	1.50067	1.28734	3.21871
3.43885	2.4724	0.932276	1.64312	1.49697	1.28651	3.21561
3.44218	2.46972	0.924706	1.64497	1.49292	1.28543	3.21233
3.44552	2.4671	0.916541	1.6464	1.48857	1.28418	3.20888
3.44885	2.46459	0.907898	1.64735	1.48398	1.28287	3.20524
3.45218	2.46227	0.898957	1.64789	1.47927	1.28168	3.20154
3.45552	2.46012	0.889659	1.64813	1.4745	1.28061	3.19785
3.45885	2.45822	0.880182	1.64813	1.46973	1.27977	3.19415
3.46218	2.45649	0.870526	1.64783	1.46514	1.27923	3.19058
3.46552	2.455	0.86081	1.64747	1.46067	1.27906	3.18712
3.46885	2.45363	0.851095	1.647	1.45644	1.27929	3.1839
3.47218	2.45237	0.841498	1.64652	1.45239	1.27989	3.18092
3.47552	2.45124	0.832021	1.64616	1.44851	1.28096	3.17818
3.47885	2.45011	0.822783	1.64586	1.44488	1.28245	3.17573
3.48218	2.44904	0.813782	1.64574	1.44142	1.28436	3.17359
3.48552	2.44802	0.80514	1.64586	1.4382	1.28675	3.17168
3.48885	2.44695	0.796795	1.64616	1.43516	1.28949	3.17001
3.49218	2.446	0.788748	1.64676	1.4323	1.29271	3.16852
3.49552	2.44504	0.781059	1.64753	1.42962	1.29628	3.16727
3.49885	2.44421	0.773728	1.64861	1.42717	1.30022	3.16614
3.50218	2.44343	0.766635	1.64992	1.42497	1.30451	3.16519
3.50552	2.44272	0.75978	1.65147	1.42294	1.30922	3.16441
3.50885	2.44212	0.753224	1.65331	1.42115	1.31416	3.16387
3.51218	2.44164	0.746846	1.65546	1.4196	1.31947	3.16346
3.51552	2.44129	0.740707	1.65784	1.41817	1.32495	3.16328
3.51885	2.44099	0.734746	1.66047	1.41692	1.33067	3.16334
3.52218	2.44081	0.728965	1.66339	1.41585	1.33651	3.16358
3.52552	2.44087	0.723362	1.66655	1.41484	1.34248	3.16393
3.52885	2.44111	0.717938	1.66982	1.414	1.34844	3.16453
3.53218	2.44164	0.712693	1.67328	1.41329	1.3544	3.16519
3.53552	2.44236	0.707567	1.6768	1.41263	1.3603	3.16596
3.53885	2.44331	0.702679	1.68037	1.41209	1.36614	3.16668
3.54218	2.44445	0.697911	1.68383	1.41168	1.37174	3.16733
3.54552	2.44582	0.693381	1.68729	1.41132	1.37722	3.16793
3.54885	2.44731	0.68903	1.69063	1.41114	1.38241	3.16834
3.55218	2.44898	0.684917	1.6939	1.41096	1.3873	3.16858
3.55552	2.45082	0.680864	1.697	1.41096	1.39189	3.16858
3.55885	2.45273	0.67699	1.69998	1.41096	1.39606	3.16834
3.56218	2.45476	0.673234	1.70284	1.41108	1.39987	3.16787
3.56552	2.45696	0.669539	1.70559	1.41126	1.40327	3.16709
3.56885	2.45929	0.665963	1.70827	1.4115	1.40631	3.16608
3.57218	2.46185	0.662446	1.71083	1.41174	1.40899	3.16483
3.57552	2.46459	0.658989	1.71334	1.41192	1.41138	3.16334
3.57885	2.46745	0.655651	1.71578	1.41209	1.41346	3.16161
3.58218	2.47049	0.652492	1.71816	1.41221	1.41531	3.15976
3.58552	2.47365	0.649393	1.72049	1.41233	1.41698	3.15779
3.58885	2.47693	0.646472	1.72281	1.41239	1.41853	3.15571
3.59218	2.48021	0.643671	1.72508	1.41245	1.41996	3.1535
3.59552	2.48361	0.640988	1.72734	1.41251	1.42121	3.1513
3.59885	2.487	0.638485	1.72961	1.41263	1.42235	3.14897
3.60218	2.49052	0.636041	1.73193	1.41281	1.42336	3.14665
3.60552	2.49404	0.633717	1.7342	1.41311	1.42425	3.14426
3.60885	2.49761	0.631511	1.73658	1.41364	1.42503	3.14188
3.61218	2.50131	0.629485	1.73903	1.41436	1.4258	3.1395
3.61552	2.50506	0.627577	1.74159	1.41531	1.42658	3.13705
3.61885	2.50888	0.625849	1.74433	1.41656	1.42735	3.13455
3.62218	2.51281	0.624478	1.74737	1.41805	1.42819	3.13211
3.62552	2.51687	0.623405	1.75065	1.41984	1.4292	3.12972
3.62885	2.52092	0.622749	1.75434	1.42193	1.43045	3.1274
3.63218	2.52503	0.622511	1.7584	1.42431	1.43188	3.12525
3.63552	2.52926	0.622749	1.76287	1.42711	1.43361	3.12322
3.63885	2.53355	0.623524	1.76781	1.43021	1.43558	3.12138
3.64218	2.53785	0.624835	1.77318	1.43373	1.43772	3.11977
3.64552	2.54226	0.626564	1.7789	1.43766	1.44005	3.1184
3.64885	2.54673	0.628829	1.78504	1.4419	1.44261	3.11714
3.65218	2.55126	0.631511	1.79154	1.44649	1.44523	3.11613
3.65552	2.55579	0.634611	1.79827	1.45137	1.44792	3.11524
3.65885	2.56038	0.638068	1.80525	1.45656	1.45072	3.11446
3.66218	2.56503	0.641823	1.8124	1.46192	1.45346	3.11375
3.66552	2.56962	0.645816	1.81955	1.46735	1.45614	3.11303
3.66885	2.57427	0.649989	1.82682	1.47289	1.4587	3.11232
3.67218	2.57897	0.654221	1.83397	1.47843	1.46121	3.1116
3.67552	2.58374	0.658572	1.84113	1.48386	1.46353	3.11077
3.67885	2.58851	0.662863	1.84804	1.48922	1.46568	3.10975
3.68218	2.59346	0.667155	1.85484	1.49441	1.46753	3.1085
3.68552	2.59846	0.671327	1.86133	1.49947	1.46914	3.10695
3.68885	2.60359	0.67538	1.86759	1.5043	1.47045	3.10504
3.69218	2.60884	0.679314	1.87349	1.50883	1.47146	3.10278
3.69552	2.61426	0.683129	1.87898	1.51318	1.47218	3.09998
3.69885	2.6198	0.686765	1.88416	1.51724	1.47271	3.09682
3.70218	2.62547	0.690281	1.88887	1.52099	1.47307	3.09318
3.70552	2.63125	0.693679	1.89322	1.52451	1.47343	3.08919
3.70885	2.63715	0.697017	1.89716	1.52785	1.47384	3.08478
3.71218	2.64317	0.700355	1.90073	1.531	1.47444	3.08007
3.71552	2.64919	0.703752	1.90401	1.53405	1.47521	3.07506
3.71885	2.65521	0.707328	1.90705	1.53696	1.47635	3.06982
3.72218	2.66129	0.711203	1.90997	1.53995	1.4779	3.06445
3.72552	2.66731	0.715435	1.91277	1.54293	1.47986	3.05891
3.72885	2.67327	0.720322	1.91563	1.54608	1.48231	3.05325
3.73218	2.67923	0.725806	1.91855	1.54936	1.48523	3.04759
3.73552	2.68519	0.732064	1.92171	1.55282	1.48851	3.04198
3.73885	2.69121	0.739217	1.92511	1.55658	1.49226	3.03638
3.74218	2.69717	0.747263	1.92887	1.56057	1.49638	3.0309
3.74552	2.70325	0.756264	1.93304	1.56486	1.50079	3.02547
3.74885	2.70939	0.766218	1.93769	1.56945	1.50544	3.02029
3.75218	2.71553	0.777006	1.94281	1.57428	1.51026	3.01522
3.75552	2.72173	0.788748	1.94842	1.5794	1.51521	3.01027
3.75885	2.72787	0.801206	1.9545	1.58471	1.5201	3.00556
3.76218	2.73407	0.814378	1.96105	1.59007	1.52481	3.00103
3.76552	2.74015	0.828147	1.96791	1.59556	1.52928	2.99668
3.76885	2.74611	0.842333	1.97506	1.6011	1.53333	2.99257
3.77218	2.75201	0.856876	1.98239	1.60652	1.53685	2.98864
3.77552	2.75773	0.871539	1.98978	1.61189	1.53971	2.985
3.77885	2.76333	0.886083	1.99711	1.61719	1.54173	2.9816
3.78218	2.76887	0.900447	2.00427	1.62238	1.54287	2.97844
3.78552	2.7743	0.914335	2.01112	1.6275	1.5431	2.97552
3.78885	2.77966	0.927627	2.01756	1.63251	1.54233	2.97284
3.79218	2.78503	0.940144	2.02346	1.6374	1.54054	2.97028
3.79552	2.79039	0.951648	2.02888	1.64211	1.5378	2.96795
3.79885	2.7957	0.962138	2.03365	1.64664	1.53405	2.96569
3.80218	2.80112	0.971437	2.03776	1.65093	1.5294	2.96348
3.80552	2.80654	0.979483	2.04128	1.65492	1.52391	2.96128
3.80885	2.81197	0.986159	2.04408	1.65868	1.51765	2.95901
3.81218	2.81751	0.991464	2.04623	1.66208	1.51068	2.95663
3.81552	2.82306	0.995338	2.04772	1.66511	1.50311	2.95407
3.81885	2.82866	0.997722	2.04855	1.66786	1.49494	2.95138
3.82218	2.83432	0.998676	2.04879	1.67024	1.48636	2.94846
3.82552	2.84004	0.998259	2.04837	1.67233	1.4773	2.9453
3.82885	2.84582	0.99647	2.04736	1.67412	1.46788	2.94197
3.83218	2.85167	0.993431	2.04581	1.67561	1.45811	2.93839
3.83552	2.85745	0.989318	2.04372	1.67674	1.44798	2.93469
3.83885	2.86317	0.984192	2.0411	1.67757	1.4376	2.93088
3.84218	2.86889	0.978291	2.03812	1.67805	1.42694	2.927
3.84552	2.87449	0.971735	2.03472	1.67811	1.41609	2.92319
3.84885	2.87998	0.964582	2.03097	1.67787	1.40518	2.91938
3.85218	2.88534	0.957012	2.02698	1.67721	1.39421	2.91568
3.85552	2.89065	0.949144	2.02274	1.67614	1.38331	2.91204
3.85885	2.89577	0.941098	2.01833	1.67471	1.37264	2.90853
3.86218	2.90084	0.932813	2.01386	1.67292	1.36221	2.90513
3.86552	2.90591	0.924528	2.00933	1.67078	1.35219	2.90185
3.86885	2.91097	0.916183	2.0048	1.66839	1.34259	2.89863
3.87218	2.91604	0.907958	2.00039	1.66577	1.33353	2.89553
3.87552	2.9211	0.899851	1.99604	1.66303	1.32507	2.89261
3.87885	2.92623	0.892043	1.99187	1.66017	1.31738	2.88987
3.88218	2.9313	0.884533	1.98799	1.65725	1.31035	2.88737
3.88552	2.93636	0.87738	1.98436	1.65427	1.30409	2.8851
3.88885	2.94137	0.870705	1.98102	1.65135	1.29861	2.8832
3.89218	2.94626	0.864506	1.97816	1.64843	1.29384	2.88165
3.89552	2.95103	0.858843	1.97566	1.64562	1.28984	2.88039
3.89885	2.95573	0.853717	1.97357	1.64282	1.28657	2.8795
3.90218	2.96027	0.849128	1.97196	1.64008	1.28388	2.8789
3.90552	2.9648	0.845015	1.97083	1.6374	1.28162	2.87861
3.90885	2.96927	0.84132	1.97005	1.63466	1.27983	2.87849
3.91218	2.97368	0.838101	1.96969	1.63197	1.27822	2.87861
3.91552	2.97815	0.835299	1.96958	1.62929	1.27679	2.87885
3.91885	2.98262	0.832796	1.96969	1.62649	1.27536	2.87914
3.92218	2.98715	0.830591	1.97005	1.62369	1.27381	2.87944
3.92552	2.99174	0.828624	1.97047	1.62071	1.27202	2.8798
3.92885	2.99627	0.826836	1.97101	1.61749	1.26994	2.8801
3.93218	3.00086	0.825226	1.97154	1.61409	1.26743	2.88028
3.93552	3.00538	0.823677	1.97208	1.61034	1.26445	2.88034
3.93885	3.00986	0.822186	1.97256	1.60634	1.26094	2.88028
3.94218	3.01427	0.820696	1.97291	1.60193	1.25682	2.8801
3.94552	3.01862	0.819266	1.97321	1.59723	1.25212	2.87974
3.94885	3.02291	0.817716	1.97327	1.59216	1.24693	2.8792
3.95218	3.02708	0.816166	1.97315	1.58674	1.24115	2.87861
3.95552	3.03113	0.814557	1.9728	1.58107	1.23495	2.87783
3.95885	3.03507	0.812829	1.97214	1.57511	1.22839	2.87706
3.96218	3.03888	0.8111	1.97118	1.56903	1.22154	2.87622
3.96552	3.04252	0.809312	1.96993	1.56283	1.21444	2.87539
3.96885	3.0461	0.807524	1.96844	1.55658	1.20723	2.87455
3.97218	3.04955	0.805736	1.9666	1.55026	1.19984	2.87378
3.97552	3.05295	0.803947	1.96445	1.544	1.19245	2.87306
3.97885	3.05635	0.802219	1.96212	1.53768	1.185	2.87247
3.98218	3.05974	0.80055	1.9595	1.53148	1.17761	2.87205
3.98552	3.06314	0.798941	1.95676	1.52534	1.17034	2.87175
3.98885	3.0666	0.797391	1.95384	1.51932	1.1633	2.87169
3.99218	3.07012	0.79602	1.95086	1.51348	1.15645	2.87181
3.99552	3.07357	0.794709	1.94782	1.50776	1.15001	2.87217
3.99885	3.07709	0.793576	1.94478	1.50233	1.14393	2.87283
4.00218	3.08049	0.792563	1.94186	1.49721	1.13833	2.87378
4.00552	3.08388	0.791728	1.93912	1.49244	1.13332	2.87503
4.00885	3.08722	0.791013	1.9365	1.48815	1.12879	2.87664
4.01218	3.0905	0.790417	1.93405	1.48433	1.12486	2.87849
4.01552	3.09378	0.789881	1.93191	1.48106	1.1214	2.88069
4.01885	3.097	0.789523	1.92994	1.47831	1.11854	2.8832
4.02218	3.10016	0.789165	1.92827	1.47605	1.11616	2.88588
4.02552	3.10338	0.788867	1.92672	1.4742	1.11425	2.8888
4.02885	3.10653	0.788689	1.92535	1.47277	1.11288	2.8919
4.03218	3.10969	0.788569	1.92416	1.47164	1.11198	2.89518
4.03552	3.11285	0.78851	1.92302	1.47074	1.11151	2.89857
4.03885	3.11601	0.788629	1.92189	1.46997	1.11139	2.90209
4.04218	3.11911	0.788867	1.92082	1.4692	1.11163	2.90561
4.04552	3.12221	0.789285	1.91969	1.46848	1.11222	2.90918
4.04885	3.12537	0.78994	1.91843	1.46771	1.11312	2.9127
4.05218	3.12847	0.790775	1.91701	1.46681	1.11413	2.91604
4.05552	3.13163	0.791848	1.91534	1.46574	1.11538	2.9192
4.05885	3.13485	0.793099	1.91325	1.46455	1.11669	2.922
4.06218	3.13801	0.79459	1.91081	1.46317	1.118	2.92432
4.06552	3.14122	0.796199	1.90783	1.46157	1.11943	2.92623
4.06885	3.14438	0.797927	1.90431	1.45972	1.12081	2.92754
4.07218	3.14748	0.799656	1.90026	1.45763	1.12218	2.9282
4.07552	3.15058	0.801444	1.89555	1.45525	1.12343	2.92832
4.07885	3.15362	0.803232	1.89024	1.45263	1.12462	2.9279
4.08218	3.15672	0.804961	1.88434	1.44965	1.12569	2.92695
4.08552	3.15976	0.806689	1.87784	1.44649	1.12665	2.92551
4.08885	3.16286	0.808358	1.87081	1.44315	1.12748	2.92373
4.09218	3.16596	0.809968	1.86324	1.43963	1.1282	2.92152
4.09552	3.16906	0.811636	1.85525	1.43599	1.12885	2.91902
4.09885	3.17216	0.813305	1.84679	1.4323	1.12945	2.91622
4.10218	3.17526	0.815153	1.83791	1.4286	1.12999	2.91312
4.10552	3.17824	0.81712	1.82867	1.42491	1.13052	2.90972
4.10885	3.18104	0.819266	1.81907	1.42121	1.13118	2.90602
4.11218	3.18372	0.82171	1.80912	1.41758	1.13195	2.90215
4.11552	3.18623	0.824332	1.79887	1.414	1.13291	2.89804
4.11885	3.18861	0.827134	1.78832	1.41054	1.13404	2.89381
4.12218	3.19076	0.830233	1.77753	1.40727	1.13541	2.88951
4.12552	3.19284	0.833452	1.76662	1.40411	1.13702	2.88522
4.12885	3.19481	0.83679	1.7556	1.40119	1.13881	2.88093
4.13218	3.19678	0.840306	1.74457	1.39856	1.14077	2.87676
4.13552	3.19868	0.843823	1.7336	1.39618	1.14298	2.87265
4.13885	3.20065	0.847459	1.72269	1.39409	1.1453	2.86871
4.14218	3.20268	0.851035	1.71196	1.39237	1.14775	2.86484
4.14552	3.2047	0.854671	1.70141	1.39087	1.15031	2.86108
4.14885	3.20679	0.858307	1.69104	1.38974	1.15293	2.85745
4.15218	3.20888	0.861943	1.68091	1.38879	1.15567	2.85381
4.15552	3.21096	0.865638	1.67084	1.38813	1.15854	2.85018
4.15885	3.21305	0.869334	1.66094	1.38772	1.16146	2.84648
4.16218	3.21513	0.873029	1.65111	1.38748	1.16444	2.84278
4.16552	3.2171	0.876844	1.64133	1.38742	1.16742	2.83897
4.16885	3.21901	0.880718	1.6315	1.38754	1.1704	2.83515
4.17218	3.22074	0.884712	1.62172	1.38783	1.17332	2.83122
4.17552	3.22235	0.888705	1.61183	1.38825	1.17618	2.82723
4.17885	3.22378	0.892818	1.60187	1.38879	1.17886	2.82323
4.18218	3.22503	0.896931	1.59192	1.38944	1.18142	2.81918
4.18552	3.2261	0.901043	1.58197	1.3901	1.18381	2.81519
4.18885	3.22706	0.905156	1.57207	1.39087	1.18595	2.81125
4.19218	3.22783	0.909209	1.56218	1.39165	1.18798	2.80738
4.19552	3.22854	0.913143	1.55234	1.39242	1.18977	2.8035
4.19885	3.22914	0.917077	1.54269	1.3932	1.19144	2.79963
4.20218	3.22968	0.920832	1.53315	1.39391	1.19299	2.79582
4.20552	3.23015	0.924528	1.52373	1.39457	1.19442	2.792
4.20885	3.23051	0.928164	1.51449	1.39511	1.19573	2.78825
4.21218	3.23075	0.93168	1.50531	1.39546	1.19692	2.78443
4.21552	3.23093	0.935078	1.49625	1.39576	1.19799	2.78062
4.21885	3.23093	0.938296	1.48731	1.39588	1.19901	2.77686
4.22218	3.23081	0.941455	1.47843	1.39588	1.19996	2.77305
4.22552	3.23045	0.944376	1.46955	1.39576	1.20091	2.76923
4.22885	3.22986	0.947118	1.46085	1.39552	1.20187	2.76542
4.23218	3.22908	0.949681	1.45227	1.39529	1.20294	2.76166
4.23552	3.22813	0.952065	1.4438	1.39499	1.20407	2.75791
4.23885	3.22694	0.954151	1.43546	1.39475	1.20532	2.75415
4.24218	3.22557	0.956059	1.42741	1.39451	1.20676	2.7504
4.24552	3.22402	0.957727	1.41954	1.39439	1.20836	2.74676
4.24885	3.22241	0.959158	1.41197	1.39427	1.21015	2.74313
4.25218	3.22062	0.96041	1.4047	1.39415	1.21206	2.73961
4.25552	3.21871	0.961483	1.39767	1.39397	1.21403	2.73621
4.25885	3.21674	0.962377	1.39093	1.39373	1.21605	2.73287
4.26218	3.2146	0.963151	1.38444	1.39344	1.21802	2.7296
4.26552	3.21233	0.963748	1.37824	1.39302	1.21999	2.72638
4.26885	3.20989	0.964284	1.37222	1.39242	1.22195	2.72316
4.27218	3.20727	0.964642	1.3665	1.39171	1.2238	2.71994
4.27552	3.2044	0.96482	1.36101	1.39093	1.22565	2.71672
4.27885	3.20137	0.96488	1.35571	1.3901	1.2275	2.71338
4.28218	3.19809	0.964701	1.3507	1.38921	1.22941	2.71004
4.28552	3.19463	0.964403	1.34587	1.38837	1.23125	2.70659
4.28885	3.19094	0.963807	1.34122	1.38748	1.23322	2.70313
4.29218	3.18706	0.963092	1.33687	1.38652	1.23519	2.69967
4.29552	3.18307	0.962138	1.3327	1.38557	1.23721	2.69628
4.29885	3.17895	0.961065	1.32883	1.3845	1.23924	2.69288
4.30218	3.17466	0.959754	1.32525	1.38336	1.24121	2.68954
4.30552	3.17031	0.958323	1.32203	1.38217	1.24311	2.68632
4.30885	3.16578	0.956774	1.31917	1.3808	1.2449	2.6831
4.31218	3.16113	0.955105	1.31661	1.37937	1.24657	2.68
4.31552	3.15636	0.953317	1.31452	1.37782	1.24812	2.6769
4.31885	3.15142	0.951409	1.31273	1.37627	1.24955	2.67381
4.32218	3.14629	0.949264	1.31142	1.37472	1.2508	2.6707
4.32552	3.14099	0.946999	1.31047	1.37323	1.25194	2.66761
4.32885	3.1355	0.944555	1.30981	1.37186	1.25301	2.66457
4.33218	3.12984	0.941932	1.30951	1.37061	1.25396	2.66147
4.33552	3.124	0.939071	1.30957	1.36954	1.2548	2.65849
4.33885	3.1181	0.936031	1.30993	1.36876	1.25563	2.65545
4.34218	3.11208	0.932872	1.31065	1.36817	1.25641	2.65253
4.34552	3.10594	0.929594	1.31172	1.36787	1.25712	2.64967
4.34885	3.0998	0.926256	1.31315	1.36781	1.25784	2.6468
4.35218	3.09354	0.922918	1.31494	1.36799	1.25849	2.64406
4.35552	3.08722	0.919521	1.31708	1.36846	1.25909	2.64138
4.35885	3.08079	0.916064	1.31959	1.36918	1.25968	2.63882
4.36218	3.07417	0.912666	1.32245	1.37019	1.26022	2.63625
4.36552	3.06743	0.909269	1.32561	1.3715	1.2607	2.63375
4.36885	3.06052	0.905871	1.32912	1.37305	1.26111	2.63137
4.37218	3.05343	0.902414	1.333	1.37484	1.26135	2.62898
4.37552	3.04616	0.898957	1.33711	1.37693	1.26147	2.62666
4.37885	3.03876	0.8955	1.34158	1.37925	1.26141	2.62427
4.38218	3.03119	0.891984	1.34629	1.38187	1.26117	2.62189
4.38552	3.02362	0.888467	1.35136	1.38474	1.26082	2.61939
4.38885	3.01593	0.88501	1.35672	1.38783	1.26028	2.61676
4.39218	3.00819	0.881553	1.36238	1.39123	1.25962	2.61402
4.39552	3.00038	0.878215	1.36823	1.39481	1.25879	2.6111
4.39885	2.99251	0.874937	1.3743	1.39868	1.2579	2.60806
4.40218	2.98458	0.871718	1.38056	1.40268	1.25688	2.60484
4.40552	2.97666	0.868618	1.387	1.40685	1.25575	2.60145
4.40885	2.96867	0.865579	1.39362	1.4112	1.25456	2.59799
4.41218	2.96068	0.862598	1.40035	1.41561	1.25331	2.59447
4.41552	2.95269	0.859678	1.40721	1.42008	1.25194	2.59077
4.41885	2.94471	0.856757	1.4143	1.42461	1.2505	2.58702
4.42218	2.93678	0.853837	1.42151	1.4292	1.24896	2.58315
4.42552	2.92897	0.850976	1.42896	1.43379	1.24735	2.57921
4.42885	2.92122	0.847995	1.43659	1.43826	1.24574	2.57522
4.43218	2.91359	0.845075	1.44446	1.44273	1.24413	2.57111
4.43552	2.90614	0.842094	1.45245	1.44708	1.24246	2.56693
4.43885	2.89875	0.839174	1.46067	1.45137	1.24079	2.56264
4.44218	2.89154	0.836194	1.46896	1.45561	1.23912	2.55823
4.44552	2.88439	0.833273	1.47736	1.45966	1.23745	2.55376
4.44885	2.8773	0.830352	1.48588	1.46365	1.23584	2.54911
4.45218	2.87032	0.827491	1.49435	1.46753	1.23417	2.54434
4.45552	2.86341	0.824749	1.50293	1.47134	1.23256	2.5394
4.45885	2.85649	0.822127	1.51145	1.4751	1.2309	2.53427
4.46218	2.8497	0.819623	1.52004	1.47879	1.22923	2.52896
4.46552	2.84296	0.817239	1.52856	1.48237	1.22762	2.52348
4.46885	2.83635	0.815094	1.53703	1.48594	1.22595	2.51788
4.47218	2.82985	0.813127	1.54549	1.4894	1.22428	2.5121
4.47552	2.82353	0.811338	1.55389	1.49268	1.22255	2.50626
4.47885	2.81739	0.809729	1.5623	1.4959	1.22088	2.50024
4.48218	2.81149	0.808239	1.57058	1.49894	1.21921	2.49416
4.48552	2.80571	0.806808	1.57881	1.50186	1.21742	2.48802
4.48885	2.80011	0.805497	1.58691	1.50454	1.2157	2.48176
4.49218	2.79468	0.804245	1.59496	1.5071	1.21385	2.47538
4.49552	2.78938	0.802934	1.60283	1.50949	1.21194	2.46894
4.49885	2.78419	0.801682	1.61064	1.51175	1.20997	2.46245
4.50218	2.77913	0.800431	1.61821	1.5139	1.20789	2.45589
4.50552	2.77418	0.799179	1.62566	1.51598	1.20568	2.44927
4.50885	2.76941	0.797987	1.63293	1.51795	1.20336	2.44266
4.51218	2.76488	0.796854	1.63996	1.51986	1.20091	2.43604
4.51552	2.76053	0.795782	1.64688	1.52171	1.19841	2.42949
4.51885	2.75648	0.794828	1.65361	1.52361	1.19579	2.42287
4.52218	2.75278	0.793993	1.66017	1.52552	1.19322	2.41625
4.52552	2.74938	0.793278	1.66655	1.52749	1.19066	2.40964
4.52885	2.74634	0.792682	1.67274	1.52957	1.18822	2.40302
4.53218	2.74366	0.792146	1.6787	1.53172	1.18583	2.39641
4.53552	2.74128	0.791728	1.68455	1.53398	1.18357	2.38973
4.53885	2.73913	0.791311	1.69015	1.53643	1.18148	2.38299
4.54218	2.73722	0.791013	1.69557	1.53899	1.17958	2.37626
4.54552	2.7355	0.790775	1.7007	1.54161	1.17779	2.36952
4.54885	2.73395	0.790596	1.70553	1.5443	1.17624	2.36273
4.55218	2.73246	0.790536	1.71006	1.54704	1.17487	2.35599
4.55552	2.73114	0.790596	1.71429	1.54972	1.17362	2.3492
4.55885	2.72995	0.790715	1.71816	1.5524	1.17254	2.34246
4.56218	2.72888	0.790954	1.7218	1.55497	1.17165	2.33573
4.56552	2.72798	0.791252	1.72508	1.55747	1.17081	2.32905
4.56885	2.72733	0.791669	1.72812	1.55991	1.1701	2.32244
4.57218	2.72691	0.792146	1.7308	1.56236	1.16944	2.31588
4.57552	2.72673	0.792742	1.73324	1.5648	1.16885	2.3095
4.57885	2.72685	0.793457	1.73545	1.5673	1.16831	2.30324
4.58218	2.72721	0.794232	1.73742	1.56999	1.16783	2.29716
4.58552	2.72787	0.795186	1.7392	1.57279	1.16742	2.29132
4.58885	2.72882	0.796258	1.74087	1.57577	1.16706	2.28566
4.59218	2.72995	0.79751	1.7423	1.57893	1.16688	2.28018
4.59552	2.73126	0.798821	1.74367	1.58227	1.16688	2.27493
4.59885	2.73275	0.800312	1.74487	1.58572	1.16712	2.26986
4.60218	2.73436	0.801802	1.74588	1.5893	1.16759	2.26498
4.60552	2.73603	0.803411	1.74677	1.59288	1.16825	2.26027
4.60885	2.73788	0.80508	1.74743	1.59639	1.16915	2.25562
4.61218	2.73985	0.806808	1.74791	1.59991	1.17028	2.25115
4.61552	2.74193	0.808537	1.74809	1.60336	1.17153	2.24686
4.61885	2.74414	0.810266	1.74802	1.60676	1.1729	2.24268
4.62218	2.74658	0.812113	1.74773	1.61016	1.17445	2.23869
4.62552	2.7492	0.813901	1.74725	1.6135	1.176	2.23488
4.62885	2.75201	0.815809	1.74653	1.61689	1.17773	2.23124
4.63218	2.75505	0.817716	1.7457	1.62035	1.17952	2.2279
4.63552	2.7582	0.819623	1.74487	1.62393	1.18142	2.22474
4.63885	2.76154	0.82165	1.74397	1.62768	1.18345	2.22194
4.64218	2.765	0.823736	1.74314	1.6315	1.18566	2.21938
4.64552	2.76852	0.825882	1.74236	1.63549	1.18804	2.21699
4.64885	2.77221	0.828087	1.74159	1.63955	1.19054	2.21491
4.65218	2.77591	0.830412	1.74093	1.64372	1.19317	2.21306
4.65552	2.77978	0.832856	1.74022	1.64795	1.19597	2.21145
4.65885	2.78372	0.835419	1.73956	1.65218	1.19883	2.21008
4.66218	2.78783	0.838041	1.73879	1.65647	1.20175	2.20889
4.66552	2.79212	0.840724	1.73795	1.66082	1.20479	2.20799
4.66885	2.79653	0.843525	1.73706	1.66511	1.20783	2.20734
4.67218	2.80118	0.846326	1.7361	1.66953	1.21093	2.20698
4.67552	2.80601	0.849128	1.73509	1.67394	1.21409	2.20692
4.67885	2.81101	0.851989	1.73414	1.67847	1.21737	2.20716
4.68218	2.8162	0.85485	1.73318	1.683	1.22064	2.20764
4.68552	2.82145	0.85777	1.73241	1.68759	1.22404	2.20841
4.68885	2.82681	0.860691	1.73175	1.69218	1.2275	2.20937
4.69218	2.83229	0.863731	1.73128	1.69671	1.23107	2.21062
4.69552	2.8379	0.86683	1.73098	1.70118	1.23483	2.21205
4.69885	2.84356	0.870049	1.73092	1.70547	1.23864	2.21378
4.70218	2.84928	0.873387	1.73104	1.7097	1.24252	2.21574
4.70552	2.85512	0.876784	1.73134	1.71375	1.24651	2.21807
4.70885	2.86102	0.880361	1.73181	1.71763	1.25056	2.22069
4.71218	2.86704	0.883996	1.73247	1.72144	1.25462	2.22361
4.71552	2.87318	0.887692	1.73324	1.7252	1.25867	2.22695
4.71885	2.87932	0.891447	1.73414	1.72889	1.26278	2.23059
4.72218	2.88552	0.895321	1.73521	1.73265	1.26696	2.23452
4.72552	2.89172	0.899196	1.7364	1.73646	1.27113	2.23875
4.72885	2.89798	0.90313	1.73771	1.7404	1.2753	2.24322
4.73218	2.90418	0.907123	1.7392	1.74439	1.27959	2.24793
4.73552	2.91044	0.911176	1.74081	1.74844	1.28388	2.25282
4.73885	2.91669	0.915229	1.7426	1.75256	1.28829	2.25788
4.74218	2.92301	0.919342	1.74463	1.75673	1.29276	2.26319
4.74552	2.92939	0.923455	1.74683	1.76096	1.29723	2.26873
4.74885	2.93589	0.927627	1.74928	1.76525	1.30183	2.27451
4.75218	2.94238	0.931859	1.75196	1.7696	1.30642	2.28047
4.75552	2.949	0.936091	1.75494	1.77401	1.31095	2.28673
4.75885	2.95567	0.940323	1.75822	1.77848	1.31553	2.29329
4.76218	2.96235	0.944674	1.76185	1.78295	1.32018	2.30002
4.76552	2.96915	0.949025	1.76573	1.78742	1.32477	2.307
4.76885	2.976	0.953436	1.77002	1.79184	1.32948	2.31415
4.77218	2.98285	0.957906	1.77455	1.79619	1.33419	2.32142
4.77552	2.98983	0.962436	1.77944	1.80048	1.33896	2.32887
4.77885	2.9968	0.967085	1.7845	1.80465	1.34385	2.33644
4.78218	3.00389	0.971854	1.78981	1.8087	1.34873	2.34413
4.78552	3.01111	0.976682	1.79535	1.81264	1.35374	2.35194
4.78885	3.0185	0.981569	1.80101	1.81645	1.35887	2.35987
4.79218	3.02607	0.986636	1.8068	1.82027	1.36399	2.36797
4.79552	3.03382	0.991762	1.81264	1.82402	1.36918	2.37626
4.79885	3.04174	0.997007	1.81866	1.82778	1.37436	2.38472
4.80218	3.04979	1.00237	1.82468	1.83153	1.37961	2.39343
4.80552	3.05802	1.00779	1.8307	1.83535	1.38479	2.40225
4.80885	3.0663	1.01328	1.83678	1.83928	1.39004	2.41119
4.81218	3.07459	1.01882	1.84286	1.84327	1.39529	2.42025
4.81552	3.08275	1.02442	1.84894	1.84727	1.40047	2.42943
4.81885	3.09086	1.02997	1.85502	1.85138	1.40572	2.4386
4.82218	3.09879	1.03551	1.86109	1.85543	1.41102	2.44784
4.82552	3.10653	1.04094	1.86706	1.85955	1.41633	2.45708
4.82885	3.1141	1.0463	1.87296	1.8636	1.42181	2.46638
4.83218	3.12155	1.05154	1.8788	1.86759	1.42735	2.47562
4.83552	3.12889	1.05673	1.88446	1.87153	1.43319	2.48492
4.83885	3.13616	1.0618	1.89	1.8754	1.43921	2.49422
4.84218	3.14343	1.0668	1.89531	1.87922	1.44541	2.50357
4.84552	3.15076	1.07181	1.90043	1.88303	1.45197	2.51293
4.84885	3.15815	1.07682	1.90526	1.88672	1.4587	2.52235
4.85218	3.1656	1.08182	1.90985	1.89042	1.46562	2.53183
4.85552	3.17323	1.08683	1.91414	1.89406	1.47277	2.5413
4.85885	3.18086	1.09184	1.91826	1.89769	1.47998	2.55078
4.86218	3.18861	1.0969	1.92207	1.90127	1.48725	2.56026
4.86552	3.19636	1.10185	1.92571	1.90479	1.49453	2.56974
4.86885	3.20411	1.10686	1.92922	1.9083	1.50174	2.57915
4.87218	3.21186	1.1118	1.93256	1.91164	1.50895	2.58845
4.87552	3.21949	1.11675	1.93578	1.91498	1.51604	2.59769
4.87885	3.22706	1.12176	1.93894	1.91814	1.52314	2.60681
4.88218	3.23456	1.12677	1.94192	1.92124	1.53023	2.61575
4.88552	3.24184	1.13195	1.94484	1.92422	1.53738	2.62451
4.88885	3.24905	1.1372	1.9477	1.92714	1.54459	2.63315
4.89218	3.25608	1.14268	1.95038	1.92988	1.55187	2.64162
4.89552	3.263	1.14822	1.95295	1.93256	1.55926	2.6499
4.89885	3.26979	1.15395	1.95533	1.93512	1.56677	2.65807
4.90218	3.27641	1.15979	1.95754	1.93757	1.5744	2.666
4.90552	3.2829	1.16575	1.95956	1.93989	1.58203	2.67381
4.90885	3.28928	1.17177	1.96141	1.94216	1.58971	2.68143
4.91218	3.29554	1.17785	1.96314	1.9443	1.59735	2.68894
4.91552	3.30162	1.18399	1.96463	1.94639	1.60497	2.69622
4.91885	3.30764	1.19013	1.96594	1.9483	1.6126	2.70343
4.92218	3.31348	1.19638	1.96707	1.9502	1.62017	2.71052
4.92552	3.31914	1.20276	1.96815	1.95199	1.62774	2.71755
4.92885	3.32469	1.20932	1.9691	1.95366	1.63531	2.72453
4.93218	3.33005	1.21599	1.97005	1.95533	1.64294	2.73162
4.93552	3.33524	1.22285	1.97101	1.95694	1.65063	2.73871
4.93885	3.34018	1.23	1.97202	1.95855	1.65844	2.74587
4.94218	3.34495	1.23727	1.97315	1.9601	1.66637	2.75308
4.94552	3.34954	1.24484	1.97434	1.96159	1.67441	2.76035
4.94885	3.35389	1.25259	1.97572	1.96308	1.68264	2.76762
4.95218	3.35819	1.26052	1.97727	1.96457	1.69092	2.77489
4.95552	3.3623	1.26869	1.97893	1.96612	1.69933	2.78211
4.95885	3.36641	1.27709	1.98072	1.96761	1.70779	2.78932
4.96218	3.3704	1.28579	1.98269	1.96922	1.71626	2.79653
4.96552	3.3744	1.29467	1.98477	1.97095	1.72472	2.80368
4.96885	3.37833	1.30385	1.98692	1.97273	1.73312	2.81089
4.97218	3.38227	1.31327	1.98924	1.97464	1.74159	2.81817
4.97552	3.38614	1.32304	1.99181	1.97661	1.75011	2.8255
4.97885	3.39001	1.33318	1.99449	1.97876	1.75869	2.83295
4.98218	3.39383	1.34361	1.99747	1.98096	1.76734	2.84046
4.98552	3.39758	1.3544	2.00069	1.98323	1.77616	2.84803
4.98885	3.40134	1.36554	2.00421	1.98555	1.78516	2.8556
4.99218	3.40503	1.37699	2.00796	1.98788	1.79434	2.86323
4.99552	3.40879	1.38885	2.01207	1.99026	1.80376	2.8708
4.99885	3.4126	1.40101	2.01637	1.99258	1.81335	2.87837
5.00218	3.41642	1.41352	2.02095	1.99503	1.82313	2.88588
5.00552	3.42041	1.4264	2.02566	1.99753	1.83302	2.89345
5.00885	3.42447	1.43957	2.03055	2.00021	1.84298	2.90096
5.01218	3.42864	1.45304	2.03556	2.00301	1.85299	2.90853
5.01552	3.43293	1.46687	2.04074	2.00605	1.86312	2.91616
5.01885	3.43734	1.481	2.04605	2.00927	1.87331	2.92391
5.02218	3.44181	1.49554	2.05153	2.01273	1.88357	2.93177
5.02552	3.44634	1.51038	2.05725	2.01648	1.89388	2.93982
5.02885	3.45099	1.5257	2.06327	2.02048	1.90431	2.94799
5.03218	3.4557	1.54144	2.06959	2.02471	1.91486	2.95639
5.03552	3.46053	1.55765	2.07627	2.02918	1.92559	2.96497
5.03885	3.46547	1.57434	2.08342	2.03389	1.9365	2.97379
5.04218	3.47054	1.59144	2.09093	2.03896	1.94758	2.98279
5.04552	3.47585	1.60897	2.09892	2.0442	1.95885	2.99203
5.04885	3.48133	1.62691	2.10738	2.0498	1.97041	3.00145
5.05218	3.48711	1.64515	2.11626	2.05571	1.98209	3.01099
5.05552	3.49307	1.66374	2.1255	2.0619	1.99407	3.0207
5.05885	3.49939	1.68258	2.13516	2.06834	2.00629	3.0306
5.06218	3.50595	1.70165	2.14517	2.07519	2.01875	3.04049
5.06552	3.51274	1.7209	2.15548	2.08229	2.03145	3.05051
5.06885	3.51989	1.7404	2.16615	2.08968	2.04438	3.06064
5.07218	3.52734	1.76012	2.17706	2.09743	2.05755	3.07083
5.07552	3.53503	1.78003	2.18832	2.10553	2.07096	3.0812
5.07885	3.54302	1.8003	2.19983	2.114	2.08461	3.09169
5.08218	3.5513	1.8208	2.21163	2.12288	2.09856	3.10236
5.08552	3.55995	1.84166	2.22379	2.13218	2.11275	3.11321
5.08885	3.56883	1.86282	2.23625	2.14183	2.12723	3.1243
5.09218	3.57801	1.88422	2.249	2.15185	2.14201	3.13556
5.09552	3.58754	1.90592	2.26218	2.16222	2.15709	3.14701
5.09885	3.59732	1.92791	2.2757	2.17289	2.17259	3.15863
5.10218	3.60739	1.95009	2.28965	2.18397	2.18838	3.17037
5.10552	3.61776	1.97244	2.30408	2.19536	2.20454	3.18223
5.10885	3.62837	1.99497	2.31886	2.2071	2.22111	3.19421
5.11218	3.63922	2.01768	2.33412	2.2192	2.23798	3.20631
5.11552	3.65037	2.04051	2.34979	2.23172	2.25526	3.21853
5.11885	3.66181	2.06345	2.36589	2.24477	2.2729	3.23087
5.12218	3.67361	2.08658	2.38234	2.25836	2.29085	3.24339
5.12552	3.68565	2.10988	2.39921	2.27255	2.30908	3.25608
5.12885	3.69811	2.13337	2.41631	2.28721	2.32762	3.2689
5.13218	3.71098	2.15697	2.43378	2.30247	2.34646	3.28195
5.13552	3.72428	2.1807	2.45154	2.31826	2.36565	3.29518
5.13885	3.73799	2.2046	2.4696	2.33453	2.3852	3.30854
5.14218	3.75217	2.22868	2.48796	2.35134	2.40505	3.32206
5.14552	3.76689	2.25282	2.50661	2.36863	2.42519	3.33571
5.14885	3.78203	2.27714	2.52569	2.38633	2.44576	3.34954
5.15218	3.79765	2.30151	2.54512	2.40457	2.46662	3.36343
5.15552	3.81374	2.32601	2.56491	2.42323	2.4879	3.3775
5.15885	3.83019	2.35057	2.58517	2.44242	2.50953	3.39168
5.16218	3.84706	2.37519	2.60586	2.46209	2.53153	3.40599
5.16552	3.86429	2.39992	2.6269	2.48224	2.55388	3.42059
5.16885	3.88181	2.42472	2.64835	2.50286	2.57659	3.43531
5.17218	3.89969	2.44969	2.67023	2.5239	2.5996	3.45033
5.17552	3.91787	2.47472	2.69246	2.54542	2.62296	3.46553
5.17885	3.93635	2.49994	2.71505	2.56729	2.64669	3.48097
5.18218	3.95519	2.52527	2.73788	2.58964	2.6707	3.49665
5.18552	3.97432	2.55072	2.76107	2.61241	2.69508	3.51244
5.18885	3.99381	2.57635	2.78455	2.63566	2.71982	3.52842
5.19218	4.01366	2.6021	2.80833	2.65938	2.74485	3.54457
5.19552	4.03392	2.62803	2.83241	2.68364	2.77025	3.5609
5.19885	4.05455	2.65402	2.85673	2.70844	2.79594	3.57741
5.20218	4.07553	2.68006	2.88135	2.73377	2.82198	3.5941
5.20552	4.09687	2.70623	2.9062	2.75969	2.84833	3.61103
5.20885	4.11862	2.7324	2.93136	2.78616	2.87503	3.62813
5.21218	4.14067	2.75862	2.95675	2.8131	2.90203	3.64554
5.21552	4.16321	2.78485	2.98232	2.84052	2.92933	3.66318
5.21885	4.18603	2.81107	3.00807	2.86835	2.95699	3.68106
5.22218	4.20916	2.8373	3.03394	2.89661	2.98494	3.69912
5.22552	4.23271	2.86353	3.05998	2.92516	3.01325	3.71748
5.22885	4.25649	2.88975	3.08621	2.95418	3.04186	3.73602
5.23218	4.28051	2.91598	3.11261	2.98357	3.07077	3.7548
5.23552	4.30477	2.9422	3.13926	3.01331	3.10004	3.77375
5.23885	4.32926	2.96843	3.1662	3.04347	3.12954	3.79294
5.24218	4.35394	2.99478	3.19344	3.07399	3.1594	3.81237
5.24552	4.37868	3.02124	3.22104	3.10499	3.1895	3.83204
5.24885	4.40365	3.04771	3.24899	3.13634	3.21984	3.85195
5.25218	4.42868	3.07429	3.2773	3.16805	3.25036	3.87216
5.25552	4.45384	3.10093	3.30585	3.20011	3.28118	3.8926
5.25885	4.47917	3.12764	3.33458	3.23254	3.31211	3.9134
5.26218	4.50468	3.1544	3.36349	3.26532	3.34328	3.9345
5.26552	4.53037	3.1811	3.39246	3.29834	3.37458	3.95596
5.26885	4.55624	3.20768	3.42149	3.3316	3.40599	3.97766
5.27218	4.58235	3.23427	3.45051	3.36516	3.43746	3.99977
5.27552	4.60869	3.26073	3.47954	3.39889	3.46911	4.02212
5.27885	4.63527	3.2872	3.50863	3.43281	3.50082	4.04483
5.28218	4.66204	3.3136	3.53783	3.4669	3.53271	4.06784
5.28552	4.68904	3.33995	3.56722	3.50118	3.56466	4.09114
5.28885	4.71622	3.36635	3.5969	3.53557	3.59672	4.11469
5.29218	4.74358	3.39276	3.62682	3.57008	3.62897	4.13853
5.29552	4.77105	3.41922	3.6571	3.60477	3.66145	4.16261
5.29885	4.79871	3.44575	3.68774	3.63964	3.69412	4.18699
5.30218	4.82649	3.47233	3.71861	3.67469	3.72702	4.21166
5.30552	4.8545	3.49897	3.74979	3.70991	3.76016	4.23664
5.30885	4.88257	3.52556	3.7812	3.74538	3.79354	4.26197
5.31218	4.91089	3.5522	3.81273	3.78102	3.82715	4.28778
5.31552	4.93932	3.57878	3.84444	3.81684	3.86101	4.31395
5.31885	4.96799	3.60537	3.87621	3.85284	3.89504	4.34065
5.32218	4.99672	3.63189	3.90804	3.88902	3.92926	4.36789
5.32552	5.02562	3.65841	3.93999	3.92538	3.96359	4.3956
5.32885	5.05465	3.68488	3.97199	3.9618	3.99804	4.42386
5.33218	5.08374	3.71134	4.00412	3.99834	4.03243	4.45265
5.33552	5.11289	3.73781	4.03631	4.03488	4.06689	4.48185
5.33885	5.14209	3.76421	4.06867	4.07141	4.10134	4.51148
5.34218	5.17136	3.79056	4.10122	4.10795	4.13573	4.5414
5.34552	5.20074	3.8169	4.13388	4.14437	4.17006	4.57162
5.34885	5.23019	3.84325	4.16672	4.18073	4.20445	4.60208
5.35218	5.25975	3.86953	4.19986	4.21703	4.2389	4.63277
5.35552	5.28944	3.89582	4.23312	4.25315	4.27341	4.66359
5.35885	5.31918	3.92204	4.26668	4.28921	4.30804	4.69464
5.36218	5.3491	3.94821	4.30053	4.32515	4.34285	4.72593
5.36552	5.37914	3.97438	4.33457	4.36097	4.37784	4.75746
5.36885	5.40936	4.00049	4.3689	4.39668	4.41307	4.78941
5.37218	5.43964	4.02653	4.40347	4.43226	4.44853	4.82172
5.37552	5.4701	4.05258	4.43822	4.46773	4.48418	4.8545
5.37885	5.50073	4.07851	4.47315	4.50301	4.52	4.88776
5.38218	5.53149	4.10438	4.50832	4.53812	4.55594	4.92162
5.38552	5.56254	4.13018	4.54354	4.57299	4.592	4.95607
5.38885	5.59378	4.15593	4.57895	4.60768	4.62812	4.99106
5.39218	5.62519	4.18168	4.61453	4.64213	4.66436	5.02658
5.39552	5.6569	4.20743	4.65024	4.6764	4.7006	5.0627
5.39885	5.68873	4.23318	4.68618	4.71044	4.7369	5.09924
5.40218	5.72085	4.25899	4.72236	4.74423	4.7732	5.13613
5.40552	5.75316	4.28486	4.75877	4.77791	4.80962	5.17345
5.40885	5.78564	4.31085	4.79549	4.81135	4.8461	5.21105
5.41218	5.81831	4.33701	4.83251	4.84467	4.88263	5.24902
5.41552	5.85115	4.36336	4.86988	4.87781	4.91923	5.28729
5.41885	5.88417	4.38988	4.90749	4.91083	4.95589	5.32591
5.42218	5.91737	4.41659	4.94534	4.94361	4.99254	5.36489
5.42552	5.95069	4.44347	4.98343	4.97621	5.02914	5.40423
5.42885	5.98419	4.47053	5.02163	5.00864	5.06568	5.44399
5.43218	6.01786	4.49771	5.0599	5.04082	5.1021	5.48416
5.43552	6.05166	4.52506	5.09828	5.07271	5.1384	5.52475
5.43885	6.08552	4.55254	5.13673	5.10442	5.17458	5.56576
5.44218	6.11955	4.58014	5.17517	5.13583	5.21052	5.60719
5.44552	6.1537	4.60786	5.21368	5.16695	5.2464	5.64897
5.44885	6.18797	4.63575	5.25224	5.19788	5.28216	5.69111
5.45218	6.22249	4.66383	5.29093	5.22864	5.31787	5.73361
5.45552	6.25718	4.69202	5.32979	5.25916	5.35351	5.77646
5.45885	6.29211	4.72045	5.36877	5.28956	5.38909	5.81968
5.46218	6.32721	4.74906	5.40793	5.31983	5.42468	5.86331
5.46552	6.36262	4.77785	5.44733	5.34999	5.4602	5.90736
5.46885	6.39832	4.80688	5.48696	5.38021	5.49567	5.95176
5.47218	6.4342	4.83608	5.52678	5.41031	5.53101	5.99653
5.47552	6.47032	4.86553	5.56678	5.44047	5.5663	6.04171
5.47885	6.50668	4.89509	5.60695	5.47057	5.60152	6.08712
5.48218	6.54322	4.92483	5.64724	5.50067	5.63663	6.1329
5.48552	6.58	4.95481	5.68759	5.53071	5.67174	6.17886
5.48885	6.61689	4.98503	5.72801	5.5607	5.70673	6.22505
5.49218	6.65402	5.01543	5.76848	5.59056	5.74166	6.27142
5.49552	6.6914	5.04601	5.80895	5.62042	5.77653	6.31803
5.49885	6.72901	5.07688	5.84948	5.65022	5.81133	6.36476
5.50218	6.76692	5.10794	5.89007	5.6799	5.8459	6.41179
5.50552	6.805	5.13929	5.9306	5.70959	5.8803	6.459
5.50885	6.84345	5.17088	5.97113	5.73915	5.91445	6.50644
5.51218	6.88213	5.20277	6.01166	5.76878	5.94825	6.55419
5.51552	6.92105	5.23496	6.05214	5.79846	5.98168	6.60217
5.51885	6.96027	5.26738	6.09255	5.82814	6.01482	6.65033
5.52218	6.99967	5.30011	6.13296	5.858	6.04761	6.69873
5.52552	7.03925	5.33313	6.17319	5.88793	6.08009	6.74725
5.52885	7.07901	5.3665	6.21337	5.91803	6.11234	6.79582
5.53218	7.11888	5.40012	6.25342	5.94836	6.14423	6.84458
5.53552	7.15899	5.4341	6.29348	5.97882	6.17593	6.89334
5.53885	7.19929	5.46831	6.33347	6.00952	6.20747	6.94215
5.54218	7.23982	5.50282	6.37335	6.04039	6.2387	6.99097
5.54552	7.28053	5.53763	6.41322	6.07145	6.26975	7.03979
5.54885	7.32148	5.57274	6.45298	6.10268	6.30051	7.08866
5.55218	7.36272	5.60814	6.49261	6.13403	6.33103	7.13754
5.55552	7.40421	5.64384	6.53207	6.16562	6.36125	7.18635
5.55885	7.44599	5.67979	6.57135	6.19733	6.39129	7.23517
5.56218	7.48801	5.71597	6.61045	6.22928	6.42115	7.28399
5.56552	7.53033	5.75232	6.64938	6.26147	6.45083	7.33262
5.56885	7.57283	5.78898	6.68812	6.29383	6.4804	7.38126
5.57218	7.61563	5.82582	6.72668	6.32656	6.50978	7.42972
5.57552	7.65866	5.86283	6.76507	6.35958	6.53911	7.47806
5.57885	7.70181	5.90008	6.80327	6.39296	6.56831	7.52628
5.58218	7.74515	5.93746	6.84142	6.42669	6.59734	7.57444
5.58552	7.7886	5.97507	6.87945	6.46084	6.62625	7.62248
5.58885	7.83217	6.01286	6.91736	6.49542	6.65498	7.67046
5.59218	7.87592	6.05089	6.95509	6.5304	6.68341	7.71844
5.59552	7.91973	6.08909	6.9927	6.56575	6.71154	7.76649
5.59885	7.96372	6.1276	7.03013	6.60151	6.73944	7.81453
5.60218	8.00794	6.1664	7.06732	6.63757	6.76698	7.86257
5.60552	8.05241	6.20544	7.10434	6.67399	6.79433	7.91067
5.60885	8.09711	6.24472	7.14117	6.71059	6.82139	7.95877
5.61218	8.14211	6.2843	7.17783	6.74748	6.84822	8.00687
5.61552	8.18735	6.32417	7.21437	6.78462	6.87492	8.05491
5.61885	8.23277	6.36429	7.25073	6.82199	6.90144	8.10277
5.62218	8.27843	6.40464	7.28702	6.85972	6.92797	8.15052
5.62552	8.32427	6.44523	7.32327	6.89769	6.95443	8.19808
5.62885	8.37028	6.486	7.35945	6.93601	6.98084	8.24535
5.63218	8.41635	6.52695	7.39557	6.97476	7.00724	8.29244
5.63552	8.46255	6.56807	7.43157	7.01392	7.03371	8.33923
5.63885	8.50892	6.60926	7.46751	7.05361	7.06017	8.38578
5.64218	8.55541	6.65063	7.50339	7.09379	7.08669	8.43215
5.64552	8.60208	6.69217	7.53909	7.1345	7.11322	8.4784
5.64885	8.64893	6.73377	7.57474	7.17574	7.13974	8.5246
5.65218	8.69602	6.77562	7.6102	7.21747	7.16639	8.57073
5.65552	8.74329	6.8177	7.64567	7.25979	7.19309	8.61692
5.65885	8.79073	6.86002	7.68101	7.30264	7.21991	8.66318
5.66218	8.83841	6.90264	7.71642	7.34603	7.24685	8.70949
5.66552	8.88622	6.94555	7.75194	7.39002	7.27403	8.75598
5.66885	8.9342	6.98882	7.78758	7.43455	7.30133	8.80253
5.67218	8.9823	7.03251	7.82347	7.47961	7.32893	8.84926
5.67552	9.03058	7.0765	7.85959	7.52527	7.35682	8.89611
5.67885	9.07898	7.12091	7.89612	7.57146	7.38502	8.94302
5.68218	9.12762	7.16567	7.93302	7.61819	7.41351	8.99011
5.68552	9.17643	7.21073	7.97027	7.66545	7.44241	9.03732
5.68885	9.22549	7.25621	8.00788	7.71326	7.47162	9.0847
5.69218	9.27484	7.30193	8.04591	7.76148	7.5013	9.13221
5.69552	9.32443	7.348	8.08424	7.81012	7.53134	9.17989
5.69885	9.37426	7.39437	8.12286	7.85923	7.56198	9.22775
5.70218	9.42439	7.44104	8.16178	7.9087	7.59309	9.27585
5.70552	9.47481	7.48807	8.201	7.95865	7.62474	9.32407
5.70885	9.52554	7.53552	8.24046	8.00902	7.65699	9.37253
5.71218	9.5765	7.58332	8.28022	8.05974	7.68977	9.42111
5.71552	9.62782	7.6316	8.32027	8.11088	7.72303	9.46981
5.71885	9.67944	7.68042	8.36068	8.16238	7.75671	9.51856
5.72218	9.73141	7.72977	8.40139	8.21429	7.79074	9.56732
5.72552	9.78374	7.77972	8.4424	8.26645	7.82502	9.6159
5.72885	9.83649	7.83026	8.48377	8.3189	7.85947	9.66436
5.73218	9.88972	7.88146	8.52549	8.37147	7.89392	9.71258
5.73552	9.94337	7.9332	8.56751	8.4241	7.92837	9.76044
5.73885	9.99749	7.98547	8.60983	8.47668	7.9627	9.80789
5.74218	10.052	8.03822	8.65251	8.52919	7.99692	9.85491
5.74552	10.1068	8.09133	8.69548	8.5814	8.03083	9.90128
5.74885	10.1619	8.1448	8.73864	8.63326	8.06457	9.94706
5.75218	10.2173	8.19844	8.78197	8.68475	8.09801	9.99206
5.75552	10.2728	8.25214	8.82542	8.73566	8.13115	10.0362
5.75885	10.3284	8.30597	8.86887	8.78602	8.16387	10.0795
5.76218	10.3841	8.35973	8.91226	8.83567	8.19623	10.1218
5.76552	10.4398	8.41343	8.95542	8.88455	8.22812	10.163
5.76885	10.4953	8.46702	8.99827	8.93259	8.25953	10.2032
5.77218	10.5508	8.52048	9.04071	8.97974	8.29047	10.2423
5.77552	10.6061	8.57371	9.08262	9.02599	8.32093	10.2803
5.77885	10.6612	8.62664	9.12386	9.07123	8.35091	10.3173
5.78218	10.716	8.67927	9.16451	9.11546	8.38047	10.3533
5.78552	10.7703	8.73148	9.20445	9.15879	8.40968	10.3883
5.78885	10.8241	8.78322	9.24367	9.20111	8.43853	10.4223
5.79218	10.8772	8.83424	9.28217	9.24254	8.46714	10.4554
5.79552	10.9296	8.88455	9.31984	9.28313	8.49551	10.4877
5.79885	10.9813	8.93408	9.3568	9.32282	8.52364	10.5193
5.80218	11.032	8.98266	9.3931	9.36174	8.55166	10.5501
5.80552	11.0818	9.03022	9.42862	9.39995	8.57955	10.5802
5.80885	11.1308	9.07683	9.46349	9.43738	8.60751	10.6097
5.81218	11.1787	9.12237	9.4977	9.4741	8.63546	10.6385
5.81552	11.2258	9.16684	9.53126	9.51016	8.6636	10.6667
5.81885	11.2718	9.21029	9.56422	9.54556	8.69197	10.6944
5.82218	11.317	9.25273	9.59659	9.58037	8.7207	10.7217
5.82552	11.3612	9.29415	9.62847	9.61471	8.74984	10.7485
5.82885	11.4044	9.33462	9.65977	9.64868	8.77953	10.7749
5.83218	11.4466	9.3742	9.69064	9.68224	8.80974	10.8011
5.83552	11.488	9.41282	9.72104	9.71556	8.84062	10.8271
5.83885	11.5283	9.45061	9.75102	9.74876	8.87215	10.8529
5.84218	11.5678	9.48763	9.7807	9.78184	8.90446	10.8788
5.84552	11.6065	9.52393	9.81009	9.8148	8.93748	10.9047
5.84885	11.6444	9.55957	9.8393	9.8477	8.97133	10.9307
5.85218	11.6815	9.59462	9.86844	9.88054	9.00614	10.9568
5.85552	11.7179	9.62919	9.89753	9.91333	9.04179	10.983
5.85885	11.7537	9.66334	9.92674	9.94611	9.07844	11.0093
5.86218	11.7889	9.6972	9.95606	9.97883	9.11611	11.0358
5.86552	11.8236	9.73076	9.98563	10.0115	9.1548	11.0624
5.86885	11.8577	9.76413	10.0155	10.0442	9.19455	11.0893
5.87218	11.8915	9.79739	10.0457	10.0769	9.23538	11.1164
5.87552	11.9249	9.83059	10.0762	10.1097	9.27722	11.1437
5.87885	11.9579	9.86373	10.1072	10.1427	9.32014	11.1713
5.88218	11.9907	9.89682	10.1384	10.1759	9.36413	11.1992
5.88552	12.0232	9.92995	10.1701	10.2093	9.40907	11.2273
5.88885	12.0555	9.96304	10.2021	10.2428	9.45502	11.2557
5.89218	12.0876	9.99606	10.2345	10.2767	9.50193	11.2843
5.89552	12.1197	10.029	10.2672	10.3106	9.5498	11.3131
5.89885	12.1516	10.0619	10.3003	10.3447	9.59855	11.3421
5.90218	12.1834	10.0948	10.3337	10.3788	9.64832	11.3712
5.90552	12.2152	10.1275	10.3673	10.413	9.69899	11.4005
5.90885	12.247	10.1601	10.4012	10.4471	9.75061	11.4299
5.91218	12.2789	10.1926	10.4355	10.4812	9.80312	11.4595
5.91552	12.3108	10.225	10.4699	10.5152	9.85646	11.4892
5.91885	12.3428	10.2573	10.5047	10.5491	9.9107	11.5192
5.92218	12.3749	10.2896	10.5398	10.5829	9.96572	11.5494
5.92552	12.4071	10.3218	10.5752	10.6166	10.0214	11.5799
5.92885	12.4394	10.354	10.6109	10.6502	10.0778	11.6105
5.93218	12.4718	10.3863	10.647	10.6837	10.1348	11.6414
5.93552	12.5042	10.4186	10.6834	10.7172	10.1922	11.6723
5.93885	12.5367	10.451	10.7201	10.7504	10.2501	11.7034
5.94218	12.5691	10.4834	10.7571	10.7835	10.3083	11.7344
5.94552	12.6015	10.5159	10.7943	10.8164	10.3668	11.7655
5.94885	12.634	10.5483	10.8318	10.8491	10.4255	11.7965
5.95218	12.6663	10.5807	10.8694	10.8815	10.4843	11.8275
5.95552	12.6987	10.6128	10.9072	10.9138	10.5433	11.8585
5.95885	12.7309	10.6448	10.9451	10.9459	10.6022	11.8894
5.96218	12.7631	10.6765	10.983	10.9778	10.661	11.9203
5.96552	12.7953	10.708	11.021	11.0096	10.7196	11.9513
5.96885	12.8274	10.7393	11.0589	11.0412	10.778	11.9822
5.97218	12.8596	10.7704	11.0968	11.0726	10.836	12.0131
5.97552	12.8917	10.8013	11.1348	11.1038	10.8934	12.0438
5.97885	12.924	10.8322	11.1728	11.1349	10.9504	12.0744
5.98218	12.9563	10.863	11.2109	11.1656	11.0067	12.1047
5.98552	12.9886	10.8937	11.249	11.196	11.0623	12.1348
5.98885	13.0212	10.9243	11.2871	11.226	11.117	12.1645
5.99218	13.0538	10.9548	11.3254	11.2556	11.1708	12.1937
5.99552	13.0866	10.9851	11.3636	11.2848	11.2237	12.2226
5.99885	13.1194	11.0153	11.4018	11.3136	11.2755	12.251
6.00218	13.1522	11.0453	11.4399	11.3419	11.3261	12.2791
6.00552	13.185	11.075	11.4779	11.3699	11.3757	12.3068
6.00885	13.2178	11.1046	11.5157	11.3975	11.4239	12.3342
6.01218	13.2505	11.1339	11.5531	11.4248	11.4709	12.3613
6.01552	13.283	11.163	11.5902	11.4518	11.5164	12.3883
6.01885	13.3154	11.1918	11.627	11.4785	11.5606	12.4149
6.02218	13.3477	11.2205	11.6633	11.5048	11.6033	12.4413
6.02552	13.3798	11.2488	11.6991	11.5309	11.6446	12.4673
6.02885	13.4118	11.2768	11.7347	11.5566	11.6844	12.493
6.03218	13.4436	11.3045	11.7699	11.582	11.7226	12.5182
6.03552	13.4754	11.3319	11.8049	11.607	11.7593	12.5428
6.03885	13.507	11.3589	11.8396	11.6316	11.7945	12.5669
6.04218	13.5386	11.3856	11.8742	11.6559	11.8281	12.5904
6.04552	13.5701	11.4121	11.9086	11.6798	11.8601	12.6133
6.04885	13.6015	11.4383	11.9429	11.7033	11.8907	12.6355
6.05218	13.6328	11.4642	11.977	11.7265	11.9195	12.6572
6.05552	13.6639	11.4899	12.0109	11.7493	11.9468	12.6783
6.05885	13.6951	11.5153	12.0445	11.7719	11.9726	12.6988
6.06218	13.726	11.5402	12.0779	11.7942	11.9966	12.719
6.06552	13.7569	11.5648	12.111	11.8161	12.0192	12.7388
6.06885	13.7875	11.5891	12.1436	11.838	12.0401	12.7581
6.07218	13.818	11.6127	12.1758	11.8595	12.0597	12.7772
6.07552	13.8484	11.6358	12.2075	11.8809	12.0777	12.7957
6.07885	13.8786	11.6584	12.2387	11.9022	12.0944	12.814
6.08218	13.9086	11.6805	12.2696	11.9232	12.1098	12.8318
6.08552	13.9384	11.7019	12.3	11.9442	12.124	12.8491
6.08885	13.9679	11.7229	12.3299	11.9649	12.137	12.866
6.09218	13.9971	11.7432	12.3596	11.9854	12.1489	12.8824
6.09552	14.0262	11.763	12.389	12.0057	12.1598	12.8983
6.09885	14.0549	11.7822	12.4181	12.0257	12.1698	12.9138
6.10218	14.0833	11.8009	12.4469	12.0454	12.1788	12.9288
6.10552	14.1114	11.8191	12.4756	12.0649	12.1869	12.9434
6.10885	14.1392	11.8368	12.5039	12.0841	12.1941	12.9576
6.11218	14.1665	11.8539	12.532	12.1031	12.2005	12.9715
6.11552	14.1936	11.8705	12.5598	12.1219	12.2061	12.9849
6.11885	14.2204	11.8866	12.5873	12.1403	12.2109	12.9982
6.12218	14.2467	11.9022	12.6144	12.1586	12.215	13.011
6.12552	14.2728	11.9174	12.6412	12.1767	12.2186	13.0234
6.12885	14.2984	11.932	12.6676	12.1946	12.2216	13.0355
6.13218	14.3237	11.9462	12.6936	12.2122	12.2241	13.0472
6.13552	14.3486	11.9599	12.7192	12.2296	12.2261	13.0584
6.13885	14.3732	11.9731	12.7444	12.2468	12.2278	13.0692
6.14218	14.3973	11.9859	12.7692	12.2637	12.2293	13.0794
6.14552	14.4209	11.9983	12.7935	12.2803	12.2305	13.0892
6.14885	14.4441	12.0103	12.8174	12.2967	12.2315	13.0984
6.15218	14.4667	12.0221	12.8408	12.3129	12.2323	13.1073
6.15552	14.4888	12.0336	12.8638	12.3289	12.2331	13.1158
6.15885	14.5103	12.0448	12.8863	12.3446	12.2339	13.1239
6.16218	14.5313	12.0559	12.9083	12.3602	12.2346	13.1317
6.16552	14.5518	12.0668	12.9298	12.3755	12.2353	13.1392
6.16885	14.5718	12.0775	12.9508	12.3906	12.2362	13.1464
6.17218	14.5914	12.088	12.9713	12.4055	12.2371	13.1532
6.17552	14.6105	12.0984	12.9913	12.4201	12.2381	13.1598
6.17885	14.6291	12.1084	13.0107	12.4345	12.2392	13.166
6.18218	14.6474	12.1183	13.0297	12.4485	12.2405	13.1717
6.18552	14.6651	12.1279	13.0482	12.4623	12.2419	13.177
6.18885	14.6823	12.1372	13.0662	12.4757	12.2434	13.1819
6.19218	14.6991	12.1463	13.0838	12.4889	12.2451	13.1864
6.19552	14.7152	12.1552	13.1009	12.5019	12.247	13.1905
6.19885	14.7309	12.1638	13.1174	12.5146	12.2491	13.1943
6.20218	14.746	12.1721	13.1336	12.5272	12.2513	13.1977
6.20552	14.7604	12.1802	13.1492	12.5395	12.2536	13.2009
6.20885	14.7742	12.1881	13.1643	12.5516	12.2563	13.2039
6.21218	14.7875	12.1959	13.1789	12.5635	12.2591	13.2067
6.21552	14.8002	12.2034	13.1929	12.5751	12.2621	13.2093
6.21885	14.8124	12.2107	13.2065	12.5864	12.2653	13.2117
6.22218	14.8241	12.2179	13.2194	12.5974	12.2688	13.2141
6.22552	14.8352	12.2247	13.2318	12.6081	12.2725	13.2161
6.22885	14.8459	12.2314	13.2436	12.6184	12.2763	13.2181
6.23218	14.8561	12.2377	13.2548	12.6284	12.2803	13.2198
6.23552	14.8658	12.2438	13.2653	12.6383	12.2843	13.2213
6.23885	14.875	12.2495	13.2753	12.6479	12.2883	13.2225
6.24218	14.8838	12.2548	13.2846	12.6573	12.2924	13.2236
6.24552	14.892	12.2598	13.2933	12.6665	12.2964	13.2244
6.24885	14.8996	12.2643	13.3014	12.6757	12.3003	13.225
6.25218	14.9068	12.2684	13.3091	12.6848	12.3042	13.2254
6.25552	14.9133	12.2722	13.3163	12.6938	12.3079	13.2256
6.25885	14.9194	12.2756	13.3231	12.7028	12.3115	13.2255
6.26218	14.9249	12.2786	13.3294	12.7119	12.3151	13.2251
6.26552	14.9299	12.2812	13.3355	12.7212	12.3186	13.2245
6.26885	14.9345	12.2835	13.3411	12.7305	12.322	13.2236
6.27218	14.9385	12.2854	13.3463	12.7401	12.3254	13.2223
6.27552	14.9421	12.2871	13.3511	12.75	12.3286	13.2208
6.27885	14.9451	12.2883	13.3554	12.7601	12.3318	13.2191
6.28218	14.9477	12.2892	13.3591	12.7705	12.3349	13.2171
6.28552	14.9498	12.2897	13.3623	12.7811	12.3379	13.215
6.28885	14.9514	12.2897	13.365	12.7919	12.3408	13.2129
6.29218	14.9525	12.2892	13.3671	12.803	12.3434	13.2106
6.29552	14.9531	12.2883	13.3687	12.8143	12.3458	13.2084
6.29885	14.9532	12.2867	13.3697	12.8259	12.3479	13.2061
6.30218	14.9528	12.2846	13.3703	12.8377	12.3498	13.2038
6.30552	14.9518	12.2818	13.3703	12.8498	12.3513	13.2014
6.30885	14.9503	12.2786	13.37	12.8623	12.3526	13.1989
6.31218	14.9483	12.2747	13.3691	12.8752	12.3536	13.1963
6.31552	14.9458	12.2705	13.3679	12.8886	12.3544	13.1934
6.31885	14.9428	12.2656	13.3662	12.9027	12.3549	13.1904
6.32218	14.9392	12.2604	13.3641	12.9174	12.3553	13.1871
6.32552	14.9353	12.2547	13.3616	12.9329	12.3554	13.1837
6.32885	14.9308	12.2487	13.3588	12.9491	12.3554	13.1801
6.33218	14.9258	12.2423	13.3555	12.9661	12.3551	13.1764
6.33552	14.9205	12.2355	13.352	12.9839	12.3545	13.1725
6.33885	14.9147	12.2282	13.3481	13.0023	12.3537	13.1686
6.34218	14.9084	12.2206	13.3439	13.0215	12.3525	13.1646
6.34552	14.9018	12.2125	13.3394	13.0415	12.351	13.1607
6.34885	14.8947	12.2038	13.3346	13.0622	12.3491	13.1565
6.35218	14.8873	12.1947	13.3295	13.0835	12.3468	13.1524
6.35552	14.8794	12.1851	13.3241	13.1056	12.3442	13.1481
6.35885	14.8709	12.1751	13.3185	13.1285	12.3411	13.1438
6.36218	14.8621	12.1647	13.3125	13.1521	12.3378	13.1393
6.36552	14.8528	12.1539	13.3062	13.1764	12.3342	13.1347
6.36885	14.8429	12.1428	13.2996	13.2014	12.3302	13.1301
6.37218	14.8326	12.1314	13.2928	13.2269	12.326	13.1252
6.37552	14.8216	12.1197	13.2856	13.2531	12.3215	13.1204
6.37885	14.81	12.1076	13.2782	13.2797	12.3167	13.1155
6.38218	14.7979	12.0953	13.2704	13.3067	12.3117	13.1105
6.38552	14.7852	12.0826	13.2623	13.3339	12.3063	13.1054
6.38885	14.7719	12.0696	13.254	13.3613	12.3007	13.1003
6.39218	14.7581	12.0562	13.2453	13.3889	12.2948	13.0951
6.39552	14.7436	12.0424	13.2364	13.4165	12.2885	13.0898
6.39885	14.7287	12.0283	13.2272	13.444	12.2819	13.0844
6.40218	14.7132	12.0139	13.2177	13.4714	12.275	13.0789
6.40552	14.6973	11.9992	13.2079	13.4987	12.2678	13.0732
6.40885	14.6808	11.9842	13.1977	13.5256	12.2603	13.0674
6.41218	14.6639	11.969	13.1872	13.5519	12.2526	13.0615
6.41552	14.6465	11.9535	13.1764	13.5778	12.2446	13.0553
6.41885	14.6287	11.9378	13.1653	13.6029	12.2364	13.0491
6.42218	14.6104	11.9218	13.1538	13.627	12.228	13.0427
6.42552	14.5916	11.9057	13.1419	13.6501	12.2195	13.0363
6.42885	14.5724	11.8893	13.1297	13.672	12.2109	13.0296
6.43218	14.5528	11.8727	13.1171	13.6926	12.2021	13.0228
6.43552	14.5326	11.8559	13.1042	13.7117	12.1932	13.0159
6.43885	14.512	11.839	13.091	13.7292	12.1842	13.0088
6.44218	14.491	11.8218	13.0775	13.7451	12.1751	13.0016
6.44552	14.4695	11.8045	13.0638	13.7591	12.1658	12.9943
6.44885	14.4476	11.7871	13.0497	13.7713	12.1564	12.9869
6.45218	14.4253	11.7695	13.0355	13.7815	12.1468	12.9793
6.45552	14.4025	11.7517	13.0209	13.7896	12.1369	12.9715
6.45885	14.3793	11.7338	13.0061	13.7957	12.1268	12.9635
6.46218	14.3557	11.7157	12.9911	13.7994	12.1164	12.9554
6.46552	14.3316	11.6975	12.9757	13.8009	12.1058	12.9469
6.46885	14.307	11.6791	12.96	13.8	12.0951	12.9383
6.47218	14.2819	11.6606	12.9441	13.7966	12.0842	12.9294
6.47552	14.2563	11.6422	12.9278	13.7907	12.0732	12.9203
6.47885	14.2301	11.6236	12.9113	13.7821	12.0623	12.911
6.48218	14.2035	11.605	12.8945	13.771	12.0512	12.9015
6.48552	14.1764	11.5865	12.8772	13.7572	12.0402	12.8919
6.48885	14.1487	11.5679	12.8596	13.7407	12.0292	12.8823
6.49218	14.1206	11.5494	12.8417	13.7217	12.0182	12.8725
6.49552	14.092	11.5308	12.8233	13.7001	12.0071	12.8626
6.49885	14.063	11.5122	12.8044	13.6761	11.996	12.8524
6.50218	14.0336	11.4936	12.7851	13.6495	11.9849	12.8421
6.50552	14.0039	11.4749	12.7652	13.6207	11.9736	12.8316
6.50885	13.9739	11.4562	12.7449	13.5897	11.9623	12.821
6.51218	13.9436	11.4374	12.7242	13.5565	11.951	12.8101
6.51552	13.913	11.4186	12.703	13.5214	11.9395	12.799
6.51885	13.882	11.3997	12.6814	13.4844	11.9281	12.7878
6.52218	13.8509	11.3808	12.6595	13.4456	11.9167	12.7766
6.52552	13.8193	11.3619	12.6372	13.4051	11.9054	12.7653
6.52885	13.7876	11.3429	12.6145	13.3632	11.8941	12.7541
6.53218	13.7555	11.3239	12.5917	13.3199	11.8828	12.7431
6.53552	13.7231	11.3049	12.5685	13.2753	11.8717	12.7321
6.53885	13.6905	11.286	12.5452	13.2295	11.8607	12.7212
6.54218	13.6577	11.2671	12.5215	13.1828	11.8498	12.7105
6.54552	13.6247	11.2482	12.4977	13.1351	11.839	12.6998
6.54885	13.5915	11.2295	12.4735	13.0866	11.8284	12.6892
6.55218	13.5581	11.2109	12.4492	13.0374	11.8179	12.6785
6.55552	13.5247	11.1924	12.4246	12.9878	11.8076	12.6679
6.55885	13.4911	11.1742	12.3997	12.9377	11.7975	12.6574
6.56218	13.4575	11.1561	12.3745	12.8874	11.7875	12.6469
6.56552	13.4237	11.1382	12.3491	12.8369	11.7776	12.6366
6.56885	13.3899	11.1204	12.3233	12.7863	11.768	12.6265
6.57218	13.3559	11.1027	12.2973	12.7357	11.7584	12.6166
6.57552	13.3218	11.0852	12.271	12.6853	11.749	12.607
6.57885	13.2877	11.0676	12.2444	12.635	11.7398	12.5976
6.58218	13.2535	11.0501	12.2176	12.5851	11.7305	12.5886
6.58552	13.2192	11.0325	12.1906	12.5354	11.7214	12.5797
6.58885	13.185	11.0149	12.1633	12.486	11.7122	12.5711
6.59218	13.1509	10.9974	12.1359	12.4371	11.7029	12.5625
6.59552	13.1168	10.9798	12.1084	12.3886	11.6935	12.5539
6.59885	13.0829	10.9621	12.0808	12.3406	11.6839	12.5452
6.60218	13.0491	10.9445	12.0531	12.293	11.674	12.5364
6.60552	13.0154	10.9268	12.0254	12.246	11.6637	12.5272
6.60885	12.9817	10.9091	11.9976	12.1996	11.653	12.5176
6.61218	12.9481	10.8915	11.9699	12.1539	11.6418	12.5075
6.61552	12.9145	10.8739	11.9422	12.1089	11.6301	12.497
6.61885	12.8809	10.8564	11.9146	12.0645	11.6178	12.4857
6.62218	12.8474	10.839	11.8871	12.0208	11.605	12.4739
6.62552	12.8139	10.8216	11.8595	11.9778	11.5914	12.4614
6.62885	12.7805	10.8044	11.8322	11.9353	11.5774	12.4481
6.63218	12.7474	10.7873	11.8049	11.8934	11.5626	12.4341
6.63552	12.7143	10.7701	11.7778	11.852	11.5473	12.4191
6.63885	12.6815	10.753	11.7509	11.8111	11.5313	12.4033
6.64218	12.6489	10.736	11.7243	11.7704	11.5148	12.3866
6.64552	12.6167	10.7189	11.698	11.7301	11.4977	12.3689
6.64885	12.5848	10.7018	11.672	11.6901	11.4799	12.3502
6.65218	12.5532	10.6845	11.6463	11.6505	11.4614	12.3307
6.65552	12.5218	10.6673	11.6211	11.6112	11.4424	12.3102
6.65885	12.4908	10.6498	11.5964	11.5722	11.4229	12.2887
6.66218	12.4599	10.6323	11.5723	11.5337	11.4027	12.2664
[truncated: 4,792 more rows]

## Sheet: BETA
Time (min)	A280
	BETA	Xyl-BETA	Gal-Xyl-BETA	Gal-Gal-Xyl-BETA	Tetra-BETA	TetraP-BETA
0.001967	0.003874	0.017524	-0.00149	0.014126	0.013888	0.011265
0.0053	0.003874	0.017583	-0.00155	0.014305	0.013947	0.011384
0.008633	0.003874	0.017643	-0.00167	0.014365	0.014007	0.011504
0.011967	0.003815	0.017703	-0.00173	0.014305	0.014067	0.011623
0.0153	0.003755	0.017762	-0.00179	0.014186	0.014126	0.011802
0.018633	0.003695	0.017881	-0.00185	0.014007	0.014186	0.011981
0.021967	0.003636	0.018001	-0.00191	0.013828	0.014246	0.012159
0.0253	0.003576	0.018179	-0.00185	0.01359	0.014305	0.012398
0.028633	0.003517	0.018358	-0.00179	0.013351	0.014305	0.012636
0.031967	0.003517	0.018477	-0.00161	0.013173	0.014365	0.012934
0.0353	0.003576	0.018597	-0.00143	0.012994	0.014365	0.013232
0.038633	0.003695	0.018716	-0.00113	0.012875	0.014365	0.01359
0.041967	0.003815	0.018716	-0.00083	0.012875	0.014365	0.013888
0.0453	0.003934	0.018656	-0.00054	0.012875	0.014484	0.014186
0.048633	0.004113	0.018537	-0.00024	0.012934	0.014603	0.014424
0.051967	0.004351	0.018358	5.96e-05	0.013053	0.014782	0.014544
0.0553	0.00459	0.01812	0.000238	0.013232	0.01502	0.014663
0.058633	0.004768	0.017941	0.000358	0.013411	0.015318	0.014722
0.061967	0.005007	0.017703	0.000417	0.01353	0.015676	0.014722
0.0653	0.005186	0.017524	0.000298	0.013649	0.016034	0.014663
0.068633	0.005305	0.017464	0.000119	0.013769	0.016391	0.014603
0.071967	0.005364	0.017405	-5.96e-05	0.013828	0.016749	0.014544
0.0753	0.005364	0.017405	-0.00036	0.013828	0.016987	0.014484
0.078633	0.005305	0.017405	-0.0006	0.013828	0.017107	0.014484
0.081967	0.005186	0.017524	-0.00077	0.013828	0.017047	0.014484
0.0853	0.005066	0.017643	-0.00083	0.013888	0.016928	0.014544
0.088633	0.004888	0.017762	-0.00083	0.013947	0.016689	0.014544
0.091967	0.004709	0.017941	-0.00077	0.014126	0.016332	0.014603
0.0953	0.00453	0.01812	-0.0006	0.014305	0.015974	0.014603
0.098633	0.00447	0.018299	-0.00042	0.014544	0.015557	0.014663
0.101967	0.00447	0.018418	-0.00018	0.014782	0.01514	0.014663
0.1053	0.00453	0.018537	-5.96e-05	0.01502	0.014842	0.014663
0.108633	0.004649	0.018656	0	0.015199	0.014603	0.014663
0.111967	0.004828	0.018716	-5.96e-05	0.015259	0.014424	0.014663
0.1153	0.005066	0.018775	-0.0003	0.015199	0.014424	0.014722
0.118633	0.005305	0.018835	-0.00066	0.01502	0.014484	0.014722
0.121967	0.005543	0.018895	-0.00107	0.014782	0.014603	0.014782
0.1253	0.005782	0.019014	-0.00149	0.014424	0.014782	0.014782
0.128633	0.00602	0.019073	-0.00191	0.014007	0.01502	0.014782
0.131967	0.006258	0.019193	-0.00226	0.01359	0.015318	0.014722
0.1353	0.006497	0.019312	-0.0025	0.013173	0.015616	0.014603
0.138633	0.006735	0.019491	-0.00262	0.012815	0.015914	0.014424
0.141967	0.007033	0.01955	-0.00262	0.012517	0.016212	0.014246
0.1453	0.007331	0.01967	-0.0025	0.012338	0.01657	0.014126
0.148633	0.007629	0.01967	-0.00226	0.012219	0.016868	0.014007
0.151967	0.007927	0.01967	-0.00197	0.012219	0.017166	0.013888
0.1553	0.008166	0.01961	-0.00173	0.012279	0.017464	0.013769
0.158633	0.008404	0.019491	-0.00149	0.012398	0.017643	0.013769
0.161967	0.008523	0.019312	-0.00131	0.012577	0.017762	0.013709
0.1653	0.008643	0.019073	-0.00113	0.012755	0.017762	0.013709
0.168633	0.008702	0.018895	-0.00113	0.012994	0.017762	0.013649
0.171967	0.008762	0.018656	-0.00113	0.013173	0.017703	0.013649
0.1753	0.008821	0.018418	-0.00113	0.013411	0.017583	0.01359
0.178633	0.008881	0.018239	-0.00119	0.01359	0.017405	0.01359
0.181967	0.009	0.01812	-0.00125	0.013828	0.017285	0.01353
0.1853	0.009179	0.018001	-0.00131	0.014067	0.017226	0.01353
0.188633	0.009418	0.017881	-0.00131	0.014305	0.017166	0.01359
0.191967	0.009656	0.017762	-0.00125	0.014544	0.017226	0.013709
0.1953	0.009894	0.017703	-0.00119	0.014782	0.017345	0.013828
0.198633	0.010133	0.017524	-0.00107	0.01502	0.017464	0.014007
0.201967	0.010312	0.017405	-0.00089	0.015259	0.017643	0.014186
0.2053	0.010431	0.017285	-0.00072	0.015438	0.017822	0.014365
0.208633	0.01055	0.017166	-0.00054	0.015616	0.01806	0.014484
0.211967	0.010669	0.017047	-0.0003	0.015736	0.018239	0.014603
0.2153	0.010729	0.016987	-5.96e-05	0.015795	0.018358	0.014663
0.218633	0.010788	0.016987	0.000119	0.015855	0.018477	0.014722
0.221967	0.010788	0.017047	0.000298	0.015795	0.018537	0.014722
0.2253	0.010848	0.017166	0.000477	0.015736	0.018537	0.014722
0.228633	0.010848	0.017345	0.000536	0.015676	0.018537	0.014663
0.231967	0.010788	0.017583	0.000596	0.015616	0.018477	0.014663
0.2353	0.010669	0.017881	0.000536	0.015557	0.018418	0.014603
0.238633	0.01055	0.01812	0.000417	0.015616	0.018418	0.014544
0.241967	0.010371	0.018358	0.000238	0.015736	0.018418	0.014424
0.2453	0.010133	0.018597	5.96e-05	0.015914	0.018477	0.014305
0.248633	0.009954	0.018835	-0.00012	0.016212	0.018597	0.014126
0.251967	0.009775	0.019014	-0.00024	0.01651	0.018775	0.013888
0.2553	0.009656	0.019252	-0.0003	0.016809	0.018954	0.01359
0.258633	0.009537	0.019431	-0.00036	0.017107	0.019133	0.013232
0.261967	0.009477	0.01961	-0.0003	0.017345	0.019312	0.012934
0.2653	0.009418	0.019848	-0.0003	0.017464	0.019491	0.012636
0.268633	0.009418	0.020027	-0.00024	0.017583	0.01955	0.012398
0.271967	0.009358	0.020146	-0.00018	0.017583	0.01961	0.012219
0.2753	0.009298	0.020266	-0.00012	0.017524	0.01967	0.012159
0.278633	0.009239	0.020266	-0.00012	0.017405	0.01967	0.012219
0.281967	0.00906	0.020266	-0.00012	0.017226	0.01961	0.012338
0.2853	0.008881	0.020206	-0.00012	0.016987	0.01955	0.012577
0.288633	0.008643	0.020087	-0.00018	0.016809	0.019491	0.012875
0.291967	0.008404	0.019908	-0.00018	0.01657	0.019372	0.013232
0.2953	0.008285	0.019789	-0.00018	0.016391	0.019252	0.01353
0.298633	0.008166	0.01961	-0.00012	0.016272	0.019193	0.013828
0.301967	0.008166	0.01955	-5.96e-05	0.016212	0.019073	0.014067
0.3053	0.008285	0.019431	5.96e-05	0.016212	0.018954	0.014246
0.308633	0.008464	0.019312	5.96e-05	0.016212	0.018895	0.014365
0.311967	0.008762	0.019252	5.96e-05	0.016332	0.018775	0.014365
0.3153	0.009179	0.019193	5.96e-05	0.016451	0.018775	0.014365
0.318633	0.009596	0.019133	-5.96e-05	0.01657	0.018775	0.014365
0.321967	0.010073	0.019014	-0.00018	0.01663	0.018895	0.014305
0.3253	0.01055	0.018954	-0.0003	0.016689	0.018954	0.014305
0.328633	0.011027	0.018835	-0.00042	0.01663	0.019133	0.014365
0.331967	0.011384	0.018775	-0.00048	0.01657	0.019312	0.014484
0.3353	0.011623	0.018716	-0.00048	0.016391	0.019491	0.014663
0.338633	0.011861	0.018716	-0.00042	0.016212	0.01967	0.014901
0.341967	0.011981	0.018775	-0.0003	0.016093	0.019908	0.015199
0.3453	0.01204	0.018835	-0.00018	0.016034	0.020146	0.015438
0.348633	0.01204	0.018954	5.96e-05	0.016034	0.020325	0.015736
0.351967	0.01204	0.019073	0.000298	0.016093	0.020504	0.015974
0.3553	0.011981	0.019193	0.000536	0.016332	0.020683	0.016153
0.358633	0.011921	0.019431	0.000775	0.01657	0.020802	0.016272
0.361967	0.011861	0.01961	0.001013	0.016928	0.020862	0.016332
0.3653	0.011742	0.019729	0.001252	0.017226	0.020921	0.016332
0.368633	0.011683	0.019908	0.001431	0.017524	0.020981	0.016212
0.371967	0.011563	0.019968	0.00155	0.017762	0.0211	0.016153
0.3753	0.011444	0.019968	0.001669	0.017881	0.02116	0.016034
0.378633	0.011265	0.019908	0.001669	0.017881	0.021219	0.015855
0.381967	0.011146	0.019789	0.001669	0.017822	0.021279	0.015736
0.3853	0.010967	0.01961	0.00155	0.017703	0.021338	0.015616
0.388633	0.010788	0.019431	0.001371	0.017583	0.021398	0.015497
0.391967	0.010669	0.019252	0.001252	0.017464	0.021398	0.015378
0.3953	0.01055	0.019014	0.001073	0.017405	0.021398	0.015318
0.398633	0.01049	0.018895	0.000954	0.017345	0.021338	0.015318
0.401967	0.01049	0.018835	0.000834	0.017405	0.021219	0.015378
0.4053	0.01049	0.018775	0.000894	0.017524	0.02104	0.015497
0.408633	0.01061	0.018775	0.001013	0.017643	0.020862	0.015616
0.411967	0.010729	0.018775	0.001311	0.017822	0.020683	0.015736
0.4153	0.010908	0.018835	0.001669	0.018001	0.020564	0.015914
0.418633	0.011086	0.018835	0.002086	0.01812	0.020504	0.016034
0.421967	0.011384	0.018835	0.002503	0.018299	0.020504	0.016153
0.4253	0.011623	0.018835	0.002921	0.018418	0.020623	0.016212
0.428633	0.011921	0.018716	0.003338	0.018537	0.020742	0.016212
0.431967	0.012159	0.018656	0.003636	0.018597	0.020862	0.016153
0.4353	0.012398	0.018537	0.003815	0.018597	0.02104	0.016034
0.438633	0.012577	0.018477	0.003934	0.018597	0.02116	0.015914
0.441967	0.012755	0.018418	0.003874	0.018537	0.021279	0.015795
0.4453	0.012815	0.018418	0.003755	0.018537	0.021338	0.015676
0.448633	0.012875	0.018418	0.003636	0.018477	0.021279	0.015557
0.451967	0.012815	0.018477	0.003457	0.018477	0.02116	0.015438
0.4553	0.012755	0.018597	0.003278	0.018477	0.02104	0.015378
0.458633	0.012636	0.018775	0.003159	0.018477	0.020862	0.015318
0.461967	0.012517	0.018954	0.00304	0.018418	0.020623	0.015259
0.4653	0.012398	0.019193	0.00298	0.018418	0.020385	0.01514
0.468633	0.012279	0.019431	0.002921	0.018418	0.020146	0.01508
0.471967	0.012219	0.019729	0.002921	0.018418	0.019908	0.01502
0.4753	0.012159	0.020027	0.00298	0.018358	0.01967	0.014961
0.478633	0.0121	0.020325	0.00298	0.018299	0.019431	0.014901
0.481967	0.0121	0.020623	0.00304	0.018239	0.019193	0.014901
0.4853	0.012159	0.020862	0.00304	0.018179	0.019014	0.014961
0.488633	0.012279	0.0211	0.003099	0.01812	0.018895	0.01502
0.491967	0.012398	0.021279	0.003219	0.01812	0.018775	0.01502
0.4953	0.012577	0.021398	0.003278	0.01812	0.018656	0.01508
0.498633	0.012755	0.021458	0.003457	0.018179	0.018537	0.01508
0.501967	0.012994	0.021458	0.003576	0.018239	0.018477	0.01502
0.5053	0.013173	0.021338	0.003695	0.018358	0.018358	0.014961
0.508633	0.013351	0.021219	0.003815	0.018418	0.018239	0.014842
0.511967	0.013411	0.02104	0.003934	0.018477	0.01812	0.014663
0.5153	0.013471	0.020802	0.003934	0.018537	0.017941	0.014544
0.518633	0.013471	0.020623	0.003934	0.018537	0.017822	0.014484
0.521967	0.013351	0.020444	0.003815	0.018537	0.017703	0.014484
0.5253	0.013232	0.020266	0.003636	0.018477	0.017643	0.014484
0.528633	0.013053	0.020146	0.003397	0.018299	0.017703	0.014603
0.531967	0.012934	0.020146	0.003159	0.01812	0.017762	0.014782
0.5353	0.012815	0.020146	0.002921	0.017941	0.018001	0.014961
0.538633	0.012755	0.020206	0.002682	0.017703	0.018299	0.015199
0.541967	0.012815	0.020266	0.002503	0.017524	0.018716	0.015378
0.5453	0.012875	0.020325	0.002444	0.017345	0.019133	0.015497
0.548633	0.013053	0.020325	0.002444	0.017285	0.01961	0.015557
0.551967	0.013232	0.020266	0.002503	0.017285	0.020027	0.015557
0.5553	0.013411	0.020206	0.002682	0.017345	0.020385	0.015497
0.558633	0.01353	0.020027	0.00298	0.017464	0.020683	0.015378
0.561967	0.013649	0.019789	0.003278	0.017762	0.020862	0.015259
0.5653	0.013769	0.01955	0.003636	0.01806	0.020981	0.01508
0.568633	0.013828	0.019252	0.003934	0.018358	0.020921	0.014901
0.571967	0.013828	0.018895	0.004232	0.018716	0.020862	0.014722
0.5753	0.013828	0.018597	0.00447	0.019014	0.020742	0.014603
0.578633	0.013828	0.018358	0.00459	0.019252	0.020623	0.014544
0.581967	0.013888	0.01812	0.004649	0.019491	0.020444	0.014484
0.5853	0.013888	0.017941	0.004709	0.019729	0.020325	0.014484
0.588633	0.013947	0.017822	0.004649	0.019908	0.020266	0.014544
0.591967	0.014007	0.017822	0.00459	0.020087	0.020266	0.014663
0.5953	0.014067	0.017822	0.00453	0.020206	0.020325	0.014722
0.598633	0.014067	0.017941	0.00447	0.020385	0.020385	0.014842
0.601967	0.014007	0.01812	0.004411	0.020504	0.020504	0.014961
0.6053	0.013947	0.018358	0.00447	0.020683	0.020623	0.01508
0.608633	0.013828	0.018656	0.00453	0.020802	0.020742	0.015199
0.611967	0.013709	0.018954	0.004649	0.020921	0.020862	0.015378
0.6153	0.01353	0.019252	0.004828	0.020981	0.020981	0.015557
0.618633	0.013351	0.01961	0.005066	0.02104	0.02104	0.015736
0.621967	0.013173	0.019848	0.005364	0.02104	0.02116	0.015974
0.6253	0.013053	0.020087	0.005662	0.020981	0.021279	0.016153
0.628633	0.012934	0.020266	0.00596	0.020981	0.021398	0.016391
0.631967	0.012875	0.020325	0.006258	0.020921	0.021577	0.01657
0.6353	0.012875	0.020325	0.006497	0.020862	0.021815	0.016749
0.638633	0.012934	0.020266	0.006676	0.020802	0.022054	0.016868
0.641967	0.013053	0.020146	0.006795	0.020802	0.022352	0.016928
0.6453	0.013292	0.019968	0.006855	0.020742	0.022709	0.016928
0.648633	0.01359	0.019848	0.006795	0.020802	0.023067	0.016987
0.651967	0.013947	0.019729	0.006676	0.020802	0.023425	0.016987
0.6553	0.014365	0.01967	0.006497	0.020921	0.023782	0.017047
0.658633	0.014782	0.01967	0.006258	0.020981	0.02414	0.017166
0.661967	0.015199	0.019789	0.00602	0.0211	0.024438	0.017345
0.6653	0.015557	0.019968	0.005722	0.021219	0.024796	0.017583
0.668633	0.015855	0.020266	0.005424	0.021279	0.025094	0.017881
0.671967	0.016034	0.020623	0.005186	0.021398	0.025392	0.018179
0.6753	0.016093	0.02104	0.004947	0.021517	0.02563	0.018418
0.678633	0.016034	0.021458	0.004828	0.021577	0.025868	0.018656
0.681967	0.015974	0.021875	0.004709	0.021577	0.026047	0.018835
0.6853	0.015795	0.022292	0.004709	0.021577	0.026166	0.018895
0.688633	0.015557	0.02265	0.004828	0.021577	0.026226	0.018835
0.691967	0.015378	0.022888	0.005066	0.021577	0.026286	0.018775
0.6953	0.015259	0.023067	0.005364	0.021517	0.026286	0.018656
0.698633	0.01514	0.023127	0.005782	0.021517	0.026166	0.018537
0.701967	0.01514	0.023067	0.006199	0.021517	0.026047	0.018477
0.7053	0.015199	0.022829	0.006616	0.021577	0.025928	0.018418
0.708633	0.015318	0.022531	0.006974	0.021636	0.025749	0.018418
0.711967	0.015438	0.022173	0.007272	0.021696	0.025511	0.018537
0.7153	0.015616	0.021756	0.00751	0.021875	0.025332	0.018656
0.718633	0.015855	0.021338	0.007629	0.022054	0.025094	0.018835
0.721967	0.016034	0.02104	0.007629	0.022292	0.024915	0.019014
0.7253	0.016212	0.020742	0.00751	0.022531	0.024736	0.019252
0.728633	0.016332	0.020623	0.007331	0.022829	0.024617	0.019431
0.731967	0.016451	0.020623	0.007093	0.023127	0.024557	0.01955
0.7353	0.01657	0.020742	0.006914	0.023425	0.024498	0.01967
0.738633	0.01663	0.020921	0.006676	0.023723	0.024498	0.019789
0.741967	0.016749	0.02116	0.006557	0.024021	0.024557	0.019848
0.7453	0.016809	0.021458	0.006437	0.024319	0.024617	0.019848
0.748633	0.016868	0.021815	0.006437	0.024557	0.024736	0.019848
0.751967	0.016928	0.022113	0.006497	0.024736	0.024915	0.019848
0.7553	0.016928	0.022352	0.006616	0.024796	0.025094	0.019848
0.758633	0.016928	0.02259	0.006795	0.024796	0.025332	0.019789
0.761967	0.016987	0.022769	0.006974	0.024676	0.02557	0.01967
0.7653	0.016987	0.022829	0.007093	0.024378	0.025868	0.01955
0.768633	0.016987	0.022888	0.007212	0.02408	0.026166	0.019372
0.771967	0.017047	0.022888	0.007331	0.023663	0.026405	0.019133
0.7753	0.017107	0.022888	0.007451	0.023246	0.026703	0.018895
0.778633	0.017226	0.022829	0.00751	0.022829	0.027001	0.018716
0.781967	0.017345	0.022709	0.007629	0.022471	0.027299	0.018477
0.7853	0.017524	0.02259	0.007749	0.022173	0.027478	0.018299
0.788633	0.017703	0.022471	0.007927	0.021994	0.027657	0.01812
0.791967	0.017881	0.022352	0.008106	0.021935	0.027776	0.018001
0.7953	0.01806	0.022292	0.008345	0.021935	0.027835	0.017941
0.798633	0.018179	0.022233	0.008583	0.021994	0.027835	0.017941
0.801967	0.018299	0.022233	0.008762	0.022054	0.027776	0.018001
0.8053	0.018299	0.022233	0.008941	0.022173	0.027776	0.01812
0.808633	0.018299	0.022233	0.009	0.022173	0.027716	0.018299
0.811967	0.018239	0.022292	0.00906	0.022233	0.027657	0.018537
0.8153	0.018239	0.022292	0.00906	0.022233	0.027716	0.018835
0.818633	0.018239	0.022352	0.009	0.022233	0.027776	0.019193
0.821967	0.018239	0.022352	0.008881	0.022233	0.027895	0.01961
0.8253	0.018299	0.022352	0.008821	0.022292	0.028074	0.020087
0.828633	0.018418	0.022352	0.008702	0.022411	0.028312	0.020564
0.831967	0.018597	0.022352	0.008583	0.022531	0.02861	0.02104
0.8353	0.018835	0.022352	0.008523	0.022769	0.028968	0.021458
0.838633	0.019014	0.022411	0.008464	0.023007	0.029325	0.021875
0.841967	0.019193	0.022411	0.008404	0.023246	0.029683	0.022233
0.8453	0.019312	0.022411	0.008404	0.023425	0.030041	0.02259
0.848633	0.019431	0.022411	0.008404	0.023603	0.030339	0.022888
0.851967	0.019491	0.022352	0.008404	0.023723	0.030577	0.023186
0.8553	0.01955	0.022233	0.008404	0.023842	0.030756	0.023484
0.858633	0.01955	0.022173	0.008404	0.023842	0.030875	0.023723
0.861967	0.01955	0.022054	0.008345	0.023901	0.030935	0.023961
0.8653	0.01955	0.021935	0.008345	0.023901	0.030935	0.024199
0.868633	0.01955	0.021875	0.008285	0.023961	0.030875	0.024438
0.871967	0.01955	0.021875	0.008285	0.024021	0.030756	0.024617
0.8753	0.01955	0.021935	0.008225	0.024021	0.030637	0.024736
0.878633	0.019491	0.022054	0.008225	0.024021	0.030458	0.024736
0.881967	0.019491	0.022233	0.008225	0.024021	0.030279	0.024676
0.8853	0.019431	0.022411	0.008285	0.024021	0.0301	0.024557
0.888633	0.019431	0.02259	0.008345	0.023901	0.029981	0.024319
0.891967	0.019431	0.022769	0.008404	0.023782	0.029802	0.024021
0.8953	0.019431	0.022888	0.008464	0.023603	0.029683	0.023723
0.898633	0.019431	0.023067	0.008523	0.023365	0.029624	0.023305
0.901967	0.019491	0.023186	0.008643	0.023186	0.029564	0.022888
0.9053	0.01961	0.023305	0.008702	0.023067	0.029504	0.022531
0.908633	0.01967	0.023425	0.008821	0.022888	0.029504	0.022173
0.911967	0.019789	0.023544	0.008941	0.022829	0.029504	0.021875
0.9153	0.019908	0.023663	0.00912	0.022769	0.029504	0.021636
0.918633	0.020027	0.023723	0.009298	0.022769	0.029445	0.021517
0.921967	0.020146	0.023842	0.009477	0.022769	0.029385	0.021458
0.9253	0.020206	0.023901	0.009656	0.022829	0.029266	0.021517
0.928633	0.020266	0.023961	0.009835	0.022888	0.029147	0.021577
0.931967	0.020325	0.024021	0.010073	0.022948	0.029027	0.021756
0.9353	0.020385	0.02408	0.010252	0.023007	0.028908	0.021994
0.938633	0.020385	0.02414	0.010431	0.023127	0.028789	0.022233
0.941967	0.020385	0.024199	0.01055	0.023246	0.028789	0.022471
0.9453	0.020385	0.024259	0.010669	0.023365	0.028729	0.022769
0.948633	0.020325	0.024259	0.010669	0.023484	0.028789	0.023007
0.951967	0.020325	0.024259	0.010729	0.023544	0.028789	0.023186
0.9553	0.020385	0.024259	0.010669	0.023663	0.028908	0.023365
0.958633	0.020444	0.024259	0.01061	0.023782	0.028968	0.023425
0.961967	0.020623	0.024199	0.01049	0.023901	0.029027	0.023425
0.9653	0.020862	0.024199	0.010431	0.024021	0.029027	0.023365
0.968633	0.02116	0.024259	0.010312	0.024199	0.029027	0.023246
0.971967	0.021517	0.024319	0.010312	0.024378	0.029027	0.023127
0.9753	0.021875	0.024498	0.010312	0.024557	0.028968	0.022888
0.978633	0.022233	0.024736	0.010371	0.024736	0.028908	0.022709
0.981967	0.022531	0.025034	0.010431	0.024915	0.028849	0.02259
0.9853	0.022769	0.025392	0.01055	0.025094	0.028789	0.02259
0.988633	0.022948	0.02569	0.010729	0.025272	0.028729	0.02265
0.991967	0.023067	0.025928	0.010848	0.025392	0.02867	0.022829
0.9953	0.023127	0.026107	0.011086	0.025451	0.02861	0.023067
0.998633	0.023127	0.026166	0.011265	0.02557	0.028551	0.023425
1.00197	0.023067	0.026166	0.011444	0.025749	0.028551	0.023782
1.0053	0.023007	0.025988	0.011623	0.025928	0.028551	0.024199
1.00863	0.022888	0.02569	0.011802	0.026166	0.02861	0.024557
1.01197	0.022769	0.025332	0.011921	0.026405	0.02867	0.024796
1.0153	0.02265	0.024974	0.0121	0.026703	0.028729	0.025034
1.01863	0.022471	0.024617	0.012159	0.027001	0.028849	0.025094
1.02197	0.022292	0.024319	0.012219	0.027359	0.029027	0.025153
1.0253	0.022054	0.02414	0.012159	0.027657	0.029206	0.025153
1.02863	0.021815	0.02408	0.0121	0.027955	0.029325	0.025094
1.03197	0.021577	0.02408	0.011981	0.028193	0.029504	0.025153
1.0353	0.021398	0.024199	0.011802	0.028372	0.029624	0.025153
1.03863	0.021219	0.024378	0.011623	0.028491	0.029743	0.025332
1.04197	0.0211	0.024617	0.011504	0.028551	0.029862	0.025511
1.0453	0.0211	0.024855	0.011384	0.028551	0.029922	0.025809
1.04863	0.02116	0.025094	0.011325	0.028491	0.029981	0.026226
1.05197	0.021338	0.025272	0.011444	0.028372	0.029981	0.026643
1.0553	0.021577	0.025511	0.011563	0.028253	0.030041	0.027061
1.05863	0.021875	0.02563	0.011802	0.028133	0.030041	0.027537
1.06197	0.022173	0.02569	0.01204	0.028014	0.030041	0.027955
1.0653	0.022411	0.025749	0.012279	0.027955	0.0301	0.028312
1.06863	0.02265	0.025749	0.012517	0.027895	0.03016	0.02861
1.07197	0.022769	0.02569	0.012636	0.027895	0.030279	0.028849
1.0753	0.022769	0.02563	0.012696	0.027955	0.030398	0.029027
1.07863	0.02265	0.025511	0.012577	0.028014	0.030637	0.029087
1.08197	0.022531	0.025451	0.012338	0.028074	0.030875	0.029087
1.0853	0.022352	0.025332	0.01204	0.028133	0.031114	0.029027
1.08863	0.022233	0.025272	0.011623	0.028193	0.031412	0.028968
1.09197	0.022113	0.025213	0.011265	0.028193	0.03171	0.028789
1.0953	0.022173	0.025213	0.010967	0.028253	0.031888	0.02867
1.09863	0.022292	0.025213	0.010729	0.028253	0.032067	0.028491
1.10197	0.022471	0.025332	0.01061	0.028193	0.032127	0.028312
1.1053	0.022769	0.025451	0.01061	0.028193	0.032187	0.028133
1.10863	0.023127	0.02557	0.010729	0.028193	0.032127	0.028014
1.11197	0.023484	0.025749	0.010908	0.028193	0.032008	0.027895
1.1153	0.023782	0.025928	0.011086	0.028253	0.031829	0.027835
1.11863	0.024021	0.026107	0.011325	0.028253	0.03165	0.027776
1.12197	0.024259	0.026226	0.011563	0.028253	0.031471	0.027716
1.1253	0.024438	0.026345	0.011683	0.028253	0.031352	0.027716
1.12863	0.024557	0.026405	0.011802	0.028193	0.031233	0.027657
1.13197	0.024736	0.026464	0.011921	0.028133	0.031173	0.027597
1.1353	0.024855	0.026464	0.01204	0.028074	0.031173	0.027478
1.13863	0.024974	0.026464	0.0121	0.027955	0.031173	0.027359
1.14197	0.025094	0.026464	0.012219	0.027835	0.031173	0.027239
1.1453	0.025213	0.026464	0.012338	0.027716	0.031233	0.027061
1.14863	0.025272	0.026464	0.012457	0.027537	0.031233	0.027001
1.15197	0.025332	0.026464	0.012636	0.027478	0.031292	0.026941
1.1553	0.025392	0.026524	0.012815	0.027418	0.031352	0.026941
1.15863	0.025451	0.026464	0.012994	0.027418	0.031471	0.02712
1.16197	0.025451	0.026464	0.013173	0.027418	0.03165	0.027299
1.1653	0.025511	0.026345	0.013351	0.027478	0.031888	0.027597
1.16863	0.025511	0.026226	0.013471	0.027537	0.032187	0.027955
1.17197	0.02557	0.026107	0.01359	0.027657	0.032544	0.028312
1.1753	0.02569	0.025988	0.013709	0.027776	0.032902	0.02867
1.17863	0.025809	0.025868	0.013828	0.027895	0.033319	0.028968
1.18197	0.025988	0.025749	0.013947	0.028014	0.033617	0.029147
1.1853	0.026226	0.025749	0.014007	0.028133	0.033855	0.029325
1.18863	0.026464	0.025809	0.014067	0.028193	0.034034	0.029445
1.19197	0.026762	0.025928	0.014126	0.028193	0.034034	0.029564
1.1953	0.027001	0.026107	0.014186	0.028193	0.033975	0.029624
1.19863	0.027299	0.026286	0.014305	0.028133	0.033796	0.029683
1.20197	0.027597	0.026524	0.014424	0.028133	0.033498	0.029802
1.2053	0.027895	0.026703	0.014544	0.028133	0.0332	0.029922
1.20863	0.028193	0.026882	0.014663	0.028133	0.032902	0.030041
1.21197	0.028372	0.027001	0.014842	0.028133	0.032663	0.03022
1.2153	0.028551	0.02712	0.01502	0.028253	0.032425	0.030339
1.21863	0.02867	0.027239	0.015199	0.028372	0.032306	0.030458
1.22197	0.028729	0.027359	0.015438	0.028491	0.032187	0.030518
1.2253	0.028729	0.027478	0.015736	0.028551	0.032127	0.030518
1.22863	0.02861	0.027657	0.015974	0.02867	0.032067	0.030458
1.23197	0.028431	0.027835	0.016272	0.02867	0.032127	0.030398
1.2353	0.028193	0.028014	0.01657	0.02861	0.032127	0.030279
1.23863	0.027895	0.028253	0.016868	0.028491	0.032127	0.03016
1.24197	0.027597	0.028431	0.017107	0.028312	0.032127	0.030041
1.2453	0.027239	0.028551	0.017285	0.028133	0.032127	0.029862
1.24863	0.026882	0.028729	0.017345	0.027955	0.032127	0.029683
1.25197	0.026643	0.028849	0.017345	0.027895	0.032067	0.029445
1.2553	0.026464	0.028908	0.017226	0.027895	0.032008	0.029206
1.25863	0.026345	0.029027	0.016928	0.028014	0.031948	0.028968
1.26197	0.026286	0.029147	0.01651	0.028193	0.031829	0.028729
1.2653	0.026405	0.029325	0.016034	0.028491	0.03165	0.028491
1.26863	0.026584	0.029445	0.015557	0.028789	0.031531	0.028253
1.27197	0.026882	0.029624	0.014961	0.029087	0.031352	0.028133
1.2753	0.027239	0.029862	0.014484	0.029325	0.031233	0.028133
1.27863	0.027597	0.030041	0.014007	0.029504	0.031114	0.028133
1.28197	0.027955	0.03016	0.01359	0.029564	0.030994	0.028253
1.2853	0.028253	0.030279	0.013351	0.029624	0.030935	0.028431
1.28863	0.028491	0.030339	0.013173	0.029564	0.030875	0.02861
1.29197	0.02861	0.030339	0.013173	0.029504	0.030875	0.028729
1.2953	0.028729	0.030279	0.013232	0.029385	0.030875	0.028849
1.29863	0.02867	0.03022	0.013351	0.029266	0.030935	0.028908
1.30197	0.028551	0.03016	0.013471	0.029206	0.030935	0.028849
1.3053	0.028312	0.030041	0.013649	0.029087	0.030994	0.028789
1.30863	0.028014	0.029981	0.013828	0.028968	0.031054	0.02861
1.31197	0.027716	0.029922	0.013947	0.028849	0.031114	0.028431
1.3153	0.027359	0.029862	0.014126	0.028729	0.031233	0.028253
1.31863	0.027001	0.029862	0.014246	0.028551	0.031292	0.028133
1.32197	0.026643	0.029862	0.014365	0.028431	0.031352	0.028014
1.3253	0.026405	0.029922	0.014424	0.028253	0.031471	0.027955
1.32863	0.026166	0.029981	0.014544	0.028133	0.031531	0.027955
1.33197	0.026047	0.029981	0.014722	0.028074	0.03159	0.028014
1.3353	0.025988	0.030041	0.014842	0.028074	0.03165	0.028074
1.33863	0.026047	0.030041	0.014961	0.028074	0.031769	0.028133
1.34197	0.026226	0.030041	0.01502	0.028193	0.031829	0.028193
1.3453	0.026405	0.030041	0.01508	0.028312	0.031888	0.028253
1.34863	0.026703	0.030041	0.01508	0.028431	0.032008	0.028312
1.35197	0.027001	0.030041	0.01508	0.028551	0.032127	0.028431
1.3553	0.027299	0.030041	0.01508	0.02867	0.032187	0.028551
1.35863	0.027537	0.0301	0.01508	0.028849	0.032306	0.028729
1.36197	0.027776	0.03016	0.01508	0.028968	0.032425	0.028968
1.3653	0.027955	0.030339	0.015199	0.029147	0.032544	0.029206
1.36863	0.028074	0.030577	0.015318	0.029385	0.032663	0.029445
1.37197	0.028133	0.030875	0.015557	0.029624	0.032723	0.029743
1.3753	0.028133	0.031173	0.015795	0.029922	0.032842	0.029981
1.37863	0.028074	0.031531	0.016034	0.03016	0.033021	0.03016
1.38197	0.028014	0.031829	0.016332	0.030458	0.03314	0.030279
1.3853	0.027955	0.032127	0.01657	0.030696	0.033319	0.030339
1.38863	0.027955	0.032425	0.016749	0.030935	0.033438	0.030339
1.39197	0.028074	0.032604	0.016868	0.031114	0.033557	0.030279
1.3953	0.028193	0.032723	0.016928	0.031233	0.033677	0.03016
1.39863	0.028372	0.032783	0.016928	0.031292	0.033796	0.030041
1.40197	0.02861	0.032842	0.016928	0.031352	0.033915	0.029981
1.4053	0.028849	0.032842	0.016928	0.031412	0.033975	0.029922
1.40863	0.029087	0.032842	0.016987	0.031471	0.034034	0.029981
1.41197	0.029325	0.032902	0.017107	0.031531	0.034034	0.0301
1.4153	0.029504	0.033021	0.017285	0.03159	0.034034	0.03022
1.41863	0.029624	0.03314	0.017524	0.03165	0.034034	0.030458
1.42197	0.029743	0.033319	0.017762	0.031769	0.034034	0.030637
1.4253	0.029802	0.033498	0.018001	0.031769	0.033975	0.030875
1.42863	0.029862	0.033677	0.018299	0.031829	0.033915	0.031114
1.43197	0.029922	0.033855	0.018537	0.031769	0.033855	0.031233
1.4353	0.029981	0.034034	0.018716	0.03171	0.033796	0.031352
1.43863	0.0301	0.034153	0.018775	0.03165	0.033855	0.031471
1.44197	0.030339	0.034273	0.018835	0.03159	0.033915	0.031531
1.4453	0.030577	0.034332	0.018835	0.031531	0.034034	0.03159
1.44863	0.030816	0.034451	0.018835	0.031531	0.034153	0.03171
1.45197	0.031173	0.034511	0.018775	0.03159	0.034392	0.031888
1.4553	0.031531	0.03469	0.018716	0.03171	0.03463	0.032127
1.45863	0.031888	0.034869	0.018716	0.031888	0.034928	0.032365
1.46197	0.032306	0.035048	0.018656	0.032067	0.035167	0.032723
1.4653	0.032723	0.035286	0.018656	0.032365	0.035405	0.033081
1.46863	0.033081	0.035584	0.018656	0.032663	0.035584	0.033438
1.47197	0.033438	0.035882	0.018716	0.032961	0.035703	0.033736
1.4753	0.033796	0.03612	0.018716	0.0332	0.035822	0.034034
1.47863	0.034034	0.036359	0.018775	0.033438	0.035882	0.034213
1.48197	0.034273	0.036538	0.018835	0.033617	0.035942	0.034332
1.4853	0.034392	0.036716	0.018895	0.033677	0.035942	0.034451
1.48863	0.034511	0.036776	0.018954	0.033736	0.036001	0.034511
1.49197	0.034571	0.036895	0.019073	0.033736	0.03612	0.034571
1.4953	0.034511	0.036955	0.019193	0.033677	0.03624	0.03463
1.49863	0.034451	0.037074	0.019372	0.033617	0.036418	0.03475
1.50197	0.034392	0.037193	0.01955	0.033557	0.036597	0.034869
1.5053	0.034273	0.037313	0.019789	0.033557	0.036836	0.035107
1.50863	0.034213	0.037551	0.020027	0.033617	0.037134	0.035405
1.51197	0.034153	0.037789	0.020266	0.033677	0.037432	0.035703
1.5153	0.034094	0.038087	0.020504	0.033855	0.03773	0.036061
1.51863	0.034034	0.038385	0.020742	0.034034	0.038028	0.036418
1.52197	0.033975	0.038624	0.020921	0.034213	0.038326	0.036776
1.5253	0.033915	0.038862	0.02116	0.034451	0.038683	0.037134
1.52863	0.033915	0.038981	0.021338	0.03469	0.039041	0.037432
1.53197	0.033915	0.039041	0.021577	0.034928	0.039399	0.03773
1.5353	0.033915	0.039041	0.021756	0.035226	0.039756	0.037968
1.53863	0.033975	0.038922	0.021994	0.035584	0.040174	0.038147
1.54197	0.034034	0.038803	0.022233	0.035942	0.040531	0.038326
1.5453	0.034153	0.038564	0.022471	0.036299	0.040889	0.038445
1.54863	0.034332	0.038326	0.02265	0.036716	0.041306	0.038564
1.55197	0.034571	0.038087	0.022769	0.037134	0.041664	0.038683
1.5553	0.034809	0.037849	0.022829	0.037491	0.041962	0.038862
1.55863	0.034988	0.03767	0.022769	0.037849	0.042319	0.039041
1.56197	0.035226	0.037611	0.022709	0.038147	0.042617	0.03922
1.5653	0.035346	0.037611	0.02259	0.038326	0.042915	0.039399
1.56863	0.035465	0.037611	0.022471	0.038445	0.043154	0.039637
1.57197	0.035524	0.03773	0.022471	0.038445	0.043392	0.039816
1.5753	0.035524	0.037849	0.022531	0.038385	0.043571	0.039995
1.57863	0.035524	0.038028	0.02265	0.038266	0.04375	0.040174
1.58197	0.035524	0.038266	0.022888	0.038087	0.043869	0.040293
1.5853	0.035465	0.038564	0.023246	0.037909	0.043929	0.040412
1.58863	0.035465	0.038803	0.023663	0.037789	0.043988	0.04065
1.59197	0.035465	0.03916	0.02414	0.03773	0.044048	0.041127
1.5953	0.035524	0.039458	0.024915	0.037849	0.044405	0.04226
1.59863	0.035584	0.039876	0.026166	0.038326	0.045419	0.0453
1.60197	0.035644	0.040531	0.029027	0.039577	0.047982	0.05281
1.6053	0.035763	0.041664	0.035524	0.042379	0.054061	0.070333
1.60863	0.035882	0.044107	0.050187	0.048339	0.067115	0.108719
1.61197	0.036001	0.049233	0.080943	0.060499	0.09352	0.18692
1.6153	0.03618	0.059962	0.14168	0.084162	0.143886	0.336468
1.61863	0.036299	0.081003	0.253856	0.127733	0.234485	0.605524
1.62197	0.036478	0.120223	0.449479	0.203967	0.389159	1.06364
1.6253	0.036597	0.188947	0.773072	0.331104	0.64069	1.80543
1.62863	0.036776	0.303328	1.28359	0.533581	1.03223	2.95353
1.63197	0.036836	0.484228	2.05541	0.84269	1.61773	4.66001
1.6353	0.036895	0.758052	3.17836	1.29664	2.46203	7.10553
1.63863	0.036895	1.15573	4.75657	1.94001	3.63982	10.4975
1.64197	0.036776	1.71232	6.90603	2.82294	5.234	15.0648
1.6453	0.036597	2.46555	9.7509	3.99935	7.33334	21.0528
1.64863	0.036359	3.45415	13.4188	5.52577	10.0298	28.7151
1.65197	0.036061	4.71586	18.0354	7.45964	13.4157	38.3051
1.6553	0.035822	6.28573	23.7188	9.85831	17.5816	50.0677
1.65863	0.035644	8.19451	30.5737	12.7787	22.6148	64.2296
1.66197	0.035524	10.4673	38.686	16.2776	28.598	80.9903
1.6653	0.035465	13.1232	48.1188	20.4129	35.6096	100.514
1.66863	0.035524	16.1747	58.9091	25.2454	43.7243	122.919
1.67197	0.035584	19.6284	71.0649	30.8405	53.0142	148.274
1.6753	0.035763	23.4843	84.5656	37.2704	63.5498	176.59
1.67863	0.035882	27.7374	99.3621	44.6147	75.4014	207.817
1.68197	0.036001	32.3766	115.379	52.9606	88.6391	241.843
1.6853	0.036061	37.3855	132.521	62.4019	103.333	278.499
1.68863	0.03612	42.7417	150.671	73.0355	119.55	317.563
1.69197	0.03618	48.4171	169.702	84.9566	137.353	358.765
1.6953	0.03624	54.3768	189.48	98.2524	156.792	401.803
1.69863	0.03624	60.5798	209.864	112.995	177.901	446.345
1.70197	0.036299	66.9783	230.714	129.232	200.69	492.048
1.7053	0.036418	73.5192	251.889	146.98	225.135	538.556
1.70863	0.036538	80.1441	273.25	166.217	251.173	585.513
1.71197	0.036716	86.7913	294.655	186.876	278.695	632.565
1.7153	0.036895	93.3973	315.959	208.842	307.54	679.361
1.71863	0.037014	99.8979	337.016	231.949	337.496	725.557
1.72197	0.037193	106.231	357.668	255.986	368.297	770.815
1.7253	0.037372	112.336	377.755	280.697	399.633	814.808
1.72863	0.037611	118.156	397.107	305.792	431.155	857.224
1.73197	0.037789	123.642	415.552	330.956	462.489	897.772
1.7353	0.038087	128.745	432.918	355.858	493.245	936.19
1.73863	0.038326	133.427	449.041	380.169	523.038	972.259
1.74197	0.038683	137.651	463.765	403.567	551.493	1005.81
1.7453	0.039101	141.391	476.955	425.753	578.265	1036.73
1.74863	0.039518	144.624	488.495	446.46	603.046	1064.97
1.75197	0.039935	147.335	498.298	465.458	625.576	1090.57
1.7553	0.040352	149.515	506.305	482.559	645.643	1113.59
1.75863	0.04071	151.161	512.489	497.623	663.09	1134.2
1.76197	0.041008	152.28	516.849	510.555	677.814	1152.58
1.7653	0.041246	152.881	519.416	521.302	689.762	1168.96
1.76863	0.041425	152.982	520.242	529.853	698.926	1183.59
1.77197	0.041544	152.606	519.402	536.234	705.34	1196.72
1.7753	0.041604	151.781	516.989	540.497	709.073	1208.55
1.77863	0.041664	150.538	513.105	542.722	710.225	1219.3
1.78197	0.041664	148.913	507.866	543.007	708.916	1229.09
1.7853	0.041783	146.943	501.389	541.465	705.284	1238.03
1.78863	0.041842	144.666	493.796	538.216	699.481	1246.12
1.79197	0.042021	142.121	485.208	533.389	691.667	1253.33
1.7953	0.042319	139.348	475.746	527.111	682.005	1259.57
1.79863	0.042617	136.387	465.525	519.516	670.663	1264.68
1.80197	0.043035	133.275	454.659	510.735	657.81	1268.46
1.8053	0.043571	130.052	443.26	500.902	643.619	1270.68
1.80863	0.044107	126.758	431.437	490.154	628.264	1271.11
1.81197	0.044763	123.434	419.304	478.629	611.925	1269.49
1.8153	0.045419	120.123	406.978	466.476	594.789	1265.59
1.81863	0.046015	116.872	394.587	453.848	577.051	1259.22
1.82197	0.04667	113.734	382.277	440.914	558.921	1250.22
1.8253	0.047266	110.772	370.219	427.853	540.622	1238.5
1.82863	0.047743	108.054	358.616	414.863	522.396	1224.03
1.83197	0.04822	105.66	347.713	402.158	504.5	1206.88
1.8353	0.048637	103.677	337.791	389.969	487.208	1187.19
1.83863	0.048995	102.199	329.17	378.533	470.801	1165.17
1.84197	0.049293	101.314	322.188	368.089	455.556	1141.13
1.8453	0.049591	101.103	317.189	358.863	441.733	1115.41
1.84863	0.049889	101.628	314.484	351.05	429.559	1088.38
1.85197	0.050187	102.919	314.327	344.797	419.201	1060.45
1.8553	0.050485	104.969	316.872	340.182	410.755	1031.96
1.85863	0.050783	107.722	322.14	337.197	404.22	1003.24
1.86197	0.051081	111.072	329.994	335.739	399.488	974.503
1.8653	0.051439	114.862	340.122	335.599	396.343	945.899
1.86863	0.051796	118.891	352.041	336.473	394.462	917.465
1.87197	0.052214	122.93	365.117	337.972	393.432	889.142
1.8753	0.052631	126.73	378.6	339.65	392.777	860.79
1.87863	0.052989	130.043	391.673	341.03	391.989	832.21
1.88197	0.053346	132.641	403.506	341.639	390.56	803.172
1.8853	0.053644	134.328	413.315	341.043	388.021	773.449
1.88863	0.053883	134.959	420.416	338.876	383.972	742.843
1.89197	0.054002	134.442	424.269	334.863	378.111	711.218
1.8953	0.054061	132.746	424.508	328.835	370.246	678.508
1.89863	0.054002	129.897	420.957	320.738	360.303	644.737
1.90197	0.053883	125.973	413.625	310.625	348.324	610.016
1.9053	0.053644	121.095	402.697	298.646	334.454	574.534
1.90863	0.053346	115.415	388.501	285.032	318.921	538.546
1.91197	0.052989	109.104	371.477	270.071	302.02	502.358
1.9153	0.052571	102.34	352.143	254.087	284.082	466.305
1.91863	0.052094	95.3004	331.053	237.42	265.461	430.729
1.92197	0.051498	88.1509	308.769	220.407	246.503	395.965
1.9253	0.050843	81.04	285.833	203.363	227.54	362.324
1.92863	0.050128	74.0949	262.742	186.573	208.87	330.08
1.93197	0.049293	67.4195	239.933	170.281	190.752	299.461
1.9353	0.048459	61.0938	217.778	154.689	173.399	270.649
1.93863	0.047565	55.1748	196.577	139.95	156.978	243.772
1.94197	0.04679	49.6992	176.561	126.177	141.611	218.91
1.9453	0.046074	44.6853	157.893	113.438	127.376	196.097
1.94863	0.045419	40.1365	140.677	101.767	114.312	175.326
1.95197	0.044942	36.0438	124.964	91.1664	102.425	156.552
1.9553	0.044584	32.3892	110.757	81.6128	91.6957	139.701
1.95863	0.044346	29.148	98.0257	73.0634	82.0784	124.674
1.96197	0.044286	26.2913	86.708	65.4609	73.5136	111.355
1.9653	0.044286	23.7873	76.721	58.7383	65.9293	99.6137
1.96863	0.044286	21.6036	67.9666	52.8233	59.2471	89.3148
1.97197	0.044405	19.7079	60.338	47.6416	53.3851	80.32
1.9753	0.044465	18.0685	53.7245	43.1191	48.2616	72.4926
1.97863	0.044584	16.6557	48.0161	39.1844	43.7972	65.7013
1.98197	0.044703	15.4418	43.1067	35.7702	39.9169	59.8222
1.9853	0.044823	14.4011	38.8966	32.8136	36.5506	54.7411
1.98863	0.044882	13.5105	35.2938	30.2572	33.6345	50.3542
1.99197	0.044942	12.749	32.2149	28.0487	31.1105	46.5686
1.9953	0.044942	12.0981	29.5856	26.1415	28.9265	43.3024
1.99863	0.044882	11.5412	27.3401	24.4939	27.0364	40.4835
2.00197	0.044703	11.0638	25.4205	23.0691	25.3991	38.0498
2.0053	0.044405	10.6528	23.7768	21.8344	23.9786	35.947
2.00863	0.043988	10.2969	22.3652	20.7614	22.743	34.129
2.01197	0.043452	9.98574	21.148	19.8247	21.6641	32.5556
2.0153	0.042915	9.71019	20.0922	19.0023	20.7173	31.1927
2.01863	0.042319	9.46212	19.1698	18.2746	19.8808	30.0111
2.02197	0.041842	9.23413	18.3561	17.6244	19.1354	28.9858
2.0253	0.041425	9.01991	17.6301	17.0371	18.4643	28.0959
2.02863	0.041127	8.81404	16.9738	16.4998	17.8531	27.3241
2.03197	0.041008	8.61204	16.3721	16.0016	17.2897	26.6562
2.0353	0.041127	8.41051	15.8129	15.534	16.7639	26.0816
2.03863	0.041366	8.20714	15.2861	15.0901	16.2677	25.5919
2.04197	0.041842	8.00097	14.7848	14.6649	15.7952	25.1815
2.0453	0.042439	7.79188	14.3038	14.2553	15.3425	24.8464
2.04863	0.043154	7.58094	13.8404	13.8596	14.9071	24.5836
2.05197	0.043929	7.36994	13.3933	13.4777	14.4879	24.3903
2.0553	0.044823	7.16138	12.963	13.1102	14.0851	24.2628
2.05863	0.045717	6.95783	12.5505	12.7584	13.6992	24.1959
2.06197	0.046551	6.76215	12.1574	12.4238	13.3311	24.1821
2.0653	0.047386	6.57672	11.7854	12.1075	12.9814	24.2111
2.06863	0.048161	6.40351	11.4358	11.8101	12.6501	24.2695
2.07197	0.048876	6.24359	11.1089	11.5314	12.3368	24.3415
2.0753	0.049472	6.09726	10.8043	11.27	12.0397	24.4089
2.07863	0.049949	5.96398	10.5206	11.0238	11.7564	24.4524
2.08197	0.050306	5.84227	10.2552	10.7896	11.4837	24.4528
2.0853	0.050604	5.72985	10.0049	10.5634	11.218	24.3917
2.08863	0.050724	5.62418	9.76574	10.3412	10.9552	24.253
2.09197	0.050843	5.52207	9.53346	10.1184	10.6914	24.0241
2.0953	0.050902	5.42063	9.30393	9.89109	10.423	23.6962
2.09863	0.050962	5.31697	9.07332	9.65565	10.1471	23.2652
2.10197	0.050962	5.20855	8.83836	9.40937	9.86177	22.7318
2.1053	0.050962	5.09363	8.5966	9.15051	9.56565	22.101
2.10863	0.050962	4.97091	8.34668	8.87829	9.25875	21.382
2.11197	0.050962	4.83996	8.08793	8.59314	8.94183	20.5873
2.1153	0.050902	4.70096	7.82085	8.29631	8.61669	19.7321
2.11863	0.050843	4.55475	7.5466	7.98994	8.28552	18.833
2.12197	0.050724	4.4027	7.26718	7.6769	7.95132	17.9074
2.1253	0.050604	4.24653	6.98495	7.36028	7.61706	16.9725
2.12863	0.050426	4.08822	6.70254	7.04354	7.28595	16.0444
2.13197	0.050187	3.92979	6.4227	6.73008	6.96111	15.138
2.1353	0.049889	3.77321	6.14822	6.4233	6.64532	14.2658
2.13863	0.049591	3.62039	5.88149	6.12605	6.34116	13.4382
2.14197	0.049233	3.47292	5.62477	5.8409	6.05071	12.6631
2.1453	0.048816	3.33208	5.37974	5.56994	5.77545	11.9456
2.14863	0.048459	3.19886	5.14776	5.31465	5.51671	11.2886
2.15197	0.048041	3.07399	4.9299	5.07611	5.27507	10.6926
2.1553	0.047684	2.95776	4.72665	4.85474	5.05078	10.1559
2.15863	0.047266	2.85029	4.53806	4.65053	4.84359	9.67491
2.16197	0.046968	2.75141	4.36401	4.46308	4.65292	9.24498
2.1653	0.046611	2.66063	4.20392	4.29153	4.47774	8.85999
2.16863	0.046372	2.57742	4.05681	4.13471	4.31681	8.51327
2.17197	0.046134	2.50095	3.92157	3.99119	4.16857	8.19778
2.1753	0.045896	2.43026	3.79676	3.85922	4.03124	7.90662
2.17863	0.045657	2.36446	3.68088	3.73697	3.90291	7.63315
2.18197	0.045419	2.30241	3.57223	3.62265	3.78174	7.3716
2.1853	0.045121	2.24298	3.46911	3.51429	3.66586	7.11697
2.18863	0.044763	2.18528	3.36987	3.41016	3.55351	6.86538
2.19197	0.044405	2.12824	3.27295	3.30859	3.44336	6.61409
2.1953	0.043988	2.07108	3.17717	3.20828	3.33428	6.36149
2.19863	0.043571	2.01321	3.0815	3.1082	3.22545	6.10697
2.20197	0.043154	1.95408	2.98524	3.00783	3.11667	5.85097
2.2053	0.042796	1.89364	2.88826	2.90686	3.00795	5.59449
2.20863	0.042558	1.83189	2.79057	2.80553	2.89983	5.33927
2.21197	0.042439	1.76919	2.69264	2.70438	2.79295	5.08732
2.2153	0.042498	1.706	2.59525	2.60431	2.68835	4.84091
2.21863	0.042737	1.643	2.49928	2.5062	2.58708	4.60213
2.22197	0.043213	1.58095	2.40576	2.41131	2.49028	4.37313
2.2253	0.044048	1.52069	2.31582	2.32065	2.39897	4.15564
2.22863	0.045121	1.463	2.23047	2.23535	2.31409	3.95101
2.23197	0.046611	1.40858	2.1506	2.15626	2.23637	3.76046
2.2353	0.048459	1.35797	2.07686	2.08408	2.16621	3.58445
2.23863	0.050724	1.31166	2.00987	2.01923	2.10392	3.42333
2.24197	0.053287	1.27	1.94985	1.96201	2.04956	3.277
2.2453	0.056267	1.2331	1.89704	1.91236	2.00301	3.1451
2.24863	0.059485	1.20097	1.85126	1.87016	1.96385	3.02702
2.25197	0.062883	1.1735	1.81234	1.83505	1.93173	2.92194
2.2553	0.0664	1.15055	1.77991	1.80662	1.9061	2.82896
2.25863	0.069797	1.13171	1.75345	1.78432	1.88643	2.74712
2.26197	0.073075	1.11675	1.73247	1.76752	1.872	2.67535
2.2653	0.075936	1.10525	1.71643	1.75571	1.86229	2.61265
2.26863	0.07838	1.0969	1.70469	1.74832	1.85668	2.55805
2.27197	0.080228	1.09124	1.69683	1.74469	1.8546	2.51055
2.2753	0.08136	1.0879	1.69218	1.74439	1.85555	2.46924
2.27863	0.081778	1.08665	1.69039	1.74689	1.85901	2.43336
2.28197	0.08136	1.08713	1.69104	1.75178	1.86467	2.40219
2.2853	0.080109	1.08904	1.69373	1.75875	1.87206	2.37501
2.28863	0.078082	1.0922	1.6982	1.76734	1.88094	2.35122
2.29197	0.075281	1.09637	1.70428	1.77741	1.89108	2.33036
2.2953	0.071883	1.10143	1.71161	1.78862	1.90216	2.31201
2.29863	0.067949	1.10722	1.72007	1.80089	1.91414	2.29573
2.30197	0.063658	1.11365	1.72949	1.81401	1.92684	2.28119
2.3053	0.059068	1.12063	1.73962	1.82778	1.94007	2.26825
2.30863	0.054359	1.12802	1.75041	1.8422	1.95378	2.25663
2.31197	0.049651	1.13577	1.76168	1.85704	1.96791	2.24614
2.3153	0.045061	1.14381	1.7733	1.8723	1.98227	2.23672
2.31863	0.04071	1.1521	1.78522	1.8878	1.99682	2.2282
2.32197	0.036597	1.16062	1.79726	1.90359	2.01154	2.22045
2.3253	0.032783	1.16932	1.80948	1.91945	2.02632	2.21354
2.32863	0.029266	1.17809	1.82182	1.93542	2.0411	2.20734
2.33197	0.026107	1.18709	1.83427	1.95152	2.056	2.2018
2.3353	0.023186	1.19615	1.84685	1.96755	2.07084	2.19685
2.33863	0.020623	1.20538	1.85955	1.98364	2.08575	2.19256
2.34197	0.018299	1.21474	1.87242	1.99974	2.10065	2.18886
2.3453	0.016212	1.22428	1.88535	2.01577	2.11561	2.1857
2.34863	0.014484	1.23399	1.89853	2.03174	2.13069	2.18314
2.35197	0.012994	1.24389	1.91188	2.04778	2.14589	2.18111
2.3553	0.011921	1.25408	1.92541	2.06381	2.16126	2.17974
2.35863	0.011206	1.26457	1.9393	2.0799	2.17688	2.17903
2.36197	0.011086	1.27542	1.95348	2.0963	2.19291	2.17909
2.3653	0.011444	1.28686	1.9682	2.11299	2.20948	2.18004
2.36863	0.012517	1.29908	1.98358	2.13033	2.22671	2.18201
2.37197	0.014424	1.31231	1.99985	2.14851	2.24489	2.18534
2.3753	0.017166	1.32692	2.01726	2.16794	2.26432	2.19017
2.37863	0.020921	1.34319	2.03615	2.18904	2.2853	2.19691
2.38197	0.025868	1.36155	2.05696	2.21217	2.30813	2.20585
2.3853	0.032127	1.38253	2.08008	2.23786	2.33334	2.21735
2.38863	0.039935	1.40655	2.10601	2.26647	2.3613	2.23178
2.39197	0.049412	1.43403	2.13516	2.29859	2.39259	2.24966
2.3953	0.060737	1.46544	2.16812	2.33465	2.42764	2.27123
2.39863	0.074089	1.5012	2.20531	2.37513	2.46698	2.29692
2.40197	0.089526	1.5415	2.24727	2.42042	2.51102	2.32702
2.4053	0.10711	1.58674	2.29436	2.47085	2.5602	2.36183
2.40863	0.126839	1.63692	2.34693	2.5267	2.61486	2.40147
2.41197	0.148654	1.69223	2.40523	2.58815	2.67512	2.44611
2.4153	0.172317	1.75244	2.4693	2.65521	2.7411	2.49571
2.41863	0.19747	1.81735	2.5391	2.72781	2.81262	2.55007
2.42197	0.223696	1.88661	2.61444	2.80571	2.88939	2.60889
2.4253	0.250459	1.95956	2.69484	2.88838	2.97087	2.6716
2.42863	0.277042	2.03556	2.77966	2.97517	3.05635	2.73758
2.43197	0.302792	2.1137	2.86806	3.06523	3.14486	2.80589
2.4353	0.326931	2.19286	2.95889	3.15744	3.23534	2.87545
2.43863	0.348628	2.27195	3.05098	3.2506	3.32648	2.94524
2.44197	0.367224	2.34956	3.14283	3.34322	3.41678	3.01379
2.4453	0.382185	2.42442	3.23302	3.43376	3.50457	3.07983
2.44863	0.392973	2.49505	3.31974	3.52037	3.58826	3.14194
2.45197	0.399411	2.56008	3.40134	3.60119	3.66581	3.19862
2.4553	0.401318	2.6179	3.47585	3.67415	3.73518	3.24839
2.45863	0.398815	2.66707	3.54147	3.73709	3.79437	3.28982
2.46197	0.39202	2.70617	3.59613	3.78788	3.84116	3.32153
2.4653	0.381291	2.73359	3.63785	3.82435	3.87341	3.34203
2.46863	0.366867	2.74813	3.66473	3.84438	3.88908	3.3502
2.47197	0.349045	2.74843	3.67504	3.84617	3.8864	3.34483
2.4753	0.328124	2.73359	3.66706	3.82811	3.86393	3.32516
2.47863	0.304341	2.70289	3.63976	3.78937	3.82072	3.29065
2.48197	0.277817	2.65634	3.59243	3.72946	3.75652	3.2413
2.4853	0.248849	2.59411	3.52508	3.64888	3.67189	3.17752
2.48863	0.217617	2.51728	3.43847	3.5488	3.56805	3.10046
2.49197	0.184357	2.42746	3.33399	3.43132	3.44718	3.01152
2.4953	0.149429	2.32673	3.214	3.29918	3.31199	2.91288
2.49863	0.113308	2.21783	3.08144	3.15583	3.16602	2.80696
2.50197	0.076652	2.10375	2.9397	3.00503	3.01302	2.69663
2.5053	0.040174	1.98752	2.7926	2.85089	2.85691	2.58475
2.50863	0.00459	1.87224	2.644	2.69729	2.7017	2.47419
2.51197	-0.02921	1.76084	2.49755	2.54792	2.55096	2.3675
2.5153	-0.06056	1.65576	2.35659	2.40594	2.40779	2.26694
2.51863	-0.08863	1.5589	2.22391	2.27386	2.27475	2.17426
2.52197	-0.11295	1.47164	2.10178	2.15358	2.15358	2.09075
2.5253	-0.1331	1.39481	1.99157	2.04611	2.04539	2.01708
2.52863	-0.14883	1.32853	1.894	1.95187	1.95062	1.95354
2.53197	-0.16022	1.2725	1.8093	1.87063	1.86908	1.89984
2.5353	-0.16743	1.22619	1.737	1.80179	1.80006	1.85543
2.53863	-0.17071	1.18852	1.67638	1.74421	1.74254	1.81955
2.54197	-0.17047	1.15854	1.62619	1.69671	1.69539	1.79124
2.5453	-0.16731	1.13505	1.5853	1.65802	1.65713	1.7693
2.54863	-0.16171	1.11693	1.55228	1.62667	1.62649	1.75285
2.55197	-0.15426	1.1031	1.52594	1.60152	1.60211	1.74081
2.5553	-0.14538	1.09273	1.50496	1.58131	1.5828	1.73229
2.55863	-0.13566	1.08492	1.48827	1.56516	1.56748	1.72639
2.56197	-0.12547	1.07908	1.47498	1.55204	1.55532	1.72246
2.5653	-0.11504	1.07473	1.46431	1.54138	1.54555	1.71989
2.56863	-0.10478	1.07139	1.45561	1.53255	1.53756	1.71828
2.57197	-0.09471	1.06877	1.44833	1.5251	1.53083	1.71721
2.5753	-0.08506	1.06669	1.44219	1.51861	1.52493	1.7165
2.57863	-0.07588	1.06496	1.43677	1.51289	1.51962	1.71584
2.58197	-0.06717	1.06335	1.43194	1.50764	1.51473	1.71524
2.5853	-0.05895	1.06192	1.42741	1.50281	1.51008	1.71465
2.58863	-0.05126	1.06055	1.42324	1.49828	1.50561	1.71387
2.59197	-0.04399	1.05917	1.41919	1.49399	1.50132	1.71298
2.5953	-0.03719	1.0578	1.41531	1.48988	1.49709	1.71196
2.59863	-0.03082	1.05643	1.41156	1.48594	1.49298	1.71071
2.60197	-0.0248	1.055	1.40786	1.48201	1.48898	1.70934
2.6053	-0.01919	1.05351	1.40417	1.47819	1.48517	1.70773
2.60863	-0.01389	1.05202	1.40059	1.47438	1.48147	1.70589
2.61197	-0.00894	1.05047	1.39701	1.47063	1.4779	1.70386
2.6153	-0.00435	1.04892	1.39338	1.46675	1.47432	1.70159
2.61863	-6e-05	1.04731	1.38974	1.46288	1.4708	1.69903
2.62197	0.003934	1.04564	1.38605	1.45894	1.46723	1.69629
2.6253	0.007689	1.04392	1.38223	1.45495	1.46359	1.69331
2.62863	0.011086	1.04213	1.37836	1.4509	1.45978	1.69003
2.63197	0.014305	1.04022	1.3743	1.44684	1.4559	1.68657
2.6353	0.017285	1.03825	1.37019	1.44273	1.45179	1.68288
2.63863	0.020146	1.03611	1.36602	1.43856	1.44762	1.67906
2.64197	0.022769	1.03384	1.36179	1.43439	1.44321	1.67507
2.6453	0.025392	1.03146	1.3575	1.43021	1.43874	1.67096
2.64863	0.027835	1.02896	1.3532	1.42598	1.43415	1.66678
2.65197	0.03022	1.02639	1.34891	1.42169	1.4295	1.66255
2.6553	0.032544	1.02377	1.34468	1.4174	1.42473	1.65826
2.65863	0.03475	1.02109	1.34051	1.41305	1.4199	1.65397
2.66197	0.036836	1.01841	1.33634	1.40864	1.41501	1.64968
2.6653	0.038862	1.01572	1.33222	1.40423	1.41007	1.64533
2.66863	0.04065	1.01304	1.32811	1.39976	1.40506	1.64092
2.67197	0.042379	1.01036	1.324	1.39523	1.39993	1.63651
2.6753	0.043869	1.00768	1.31988	1.39058	1.39481	1.63197
2.67863	0.04518	1.00493	1.31577	1.38593	1.38956	1.62745
2.68197	0.046313	1.00219	1.31148	1.38116	1.38432	1.62274
2.6853	0.047326	0.999391	1.30719	1.37627	1.37901	1.61803
2.68863	0.048161	0.99659	1.30272	1.37132	1.37365	1.6132
2.69197	0.048935	0.993669	1.29807	1.36626	1.36834	1.60831
2.6953	0.049591	0.990748	1.29336	1.36107	1.36298	1.6033
2.69863	0.050187	0.987828	1.28859	1.35589	1.35762	1.59824
2.70197	0.050783	0.984848	1.28371	1.35064	1.35225	1.59311
2.7053	0.051379	0.981927	1.27876	1.3454	1.34695	1.58793
2.70863	0.051916	0.978887	1.27387	1.34015	1.34164	1.58274
2.71197	0.052512	0.975847	1.26898	1.33491	1.33634	1.5775
2.7153	0.053048	0.972748	1.26422	1.32972	1.33103	1.57231
2.71863	0.053585	0.969589	1.25939	1.32453	1.32573	1.56707
2.72197	0.054121	0.966311	1.25456	1.31935	1.32048	1.56176
2.7253	0.054598	0.962973	1.24973	1.31422	1.31524	1.55652
2.72863	0.055075	0.959575	1.2449	1.3091	1.31005	1.55121
2.73197	0.055492	0.956059	1.23995	1.30391	1.30486	1.54591
2.7353	0.05585	0.952423	1.23495	1.29879	1.29974	1.54066
2.73863	0.056088	0.948787	1.22994	1.29366	1.29473	1.53536
2.74197	0.056326	0.945091	1.22482	1.28859	1.28973	1.53011
2.7453	0.056446	0.941396	1.21975	1.28359	1.2849	1.52499
2.74863	0.056565	0.93776	1.21468	1.2787	1.28013	1.51992
2.75197	0.056565	0.934124	1.20968	1.27387	1.27554	1.51497
2.7553	0.056505	0.930607	1.20479	1.26916	1.27101	1.51014
2.75863	0.056446	0.92721	1.20002	1.26451	1.2666	1.50537
2.76197	0.056326	0.923872	1.19537	1.25998	1.26225	1.50079
2.7653	0.056267	0.920594	1.19084	1.25551	1.25796	1.49632
2.76863	0.056148	0.917435	1.18643	1.25104	1.25372	1.4919
2.77197	0.056028	0.914276	1.18208	1.24663	1.24943	1.48749
2.7753	0.055969	0.911236	1.17785	1.24228	1.2452	1.4832
2.77863	0.055909	0.908196	1.17373	1.23787	1.24097	1.47885
2.78197	0.05585	0.905156	1.16968	1.23352	1.23668	1.4745
2.7853	0.055909	0.902236	1.16569	1.22917	1.23239	1.47009
2.78863	0.055969	0.899255	1.16175	1.22494	1.22809	1.46574
2.79197	0.056028	0.896335	1.15782	1.2207	1.22374	1.46127
2.7953	0.056148	0.893414	1.15389	1.21653	1.21933	1.4568
2.79863	0.056267	0.890553	1.15001	1.21236	1.21498	1.45233
2.80197	0.056386	0.887692	1.14608	1.20825	1.21063	1.44774
2.8053	0.056446	0.884831	1.14214	1.20413	1.20622	1.44321
2.80863	0.056505	0.88197	1.13815	1.20002	1.20181	1.43862
2.81197	0.056505	0.879049	1.1341	1.19585	1.1974	1.43403
2.8153	0.056446	0.876129	1.12999	1.19162	1.19305	1.42944
2.81863	0.056326	0.873208	1.12587	1.18727	1.1887	1.42491
2.82197	0.056207	0.870347	1.1217	1.18285	1.1844	1.42038
2.8253	0.056088	0.867486	1.11753	1.17844	1.18011	1.41597
2.82863	0.056028	0.864685	1.1133	1.17397	1.17588	1.41156
2.83197	0.056028	0.861883	1.109	1.16956	1.17165	1.40721
2.8353	0.056028	0.859082	1.10483	1.16521	1.16748	1.40291
2.83863	0.056207	0.856459	1.10066	1.16098	1.16336	1.39874
2.84197	0.056386	0.853956	1.09661	1.15693	1.15943	1.39463
2.8453	0.056624	0.851631	1.09279	1.15311	1.15562	1.3907
2.84863	0.056922	0.849545	1.08927	1.14959	1.1521	1.38688
2.85197	0.05722	0.847936	1.08624	1.1465	1.14888	1.38336
2.8553	0.057518	0.846803	1.08367	1.14387	1.1462	1.38009
2.85863	0.057817	0.846446	1.08188	1.14191	1.14411	1.37729
2.86197	0.057995	0.847101	1.08093	1.14077	1.1428	1.37508
2.8653	0.058174	0.849068	1.08105	1.14054	1.1425	1.37353
2.86863	0.058234	0.852585	1.08248	1.14149	1.14328	1.37287
2.87197	0.058293	0.85789	1.08534	1.14387	1.14542	1.37323
2.8753	0.058234	0.8654	1.08987	1.14793	1.14912	1.37484
2.87863	0.058174	0.875413	1.09637	1.15377	1.15448	1.37782
2.88197	0.058115	0.888109	1.10501	1.16169	1.16181	1.38235
2.8853	0.057995	0.903726	1.11592	1.17177	1.17111	1.38861
2.88863	0.057876	0.922441	1.12939	1.18423	1.18262	1.39672
2.89197	0.057817	0.944316	1.14542	1.19901	1.19626	1.40667
2.8953	0.057817	0.969231	1.16402	1.21611	1.21206	1.41859
2.89863	0.057876	0.997126	1.18518	1.23537	1.22988	1.43242
2.90197	0.057995	1.02758	1.20854	1.25653	1.24949	1.44798
2.9053	0.058115	1.06019	1.23382	1.27923	1.27053	1.46502
2.90863	0.058234	1.09434	1.26058	1.30296	1.29253	1.48326
2.91197	0.058353	1.12927	1.28812	1.32716	1.315	1.50228
2.9153	0.058472	1.16414	1.31583	1.35118	1.33729	1.52159
2.91863	0.058591	1.19805	1.34295	1.37436	1.35875	1.5406
2.92197	0.058651	1.23006	1.36876	1.39594	1.37878	1.55884
2.9253	0.058651	1.25921	1.39237	1.41525	1.39666	1.57571
2.92863	0.058651	1.2846	1.41305	1.43176	1.41186	1.59061
2.93197	0.058591	1.30558	1.43021	1.44488	1.42384	1.60313
2.9353	0.058591	1.3215	1.44327	1.45412	1.43218	1.61272
2.93863	0.058591	1.33187	1.45173	1.4593	1.43665	1.6191
2.94197	0.058591	1.33645	1.45543	1.46019	1.43707	1.62208
2.9453	0.058591	1.33526	1.45417	1.4568	1.43343	1.62154
2.94863	0.058651	1.32835	1.44803	1.44923	1.42586	1.61743
2.95197	0.058651	1.31607	1.43725	1.43772	1.41454	1.60986
2.9553	0.058711	1.2989	1.42211	1.42264	1.39982	1.59913
2.95863	0.058711	1.27733	1.40315	1.40434	1.38205	1.58554
2.96197	0.058651	1.252	1.38092	1.38336	1.36185	1.56951
2.9653	0.058591	1.22368	1.35613	1.36024	1.33967	1.55139
2.96863	0.058472	1.19305	1.3293	1.33544	1.31607	1.53166
2.97197	0.058293	1.16092	1.30111	1.30957	1.29157	1.51074
2.9753	0.058115	1.12778	1.27214	1.28311	1.26672	1.48904
2.97863	0.057936	1.09446	1.243	1.25647	1.2418	1.46693
2.98197	0.057757	1.06138	1.21409	1.23018	1.21737	1.44488
2.9853	0.057638	1.02913	1.18583	1.20455	1.19358	1.42306
2.98863	0.057518	0.99808	1.15854	1.17987	1.17081	1.40178
2.99197	0.057459	0.968516	1.13249	1.15633	1.14912	1.38122
2.9953	0.057459	0.94074	1.10781	1.13416	1.12873	1.36161
2.99863	0.057459	0.914812	1.08468	1.11342	1.10972	1.34307
3.00197	0.057459	0.890911	1.06323	1.09422	1.09208	1.32567
3.0053	0.057399	0.869036	1.04338	1.07658	1.0758	1.30945
3.00863	0.057399	0.849187	1.02526	1.06049	1.0609	1.29443
3.01197	0.05734	0.831246	1.00875	1.04588	1.04731	1.28066
3.0153	0.05728	0.815094	0.993788	1.03265	1.03497	1.26803
3.01863	0.05728	0.800669	0.980258	1.02073	1.02383	1.25647
3.02197	0.05728	0.787854	0.968099	1.01	1.01376	1.24592
3.0253	0.05734	0.77641	0.957191	1.00035	1.00458	1.23638
3.02863	0.057399	0.766337	0.947416	0.991642	0.996232	1.22768
3.03197	0.057578	0.757337	0.938594	0.983715	0.988543	1.21975
3.0353	0.057817	0.749409	0.930727	0.976503	0.98151	1.21248
3.03863	0.057995	0.742376	0.923574	0.969827	0.974953	1.20586
3.04197	0.058234	0.736117	0.917137	0.963688	0.968874	1.19972
3.0453	0.058472	0.730515	0.911355	0.957966	0.963151	1.19412
3.04863	0.058651	0.725448	0.90605	0.952661	0.957727	1.18887
3.05197	0.05877	0.720799	0.901282	0.947714	0.952721	1.18393
3.0553	0.058949	0.716507	0.896871	0.943065	0.947952	1.17934
3.05863	0.059128	0.712574	0.892818	0.938654	0.943482	1.17505
3.06197	0.059366	0.708878	0.889063	0.934541	0.93931	1.17087
3.0653	0.059605	0.705361	0.885487	0.930667	0.935376	1.167
3.06863	0.059903	0.702024	0.88203	0.927031	0.93168	1.16318
3.07197	0.06026	0.698924	0.878692	0.923634	0.928164	1.15955
3.0753	0.060558	0.695884	0.875413	0.920355	0.924766	1.15597
3.07863	0.060856	0.693083	0.872195	0.917256	0.921488	1.15251
3.08197	0.061095	0.690401	0.868976	0.914216	0.918269	1.14912
3.0853	0.061274	0.687838	0.865757	0.911295	0.91511	1.14572
3.08863	0.061393	0.685394	0.862539	0.908315	0.911951	1.14244
3.09197	0.061393	0.68301	0.85932	0.905335	0.908732	1.13916
3.0953	0.061333	0.680804	0.856161	0.902355	0.905514	1.13594
3.09863	0.061274	0.678658	0.852942	0.899255	0.902295	1.13285
3.10197	0.061154	0.676572	0.849783	0.896096	0.899017	1.12981
3.1053	0.061035	0.674546	0.846624	0.892878	0.895739	1.12683
3.10863	0.060916	0.672579	0.843465	0.889599	0.89246	1.1239
3.11197	0.060856	0.670671	0.840306	0.886261	0.889182	1.12098
3.1153	0.060737	0.668764	0.837147	0.882924	0.885844	1.11812
3.11863	0.060678	0.666857	0.834048	0.879586	0.882506	1.1152
3.12197	0.060618	0.664949	0.830889	0.876188	0.879228	1.11228
3.1253	0.060558	0.663042	0.827849	0.87291	0.87589	1.10936
3.12863	0.060558	0.661075	0.824809	0.869572	0.872552	1.10644
3.13197	0.060558	0.659108	0.821829	0.866294	0.869274	1.10352
3.1353	0.060618	0.657082	0.818849	0.863135	0.865936	1.1006
3.13863	0.060737	0.655115	0.815988	0.859976	0.862658	1.09774
3.14197	0.060916	0.653088	0.813127	0.856876	0.85938	1.09494
3.1453	0.061154	0.651121	0.810325	0.853896	0.85628	1.0922
3.14863	0.061452	0.649273	0.807524	0.850976	0.85324	1.08951
3.15197	0.06187	0.647426	0.804782	0.848114	0.85032	1.08689
3.1553	0.062287	0.645638	0.80198	0.845253	0.847578	1.08421
3.15863	0.062704	0.643909	0.799179	0.842512	0.844955	1.08159
3.16197	0.063062	0.64224	0.796318	0.83977	0.842392	1.0789
3.1653	0.063419	0.640571	0.793457	0.837028	0.839949	1.07622
3.16863	0.063717	0.638962	0.790596	0.834346	0.837564	1.07354
3.17197	0.063837	0.637293	0.787795	0.831723	0.83518	1.0708
3.1753	0.063837	0.635564	0.784993	0.829101	0.832856	1.06806
3.17863	0.063658	0.633895	0.782371	0.826538	0.830472	1.06525
3.18197	0.063419	0.632167	0.779808	0.823975	0.828028	1.06245
3.1853	0.063002	0.630498	0.777364	0.821531	0.825584	1.05965
3.18863	0.062585	0.628769	0.775099	0.819206	0.82314	1.05679
3.19197	0.062168	0.627041	0.773013	0.816941	0.820696	1.05393
3.1953	0.06175	0.625372	0.771105	0.814795	0.818253	1.05113
3.19863	0.061393	0.623703	0.769317	0.81265	0.815809	1.04827
3.20197	0.061095	0.622094	0.767589	0.810623	0.813425	1.04541
3.2053	0.060976	0.620544	0.766039	0.808656	0.81104	1.04255
3.20863	0.060916	0.619054	0.764489	0.806749	0.808775	1.03974
3.21197	0.060976	0.617623	0.762939	0.804842	0.80663	1.037
3.2153	0.061154	0.616312	0.761449	0.802934	0.804484	1.03426
3.21863	0.061333	0.615001	0.7599	0.801027	0.802457	1.03164
3.22197	0.061512	0.613809	0.75829	0.799119	0.80049	1.02907
3.2253	0.06175	0.612676	0.756681	0.797153	0.798523	1.02657
3.22863	0.061989	0.611544	0.755012	0.795245	0.796616	1.02419
3.23197	0.062168	0.610411	0.753343	0.793338	0.794649	1.02192
3.2353	0.062406	0.609219	0.751615	0.791371	0.792623	1.01978
3.23863	0.062585	0.608027	0.749826	0.789404	0.790536	1.01769
3.24197	0.062764	0.606775	0.748038	0.787437	0.788391	1.01578
3.2453	0.062943	0.605524	0.746191	0.78541	0.786185	1.01388
3.24863	0.063121	0.604153	0.744343	0.783384	0.78392	1.01215
3.25197	0.063241	0.602782	0.742376	0.781238	0.781655	1.01036
3.2553	0.063419	0.601351	0.740409	0.779092	0.77939	1.00863
3.25863	0.063479	0.59998	0.738382	0.776947	0.777066	1.0069
3.26197	0.063539	0.598609	0.736296	0.774741	0.774801	1.00505
3.2653	0.063479	0.597239	0.734091	0.772536	0.772595	1.00321
3.26863	0.0633	0.595927	0.731885	0.77033	0.77039	1.0013
3.27197	0.063121	0.594616	0.72962	0.768065	0.768244	0.999272
3.2753	0.062883	0.593364	0.727355	0.76586	0.766039	0.997126
3.27863	0.062644	0.592053	0.725031	0.763595	0.763834	0.99498
3.28197	0.062406	0.590742	0.722706	0.761271	0.761628	0.992775
3.2853	0.062227	0.589371	0.720382	0.758946	0.759363	0.99051
3.28863	0.062168	0.58794	0.717998	0.756502	0.757039	0.988245
3.29197	0.062227	0.58639	0.715613	0.754058	0.754654	0.98598
3.2953	0.062406	0.584722	0.713289	0.751495	0.75227	0.983775
3.29863	0.062644	0.582933	0.710964	0.748932	0.749826	0.98151
3.30197	0.063002	0.581026	0.70864	0.746369	0.747323	0.979245
3.3053	0.063419	0.579059	0.706375	0.743747	0.74482	0.97698
3.30863	0.063837	0.577092	0.70411	0.741184	0.742376	0.974655
3.31197	0.064254	0.575066	0.701904	0.738621	0.739872	0.97239
3.3153	0.064671	0.573099	0.699699	0.736117	0.737429	0.970066
3.31863	0.064969	0.571191	0.697494	0.733614	0.735044	0.967681
3.32197	0.065267	0.569344	0.695348	0.73123	0.73266	0.965357
3.3253	0.065446	0.567555	0.693202	0.728846	0.730395	0.962913
3.32863	0.065565	0.565827	0.691056	0.72664	0.72813	0.960529
3.33197	0.065625	0.564158	0.688851	0.724494	0.725925	0.958025
3.3353	0.065625	0.562489	0.686646	0.722408	0.723779	0.955582
3.33863	0.065625	0.56088	0.684381	0.720382	0.721633	0.953078
3.34197	0.065565	0.55927	0.682116	0.718415	0.719607	0.950575
3.3453	0.065565	0.557721	0.67991	0.716567	0.71758	0.948071
3.34863	0.065506	0.556231	0.677645	0.714719	0.715673	0.945568
3.35197	0.065446	0.55474	0.67538	0.712872	0.713766	0.943124
3.3553	0.065327	0.553429	0.673175	0.711024	0.711858	0.94074
3.35863	0.065207	0.552177	0.671029	0.709176	0.710011	0.938475
3.36197	0.065088	0.550985	0.668943	0.707209	0.708222	0.936329
3.3653	0.064909	0.549912	0.666976	0.705302	0.706434	0.934243
3.36863	0.064731	0.54884	0.665069	0.703335	0.704646	0.932276
3.37197	0.064552	0.547826	0.66328	0.701368	0.702918	0.930309
3.3753	0.064373	0.546813	0.661492	0.699341	0.701189	0.928402
3.37863	0.064194	0.54574	0.659823	0.697434	0.69952	0.926435
3.38197	0.064075	0.544667	0.658214	0.695467	0.697851	0.924408
3.3853	0.064015	0.543475	0.656605	0.69356	0.696182	0.922263
3.38863	0.064015	0.542283	0.655055	0.691652	0.694513	0.919938
3.39197	0.064075	0.541031	0.653446	0.689805	0.692844	0.917554
3.3953	0.064135	0.53972	0.651777	0.687957	0.691116	0.915051
3.39863	0.064313	0.538468	0.650108	0.686169	0.689387	0.912488
3.40197	0.064433	0.537157	0.64832	0.684381	0.687599	0.909984
3.4053	0.064552	0.535905	0.646532	0.682592	0.685751	0.907481
3.40863	0.064671	0.534594	0.644684	0.680804	0.683904	0.905156
3.41197	0.064671	0.533342	0.642776	0.678957	0.681996	0.902951
3.4153	0.064671	0.532031	0.640869	0.677168	0.680089	0.900984
3.41863	0.064552	0.53066	0.638902	0.67538	0.678122	0.899136
3.42197	0.064373	0.529349	0.636995	0.673532	0.676155	0.897408
3.4253	0.064194	0.528038	0.635028	0.671685	0.674188	0.895858
3.42863	0.063956	0.526667	0.633121	0.669837	0.672221	0.894368
3.43197	0.063777	0.525415	0.631273	0.668049	0.670254	0.892937
3.4353	0.063598	0.524163	0.629485	0.666201	0.668287	0.891507
3.43863	0.063479	0.523031	0.627756	0.664413	0.666261	0.890017
3.44197	0.063419	0.521958	0.626087	0.662625	0.664294	0.888467
3.4453	0.06336	0.521004	0.624478	0.660896	0.662327	0.886858
3.44863	0.0633	0.520051	0.622988	0.659227	0.66036	0.885189
3.45197	0.06336	0.519216	0.621617	0.657558	0.658512	0.88346
3.4553	0.06336	0.518441	0.620246	0.655949	0.656724	0.881732
3.45863	0.06336	0.517666	0.618994	0.654399	0.655055	0.879943
3.46197	0.0633	0.516951	0.617743	0.652909	0.653446	0.878155
3.4653	0.063241	0.516236	0.616491	0.651479	0.651956	0.876367
3.46863	0.063181	0.51558	0.615239	0.650108	0.650525	0.874639
3.47197	0.063062	0.514865	0.613928	0.648737	0.649095	0.87297
3.4753	0.063002	0.51409	0.612557	0.647366	0.647724	0.871301
3.47863	0.062943	0.513256	0.611126	0.645995	0.646293	0.869572
3.48197	0.062943	0.512362	0.609636	0.644565	0.644803	0.867903
3.4853	0.063002	0.511348	0.608027	0.643075	0.643313	0.866234
3.48863	0.063121	0.510216	0.606358	0.641465	0.641763	0.864506
3.49197	0.06336	0.508964	0.60463	0.639737	0.640154	0.862777
3.4953	0.063717	0.507653	0.602901	0.637949	0.638545	0.861049
3.49863	0.064135	0.506222	0.601172	0.636041	0.636935	0.85932
3.50197	0.064552	0.504732	0.599504	0.634074	0.635266	0.857532
3.5053	0.065029	0.503242	0.597835	0.632107	0.633538	0.855803
3.50863	0.065446	0.501812	0.596166	0.63014	0.631809	0.854075
3.51197	0.065744	0.500381	0.594556	0.628293	0.630021	0.852346
3.5153	0.066042	0.49895	0.593007	0.626445	0.628173	0.850618
3.51863	0.066161	0.497639	0.591397	0.624716	0.626266	0.84883
3.52197	0.066161	0.496387	0.589848	0.623047	0.624299	0.847101
3.5253	0.066102	0.495195	0.588298	0.621438	0.622272	0.845313
3.52863	0.065923	0.494063	0.586808	0.619888	0.620306	0.843525
3.53197	0.065684	0.49293	0.585318	0.618339	0.618398	0.841796
3.5353	0.065446	0.491858	0.583887	0.616908	0.616491	0.840068
3.53863	0.065267	0.490785	0.582576	0.615537	0.614762	0.838399
3.54197	0.065088	0.489712	0.581264	0.614166	0.613093	0.83679
3.5453	0.064969	0.488698	0.580072	0.612855	0.611544	0.83524
3.54863	0.064969	0.487685	0.57888	0.611663	0.610113	0.833809
3.55197	0.065088	0.486672	0.577748	0.610471	0.608802	0.832379
3.5553	0.065267	0.485659	0.576615	0.609279	0.60755	0.831008
3.55863	0.065506	0.484645	0.575423	0.608146	0.606298	0.829697
3.56197	0.065804	0.483632	0.574172	0.607014	0.605047	0.828385
3.5653	0.066161	0.482559	0.572801	0.605762	0.603795	0.827074
3.56863	0.066519	0.481546	0.571311	0.60451	0.602543	0.825763
3.57197	0.066817	0.480473	0.569701	0.60308	0.601172	0.824392
3.5753	0.067115	0.479341	0.568032	0.601649	0.599802	0.822961
3.57863	0.067353	0.478148	0.566244	0.60004	0.598371	0.821471
3.58197	0.067532	0.476897	0.564456	0.598431	0.596941	0.819981
3.5853	0.067592	0.475645	0.562727	0.596762	0.595391	0.818431
3.58863	0.067651	0.474334	0.560939	0.595033	0.593901	0.816882
3.59197	0.067651	0.473022	0.55933	0.593305	0.592411	0.815272
3.5953	0.067651	0.471771	0.55778	0.591636	0.59092	0.813723
3.59863	0.067651	0.470579	0.55635	0.589967	0.58943	0.812113
3.60197	0.067711	0.469506	0.555098	0.588357	0.588059	0.810504
3.6053	0.06777	0.468493	0.553906	0.586748	0.586689	0.808835
3.60863	0.06789	0.467539	0.552833	0.585198	0.585318	0.807166
3.61197	0.068009	0.466764	0.55182	0.583708	0.584006	0.805497
3.6153	0.068188	0.465989	0.550866	0.582218	0.582635	0.803769
3.61863	0.068367	0.465274	0.549912	0.580728	0.581324	0.80198
3.62197	0.068545	0.464618	0.548959	0.579238	0.579953	0.800252
3.6253	0.068665	0.463903	0.548005	0.577807	0.578582	0.798464
3.62863	0.068724	0.463247	0.546992	0.576317	0.577211	0.796676
3.63197	0.068724	0.462472	0.545859	0.574887	0.575781	0.794947
3.6353	0.068724	0.461698	0.544667	0.573456	0.57435	0.793278
3.63863	0.068665	0.460804	0.543416	0.572026	0.572979	0.791609
3.64197	0.068545	0.459909	0.542104	0.570714	0.571609	0.79006
3.6453	0.068426	0.458896	0.540733	0.569403	0.570297	0.78851
3.64863	0.068307	0.457942	0.539362	0.568211	0.569105	0.78702
3.65197	0.068188	0.456929	0.537992	0.567079	0.567913	0.785589
3.6553	0.068188	0.455916	0.53668	0.566065	0.5669	0.784218
3.65863	0.068188	0.454962	0.535369	0.565052	0.565886	0.782907
3.66197	0.068307	0.454068	0.534177	0.564098	0.564933	0.781655
3.6653	0.068426	0.453234	0.533044	0.563145	0.563979	0.780404
3.66863	0.068665	0.452459	0.531971	0.562191	0.563085	0.779271
3.67197	0.068903	0.451744	0.531018	0.561118	0.562131	0.778079
3.6753	0.069141	0.451028	0.530005	0.559986	0.561118	0.776947
3.67863	0.069439	0.450313	0.52911	0.558794	0.560045	0.775814
3.68197	0.069678	0.449598	0.528157	0.557482	0.558913	0.774622
3.6853	0.069916	0.448883	0.527203	0.556111	0.557721	0.77343
3.68863	0.070095	0.448167	0.52619	0.55474	0.556469	0.772238
3.69197	0.070274	0.447452	0.525177	0.55331	0.555158	0.770986
3.6953	0.070453	0.446677	0.524104	0.551939	0.553787	0.769734
3.69863	0.070572	0.445962	0.52309	0.550568	0.552475	0.768483
3.70197	0.070751	0.445187	0.522017	0.549257	0.551105	0.767231
3.7053	0.07093	0.444472	0.521004	0.547945	0.549793	0.765979
3.70863	0.071108	0.443757	0.519991	0.546694	0.548482	0.764787
3.71197	0.071287	0.443041	0.519037	0.545383	0.547171	0.763595
3.7153	0.071466	0.442266	0.518143	0.544071	0.545979	0.762463
3.71863	0.071585	0.441551	0.517249	0.54276	0.544846	0.761449
3.72197	0.071764	0.440776	0.516355	0.541389	0.543714	0.760436
3.7253	0.071883	0.440001	0.515521	0.540018	0.542641	0.759423
3.72863	0.071943	0.439167	0.514627	0.538707	0.541568	0.758529
3.73197	0.071943	0.438333	0.513732	0.537515	0.540495	0.757575
3.7353	0.071883	0.437498	0.512779	0.536323	0.539422	0.756741
3.73863	0.071824	0.436664	0.511825	0.535309	0.538349	0.755847
3.74197	0.071704	0.43577	0.510812	0.534356	0.537276	0.755072
3.7453	0.071585	0.434935	0.509799	0.533581	0.536203	0.754297
3.74863	0.071406	0.434101	0.508726	0.532866	0.535071	0.753582
3.75197	0.071287	0.433266	0.507653	0.53215	0.534058	0.752926
3.7553	0.071108	0.432432	0.50658	0.531435	0.532985	0.752389
3.75863	0.070989	0.431597	0.505567	0.53072	0.532031	0.751913
3.76197	0.07081	0.430763	0.504494	0.529885	0.531077	0.751555
3.7653	0.070691	0.429928	0.50348	0.528932	0.530183	0.751257
3.76863	0.070512	0.429213	0.502467	0.527859	0.529289	0.751078
3.77197	0.070333	0.428498	0.501513	0.526786	0.528395	0.750899
3.7753	0.070214	0.427842	0.5005	0.525653	0.527501	0.75078
3.77863	0.070095	0.427186	0.499547	0.524521	0.526547	0.750661
3.78197	0.070035	0.42665	0.498652	0.523388	0.525534	0.750482
3.7853	0.069976	0.426114	0.497699	0.522375	0.524521	0.750303
3.78863	0.069976	0.425637	0.496745	0.521421	0.523567	0.750124
3.79197	0.070035	0.42516	0.495732	0.520527	0.522554	0.749886
3.7953	0.070095	0.424623	0.494719	0.519633	0.521541	0.749588
3.79863	0.070214	0.424087	0.493705	0.518799	0.520587	0.74929
3.80197	0.070333	0.423551	0.492632	0.517964	0.519633	0.748932
3.8053	0.070512	0.422955	0.4915	0.51713	0.51868	0.748515
3.80863	0.070691	0.422299	0.490367	0.516236	0.517786	0.748098
3.81197	0.07087	0.421584	0.489235	0.515282	0.516891	0.747561
3.8153	0.071049	0.420868	0.488102	0.514388	0.515997	0.747025
3.81863	0.071228	0.420153	0.48697	0.513434	0.515103	0.74631
3.82197	0.071406	0.419319	0.485957	0.51254	0.514209	0.745535
3.8253	0.071526	0.418544	0.484943	0.511706	0.513375	0.744581
3.82863	0.071645	0.417709	0.48393	0.510931	0.51254	0.743508
3.83197	0.071764	0.416875	0.483036	0.510216	0.511706	0.742316
3.8353	0.071883	0.41604	0.482142	0.509501	0.510931	0.740945
3.83863	0.071943	0.415266	0.481308	0.508845	0.510216	0.739455
3.84197	0.072002	0.414491	0.480473	0.508189	0.509501	0.737846
3.8453	0.072062	0.413716	0.479698	0.507414	0.508845	0.736177
3.84863	0.072122	0.413001	0.478923	0.506639	0.508189	0.734448
3.85197	0.072181	0.412345	0.478208	0.505745	0.507593	0.732601
3.8553	0.0723	0.41163	0.477552	0.504732	0.506938	0.730813
3.85863	0.07236	0.410914	0.476897	0.5036	0.506282	0.728965
3.86197	0.072479	0.410259	0.476241	0.502408	0.505626	0.727057
3.8653	0.072598	0.409544	0.475585	0.501156	0.504851	0.72515
3.86863	0.072658	0.408769	0.47487	0.499785	0.504017	0.723243
3.87197	0.072718	0.408053	0.474155	0.498414	0.503182	0.721276
3.8753	0.072777	0.407338	0.47332	0.497103	0.502288	0.719309
3.87863	0.072777	0.406623	0.472426	0.495791	0.501335	0.717282
3.88197	0.072718	0.405967	0.471532	0.494599	0.500441	0.715256
3.8853	0.072598	0.405371	0.470579	0.493407	0.499547	0.713229
3.88863	0.072479	0.404775	0.469625	0.492334	0.498712	0.711203
3.89197	0.0723	0.404239	0.468612	0.491321	0.497878	0.709116
3.8953	0.072122	0.403702	0.467658	0.490367	0.497162	0.70715
3.89863	0.071883	0.403166	0.466764	0.489473	0.496447	0.705242
3.90197	0.071645	0.40257	0.46587	0.488639	0.495851	0.703335
3.9053	0.071466	0.401974	0.464976	0.487804	0.495315	0.701547
3.90863	0.071228	0.401318	0.464082	0.48703	0.494778	0.699878
3.91197	0.070989	0.400662	0.463247	0.486314	0.494301	0.698268
3.9153	0.07081	0.400007	0.462413	0.485718	0.493824	0.696719
3.91863	0.070691	0.399292	0.461578	0.485182	0.493407	0.695229
3.92197	0.070572	0.398636	0.460804	0.484765	0.49299	0.693798
3.9253	0.070453	0.39804	0.460088	0.484467	0.492573	0.692427
3.92863	0.070453	0.397444	0.459433	0.484228	0.492156	0.691116
3.93197	0.070453	0.396967	0.458896	0.484049	0.491798	0.689805
3.9353	0.070453	0.39655	0.458419	0.48399	0.49144	0.688553
3.93863	0.070512	0.396192	0.458062	0.483871	0.491083	0.687301
3.94197	0.070632	0.395834	0.457764	0.483811	0.490725	0.686228
3.9453	0.070751	0.395536	0.457585	0.483751	0.490427	0.685155
3.94863	0.07087	0.395238	0.457466	0.483572	0.490129	0.684202
3.95197	0.071049	0.39494	0.457466	0.483334	0.489831	0.683367
3.9553	0.071228	0.394583	0.457466	0.483036	0.489473	0.682652
3.95863	0.071466	0.394285	0.457525	0.482678	0.489056	0.681937
3.96197	0.071704	0.393927	0.457644	0.482202	0.488579	0.681341
3.9653	0.071943	0.393569	0.457704	0.481665	0.487924	0.680745
3.96863	0.072181	0.393212	0.457764	0.481069	0.487208	0.680208
3.97197	0.072479	0.392854	0.457764	0.480413	0.486314	0.679612
3.9753	0.072718	0.392616	0.457644	0.479698	0.485301	0.678957
3.97863	0.072896	0.392377	0.457525	0.478923	0.484169	0.678241
3.98197	0.073075	0.392199	0.457227	0.478148	0.482857	0.677526
3.9853	0.073195	0.39202	0.45681	0.477314	0.481486	0.676751
3.98863	0.073195	0.391841	0.456274	0.47642	0.480056	0.676036
3.99197	0.073135	0.391722	0.455618	0.475526	0.478625	0.675321
3.9953	0.073016	0.391483	0.454843	0.474632	0.477195	0.674725
3.99863	0.072896	0.391245	0.454068	0.473678	0.475824	0.674188
4.00197	0.072718	0.390947	0.453293	0.472784	0.474513	0.673831
4.0053	0.072598	0.390589	0.452459	0.47189	0.47332	0.673532
4.00863	0.072539	0.390291	0.451684	0.470996	0.472248	0.673354
4.01197	0.072479	0.389934	0.450909	0.470161	0.471294	0.673234
4.0153	0.072539	0.389636	0.450134	0.469387	0.470519	0.673115
4.01863	0.072598	0.389397	0.449479	0.468671	0.469804	0.673056
4.02197	0.072718	0.389159	0.448763	0.468075	0.469148	0.672877
4.0253	0.072837	0.38898	0.448048	0.467479	0.468552	0.672638
4.02863	0.072956	0.388741	0.447333	0.466943	0.467956	0.6724
4.03197	0.073075	0.388503	0.446618	0.466466	0.4673	0.672102
4.0353	0.073195	0.388205	0.445902	0.465989	0.466704	0.671864
4.03863	0.073254	0.387788	0.445127	0.465572	0.466049	0.671625
4.04197	0.073373	0.387192	0.444412	0.465155	0.465393	0.671446
4.0453	0.073433	0.386536	0.443757	0.464737	0.464797	0.671327
4.04863	0.073552	0.385761	0.443041	0.464261	0.464201	0.671268
4.05197	0.073731	0.384927	0.442445	0.463843	0.463605	0.671208
4.0553	0.07385	0.383973	0.441849	0.463367	0.463068	0.671148
4.05863	0.074029	0.383079	0.441313	0.46289	0.462592	0.671089
4.06197	0.074089	0.382125	0.440836	0.462413	0.462115	0.670969
4.0653	0.074148	0.381231	0.440359	0.461876	0.461578	0.670731
4.06863	0.074208	0.380397	0.439942	0.46128	0.461042	0.670493
4.07197	0.074148	0.379562	0.439584	0.460744	0.460446	0.670195
4.0753	0.074148	0.378728	0.439167	0.460088	0.45979	0.669837
4.07863	0.074029	0.377893	0.43875	0.459373	0.459015	0.669479
4.08197	0.073969	0.377059	0.438333	0.458598	0.458181	0.669062
4.0853	0.07385	0.376165	0.437856	0.457764	0.457287	0.668585
4.08863	0.07385	0.375271	0.43726	0.45681	0.456333	0.668049
4.09197	0.07385	0.374377	0.436664	0.455737	0.45532	0.667453
4.0953	0.07391	0.373483	0.435948	0.454664	0.454307	0.666738
4.09863	0.073969	0.372648	0.435114	0.453472	0.453293	0.665903
4.10197	0.074148	0.371754	0.43422	0.45222	0.45228	0.664949
4.1053	0.074267	0.37092	0.433207	0.450969	0.451326	0.663877
4.10863	0.074446	0.370085	0.432134	0.449598	0.450373	0.662625
4.11197	0.074685	0.369251	0.430942	0.448287	0.449538	0.661254
4.1153	0.074923	0.368476	0.429749	0.447035	0.448704	0.659764
4.11863	0.075161	0.367641	0.428438	0.445783	0.447929	0.658214
4.12197	0.075459	0.366807	0.427186	0.444591	0.447154	0.656605
4.1253	0.075758	0.365973	0.425935	0.443459	0.446379	0.654995
4.12863	0.076115	0.365138	0.424802	0.442386	0.445604	0.653267
4.13197	0.076473	0.364244	0.42367	0.441313	0.444829	0.651538
4.1353	0.07683	0.363469	0.422597	0.440359	0.443995	0.649869
4.13863	0.077188	0.362635	0.421643	0.439405	0.443161	0.648141
4.14197	0.077486	0.36186	0.42063	0.438452	0.442326	0.646472
4.1453	0.077784	0.361085	0.419736	0.437498	0.441492	0.644803
4.14863	0.077963	0.36037	0.418782	0.436544	0.440598	0.643134
4.15197	0.078082	0.359714	0.417829	0.43565	0.439763	0.641525
4.1553	0.078201	0.359058	0.416815	0.434697	0.438929	0.639915
4.15863	0.078201	0.358462	0.415802	0.433862	0.438094	0.638366
4.16197	0.078142	0.357866	0.414729	0.433028	0.43726	0.636816
4.1653	0.078022	0.35733	0.413716	0.432253	0.436425	0.635326
4.16863	0.077903	0.356853	0.412703	0.431538	0.43565	0.633836
4.17197	0.077784	0.356436	0.411689	0.430882	0.434816	0.632405
4.1753	0.077605	0.356078	0.410736	0.430226	0.433981	0.630975
4.17863	0.077546	0.355721	0.409842	0.429571	0.433147	0.629604
4.18197	0.077486	0.355422	0.409007	0.428855	0.432312	0.628233
4.1853	0.077426	0.355184	0.408173	0.42814	0.431478	0.626922
4.18863	0.077426	0.354946	0.407398	0.427306	0.430703	0.62561
4.19197	0.077486	0.354648	0.406623	0.426471	0.429869	0.624359
4.1953	0.077486	0.354409	0.405788	0.425518	0.428975	0.623167
4.19863	0.077546	0.354052	0.404954	0.424504	0.42814	0.621974
4.20197	0.077546	0.353754	0.404119	0.423551	0.427246	0.620842
4.2053	0.077605	0.353336	0.403225	0.422537	0.426292	0.619709
4.20863	0.077605	0.352859	0.402331	0.421524	0.425398	0.618577
4.21197	0.077546	0.352383	0.401378	0.420511	0.424445	0.617504
4.2153	0.077486	0.351787	0.400424	0.419438	0.423551	0.616431
4.21863	0.077367	0.351191	0.399411	0.418425	0.422657	0.615358
4.22197	0.077188	0.350535	0.398457	0.417411	0.421882	0.614345
4.2253	0.077069	0.34982	0.397563	0.416398	0.421166	0.613332
4.22863	0.07695	0.349104	0.396729	0.415385	0.42057	0.612378
4.23197	0.07683	0.34833	0.395954	0.414371	0.419974	0.611424
4.2353	0.076771	0.347614	0.395238	0.413358	0.419497	0.61053
4.23863	0.076711	0.346839	0.394523	0.412285	0.419021	0.609636
4.24197	0.076711	0.346065	0.393867	0.411272	0.418544	0.608742
4.2453	0.076771	0.345349	0.393212	0.410259	0.418007	0.607848
4.24863	0.07683	0.344694	0.392556	0.409305	0.417352	0.607014
4.25197	0.07695	0.344098	0.391841	0.408351	0.416636	0.606179
4.2553	0.077069	0.343561	0.391126	0.407457	0.415802	0.605285
4.25863	0.077188	0.343084	0.390351	0.406563	0.414908	0.604451
4.26197	0.077307	0.342667	0.389516	0.405669	0.413954	0.603497
4.2653	0.077426	0.342309	0.388682	0.404894	0.413001	0.602543
4.26863	0.077486	0.342011	0.387788	0.404119	0.411987	0.60159
4.27197	0.077546	0.341713	0.386953	0.403404	0.411034	0.600576
4.2753	0.077605	0.341356	0.386119	0.402689	0.41002	0.599444
4.27863	0.077605	0.341058	0.385344	0.402093	0.409126	0.598371
4.28197	0.077605	0.340641	0.384629	0.401497	0.408232	0.597239
4.2853	0.077605	0.340164	0.383914	0.40096	0.407338	0.596106
4.28863	0.077605	0.339627	0.383317	0.400484	0.406504	0.594974
4.29197	0.077724	0.339031	0.382662	0.400066	0.405729	0.593841
4.2953	0.077903	0.338435	0.382066	0.399649	0.405014	0.592828
4.29863	0.078142	0.33778	0.38147	0.399232	0.404298	0.591874
4.30197	0.07844	0.337183	0.380874	0.398815	0.403643	0.59098
4.3053	0.078738	0.336587	0.380278	0.398338	0.403106	0.590146
4.30863	0.079036	0.336051	0.379682	0.397921	0.402629	0.58943
4.31197	0.079334	0.335634	0.378966	0.397503	0.402153	0.588775
4.3153	0.079572	0.335276	0.378311	0.397027	0.401676	0.588238
4.31863	0.079691	0.334978	0.377536	0.39655	0.401258	0.587761
4.32197	0.079691	0.334799	0.376821	0.396073	0.400782	0.587344
4.3253	0.079572	0.33462	0.376046	0.395536	0.400305	0.586987
4.32863	0.079393	0.334442	0.375211	0.39506	0.399768	0.586689
4.33197	0.079155	0.334322	0.374377	0.394523	0.399172	0.58639
4.3353	0.078976	0.334203	0.373542	0.393927	0.398517	0.586033
4.33863	0.078797	0.334084	0.372708	0.393271	0.397921	0.585735
4.34197	0.078678	0.333905	0.371814	0.392556	0.397265	0.585318
4.3453	0.078678	0.333726	0.370979	0.391781	0.396609	0.584841
4.34863	0.078738	0.333488	0.370145	0.391006	0.395954	0.584245
4.35197	0.078857	0.33325	0.36931	0.390172	0.395298	0.583589
4.3553	0.078976	0.333011	0.368536	0.389338	0.394642	0.582814
4.35863	0.079095	0.332713	0.36788	0.388503	0.393927	0.582039
4.36197	0.079155	0.332475	0.367224	0.387669	0.393212	0.581205
4.3653	0.079095	0.332177	0.366628	0.386894	0.392437	0.58043
4.36863	0.079036	0.331879	0.366092	0.386119	0.391662	0.579655
4.37197	0.078857	0.33164	0.365615	0.385404	0.390828	0.579
4.3753	0.078678	0.331342	0.365138	0.384688	0.389993	0.578403
4.37863	0.07844	0.331104	0.364661	0.384033	0.389159	0.577867
4.38197	0.078201	0.330925	0.364125	0.383377	0.388443	0.57739
4.3853	0.077963	0.330627	0.363648	0.382721	0.387728	0.576973
4.38863	0.077724	0.330329	0.363052	0.382125	0.387132	0.576556
4.39197	0.077546	0.329971	0.362515	0.381529	0.386596	0.576198
4.3953	0.077367	0.329494	0.361919	0.380933	0.386119	0.575781
4.39863	0.077248	0.328898	0.361323	0.380397	0.385702	0.575364
4.40197	0.077128	0.328243	0.360727	0.37986	0.385344	0.574887
4.4053	0.077069	0.327528	0.360131	0.379384	0.384986	0.57441
4.40863	0.077009	0.326753	0.359595	0.378907	0.384569	0.573874
4.41197	0.07695	0.325978	0.359058	0.378489	0.384092	0.573277
4.4153	0.077009	0.325263	0.358522	0.378072	0.383615	0.572681
4.41863	0.077009	0.324547	0.358105	0.377655	0.383079	0.572026
4.42197	0.077069	0.324011	0.357628	0.377297	0.382543	0.571311
4.4253	0.077188	0.323474	0.357211	0.37694	0.381947	0.570536
4.42863	0.077307	0.323117	0.356793	0.376642	0.381291	0.569701
4.43197	0.077426	0.322759	0.356317	0.376284	0.380695	0.568807
4.4353	0.077546	0.322521	0.35584	0.375926	0.380039	0.567794
4.43863	0.077665	0.322223	0.355363	0.375509	0.379384	0.566781
4.44197	0.077784	0.321984	0.354767	0.375092	0.378728	0.565767
4.4453	0.077963	0.321746	0.354171	0.374615	0.378072	0.564694
4.44863	0.078142	0.321448	0.353575	0.374138	0.377357	0.563562
4.45197	0.07838	0.32109	0.352919	0.373542	0.376701	0.562489
4.4553	0.078619	0.320733	0.352204	0.373006	0.376046	0.561416
4.45863	0.078976	0.320315	0.351489	0.37241	0.37533	0.560462
4.46197	0.079274	0.319839	0.350773	0.371754	0.374675	0.559568
4.4653	0.079572	0.319242	0.350058	0.371158	0.374019	0.558734
4.46863	0.07993	0.318706	0.349343	0.370502	0.373363	0.557959
4.47197	0.080168	0.31805	0.348568	0.369847	0.372648	0.557184
4.4753	0.080407	0.317395	0.347793	0.369191	0.371993	0.556469
4.47863	0.080585	0.316739	0.346959	0.368536	0.371337	0.555754
4.48197	0.080645	0.316143	0.346124	0.36782	0.370622	0.554979
4.4853	0.080645	0.315547	0.34529	0.367165	0.369906	0.554204
4.48863	0.080526	0.31507	0.344515	0.366449	0.369191	0.55331
4.49197	0.080347	0.314713	0.34368	0.365734	0.368416	0.552356
4.4953	0.080109	0.314415	0.343025	0.365019	0.367701	0.551343
4.49863	0.07987	0.314295	0.342369	0.364363	0.366986	0.55027
4.50197	0.079513	0.314176	0.341892	0.363767	0.366271	0.549197
4.5053	0.079155	0.314176	0.341475	0.363171	0.365555	0.548124
4.50863	0.078797	0.314236	0.341117	0.362694	0.36478	0.547111
4.51197	0.078499	0.314295	0.340879	0.362217	0.364065	0.546157
4.5153	0.078201	0.314295	0.3407	0.3618	0.36335	0.545323
4.51863	0.077963	0.314295	0.340462	0.361383	0.362635	0.544608
4.52197	0.077784	0.314176	0.340223	0.360966	0.361979	0.543952
4.5253	0.077665	0.314057	0.339866	0.360548	0.361383	0.543416
4.52863	0.077605	0.313818	0.339448	0.360131	0.360787	0.542879
4.53197	0.077605	0.31352	0.338912	0.359654	0.36031	0.542402
4.5353	0.077665	0.313163	0.338376	0.359118	0.359893	0.541866
4.53863	0.077665	0.312746	0.33772	0.358582	0.359535	0.54121
4.54197	0.077724	0.312388	0.337064	0.357985	0.359237	0.540435
4.5453	0.077784	0.31203	0.336409	0.357389	0.358999	0.539541
4.54863	0.077844	0.311673	0.335813	0.356793	0.358701	0.538588
4.55197	0.077844	0.311315	0.335336	0.356197	0.358462	0.537455
4.5553	0.077903	0.310957	0.334859	0.355601	0.358164	0.536323
4.55863	0.077903	0.31054	0.334501	0.355005	0.357866	0.535131
4.56197	0.077963	0.310183	0.334203	0.354409	0.357568	0.534058
4.5653	0.077963	0.309765	0.333965	0.353813	0.357211	0.532985
4.56863	0.077963	0.309348	0.333726	0.353217	0.356853	0.532091
4.57197	0.077963	0.308871	0.333548	0.352621	0.356495	0.531256
4.5753	0.077903	0.308335	0.333309	0.352025	0.356138	0.530601
4.57863	0.077844	0.307858	0.333011	0.351429	0.35578	0.530064
4.58197	0.077784	0.307322	0.332654	0.350952	0.355482	0.529587
4.5853	0.077724	0.306845	0.332236	0.350475	0.355124	0.52923
4.58863	0.077665	0.306427	0.331759	0.350118	0.354767	0.528812
4.59197	0.077605	0.30607	0.331223	0.34982	0.35435	0.528455
4.5953	0.077546	0.305772	0.330627	0.349581	0.353932	0.528097
4.59863	0.077546	0.305593	0.329971	0.349402	0.353396	0.52774
4.60197	0.077605	0.305474	0.329375	0.349283	0.352859	0.527442
4.6053	0.077784	0.305414	0.32872	0.349104	0.352323	0.527084
4.60863	0.077963	0.305355	0.328124	0.348926	0.351727	0.526845
4.61197	0.078201	0.305295	0.327587	0.348687	0.351131	0.526607
4.6153	0.078499	0.305176	0.32711	0.348389	0.350535	0.526428
4.61863	0.078857	0.304997	0.326693	0.348091	0.349998	0.526309
4.62197	0.079274	0.304759	0.326395	0.347733	0.349462	0.52619
4.6253	0.079632	0.304341	0.326097	0.347316	0.348926	0.526071
4.62863	0.079989	0.303924	0.325918	0.346959	0.348449	0.526011
4.63197	0.080287	0.303388	0.32568	0.346601	0.347972	0.525951
4.6353	0.080526	0.302792	0.325501	0.346303	0.347495	0.525832
4.63863	0.080645	0.302255	0.325263	0.346065	0.347018	0.525773
4.64197	0.080705	0.301659	0.325024	0.345826	0.346661	0.525773
4.6453	0.080705	0.301182	0.324726	0.345707	0.346303	0.525773
4.64863	0.080645	0.300646	0.324309	0.345528	0.345945	0.525832
4.65197	0.080645	0.300169	0.323951	0.345409	0.345647	0.525892
4.6553	0.080585	0.299752	0.323534	0.34523	0.345349	0.526011
4.65863	0.080645	0.299394	0.323117	0.345051	0.345111	0.52613
4.66197	0.080705	0.298977	0.3227	0.344753	0.344813	0.526309
4.6653	0.080824	0.298619	0.322402	0.344455	0.344574	0.526547
4.66863	0.080943	0.298321	0.322223	0.344098	0.344217	0.526786
4.67197	0.081003	0.297964	0.322104	0.343621	0.343919	0.527084
4.6753	0.081062	0.297725	0.322044	0.343144	0.343561	0.527382
4.67863	0.081062	0.297487	0.321984	0.342607	0.343204	0.52768
4.68197	0.081003	0.297248	0.321984	0.342011	0.342786	0.527978
4.6853	0.080884	0.297129	0.321925	0.341415	0.342429	0.528216
4.68863	0.080764	0.29695	0.321805	0.34076	0.342071	0.528455
4.69197	0.080585	0.296891	0.321567	0.340164	0.341773	0.528574
4.6953	0.080466	0.296831	0.321209	0.339508	0.341475	0.528693
4.69863	0.080347	0.296772	0.320792	0.338912	0.341177	0.528753
4.70197	0.080287	0.296712	0.320315	0.338316	0.340819	0.528753
4.7053	0.080287	0.296712	0.319779	0.33778	0.340462	0.528812
4.70863	0.080347	0.296712	0.319183	0.337303	0.339985	0.528812
4.71197	0.080407	0.296712	0.318646	0.336885	0.339508	0.528932
4.7153	0.080466	0.296712	0.31811	0.336587	0.339031	0.529051
4.71863	0.080526	0.296712	0.317514	0.336289	0.338495	0.52923
4.72197	0.080585	0.296652	0.316978	0.336111	0.337958	0.529408
4.7253	0.080585	0.296533	0.316381	0.335932	0.337422	0.529647
4.72863	0.080585	0.296295	0.315726	0.335813	0.336885	0.529885
4.73197	0.080585	0.295937	0.315011	0.335634	0.336409	0.530064
4.7353	0.080645	0.29546	0.314236	0.335515	0.335991	0.530243
4.73863	0.080705	0.294864	0.313461	0.335276	0.335634	0.530362
4.74197	0.080824	0.294209	0.312686	0.334918	0.335217	0.530362
4.7453	0.080884	0.293434	0.311971	0.334501	0.334799	0.530243
4.74863	0.081003	0.292659	0.311315	0.334024	0.334382	0.530064
4.75197	0.081122	0.291944	0.310838	0.333428	0.333846	0.529766
4.7553	0.081182	0.291288	0.310421	0.332713	0.333309	0.529349
4.75863	0.081182	0.290692	0.310123	0.331998	0.332654	0.528812
4.76197	0.081062	0.290155	0.309885	0.331283	0.331998	0.528157
4.7653	0.080943	0.289738	0.309706	0.330508	0.331283	0.527442
4.76863	0.080705	0.28944	0.309467	0.329793	0.330567	0.526667
4.77197	0.080407	0.289202	0.309229	0.329137	0.329792	0.525892
4.7753	0.080168	0.289023	0.308812	0.328541	0.329077	0.525117
4.77863	0.07993	0.288904	0.308335	0.328004	0.328422	0.524402
4.78197	0.079811	0.288844	0.307739	0.327468	0.327826	0.523746
4.7853	0.079691	0.288785	0.307083	0.326931	0.327289	0.52309
4.78863	0.079691	0.288785	0.306427	0.326455	0.326753	0.522554
4.79197	0.079751	0.288785	0.305712	0.325918	0.326335	0.521958
4.7953	0.07987	0.288785	0.304997	0.325441	0.325978	0.521421
4.79863	0.079989	0.288844	0.304341	0.324905	0.32562	0.520766
4.80197	0.080109	0.288785	0.303805	0.324428	0.325382	0.52011
4.8053	0.080168	0.288785	0.303268	0.323951	0.325203	0.519454
4.80863	0.080109	0.288665	0.302851	0.323534	0.325024	0.51868
4.81197	0.080049	0.288486	0.302434	0.323117	0.324845	0.517845
4.8153	0.07993	0.288248	0.302136	0.322819	0.324667	0.516951
4.81863	0.079751	0.28795	0.301898	0.322461	0.324428	0.515997
4.82197	0.079513	0.287592	0.3016	0.322223	0.32419	0.515044
4.8253	0.079334	0.287235	0.301361	0.321984	0.323892	0.51403
4.82863	0.079095	0.286937	0.301123	0.321746	0.323534	0.512958
4.83197	0.078976	0.286579	0.300825	0.321567	0.323176	0.511885
4.8353	0.078857	0.286341	0.300527	0.321388	0.322759	0.510812
4.83863	0.078738	0.286102	0.300169	0.321269	0.322342	0.509679
4.84197	0.078678	0.285983	0.299871	0.321209	0.321925	0.508606
4.8453	0.078678	0.285864	0.299513	0.32115	0.321507	0.507534
4.84863	0.078619	0.285804	0.299156	0.32109	0.32109	0.50652
4.85197	0.078619	0.285745	0.298858	0.321031	0.320733	0.505507
4.8553	0.078559	0.285685	0.29856	0.320911	0.320315	0.504494
4.85863	0.078559	0.285566	0.298321	0.320792	0.319958	0.50348
4.86197	0.078559	0.285447	0.298142	0.320613	0.3196	0.502467
4.8653	0.078559	0.285268	0.297904	0.320375	0.319302	0.501454
4.86863	0.078619	0.285029	0.297725	0.320017	0.319004	0.500381
4.87197	0.078797	0.284731	0.297546	0.31966	0.318825	0.499308
4.8753	0.078976	0.284374	0.297368	0.319302	0.318706	0.498116
4.87863	0.079274	0.283897	0.297248	0.318944	0.318646	0.496924
4.88197	0.079572	0.28342	0.297129	0.318587	0.318587	0.495732
4.8853	0.07993	0.282884	0.29707	0.318229	0.318587	0.49454
4.88863	0.080347	0.282347	0.29695	0.317991	0.318587	0.493348
4.89197	0.080705	0.28187	0.29695	0.317752	0.318527	0.492156
4.8953	0.081122	0.281394	0.296891	0.317514	0.318527	0.490963
4.89863	0.08142	0.280976	0.296891	0.317276	0.318408	0.489771
4.90197	0.081778	0.280678	0.296831	0.317037	0.318289	0.488639
4.9053	0.082016	0.28044	0.296772	0.316739	0.31811	0.487566
4.90863	0.082254	0.280261	0.296712	0.316381	0.317872	0.486493
4.91197	0.082493	0.280142	0.296593	0.315964	0.317633	0.48548
4.9153	0.082612	0.280023	0.296354	0.315547	0.317395	0.484467
4.91863	0.082731	0.279903	0.296116	0.31507	0.317097	0.483513
4.92197	0.08285	0.279784	0.295758	0.314534	0.316799	0.482619
4.9253	0.08285	0.279665	0.295341	0.314057	0.316441	0.481725
4.92863	0.08285	0.279605	0.294805	0.31352	0.316083	0.48089
4.93197	0.082791	0.279546	0.294209	0.313044	0.315666	0.480056
4.9353	0.082731	0.279427	0.293493	0.312626	0.315249	0.479221
4.93863	0.082672	0.279367	0.292778	0.312269	0.314832	0.478327
4.94197	0.082672	0.279307	0.292003	0.311971	0.314415	0.477433
4.9453	0.082672	0.279248	0.291288	0.311673	0.314057	0.47642
4.94863	0.082672	0.279129	0.290632	0.311434	0.313699	0.475407
4.95197	0.082791	0.279009	0.290036	0.311255	0.313401	0.474393
4.9553	0.08291	0.278771	0.289619	0.311077	0.313163	0.47332
4.95863	0.083029	0.278473	0.289321	0.310898	0.312865	0.472248
4.96197	0.083208	0.278175	0.289142	0.310719	0.312626	0.471175
4.9653	0.083327	0.277817	0.289083	0.310481	0.312328	0.470102
4.96863	0.083447	0.27746	0.289083	0.310242	0.311971	0.469089
4.97197	0.083566	0.277162	0.289083	0.310004	0.311613	0.468075
4.9753	0.083566	0.276923	0.289142	0.309706	0.311136	0.467122
4.97863	0.083566	0.276685	0.289142	0.309348	0.3106	0.466287
4.98197	0.083566	0.276506	0.289083	0.308931	0.310063	0.465453
4.9853	0.083447	0.276387	0.288963	0.308454	0.309527	0.464678
4.98863	0.083387	0.276327	0.288725	0.307918	0.30905	0.463963
4.99197	0.083268	0.276208	0.288486	0.307322	0.308573	0.463247
4.9953	0.083208	0.276089	0.288188	0.306666	0.308156	0.462532
4.99863	0.083148	0.27597	0.287831	0.30601	0.307798	0.461876
5.00197	0.083029	0.275731	0.287473	0.305355	0.3075	0.461161
5.0053	0.08297	0.275493	0.287116	0.304759	0.307262	0.460446
5.00863	0.08291	0.275254	0.286758	0.304222	0.307083	0.459731
5.01197	0.08285	0.274956	0.28646	0.303864	0.306964	0.459015
5.0153	0.082791	0.274658	0.286222	0.303566	0.306785	0.458241
5.01863	0.082672	0.27436	0.285983	0.303447	0.306606	0.457466
5.02197	0.082612	0.274122	0.285745	0.303447	0.306427	0.456691
5.0253	0.082552	0.273883	0.285566	0.303566	0.306189	0.455856
5.02863	0.082493	0.273705	0.285387	0.303745	0.305951	0.454962
5.03197	0.082493	0.273585	0.285208	0.303924	0.305712	0.454068
5.0353	0.082552	0.273466	0.28497	0.304103	0.305414	0.453115
5.03863	0.082552	0.273407	0.284672	0.304163	0.305116	0.452161
5.04197	0.082612	0.273347	0.284374	0.304103	0.304699	0.451207
5.0453	0.082612	0.273287	0.283957	0.303924	0.304341	0.450253
5.04863	0.082612	0.273228	0.28348	0.303626	0.303924	0.449419
5.05197	0.082552	0.273108	0.283003	0.303209	0.303507	0.448585
5.0553	0.082433	0.27287	0.282526	0.302732	0.30309	0.44781
5.05863	0.082314	0.272632	0.282049	0.302196	0.302672	0.447154
5.06197	0.082195	0.272214	0.281692	0.301719	0.302196	0.446498
5.0653	0.082076	0.271797	0.281334	0.301242	0.301778	0.445902
5.06863	0.081956	0.271261	0.281036	0.300825	0.301361	0.445366
5.07197	0.081897	0.270724	0.280797	0.300467	0.301003	0.44477
5.0753	0.081897	0.270128	0.280499	0.300229	0.300646	0.444233
5.07863	0.081897	0.269532	0.280201	0.29999	0.300288	0.443757
5.08197	0.081897	0.268996	0.279844	0.299811	0.299931	0.44322
5.0853	0.081837	0.268519	0.279367	0.299633	0.299573	0.442684
5.08863	0.081778	0.268102	0.278831	0.299394	0.299156	0.442207
5.09197	0.081718	0.267744	0.278234	0.299096	0.298798	0.44173
5.0953	0.081539	0.267446	0.277579	0.298738	0.298381	0.441253
5.09863	0.08136	0.267148	0.276864	0.298321	0.298023	0.440776
5.10197	0.081122	0.26691	0.276148	0.297785	0.297666	0.44024
5.1053	0.080884	0.266671	0.275493	0.297248	0.297368	0.439644
5.10863	0.080585	0.266492	0.274837	0.296652	0.29707	0.439048
5.11197	0.080347	0.266194	0.274241	0.296056	0.296891	0.438452
5.1153	0.080109	0.265956	0.273705	0.295401	0.296772	0.437737
5.11863	0.079989	0.265718	0.273228	0.294805	0.296712	0.437021
5.12197	0.07987	0.265479	0.27281	0.294268	0.296652	0.436306
5.1253	0.079811	0.265241	0.272393	0.293732	0.296593	0.435591
5.12863	0.079811	0.265002	0.272036	0.293195	0.296533	0.434935
5.13197	0.07993	0.264823	0.271678	0.292778	0.296414	0.434279
5.1353	0.080168	0.264585	0.27132	0.292301	0.296354	0.433683
5.13863	0.080466	0.264406	0.271022	0.291944	0.296175	0.433147
5.14197	0.080884	0.264227	0.270724	0.291526	0.295997	0.432611
5.1453	0.081301	0.264049	0.270486	0.291109	0.295818	0.432134
5.14863	0.081778	0.26381	0.270307	0.290751	0.295579	0.431657
5.15197	0.082254	0.263512	0.270128	0.290334	0.295341	0.43118
5.1553	0.082731	0.263214	0.270009	0.289917	0.295103	0.430644
5.15863	0.083089	0.262856	0.26989	0.2895	0.294805	0.430107
5.16197	0.083327	0.262439	0.269771	0.289023	0.294507	0.429511
5.1653	0.083447	0.261962	0.269651	0.288546	0.294089	0.428855
5.16863	0.083447	0.261486	0.269473	0.288069	0.293672	0.4282
5.17197	0.083268	0.261009	0.269294	0.287533	0.293195	0.427485
5.1753	0.083029	0.260472	0.268996	0.286996	0.292659	0.426769
5.17863	0.082672	0.259936	0.268579	0.28646	0.292063	0.426114
5.18197	0.082314	0.259459	0.268102	0.285983	0.291467	0.425577
5.1853	0.081897	0.258982	0.267565	0.285447	0.29093	0.425041
5.18863	0.081539	0.258505	0.266969	0.28497	0.290453	0.424683
5.19197	0.081241	0.258088	0.266314	0.284553	0.289977	0.424325
5.1953	0.081003	0.257671	0.265718	0.284135	0.289679	0.424087
5.19863	0.080824	0.257313	0.265062	0.283778	0.289381	0.423849
5.20197	0.080705	0.257015	0.264525	0.28348	0.289202	0.42361
5.2053	0.080645	0.256717	0.264049	0.283182	0.289083	0.423372
5.20863	0.080585	0.256479	0.263572	0.282884	0.289023	0.423074
5.21197	0.080585	0.25624	0.263274	0.282645	0.288963	0.422776
5.2153	0.080526	0.256062	0.262976	0.282407	0.288844	0.422299
5.21863	0.080526	0.255823	0.262797	0.282168	0.288725	0.421822
5.22197	0.080526	0.255644	0.262678	0.28193	0.288486	0.421226
5.2253	0.080466	0.255406	0.262618	0.281692	0.288188	0.42057
5.22863	0.080466	0.255167	0.262618	0.281513	0.287831	0.419915
5.23197	0.080407	0.254929	0.262618	0.281215	0.287414	0.41914
5.2353	0.080347	0.254631	0.262558	0.280976	0.286937	0.418425
5.23863	0.080287	0.254333	0.262558	0.280619	0.28646	0.41765
5.24197	0.080287	0.254035	0.262499	0.280261	0.285983	0.416934
5.2453	0.080228	0.253737	0.26238	0.279903	0.285566	0.416219
5.24863	0.080168	0.253379	0.262201	0.279486	0.285208	0.415623
5.25197	0.080168	0.253081	0.261962	0.279129	0.284851	0.415027
5.2553	0.080109	0.252783	0.261605	0.278711	0.284612	0.41455
5.25863	0.080109	0.252485	0.261188	0.278294	0.284374	0.414073
5.26197	0.080109	0.252187	0.260711	0.277936	0.284076	0.413656
5.2653	0.080109	0.251889	0.260174	0.277579	0.283837	0.413358
5.26863	0.080109	0.251591	0.259578	0.277281	0.283539	0.413001
5.27197	0.080168	0.251353	0.258923	0.276923	0.283182	0.412703
5.2753	0.080168	0.251055	0.258267	0.276625	0.282824	0.412405
5.27863	0.080228	0.250816	0.257671	0.276327	0.282526	0.412107
5.28197	0.080228	0.250638	0.257015	0.27597	0.282228	0.411808
5.2853	0.080228	0.250459	0.256479	0.275612	0.28193	0.41151
5.28863	0.080228	0.25028	0.256002	0.275195	0.281751	0.411212
5.29197	0.080287	0.250161	0.255585	0.274777	0.281572	0.411034
5.2953	0.080287	0.250041	0.255227	0.274301	0.281513	0.410795
5.29863	0.080287	0.249922	0.254929	0.273764	0.281453	0.410616
5.30197	0.080347	0.249743	0.254631	0.273228	0.281394	0.410438
5.3053	0.080407	0.249624	0.254393	0.272751	0.281334	0.410259
5.30863	0.080526	0.249386	0.254095	0.272274	0.281215	0.41008
5.31197	0.080705	0.249207	0.253856	0.271797	0.281036	0.409842
5.3153	0.080884	0.248969	0.253558	0.27144	0.280738	0.409544
5.31863	0.081062	0.248671	0.25326	0.271082	0.28038	0.409245
5.32197	0.081241	0.248432	0.252962	0.270844	0.279903	0.408888
5.3253	0.08136	0.248134	0.252664	0.270605	0.279367	0.408411
5.32863	0.08142	0.247896	0.252366	0.270426	0.278771	0.407994
5.33197	0.08136	0.247598	0.252068	0.270188	0.278175	0.407577
5.3353	0.081182	0.24724	0.25183	0.269949	0.277519	0.4071
5.33863	0.080824	0.246942	0.251532	0.269711	0.276923	0.406742
5.34197	0.080407	0.246584	0.251234	0.269353	0.276327	0.406325
5.3453	0.07993	0.246227	0.250936	0.268877	0.275731	0.405967
5.34863	0.079334	0.245869	0.250578	0.2684	0.275195	0.40561
5.35197	0.078738	0.245571	0.25022	0.267863	0.274658	0.405252
5.3553	0.078201	0.245214	0.249803	0.267327	0.274181	0.404835
5.35863	0.077724	0.244856	0.249386	0.26679	0.273705	0.404358
5.36197	0.077367	0.244498	0.248909	0.266254	0.273287	0.403821
5.3653	0.077188	0.244081	0.248492	0.265837	0.27281	0.403285
5.36863	0.077069	0.243664	0.248134	0.265479	0.272453	0.402689
5.37197	0.077009	0.243247	0.247777	0.265241	0.272036	0.402033
5.3753	0.077069	0.242829	0.247478	0.265002	0.271738	0.401437
5.37863	0.077248	0.242412	0.24718	0.264823	0.27144	0.400841
5.38197	0.077367	0.242054	0.246942	0.264704	0.271201	0.400245
5.3853	0.077605	0.241697	0.246704	0.264585	0.271022	0.399709
5.38863	0.077784	0.241458	0.246465	0.264466	0.270844	0.399292
5.39197	0.077963	0.241339	0.246167	0.264227	0.270724	0.398934
5.3953	0.078201	0.24122	0.24581	0.263989	0.270545	0.398636
5.39863	0.07838	0.24122	0.245392	0.263691	0.270367	0.398457
5.40197	0.078619	0.24122	0.244915	0.263333	0.270128	0.398278
5.4053	0.078857	0.24122	0.244439	0.262916	0.26989	0.398219
5.40863	0.079095	0.24122	0.243902	0.262439	0.269651	0.398099
5.41197	0.079334	0.24116	0.243306	0.261962	0.269353	0.397921
5.4153	0.079513	0.240982	0.24271	0.261486	0.268996	0.397742
5.41863	0.079691	0.240803	0.242114	0.261068	0.268698	0.397384
5.42197	0.07987	0.240505	0.241518	0.260651	0.2684	0.396967
5.4253	0.079989	0.240147	0.240982	0.260234	0.268161	0.39643
5.42863	0.080049	0.239789	0.240505	0.259936	0.267982	0.395715
5.43197	0.080109	0.239372	0.240147	0.259638	0.267804	0.395
5.4353	0.080109	0.238955	0.239789	0.25934	0.267625	0.394166
5.43863	0.080049	0.238538	0.239551	0.259101	0.267565	0.393271
5.44197	0.080049	0.23818	0.239432	0.258863	0.267506	0.392437
5.4453	0.079989	0.237823	0.239313	0.258625	0.267446	0.391662
5.44863	0.079989	0.237465	0.239193	0.258386	0.267386	0.390887
5.45197	0.07993	0.237107	0.239134	0.258088	0.267267	0.390232
5.4553	0.07987	0.23675	0.239074	0.25779	0.267208	0.389636
5.45863	0.07987	0.236332	0.238955	0.257492	0.267029	0.389099
5.46197	0.07987	0.235975	0.238776	0.257134	0.26691	0.388622
5.4653	0.07987	0.235617	0.238538	0.256717	0.266731	0.388145
5.46863	0.079989	0.235319	0.23818	0.25636	0.266552	0.387728
5.47197	0.080168	0.234962	0.237823	0.256002	0.266314	0.387251
5.4753	0.080407	0.234723	0.237405	0.255644	0.266075	0.386715
5.47863	0.080645	0.234485	0.236988	0.255287	0.265837	0.386238
5.48197	0.080943	0.234365	0.236571	0.254989	0.265539	0.385761
5.4853	0.081241	0.234246	0.236154	0.254691	0.265241	0.385225
5.48863	0.08148	0.234187	0.235856	0.254452	0.264823	0.384808
5.49197	0.081539	0.234187	0.235558	0.254214	0.264466	0.38445
5.4953	0.081539	0.234127	0.235319	0.253975	0.264049	0.384092
5.49863	0.08142	0.234067	0.23514	0.253797	0.263691	0.383854
5.50197	0.081182	0.234008	0.234962	0.253558	0.263453	0.383675
5.5053	0.080824	0.233889	0.234783	0.25332	0.263214	0.383496
5.50863	0.080407	0.23365	0.234544	0.253081	0.263155	0.383377
5.51197	0.079989	0.233471	0.234306	0.252783	0.263155	0.383317
5.5153	0.079572	0.233173	0.233948	0.252485	0.263274	0.383198
5.51863	0.079215	0.232935	0.233591	0.252247	0.263572	0.383139
5.52197	0.078976	0.232697	0.233233	0.252008	0.263929	0.38296
5.5253	0.078797	0.232458	0.232816	0.25177	0.264287	0.382781
5.52863	0.078738	0.232339	0.232399	0.251591	0.264704	0.382543
5.53197	0.078738	0.23222	0.232041	0.251412	0.265062	0.382245
5.5353	0.078797	0.2321	0.231802	0.251353	0.265419	0.381947
5.53863	0.078857	0.232041	0.231564	0.251293	0.265658	0.381529
5.54197	0.078976	0.232041	0.231385	0.251234	0.265837	0.381052
5.5453	0.079036	0.231981	0.231266	0.251174	0.265896	0.380576
5.54863	0.079155	0.231922	0.231206	0.251114	0.265896	0.380039
5.55197	0.079215	0.231802	0.231147	0.251055	0.265777	0.379562
5.5553	0.079334	0.231683	0.231028	0.250995	0.265598	0.379086
5.55863	0.079453	0.231504	0.230968	0.250936	0.265419	0.378609
5.56197	0.079691	0.231326	0.230789	0.250816	0.265121	0.378191
5.5653	0.07993	0.231087	0.230551	0.250757	0.264823	0.377834
5.56863	0.080287	0.230789	0.230312	0.250638	0.264466	0.377536
5.57197	0.080705	0.230551	0.230074	0.250518	0.264108	0.377238
5.5753	0.081122	0.230253	0.229776	0.250399	0.263691	0.376999
5.57863	0.08148	0.229955	0.229478	0.25028	0.263333	0.376701
5.58197	0.081837	0.229657	0.22918	0.250101	0.262976	0.376463
5.5853	0.082135	0.229359	0.228882	0.249863	0.262618	0.376105
5.58863	0.082314	0.22918	0.228584	0.249684	0.26232	0.375748
5.59197	0.082433	0.229061	0.228345	0.249445	0.262022	0.37533
5.5953	0.082493	0.229001	0.228047	0.249147	0.261784	0.374854
5.59863	0.082433	0.229001	0.227749	0.248849	0.261605	0.374258
5.60197	0.082314	0.22912	0.227451	0.248492	0.261486	0.373662
5.6053	0.082135	0.229299	0.227153	0.248194	0.261366	0.373065
5.60863	0.081956	0.229478	0.226915	0.247836	0.261307	0.372529
5.61197	0.081778	0.229657	0.226676	0.247538	0.261247	0.372052
5.6153	0.081599	0.229895	0.226498	0.2473	0.261188	0.371575
5.61863	0.08148	0.230014	0.226438	0.247061	0.261128	0.371277
5.62197	0.08142	0.230074	0.226438	0.246823	0.260949	0.371039
5.6253	0.08136	0.230074	0.226557	0.246644	0.26077	0.37086
5.62863	0.08142	0.230074	0.226676	0.246465	0.260472	0.370741
5.63197	0.08148	0.229955	0.226796	0.246286	0.260174	0.370681
5.6353	0.081599	0.229836	0.226974	0.246108	0.259757	0.370622
5.63863	0.081778	0.229716	0.227094	0.245929	0.25934	0.370562
5.64197	0.081956	0.229597	0.227094	0.24575	0.258863	0.370443
5.6453	0.082195	0.229478	0.227034	0.245512	0.258386	0.370324
5.64863	0.082374	0.229418	0.226915	0.245333	0.257909	0.370085
5.65197	0.082552	0.229418	0.226617	0.245214	0.257492	0.369847
5.6553	0.082731	0.229418	0.226259	0.245273	0.257075	0.369549
5.65863	0.08285	0.229418	0.225842	0.245392	0.256658	0.369251
5.66197	0.083029	0.229478	0.225425	0.245631	0.2563	0.368893
5.6653	0.083148	0.229537	0.224948	0.245988	0.256002	0.368536
5.66863	0.083268	0.229537	0.224471	0.246406	0.255704	0.368118
5.67197	0.083387	0.229478	0.224113	0.246823	0.255406	0.367761
5.6753	0.083506	0.229418	0.223815	0.2473	0.255108	0.367343
5.67863	0.083566	0.229359	0.223577	0.247657	0.25481	0.366986
5.68197	0.083685	0.229239	0.223398	0.247955	0.254512	0.366628
5.6853	0.083804	0.229061	0.223339	0.248134	0.254154	0.366271
5.68863	0.083864	0.228941	0.223279	0.248194	0.253856	0.365973
5.69197	0.083983	0.228822	0.223279	0.248194	0.253618	0.365734
5.6953	0.084043	0.228763	0.223219	0.248075	0.253379	0.365496
5.69863	0.084102	0.228763	0.22316	0.247896	0.253201	0.365376
5.70197	0.084162	0.228703	0.223041	0.247657	0.253081	0.365317
5.7053	0.084221	0.228703	0.222862	0.247419	0.253022	0.365317
5.70863	0.084281	0.228703	0.222623	0.247121	0.253022	0.365376
5.71197	0.084281	0.228643	0.222385	0.246763	0.253022	0.365436
5.7153	0.084341	0.228524	0.222147	0.246406	0.253081	0.365555
5.71863	0.084341	0.228405	0.222027	0.246108	0.253141	0.365674
5.72197	0.084281	0.228226	0.221968	0.24581	0.253141	0.365734
5.7253	0.084281	0.227988	0.221968	0.245512	0.253081	0.365794
5.72863	0.084281	0.227869	0.222027	0.245273	0.252962	0.365794
5.73197	0.084281	0.227749	0.222147	0.245035	0.252783	0.365734
5.7353	0.084281	0.227749	0.222325	0.244796	0.252545	0.365615
5.73863	0.084221	0.227809	0.222504	0.244617	0.252247	0.365436
5.74197	0.084162	0.227988	0.222683	0.244439	0.251949	0.365198
5.7453	0.084162	0.228286	0.222802	0.24426	0.251651	0.364959
5.74863	0.084102	0.228584	0.222921	0.244021	0.251412	0.364661
5.75197	0.084043	0.228941	0.222981	0.243843	0.251234	0.364423
5.7553	0.083983	0.229299	0.222981	0.243723	0.251055	0.364184
5.75863	0.083923	0.229597	0.222981	0.243545	0.250876	0.363886
5.76197	0.083923	0.229836	0.222981	0.243425	0.250757	0.363708
5.7653	0.083923	0.230014	0.222921	0.243366	0.250638	0.363529
5.76863	0.083923	0.230074	0.222862	0.243247	0.250518	0.36335
5.77197	0.084043	0.230074	0.222802	0.243187	0.25028	0.363231
5.7753	0.084162	0.229955	0.222683	0.243127	0.250041	0.363171
5.77863	0.0844	0.229836	0.222564	0.242949	0.249743	0.363111
5.78197	0.084579	0.229657	0.222445	0.24277	0.249445	0.362992
5.7853	0.084817	0.229478	0.222325	0.242531	0.249088	0.362873
5.78863	0.085115	0.229239	0.222206	0.242233	0.24873	0.362754
5.79197	0.085413	0.229061	0.222087	0.241816	0.248373	0.362575
5.7953	0.085771	0.228822	0.221968	0.241458	0.248015	0.362396
5.79863	0.086069	0.228643	0.221908	0.240982	0.247717	0.362098
5.80197	0.086427	0.228465	0.221848	0.240564	0.247478	0.3618
5.8053	0.086725	0.228286	0.221848	0.240207	0.24718	0.361443
5.80863	0.087023	0.228167	0.221848	0.239789	0.246942	0.361085
5.81197	0.087321	0.227988	0.221789	0.239491	0.246704	0.360727
5.8153	0.087559	0.227809	0.221729	0.239313	0.246406	0.360429
5.81863	0.087738	0.227571	0.22161	0.239134	0.246108	0.360191
5.82197	0.087857	0.227273	0.221491	0.239015	0.24581	0.359952
5.8253	0.087917	0.226974	0.221312	0.238955	0.245512	0.359833
5.82863	0.087917	0.226676	0.221133	0.238955	0.245333	0.359714
5.83197	0.087857	0.226319	0.221014	0.238895	0.245154	0.359714
5.8353	0.087798	0.226021	0.220835	0.238955	0.245035	0.359714
5.83863	0.087738	0.225723	0.220776	0.238955	0.245035	0.359774
5.84197	0.087678	0.225484	0.220716	0.238955	0.245094	0.359833
5.8453	0.087619	0.225365	0.220656	0.238955	0.245214	0.359833
5.84863	0.087619	0.225306	0.220656	0.239015	0.245333	0.359833
5.85197	0.087678	0.225365	0.220597	0.239015	0.245452	0.359774
5.8553	0.087738	0.225484	0.220537	0.239074	0.245571	0.359654
5.85863	0.087857	0.225663	0.220418	0.239134	0.245571	0.359535
5.86197	0.087917	0.225961	0.22018	0.239253	0.245512	0.359237
5.8653	0.088036	0.2262	0.219941	0.239313	0.245392	0.358939
5.86863	0.088096	0.226498	0.219524	0.239432	0.245154	0.358582
5.87197	0.088155	0.226796	0.219107	0.239551	0.244856	0.358164
5.8753	0.088155	0.227034	0.21863	0.239611	0.244558	0.357747
5.87863	0.088215	0.227273	0.218153	0.23967	0.2442	0.357389
5.88197	0.088274	0.227451	0.217676	0.23973	0.243902	0.356972
5.8853	0.088453	0.22763	0.217319	0.239789	0.243545	0.356615
5.88863	0.088632	0.22769	0.217021	0.239789	0.243306	0.356257
5.89197	0.088871	0.22769	0.216782	0.239909	0.243068	0.355959
5.8953	0.089169	0.22763	0.216722	0.240028	0.242889	0.355721
5.89863	0.089467	0.227511	0.216663	0.240147	0.24271	0.355482
5.90197	0.089705	0.227273	0.216722	0.240386	0.242651	0.355303
5.9053	0.089943	0.227034	0.216842	0.240684	0.242651	0.355124
5.90863	0.090122	0.226736	0.217021	0.241041	0.242651	0.355005
5.91197	0.090241	0.226498	0.21714	0.241458	0.24271	0.354886
5.9153	0.090301	0.226259	0.217259	0.241876	0.242829	0.354767
5.91863	0.090301	0.22614	0.217378	0.242293	0.243008	0.354707
5.92197	0.090301	0.22608	0.217438	0.24271	0.243127	0.354707
5.9253	0.090241	0.22608	0.217497	0.243127	0.243306	0.354767
5.92863	0.090182	0.2262	0.217497	0.243545	0.243485	0.354826
5.93197	0.090122	0.226378	0.217497	0.243902	0.243664	0.354886
5.9353	0.090122	0.226557	0.217497	0.2442	0.243723	0.354946
5.93863	0.090182	0.226736	0.217557	0.244498	0.243783	0.355005
5.94197	0.090241	0.226855	0.217557	0.244796	0.243843	0.355005
5.9453	0.090301	0.226915	0.217617	0.245094	0.243783	0.354946
5.94863	0.09042	0.226855	0.217736	0.245392	0.243723	0.354886
5.95197	0.090539	0.226736	0.217855	0.245631	0.243664	0.354707
5.9553	0.090718	0.226498	0.217974	0.245869	0.243545	0.354469
5.95863	0.090837	0.226259	0.218213	0.246108	0.243485	0.354171
5.96197	0.090957	0.225961	0.218391	0.246227	0.243485	0.353873
5.9653	0.091136	0.225723	0.21857	0.246346	0.243545	0.353515
5.96863	0.091255	0.225484	0.218749	0.246406	0.243723	0.353158
5.97197	0.091374	0.225306	0.218928	0.246406	0.244081	0.35274
5.9753	0.091493	0.225186	0.219047	0.246346	0.244498	0.352323
5.97863	0.091612	0.225127	0.219166	0.246286	0.245094	0.351906
5.98197	0.091732	0.225067	0.219166	0.246286	0.24581	0.351548
5.9853	0.091851	0.225067	0.219166	0.246227	0.246584	0.351131
5.98863	0.09197	0.225127	0.219166	0.246227	0.247478	0.350773
5.99197	0.09203	0.225186	0.219166	0.246286	0.248432	0.350475
5.9953	0.092149	0.225186	0.219107	0.246346	0.249445	0.350237
5.99863	0.092268	0.225246	0.219047	0.246406	0.250399	0.350058
6.00197	0.092387	0.225306	0.219047	0.246465	0.251412	0.349939
6.0053	0.092506	0.225365	0.218928	0.246525	0.252306	0.349879
6.00863	0.092626	0.225425	0.218809	0.246525	0.25326	0.34982
6.01197	0.092745	0.225544	0.21863	0.246465	0.254095	0.34976
6.0153	0.092864	0.225604	0.218332	0.246346	0.254929	0.349641
6.01863	0.092924	0.225663	0.218034	0.246227	0.255704	0.349462
6.02197	0.093043	0.225723	0.217676	0.245988	0.256479	0.349224
6.0253	0.093043	0.225842	0.217259	0.24575	0.257194	0.348866
6.02863	0.093102	0.225961	0.216842	0.245452	0.257969	0.348449
6.03197	0.093102	0.22614	0.216484	0.245154	0.258625	0.347912
6.0353	0.093043	0.226378	0.216246	0.244856	0.25934	0.347376
6.03863	0.092983	0.226617	0.216007	0.244558	0.260055	0.346839
6.04197	0.092983	0.226915	0.215948	0.244319	0.260711	0.346303
6.0453	0.092924	0.227273	0.215948	0.244141	0.261426	0.345767
6.04863	0.092983	0.227571	0.216067	0.243962	0.262082	0.345349
6.05197	0.092983	0.227928	0.216186	0.243843	0.262797	0.344992
6.0553	0.093102	0.228167	0.216365	0.243723	0.263453	0.344694
6.05863	0.093222	0.228345	0.216544	0.243604	0.264108	0.344455
6.06197	0.093341	0.228465	0.216722	0.243425	0.264645	0.344336
6.0653	0.09346	0.228465	0.216842	0.243306	0.265181	0.344217
6.06863	0.093579	0.228345	0.216901	0.243068	0.265598	0.344098
6.07197	0.093699	0.228167	0.216901	0.242829	0.266016	0.344038
6.0753	0.093818	0.227988	0.216842	0.242531	0.266254	0.343859
6.07863	0.093877	0.22769	0.216722	0.242233	0.266492	0.34368
6.08197	0.093937	0.227392	0.216603	0.241935	0.266612	0.343382
6.0853	0.093997	0.227094	0.216365	0.241578	0.266671	0.343084
6.08863	0.093997	0.226796	0.216186	0.241339	0.266671	0.342667
6.09197	0.094056	0.226557	0.215948	0.241101	0.266552	0.34219
6.0953	0.094116	0.226259	0.215709	0.240862	0.266433	0.341713
6.09863	0.094175	0.225961	0.21553	0.240684	0.266254	0.341296
6.10197	0.094235	0.225723	0.215292	0.240564	0.265956	0.340819
6.1053	0.094414	0.225484	0.215113	0.240445	0.265658	0.340462
6.10863	0.094593	0.225246	0.214934	0.240326	0.2653	0.340164
6.11197	0.094831	0.225127	0.214815	0.240207	0.264943	0.339925
6.1153	0.095129	0.225008	0.214756	0.240088	0.264585	0.339746
6.11863	0.095487	0.225008	0.214756	0.239968	0.264168	0.339627
6.12197	0.095844	0.225127	0.214756	0.239789	0.26381	0.339568
6.1253	0.096202	0.225246	0.214815	0.239551	0.263393	0.339627
6.12863	0.09656	0.225484	0.214934	0.239193	0.263035	0.339687
6.13197	0.096858	0.225782	0.215113	0.238836	0.262618	0.339746
6.1353	0.097096	0.226021	0.215352	0.238359	0.262141	0.339866
6.13863	0.097275	0.226259	0.21559	0.237942	0.261605	0.339925
6.14197	0.097394	0.226498	0.215948	0.237405	0.261009	0.339985
6.1453	0.097394	0.226617	0.216246	0.236928	0.260293	0.340044
6.14863	0.097334	0.226617	0.216603	0.236511	0.259578	0.339925
6.15197	0.097275	0.226617	0.216901	0.236034	0.258803	0.339806
6.1553	0.097156	0.226617	0.217199	0.235677	0.257909	0.339568
6.15863	0.097096	0.226557	0.217438	0.235438	0.257075	0.33921
6.16197	0.097036	0.226557	0.217676	0.2352	0.256181	0.338852
6.1653	0.097036	0.226557	0.217855	0.235021	0.255287	0.338495
6.16863	0.097156	0.226617	0.217974	0.234902	0.254393	0.338078
6.17197	0.097275	0.226736	0.218034	0.234783	0.253558	0.33772
6.1753	0.097454	0.226915	0.218034	0.234723	0.252724	0.337481
6.17863	0.097692	0.227094	0.218034	0.234604	0.251949	0.337303
6.18197	0.09793	0.227332	0.218034	0.234544	0.251234	0.337183
6.1853	0.098228	0.227511	0.217974	0.234485	0.250638	0.337183
6.18863	0.098586	0.22769	0.217974	0.234425	0.250101	0.337303
6.19197	0.098884	0.227809	0.217915	0.234306	0.249624	0.337422
6.1953	0.099123	0.227928	0.217915	0.234127	0.249207	0.337541
6.19863	0.099361	0.228047	0.217915	0.233948	0.248849	0.33766
6.20197	0.09954	0.228107	0.217915	0.23371	0.248611	0.33778
6.2053	0.099659	0.228226	0.217915	0.233471	0.248432	0.33778
6.20863	0.099838	0.228286	0.217974	0.233233	0.248373	0.33778
6.21197	0.099957	0.228405	0.218034	0.232935	0.248313	0.33772
6.2153	0.100076	0.228524	0.218093	0.232697	0.248373	0.337541
6.21863	0.100195	0.228643	0.218213	0.232458	0.248432	0.337243
6.22197	0.100255	0.228763	0.218332	0.232339	0.248492	0.336885
6.2253	0.100374	0.228822	0.218511	0.232279	0.248551	0.336528
6.22863	0.100493	0.228882	0.218749	0.23222	0.248611	0.336051
6.23197	0.100672	0.228822	0.219047	0.23222	0.248671	0.335574
6.2353	0.100791	0.228763	0.219345	0.232279	0.24873	0.335157
6.23863	0.100911	0.228584	0.219643	0.232339	0.24879	0.33474
6.24197	0.10097	0.228405	0.220001	0.232399	0.248849	0.334322
6.2453	0.10103	0.228167	0.220299	0.232518	0.248909	0.334084
6.24863	0.101089	0.227869	0.220478	0.232577	0.249088	0.333846
6.25197	0.101089	0.22763	0.220597	0.232697	0.249207	0.333726
6.2553	0.101089	0.227392	0.220656	0.232816	0.249445	0.333726
6.25863	0.101149	0.227213	0.220537	0.232935	0.249684	0.333726
6.26197	0.101209	0.227094	0.220299	0.233173	0.250041	0.333726
6.2653	0.101268	0.227034	0.22006	0.233412	0.250399	0.333786
6.26863	0.101328	0.227034	0.219703	0.23365	0.250757	0.333846
6.27197	0.101447	0.227034	0.219345	0.233948	0.251174	0.333965
6.2753	0.101626	0.227034	0.218987	0.234306	0.251651	0.334024
6.27863	0.101864	0.226974	0.21863	0.234544	0.252187	0.334084
6.28197	0.102103	0.226915	0.218332	0.234783	0.252783	0.334144
6.2853	0.102341	0.226855	0.218093	0.235021	0.253379	0.334144
6.28863	0.102639	0.226796	0.217915	0.23514	0.254035	0.334144
6.29197	0.102997	0.226736	0.217736	0.2352	0.254631	0.334144
6.2953	0.103295	0.226736	0.217557	0.2352	0.255287	0.334084
6.29863	0.103652	0.226796	0.217378	0.23514	0.255883	0.333965
6.30197	0.103951	0.226855	0.217259	0.235081	0.256538	0.333846
6.3053	0.104249	0.227034	0.21714	0.235021	0.257254	0.333607
6.30863	0.104487	0.227213	0.216961	0.234962	0.258029	0.333428
6.31197	0.104666	0.227451	0.216842	0.234902	0.258863	0.33325
6.3153	0.104785	0.22769	0.216782	0.234902	0.259876	0.333071
6.31863	0.104845	0.227869	0.216663	0.234902	0.261009	0.333011
6.32197	0.104845	0.227928	0.216663	0.234962	0.26226	0.333011
6.3253	0.104845	0.227928	0.216603	0.235021	0.263691	0.333071
6.32863	0.104845	0.227869	0.216663	0.2352	0.265181	0.33325
6.33197	0.104964	0.22769	0.216663	0.235438	0.26679	0.333428
6.3353	0.105321	0.227392	0.216722	0.235677	0.268459	0.333667
6.33863	0.105917	0.227094	0.216782	0.236034	0.270128	0.333965
6.34197	0.106871	0.226736	0.216901	0.236511	0.271738	0.334263
6.3453	0.108242	0.226378	0.216961	0.237048	0.273407	0.334561
6.34863	0.109971	0.22608	0.21714	0.237703	0.274956	0.334859
6.35197	0.111997	0.225842	0.217259	0.238478	0.276506	0.335157
6.3553	0.114202	0.225663	0.217438	0.239372	0.277936	0.335395
6.35863	0.116408	0.225544	0.217617	0.240326	0.279248	0.335693
6.36197	0.118434	0.225425	0.217855	0.241399	0.280499	0.335932
6.3653	0.120103	0.225425	0.218093	0.242591	0.281692	0.33617
6.36863	0.121176	0.225365	0.218332	0.243843	0.282764	0.336409
6.37197	0.121653	0.225365	0.21857	0.245094	0.283778	0.336647
6.3753	0.121415	0.225365	0.218809	0.246406	0.284791	0.336826
6.37863	0.12058	0.225365	0.219047	0.247717	0.285804	0.337005
6.38197	0.119269	0.225365	0.219285	0.249028	0.286758	0.337124
6.3853	0.11766	0.225365	0.219464	0.25028	0.287712	0.337183
6.38863	0.115991	0.225425	0.219643	0.251532	0.288665	0.337303
6.39197	0.114381	0.225484	0.219703	0.252724	0.2895	0.337303
6.3953	0.112951	0.225604	0.219762	0.253797	0.290275	0.337362
6.39863	0.111759	0.225723	0.219762	0.254869	0.29093	0.337362
6.40197	0.110924	0.225902	0.219762	0.255942	0.291407	0.337362
6.4053	0.110447	0.22608	0.219703	0.256956	0.291765	0.337362
6.40863	0.110209	0.2262	0.219703	0.257909	0.292003	0.337422
6.41197	0.110149	0.226319	0.219643	0.258863	0.292063	0.337481
6.4153	0.110269	0.226378	0.219584	0.259757	0.292003	0.337541
6.41863	0.110388	0.226378	0.219584	0.260651	0.291884	0.337601
6.42197	0.110507	0.226378	0.219524	0.261486	0.291765	0.33766
6.4253	0.110686	0.226319	0.219524	0.26232	0.291586	0.33772
6.42863	0.110865	0.2262	0.219464	0.263214	0.291348	0.33778
6.43197	0.111043	0.22614	0.219405	0.264049	0.291109	0.33772
6.4353	0.111282	0.22608	0.219345	0.264883	0.290811	0.337541
6.43863	0.11152	0.226021	0.219285	0.265777	0.290453	0.337362
6.44197	0.111759	0.226021	0.219226	0.266612	0.289977	0.337064
6.4453	0.112057	0.226021	0.219166	0.267565	0.28944	0.336707
6.44863	0.112414	0.226021	0.219166	0.268459	0.288785	0.336289
6.45197	0.112772	0.225961	0.219166	0.269353	0.288069	0.335872
6.4553	0.11313	0.225961	0.219166	0.270188	0.287235	0.335395
6.45863	0.113428	0.225902	0.219226	0.270963	0.286341	0.334978
6.46197	0.113606	0.225842	0.219345	0.271618	0.285387	0.33462
6.4653	0.113785	0.225782	0.219464	0.272155	0.284433	0.334263
6.46863	0.113845	0.225723	0.219643	0.272632	0.28342	0.333965
6.47197	0.113785	0.225723	0.219941	0.27293	0.282407	0.333726
6.4753	0.113666	0.225782	0.220299	0.273168	0.281453	0.333488
6.47863	0.113487	0.225842	0.220716	0.273347	0.280499	0.333309
6.48197	0.113189	0.225902	0.221193	0.273466	0.279546	0.33313
6.4853	0.112951	0.225961	0.22167	0.273526	0.278592	0.332892
6.48863	0.112772	0.226021	0.222147	0.273645	0.277698	0.332654
6.49197	0.112593	0.226021	0.222623	0.273705	0.276744	0.332415
6.4953	0.112534	0.225961	0.223041	0.273764	0.275791	0.332177
6.49863	0.112593	0.225842	0.223339	0.273705	0.274837	0.331879
6.50197	0.112712	0.225723	0.223577	0.273585	0.273764	0.331521
6.5053	0.112891	0.225544	0.223696	0.273347	0.272632	0.331163
6.50863	0.113249	0.225425	0.223756	0.272989	0.27144	0.330746
6.51197	0.113547	0.225306	0.223756	0.272453	0.270188	0.330269
6.5153	0.113964	0.225186	0.223696	0.271738	0.268936	0.329852
6.51863	0.114322	0.225067	0.223696	0.270844	0.267625	0.329375
6.52197	0.11462	0.225008	0.223756	0.26983	0.266314	0.328898
6.5253	0.114858	0.224948	0.223935	0.268698	0.264943	0.328422
6.52863	0.115037	0.224888	0.224173	0.267565	0.263631	0.327885
6.53197	0.115156	0.224829	0.22459	0.266373	0.26232	0.327408
6.5353	0.115216	0.224769	0.225067	0.265181	0.261068	0.326931
6.53863	0.115216	0.224769	0.225604	0.264049	0.259817	0.326455
6.54197	0.115156	0.22471	0.2262	0.262916	0.258625	0.325918
6.5453	0.115097	0.22471	0.226796	0.261843	0.257492	0.325382
6.54863	0.115037	0.22471	0.227332	0.26077	0.256419	0.324845
6.55197	0.115037	0.22471	0.227809	0.259757	0.255466	0.324309
6.5553	0.115037	0.224769	0.228226	0.258744	0.254571	0.323713
6.55863	0.115037	0.22471	0.228584	0.25779	0.253737	0.323176
6.56197	0.115156	0.22465	0.228763	0.256836	0.253022	0.32264
6.5653	0.115275	0.224531	0.228941	0.256002	0.252306	0.322163
6.56863	0.115395	0.224292	0.229001	0.255167	0.251651	0.321746
6.57197	0.115514	0.224054	0.229061	0.254452	0.250995	0.321448
6.5753	0.115633	0.223815	0.22912	0.253797	0.25034	0.321209
6.57863	0.115812	0.223517	0.22912	0.253141	0.249624	0.32109
6.58197	0.115991	0.223279	0.22912	0.252604	0.248969	0.321031
6.5853	0.116229	0.223041	0.22912	0.252068	0.248253	0.32109
6.58863	0.116408	0.222862	0.22912	0.251591	0.247538	0.32115
6.59197	0.116587	0.222743	0.22912	0.251114	0.246882	0.321269
6.5953	0.116765	0.222743	0.22918	0.250697	0.246227	0.321388
6.59863	0.116944	0.222743	0.229239	0.25028	0.245571	0.321507
6.60197	0.117183	0.222743	0.229299	0.249863	0.244975	0.321507
6.6053	0.117362	0.222802	0.229359	0.249565	0.244379	0.321567
6.60863	0.11754	0.222802	0.229359	0.249267	0.243902	0.321507
6.61197	0.117719	0.222862	0.229359	0.248969	0.243485	0.321448
6.6153	0.117838	0.222802	0.229299	0.24873	0.243187	0.321329
6.61863	0.117958	0.222802	0.22918	0.248551	0.242889	0.32115
6.62197	0.118077	0.222802	0.228941	0.248313	0.24271	0.321031
6.6253	0.118077	0.222743	0.228703	0.248134	0.242472	0.320852
6.62863	0.118077	0.222743	0.228405	0.248015	0.242293	0.320733
6.63197	0.117958	0.222802	0.228047	0.247896	0.242114	0.320554
6.6353	0.117838	0.222862	0.22769	0.247836	0.241876	0.320435
6.63863	0.11766	0.222921	0.227392	0.247896	0.241637	0.320375
6.64197	0.117481	0.223041	0.227094	0.248075	0.24128	0.320256
6.6453	0.117242	0.2231	0.226855	0.248313	0.240862	0.320137
6.64863	0.117064	0.22316	0.226676	0.248611	0.240386	0.320017
6.65197	0.116944	0.223219	0.226498	0.248969	0.239909	0.319898
6.6553	0.116885	0.223219	0.226378	0.249445	0.239313	0.319779
6.65863	0.116885	0.223219	0.2262	0.249863	0.238776	0.31966
[truncated: 4,077 more rows]

## Sheet: SDC2
Time (min)	A280
	SDC2	Xyl-SDC2	Gal-Xyl-SDC2	Gal-Gal-Xyl-SDC2	Tetra-SDC2	TetraP-SDC2
0.0001	-0.06568	0.024378	-0.03576	-0.00274	-0.0059	-0.00936
0.003433	-0.0661	0.024498	-0.03564	-0.00238	-0.00584	-0.00924
0.006767	-0.06658	0.024617	-0.03558	-0.00203	-0.00584	-0.00912
0.0101	-0.06711	0.024676	-0.03558	-0.00167	-0.00584	-0.00906
0.013433	-0.06777	0.024736	-0.03564	-0.00131	-0.00584	-0.009
0.016767	-0.06843	0.024736	-0.03576	-0.00095	-0.00596	-0.009
0.0201	-0.06914	0.024736	-0.036	-0.00066	-0.00602	-0.009
0.023433	-0.06986	0.024736	-0.03624	-0.00036	-0.00614	-0.00906
0.026767	-0.07051	0.024617	-0.0366	-0.00012	-0.0062	-0.00918
0.0301	-0.07123	0.024498	-0.03695	5.96e-05	-0.00626	-0.00924
0.033433	-0.07182	0.024378	-0.03731	0.000179	-0.00626	-0.00936
0.036767	-0.07236	0.024259	-0.03767	0.000298	-0.0062	-0.00942
0.0401	-0.07296	0.02414	-0.03803	0.000298	-0.00608	-0.00948
0.043433	-0.07343	0.024021	-0.03833	0.000238	-0.0059	-0.00954
0.046767	-0.07397	0.023901	-0.03856	0.000179	-0.0056	-0.00954
0.0501	-0.07445	0.023842	-0.0388	5.96e-05	-0.00525	-0.00954
0.053433	-0.07492	0.023782	-0.03898	-0.00012	-0.00489	-0.00954
0.056767	-0.0754	0.023782	-0.0391	-0.00036	-0.00453	-0.00954
0.0601	-0.07582	0.023782	-0.03916	-0.00066	-0.00417	-0.00954
0.063433	-0.07623	0.023842	-0.03922	-0.00095	-0.00387	-0.0096
0.066767	-0.07665	0.023842	-0.03928	-0.00125	-0.0037	-0.00966
0.0701	-0.07701	0.023901	-0.03934	-0.00155	-0.00352	-0.00972
0.073433	-0.07737	0.023901	-0.03946	-0.00185	-0.00352	-0.00983
0.076767	-0.07766	0.023901	-0.03958	-0.00215	-0.00352	-0.00995
0.0801	-0.07802	0.023842	-0.03976	-0.00244	-0.00358	-0.01001
0.083433	-0.07838	0.023782	-0.03999	-0.00262	-0.0037	-0.01013
0.086767	-0.07874	0.023663	-0.04035	-0.00286	-0.00381	-0.01019
0.0901	-0.07915	0.023484	-0.04071	-0.00298	-0.00387	-0.01031
0.093433	-0.07951	0.023246	-0.04113	-0.0031	-0.00399	-0.01037
0.096767	-0.07993	0.023007	-0.04154	-0.00322	-0.00399	-0.01049
0.1001	-0.08035	0.022769	-0.0419	-0.00328	-0.00405	-0.01061
0.103433	-0.08076	0.022531	-0.04226	-0.00334	-0.00399	-0.01073
0.106767	-0.08112	0.022233	-0.04262	-0.00346	-0.00399	-0.01091
0.1101	-0.08148	0.022054	-0.04286	-0.00352	-0.00399	-0.01109
0.113433	-0.08184	0.021875	-0.04309	-0.00358	-0.00399	-0.01132
0.116767	-0.08219	0.021696	-0.04321	-0.00364	-0.00411	-0.01156
0.1201	-0.08249	0.021636	-0.04339	-0.0037	-0.00417	-0.0118
0.123433	-0.08279	0.021636	-0.04351	-0.00364	-0.00435	-0.0121
0.126767	-0.08315	0.021636	-0.04357	-0.00364	-0.00453	-0.01228
0.1301	-0.08345	0.021696	-0.04363	-0.00358	-0.00471	-0.0124
0.133433	-0.08368	0.021696	-0.04369	-0.00346	-0.00489	-0.0124
0.136767	-0.08398	0.021696	-0.04369	-0.00334	-0.00507	-0.01234
0.1401	-0.08428	0.021636	-0.04369	-0.00322	-0.00525	-0.0121
0.143433	-0.08458	0.021517	-0.04369	-0.0031	-0.00536	-0.0118
0.146767	-0.08482	0.021398	-0.04369	-0.00298	-0.00548	-0.01138
0.1501	-0.08506	0.021279	-0.04375	-0.00292	-0.00554	-0.01103
0.153433	-0.08529	0.0211	-0.04387	-0.00286	-0.00566	-0.01061
0.156767	-0.08553	0.020921	-0.04399	-0.00286	-0.00578	-0.01031
0.1601	-0.08577	0.020742	-0.04423	-0.00292	-0.0059	-0.01013
0.163433	-0.08601	0.020623	-0.04447	-0.00292	-0.00608	-0.01013
0.166767	-0.08625	0.020444	-0.04482	-0.00298	-0.0062	-0.01025
0.1701	-0.08655	0.020325	-0.04512	-0.00298	-0.00632	-0.01049
0.173433	-0.08678	0.020266	-0.04548	-0.00298	-0.00644	-0.01079
0.176767	-0.08708	0.020146	-0.04578	-0.00298	-0.00644	-0.01121
0.1801	-0.08744	0.020146	-0.04601	-0.00292	-0.00644	-0.01156
0.183433	-0.0878	0.020087	-0.04625	-0.00286	-0.00632	-0.01186
0.186767	-0.08816	0.020087	-0.04637	-0.00274	-0.0062	-0.01204
0.1901	-0.08857	0.020027	-0.04643	-0.00268	-0.00602	-0.0121
0.193433	-0.08899	0.020027	-0.04649	-0.00262	-0.0059	-0.01198
0.196767	-0.08947	0.020027	-0.04643	-0.00256	-0.00572	-0.0118
0.2001	-0.08994	0.020027	-0.04637	-0.00256	-0.0056	-0.01144
0.203433	-0.09048	0.020027	-0.04631	-0.00262	-0.00554	-0.01103
0.206767	-0.09108	0.020027	-0.04625	-0.00268	-0.00548	-0.01061
0.2101	-0.09167	0.019968	-0.04625	-0.00274	-0.00548	-0.01019
0.213433	-0.09233	0.019968	-0.04631	-0.00286	-0.00548	-0.00989
0.216767	-0.09298	0.019908	-0.04643	-0.00292	-0.00554	-0.00966
0.2201	-0.09358	0.019848	-0.04655	-0.00298	-0.0056	-0.00954
0.223433	-0.09423	0.019848	-0.04673	-0.00298	-0.00566	-0.00954
0.226767	-0.09489	0.019789	-0.04697	-0.00298	-0.00572	-0.00966
0.2301	-0.09543	0.019789	-0.04715	-0.00292	-0.00578	-0.00983
0.233433	-0.09596	0.019789	-0.04739	-0.0028	-0.0059	-0.01001
0.236767	-0.09638	0.019789	-0.04762	-0.00268	-0.0059	-0.01025
0.2401	-0.09674	0.019789	-0.0478	-0.00256	-0.00596	-0.01043
0.243433	-0.0971	0.019789	-0.04798	-0.00244	-0.0059	-0.01061
0.246767	-0.09733	0.019848	-0.0481	-0.00244	-0.00584	-0.01067
0.2501	-0.09751	0.019848	-0.04822	-0.00244	-0.00572	-0.01073
0.253433	-0.09769	0.019908	-0.0484	-0.00244	-0.00554	-0.01079
0.256767	-0.09787	0.019968	-0.04852	-0.00256	-0.00536	-0.01079
0.2601	-0.09811	0.019968	-0.0487	-0.00268	-0.00513	-0.01073
0.263433	-0.09829	0.020027	-0.04888	-0.00286	-0.00489	-0.01073
0.266767	-0.09853	0.020087	-0.04911	-0.00304	-0.00465	-0.01067
0.2701	-0.09882	0.020087	-0.04929	-0.00322	-0.00441	-0.01067
0.273433	-0.09912	0.020146	-0.04953	-0.00334	-0.00423	-0.01061
0.276767	-0.09942	0.020206	-0.04983	-0.00352	-0.00411	-0.01061
0.2801	-0.09978	0.020266	-0.05007	-0.00358	-0.00411	-0.01067
0.283433	-0.10014	0.020325	-0.05037	-0.00364	-0.00417	-0.01073
0.286767	-0.10043	0.020385	-0.05072	-0.00364	-0.00435	-0.01091
0.2901	-0.10073	0.020504	-0.05102	-0.00364	-0.00465	-0.01103
0.293433	-0.10097	0.020564	-0.05138	-0.00358	-0.00501	-0.01127
0.296767	-0.10121	0.020623	-0.0518	-0.00346	-0.00542	-0.01144
0.3001	-0.10145	0.020564	-0.05215	-0.00328	-0.0059	-0.01162
0.303433	-0.10169	0.020564	-0.05257	-0.0031	-0.00632	-0.01186
0.306767	-0.10186	0.020444	-0.05299	-0.00292	-0.00674	-0.01198
0.3101	-0.10216	0.020385	-0.05347	-0.00274	-0.00703	-0.0121
0.313433	-0.10246	0.020266	-0.05394	-0.0025	-0.00727	-0.01216
0.316767	-0.10288	0.020146	-0.05442	-0.00232	-0.00733	-0.01216
0.3201	-0.10341	0.020027	-0.05484	-0.00221	-0.00733	-0.01216
0.323433	-0.10401	0.019968	-0.05525	-0.00209	-0.00715	-0.0121
0.326767	-0.10467	0.019908	-0.05561	-0.00203	-0.00685	-0.0121
0.3301	-0.10538	0.019848	-0.05597	-0.00203	-0.0065	-0.0121
0.333433	-0.1061	0.019729	-0.05621	-0.00203	-0.00614	-0.01216
0.336767	-0.10681	0.01955	-0.05633	-0.00209	-0.00572	-0.01222
0.3401	-0.10747	0.019312	-0.05639	-0.00215	-0.0053	-0.01234
0.343433	-0.10806	0.019014	-0.05639	-0.00221	-0.00495	-0.01252
0.346767	-0.10866	0.018656	-0.05633	-0.00221	-0.00459	-0.01264
0.3501	-0.1092	0.018239	-0.05621	-0.00226	-0.00429	-0.01281
0.353433	-0.10967	0.017822	-0.05609	-0.00232	-0.00405	-0.01293
0.356767	-0.11015	0.017405	-0.05597	-0.00232	-0.00387	-0.01299
0.3601	-0.11069	0.017047	-0.05591	-0.00238	-0.0037	-0.01299
0.363433	-0.11122	0.016809	-0.05579	-0.00244	-0.00358	-0.01293
0.366767	-0.11182	0.01663	-0.05579	-0.0025	-0.00352	-0.01281
0.3701	-0.11247	0.01657	-0.05579	-0.00256	-0.00346	-0.01264
0.373433	-0.11313	0.01663	-0.05585	-0.00268	-0.00346	-0.01246
0.376767	-0.11379	0.016749	-0.05597	-0.0028	-0.00346	-0.01228
0.3801	-0.11444	0.016868	-0.05615	-0.00298	-0.00352	-0.01204
0.383433	-0.11504	0.017047	-0.05639	-0.00316	-0.00352	-0.01186
0.386767	-0.11563	0.017226	-0.05662	-0.00328	-0.00358	-0.01168
0.3901	-0.11611	0.017405	-0.05692	-0.0034	-0.00358	-0.0115
0.393433	-0.11653	0.017464	-0.05728	-0.00352	-0.00358	-0.01144
0.396767	-0.11683	0.017524	-0.05764	-0.00364	-0.00352	-0.01138
0.4001	-0.11706	0.017524	-0.05805	-0.0037	-0.00346	-0.01144
0.403433	-0.1173	0.017405	-0.05853	-0.0037	-0.0034	-0.01156
0.406767	-0.11742	0.017285	-0.05895	-0.0037	-0.00334	-0.01168
0.4101	-0.1176	0.017166	-0.05937	-0.0037	-0.00334	-0.01186
0.413433	-0.11772	0.017047	-0.05978	-0.0037	-0.0034	-0.01204
0.416767	-0.1179	0.016928	-0.0602	-0.0037	-0.00352	-0.01228
0.4201	-0.11814	0.016868	-0.06062	-0.0037	-0.0037	-0.01246
0.423433	-0.11837	0.016868	-0.06098	-0.00376	-0.00393	-0.01264
0.426767	-0.11867	0.016987	-0.06127	-0.00387	-0.00423	-0.01276
0.4301	-0.11897	0.017107	-0.06157	-0.00405	-0.00459	-0.01281
0.433433	-0.11927	0.017345	-0.06187	-0.00417	-0.00495	-0.01281
0.436767	-0.11957	0.017643	-0.06211	-0.00435	-0.00525	-0.01276
0.4401	-0.11981	0.017941	-0.06235	-0.00453	-0.00554	-0.0127
0.443433	-0.12004	0.018239	-0.06253	-0.00465	-0.00578	-0.01258
0.446767	-0.12022	0.018597	-0.0627	-0.00477	-0.0059	-0.01246
0.4501	-0.12034	0.018895	-0.06282	-0.00477	-0.0059	-0.01228
0.453433	-0.12052	0.019193	-0.06282	-0.00477	-0.00584	-0.01216
0.456767	-0.1207	0.019431	-0.06282	-0.00465	-0.00572	-0.01198
0.4601	-0.12094	0.01955	-0.06276	-0.00453	-0.00548	-0.0118
0.463433	-0.12118	0.01961	-0.0627	-0.00435	-0.00525	-0.01162
0.466767	-0.12153	0.01961	-0.06258	-0.00417	-0.00501	-0.01138
0.4701	-0.12195	0.019491	-0.06253	-0.00393	-0.00477	-0.01127
0.473433	-0.12237	0.019372	-0.06247	-0.0037	-0.00453	-0.01109
0.476767	-0.12285	0.019193	-0.06253	-0.00346	-0.00429	-0.01097
0.4801	-0.12332	0.019014	-0.06264	-0.00322	-0.00417	-0.01091
0.483433	-0.1238	0.018835	-0.06282	-0.00298	-0.00411	-0.01079
0.486767	-0.12422	0.018656	-0.06306	-0.0028	-0.00411	-0.01079
0.4901	-0.12457	0.018597	-0.06342	-0.00268	-0.00411	-0.01079
0.493433	-0.12493	0.018537	-0.06378	-0.00268	-0.00417	-0.01079
0.496767	-0.12517	0.018537	-0.06419	-0.00268	-0.00423	-0.01085
0.5001	-0.12541	0.018537	-0.06461	-0.00286	-0.00435	-0.01091
0.503433	-0.12553	0.018477	-0.06509	-0.0031	-0.00447	-0.01091
0.506767	-0.12571	0.018477	-0.06551	-0.0034	-0.00453	-0.01097
0.5101	-0.12589	0.018477	-0.06592	-0.00376	-0.00453	-0.01103
0.513433	-0.12606	0.018358	-0.06634	-0.00417	-0.00447	-0.01109
0.516767	-0.12624	0.018299	-0.06664	-0.00447	-0.00441	-0.01121
0.5201	-0.12654	0.018179	-0.06694	-0.00477	-0.00429	-0.01132
0.523433	-0.1269	0.018001	-0.06717	-0.00501	-0.00423	-0.01138
0.526767	-0.12732	0.017822	-0.06729	-0.00513	-0.00411	-0.0115
0.5301	-0.12779	0.017643	-0.06735	-0.00519	-0.00405	-0.01162
0.533433	-0.12827	0.017464	-0.06741	-0.00513	-0.00405	-0.01174
0.536767	-0.12875	0.017345	-0.06741	-0.00507	-0.00405	-0.0118
0.5401	-0.12922	0.017285	-0.06741	-0.00501	-0.00411	-0.01192
0.543433	-0.12958	0.017226	-0.06741	-0.00489	-0.00411	-0.01204
0.546767	-0.12988	0.017226	-0.06747	-0.00483	-0.00411	-0.0121
0.5501	-0.13012	0.017166	-0.06759	-0.00471	-0.00411	-0.01216
0.553433	-0.1303	0.017166	-0.06777	-0.00453	-0.00405	-0.01222
0.556767	-0.13041	0.017107	-0.06801	-0.00435	-0.00399	-0.01228
0.5601	-0.13053	0.017047	-0.06831	-0.00411	-0.00393	-0.01228
0.563433	-0.13071	0.016868	-0.06866	-0.00381	-0.00387	-0.01228
0.566767	-0.13089	0.01663	-0.06902	-0.00352	-0.00381	-0.01222
0.5701	-0.13119	0.016332	-0.06944	-0.00316	-0.00387	-0.01222
0.573433	-0.13155	0.016034	-0.06986	-0.00286	-0.00387	-0.01216
0.576767	-0.13196	0.015616	-0.07027	-0.00262	-0.00399	-0.01216
0.5801	-0.1325	0.015199	-0.07063	-0.00244	-0.00417	-0.01216
0.583433	-0.13304	0.014842	-0.07099	-0.00232	-0.00435	-0.01228
0.586767	-0.13363	0.014424	-0.07129	-0.00238	-0.00447	-0.01246
0.5901	-0.13423	0.014126	-0.07159	-0.0025	-0.00465	-0.01264
0.593433	-0.13489	0.013888	-0.07188	-0.00274	-0.00477	-0.01287
0.596767	-0.13548	0.013709	-0.07212	-0.00298	-0.00477	-0.01311
0.6001	-0.13614	0.013709	-0.07236	-0.00328	-0.00477	-0.01335
0.603433	-0.13673	0.013709	-0.0726	-0.00358	-0.00471	-0.01353
0.606767	-0.13733	0.013888	-0.07278	-0.00381	-0.00459	-0.01359
0.6101	-0.13787	0.014067	-0.07296	-0.00405	-0.00435	-0.01353
0.613433	-0.1384	0.014305	-0.07313	-0.00429	-0.00417	-0.01341
0.616767	-0.13888	0.014484	-0.07325	-0.00441	-0.00393	-0.01317
0.6201	-0.1393	0.014663	-0.07337	-0.00459	-0.0037	-0.01293
0.623433	-0.13971	0.014722	-0.07355	-0.00471	-0.00352	-0.01258
0.626767	-0.14001	0.014722	-0.07367	-0.00477	-0.00334	-0.01234
0.6301	-0.14031	0.014544	-0.07385	-0.00489	-0.00328	-0.01204
0.633433	-0.14049	0.014365	-0.07409	-0.00501	-0.00328	-0.01186
0.636767	-0.14073	0.014126	-0.07433	-0.00507	-0.0034	-0.01174
0.6401	-0.14085	0.013888	-0.07468	-0.00513	-0.00358	-0.01174
0.643433	-0.14102	0.013709	-0.07504	-0.00513	-0.00376	-0.01174
0.646767	-0.14114	0.01353	-0.07552	-0.00513	-0.00399	-0.01186
0.6501	-0.14126	0.013471	-0.07594	-0.00507	-0.00423	-0.01198
0.653433	-0.14138	0.013471	-0.07641	-0.00495	-0.00441	-0.0121
0.656767	-0.14156	0.013471	-0.07689	-0.00477	-0.00453	-0.01228
0.6601	-0.14168	0.01353	-0.07731	-0.00453	-0.00459	-0.0124
0.663433	-0.14192	0.01359	-0.07766	-0.00429	-0.00459	-0.01246
0.666767	-0.14216	0.01359	-0.07796	-0.00405	-0.00447	-0.01258
0.6701	-0.14246	0.01353	-0.0782	-0.00393	-0.00435	-0.01264
0.673433	-0.14281	0.013411	-0.07838	-0.00381	-0.00417	-0.0127
0.676767	-0.14323	0.013292	-0.07844	-0.00381	-0.00393	-0.01276
0.6801	-0.14371	0.013173	-0.0785	-0.00399	-0.00376	-0.01287
0.683433	-0.14424	0.013053	-0.07844	-0.00423	-0.00358	-0.01293
0.686767	-0.14478	0.012994	-0.07832	-0.00453	-0.00352	-0.01299
0.6901	-0.14544	0.012934	-0.07814	-0.00489	-0.00346	-0.01305
0.693433	-0.14609	0.012994	-0.07796	-0.0053	-0.00346	-0.01311
0.696767	-0.14675	0.013053	-0.07784	-0.00572	-0.00346	-0.01317
0.7001	-0.1474	0.013232	-0.07772	-0.00602	-0.00352	-0.01323
0.703433	-0.148	0.013411	-0.07761	-0.00632	-0.00358	-0.01323
0.706767	-0.14859	0.01359	-0.07761	-0.0065	-0.00364	-0.01323
0.7101	-0.14913	0.013709	-0.07772	-0.00662	-0.00364	-0.01323
0.713433	-0.14961	0.013888	-0.0779	-0.00662	-0.00364	-0.01317
0.716767	-0.14997	0.013947	-0.07814	-0.00662	-0.00352	-0.01305
0.7201	-0.15026	0.014007	-0.0785	-0.0065	-0.0034	-0.01299
0.723433	-0.1505	0.014067	-0.07898	-0.00644	-0.00328	-0.01287
0.726767	-0.15068	0.014067	-0.07939	-0.00632	-0.0031	-0.01276
0.7301	-0.15086	0.014067	-0.07987	-0.00614	-0.00286	-0.01264
0.733433	-0.15098	0.014007	-0.08035	-0.00602	-0.00268	-0.01252
0.736767	-0.15104	0.014007	-0.08082	-0.00584	-0.0025	-0.0124
0.7401	-0.15116	0.013888	-0.08124	-0.0056	-0.00238	-0.01228
0.743433	-0.15122	0.013769	-0.08166	-0.00536	-0.00226	-0.0121
0.746767	-0.15128	0.01353	-0.08208	-0.00513	-0.00226	-0.01192
0.7501	-0.1514	0.013292	-0.08237	-0.00489	-0.00238	-0.01174
0.753433	-0.15152	0.013053	-0.08273	-0.00459	-0.0025	-0.01162
0.756767	-0.15163	0.012755	-0.08303	-0.00441	-0.00274	-0.01156
0.7601	-0.15175	0.012457	-0.08333	-0.00417	-0.00298	-0.01162
0.763433	-0.15193	0.012159	-0.08363	-0.00399	-0.00328	-0.01174
0.766767	-0.15217	0.011981	-0.08386	-0.00381	-0.00352	-0.01192
0.7701	-0.15247	0.011802	-0.0841	-0.0037	-0.00381	-0.01216
0.773433	-0.15277	0.011742	-0.08428	-0.00358	-0.00399	-0.01246
0.776767	-0.15306	0.011742	-0.08452	-0.00346	-0.00417	-0.0127
0.7801	-0.15348	0.011861	-0.0847	-0.00334	-0.00423	-0.01287
0.783433	-0.15384	0.011921	-0.08488	-0.00322	-0.00429	-0.01299
0.786767	-0.15426	0.01204	-0.08506	-0.00316	-0.00435	-0.01293
0.7901	-0.15467	0.0121	-0.08529	-0.00304	-0.00441	-0.01276
0.793433	-0.15509	0.012159	-0.08553	-0.00292	-0.00447	-0.01252
0.796767	-0.15545	0.012219	-0.08577	-0.00286	-0.00453	-0.01222
0.8001	-0.15587	0.012219	-0.08613	-0.0028	-0.00459	-0.01192
0.803433	-0.15616	0.012219	-0.08643	-0.00274	-0.00471	-0.01162
0.806767	-0.15652	0.012279	-0.08678	-0.00274	-0.00483	-0.01132
0.8101	-0.15676	0.012338	-0.08714	-0.00274	-0.00483	-0.01115
0.813433	-0.15706	0.012457	-0.08744	-0.00274	-0.00483	-0.01097
0.816767	-0.1573	0.012636	-0.08774	-0.0028	-0.00477	-0.01091
0.8201	-0.15759	0.012815	-0.08798	-0.00286	-0.00465	-0.01091
0.823433	-0.15789	0.013053	-0.08816	-0.00298	-0.00441	-0.01103
0.826767	-0.15825	0.013232	-0.08827	-0.0031	-0.00411	-0.01115
0.8301	-0.15861	0.013351	-0.08827	-0.00322	-0.00381	-0.01138
0.833433	-0.15908	0.013411	-0.08821	-0.00346	-0.00346	-0.01162
0.836767	-0.15956	0.013411	-0.08816	-0.00364	-0.00316	-0.01186
0.8401	-0.1601	0.013292	-0.0881	-0.00393	-0.00292	-0.0121
0.843433	-0.16069	0.013113	-0.08804	-0.00423	-0.00268	-0.01228
0.846767	-0.16123	0.012875	-0.08804	-0.00453	-0.0025	-0.01246
0.8501	-0.16183	0.012636	-0.0881	-0.00489	-0.00238	-0.01252
0.853433	-0.1623	0.012398	-0.08827	-0.00525	-0.00232	-0.01252
0.856767	-0.16272	0.0121	-0.08857	-0.0056	-0.00226	-0.01246
0.8601	-0.16296	0.011921	-0.08899	-0.00596	-0.00226	-0.01234
0.863433	-0.1632	0.011683	-0.08953	-0.0062	-0.00226	-0.01228
0.866767	-0.16326	0.011563	-0.09012	-0.00638	-0.00221	-0.01222
0.8701	-0.16326	0.011444	-0.09078	-0.0065	-0.00221	-0.01222
0.873433	-0.1632	0.011384	-0.09137	-0.0065	-0.00226	-0.01222
0.876767	-0.16314	0.011325	-0.09197	-0.00638	-0.00232	-0.01234
0.8801	-0.16314	0.011265	-0.09245	-0.0062	-0.00238	-0.01252
0.883433	-0.16314	0.011265	-0.09286	-0.00602	-0.0025	-0.01264
0.886767	-0.16332	0.011325	-0.09316	-0.00584	-0.00262	-0.01281
0.8901	-0.16361	0.011325	-0.0934	-0.00566	-0.0028	-0.01287
0.893433	-0.16403	0.011384	-0.09346	-0.00548	-0.00304	-0.01293
0.896767	-0.16457	0.011444	-0.09352	-0.00542	-0.00322	-0.01287
0.9001	-0.16516	0.011444	-0.09358	-0.00542	-0.00346	-0.01281
0.903433	-0.16588	0.011504	-0.09358	-0.00548	-0.00364	-0.0127
0.906767	-0.16654	0.011504	-0.0937	-0.00554	-0.00381	-0.01252
0.9101	-0.16719	0.011504	-0.09388	-0.00554	-0.00405	-0.01234
0.913433	-0.16785	0.011444	-0.09412	-0.00554	-0.00423	-0.01222
0.916767	-0.16838	0.011325	-0.09447	-0.00548	-0.00441	-0.01216
0.9201	-0.16886	0.011206	-0.09489	-0.0053	-0.00453	-0.01216
0.923433	-0.16928	0.011027	-0.09537	-0.00501	-0.00459	-0.01222
0.926767	-0.16963	0.010908	-0.0959	-0.00465	-0.00459	-0.01234
0.9301	-0.16993	0.010729	-0.09644	-0.00423	-0.00453	-0.01246
0.933433	-0.17017	0.01049	-0.09692	-0.00376	-0.00441	-0.0127
0.936767	-0.17047	0.010312	-0.09733	-0.00322	-0.00423	-0.01287
0.9401	-0.17071	0.010133	-0.09763	-0.00268	-0.00393	-0.01311
0.943433	-0.17095	0.009954	-0.09793	-0.00221	-0.00364	-0.01329
0.946767	-0.17118	0.009775	-0.09805	-0.00179	-0.00334	-0.01347
0.9501	-0.17148	0.009656	-0.09817	-0.00143	-0.0031	-0.01359
0.953433	-0.17172	0.009537	-0.09817	-0.00107	-0.0028	-0.01371
0.956767	-0.17202	0.009418	-0.09823	-0.00083	-0.00262	-0.01383
0.9601	-0.17232	0.009298	-0.09829	-0.0006	-0.0025	-0.01389
0.963433	-0.17262	0.009239	-0.09841	-0.00048	-0.00238	-0.01389
0.966767	-0.17297	0.009179	-0.09859	-0.00048	-0.00238	-0.01389
0.9701	-0.17327	0.009179	-0.09888	-0.00048	-0.00232	-0.01377
0.973433	-0.17369	0.00912	-0.09918	-0.0006	-0.00232	-0.01365
0.976767	-0.17411	0.00906	-0.0996	-0.00083	-0.00232	-0.01341
0.9801	-0.17452	0.009	-0.10008	-0.00113	-0.00232	-0.01311
0.983433	-0.175	0.008941	-0.10049	-0.00155	-0.00232	-0.01276
0.986767	-0.17554	0.008821	-0.10091	-0.00203	-0.00232	-0.01234
0.9901	-0.17607	0.008821	-0.10133	-0.0025	-0.00232	-0.01186
0.993433	-0.17661	0.008762	-0.10169	-0.00298	-0.00238	-0.01132
0.996767	-0.17715	0.008702	-0.10204	-0.0034	-0.00238	-0.01091
1.0001	-0.17768	0.008702	-0.10228	-0.00376	-0.00238	-0.01049
1.00343	-0.17816	0.008762	-0.10258	-0.00399	-0.00238	-0.01019
1.00677	-0.17858	0.008762	-0.10282	-0.00411	-0.00226	-0.00995
1.0101	-0.17887	0.008762	-0.103	-0.00405	-0.00215	-0.00989
1.01343	-0.17917	0.008702	-0.10324	-0.00399	-0.00197	-0.00995
1.01677	-0.17935	0.008583	-0.10347	-0.00381	-0.00179	-0.01007
1.0201	-0.17953	0.008464	-0.10371	-0.00358	-0.00155	-0.01031
1.02343	-0.17965	0.008345	-0.10401	-0.0034	-0.00131	-0.01061
1.02677	-0.17971	0.008166	-0.10431	-0.00316	-0.00107	-0.01085
1.0301	-0.17977	0.008047	-0.10467	-0.00304	-0.00089	-0.01103
1.03343	-0.17989	0.007987	-0.10508	-0.00292	-0.00077	-0.01121
1.03677	-0.18001	0.007987	-0.1055	-0.00286	-0.00072	-0.01127
1.0401	-0.18018	0.008047	-0.10598	-0.0028	-0.00066	-0.01121
1.04343	-0.18036	0.008225	-0.10645	-0.00274	-0.00066	-0.01109
1.04677	-0.1806	0.008523	-0.10693	-0.00268	-0.00066	-0.01085
1.0501	-0.1809	0.008821	-0.10741	-0.00256	-0.00072	-0.01055
1.05343	-0.1812	0.009179	-0.10771	-0.00238	-0.00077	-0.01025
1.05677	-0.18156	0.009477	-0.108	-0.00221	-0.00083	-0.01001
1.0601	-0.18191	0.009775	-0.10812	-0.00203	-0.00089	-0.00978
1.06343	-0.18221	0.009894	-0.10812	-0.00185	-0.00095	-0.00966
1.06677	-0.18251	0.010014	-0.108	-0.00173	-0.00107	-0.0096
1.0701	-0.18281	0.009954	-0.10782	-0.00161	-0.00113	-0.00966
1.07343	-0.18305	0.009835	-0.10765	-0.00167	-0.00119	-0.00972
1.07677	-0.18328	0.009596	-0.10741	-0.00173	-0.00119	-0.00989
1.0801	-0.18358	0.009358	-0.10735	-0.00197	-0.00119	-0.01007
1.08343	-0.18388	0.00906	-0.10729	-0.00221	-0.00113	-0.01031
1.08677	-0.1843	0.008702	-0.10741	-0.00256	-0.00107	-0.01055
1.0901	-0.18471	0.008404	-0.10765	-0.00286	-0.00095	-0.01073
1.09343	-0.18519	0.008106	-0.108	-0.00316	-0.00077	-0.01085
1.09677	-0.18573	0.007927	-0.10848	-0.0034	-0.00066	-0.01091
1.1001	-0.18626	0.007749	-0.10896	-0.00352	-0.00054	-0.01097
1.10343	-0.18674	0.007629	-0.10949	-0.00364	-0.00042	-0.01103
1.10677	-0.18722	0.00757	-0.10997	-0.00364	-0.0003	-0.01103
1.1101	-0.18764	0.00757	-0.11045	-0.00358	-0.0003	-0.01103
1.11343	-0.18793	0.00757	-0.11086	-0.00352	-0.0003	-0.01109
1.11677	-0.18811	0.007629	-0.11122	-0.0034	-0.00036	-0.01109
1.1201	-0.18817	0.007689	-0.11146	-0.00334	-0.00042	-0.01115
1.12343	-0.18811	0.007749	-0.11164	-0.00328	-0.00054	-0.01121
1.12677	-0.18799	0.007808	-0.1117	-0.00328	-0.00066	-0.01121
1.1301	-0.18787	0.007868	-0.11176	-0.00328	-0.00072	-0.01121
1.13343	-0.18775	0.007927	-0.1117	-0.00334	-0.00077	-0.01115
1.13677	-0.18764	0.007987	-0.11164	-0.00346	-0.00077	-0.01103
1.1401	-0.18764	0.008047	-0.11152	-0.00364	-0.00072	-0.01091
1.14343	-0.1877	0.008106	-0.1114	-0.00381	-0.00066	-0.01073
1.14677	-0.18781	0.008106	-0.11134	-0.00399	-0.0006	-0.01055
1.1501	-0.18811	0.008106	-0.11128	-0.00417	-0.00048	-0.01031
1.15343	-0.18859	0.008047	-0.11134	-0.00435	-0.00042	-0.01013
1.15677	-0.18913	0.007927	-0.1114	-0.00453	-0.00036	-0.00995
1.1601	-0.18972	0.007749	-0.11158	-0.00471	-0.0003	-0.00983
1.16343	-0.19038	0.00757	-0.11176	-0.00483	-0.00024	-0.00972
1.16677	-0.19115	0.007331	-0.11206	-0.00495	-0.00024	-0.0096
1.1701	-0.19187	0.007093	-0.11235	-0.00501	-0.00024	-0.00948
1.17343	-0.19258	0.006735	-0.11265	-0.00507	-0.00018	-0.00936
1.17677	-0.19324	0.006437	-0.11295	-0.00513	-0.00018	-0.0093
1.1801	-0.19383	0.006139	-0.11325	-0.00519	-0.00012	-0.00924
1.18343	-0.19431	0.005841	-0.11343	-0.0053	-6e-05	-0.00924
1.18677	-0.19467	0.005543	-0.11355	-0.00536	5.96e-05	-0.00924
1.1901	-0.19497	0.005305	-0.11355	-0.00548	0.000179	-0.0093
1.19343	-0.19515	0.005126	-0.11349	-0.00566	0.000358	-0.00942
1.19677	-0.19532	0.005007	-0.11337	-0.00578	0.000536	-0.00954
1.2001	-0.1955	0.005007	-0.11319	-0.0059	0.000775	-0.00972
1.20343	-0.19568	0.005066	-0.11301	-0.00602	0.001013	-0.00989
1.20677	-0.19586	0.005245	-0.11277	-0.00614	0.001192	-0.01001
1.2101	-0.19616	0.005424	-0.11265	-0.0062	0.001371	-0.01007
1.21343	-0.19646	0.005722	-0.11253	-0.00614	0.00149	-0.01013
1.21677	-0.19681	0.00596	-0.11247	-0.00608	0.00149	-0.01007
1.2201	-0.19723	0.006199	-0.11253	-0.00596	0.00149	-0.01001
1.22343	-0.19759	0.006378	-0.11259	-0.00578	0.001371	-0.00989
1.22677	-0.19795	0.006437	-0.11271	-0.00554	0.001252	-0.00978
1.2301	-0.1983	0.006437	-0.11289	-0.00536	0.001073	-0.00966
1.23343	-0.19866	0.006378	-0.11307	-0.00513	0.000834	-0.00954
1.23677	-0.1989	0.006199	-0.11325	-0.00483	0.000656	-0.00942
1.2401	-0.1992	0.00596	-0.11343	-0.00459	0.000477	-0.0093
1.24343	-0.19944	0.005722	-0.11361	-0.00429	0.000358	-0.00912
1.24677	-0.19974	0.005543	-0.11384	-0.00405	0.000358	-0.009
1.2501	-0.20003	0.005424	-0.11402	-0.00376	0.000358	-0.00888
1.25343	-0.20039	0.005305	-0.11414	-0.0034	0.000417	-0.00882
1.25677	-0.20075	0.005305	-0.11426	-0.0031	0.000596	-0.0087
1.2601	-0.20111	0.005305	-0.11438	-0.00286	0.000775	-0.00858
1.26343	-0.20146	0.005305	-0.11438	-0.00274	0.001013	-0.00846
1.26677	-0.20188	0.005364	-0.11426	-0.00262	0.001252	-0.00834
1.2701	-0.20224	0.005364	-0.11414	-0.00268	0.00149	-0.00829
1.27343	-0.2026	0.005364	-0.1139	-0.0028	0.001729	-0.00829
1.27677	-0.20295	0.005364	-0.11367	-0.00304	0.001967	-0.00829
1.2801	-0.20331	0.005245	-0.11337	-0.00334	0.002205	-0.00834
1.28343	-0.20361	0.005126	-0.11307	-0.00364	0.002444	-0.00846
1.28677	-0.20403	0.004947	-0.11283	-0.00393	0.002563	-0.00858
1.2901	-0.20444	0.004828	-0.11271	-0.00417	0.002623	-0.00882
1.29343	-0.20486	0.004649	-0.11259	-0.00429	0.002623	-0.00906
1.29677	-0.20528	0.00447	-0.11265	-0.00429	0.002503	-0.00936
1.3001	-0.20576	0.004232	-0.11283	-0.00423	0.002325	-0.0096
1.30343	-0.20617	0.004053	-0.11307	-0.00405	0.002027	-0.00983
1.30677	-0.20653	0.003874	-0.11349	-0.00376	0.001729	-0.01001
1.3101	-0.20689	0.003695	-0.1139	-0.00346	0.001371	-0.01013
1.31343	-0.20713	0.003576	-0.11438	-0.00316	0.001073	-0.01019
1.31677	-0.20736	0.003457	-0.11492	-0.00292	0.000834	-0.01025
1.3201	-0.20754	0.003397	-0.11545	-0.00268	0.000656	-0.01025
1.32343	-0.20766	0.003397	-0.11593	-0.00244	0.000536	-0.01031
1.32677	-0.20772	0.003397	-0.11635	-0.00232	0.000477	-0.01037
1.3301	-0.20778	0.003457	-0.11677	-0.00221	0.000536	-0.01037
1.33343	-0.20778	0.003517	-0.11712	-0.00215	0.000536	-0.01043
1.33677	-0.20784	0.003517	-0.11736	-0.00209	0.000536	-0.01043
1.3401	-0.20796	0.003576	-0.1176	-0.00209	0.000536	-0.01037
1.34343	-0.20808	0.003576	-0.11778	-0.00203	0.000477	-0.01031
1.34677	-0.20826	0.003576	-0.1179	-0.00203	0.000417	-0.01013
1.3501	-0.2085	0.003576	-0.11796	-0.00197	0.000298	-0.01001
1.35343	-0.2088	0.003517	-0.11802	-0.00197	0.000179	-0.00978
1.35677	-0.20921	0.003457	-0.11802	-0.00191	5.96e-05	-0.0096
1.3601	-0.20963	0.003338	-0.11802	-0.00191	0	-0.00942
1.36343	-0.21011	0.003219	-0.11808	-0.00191	5.96e-05	-0.0093
1.36677	-0.21058	0.003099	-0.11814	-0.00197	0.000119	-0.00918
1.3701	-0.21112	0.00298	-0.1182	-0.00209	0.000298	-0.00912
1.37343	-0.2116	0.002861	-0.11832	-0.00226	0.000536	-0.00912
1.37677	-0.21201	0.002682	-0.11843	-0.00244	0.000834	-0.00906
1.3801	-0.21243	0.002503	-0.11861	-0.00268	0.001132	-0.009
1.38343	-0.21279	0.002325	-0.11873	-0.00292	0.001431	-0.00888
1.38677	-0.21315	0.002205	-0.11885	-0.00316	0.001669	-0.00882
1.3901	-0.21344	0.002086	-0.11897	-0.0034	0.001788	-0.00876
1.39343	-0.21374	0.001967	-0.11909	-0.00358	0.001848	-0.0087
1.39677	-0.21404	0.001907	-0.11915	-0.00364	0.001788	-0.0087
1.4001	-0.2144	0.001907	-0.11927	-0.00364	0.001609	-0.0087
1.40343	-0.2147	0.001907	-0.11933	-0.00358	0.001371	-0.00882
1.40677	-0.21505	0.001967	-0.11945	-0.0034	0.001132	-0.009
1.4101	-0.21541	0.002086	-0.11951	-0.00316	0.000775	-0.00924
1.41343	-0.21577	0.002265	-0.11963	-0.00286	0.000477	-0.00948
1.41677	-0.21607	0.002444	-0.11969	-0.00256	0.000119	-0.00966
1.4201	-0.21642	0.002623	-0.11975	-0.00226	-0.00012	-0.00989
1.42343	-0.21666	0.002742	-0.11986	-0.00203	-0.00036	-0.01001
1.42677	-0.21696	0.002861	-0.11986	-0.00191	-0.00048	-0.01013
1.4301	-0.2172	0.002921	-0.11992	-0.00179	-0.0006	-0.01013
1.43343	-0.21744	0.00298	-0.11992	-0.00173	-0.0006	-0.01019
1.43677	-0.21774	0.00298	-0.11998	-0.00167	-0.0006	-0.01013
1.4401	-0.21797	0.00298	-0.12004	-0.00167	-0.00042	-0.01013
1.44343	-0.21833	0.002921	-0.12016	-0.00167	-0.00024	-0.01007
1.44677	-0.21875	0.002801	-0.12028	-0.00167	5.96e-05	-0.01001
1.4501	-0.21917	0.002742	-0.1204	-0.00161	0.000417	-0.00989
1.45343	-0.21964	0.002623	-0.12052	-0.00155	0.000775	-0.00972
1.45677	-0.22012	0.002563	-0.12064	-0.00143	0.001252	-0.0096
1.4601	-0.2206	0.002563	-0.12076	-0.00137	0.001669	-0.00936
1.46343	-0.22101	0.002503	-0.12088	-0.00131	0.002146	-0.00918
1.46677	-0.22137	0.002503	-0.12094	-0.00125	0.002563	-0.009
1.4701	-0.22161	0.002503	-0.12094	-0.00125	0.002921	-0.00882
1.47343	-0.22185	0.002503	-0.12088	-0.00131	0.003219	-0.0087
1.47677	-0.22197	0.002503	-0.12076	-0.00137	0.003457	-0.0087
1.4801	-0.22203	0.002503	-0.12064	-0.00149	0.003636	-0.0087
1.48343	-0.22209	0.002503	-0.12052	-0.00155	0.003695	-0.00876
1.48677	-0.22209	0.002503	-0.1204	-0.00161	0.003695	-0.00888
1.4901	-0.22215	0.002503	-0.12034	-0.00161	0.003695	-0.00894
1.49343	-0.22221	0.002444	-0.12034	-0.00161	0.003576	-0.009
1.49677	-0.22233	0.002444	-0.12034	-0.00149	0.003517	-0.00894
1.5001	-0.22244	0.002384	-0.1204	-0.00137	0.003397	-0.00882
1.50343	-0.22256	0.002384	-0.12052	-0.00119	0.003338	-0.00864
1.50677	-0.22274	0.002384	-0.12064	-0.00101	0.003278	-0.00834
1.5101	-0.22286	0.002444	-0.12076	-0.00077	0.003219	-0.00805
1.51343	-0.22298	0.002444	-0.12082	-0.0006	0.003159	-0.00769
1.51677	-0.2231	0.002384	-0.12088	-0.00042	0.003159	-0.00739
1.5201	-0.22316	0.002384	-0.12088	-0.00024	0.003159	-0.00715
1.52343	-0.22328	0.002265	-0.12088	-0.00018	0.003159	-0.00697
1.52677	-0.22334	0.002146	-0.12088	-0.00012	0.003099	-0.00691
1.5301	-0.22346	0.001967	-0.12088	-5.96e-05	0.003099	-0.00685
1.53343	-0.22364	0.001729	-0.121	-5.96e-05	0.00304	-0.00685
1.53677	-0.22388	0.00149	-0.12118	-5.96e-05	0.00298	-0.00691
1.5401	-0.22411	0.001252	-0.12141	0	0.002921	-0.00691
1.54343	-0.22435	0.001013	-0.12171	0	0.002861	-0.00691
1.54677	-0.22465	0.000775	-0.12213	0	0.002861	-0.00691
1.5501	-0.22489	0.000596	-0.12255	5.96e-05	0.002861	-0.00691
1.55343	-0.22513	0.000417	-0.12296	0.000119	0.002921	-0.00691
1.55677	-0.22537	0.000358	-0.12332	0.000179	0.00304	-0.00685
1.5601	-0.2256	0.000238	-0.12362	0.000238	0.003159	-0.00691
1.56343	-0.22584	0.000179	-0.12386	0.000358	0.003278	-0.00697
1.56677	-0.22608	0.000179	-0.12398	0.000417	0.003457	-0.00709
1.5701	-0.22638	0.000179	-0.12404	0.000536	0.003636	-0.00721
1.57343	-0.2268	0.000179	-0.1241	0.000715	0.003755	-0.00739
1.57677	-0.22721	0.000298	-0.12416	0.000894	0.003874	-0.00757
1.5801	-0.22769	0.000417	-0.12422	0.001132	0.003934	-0.00769
1.58343	-0.22823	0.000536	-0.12439	0.001371	0.003934	-0.00775
1.58677	-0.22876	0.000715	-0.12463	0.001669	0.003934	-0.00775
1.5901	-0.22936	0.000834	-0.12499	0.001907	0.003934	-0.00769
1.59343	-0.2299	0.000954	-0.12541	0.002086	0.003994	-0.00745
1.59677	-0.23037	0.001073	-0.12589	0.002265	0.004053	-0.00685
1.6001	-0.23085	0.001132	-0.12636	0.002325	0.004172	-0.0056
1.60343	-0.23121	0.001132	-0.12678	0.002325	0.004411	-0.00274
1.60677	-0.2315	0.001132	-0.1272	0.002205	0.004828	0.003934
1.6101	-0.23186	0.001132	-0.12749	0.002205	0.005603	0.018775
1.61343	-0.23216	0.001252	-0.12761	0.002265	0.006855	0.050545
1.61677	-0.23246	0.001669	-0.12732	0.002742	0.009298	0.114501
1.6201	-0.23282	0.002801	-0.12606	0.004113	0.013828	0.235677
1.62343	-0.23317	0.005364	-0.12285	0.007331	0.022471	0.452518
1.62677	-0.23353	0.010908	-0.11551	0.013888	0.038564	0.819862
1.6301	-0.23401	0.021935	-0.10031	0.026643	0.067592	1.41197
1.63343	-0.23443	0.042498	-0.07123	0.049949	0.117898	2.32446
1.63677	-0.2349	0.078857	-0.01901	0.090539	0.201523	3.67481
1.6401	-0.23532	0.139773	0.06938	0.157893	0.334978	5.60194
1.64343	-0.23568	0.236988	0.211418	0.264883	0.539601	8.26442
1.64677	-0.23597	0.385344	0.429153	0.428081	0.841737	11.8373
1.6501	-0.23621	0.602782	0.749111	0.667989	1.27268	16.5082
1.65343	-0.23639	0.909805	1.20163	1.00851	1.86813	22.4726
1.65677	-0.23651	1.32889	1.81991	1.47706	2.66749	29.9297
1.6601	-0.23657	1.88363	2.63894	2.10357	3.71325	39.0773
1.66343	-0.23651	2.59763	3.69382	2.92039	5.05054	50.1074
1.66677	-0.23645	3.49402	5.01901	3.96168	6.72734	63.2007
1.6701	-0.23633	4.59433	6.64699	5.26398	8.79514	78.5212
1.67343	-0.23627	5.91844	8.60846	6.86669	11.3108	96.2095
1.67677	-0.23621	7.48438	10.9323	8.81362	14.3383	116.375
1.6801	-0.23621	9.30881	13.6467	11.1547	17.9516	139.092
1.68343	-0.23627	11.4074	16.7803	13.9481	22.2372	164.388
1.68677	-0.23639	13.7953	20.3635	17.262	27.2959	192.248
1.6901	-0.23657	16.488	24.4291	21.1759	33.2437	222.604
1.69343	-0.23675	19.5009	29.0136	25.7813	40.2114	255.345
1.69677	-0.23699	22.8496	34.1559	31.1808	48.3419	290.316
1.7001	-0.23717	26.5491	39.8969	37.4858	57.7865	327.325
1.70343	-0.23729	30.6128	46.2773	44.8132	68.698	366.154
1.70677	-0.23729	35.0513	53.3354	53.2805	81.2237	406.568
1.7101	-0.23711	39.8716	61.1034	62.9993	95.4965	448.323
1.71343	-0.23681	45.0751	69.6051	74.0688	111.626	491.169
1.71677	-0.23639	50.6577	78.8523	86.569	129.691	534.863
1.7201	-0.2358	56.6083	88.8431	100.554	149.728	579.162
1.72343	-0.23514	62.9098	99.5598	116.047	171.731	623.829
1.72677	-0.23437	69.5383	110.968	133.035	195.641	668.626
1.7301	-0.23359	76.465	123.016	151.466	221.349	713.317
1.73343	-0.23282	83.656	135.638	171.252	248.695	757.668
1.73677	-0.23204	91.0742	148.75	192.266	277.473	801.44
1.7401	-0.23139	98.6801	162.26	214.35	307.442	844.4
1.74343	-0.23073	106.433	176.061	237.32	338.33	886.32
1.74677	-0.23013	114.293	190.043	260.977	369.851	926.982
1.7501	-0.2296	122.219	204.091	285.112	401.715	966.188
1.75343	-0.22906	130.175	218.092	309.52	433.645	1003.76
1.75677	-0.22858	138.124	231.938	334.009	465.384	1039.56
1.7601	-0.22811	146.035	245.528	358.404	496.711	1073.46
1.76343	-0.22757	153.879	258.774	382.56	527.447	1105.39
1.76677	-0.22697	161.634	271.604	406.363	557.461	1135.32
1.7701	-0.22626	169.281	283.962	429.733	586.67	1163.25
1.77343	-0.22542	176.806	295.807	452.622	615.037	1189.21
1.77677	-0.22447	184.2	307.121	475.017	642.573	1213.28
1.7801	-0.2234	191.459	317.898	496.93	669.321	1235.57
1.78343	-0.22215	198.584	328.151	518.398	695.36	1256.21
1.78677	-0.22084	205.576	337.905	539.475	720.784	1275.34
1.7901	-0.21935	212.441	347.194	560.229	745.707	1293.15
1.79343	-0.2178	219.187	356.061	580.735	770.243	1309.82
1.79677	-0.21619	225.82	364.556	601.071	794.51	1325.54
1.8001	-0.21452	232.348	372.728	621.316	818.617	1340.53
1.80343	-0.21291	238.779	380.627	641.547	842.663	1354.97
1.80677	-0.21136	245.118	388.303	661.832	866.737	1369.09
1.8101	-0.20981	251.369	395.801	682.237	890.91	1383.08
1.81343	-0.20832	257.535	403.16	702.816	915.24	1397.17
1.81677	-0.20689	263.619	410.415	723.615	939.773	1411.57
1.8201	-0.20546	269.622	417.592	744.671	964.539	1426.51
1.82343	-0.20403	275.544	424.711	766.014	989.558	1442.25
1.82677	-0.2026	281.387	431.783	787.666	1014.84	1459.09
1.8301	-0.20111	287.157	438.81	809.643	1040.4	1477.34
1.83343	-0.1995	292.862	445.786	831.965	1066.25	1497.42
1.83677	-0.19777	298.519	452.697	854.659	1092.41	1519.78
1.8401	-0.19592	304.159	459.523	877.772	1118.93	1544.96
1.84343	-0.19401	309.826	466.24	901.379	1145.88	1573.57
1.84677	-0.19193	315.587	472.819	925.6	1173.4	1606.26
1.8501	-0.1899	321.528	479.235	950.605	1201.65	1643.67
1.85343	-0.18775	327.755	485.464	976.615	1230.85	1686.41
1.85677	-0.18567	334.385	491.487	1003.9	1261.26	1734.96
1.8601	-0.18364	341.543	497.292	1032.75	1293.11	1789.61
1.86343	-0.18173	349.342	502.879	1063.45	1326.65	1850.35
1.86677	-0.17983	357.872	508.261	1096.25	1362	1916.88
1.8701	-0.17804	367.182	513.474	1131.29	1399.2	1988.48
1.87343	-0.17631	377.272	518.585	1168.55	1438.09	2064.11
1.87677	-0.17464	388.08	523.699	1207.86	1478.3	2142.36
1.8801	-0.17297	399.489	528.972	1248.79	1519.26	2221.55
1.88343	-0.17124	411.327	534.606	1290.73	1560.19	2299.84
1.88677	-0.16958	423.38	540.844	1332.84	1600.12	2375.34
1.8901	-0.16785	435.409	547.961	1374.16	1637.97	2446.24
1.89343	-0.16612	447.164	556.232	1413.63	1672.61	2510.92
1.89677	-0.16439	458.404	565.903	1450.18	1702.96	2568.01
1.9001	-0.1626	468.9	577.143	1482.81	1728.03	2616.47
1.90343	-0.16081	478.446	590.004	1510.64	1746.99	2655.56
1.90677	-0.15897	486.854	604.375	1533	1759.25	2684.85
1.9101	-0.15712	493.949	619.961	1549.39	1764.41	2704.13
1.91343	-0.15521	499.561	636.267	1559.53	1762.29	2713.34
1.91677	-0.15324	503.522	652.617	1563.32	1752.92	2712.48
1.9201	-0.15116	505.661	668.187	1560.78	1736.45	2701.58
1.92343	-0.14907	505.805	682.057	1552.05	1713.14	2680.63
1.92677	-0.14681	503.789	693.28	1537.28	1683.31	2649.58
1.9301	-0.1446	499.468	700.954	1516.66	1647.3	2608.33
1.93343	-0.14228	492.725	704.294	1490.39	1605.46	2556.82
1.93677	-0.14001	483.493	702.693	1458.63	1558.15	2495.06
1.9401	-0.13769	471.764	695.767	1421.57	1505.75	2423.21
1.94343	-0.13548	457.603	683.379	1379.41	1448.64	2341.61
1.94677	-0.13328	441.143	665.641	1332.39	1387.27	2250.85
1.9501	-0.13113	422.594	642.896	1280.83	1322.13	2151.8
1.95343	-0.12904	402.226	615.684	1225.14	1253.81	2045.57
1.95677	-0.12696	380.361	584.696	1165.82	1182.93	1933.52
1.9601	-0.12493	357.359	550.727	1103.46	1110.21	1817.15
1.96343	-0.1229	333.601	514.623	1038.74	1036.42	1698.1
1.96677	-0.12088	309.471	477.227	972.387	962.336	1578.04
1.9701	-0.11885	285.34	439.349	905.186	888.763	1458.58
1.97343	-0.11683	261.555	401.72	837.915	816.464	1341.23
1.97677	-0.1148	238.423	364.981	771.337	746.151	1227.36
1.9801	-0.11283	216.209	329.66	706.171	678.46	1118.11
1.98343	-0.11081	195.127	296.173	643.066	613.933	1014.41
1.98677	-0.10884	175.339	264.822	582.589	553.007	916.957
1.9901	-0.10693	156.956	235.808	525.211	496.004	826.222
1.99343	-0.10502	140.042	209.236	471.299	443.137	742.463
1.99677	-0.10318	124.621	185.133	421.117	394.517	665.748
2.0001	-0.10133	110.678	163.462	374.829	350.156	595.983
2.00343	-0.0996	98.17	144.133	332.502	309.986	532.941
2.00677	-0.09799	87.0295	127.019	294.12	273.87	476.292
2.0101	-0.09644	77.1732	111.968	259.588	241.617	425.628
2.01343	-0.09507	68.5064	98.8109	228.753	212.996	380.498
2.01677	-0.09382	60.928	87.3697	201.41	187.75	340.422
2.0201	-0.0928	54.3349	77.4663	177.319	165.601	304.918
2.02343	-0.09203	48.6246	68.9264	156.22	146.268	273.518
2.02677	-0.09149	43.6983	61.5839	137.837	129.471	245.776
2.0301	-0.09131	39.4624	55.2841	121.895	114.936	221.28
2.03343	-0.09149	35.8299	49.8847	108.124	102.403	199.653
2.03677	-0.09197	32.7208	45.2579	96.2696	91.6259	180.559
2.0401	-0.09292	30.063	41.2899	86.0912	82.38	163.699
2.04343	-0.09423	27.7921	37.8809	77.3701	74.4589	148.808
2.04677	-0.09596	25.8511	34.9447	69.9078	67.6771	135.652
2.0501	-0.09805	24.1902	32.4076	63.5274	61.8691	124.025
2.05343	-0.10049	22.7662	30.2071	58.072	56.8892	113.744
2.05677	-0.10318	21.5419	28.2907	53.4037	52.6102	104.649
2.0601	-0.10604	20.4855	26.6145	49.4019	48.9215	96.5939
2.06343	-0.10914	19.57	25.1423	45.962	45.728	89.4514
2.06677	-0.1123	18.7721	23.8437	42.9931	42.9485	83.1064
2.0701	-0.11557	18.0723	22.6938	40.417	40.5135	77.4566
2.07343	-0.11897	17.4534	21.6718	38.1667	38.3639	72.4111
2.07677	-0.12237	16.9008	20.7601	36.1847	36.4499	67.8895
2.0801	-0.12583	16.4017	19.9438	34.4223	34.7294	63.8216
2.08343	-0.1294	15.9449	19.2105	32.8383	33.1671	60.1459
2.08677	-0.13298	15.5205	18.5487	31.3984	31.7336	56.8098
2.0901	-0.13661	15.1197	17.9486	30.0741	30.4045	53.7684
2.09343	-0.14019	14.7348	17.401	28.8422	29.1601	50.9837
2.09677	-0.14377	14.3593	16.8976	27.6841	27.9842	48.4235
2.1001	-0.14716	13.9874	16.4304	26.5855	26.8641	46.0613
2.10343	-0.15044	13.6144	15.9919	25.5347	25.7899	43.8747
2.10677	-0.15342	13.2365	15.5749	24.5237	24.7539	41.8451
2.1101	-0.1561	12.8508	15.1727	23.5462	23.7508	39.9567
2.11343	-0.15849	12.4556	14.779	22.5979	22.7765	38.1968
2.11677	-0.16052	12.0501	14.3883	21.6758	21.8286	36.5544
2.1201	-0.16224	11.6341	13.9958	20.7781	20.9054	35.0206
2.12343	-0.16361	11.2085	13.5976	19.9038	20.0064	33.5883
2.12677	-0.16469	10.7752	13.1908	19.0525	19.1312	32.2522
2.1301	-0.16558	10.3365	12.7739	18.2241	18.2808	31.0085
2.13343	-0.16618	9.89556	12.3463	17.4193	17.4561	29.8547
2.13677	-0.16665	9.45604	11.9089	16.6392	16.6587	28.7898
2.1401	-0.16695	9.02212	11.4635	15.8854	15.8907	27.8138
2.14343	-0.16719	8.59809	11.013	15.1601	15.155	26.9275
2.14677	-0.16731	8.18861	10.5611	14.4662	14.4544	26.1316
2.1501	-0.16743	7.79831	10.112	13.807	13.7925	25.4267
2.15343	-0.16761	7.43163	9.67008	13.186	13.1728	24.8129
2.15677	-0.16779	7.09283	9.24003	12.6072	12.5989	24.2893
2.1601	-0.16814	6.78581	8.8262	12.0744	12.0741	23.8535
2.16343	-0.16862	6.51383	8.43269	11.591	11.6014	23.5021
2.16677	-0.16922	6.27953	8.0632	11.16	11.1828	23.2302
2.1701	-0.16999	6.08468	7.72095	10.7833	10.8196	23.0318
2.17343	-0.17089	5.93013	7.40844	10.4619	10.5119	22.9002
2.17677	-0.17184	5.81586	7.12776	10.1955	10.2586	22.8278
2.1801	-0.17297	5.74064	6.88028	9.98241	10.0572	22.8066
2.18343	-0.17411	5.70214	6.66678	9.81969	9.90391	22.8286
2.18677	-0.1753	5.69689	6.48743	9.70298	9.79364	22.8857
2.1901	-0.17649	5.72032	6.34176	9.62681	9.72009	22.9697
2.19343	-0.17768	5.76681	6.22845	9.58449	9.6761	23.0725
2.19677	-0.17893	5.82999	6.14572	9.56863	9.65363	23.1857
2.2001	-0.18018	5.90265	6.09076	9.57119	9.64415	23.3
2.20343	-0.18156	5.97721	6.06036	9.58365	9.63891	23.4049
2.20677	-0.18299	6.046	6.05029	9.59754	9.62925	23.4881
2.2101	-0.18466	6.10143	6.05595	9.60457	9.60714	23.5353
2.21343	-0.18656	6.13654	6.0721	9.59688	9.56505	23.5295
2.21677	-0.18865	6.14524	6.09332	9.56738	9.49675	23.4523
2.2201	-0.19097	6.12265	6.11401	9.5098	9.39697	23.2839
2.22343	-0.19354	6.06537	6.12879	9.41902	9.26209	23.005
2.22677	-0.1964	5.97161	6.13272	9.29117	9.08983	22.5984
2.2301	-0.19944	5.84137	6.1214	9.1238	8.8796	22.0516
2.23343	-0.20272	5.67609	6.09136	8.91572	8.63224	21.3581
2.23677	-0.20605	5.47886	6.04028	8.66741	8.3499	20.5191
2.2401	-0.20951	5.25403	5.96678	8.38071	8.03614	19.5447
2.24343	-0.21297	5.00667	5.87082	8.05908	7.6955	18.4535
2.24677	-0.21642	4.74268	5.75334	7.70712	7.33352	17.2714
2.2501	-0.21982	4.46791	5.61619	7.33084	6.95616	16.0298
2.25343	-0.22316	4.18824	5.46223	6.93697	6.56986	14.7628
2.25677	-0.22632	3.90905	5.29456	6.53297	6.18106	13.5044
2.2601	-0.22936	3.63511	5.11676	6.12634	5.79596	12.2858
2.26343	-0.23222	3.37046	4.93246	5.72467	5.42033	11.1329
2.26677	-0.23484	3.11828	4.74495	5.33462	5.05912	10.0656
2.2701	-0.23735	2.88093	4.55737	4.96215	4.71657	9.09632
2.27343	-0.23961	2.65992	4.3723	4.61191	4.39578	8.23092
2.27677	-0.2417	2.45625	4.1917	4.28736	4.09901	7.46924
2.2801	-0.2436	2.2701	4.01706	3.99047	3.82751	6.80637
2.28343	-0.24533	2.10136	3.84933	3.72207	3.58164	6.23429
2.28677	-0.24694	1.94943	3.68881	3.48192	3.36099	5.74327
2.2901	-0.24843	1.81347	3.53569	3.2689	3.16453	5.32299
2.29343	-0.24986	1.69253	3.38966	3.0812	2.99096	4.9634
2.29677	-0.25111	1.58548	3.25048	2.91681	2.83855	4.65536
2.3001	-0.25231	1.49113	3.11762	2.7734	2.7054	4.39078
2.30343	-0.25332	1.40822	2.99078	2.64877	2.58958	4.16279
2.30677	-0.25409	1.33574	2.86961	2.54077	2.48927	3.96562
2.3101	-0.25463	1.27244	2.75397	2.44737	2.4026	3.79431
2.31343	-0.25487	1.21742	2.64388	2.36678	2.32792	3.64506
2.31677	-0.25475	1.16968	2.53934	2.29746	2.26372	3.51441
2.3201	-0.25421	1.12832	2.44051	2.23786	2.20853	3.39961
2.32343	-0.25332	1.09261	2.34753	2.18683	2.16114	3.2984
2.32677	-0.25201	1.06186	2.26069	2.14315	2.1205	3.20876
2.3301	-0.2504	1.03539	2.18004	2.10583	2.08557	3.12907
2.33343	-0.24843	1.01262	2.10571	2.07388	2.05541	3.05784
2.33677	-0.24617	0.993073	2.03764	2.04652	2.0293	2.99394
2.3401	-0.24378	0.976324	1.97578	2.02292	2.00647	2.93618
2.34343	-0.24122	0.961959	1.91981	2.00242	1.98632	2.88379
2.34677	-0.2386	0.949621	1.8695	1.98442	1.96832	2.83599
2.3501	-0.23597	0.939071	1.8245	1.96838	1.95199	2.79206
2.35343	-0.23353	0.930011	1.78432	1.95396	1.93703	2.75159
2.35677	-0.23133	0.922263	1.74856	1.94061	1.92302	2.71404
2.3601	-0.22948	0.915587	1.71673	1.92815	1.90985	2.67899
2.36343	-0.22823	0.909984	1.68842	1.91635	1.89722	2.64621
2.36677	-0.22763	0.905216	1.66321	1.90496	1.88512	2.61539
2.3701	-0.22793	0.901282	1.64068	1.89394	1.87343	2.5863
2.37343	-0.2293	0.898004	1.62053	1.88309	1.86217	2.55871
2.37677	-0.23186	0.895381	1.60247	1.87242	1.85126	2.53254
2.3801	-0.23574	0.893354	1.58626	1.86181	1.84077	2.50757
2.38343	-0.24086	0.891924	1.57177	1.85132	1.83058	2.48373
2.38677	-0.24736	0.89097	1.55878	1.84095	1.8208	2.46084
2.3901	-0.25511	0.890493	1.54716	1.8307	1.81139	2.43884
2.39343	-0.26393	0.890493	1.53679	1.82062	1.80238	2.41762
2.39677	-0.27376	0.890851	1.52755	1.81079	1.7938	2.39718
2.4001	-0.28431	0.891685	1.51932	1.80137	1.7857	2.37739
2.40343	-0.29534	0.892818	1.51205	1.79231	1.77813	2.3582
2.40677	-0.30661	0.894427	1.50561	1.78379	1.77109	2.3396
2.4101	-0.31781	0.896454	1.49995	1.77592	1.76477	2.3216
2.41343	-0.32866	0.898898	1.495	1.76877	1.75923	2.30426
2.41677	-0.33897	0.901878	1.49071	1.76251	1.75452	2.28763
2.4201	-0.34845	0.905514	1.48708	1.75714	1.75083	2.27189
2.42343	-0.35691	0.909925	1.4841	1.75291	1.74815	2.25711
2.42677	-0.36412	0.91517	1.48183	1.74975	1.74666	2.2434
2.4301	-0.36991	0.921488	1.48034	1.74797	1.74653	2.23112
2.43343	-0.37408	0.929058	1.47975	1.74755	1.74785	2.22039
2.43677	-0.37652	0.938058	1.48022	1.74874	1.75089	2.21157
2.4401	-0.37706	0.948787	1.48189	1.75178	1.75583	2.20501
2.44343	-0.37551	0.961423	1.48511	1.75685	1.76299	2.20102
2.44677	-0.37175	0.976264	1.49	1.76424	1.77264	2.20025
2.4501	-0.36573	0.99355	1.49691	1.77431	1.78522	2.20323
2.45343	-0.35721	1.01364	1.50609	1.78736	1.80119	2.21091
2.45677	-0.34612	1.03676	1.51789	1.80387	1.82104	2.22451
2.4601	-0.33236	1.06323	1.53261	1.82432	1.84554	2.2459
2.46343	-0.31579	1.09345	1.55062	1.84947	1.87546	2.27743
2.46677	-0.29629	1.12778	1.57225	1.87999	1.912	2.32249
2.4701	-0.2737	1.16658	1.598	1.91688	1.95652	2.38562
2.47343	-0.24778	1.21039	1.62828	1.96141	2.01082	2.47246
2.47677	-0.21833	1.25962	1.66351	2.01493	2.07698	2.59012
2.4801	-0.18519	1.31488	1.7044	2.07931	2.15745	2.74676
2.48343	-0.14812	1.37663	1.75142	2.15638	2.25502	2.95138
2.48677	-0.10687	1.44535	1.8053	2.24829	2.3725	3.21323
2.4901	-0.06133	1.52135	1.86658	2.35707	2.5124	3.54093
2.49343	-0.01168	1.60492	1.93584	2.48468	2.67702	3.94154
2.49677	0.041842	1.69581	2.0135	2.63244	2.86758	4.41921
2.5001	0.098467	1.7935	2.09975	2.80118	3.0843	4.97448
2.50343	0.157118	1.89698	2.19435	2.99054	3.32582	5.60296
2.50677	0.216126	2.00468	2.29663	3.19904	3.58903	6.29473
2.5101	0.273168	2.11453	2.40535	3.42369	3.86924	7.03442
2.51343	0.32562	2.22397	2.51859	3.6602	4.15975	7.80159
2.51677	0.370324	2.33024	2.63393	3.90291	4.45265	8.57145
2.5201	0.404179	2.43032	2.74831	4.14509	4.73905	9.31656
2.52343	0.424147	2.52151	2.85822	4.37951	5.00965	10.0086
2.52677	0.427604	2.60156	2.96032	4.59868	5.25552	10.6203
2.5301	0.412881	2.66892	3.05128	4.79579	5.46879	11.1279
2.53343	0.379086	2.7228	3.12835	4.96507	5.64331	11.5123
2.53677	0.326633	2.76351	3.18974	5.10222	5.77492	11.7613
2.5401	0.257194	2.7923	3.23445	5.20486	5.86188	11.8693
2.54343	0.17345	2.81119	3.26288	5.27257	5.90497	11.8384
2.54677	0.078976	2.82282	3.27647	5.30684	5.907	11.6777
2.5501	-0.02211	2.82997	3.27748	5.31083	5.87273	11.4022
2.55343	-0.12535	2.83545	3.26902	5.28896	5.80811	11.0314
2.55677	-0.22644	2.84177	3.25453	5.24634	5.7199	10.5879
2.5601	-0.32151	2.85089	3.23737	5.18835	5.61488	10.0959
2.56343	-0.40722	2.864	3.22068	5.12022	5.49954	9.57894
2.56677	-0.48101	2.88159	3.20697	5.04643	5.37944	9.05913
2.5701	-0.54103	2.90352	3.19791	4.97073	5.25916	8.55547
2.57343	-0.58621	2.92873	3.19457	4.89575	5.14221	8.0834
2.57677	-0.61625	2.95573	3.19695	4.82321	5.03063	7.65401
2.5801	-0.63145	2.98262	3.20458	4.75365	4.92537	7.27397
2.58343	-0.63264	3.00699	3.21609	4.68677	4.82631	6.94567
2.58677	-0.62114	3.02643	3.2298	4.62157	4.73231	6.66761
2.5901	-0.59867	3.03841	3.24351	4.55642	4.64165	6.43486
2.59343	-0.56732	3.04061	3.25483	4.4893	4.55213	6.24037
2.59677	-0.52929	3.0309	3.26145	4.41807	4.46141	6.07514
2.6001	-0.48697	3.00747	3.26085	4.34065	4.36693	5.92983
2.60343	-0.44274	2.96938	3.2509	4.25512	4.26668	5.795
2.60677	-0.39876	2.9161	3.22968	4.16011	4.15891	5.66232
2.6101	-0.35697	2.84803	3.19582	4.05467	4.04257	5.52481
2.61343	-0.319	2.76613	3.14861	3.93879	3.91746	5.37735
2.61677	-0.2861	2.67225	3.08788	3.81297	3.78394	5.21678
2.6201	-0.25898	2.56878	3.01415	3.6785	3.64327	5.0419
2.62343	-0.23806	2.45833	2.92862	3.53742	3.4973	4.85325
2.62677	-0.22328	2.34389	2.83319	3.39198	3.34823	4.6528
2.6301	-0.2144	2.2285	2.73007	3.245	3.19868	4.44365
2.63343	-0.21082	2.11495	2.62177	3.09914	3.05122	4.22937
2.63677	-0.21183	2.00564	2.51102	2.95711	2.90841	4.01396
2.6401	-0.21672	1.90258	2.4004	2.82133	2.77233	3.80129
2.64343	-0.22453	1.80727	2.29228	2.69365	2.64478	3.59482
2.64677	-0.2346	1.72073	2.18868	2.57558	2.527	3.39764
2.6501	-0.24605	1.64342	2.09129	2.46799	2.41977	3.21204
2.65343	-0.25839	1.57535	2.00117	2.37131	2.32339	3.03966
2.65677	-0.2709	1.51628	1.91915	2.28542	2.23762	2.88171
2.6601	-0.28312	1.4655	1.84542	2.2099	2.16198	2.73848
2.66343	-0.2948	1.42235	1.77991	2.14392	2.09582	2.60997
2.66677	-0.30553	1.38593	1.72234	2.08664	2.03818	2.49571
2.6701	-0.31519	1.35529	1.67203	2.03699	1.98805	2.39486
2.67343	-0.32365	1.32966	1.62834	1.99384	1.94448	2.30658
2.67677	-0.33087	1.3082	1.59043	1.95634	1.90657	2.22957
2.6801	-0.33683	1.29014	1.55759	1.92344	1.87349	2.16287
2.68343	-0.34159	1.27482	1.52898	1.89441	1.84452	2.1053
2.68677	-0.34523	1.26189	1.504	1.86849	1.81902	2.05565
2.6901	-0.34785	1.25074	1.48207	1.84518	1.79631	2.01297
2.69343	-0.34952	1.24121	1.46252	1.82408	1.77604	1.97631
2.69677	-0.35042	1.23286	1.44505	1.80471	1.7578	1.94484
2.7001	-0.35059	1.22553	1.42926	1.78689	1.74123	1.91772
2.70343	-0.35024	1.21903	1.41478	1.77044	1.72609	1.8943
2.70677	-0.34934	1.21325	1.40142	1.75518	1.7122	1.87403
2.7101	-0.34815	1.20801	1.38897	1.74099	1.69927	1.85639
2.71343	-0.34672	1.20318	1.37729	1.72782	1.68723	1.84089
2.71677	-0.34511	1.19871	1.36614	1.71548	1.67602	1.82718
2.7201	-0.3435	1.19442	1.35547	1.70392	1.66547	1.81502
2.72343	-0.34183	1.1903	1.34522	1.69307	1.65552	1.80399
2.72677	-0.34028	1.18631	1.33532	1.68282	1.6461	1.79398
2.7301	-0.33879	1.18232	1.32579	1.67304	1.63722	1.7848
2.73343	-0.33748	1.17832	1.31655	1.66374	1.62876	1.77628
2.73677	-0.33623	1.17439	1.30761	1.65474	1.62065	1.76829
2.7401	-0.3351	1.17046	1.29902	1.64604	1.6129	1.76084
2.74343	-0.33402	1.16652	1.29074	1.6377	1.60545	1.75375
2.74677	-0.33301	1.16265	1.28281	1.62959	1.59824	1.74701
2.7501	-0.33194	1.15883	1.27518	1.62172	1.59126	1.74063
2.75343	-0.33087	1.15502	1.26785	1.61415	1.58453	1.73449
2.75677	-0.32979	1.15126	1.26076	1.60688	1.57797	1.72865
2.7601	-0.32872	1.14757	1.2539	1.59985	1.57154	1.72299
2.76343	-0.32771	1.14393	1.24723	1.59305	1.56522	1.71751
2.76677	-0.32669	1.14036	1.24067	1.58644	1.55902	1.7122
2.7701	-0.3258	1.13678	1.23429	1.58006	1.55282	1.70696
2.77343	-0.32502	1.13326	1.22803	1.5738	1.54674	1.70177
2.77677	-0.32431	1.12981	1.22184	1.5676	1.54066	1.69671
2.7801	-0.32371	1.12641	1.21576	1.56152	1.53464	1.6917
2.78343	-0.32324	1.12295	1.20974	1.5555	1.52862	1.68669
2.78677	-0.32288	1.11955	1.20383	1.54954	1.52272	1.6818
2.7901	-0.32252	1.1161	1.19793	1.54364	1.51688	1.67692
2.79343	-0.32222	1.11258	1.19209	1.53774	1.51116	1.67209
2.79677	-0.32198	1.10894	1.18631	1.53184	1.50549	1.66726
2.8001	-0.32175	1.10513	1.18059	1.526	1.50001	1.66243
2.80343	-0.32157	1.10126	1.17487	1.52016	1.49465	1.6576
2.80677	-0.32145	1.0972	1.16921	1.51443	1.48928	1.65272
2.8101	-0.32133	1.09309	1.1636	1.50865	1.48404	1.64783
2.81343	-0.32121	1.08886	1.15806	1.50299	1.47873	1.64288
2.81677	-0.32109	1.08463	1.15257	1.49733	1.47349	1.638
2.8201	-0.32097	1.08045	1.14721	1.49178	1.46818	1.63305
2.82343	-0.32085	1.07634	1.14185	1.4863	1.46282	1.62822
2.82677	-0.32079	1.07229	1.1366	1.48088	1.45745	1.62339
2.8301	-0.32061	1.06841	1.13136	1.47551	1.45215	1.61868
2.83343	-0.32049	1.06466	1.12617	1.47027	1.4469	1.61409
2.83677	-0.32037	1.06108	1.12098	1.46508	1.44172	1.60956
2.8401	-0.32026	1.05763	1.1158	1.45996	1.43665	1.60521
2.84343	-0.3202	1.05429	1.11067	1.45495	1.43176	1.60086
2.84677	-0.32014	1.05107	1.10549	1.45	1.427	1.59663
2.8501	-0.32014	1.04791	1.1003	1.44505	1.42235	1.59252
2.85343	-0.3202	1.04481	1.09518	1.44023	1.41776	1.5884
2.85677	-0.32032	1.04183	1.09011	1.4354	1.41329	1.58441
2.8601	-0.32043	1.03885	1.08504	1.43057	1.40881	1.58054
2.86343	-0.32055	1.03587	1.08004	1.4258	1.4044	1.57666
2.86677	-0.32067	1.03301	1.07515	1.42103	1.40005	1.57297
2.8701	-0.32079	1.03015	1.07038	1.41627	1.39576	1.56933
2.87343	-0.32091	1.0274	1.06567	1.41162	1.39153	1.56581
2.87677	-0.32103	1.02466	1.06102	1.40697	1.38748	1.56248
2.8801	-0.32109	1.02198	1.05643	1.4025	1.38348	1.5592
2.88343	-0.32115	1.01936	1.05196	1.39815	1.37961	1.5561
2.88677	-0.32115	1.0168	1.04749	1.39397	1.37579	1.553
2.8901	-0.32121	1.01417	1.04302	1.38998	1.3721	1.55002
2.89343	-0.32121	1.01155	1.03861	1.38611	1.36834	1.5471
2.89677	-0.32121	1.00887	1.03414	1.38247	1.36453	1.54412
2.9001	-0.32121	1.00613	1.02973	1.37889	1.36065	1.5412
2.90343	-0.32127	1.00333	1.02532	1.37538	1.35666	1.53828
2.90677	-0.32133	1.0004	1.02091	1.37192	1.35261	1.5353
2.9101	-0.32139	0.997424	1.01662	1.36846	1.34849	1.53226
2.91343	-0.32145	0.994384	1.01239	1.36495	1.34426	1.52916
2.91677	-0.32151	0.991404	1.00821	1.36137	1.34009	1.526
2.9201	-0.32157	0.988364	1.00416	1.35762	1.33598	1.52284
2.92343	-0.32169	0.985384	1.00017	1.35374	1.33193	1.51956
2.92677	-0.32175	0.982404	0.996292	1.34975	1.32787	1.51622
2.9301	-0.32187	0.979424	0.992477	1.34557	1.32394	1.51277
2.93343	-0.32204	0.976443	0.988781	1.34122	1.32006	1.50919
2.93677	-0.32222	0.973463	0.985086	1.33681	1.31613	1.50555
2.9401	-0.32246	0.970423	0.98139	1.33222	1.31214	1.5018
2.94343	-0.32276	0.967324	0.977695	1.32763	1.30808	1.49798
2.94677	-0.32312	0.964165	0.974	1.32292	1.30391	1.49411
2.9501	-0.32353	0.960946	0.970244	1.31822	1.29962	1.49029
2.95343	-0.32395	0.957787	0.96637	1.31357	1.29521	1.48648
2.95677	-0.32431	0.954568	0.962436	1.30892	1.29074	1.48273
2.9601	-0.32461	0.951409	0.958383	1.30439	1.28627	1.47903
2.96343	-0.32473	0.94837	0.954211	1.29986	1.2818	1.47539
2.96677	-0.32479	0.94533	0.949919	1.29539	1.27739	1.47188
2.9701	-0.32467	0.942409	0.945568	1.29098	1.2731	1.46836
2.97343	-0.32443	0.939548	0.941098	1.28663	1.26892	1.4649
2.97677	-0.32413	0.936687	0.936627	1.28222	1.26487	1.46139
2.9801	-0.32377	0.933886	0.932157	1.2778	1.26094	1.45787
2.98343	-0.32341	0.931084	0.927687	1.27339	1.25712	1.45429
2.98677	-0.32312	0.928342	0.923276	1.26892	1.25337	1.45072
2.9901	-0.323	0.925601	0.918984	1.26457	1.24967	1.44714
2.99343	-0.32294	0.922978	0.914752	1.26016	1.24604	1.44362
2.99677	-0.323	0.920355	0.91064	1.25587	1.24246	1.44023
3.0001	-0.32312	0.917912	0.906587	1.25164	1.23894	1.43695
3.00343	-0.3233	0.915527	0.902593	1.24747	1.23554	1.43379
3.00677	-0.32353	0.913203	0.898659	1.24347	1.23221	1.43087
3.0101	-0.32365	0.910997	0.894725	1.2396	1.22911	1.42819
3.01343	-0.32383	0.908911	0.890791	1.23584	1.22613	1.42568
3.01677	-0.32389	0.906885	0.886858	1.23227	1.22344	1.42342
3.0201	-0.32389	0.904918	0.882924	1.22887	1.22094	1.42139
3.02343	-0.32389	0.90301	0.879109	1.22559	1.21868	1.41949
3.02677	-0.32383	0.901222	0.875294	1.22243	1.21653	1.41776
3.0301	-0.32383	0.899434	0.871599	1.21945	1.21462	1.41609
3.03343	-0.32377	0.897706	0.868022	1.21665	1.21278	1.41454
3.03677	-0.32377	0.896037	0.864625	1.21403	1.21105	1.41305
3.0401	-0.32377	0.894427	0.861406	1.21152	1.20932	1.41162
3.04343	-0.32383	0.892818	0.858366	1.20914	1.20759	1.41013
3.04677	-0.32383	0.891268	0.855505	1.20687	1.20574	1.40864
3.0501	-0.32377	0.889719	0.852883	1.20467	1.20383	1.40709
3.05343	-0.32377	0.888169	0.850379	1.20246	1.20175	1.40554
3.05677	-0.32365	0.886619	0.847995	1.20026	1.19942	1.40387
3.0601	-0.32359	0.885069	0.84573	1.19793	1.19698	1.40214
3.06343	-0.32353	0.88346	0.843585	1.19549	1.19424	1.40029
3.06677	-0.32347	0.881791	0.841498	1.19287	1.19126	1.39833
3.0701	-0.32341	0.880063	0.839531	1.19001	1.18798	1.39612
3.07343	-0.32347	0.878215	0.837564	1.18691	1.1844	1.39373
3.07677	-0.32353	0.876307	0.835657	1.18357	1.18065	1.39111
3.0801	-0.32365	0.874221	0.83375	1.17999	1.1766	1.38819
3.08343	-0.32377	0.871956	0.831842	1.1763	1.1723	1.38503
3.08677	-0.32389	0.869572	0.829875	1.17242	1.16783	1.38152
3.0901	-0.32395	0.867009	0.827849	1.16843	1.16312	1.37776
3.09343	-0.32407	0.864267	0.825703	1.16432	1.1583	1.37377
3.09677	-0.32407	0.861347	0.823379	1.16009	1.15329	1.3696
3.1001	-0.32407	0.858307	0.820875	1.15579	1.14822	1.3653
3.10343	-0.32407	0.855148	0.818133	1.15144	1.14316	1.36095
3.10677	-0.32401	0.85187	0.815213	1.14703	1.13803	1.35654
3.1101	-0.32407	0.848532	0.812054	1.1425	1.13296	1.35219
3.11343	-0.32407	0.845134	0.808597	1.13797	1.12796	1.34784
3.11677	-0.32419	0.841796	0.804961	1.13338	1.12301	1.34355
3.1201	-0.32431	0.838459	0.801027	1.12885	1.11824	1.33932
3.12343	-0.32449	0.835121	0.796914	1.12426	1.11359	1.3352
3.12677	-0.32467	0.831842	0.792563	1.11973	1.10906	1.33109
3.1301	-0.3249	0.828624	0.788033	1.11526	1.10459	1.32704
3.13343	-0.32508	0.825405	0.783384	1.11085	1.1003	1.3231
3.13677	-0.32532	0.822306	0.778615	1.1065	1.09601	1.31923
3.1401	-0.32544	0.819266	0.773787	1.10221	1.09178	1.31542
3.14343	-0.32556	0.816226	0.769019	1.09798	1.08761	1.31172
3.14677	-0.32568	0.813246	0.76431	1.0938	1.08349	1.30808
3.1501	-0.32568	0.810266	0.759661	1.08975	1.07944	1.30451
3.15343	-0.32562	0.807345	0.755131	1.08576	1.07539	1.30099
3.15677	-0.32556	0.804484	0.750721	1.08188	1.07145	1.29753
3.1601	-0.3255	0.801682	0.746369	1.07819	1.06758	1.2942
3.16343	-0.32544	0.799	0.742078	1.07455	1.06382	1.29086
3.16677	-0.32544	0.796318	0.737786	1.07109	1.06019	1.28764
3.1701	-0.3255	0.793695	0.733554	1.0677	1.05661	1.28448
3.17343	-0.32568	0.791192	0.729322	1.06442	1.05321	1.28144
3.17677	-0.32586	0.788748	0.725031	1.06114	1.04982	1.27846
3.1801	-0.3261	0.786364	0.720799	1.05792	1.04654	1.2756
3.18343	-0.3264	0.784159	0.716567	1.05465	1.04332	1.27286
3.18677	-0.32669	0.782013	0.712454	1.05125	1.04016	1.27024
3.1901	-0.32693	0.779986	0.70852	1.04785	1.037	1.26767
3.19343	-0.32711	0.778079	0.704646	1.04439	1.03384	1.26517
3.19677	-0.32729	0.77635	0.700951	1.04094	1.03074	1.26272
3.2001	-0.32735	0.774801	0.697434	1.03748	1.0277	1.2604
3.20343	-0.32735	0.773489	0.693977	1.0342	1.02484	1.25819
3.20677	-0.32735	0.772536	0.690639	1.03104	1.02222	1.25611
3.2101	-0.32729	0.772059	0.68742	1.02824	1.01989	1.25426
3.21343	-0.32729	0.772238	0.684202	1.0258	1.01811	1.25265
3.21677	-0.32729	0.773311	0.681102	1.02395	1.01703	1.25152
3.2201	-0.32735	0.775516	0.678003	1.02282	1.01692	1.25092
3.22343	-0.32741	0.779212	0.675023	1.02258	1.01799	1.25098
3.22677	-0.32753	0.784755	0.672102	1.02347	1.02061	1.252
3.2301	-0.32759	0.792742	0.66936	1.02574	1.02502	1.25414
3.23343	-0.32765	0.80353	0.666916	1.02967	1.03164	1.25772
3.23677	-0.32771	0.817776	0.664711	1.03563	1.04076	1.26302
3.2401	-0.32765	0.835955	0.662923	1.04404	1.05292	1.27035
3.24343	-0.32753	0.858724	0.661671	1.05518	1.06841	1.28013
3.24677	-0.32735	0.886619	0.661016	1.0696	1.08761	1.29265
3.2501	-0.32711	0.920117	0.661075	1.08767	1.11097	1.3082
3.25343	-0.32693	0.959635	0.661969	1.10966	1.13869	1.32728
3.25677	-0.32675	1.00541	0.663877	1.13594	1.17105	1.34999
3.2601	-0.32663	1.05768	0.666916	1.16682	1.20819	1.37651
3.26343	-0.32663	1.11628	0.671208	1.20229	1.25003	1.40697
3.26677	-0.32669	1.18101	0.67687	1.24234	1.29634	1.44142
3.2701	-0.32681	1.25134	0.684083	1.28686	1.34689	1.47957
3.27343	-0.32699	1.32644	0.692964	1.33538	1.40101	1.52117
3.27677	-0.32711	1.4053	0.703454	1.38736	1.45799	1.56575
3.2801	-0.32723	1.48666	0.715673	1.44207	1.51694	1.61272
3.28343	-0.32723	1.56903	0.72962	1.49858	1.57672	1.66124
3.28677	-0.32705	1.65075	0.745058	1.55586	1.63609	1.71047
3.2901	-0.32669	1.73008	0.761926	1.61272	1.69379	1.75941
3.29343	-0.32616	1.80513	0.779927	1.66786	1.74838	1.80703
3.29677	-0.32544	1.87421	0.798702	1.71995	1.79863	1.85215
3.3001	-0.32455	1.9356	0.818014	1.76787	1.84315	1.89376
3.30343	-0.32347	1.98788	0.837326	1.81037	1.88082	1.93071
3.30677	-0.32222	2.02966	0.85634	1.84649	1.91081	1.96219
3.3101	-0.32085	2.06	0.874519	1.87522	1.93226	1.98734
3.31343	-0.31942	2.07835	0.891387	1.89596	1.94478	2.00558
3.31677	-0.31793	2.08437	0.906587	1.90824	1.94818	2.01642
3.3201	-0.31644	2.07812	0.9197	1.91182	1.94246	2.01982
3.32343	-0.31501	2.06	0.930309	1.90669	1.92803	2.01571
3.32677	-0.31358	2.03073	0.938177	1.89322	1.90532	2.00427
3.3301	-0.31233	1.99133	0.943065	1.8717	1.8751	1.98609
3.33343	-0.31126	1.94299	0.944793	1.84298	1.83827	1.96165
3.33677	-0.31036	1.8869	0.943363	1.80775	1.79571	1.93167
3.3401	-0.30971	1.82462	0.938773	1.76692	1.74856	1.8971
3.34343	-0.30923	1.75756	0.931084	1.72156	1.69778	1.85865
3.34677	-0.30899	1.68717	0.920594	1.67274	1.64455	1.81723
3.3501	-0.30899	1.61487	0.90754	1.62154	1.58984	1.77371
3.35343	-0.30911	1.54197	0.892222	1.56885	1.53452	1.72889
3.35677	-0.30935	1.46961	0.875056	1.51563	1.47957	1.68365
3.3601	-0.30971	1.39886	0.8564	1.4627	1.42568	1.63853
3.36343	-0.31018	1.33055	0.836611	1.41084	1.37347	1.59419
3.36677	-0.31072	1.26541	0.816107	1.36065	1.32352	1.55121
3.3701	-0.31132	1.20389	0.795245	1.31255	1.27614	1.50996
3.37343	-0.31197	1.14638	0.774324	1.26696	1.23161	1.47074
3.37677	-0.31269	1.09309	0.753641	1.22416	1.19024	1.43385
3.3801	-0.31346	1.04404	0.733495	1.18423	1.15204	1.39946
3.38343	-0.3143	0.999212	0.714004	1.14727	1.11705	1.36763
3.38677	-0.31519	0.958562	0.695348	1.11336	1.08522	1.33842
3.3901	-0.31608	0.921786	0.677645	1.08236	1.05643	1.31178
3.39343	-0.3171	0.888705	0.661016	1.05429	1.03051	1.28764
3.39677	-0.31811	0.859141	0.645459	1.02884	1.00732	1.26594
3.4001	-0.31906	0.832796	0.630975	1.00595	0.986576	1.24645
3.40343	-0.32008	0.809371	0.617564	0.985384	0.968099	1.22917
3.40677	-0.32103	0.788629	0.605166	0.966966	0.951648	1.21379
3.4101	-0.32187	0.770271	0.593781	0.950515	0.936985	1.2002
3.41343	-0.32264	0.754118	0.58341	0.935853	0.923872	1.18816
3.41677	-0.32336	0.739872	0.573933	0.92274	0.912189	1.17761
3.4201	-0.32395	0.727355	0.56529	0.911057	0.901759	1.16825
3.42343	-0.32443	0.716388	0.557482	0.900567	0.892341	1.15997
3.42677	-0.32485	0.706673	0.550389	0.891209	0.883877	1.15264
3.4301	-0.32514	0.69803	0.544012	0.882864	0.876307	1.14602
3.43343	-0.3255	0.690401	0.53823	0.875294	0.869393	1.14006
3.43677	-0.3258	0.683546	0.532985	0.868499	0.863135	1.13463
3.4401	-0.3261	0.677347	0.528216	0.86242	0.857472	1.12969
3.44343	-0.3264	0.671685	0.523806	0.856876	0.852287	1.12504
3.44677	-0.32675	0.666499	0.519812	0.85181	0.847518	1.12075
3.4501	-0.32711	0.661671	0.516057	0.847161	0.843108	1.11669
3.45343	-0.32747	0.657141	0.51254	0.842869	0.839055	1.11288
3.45677	-0.32783	0.652909	0.509262	0.838876	0.835299	1.10924
3.4601	-0.32818	0.648916	0.506163	0.835121	0.831783	1.10584
3.46343	-0.32848	0.64528	0.503123	0.831485	0.828445	1.10257
3.46677	-0.32872	0.641882	0.500262	0.828028	0.825286	1.09947
3.4701	-0.3289	0.638783	0.497401	0.82469	0.822306	1.09649
3.47343	-0.32902	0.635982	0.494659	0.821412	0.819385	1.09363
3.47677	-0.32914	0.633359	0.491977	0.818312	0.816584	1.09094
3.4801	-0.3292	0.630915	0.489414	0.815272	0.813782	1.08832
3.48343	-0.32926	0.62865	0.486851	0.812411	0.81104	1.08576
3.48677	-0.32926	0.626445	0.484407	0.80961	0.808299	1.08326
3.4901	-0.32926	0.624299	0.481963	0.806987	0.805557	1.08087
3.49343	-0.32932	0.622153	0.479579	0.804424	0.802815	1.07843
3.49677	-0.32932	0.620008	0.477254	0.80198	0.800133	1.0761
3.5001	-0.32932	0.617802	0.474989	0.799537	0.797391	1.07378
3.50343	-0.32938	0.615597	0.472784	0.797093	0.794649	1.07145
3.50677	-0.32938	0.613391	0.470579	0.794709	0.791907	1.06919
3.5101	-0.32938	0.611246	0.468433	0.792265	0.789225	1.06692
3.51343	-0.32938	0.60904	0.466347	0.789702	0.786543	1.06478
3.51677	-0.32938	0.606954	0.46432	0.787139	0.78398	1.06269
3.5201	-0.32938	0.604928	0.462294	0.784516	0.781417	1.06066
3.52343	-0.32938	0.602901	0.460327	0.781834	0.778913	1.05876
3.52677	-0.32943	0.600934	0.458419	0.779152	0.776589	1.05685
3.5301	-0.32943	0.599027	0.456512	0.77641	0.774324	1.05506
3.53343	-0.32955	0.597179	0.454605	0.773728	0.772178	1.05321
3.53677	-0.32967	0.595391	0.452638	0.771105	0.770152	1.05143
3.5401	-0.32985	0.593543	0.450671	0.768542	0.768185	1.04958
3.54343	-0.33009	0.591755	0.448585	0.766039	0.766277	1.04773
3.54677	-0.33039	0.589907	0.446439	0.763655	0.76443	1.04588
3.5501	-0.33069	0.588119	0.444293	0.76139	0.762582	1.04404
3.55343	-0.33098	0.586331	0.442088	0.759184	0.760734	1.04213
3.55677	-0.33128	0.584543	0.439823	0.757039	0.758886	1.04028
3.5601	-0.33158	0.582814	0.437617	0.754952	0.757039	1.03843
3.56343	-0.33176	0.581086	0.435412	0.752926	0.755131	1.03658
3.56677	-0.332	0.579357	0.433326	0.750899	0.753105	1.03474
3.5701	-0.33218	0.577688	0.431299	0.748932	0.751078	1.03289
3.57343	-0.3323	0.576019	0.429332	0.746906	0.748992	1.03098
3.57677	-0.33242	0.57441	0.427425	0.744879	0.746906	1.02902
3.5801	-0.33253	0.572741	0.425637	0.742853	0.74482	1.02705
3.58343	-0.33259	0.571132	0.423849	0.740826	0.742674	1.02508
3.58677	-0.33265	0.569522	0.42212	0.7388	0.740528	1.02311
3.5901	-0.33265	0.567913	0.420332	0.736833	0.738442	1.02121
3.59343	-0.33259	0.566363	0.418544	0.734866	0.736356	1.01936
3.59677	-0.33247	0.564814	0.416636	0.732958	0.734329	1.01757
3.6001	-0.33236	0.563323	0.414729	0.731111	0.732243	1.01584
3.60343	-0.33212	0.561833	0.412762	0.729203	0.730217	1.01423
3.60677	-0.33188	0.560403	0.410795	0.727236	0.72813	1.01262
3.6101	-0.33164	0.558972	0.408769	0.725269	0.726104	1.01107
3.61343	-0.33134	0.557482	0.406802	0.723183	0.724077	1.00946
3.61677	-0.3311	0.556052	0.404835	0.721037	0.722051	1.00779
3.6201	-0.33087	0.554562	0.402927	0.718832	0.720084	1.00601
3.62343	-0.33069	0.553071	0.401139	0.716567	0.718117	1.00422
3.62677	-0.33057	0.551581	0.399351	0.714302	0.716209	1.00237
3.6301	-0.33051	0.550091	0.397563	0.712037	0.714362	1.00052
3.63343	-0.33051	0.548601	0.395834	0.709832	0.712574	0.998616
3.63677	-0.33057	0.547171	0.394046	0.707686	0.710785	0.996828
3.6401	-0.33075	0.54574	0.392258	0.705659	0.708997	0.9951
3.64343	-0.33092	0.544429	0.39047	0.703812	0.707209	0.993431
3.64677	-0.33116	0.543118	0.388563	0.702083	0.705481	0.991881
3.6501	-0.33146	0.541866	0.386655	0.700414	0.703812	0.990391
3.65343	-0.3317	0.540614	0.384688	0.698864	0.702083	0.98896
3.65677	-0.33194	0.539422	0.382662	0.697374	0.700474	0.98753
3.6601	-0.33218	0.53817	0.380695	0.695884	0.698864	0.986159
3.66343	-0.33242	0.536919	0.378668	0.694335	0.697255	0.984669
3.66677	-0.33265	0.535607	0.376761	0.692844	0.695646	0.983179
3.6701	-0.33283	0.534296	0.374794	0.691235	0.694036	0.981569
3.67343	-0.33301	0.532985	0.372946	0.689685	0.692427	0.97996
3.67677	-0.33313	0.531673	0.371099	0.688076	0.690758	0.978351
3.6801	-0.33319	0.530362	0.36937	0.686467	0.689089	0.976801
3.68343	-0.33325	0.529051	0.367582	0.684917	0.687361	0.975251
3.68677	-0.33325	0.527799	0.365853	0.683427	0.685632	0.973761
3.6901	-0.33331	0.526607	0.364125	0.681996	0.683904	0.972331
3.69343	-0.33331	0.525415	0.362456	0.680685	0.682175	0.971019
3.69677	-0.33331	0.524282	0.360727	0.679433	0.680447	0.969768
3.7001	-0.33331	0.52315	0.359058	0.678182	0.678778	0.968575
3.70343	-0.33343	0.522017	0.357449	0.67687	0.677228	0.967443
3.70677	-0.33355	0.520885	0.355899	0.675619	0.675678	0.966311
3.7101	-0.33373	0.519693	0.35435	0.674248	0.674248	0.965178
3.71343	-0.33391	0.51856	0.352919	0.672877	0.672936	0.963986
3.71677	-0.33414	0.517428	0.351489	0.671327	0.671685	0.962734
3.7201	-0.33432	0.516295	0.350177	0.669777	0.670552	0.961483
3.72343	-0.3345	0.515103	0.348866	0.668108	0.66942	0.960112
3.72677	-0.33468	0.51403	0.347614	0.66644	0.668287	0.958741
3.7301	-0.33486	0.512898	0.346303	0.664771	0.667214	0.95731
3.73343	-0.33492	0.511825	0.344932	0.663161	0.666082	0.955939
3.73677	-0.33498	0.510752	0.343621	0.661552	0.66483	0.954568
3.7401	-0.33504	0.509679	0.34219	0.660002	0.663579	0.953317
3.74343	-0.33504	0.508606	0.340819	0.658512	0.662208	0.952125
3.74677	-0.33498	0.507534	0.339448	0.657022	0.660717	0.950992
3.7501	-0.33498	0.506461	0.338018	0.655532	0.659168	0.949979
3.75343	-0.33498	0.505388	0.336647	0.654042	0.657558	0.949025
3.75677	-0.33492	0.504315	0.335276	0.652492	0.65583	0.948012
3.7601	-0.33492	0.503242	0.333846	0.650883	0.654101	0.947058
3.76343	-0.33498	0.502229	0.332475	0.649214	0.652313	0.945985
3.76677	-0.33498	0.501215	0.330985	0.647426	0.650525	0.944793
3.7701	-0.3351	0.500202	0.329554	0.645638	0.648737	0.943542
3.77343	-0.33516	0.499189	0.328004	0.64373	0.647068	0.942111
3.77677	-0.33528	0.498176	0.326514	0.641823	0.645399	0.940621
3.7801	-0.3354	0.497162	0.324905	0.639915	0.64379	0.938952
3.78343	-0.33551	0.496149	0.323355	0.638068	0.64224	0.937223
3.78677	-0.33563	0.495195	0.321805	0.636339	0.64075	0.935435
3.7901	-0.33575	0.494242	0.320315	0.63467	0.639319	0.933528
3.79343	-0.33587	0.493288	0.318825	0.63318	0.638008	0.931621
3.79677	-0.33599	0.492454	0.317276	0.631809	0.636697	0.929713
3.8001	-0.33611	0.491619	0.315785	0.630558	0.635386	0.927806
3.80343	-0.33623	0.490785	0.314295	0.629365	0.634134	0.925958
3.80677	-0.33635	0.490069	0.312805	0.628293	0.632823	0.92417
3.8101	-0.33641	0.489295	0.311315	0.62722	0.631452	0.922441
3.81343	-0.33647	0.488579	0.309825	0.626147	0.630021	0.920773
3.81677	-0.33653	0.487804	0.308335	0.625014	0.628591	0.919223
3.8201	-0.33653	0.48703	0.306904	0.623882	0.6271	0.917792
3.82343	-0.33647	0.486255	0.305533	0.622749	0.625491	0.916421
3.82677	-0.33641	0.485361	0.304222	0.621557	0.623882	0.91511
3.8301	-0.33641	0.484467	0.302911	0.620365	0.622213	0.913918
3.83343	-0.33635	0.483453	0.301659	0.619173	0.620544	0.912726
3.83677	-0.33635	0.48244	0.300407	0.617921	0.618815	0.911593
3.8401	-0.33635	0.481427	0.299215	0.616729	0.617146	0.910401
3.84343	-0.33641	0.480354	0.297904	0.615537	0.615478	0.909209
3.84677	-0.33653	0.479281	0.296652	0.614345	0.613868	0.907958
3.8501	-0.33659	0.478208	0.295281	0.613153	0.612319	0.906587
3.85343	-0.33665	0.477135	0.293911	0.611961	0.610828	0.905097
3.85677	-0.33671	0.476062	0.29248	0.610709	0.609338	0.903547
3.8601	-0.33683	0.474989	0.29099	0.609398	0.607908	0.901937
3.86343	-0.33689	0.473976	0.2895	0.608087	0.606537	0.900209
3.86677	-0.337	0.472903	0.28795	0.606716	0.605166	0.89848
3.8701	-0.33712	0.47189	0.28646	0.605285	0.603855	0.896752
3.87343	-0.3373	0.470817	0.28497	0.603795	0.602543	0.894964
3.87677	-0.33748	0.469685	0.28348	0.602245	0.601292	0.893295
3.8801	-0.33772	0.468493	0.282049	0.600636	0.59998	0.891626
3.88343	-0.33802	0.4673	0.280619	0.599027	0.598609	0.890076
3.88677	-0.33838	0.465989	0.279248	0.597417	0.597298	0.888586
3.8901	-0.33873	0.464618	0.277877	0.595808	0.595927	0.887215
3.89343	-0.33903	0.463128	0.276446	0.594199	0.594556	0.885904
3.89677	-0.33939	0.461638	0.275016	0.59253	0.593245	0.884652
3.9001	-0.33963	0.460029	0.273585	0.590861	0.591874	0.88346
3.90343	-0.33987	0.458419	0.272095	0.589192	0.590563	0.882268
3.90677	-0.34004	0.45675	0.270605	0.587583	0.589252	0.881076
3.9101	-0.34016	0.455201	0.269115	0.585914	0.58794	0.879824
3.91343	-0.34016	0.453651	0.267506	0.584185	0.586689	0.878572
3.91677	-0.3401	0.45222	0.265956	0.582457	0.585377	0.877202
3.9201	-0.34004	0.450909	0.264347	0.580728	0.584066	0.875711
3.92343	-0.33987	0.449657	0.262797	0.579	0.582635	0.874162
3.92677	-0.33975	0.448585	0.261307	0.577211	0.581145	0.872552
3.9301	-0.33957	0.447512	0.259757	0.575483	0.579596	0.870824
3.93343	-0.33945	0.446558	0.258327	0.573754	0.578046	0.869095
3.93677	-0.33933	0.445604	0.256896	0.572085	0.576437	0.867367
3.9401	-0.33927	0.44471	0.255466	0.570476	0.574887	0.865698
3.94343	-0.33933	0.443757	0.254095	0.568926	0.573397	0.864148
3.94677	-0.33939	0.442743	0.252724	0.567436	0.572026	0.862658
3.9501	-0.33951	0.44173	0.251412	0.566065	0.570774	0.861287
3.95343	-0.33969	0.440598	0.250101	0.564694	0.569582	0.860035
3.95677	-0.33981	0.439465	0.24873	0.563443	0.568509	0.858843
3.9601	-0.33987	0.438273	0.247419	0.562131	0.567436	0.857651
3.96343	-0.33987	0.437021	0.246108	0.56088	0.566363	0.856519
3.96677	-0.33981	0.43577	0.244796	0.559568	0.565231	0.855386
3.9701	-0.33969	0.434458	0.243485	0.558197	0.564039	0.854135
3.97343	-0.33957	0.433087	0.242233	0.556827	0.562787	0.852883
3.97677	-0.33939	0.431776	0.240982	0.555396	0.561535	0.851572
3.9801	-0.33921	0.430524	0.239789	0.553966	0.560164	0.850201
3.98343	-0.33909	0.429273	0.238597	0.552595	0.558853	0.84877
3.98677	-0.33909	0.428081	0.237465	0.551224	0.557542	0.847399
3.9901	-0.33909	0.427008	0.236332	0.549912	0.556231	0.845969
3.99343	-0.33927	0.425994	0.23526	0.548661	0.555038	0.844479
3.99677	-0.33945	0.425041	0.234187	0.547528	0.553906	0.843048
4.0001	-0.33969	0.424206	0.233114	0.546455	0.552833	0.841558
4.00343	-0.33993	0.423372	0.2321	0.545442	0.55176	0.840068
4.00677	-0.34016	0.422657	0.231087	0.544488	0.550807	0.838578
4.0101	-0.34034	0.421941	0.230014	0.543594	0.549793	0.837088
4.01343	-0.34058	0.421226	0.229001	0.542641	0.54884	0.835598
4.01677	-0.34076	0.42057	0.227869	0.541687	0.547945	0.834167
4.0201	-0.34088	0.419855	0.226736	0.540733	0.546932	0.832796
4.02343	-0.341	0.41908	0.225544	0.53978	0.545979	0.831485
4.02677	-0.34106	0.418305	0.224292	0.538707	0.544965	0.830233
4.0301	-0.34118	0.417531	0.222981	0.537634	0.543892	0.82916
4.03343	-0.34124	0.416696	0.221729	0.536561	0.54276	0.828087
4.03677	-0.34136	0.415862	0.220418	0.535429	0.541627	0.827074
4.0401	-0.34142	0.415087	0.219166	0.534296	0.540376	0.82612
4.04343	-0.34142	0.414252	0.217974	0.533104	0.539124	0.825047
4.04677	-0.34148	0.413418	0.216782	0.531912	0.537872	0.824034
4.0501	-0.34142	0.412643	0.21565	0.53072	0.536621	0.822902
4.05343	-0.34142	0.411808	0.214517	0.529468	0.535369	0.82171
4.05677	-0.3413	0.410974	0.213444	0.528216	0.534177	0.820518
4.0601	-0.34118	0.410199	0.212312	0.526965	0.533044	0.819325
4.06343	-0.34106	0.409365	0.211298	0.525713	0.532031	0.818074
4.06677	-0.34094	0.40859	0.210285	0.524521	0.531077	0.816882
4.0701	-0.34076	0.407815	0.209272	0.523388	0.530183	0.815749
4.07343	-0.3407	0.4071	0.208318	0.522256	0.529349	0.814617
4.07677	-0.34064	0.406325	0.207424	0.521183	0.528574	0.813484
4.0801	-0.34064	0.40555	0.20653	0.520229	0.52774	0.812352
4.08343	-0.3407	0.404716	0.205696	0.519335	0.526905	0.811219
4.08677	-0.34088	0.403881	0.204861	0.518441	0.526011	0.810087
4.0901	-0.34106	0.403047	0.203967	0.517666	0.525057	0.808895
4.09343	-0.3413	0.402153	0.203133	0.516891	0.524044	0.807703
4.09677	-0.34159	0.401258	0.202179	0.516117	0.523031	0.806451
4.1001	-0.34195	0.400305	0.201166	0.515401	0.522017	0.805259
4.10343	-0.34237	0.399411	0.200152	0.514627	0.521004	0.804067
4.10677	-0.34285	0.398457	0.19902	0.513792	0.52011	0.802934
4.1101	-0.34332	0.397503	0.197887	0.512958	0.519335	0.801802
4.11343	-0.3438	0.396669	0.196695	0.512064	0.51856	0.800669
4.11677	-0.34428	0.395834	0.195444	0.51111	0.517964	0.799596
4.1201	-0.34469	0.39506	0.194132	0.510097	0.517368	0.798464
4.12343	-0.34505	0.394344	0.192881	0.509083	0.516772	0.797391
4.12677	-0.34529	0.393748	0.191629	0.50807	0.516176	0.796258
4.1301	-0.34541	0.393212	0.190318	0.507057	0.515521	0.795186
4.13343	-0.34547	0.392735	0.189126	0.505984	0.514805	0.794053
4.13677	-0.34541	0.392318	0.187933	0.504911	0.513971	0.792921
4.1401	-0.34523	0.391901	0.186861	0.503898	0.513017	0.791907
4.14343	-0.34505	0.391543	0.185788	0.502825	0.512064	0.790894
4.14677	-0.34493	0.391245	0.184834	0.501812	0.510991	0.78994
4.1501	-0.34481	0.390828	0.184	0.500798	0.509918	0.789046
4.15343	-0.34481	0.39047	0.183225	0.499785	0.508845	0.788152
4.15677	-0.34481	0.389993	0.182509	0.498772	0.507772	0.787199
4.1601	-0.34493	0.389457	0.181854	0.497758	0.506759	0.786304
4.16343	-0.34505	0.388861	0.181198	0.496805	0.505745	0.785291
4.16677	-0.34523	0.388145	0.180483	0.495911	0.504792	0.784278
4.1701	-0.34541	0.387311	0.179768	0.495017	0.503838	0.783086
4.17343	-0.34559	0.386417	0.178993	0.494182	0.502884	0.781834
4.17677	-0.34577	0.385404	0.178158	0.493348	0.501871	0.780523
4.1801	-0.34589	0.384271	0.177205	0.492454	0.500917	0.779092
4.18343	-0.346	0.383139	0.176191	0.491619	0.499904	0.777721
4.18677	-0.34612	0.382006	0.175118	0.490725	0.49895	0.776291
4.1901	-0.34624	0.380874	0.173986	0.489831	0.498056	0.77486
4.19343	-0.3463	0.379801	0.172794	0.488818	0.497162	0.773489
4.19677	-0.34642	0.378788	0.171602	0.487804	0.496268	0.772178
4.2001	-0.34648	0.377893	0.17041	0.486791	0.495434	0.770867
4.20343	-0.34648	0.376999	0.169218	0.485718	0.494599	0.769675
4.20677	-0.34642	0.376165	0.168025	0.484705	0.493705	0.768423
4.2101	-0.34636	0.37533	0.166774	0.483692	0.492811	0.767231
4.21343	-0.34624	0.374556	0.165582	0.482678	0.491798	0.766039
4.21677	-0.34606	0.373721	0.164449	0.481665	0.490785	0.764847
4.2201	-0.34589	0.372887	0.163317	0.480711	0.489652	0.763595
4.22343	-0.34565	0.372052	0.162244	0.479698	0.48852	0.762343
4.22677	-0.34547	0.371158	0.161231	0.478685	0.487328	0.761092
4.2301	-0.34535	0.370324	0.160217	0.477612	0.486135	0.75978
4.23343	-0.34529	0.36943	0.159323	0.47648	0.485003	0.758529
4.23677	-0.34529	0.368595	0.158489	0.475347	0.483871	0.757277
4.2401	-0.34541	0.36782	0.157654	0.474095	0.482798	0.756025
4.24343	-0.34553	0.367045	0.156879	0.472844	0.481844	0.754833
4.24677	-0.34565	0.366271	0.156105	0.471532	0.48095	0.753701
4.2501	-0.34577	0.365496	0.15533	0.470281	0.480056	0.752628
4.25343	-0.34589	0.364661	0.154555	0.469029	0.479281	0.751615
4.25677	-0.34595	0.363886	0.15378	0.467837	0.478506	0.750661
4.2601	-0.346	0.362992	0.153005	0.466645	0.477731	0.749767
4.26343	-0.34595	0.362158	0.15223	0.465572	0.477016	0.748813
4.26677	-0.34589	0.361204	0.151515	0.464559	0.476241	0.7478
4.2701	-0.34571	0.36031	0.15074	0.463545	0.475466	0.746787
4.27343	-0.34559	0.359356	0.149965	0.462532	0.474572	0.745654
4.27677	-0.34547	0.358462	0.14919	0.461519	0.473619	0.744402
4.2801	-0.34535	0.357509	0.148416	0.460565	0.472486	0.743091
4.28343	-0.34529	0.356615	0.147581	0.459552	0.471294	0.741661
4.28677	-0.34529	0.35578	0.146747	0.458598	0.470042	0.74023
4.2901	-0.34535	0.354886	0.145853	0.457704	0.468671	0.7388
4.29343	-0.34553	0.354111	0.144899	0.45675	0.4673	0.737369
4.29677	-0.34577	0.353336	0.143945	0.455916	0.465989	0.735939
4.3001	-0.34606	0.352621	0.142992	0.455081	0.464737	0.734627
4.30343	-0.34636	0.351965	0.142038	0.454307	0.463545	0.733316
4.30677	-0.34672	0.35131	0.141084	0.453532	0.462592	0.732124
4.3101	-0.34702	0.350714	0.140071	0.452816	0.461698	0.730991
4.31343	-0.34732	0.350177	0.139117	0.452042	0.460923	0.729859
4.31677	-0.34755	0.349581	0.138104	0.451207	0.460207	0.728726
4.3201	-0.34773	0.349045	0.137091	0.450373	0.459492	0.727594
4.32343	-0.34791	0.348449	0.136077	0.449538	0.458777	0.726402
4.32677	-0.34803	0.347793	0.135064	0.448644	0.458002	0.72521
4.3301	-0.34809	0.347137	0.133991	0.44775	0.457168	0.723958
4.33343	-0.34815	0.346363	0.132918	0.446916	0.456274	0.722706
4.33677	-0.34821	0.345588	0.131845	0.446081	0.45526	0.721455
4.3401	-0.34827	0.344813	0.130713	0.445247	0.454187	0.720203
4.34343	-0.34833	0.343978	0.129521	0.444472	0.453174	0.719011
4.34677	-0.34839	0.343084	0.128269	0.443697	0.452161	0.717819
4.3501	-0.34845	0.34219	0.127017	0.442982	0.451207	0.716686
4.35343	-0.34851	0.341237	0.125647	0.442266	0.450313	0.715613
4.35677	-0.34857	0.340283	0.124216	0.441551	0.449538	0.7146
4.3601	-0.34857	0.339389	0.122786	0.440896	0.448823	0.713587
4.36343	-0.34863	0.338495	0.121415	0.44018	0.448167	0.712574
4.36677	-0.34863	0.337601	0.120103	0.439465	0.447571	0.71162
4.3701	-0.34869	0.336826	0.118911	0.43869	0.447035	0.710666
4.37343	-0.34869	0.336111	0.117898	0.437856	0.446498	0.709713
4.37677	-0.34875	0.335515	0.117004	0.436962	0.446022	0.708759
4.3801	-0.34875	0.334978	0.116289	0.435948	0.445485	0.707746
4.38343	-0.34881	0.334501	0.115633	0.434935	0.444949	0.706732
4.38677	-0.34881	0.334144	0.115156	0.433803	0.444353	0.705719
4.3901	-0.34881	0.333786	0.114679	0.432611	0.443757	0.704646
4.39343	-0.34887	0.333488	0.114202	0.431418	0.443161	0.703514
4.39677	-0.34881	0.33319	0.113666	0.430167	0.442445	0.702381
4.4001	-0.34875	0.332892	0.11307	0.428975	0.44179	0.701129
4.40343	-0.34857	0.332534	0.112355	0.427842	0.441015	0.699937
4.40677	-0.34845	0.332057	0.11158	0.426829	0.4403	0.698686
4.4101	-0.34827	0.331581	0.110686	0.425816	0.439465	0.697374
4.41343	-0.34803	0.330985	0.109732	0.424862	0.43869	0.696123
4.41677	-0.34791	0.330389	0.108719	0.424027	0.437856	0.694811
4.4201	-0.34779	0.329733	0.107706	0.423253	0.437021	0.69356
4.42343	-0.34773	0.329018	0.106692	0.422537	0.436187	0.692368
4.42677	-0.34785	0.328302	0.105679	0.421822	0.435352	0.691235
4.4301	-0.34803	0.327528	0.104725	0.421166	0.434577	0.690103
4.43343	-0.34833	0.326753	0.103831	0.420451	0.433743	0.68903
4.43677	-0.34875	0.325978	0.103056	0.419796	0.432909	0.687957
4.4401	-0.34922	0.325143	0.102282	0.41908	0.432134	0.686944
4.44343	-0.34976	0.324368	0.101566	0.418365	0.431299	0.685871
4.44677	-0.35024	0.323534	0.100851	0.41765	0.430524	0.684857
4.4501	-0.35071	0.322759	0.100195	0.416934	0.429749	0.683904
4.45343	-0.35113	0.321984	0.09954	0.416279	0.428975	0.68289
4.45677	-0.35149	0.321209	0.098884	0.415564	0.428259	0.681996
4.4601	-0.35179	0.320494	0.098288	0.414968	0.427544	0.681162
4.46343	-0.35197	0.319779	0.097632	0.414431	0.426888	0.680387
4.46677	-0.35208	0.319123	0.096977	0.413954	0.426233	0.679672
4.4701	-0.35214	0.318468	0.096321	0.413537	0.425696	0.679016
4.47343	-0.35214	0.317812	0.095665	0.413179	0.42516	0.67842
4.47677	-0.35214	0.317216	0.09495	0.412822	0.424623	0.677884
4.4801	-0.35203	0.31662	0.094235	0.412464	0.424147	0.677288
4.48343	-0.35197	0.316024	0.09352	0.412047	0.423729	0.676632
4.48677	-0.35185	0.315487	0.092745	0.41151	0.423253	0.675917
4.4901	-0.35173	0.314951	0.09191	0.410974	0.422835	0.675142
4.49343	-0.35161	0.314474	0.091136	0.410259	0.422359	0.674248
4.49677	-0.35149	0.314057	0.090301	0.409484	0.421941	0.673234
4.5001	-0.35143	0.31364	0.089526	0.40859	0.421524	0.672162
4.50343	-0.35137	0.313282	0.088751	0.407696	0.421107	0.670969
4.50677	-0.35137	0.312865	0.088036	0.406742	0.42069	0.669777
4.5101	-0.35137	0.312507	0.08738	0.405729	0.420272	0.668526
4.51343	-0.35137	0.31215	0.086725	0.404775	0.419736	0.667334
4.51677	-0.35143	0.311732	0.086129	0.403881	0.41908	0.666201
4.5201	-0.35149	0.311315	0.085533	0.403047	0.418365	0.665128
4.52343	-0.35149	0.310779	0.084996	0.402212	0.417531	0.664115
4.52677	-0.35149	0.310123	0.084341	0.401437	0.416636	0.663221
4.5301	-0.35149	0.309467	0.083685	0.400603	0.415623	0.662386
4.53343	-0.35149	0.308692	0.08291	0.399828	0.414491	0.661671
4.53677	-0.35149	0.307918	0.082076	0.398993	0.413358	0.660956
4.5401	-0.35155	0.307143	0.081182	0.398219	0.412226	0.660241
4.54343	-0.35167	0.306308	0.080228	0.397384	0.411153	0.659466
4.54677	-0.35185	0.305533	0.079215	0.39655	0.41008	0.658691
4.5501	-0.35208	0.304818	0.078201	0.395715	0.409126	0.657856
4.55343	-0.35244	0.304163	0.077248	0.39494	0.408232	0.657022
4.55677	-0.35274	0.303626	0.076294	0.394166	0.407398	0.656068
4.5601	-0.3531	0.30309	0.075459	0.393391	0.406623	0.655115
4.56343	-0.3534	0.302553	0.074685	0.392616	0.405848	0.654161
4.56677	-0.35369	0.302076	0.074029	0.391901	0.405073	0.653267
4.5701	-0.35387	0.3016	0.073433	0.391066	0.404358	0.652313
4.57343	-0.35405	0.301063	0.072896	0.390291	0.403583	0.651479
4.57677	-0.35417	0.300467	0.07242	0.389457	0.402808	0.650585
4.5801	-0.35423	0.299811	0.071943	0.388622	0.402033	0.64975
4.58343	-0.35429	0.299156	0.071406	0.387847	0.401258	0.648916
4.58677	-0.35429	0.29844	0.07087	0.387013	0.400424	0.648081
4.5901	-0.35429	0.297785	0.070274	0.386238	0.399649	0.647247
4.59343	-0.35429	0.29707	0.069678	0.385523	0.398874	0.646353
4.59677	-0.35429	0.296414	0.069022	0.384808	0.398099	0.645459
4.6001	-0.35429	0.295758	0.068307	0.384092	0.397325	0.644565
4.60343	-0.35429	0.295162	0.067532	0.383496	0.39655	0.643611
4.60677	-0.35435	0.294566	0.066757	0.382841	0.395775	0.642717
4.6101	-0.35441	0.29403	0.065982	0.382185	0.395	0.641763
4.61343	-0.35447	0.293493	0.065207	0.381529	0.394225	0.640869
4.61677	-0.35453	0.293016	0.064433	0.380933	0.39351	0.639975
4.6201	-0.35465	0.29248	0.063598	0.380278	0.392795	0.639021
4.62343	-0.35477	0.292003	0.062823	0.379741	0.392079	0.638068
4.62677	-0.35495	0.291467	0.061989	0.379205	0.391424	0.637054
4.6301	-0.35512	0.290871	0.061154	0.378728	0.390887	0.635982
4.63343	-0.35536	0.290275	0.06038	0.378251	0.390351	0.634968
4.63677	-0.3556	0.289619	0.059605	0.377774	0.389934	0.633895
4.6401	-0.3559	0.288844	0.05883	0.377297	0.389576	0.632823
4.64343	-0.3562	0.288129	0.058055	0.376701	0.389218	0.63175
4.64677	-0.3565	0.287294	0.05734	0.376046	0.38892	0.630736
4.6501	-0.35679	0.28646	0.056624	0.37533	0.388682	0.629783
4.65343	-0.35697	0.285625	0.055909	0.374556	0.388384	0.628829
4.65677	-0.35721	0.284791	0.055194	0.373662	0.388145	0.627995
4.6601	-0.35733	0.284016	0.054479	0.372767	0.387788	0.6271
4.66343	-0.35733	0.283241	0.053823	0.371814	0.387371	0.626206
4.66677	-0.35739	0.282526	0.053108	0.370979	0.386834	0.625312
4.6701	-0.35733	0.28187	0.052392	0.370145	0.386298	0.624299
4.67343	-0.35727	0.281334	0.051737	0.36943	0.385582	0.623226
4.67677	-0.35727	0.280797	0.051081	0.368774	0.384867	0.622153
4.6801	-0.35727	0.280321	0.050426	0.368237	0.384092	0.621021
4.68343	-0.35733	0.279963	0.049829	0.367761	0.383258	0.619829
4.68677	-0.35745	0.279605	0.049293	0.367403	0.382364	0.618696
4.6901	-0.35763	0.279307	0.048757	0.367045	0.38141	0.617623
4.69343	-0.35775	0.279069	0.04822	0.366807	0.380456	0.61661
4.69677	-0.35799	0.278831	0.047743	0.366569	0.379443	0.615656
4.7001	-0.35816	0.278592	0.047326	0.36633	0.378489	0.614762
4.70343	-0.35834	0.278294	0.046849	0.366151	0.377476	0.613987
4.70677	-0.35846	0.277936	0.046432	0.365913	0.376463	0.613213
4.7101	-0.35858	0.277579	0.046015	0.365674	0.375509	0.612438
4.71343	-0.35858	0.277162	0.045538	0.365317	0.374675	0.611722
4.71677	-0.35858	0.276685	0.045002	0.36484	0.37384	0.611007
4.7201	-0.35852	0.276208	0.044405	0.364363	0.373125	0.610232
4.72343	-0.35846	0.275731	0.04375	0.363708	0.372529	0.609398
4.72677	-0.35834	0.275254	0.043035	0.362933	0.371933	0.608563
4.7301	-0.35822	0.274837	0.0422	0.362098	0.371456	0.607729
4.73343	-0.3581	0.27442	0.041306	0.361145	0.370979	0.606775
4.73677	-0.35805	0.274062	0.040412	0.360191	0.370562	0.605822
4.7401	-0.35805	0.273705	0.039458	0.359178	0.370085	0.604868
4.74343	-0.35805	0.273347	0.038505	0.358284	0.369668	0.603914
4.74677	-0.3581	0.272989	0.037551	0.357389	0.369191	0.602961
4.7501	-0.35828	0.272512	0.036597	0.356615	0.368714	0.601947
4.75343	-0.3584	0.272036	0.035703	0.355899	0.368178	0.600934
4.75677	-0.35864	0.27144	0.034869	0.355244	0.367641	0.599921
4.7601	-0.35876	0.270724	0.034034	0.354648	0.367105	0.598907
4.76343	-0.35894	0.270009	0.033259	0.354111	0.366509	0.597894
4.76677	-0.35906	0.269175	0.032544	0.353634	0.365973	0.596881
4.7701	-0.35912	0.26834	0.031888	0.353098	0.365376	0.595808
4.77343	-0.35918	0.267506	0.031233	0.352561	0.36484	0.594795
4.77677	-0.35918	0.266671	0.030637	0.352085	0.364244	0.593781
4.7801	-0.35912	0.265956	0.030041	0.351608	0.363708	0.592768
4.78343	-0.359	0.2653	0.029504	0.351131	0.363171	0.591874
4.78677	-0.35894	0.264704	0.029027	0.350773	0.362694	0.591099
4.7901	-0.35882	0.264168	0.028551	0.350416	0.362217	0.590444
4.79343	-0.3587	0.263751	0.028074	0.350058	0.3618	0.589907
4.79677	-0.35864	0.263393	0.027657	0.34976	0.361383	0.58943
4.8001	-0.35858	0.263155	0.027239	0.349462	0.361025	0.589073
4.80343	-0.35858	0.262916	0.026882	0.349164	0.360608	0.588775
4.80677	-0.35858	0.262678	0.026464	0.348806	0.36025	0.588536
4.8101	-0.35864	0.262499	0.026107	0.348389	0.359893	0.588238
4.81343	-0.3587	0.26238	0.02569	0.347912	0.359476	0.58794
4.81677	-0.35882	0.26226	0.025213	0.347316	0.358999	0.587583
4.8201	-0.35888	0.262141	0.024617	0.346601	0.358522	0.587106
4.82343	-0.359	0.262022	0.023961	0.345886	0.358105	0.586569
4.82677	-0.35906	0.261843	0.023186	0.345111	0.357687	0.585973
4.8301	-0.35912	0.261664	0.022352	0.344336	0.35727	0.585318
4.83343	-0.35918	0.261426	0.021458	0.343561	0.356913	0.584602
4.83677	-0.35924	0.261068	0.020444	0.342786	0.356615	0.583887
4.8401	-0.35924	0.260651	0.019491	0.342071	0.356317	0.583112
4.84343	-0.35924	0.260115	0.018537	0.341415	0.356019	0.582337
4.84677	-0.35924	0.259519	0.017583	0.340819	0.355721	0.581503
4.8501	-0.35924	0.258803	0.01663	0.340223	0.355422	0.580728
4.85343	-0.35924	0.258088	0.015676	0.339687	0.355065	0.579953
4.85677	-0.3593	0.257313	0.014782	0.33915	0.354648	0.579119
4.8601	-0.35936	0.256538	0.013828	0.338614	0.354171	0.578284
4.86343	-0.35942	0.255883	0.012934	0.338018	0.353694	0.577509
4.86677	-0.35954	0.255287	0.0121	0.337422	0.353158	0.576675
4.8701	-0.35965	0.25481	0.011325	0.336885	0.352621	0.5759
4.87343	-0.35977	0.254393	0.01061	0.336289	0.352085	0.575185
4.87677	-0.35989	0.254035	0.010014	0.335813	0.351548	0.57441
4.8801	-0.35995	0.253797	0.009477	0.335395	0.351012	0.573695
4.88343	-0.36001	0.253558	0.00906	0.334978	0.350475	0.573039
4.88677	-0.36001	0.25332	0.008762	0.33468	0.349998	0.572383
4.8901	-0.36001	0.253141	0.008404	0.334442	0.349462	0.571728
4.89343	-0.35995	0.252962	0.008047	0.334203	0.348985	0.571132
4.89677	-0.35989	0.252724	0.007689	0.334024	0.348508	0.570536
4.9001	-0.35983	0.252545	0.007153	0.333786	0.348032	0.569999
4.90343	-0.35983	0.252306	0.006557	0.333548	0.347614	0.569522
4.90677	-0.35989	0.252068	0.005901	0.33325	0.347197	0.569046
4.9101	-0.35995	0.251889	0.005126	0.332892	0.34678	0.568628
4.91343	-0.36001	0.251591	0.004351	0.332475	0.346422	0.568211
4.91677	-0.36013	0.251293	0.003576	0.332057	0.346065	0.567794
4.9201	-0.36013	0.250936	0.002801	0.33164	0.345707	0.567436
4.92343	-0.36013	0.250459	0.002086	0.331223	0.34529	0.567019
4.92677	-0.36013	0.249982	0.001371	0.330806	0.344813	0.566602
4.9301	-0.36001	0.249445	0.000715	0.330448	0.344276	0.566185
4.93343	-0.35989	0.248969	0.000119	0.33015	0.34374	0.565648
4.93677	-0.35983	0.248492	-0.00042	0.329852	0.343084	0.565112
4.9401	-0.35971	0.248134	-0.00095	0.329614	0.342488	0.564456
4.94343	-0.35977	0.247777	-0.00149	0.329435	0.341833	0.563741
4.94677	-0.35995	0.247478	-0.00197	0.329256	0.341237	0.562966
4.9501	-0.36019	0.24724	-0.00244	0.329137	0.34076	0.562131
4.95343	-0.36061	0.247061	-0.00286	0.329018	0.340402	0.561178
4.95677	-0.36114	0.246882	-0.00328	0.328839	0.340104	0.560224
4.9601	-0.36168	0.246644	-0.0037	0.32866	0.339985	0.55927
4.96343	-0.36228	0.246406	-0.00405	0.328422	0.339925	0.558257
4.96677	-0.36281	0.246048	-0.00447	0.328183	0.339925	0.557184
4.9701	-0.36329	0.245631	-0.00483	0.327766	0.339925	0.556171
4.97343	-0.36371	0.245154	-0.00525	0.327349	0.339925	0.555098
4.97677	-0.36401	0.244617	-0.0056	0.326753	0.339866	0.554144
4.9801	-0.36412	0.244081	-0.00602	0.326157	0.339746	0.553131
4.98343	-0.36418	0.243485	-0.00638	0.325441	0.339508	0.552177
4.98677	-0.36418	0.242949	-0.00679	0.324786	0.33915	0.551224
4.9901	-0.36407	0.242412	-0.00721	0.32407	0.338674	0.550389
4.99343	-0.36395	0.241935	-0.00757	0.323355	0.338137	0.549555
4.99677	-0.36383	0.241518	-0.00799	0.3227	0.337481	0.54872
5.0001	-0.36371	0.24116	-0.0084	0.322044	0.336826	0.547945
5.00343	-0.36365	0.240862	-0.00882	0.321507	0.33617	0.54723
5.00677	-0.36359	0.240624	-0.0093	0.321031	0.335515	0.546455
5.0101	-0.36359	0.240386	-0.00983	0.320554	0.334859	0.54574
5.01343	-0.36365	0.240207	-0.01037	0.320137	0.334263	0.545025
5.01677	-0.36383	0.239909	-0.01103	0.319719	0.333607	0.54425
5.0201	-0.36401	0.239611	-0.01168	0.319302	0.333011	0.543535
5.02343	-0.36424	0.239313	-0.0124	0.318825	0.332415	0.54276
5.02677	-0.36454	0.238895	-0.01317	0.318408	0.331879	0.542045
5.0301	-0.3649	0.238419	-0.01395	0.317872	0.331342	0.541329
5.03343	-0.36526	0.237882	-0.01472	0.317335	0.330865	0.540614
5.03677	-0.36567	0.237286	-0.01556	0.316739	0.330448	0.539899
5.0401	-0.36609	0.23669	-0.01633	0.316143	0.330031	0.539184
5.04343	-0.36645	0.236034	-0.01705	0.315487	0.329673	0.538468
5.04677	-0.36681	0.235438	-0.0177	0.314891	0.329316	0.537753
5.0501	-0.36711	0.234842	-0.0183	0.314236	0.328958	0.537097
5.05343	-0.36734	0.234365	-0.01884	0.31364	0.3286	0.536382
5.05677	-0.36758	0.233889	-0.01931	0.313044	0.328124	0.535727
5.0601	-0.3677	0.233471	-0.01973	0.312507	0.327647	0.535071
5.06343	-0.36782	0.233114	-0.02009	0.311971	0.327051	0.534415
5.06677	-0.36788	0.232816	-0.02038	0.311494	0.326395	0.53376
5.0701	-0.36794	0.232518	-0.02068	0.311017	0.32568	0.533164
5.07343	-0.368	0.23216	-0.02092	0.3106	0.324965	0.532508
5.07677	-0.368	0.231802	-0.02116	0.310123	0.324249	0.531793
5.0801	-0.368	0.231385	-0.02146	0.309646	0.323594	0.531137
5.08343	-0.36806	0.230849	-0.02176	0.309169	0.322998	0.530422
5.08677	-0.36806	0.230253	-0.02211	0.308633	0.322521	0.529706
5.0901	-0.36806	0.229597	-0.02247	0.308037	0.322104	0.528991
5.09343	-0.36806	0.228882	-0.02289	0.3075	0.321805	0.528216
5.09677	-0.36806	0.228167	-0.02337	0.306904	0.321567	0.527442
5.1001	-0.36806	0.227392	-0.02396	0.306308	0.321329	0.526607
5.10343	-0.36806	0.226676	-0.02456	0.305712	0.32115	0.525773
5.10677	-0.36806	0.225961	-0.02521	0.305116	0.320911	0.524938
5.1101	-0.36812	0.225246	-0.02599	0.30458	0.320613	0.524104
5.11343	-0.36824	0.22465	-0.02676	0.304103	0.320315	0.52321
5.11677	-0.36836	0.224113	-0.02754	0.303626	0.320017	0.522375
5.1201	-0.36854	0.223577	-0.02843	0.303149	0.31966	0.5216
5.12343	-0.36871	0.2231	-0.02933	0.302672	0.319242	0.520766
5.12677	-0.36883	0.222623	-0.03022	0.302196	0.318825	0.519991
5.1301	-0.36901	0.222206	-0.03105	0.301659	0.318348	0.519276
5.13343	-0.36913	0.221789	-0.03189	0.301182	0.317931	0.51862
5.13677	-0.36925	0.221372	-0.03266	0.300586	0.317454	0.517964
5.1401	-0.36931	0.221014	-0.03326	0.30005	0.316978	0.517309
5.14343	-0.36943	0.220597	-0.0338	0.299454	0.316501	0.516593
5.14677	-0.36955	0.22018	-0.03421	0.298858	0.316024	0.515878
5.1501	-0.36979	0.219703	-0.03451	0.298321	0.315487	0.515103
5.15343	-0.37003	0.219285	-0.03469	0.297785	0.315011	0.514269
5.15677	-0.37038	0.218809	-0.03481	0.297308	0.314474	0.513434
5.1601	-0.37074	0.218332	-0.03487	0.296891	0.313938	0.51254
5.16343	-0.37116	0.217855	-0.03499	0.296414	0.313401	0.511646
5.16677	-0.37152	0.217319	-0.03517	0.295997	0.312865	0.510752
5.1701	-0.37187	0.216782	-0.03541	0.295579	0.312328	0.509918
5.17343	-0.37217	0.216246	-0.0357	0.295222	0.311792	0.509143
5.17677	-0.37247	0.21565	-0.03612	0.294745	0.311255	0.508487
5.1801	-0.37265	0.215054	-0.0366	0.294268	0.310719	0.507891
5.18343	-0.37283	0.214458	-0.03719	0.293791	0.310242	0.507355
5.18677	-0.37289	0.213861	-0.03791	0.293195	0.309765	0.506818
5.1901	-0.37295	0.213265	-0.03862	0.292599	0.309289	0.506282
5.19343	-0.37301	0.212669	-0.0394	0.291944	0.308931	0.505745
5.19677	-0.37301	0.212073	-0.04029	0.291288	0.308633	0.505209
5.2001	-0.37307	0.211537	-0.04113	0.290692	0.308335	0.504673
5.20343	-0.37307	0.21106	-0.04208	0.290155	0.308096	0.504136
5.20677	-0.37313	0.210643	-0.04309	0.289679	0.307858	0.5036
5.2101	-0.37313	0.210285	-0.04405	0.289202	0.30762	0.503063
5.21343	-0.37313	0.209987	-0.04506	0.288844	0.307381	0.502586
5.21677	-0.37318	0.209749	-0.04601	0.288546	0.307083	0.50211
5.2201	-0.37324	0.20957	-0.04697	0.288308	0.306726	0.501633
5.22343	-0.3733	0.209451	-0.0478	0.288069	0.306308	0.501215
5.22677	-0.37342	0.209272	-0.04864	0.287831	0.305891	0.500798
5.2301	-0.3736	0.209093	-0.04941	0.287592	0.305414	0.500381
5.23343	-0.37378	0.208914	-0.05007	0.287294	0.304937	0.499904
5.23677	-0.37402	0.208676	-0.05072	0.286996	0.30452	0.499427
5.2401	-0.37432	0.208378	-0.05132	0.286698	0.304163	0.498891
5.24343	-0.37467	0.207961	-0.05192	0.2864	0.303864	0.498295
5.24677	-0.37509	0.207484	-0.05251	0.286102	0.303686	0.497699
5.2501	-0.37551	0.207007	-0.05305	0.285745	0.303626	0.497043
5.25343	-0.37593	0.20647	-0.05364	0.285387	0.303626	0.496387
5.25677	-0.37628	0.205994	-0.05424	0.285029	0.303626	0.495732
5.2601	-0.37664	0.205517	-0.05478	0.284731	0.303686	0.495136
5.26343	-0.37688	0.2051	-0.05531	0.284374	0.303686	0.49448
5.26677	-0.37706	0.204742	-0.05585	0.284076	0.303686	0.493944
5.2701	-0.37724	0.204444	-0.05633	0.283778	0.303507	0.493407
5.27343	-0.3773	0.204206	-0.0568	0.28348	0.303328	0.492871
5.27677	-0.3773	0.204086	-0.05728	0.283241	0.30297	0.492394
5.2801	-0.3773	0.204027	-0.05776	0.283062	0.302553	0.491977
5.28343	-0.37736	0.203907	-0.05823	0.282884	0.302017	0.4915
5.28677	-0.37742	0.203788	-0.05871	0.282705	0.30148	0.491023
5.2901	-0.37754	0.203669	-0.05925	0.282466	0.300944	0.490487
5.29343	-0.37777	0.203431	-0.05972	0.282228	0.300407	0.489891
5.29677	-0.37801	0.203133	-0.06032	0.28199	0.299871	0.489235
5.3001	-0.37837	0.202775	-0.06086	0.281692	0.299394	0.48852
5.30343	-0.37873	0.202298	-0.06145	0.281334	0.298977	0.487804
5.30677	-0.37909	0.201762	-0.06199	0.281036	0.298619	0.487089
5.3101	-0.37938	0.201225	-0.06258	0.280678	0.298262	0.486434
5.31343	-0.37968	0.200689	-0.06318	0.28038	0.297964	0.485718
5.31677	-0.37986	0.200093	-0.06372	0.280082	0.297666	0.485122
5.3201	-0.38004	0.199556	-0.06425	0.279844	0.297427	0.484586
5.32343	-0.38016	0.19902	-0.06479	0.279605	0.297248	0.484109
5.32677	-0.38022	0.198483	-0.06527	0.279427	0.29707	0.483692
5.3301	-0.3804	0.197947	-0.06568	0.279188	0.29695	0.483215
5.33343	-0.38052	0.197411	-0.0661	0.27895	0.296891	0.482798
5.33677	-0.38075	0.196755	-0.06646	0.278592	0.296772	0.482321
5.3401	-0.38111	0.196099	-0.06676	0.278175	0.296772	0.481784
5.34343	-0.38147	0.195444	-0.067	0.277638	0.296712	0.481248
5.34677	-0.38189	0.194728	-0.06717	0.277042	0.296593	0.480652
5.3501	-0.3823	0.194013	-0.06729	0.276446	0.296474	0.480115
5.35343	-0.38272	0.193298	-0.06741	0.275731	0.296295	0.479519
5.35677	-0.38314	0.192702	-0.06747	0.275075	0.295937	0.478983
5.3601	-0.38344	0.192165	-0.06759	0.27436	0.29552	0.478446
5.36343	-0.38368	0.191689	-0.06777	0.273764	0.295043	0.47797
5.36677	-0.38385	0.191331	-0.06801	0.273228	0.294447	0.477493
5.3701	-0.38397	0.191033	-0.06837	0.27281	0.293851	0.477135
5.37343	-0.38403	0.190794	-0.06884	0.272453	0.293136	0.476778
5.37677	-0.38403	0.190616	-0.06944	0.272214	0.29248	0.47636
5.3801	-0.38403	0.190437	-0.07021	0.272036	0.291824	0.476003
5.38343	-0.38403	0.190258	-0.07105	0.271916	0.291288	0.475585
5.38677	-0.38403	0.19002	-0.07188	0.271857	0.290751	0.475109
5.3901	-0.38403	0.189781	-0.07278	0.271738	0.290275	0.474572
5.39343	-0.38403	0.189424	-0.07361	0.271559	0.289857	0.473976
5.39677	-0.38403	0.189006	-0.07433	0.27132	0.2895	0.47332
5.4001	-0.38403	0.188529	-0.07498	0.270903	0.289083	0.472546
5.40343	-0.38403	0.187993	-0.07552	0.270426	0.288665	0.471771
5.40677	-0.38403	0.187457	-0.07594	0.269771	0.288129	0.470877
5.4101	-0.38409	0.186861	-0.07629	0.269055	0.287652	0.469983
5.41343	-0.38415	0.186324	-0.07665	0.268281	0.287056	0.469089
5.41677	-0.38427	0.185788	-0.07695	0.267446	0.28646	0.468194
5.4201	-0.38439	0.185251	-0.07725	0.266612	0.285864	0.4673
5.42343	-0.38457	0.184834	-0.07755	0.265837	0.285268	0.466406
5.42677	-0.38475	0.184476	-0.07784	0.265062	0.284672	0.465512
5.4301	-0.38493	0.184178	-0.07826	0.264466	0.284076	0.464678
5.43343	-0.38505	0.18394	-0.07868	0.26387	0.283539	0.463843
5.43677	-0.38517	0.183761	-0.07921	0.263393	0.282943	0.462949
5.4401	-0.38517	0.183582	-0.07969	0.262976	0.282407	0.462115
5.44343	-0.38517	0.183403	-0.08023	0.262558	0.28187	0.46128
5.44677	-0.38511	0.183165	-0.08076	0.262141	0.281274	0.460446
5.4501	-0.38511	0.182927	-0.08124	0.261784	0.280738	0.459611
5.45343	-0.38505	0.182629	-0.08172	0.261426	0.280142	0.458837
5.45677	-0.38511	0.182211	-0.08219	0.261009	0.279605	0.458002
5.4601	-0.38522	0.181735	-0.08261	0.260651	0.279129	0.457227
5.46343	-0.3854	0.181198	-0.08303	0.260293	0.278592	0.456512
5.46677	-0.3857	0.180542	-0.08339	0.259936	0.278115	0.455737
5.4701	-0.38606	0.179887	-0.0838	0.259578	0.277638	0.455022
5.47343	-0.38648	0.179172	-0.08422	0.259221	0.277221	0.454307
5.47677	-0.38695	0.178516	-0.08476	0.258923	0.276685	0.453651
5.4801	-0.38737	0.17786	-0.08529	0.258565	0.276208	0.453055
5.48343	-0.38785	0.177264	-0.08589	0.258207	0.275612	0.452459
5.48677	-0.38821	0.176728	-0.08655	0.25785	0.275075	0.451982
5.4901	-0.38862	0.176311	-0.0872	0.257432	0.274479	0.451505
5.49343	-0.38892	0.175953	-0.08792	0.257015	0.273943	0.451088
5.49677	-0.38922	0.175714	-0.08857	0.256538	0.273407	0.450671
5.5001	-0.38946	0.175416	-0.08923	0.256062	0.27287	0.450313
5.50343	-0.3897	0.175178	-0.08976	0.255585	0.272453	0.449896
5.50677	-0.38993	0.174999	-0.09036	0.255167	0.272095	0.449419
5.5101	-0.39011	0.174761	-0.09084	0.25475	0.271797	0.448942
5.51343	-0.39035	0.174522	-0.09131	0.254393	0.271559	0.448406
5.51677	-0.39065	0.174344	-0.09179	0.254095	0.27132	0.44775
5.5201	-0.39089	0.174105	-0.09227	0.253797	0.271142	0.447094
5.52343	-0.39113	0.173926	-0.0928	0.253499	0.270963	0.44632
5.52677	-0.39136	0.173807	-0.09334	0.253201	0.270784	0.445485
5.5301	-0.39154	0.173628	-0.09388	0.252903	0.270605	0.444591
5.53343	-0.39172	0.173509	-0.09435	0.252604	0.270426	0.443697
5.53677	-0.39178	0.17333	-0.09489	0.252247	0.270188	0.442743
5.5401	-0.3919	0.173092	-0.09537	0.25183	0.270009	0.44179
5.54343	-0.3919	0.172794	-0.09578	0.251353	0.269771	0.440836
5.54677	-0.39196	0.172436	-0.0962	0.250876	0.269532	0.439942
5.5501	-0.39202	0.171959	-0.09668	0.250399	0.269353	0.438988
5.55343	-0.39214	0.171423	-0.09716	0.249863	0.269115	0.438154
5.55677	-0.39232	0.170887	-0.09769	0.249326	0.268877	0.437319
5.5601	-0.39262	0.170231	-0.09829	0.24879	0.268579	0.436544
5.56343	-0.39297	0.169575	-0.09894	0.248253	0.26834	0.43577
5.56677	-0.39333	0.16886	-0.09972	0.247717	0.267982	0.435054
5.5701	-0.39375	0.168204	-0.10049	0.247121	0.267625	0.434339
5.57343	-0.39411	0.167549	-0.10127	0.246584	0.267208	0.433743
5.57677	-0.39446	0.166953	-0.10198	0.246048	0.26679	0.433207
5.5801	-0.3947	0.166416	-0.10264	0.245571	0.266314	0.43267
5.58343	-0.39482	0.16588	-0.10324	0.245094	0.265837	0.432193
5.58677	-0.39488	0.165403	-0.10371	0.244677	0.26536	0.431776
5.5901	-0.39476	0.164986	-0.10413	0.244379	0.264883	0.431299
5.59343	-0.39458	0.164568	-0.10443	0.244081	0.264406	0.430882
5.59677	-0.3944	0.164211	-0.10478	0.243843	0.263989	0.430465
5.6001	-0.39423	0.163794	-0.10508	0.243604	0.263572	0.429988
5.60343	-0.39405	0.163436	-0.10538	0.243306	0.263155	0.429511
5.60677	-0.39399	0.163078	-0.10574	0.242949	0.262797	0.428975
5.6101	-0.39393	0.162721	-0.10616	0.242531	0.262439	0.428498
5.61343	-0.39393	0.162363	-0.10663	0.241995	0.262201	0.427961
5.61677	-0.39405	0.162005	-0.10717	0.241399	0.261962	0.427365
5.6201	-0.39417	0.161648	-0.10771	0.240743	0.261724	0.426829
5.62343	-0.3944	0.16129	-0.10824	0.239968	0.261545	0.426233
5.62677	-0.39464	0.160992	-0.10878	0.239253	0.261426	0.425577
5.6301	-0.39494	0.160694	-0.1092	0.238597	0.261188	0.424922
5.63343	-0.39524	0.160396	-0.10967	0.238001	0.261009	0.424266
5.63677	-0.3956	0.160038	-0.11003	0.237525	0.260711	0.42361
5.6401	-0.39595	0.15974	-0.11033	0.237167	0.260293	0.423014
5.64343	-0.39631	0.159442	-0.11063	0.236869	0.259817	0.422418
5.64677	-0.39673	0.159144	-0.11086	0.23675	0.25928	0.421882
5.6501	-0.39703	0.158787	-0.1111	0.23663	0.258744	0.421405
5.65343	-0.39732	0.158489	-0.1114	0.23663	0.258088	0.421047
5.65677	-0.3975	0.15825	-0.11176	0.23663	0.257552	0.420749
5.6601	-0.39762	0.158012	-0.11224	0.23669	0.257015	0.420511
5.66343	-0.39774	0.157714	-0.11271	0.23669	0.256538	0.420213
5.66677	-0.39774	0.157475	-0.11337	0.23669	0.256181	0.419974
5.6701	-0.39774	0.157177	-0.11402	0.23663	0.255883	0.419617
5.67343	-0.39762	0.156879	-0.11468	0.236511	0.255644	0.419259
5.67677	-0.39756	0.156462	-0.11539	0.236392	0.255466	0.418782
5.6801	-0.39738	0.155926	-0.11611	0.236213	0.255346	0.418305
5.68343	-0.39726	0.15527	-0.11677	0.235975	0.255227	0.417709
5.68677	-0.39709	0.154614	-0.11742	0.235677	0.255167	0.417173
5.6901	-0.39697	0.15384	-0.11796	0.235379	0.255108	0.416577
5.69343	-0.39679	0.153065	-0.11849	0.235021	0.255048	0.41604
5.69677	-0.39667	0.15229	-0.11897	0.234723	0.255048	0.415444
5.7001	-0.39655	0.151515	-0.11939	0.234425	0.255048	0.414908
5.70343	-0.39655	0.150859	-0.11981	0.234187	0.255048	0.414431
5.70677	-0.39661	0.150204	-0.12016	0.234008	0.255048	0.413895
5.7101	-0.39679	0.149608	-0.12052	0.233829	0.255048	0.413418
5.71343	-0.39703	0.149071	-0.12088	0.23371	0.254989	0.412941
5.71677	-0.39738	0.148535	-0.12118	0.23365	0.254929	0.412464
5.7201	-0.3978	0.148058	-0.12141	0.233531	0.25481	0.411987
5.72343	-0.39834	0.147581	-0.12171	0.233412	0.254691	0.41157
5.72677	-0.39887	0.147104	-0.12195	0.233352	0.254452	0.411212
5.7301	-0.39941	0.146687	-0.12219	0.233173	0.254214	0.410855
5.73343	-0.39995	0.146329	-0.12249	0.233054	0.253975	0.410557
5.73677	-0.40048	0.146091	-0.12279	0.232935	0.253618	0.410318
5.7401	-0.4009	0.145912	-0.12308	0.232816	0.25326	0.41008
5.74343	-0.40138	0.145912	-0.12344	0.232697	0.252962	0.409842
5.74677	-0.40179	0.145972	-0.12386	0.232697	0.252604	0.409544
5.7501	-0.40215	0.146151	-0.12428	0.232756	0.252247	0.409245
5.75343	-0.40245	0.146449	-0.12469	0.232875	0.251949	0.408888
5.75677	-0.40275	0.146687	-0.12517	0.233114	0.251651	0.408411
5.7601	-0.40305	0.146925	-0.12559	0.233412	0.251412	0.407875
5.76343	-0.40329	0.147164	-0.12606	0.233769	0.251174	0.407279
5.76677	-0.40352	0.147283	-0.12642	0.234127	0.250995	0.406623
5.7701	-0.4037	0.147283	-0.12684	0.234544	0.250876	0.405908
5.77343	-0.40388	0.147223	-0.12726	0.234842	0.250697	0.405133
5.77677	-0.404	0.146985	-0.12761	0.23514	0.250518	0.404418
5.7801	-0.40412	0.146687	-0.12803	0.235319	0.250399	0.403762
5.78343	-0.40424	0.14627	-0.12851	0.235379	0.25022	0.403166
5.78677	-0.4043	0.145793	-0.12892	0.235379	0.249982	0.402689
5.7901	-0.40442	0.145316	-0.1294	0.2352	0.249803	0.402272
5.79343	-0.40454	0.144839	-0.12982	0.234962	0.249624	0.401974
5.79677	-0.4046	0.144362	-0.13018	0.234663	0.249445	0.401735
5.8001	-0.40472	0.143945	-0.13053	0.234246	0.249267	0.401497
5.80343	-0.40483	0.143528	-0.13083	0.233829	0.249088	0.401318
5.80677	-0.40495	0.143111	-0.13101	0.233352	0.248909	0.401139
5.8101	-0.40513	0.142753	-0.13119	0.232875	0.248671	0.40096
5.81343	-0.40531	0.142395	-0.13131	0.232399	0.248432	0.400782
5.81677	-0.40549	0.142038	-0.13143	0.231981	0.248134	0.400543
5.8201	-0.40567	0.141621	-0.13155	0.231624	0.247777	0.400305
5.82343	-0.40591	0.141203	-0.13173	0.231266	0.247359	0.400066
5.82677	-0.40609	0.140786	-0.13196	0.230968	0.246942	0.399768
5.8301	-0.40621	0.14025	-0.13226	0.23067	0.246525	0.39947
5.83343	-0.40632	0.139773	-0.13262	0.230491	0.246048	0.399172
5.83677	-0.40638	0.139236	-0.13304	0.230312	0.245571	0.398815
5.8401	-0.40638	0.1387	-0.13345	0.230193	0.245214	0.398457
5.84343	-0.40632	0.138164	-0.13381	0.230014	0.244796	0.398099
5.84677	-0.40621	0.137687	-0.13423	0.229836	0.244439	0.397742
5.8501	-0.40609	0.13721	-0.13459	0.229537	0.244141	0.397325
5.85343	-0.40597	0.136733	-0.135	0.229239	0.243843	0.396848
5.85677	-0.40579	0.136375	-0.13542	0.228882	0.243545	0.396371
5.8601	-0.40567	0.136018	-0.13584	0.228465	0.243306	0.395834
5.86343	-0.40555	0.13566	-0.13638	0.227988	0.243127	0.395238
5.86677	-0.40549	0.135362	-0.13691	0.227511	0.242949	0.394583
5.8701	-0.40543	0.135124	-0.13751	0.226974	0.24277	0.393867
5.87343	-0.40543	0.134885	-0.13816	0.226378	0.242591	0.393152
5.87677	-0.40537	0.134647	-0.13876	0.225842	0.242352	0.392377
5.8801	-0.40537	0.134408	-0.13936	0.225306	0.242114	0.391662
5.88343	-0.40537	0.13417	-0.13989	0.224769	0.241816	0.390947
5.88677	-0.40543	0.133932	-0.14043	0.224292	0.241458	0.390291
5.8901	-0.40549	0.133693	-0.14085	0.223815	0.240982	0.389695
5.89343	-0.40555	0.133395	-0.1412	0.223398	0.240445	0.389218
5.89677	-0.40573	0.133038	-0.14156	0.222981	0.239849	0.388741
5.9001	-0.40591	0.13262	-0.14186	0.222623	0.239193	0.388384
5.90343	-0.40615	0.132084	-0.14222	0.222266	0.238538	0.388026
5.90677	-0.40644	0.131488	-0.14251	0.221968	0.237882	0.387609
5.9101	-0.4068	0.130832	-0.14287	0.22161	0.237346	0.387192
5.91343	-0.40722	0.130117	-0.14323	0.221312	0.236809	0.386655
5.91677	-0.40764	0.129461	-0.14365	0.220954	0.236452	0.386
5.9201	-0.40811	0.128806	-0.144	0.220537	0.236213	0.385225
5.92343	-0.40853	0.128269	-0.14442	0.22006	0.236034	0.384331
5.92677	-0.40901	0.127852	-0.14484	0.219584	0.236034	0.383377
5.9301	-0.40942	0.127614	-0.14526	0.218987	0.236094	0.382364
5.93343	-0.40978	0.127494	-0.14567	0.218391	0.236154	0.381351
5.93677	-0.41014	0.127494	-0.14609	0.217736	0.236154	0.380397
5.9401	-0.41038	0.127614	-0.14651	0.217021	0.236154	0.379443
5.94343	-0.41056	0.127733	-0.14693	0.216365	0.236094	0.378609
5.94677	-0.41068	0.127792	-0.14734	0.215709	0.235915	0.377834
5.9501	-0.4108	0.127852	-0.1477	0.215113	0.235736	0.377178
5.95343	-0.41091	0.127792	-0.14812	0.214636	0.235438	0.376582
5.95677	-0.41097	0.127673	-0.14859	0.214219	0.23514	0.375986
5.9601	-0.41109	0.127494	-0.14901	0.213861	0.234723	0.37533
5.96343	-0.41115	0.127196	-0.14955	0.213504	0.234306	0.374675
5.96677	-0.41127	0.126839	-0.15002	0.213206	0.233948	0.374019
5.9701	-0.41145	0.126362	-0.15062	0.212908	0.233471	0.373244
5.97343	-0.41163	0.125885	-0.15116	0.21255	0.233054	0.372469
5.97677	-0.41181	0.125349	-0.15175	0.212193	0.232577	0.371695
5.9801	-0.41205	0.124812	-0.15229	0.211775	0.2321	0.37092
5.98343	-0.41223	0.124276	-0.15289	0.211358	0.231624	0.370264
5.98677	-0.4124	0.12368	-0.15348	0.210881	0.231087	0.369728
5.9901	-0.41252	0.123143	-0.15402	0.210404	0.23067	0.36931
5.99343	-0.41258	0.122607	-0.15455	0.209987	0.230253	0.369072
5.99677	-0.41264	0.12207	-0.15509	0.20957	0.229895	0.368953
6.0001	-0.4127	0.121593	-0.15557	0.209212	0.229597	0.368953
6.00343	-0.4127	0.121117	-0.15604	0.208914	0.229359	0.369012
6.00677	-0.4127	0.120699	-0.15646	0.208676	0.229299	0.369072
6.0101	-0.41282	0.120342	-0.15688	0.208497	0.229299	0.369132
6.01343	-0.41294	0.119984	-0.15724	0.208378	0.229359	0.369072
6.01677	-0.41318	0.119627	-0.15754	0.208259	0.229418	0.368953
6.0201	-0.41348	0.119388	-0.15783	0.208139	0.229537	0.368714
6.02343	-0.41389	0.11915	-0.15813	0.20802	0.229597	0.368297
6.02677	-0.41437	0.118911	-0.15843	0.207901	0.229657	0.36782
6.0301	-0.41491	0.118673	-0.15873	0.207722	0.229657	0.367284
6.03343	-0.41538	0.118494	-0.15903	0.207484	0.229597	0.366688
6.03677	-0.41586	0.118256	-0.15938	0.207186	0.229418	0.366092
6.0401	-0.41634	0.117958	-0.1598	0.206828	0.229299	0.365436
6.04343	-0.4167	0.1176	-0.16022	0.206411	0.229061	0.36478
6.04677	-0.41705	0.117183	-0.16069	0.205994	0.228763	0.364125
6.0501	-0.41741	0.116765	-0.16117	0.205576	0.228465	0.363469
6.05343	-0.41771	0.116289	-0.16165	0.205159	0.228107	0.362813
6.05677	-0.41795	0.115812	-0.16212	0.204742	0.227749	0.362158
6.0601	-0.41825	0.115335	-0.1626	0.204325	0.227273	0.361502
6.06343	-0.41848	0.114918	-0.16296	0.203907	0.226796	0.360847
6.06677	-0.41872	0.114441	-0.16338	0.20349	0.226319	0.36025
6.0701	-0.41896	0.114083	-0.16367	0.203073	0.225782	0.359654
6.07343	-0.4192	0.113726	-0.16403	0.202596	0.225306	0.359178
6.07677	-0.41944	0.113428	-0.16433	0.202119	0.224888	0.358701
6.0801	-0.41962	0.11307	-0.16469	0.201643	0.224471	0.358284
6.08343	-0.41974	0.112772	-0.16505	0.201106	0.224233	0.357866
6.08677	-0.41986	0.112474	-0.16552	0.200629	0.223994	0.357509
6.0901	-0.41991	0.112236	-0.166	0.200093	0.223935	0.357032
6.09343	-0.41997	0.111997	-0.16659	0.199616	0.223875	0.356615
6.09677	-0.41997	0.111878	-0.16725	0.199139	0.223815	0.356138
6.1001	-0.41997	0.111759	-0.16791	0.198662	0.223875	0.355661
6.10343	-0.41997	0.111699	-0.16856	0.198245	0.223875	0.355184
6.10677	-0.41997	0.111699	-0.16922	0.197887	0.223935	0.354767
6.1101	-0.42003	0.11164	-0.16981	0.19753	0.223875	0.35435
6.11343	-0.42009	0.11158	-0.17029	0.197232	0.223815	0.353992
6.11677	-0.42015	0.11152	-0.17071	0.196993	0.223696	0.353694
6.1201	-0.42027	0.111461	-0.17101	0.196755	0.223517	0.353456
6.12343	-0.42039	0.111341	-0.17118	0.196576	0.223279	0.353158
6.12677	-0.42057	0.111163	-0.1713	0.196457	0.223041	0.352919
6.1301	-0.42081	0.110984	-0.17136	0.196278	0.222683	0.352621
6.13343	-0.42099	0.110745	-0.17142	0.196099	0.222266	0.352263
6.13677	-0.42129	0.110447	-0.17148	0.19592	0.221848	0.351846
6.1401	-0.42152	0.110209	-0.17148	0.195742	0.221372	0.351369
6.14343	-0.42182	0.109911	-0.17154	0.195503	0.220895	0.350833
6.14677	-0.42212	0.109613	-0.17166	0.195205	0.220418	0.350296
6.1501	-0.42242	0.109315	-0.17184	0.194848	0.219882	0.349641
6.15343	-0.42272	0.108957	-0.17208	0.19443	0.219405	0.349045
6.15677	-0.42301	0.10854	-0.17244	0.194013	0.218868	0.348389
6.1601	-0.42337	0.108182	-0.17285	0.193536	0.218391	0.347793
6.16343	-0.42361	0.107765	-0.17339	0.193119	0.217915	0.347197
6.16677	-0.42385	0.107408	-0.17399	0.192702	0.217497	0.34672
6.1701	-0.42403	0.10705	-0.17464	0.192285	0.21708	0.346303
6.17343	-0.42415	0.106752	-0.17536	0.191927	0.216722	0.345945
6.17677	-0.42415	0.106514	-0.17607	0.191629	0.216424	0.345647
6.1801	-0.42415	0.106335	-0.17673	0.191391	0.216246	0.345409
6.18343	-0.42415	0.106215	-0.17738	0.191152	0.216126	0.34523
6.18677	-0.42409	0.106096	-0.17798	0.191033	0.216126	0.345051
6.1901	-0.42409	0.106096	-0.17846	0.190914	0.216126	0.344813
6.19343	-0.42409	0.106037	-0.17881	0.190854	0.216126	0.344574
6.19677	-0.42415	0.106037	-0.17911	0.190914	0.216126	0.344276
6.2001	-0.42433	0.105977	-0.17929	0.190973	0.216126	0.343978
6.20343	-0.42456	0.105858	-0.17947	0.191092	0.216126	0.343561
6.20677	-0.42492	0.105679	-0.17959	0.191212	0.216007	0.343084
6.2101	-0.42528	0.1055	-0.17971	0.191331	0.215948	0.342607
6.21343	-0.4257	0.105262	-0.17983	0.19151	0.215828	0.342131
6.21677	-0.42611	0.104964	-0.17989	0.191569	0.215709	0.341654
6.2201	-0.42653	0.104666	-0.18007	0.191569	0.21565	0.341177
6.22343	-0.42695	0.104368	-0.18018	0.19151	0.21553	0.3407
6.22677	-0.42737	0.10407	-0.18036	0.191331	0.215471	0.340283
6.2301	-0.42766	0.103772	-0.18054	0.191152	0.215411	0.339866
6.23343	-0.42796	0.103474	-0.18072	0.190854	0.215352	0.339448
6.23677	-0.42826	0.103176	-0.1809	0.190496	0.215173	0.339091
6.2401	-0.4285	0.102937	-0.18102	0.190198	0.214994	0.338674
6.24343	-0.42868	0.102758	-0.1812	0.189841	0.214756	0.338376
6.24677	-0.42892	0.10258	-0.18132	0.189543	0.214458	0.338018
6.2501	-0.42909	0.102401	-0.1815	0.189304	0.214159	0.33772
6.25343	-0.42927	0.102222	-0.18162	0.189066	0.213861	0.337422
6.25677	-0.42939	0.102043	-0.18179	0.188947	0.213563	0.337183
6.2601	-0.42951	0.101924	-0.18197	0.188828	0.213265	0.336885
6.26343	-0.42963	0.101805	-0.18221	0.188649	0.213027	0.336647
6.26677	-0.42975	0.101626	-0.18251	0.188529	0.212848	0.336468
6.2701	-0.42981	0.101507	-0.18281	0.188291	0.21261	0.33623
6.27343	-0.42993	0.101328	-0.18317	0.188112	0.212431	0.336051
6.27677	-0.42999	0.101149	-0.18364	0.187814	0.212193	0.335872
6.2801	-0.43005	0.10097	-0.18412	0.187576	0.211895	0.335634
6.28343	-0.43017	0.100732	-0.18466	0.187278	0.211477	0.335336
6.28677	-0.43029	0.100434	-0.18519	0.187039	0.21106	0.335038
6.2901	-0.43046	0.100136	-0.18579	0.186801	0.210524	0.33474
6.29343	-0.4307	0.099778	-0.18638	0.186622	0.209987	0.334322
6.29677	-0.43094	0.099421	-0.18704	0.186443	0.209391	0.333905
6.3001	-0.43124	0.099003	-0.18758	0.186324	0.208795	0.333428
6.30343	-0.43166	0.098646	-0.18817	0.186145	0.208259	0.332952
6.30677	-0.43201	0.098228	-0.18871	0.185966	0.207722	0.332415
6.3101	-0.43243	0.097871	-0.18919	0.185728	0.207186	0.331819
6.31343	-0.43285	0.097454	-0.18966	0.18537	0.206709	0.331223
6.31677	-0.43327	0.097036	-0.19008	0.184953	0.206292	0.330627
6.3201	-0.43368	0.096679	-0.19056	0.184417	0.205874	0.329971
6.32343	-0.43398	0.096202	-0.19097	0.18388	0.205517	0.329316
6.32677	-0.43428	0.095725	-0.19139	0.183165	0.2051	0.32872
6.3301	-0.43452	0.095189	-0.19181	0.182509	0.204742	0.328064
6.33343	-0.43476	0.094593	-0.19222	0.181735	0.204384	0.327408
6.33677	-0.43494	0.093997	-0.19258	0.18096	0.203967	0.326812
6.3401	-0.43505	0.093341	-0.193	0.180244	0.20355	0.326157
6.34343	-0.43523	0.092685	-0.19336	0.17947	0.203133	0.325561
6.34677	-0.43541	0.092089	-0.19372	0.178814	0.202715	0.325024
6.3501	-0.43559	0.091493	-0.19407	0.178099	0.202298	0.324428
6.35343	-0.43583	0.091016	-0.19449	0.177503	0.201881	0.323832
6.35677	-0.43601	0.090599	-0.19491	0.176966	0.201404	0.323176
6.3601	-0.43619	0.090241	-0.19544	0.176489	0.200927	0.32258
6.36343	-0.43637	0.089943	-0.19598	0.176132	0.20045	0.321984
6.36677	-0.43648	0.089645	-0.19658	0.175774	0.200093	0.321388
6.3701	-0.43654	0.089407	-0.19717	0.175536	0.199735	0.320792
6.37343	-0.4366	0.089109	-0.19783	0.175297	0.199437	0.320256
6.37677	-0.43666	0.088811	-0.19848	0.175118	0.199258	0.319779
6.3801	-0.43666	0.088453	-0.19914	0.17494	0.199199	0.319362
6.38343	-0.43666	0.088096	-0.19974	0.174701	0.199139	0.319004
6.38677	-0.43672	0.087738	-0.20027	0.174522	0.199199	0.318646
6.3901	-0.43684	0.087321	-0.20081	0.174284	0.199258	0.318289
6.39343	-0.43702	0.086904	-0.20128	0.174046	0.199378	0.317931
6.39677	-0.43726	0.086606	-0.20164	0.173807	0.199437	0.317574
6.4001	-0.43756	0.086248	-0.20206	0.173569	0.199497	0.317156
6.40343	-0.43786	0.08601	-0.20236	0.17333	0.199497	0.316679
6.40677	-0.43815	0.085771	-0.2026	0.173211	0.199437	0.316203
6.4101	-0.43845	0.085592	-0.20278	0.173092	0.199318	0.315726
6.41343	-0.43875	0.085473	-0.20295	0.173032	0.199199	0.315249
6.41677	-0.43899	0.085354	-0.20319	0.172973	0.19908	0.314772
6.4201	-0.43917	0.085235	-0.20337	0.172913	0.198901	0.314355
6.42343	-0.43929	0.085175	-0.20361	0.172853	0.198781	0.313997
6.42677	-0.43941	0.085115	-0.20385	0.172734	0.198662	0.313699
6.4301	-0.43947	0.084996	-0.20421	0.172555	0.198483	0.313461
6.43343	-0.43952	0.084937	-0.20462	0.172317	0.198364	0.313282
6.43677	-0.43958	0.084817	-0.2051	0.171959	0.198245	0.313044
6.4401	-0.4397	0.084698	-0.20558	0.171602	0.198126	0.312865
6.44343	-0.43982	0.084519	-0.20611	0.171185	0.197947	0.312626
6.44677	-0.44	0.084281	-0.20659	0.170767	0.197709	0.312388
6.4501	-0.4403	0.084043	-0.20707	0.17035	0.19747	0.31215
6.45343	-0.44066	0.083625	-0.20754	0.169992	0.197113	0.311792
6.45677	-0.44101	0.083208	-0.2079	0.169575	0.196695	0.311494
6.4601	-0.44149	0.082731	-0.20826	0.169218	0.196278	0.311136
6.46343	-0.44191	0.082195	-0.20856	0.16892	0.195801	0.310719
6.46677	-0.44233	0.081658	-0.20891	0.168681	0.195265	0.310361
6.4701	-0.44262	0.081182	-0.20921	0.168383	0.194788	0.310004
6.47343	-0.44292	0.080824	-0.20963	0.168145	0.194311	0.309587
6.47677	-0.4431	0.080466	-0.21005	0.167847	0.193894	0.309169
6.4801	-0.44316	0.080287	-0.21052	0.167608	0.193477	0.308752
6.48343	-0.44316	0.080168	-0.21106	0.16731	0.193119	0.308216
6.48677	-0.44304	0.080168	-0.2116	0.167012	0.192881	0.307679
6.4901	-0.44292	0.080168	-0.21207	0.166714	0.192583	0.307143
6.49343	-0.44274	0.080228	-0.21255	0.166416	0.192404	0.306487
6.49677	-0.44256	0.080228	-0.21297	0.166118	0.192225	0.305891
6.5001	-0.44245	0.080228	-0.21333	0.16582	0.192046	0.305176
6.50343	-0.44233	0.080168	-0.21356	0.165582	0.191867	0.30452
6.50677	-0.44233	0.080049	-0.21374	0.165343	0.191748	0.303924
6.5101	-0.44233	0.07993	-0.21386	0.165164	0.191629	0.303388
6.51343	-0.44239	0.079691	-0.21392	0.164926	0.191569	0.30297
6.51677	-0.4425	0.079513	-0.21404	0.164747	0.19145	0.302672
6.5201	-0.44262	0.079274	-0.21416	0.164509	0.191391	0.302494
6.52343	-0.4428	0.079036	-0.21434	0.16433	0.191271	0.302374
6.52677	-0.44298	0.078738	-0.21458	0.164092	0.191271	0.302434
6.5301	-0.44322	0.078499	-0.21487	0.163853	0.191271	0.302494
6.53343	-0.44346	0.078142	-0.21529	0.163674	0.191212	0.302613
6.53677	-0.4437	0.077784	-0.21571	0.163496	0.191212	0.302672
6.5401	-0.44394	0.077307	-0.21625	0.163317	0.191212	0.302672
6.54343	-0.44417	0.07683	-0.21678	0.163198	0.191152	0.302553
6.54677	-0.44441	0.076354	-0.21726	0.163138	0.191092	0.302374
6.5501	-0.44471	0.075877	-0.2178	0.163078	0.190973	0.302017
6.55343	-0.44495	0.0754	-0.21827	0.163019	0.190735	0.30154
6.55677	-0.44525	0.075042	-0.21869	0.163019	0.190496	0.301003
6.5601	-0.44549	0.074744	-0.21911	0.163078	0.190139	0.300348
6.56343	-0.44572	0.074506	-0.21946	0.163078	0.189781	0.299692
6.56677	-0.4459	0.074446	-0.21976	0.163198	0.189364	0.298977
6.5701	-0.44608	0.074446	-0.22	0.163317	0.189006	0.298321
6.57343	-0.4462	0.074446	-0.22018	0.163436	0.188649	0.297725
6.57677	-0.44632	0.074446	-0.22036	0.163555	0.18841	0.297248
6.5801	-0.44638	0.074506	-0.22042	0.163674	0.188231	0.296772
6.58343	-0.44644	0.074446	-0.22048	0.163734	0.188112	0.296354
6.58677	-0.44656	0.074327	-0.22054	0.163734	0.188112	0.295997
6.5901	-0.44662	0.074148	-0.22054	0.163674	0.188172	0.295639
6.59343	-0.44668	0.07391	-0.2206	0.163496	0.188231	0.295341
6.59677	-0.44674	0.073612	-0.22072	0.163138	0.188291	0.295043
6.6001	-0.44686	0.073314	-0.22084	0.162721	0.188231	0.294745
6.60343	-0.44698	0.073016	-0.22113	0.162244	0.188053	0.294387
6.60677	-0.44715	0.072658	-0.22149	0.161707	0.187814	0.29397
6.6101	-0.44727	0.07242	-0.22197	0.161052	0.187397	0.293553
6.61343	-0.44745	0.072181	-0.22256	0.160456	0.18692	0.293136
6.61677	-0.44763	0.072002	-0.22316	0.159919	0.186324	0.292659
6.6201	-0.44775	0.071883	-0.22376	0.159383	0.185728	0.292122
6.62343	-0.44787	0.071764	-0.22435	0.158906	0.185132	0.291586
6.62677	-0.44799	0.071764	-0.22489	0.158608	0.184596	0.29099
6.6301	-0.44799	0.071824	-0.22531	0.15837	0.184178	0.290394
6.63343	-0.44799	0.071824	-0.22566	0.158191	0.18388	0.289857
6.63677	-0.44799	0.071883	-0.2259	0.158191	0.183642	0.289321
6.6401	-0.44793	0.071824	-0.22608	0.15825	0.183523	0.288785
6.64343	-0.44793	0.071764	-0.2262	0.15831	0.183523	0.288308
6.64677	-0.44793	0.071645	-0.22632	0.158429	0.183582	0.287771
6.6501	-0.44793	0.071466	-0.22638	0.158548	0.183642	0.287294
6.65343	-0.44799	0.071228	-0.2265	0.158608	0.183761	0.286877
6.65677	-0.44811	0.07093	-0.22668	0.158608	0.18388	0.28646
[truncated: 5,325 more rows]

## Sheet: SDC4
Time (min)	A214
	SDC4	Xyl-SDC4	Gal-Xyl-SDC4	Gal-Gal-Xyl-SDC4	Tetra-SDC4	TetraP-SDC4
0.002383	-0.42892	2.67726	0.114441	0.44024	0.470281	-0.0610948
0.005717	-0.42677	2.67523	0.110805	0.440359	0.468373	-0.0599027
0.00905	-0.42468	2.67309	0.10711	0.440359	0.466526	-0.0581145
0.012383	-0.4226	2.67094	0.103354	0.44024	0.464678	-0.0560284
0.015717	-0.42057	2.66898	0.099599	0.440061	0.462711	-0.0533462
0.01905	-0.4186	2.66731	0.095844	0.439703	0.460744	-0.0506639
0.022383	-0.41676	2.66606	0.092089	0.439346	0.458658	-0.0482798
0.025717	-0.41497	2.6654	0.088334	0.438929	0.456452	-0.0458956
0.02905	-0.4133	2.66546	0.084579	0.438511	0.454128	-0.0444055
0.032383	-0.41175	2.66647	0.080824	0.438094	0.451684	-0.0432134
0.035717	-0.41038	2.66844	0.077069	0.437677	0.449061	-0.0429153
0.03905	-0.40913	2.6716	0.073254	0.43726	0.44632	-0.0432134
0.042383	-0.40799	2.67601	0.069499	0.436842	0.443459	-0.0438094
0.045717	-0.40704	2.68173	0.065684	0.436366	0.440478	-0.0450015
0.04905	-0.40621	2.68877	0.06187	0.43577	0.437379	-0.0464916
0.052383	-0.40549	2.69711	0.057936	0.435114	0.434279	-0.0479817
0.055717	-0.40478	2.70683	0.054061	0.434279	0.431061	-0.0494719
0.05905	-0.40412	2.71779	0.050128	0.433385	0.427902	-0.0506639
0.062383	-0.4034	2.73007	0.046134	0.432312	0.424683	-0.051558
0.065717	-0.40269	2.74342	0.04226	0.43118	0.421464	-0.0524521
0.06905	-0.40185	2.75791	0.038385	0.429928	0.418305	-0.0530481
0.072383	-0.4009	2.77334	0.034571	0.428617	0.415206	-0.0536442
0.075717	-0.39989	2.78962	0.030875	0.427306	0.412107	-0.0539422
0.07905	-0.39876	2.80666	0.027299	0.425875	0.409067	-0.0542402
0.082383	-0.3975	2.82431	0.023842	0.424445	0.406027	-0.0542402
0.085717	-0.39619	2.84243	0.020504	0.422895	0.402987	-0.0539422
0.08905	-0.39482	2.86078	0.017345	0.421345	0.400007	-0.0536442
0.092383	-0.39339	2.87932	0.014365	0.419676	0.397027	-0.0530481
0.095717	-0.39184	2.89786	0.011504	0.417948	0.394046	-0.051856
0.09905	-0.39023	2.91628	0.008821	0.41616	0.391006	-0.050962
0.102383	-0.3885	2.93446	0.006199	0.414252	0.387967	-0.0497699
0.105717	-0.38671	2.95228	0.003755	0.412345	0.384867	-0.0488758
0.10905	-0.38487	2.96968	0.001371	0.410378	0.381768	-0.0476837
0.112383	-0.38296	2.98667	-0.00095	0.408411	0.378609	-0.0467896
0.115717	-0.38093	3.00324	-0.00322	0.406444	0.37545	-0.0461936
0.11905	-0.37891	3.01927	-0.00542	0.404358	0.372231	-0.0458956
0.122383	-0.37682	3.03483	-0.00757	0.402331	0.369012	-0.0455976
0.125717	-0.37467	3.04991	-0.00978	0.400186	0.365794	-0.0455976
0.12905	-0.37247	3.06451	-0.01186	0.39798	0.362575	-0.0458956
0.132383	-0.37014	3.07864	-0.01395	0.395656	0.359297	-0.0461936
0.135717	-0.36782	3.09229	-0.01591	0.393331	0.355959	-0.0464916
0.13905	-0.36532	3.10558	-0.01776	0.390828	0.352621	-0.0464916
0.142383	-0.36269	3.1184	-0.01949	0.388265	0.349164	-0.0467896
0.145717	-0.35995	3.13079	-0.02104	0.385642	0.345707	-0.0467896
0.14905	-0.35715	3.14283	-0.02241	0.3829	0.342131	-0.0467896
0.152383	-0.35423	3.15446	-0.02354	0.380099	0.338435	-0.0467896
0.155717	-0.35119	3.16572	-0.0245	0.377238	0.33474	-0.0464916
0.15905	-0.34803	3.17663	-0.02521	0.374258	0.330985	-0.0464916
0.162383	-0.34481	3.18712	-0.02581	0.371158	0.32717	-0.0464916
0.165717	-0.34148	3.19731	-0.02611	0.368118	0.323415	-0.0467896
0.16905	-0.33802	3.20715	-0.02629	0.364959	0.3196	-0.0470877
0.172383	-0.33444	3.21662	-0.02629	0.3618	0.315785	-0.0473857
0.175717	-0.33069	3.22586	-0.02611	0.358582	0.311971	-0.0479817
0.17905	-0.32681	3.23486	-0.02575	0.355303	0.308156	-0.0482798
0.182383	-0.3227	3.24363	-0.02515	0.352025	0.304401	-0.0485778
0.185717	-0.31841	3.25227	-0.02438	0.348687	0.300646	-0.0485778
0.18905	-0.314	3.26079	-0.02342	0.34529	0.29695	-0.0482798
0.192383	-0.30935	3.26925	-0.02223	0.341833	0.293255	-0.0476837
0.195717	-0.30446	3.27766	-0.02086	0.338256	0.289679	-0.0467896
0.19905	-0.29945	3.28612	-0.01931	0.33468	0.286162	-0.0455976
0.202383	-0.29415	3.29459	-0.01752	0.331044	0.282705	-0.0441074
0.205717	-0.28867	3.30311	-0.01562	0.327408	0.279367	-0.0429153
0.20905	-0.283	3.31163	-0.01347	0.323772	0.276089	-0.0417233
0.212383	-0.27704	3.32028	-0.01127	0.320137	0.27287	-0.0405312
0.215717	-0.2709	3.32886	-0.00888	0.31662	0.269651	-0.0396371
0.21905	-0.26447	3.33744	-0.00626	0.313103	0.266552	-0.039041
0.222383	-0.25785	3.34591	-0.00352	0.309587	0.263512	-0.038743
0.225717	-0.25105	3.35425	-0.0006	0.306129	0.260472	-0.038147
0.22905	-0.24408	3.36248	0.002623	0.302613	0.257552	-0.0378489
0.232383	-0.23705	3.37052	0.00602	0.299096	0.254631	-0.0375509
0.235717	-0.2299	3.37839	0.009716	0.29552	0.25171	-0.0369549
0.23905	-0.22268	3.38614	0.013709	0.291884	0.24879	-0.0360608
0.242383	-0.21541	3.39377	0.017881	0.288188	0.24581	-0.0348687
0.245717	-0.20814	3.40134	0.022292	0.284493	0.242829	-0.0333786
0.24905	-0.20081	3.40879	0.026882	0.280797	0.239789	-0.0321865
0.252383	-0.19348	3.41618	0.03165	0.277102	0.23669	-0.0306964
0.255717	-0.18609	3.42357	0.036478	0.273407	0.233531	-0.0289083
0.25905	-0.17869	3.43096	0.041425	0.269771	0.230372	-0.0274181
0.262383	-0.17118	3.43829	0.046432	0.266135	0.227213	-0.025928
0.265717	-0.16367	3.44557	0.051498	0.262558	0.224113	-0.0244379
0.26905	-0.15604	3.45284	0.056624	0.258923	0.221014	-0.0229478
0.272383	-0.14842	3.46005	0.06181	0.255346	0.218034	-0.0211596
0.275717	-0.14067	3.46726	0.067115	0.25177	0.215113	-0.0196695
0.27905	-0.13292	3.47447	0.072479	0.248253	0.212312	-0.0181794
0.282383	-0.12505	3.48163	0.077963	0.244796	0.20957	-0.0166893
0.285717	-0.11724	3.48878	0.083506	0.241339	0.206888	-0.0157952
0.28905	-0.10937	3.49605	0.089228	0.238001	0.204325	-0.0146031
0.292383	-0.10151	3.50332	0.09501	0.234783	0.201821	-0.0140071
0.295717	-0.0937	3.51065	0.100851	0.231624	0.199378	-0.0137091
0.29905	-0.08595	3.5181	0.106752	0.228643	0.196993	-0.0137091
0.302383	-0.0782	3.52567	0.112772	0.225723	0.194609	-0.0137091
0.305717	-0.07051	3.5333	0.118792	0.222921	0.192285	-0.0137091
0.30905	-0.06288	3.54105	0.124872	0.22018	0.19002	-0.013113
0.312383	-0.05519	3.5488	0.130951	0.217557	0.187755	-0.012517
0.315717	-0.04756	3.55667	0.137091	0.214934	0.18549	-0.0113249
0.31905	-0.03988	3.5646	0.14317	0.212371	0.183284	-0.0098348
0.322383	-0.03225	3.57252	0.14925	0.209808	0.181139	-0.0080466
0.325717	-0.02456	3.58045	0.15533	0.207305	0.178993	-0.0059605
0.32905	-0.01687	3.58844	0.161409	0.204861	0.177026	-0.0038743
0.332383	-0.00924	3.59637	0.167489	0.202417	0.175118	-0.0011921
0.335717	-0.00167	3.60435	0.173509	0.200033	0.17345	0.00149012
0.33905	0.005782	3.61228	0.17947	0.197768	0.17184	0.00447035
0.342383	0.013173	3.62021	0.18549	0.195563	0.170469	0.00745058
0.345717	0.020325	3.62813	0.191391	0.193477	0.169218	0.0110269
0.34905	0.027299	3.636	0.197351	0.191629	0.168145	0.0146031
0.352383	0.034094	3.64381	0.203192	0.189841	0.167191	0.0184774
0.355717	0.04071	3.65162	0.209033	0.188291	0.166476	0.0223517
0.35905	0.047147	3.65943	0.214875	0.18692	0.16582	0.025928
0.362383	0.053406	3.66718	0.220597	0.185668	0.165284	0.0295043
0.365717	0.059545	3.67487	0.226319	0.184596	0.164926	0.0324845
0.36905	0.065565	3.68261	0.232041	0.183702	0.164628	0.0351667
0.372383	0.071466	3.69036	0.237703	0.182927	0.164509	0.0372529
0.375717	0.077248	3.69811	0.243306	0.182271	0.164449	0.039041
0.37905	0.08291	3.70592	0.24879	0.181735	0.164568	0.0402331
0.382383	0.088513	3.71379	0.254273	0.181377	0.164807	0.0414252
0.385717	0.093877	3.72177	0.259638	0.181079	0.165164	0.0423193
0.38905	0.099123	3.72976	0.264943	0.18096	0.165582	0.0435114
0.392383	0.10407	3.73787	0.270069	0.181019	0.166118	0.0444055
0.395717	0.108838	3.74609	0.275075	0.181198	0.166774	0.0455976
0.39905	0.113308	3.75438	0.279963	0.181496	0.167549	0.0467897
0.402383	0.117481	3.76278	0.284612	0.181973	0.168383	0.0479817
0.405717	0.121415	3.77124	0.289083	0.182569	0.169277	0.0491738
0.40905	0.124991	3.77971	0.293434	0.183284	0.170231	0.0506639
0.412383	0.128388	3.78829	0.297546	0.184119	0.171244	0.051856
0.415717	0.131547	3.79688	0.30154	0.185072	0.172377	0.0527501
0.41905	0.134528	3.8054	0.305355	0.186086	0.173509	0.0539422
0.422383	0.137329	3.81392	0.30911	0.187159	0.174701	0.0545383
0.425717	0.140011	3.82239	0.312686	0.188351	0.176013	0.0554323
0.42905	0.142515	3.83073	0.316262	0.189602	0.177443	0.0557303
0.432383	0.144839	3.83908	0.319719	0.191033	0.178993	0.0560284
0.435717	0.147045	3.84736	0.323176	0.192583	0.180662	0.0566244
0.43905	0.149012	3.85559	0.326574	0.194311	0.182509	0.0569224
0.442383	0.1508	3.86375	0.329912	0.196218	0.184596	0.0578165
0.445717	0.15229	3.87192	0.33313	0.198305	0.186861	0.0590086
0.44905	0.153542	3.88008	0.33617	0.20057	0.189304	0.0604987
0.452383	0.154555	3.88825	0.33915	0.202954	0.191927	0.0628829
0.455717	0.15527	3.89648	0.341892	0.205517	0.194669	0.0655651
0.45905	0.155687	3.90476	0.344455	0.208199	0.197589	0.0685453
0.462383	0.155926	3.9131	0.34678	0.211	0.200629	0.0721216
0.465717	0.155866	3.92145	0.348866	0.213802	0.203729	0.0759959
0.46905	0.155568	3.92979	0.350714	0.216722	0.206888	0.0798702
0.472383	0.155032	3.9382	0.352323	0.219762	0.210106	0.0837445
0.475717	0.154197	3.94648	0.353754	0.222862	0.213385	0.0876188
0.47905	0.153184	3.95483	0.354946	0.226021	0.216663	0.0911951
0.482383	0.151873	3.96299	0.355959	0.229418	0.219941	0.0944734
0.485717	0.150263	3.9711	0.356793	0.232935	0.223219	0.0977516
0.48905	0.148416	3.97909	0.357449	0.23669	0.226498	0.10103
0.492383	0.14627	3.98696	0.357926	0.240564	0.229776	0.103712
0.495717	0.143886	3.9947	0.358343	0.244737	0.233054	0.106394
0.49905	0.141263	4.00227	0.358582	0.249028	0.236392	0.108778
0.502383	0.138402	4.00978	0.35876	0.253499	0.239849	0.111163
0.505717	0.135303	4.01717	0.35882	0.258148	0.243366	0.113249
0.50905	0.132024	4.02439	0.35882	0.262916	0.247061	0.115037
0.512383	0.128567	4.03154	0.358701	0.267804	0.250876	0.116825
0.515717	0.124872	4.03857	0.358522	0.272751	0.254869	0.118613
0.51905	0.121057	4.04543	0.358224	0.277877	0.259042	0.120401
0.522383	0.117123	4.0521	0.357807	0.283003	0.263333	0.12219
0.525717	0.11301	4.0586	0.35727	0.288188	0.267744	0.124276
0.52905	0.108719	4.06486	0.356555	0.293434	0.272274	0.12666
0.532383	0.104368	4.07088	0.35578	0.298679	0.276804	0.129342
0.535717	0.099778	4.0766	0.354886	0.303984	0.281394	0.13262
0.53905	0.095069	4.08208	0.353873	0.309348	0.285923	0.135899
0.542383	0.090182	4.08727	0.3528	0.314713	0.290394	0.139475
0.545717	0.085056	4.09228	0.351667	0.320137	0.294864	0.143051
0.54905	0.079751	4.09704	0.350475	0.32562	0.299275	0.146627
0.552383	0.074148	4.10163	0.349224	0.331223	0.303686	0.150204
0.555717	0.068367	4.10604	0.347853	0.336885	0.308037	0.153482
0.55905	0.062346	4.11028	0.346363	0.342607	0.312448	0.15676
0.562383	0.056088	4.11433	0.344753	0.348508	0.316858	0.160038
0.565717	0.049651	4.11826	0.343025	0.354409	0.321329	0.163019
0.56905	0.043035	4.12202	0.341117	0.360429	0.325918	0.165701
0.572383	0.036359	4.12559	0.339091	0.366569	0.330627	0.168681
0.575717	0.029564	4.12893	0.336885	0.372708	0.335455	0.171959
0.57905	0.02265	4.13209	0.334561	0.378907	0.340402	0.175536
0.582383	0.015676	4.13501	0.332177	0.385165	0.345469	0.17941
0.585717	0.008583	4.13775	0.329673	0.391424	0.350535	0.183582
0.58905	0.001431	4.1402	0.32717	0.397682	0.355661	0.187755
0.592383	-0.0059	4.14246	0.324667	0.403881	0.360847	0.191927
0.595717	-0.01329	4.14443	0.322104	0.41002	0.365973	0.196397
0.59905	-0.02086	4.14616	0.3196	0.41616	0.371039	0.200272
0.602383	-0.02855	4.14771	0.317156	0.42218	0.376105	0.204146
0.605717	-0.0363	4.14896	0.314713	0.42814	0.381112	0.20802
0.60905	-0.04411	4.15003	0.312388	0.434041	0.386119	0.211298
0.612383	-0.05203	4.15087	0.310063	0.439882	0.391185	0.214875
0.615717	-0.0599	4.15152	0.307739	0.445664	0.396252	0.218451
0.61905	-0.06783	4.15206	0.305474	0.451386	0.401437	0.222027
0.622383	-0.0757	4.15248	0.303149	0.457108	0.406682	0.2262
0.625717	-0.08363	4.15271	0.300765	0.46283	0.411987	0.23067
0.62905	-0.09161	4.15289	0.298321	0.468433	0.417411	0.23514
0.632383	-0.09954	4.15289	0.295818	0.474036	0.422895	0.239909
0.635717	-0.10753	4.15283	0.293195	0.479579	0.428379	0.244081
0.63905	-0.11545	4.1526	0.290453	0.485003	0.433981	0.248253
0.642383	-0.12338	4.15224	0.287652	0.490308	0.439525	0.252128
0.645717	-0.13131	4.1517	0.284731	0.495553	0.445127	0.255406
0.64905	-0.13912	4.15099	0.281811	0.500679	0.450671	0.258386
0.652383	-0.14681	4.15015	0.27895	0.505745	0.456274	0.261068
0.655717	-0.15438	4.14914	0.276089	0.510693	0.461876	0.263155
0.65905	-0.16183	4.14807	0.273347	0.51558	0.467598	0.265539
0.662383	-0.1691	4.14693	0.270724	0.520349	0.47344	0.267625
0.665717	-0.17625	4.14574	0.268161	0.524998	0.479341	0.269711
0.66905	-0.18317	4.14449	0.265777	0.529528	0.485361	0.272393
0.672383	-0.1899	4.14324	0.263453	0.533938	0.4915	0.274777
0.675717	-0.19652	4.14199	0.261247	0.53829	0.497758	0.27746
0.67905	-0.20289	4.14074	0.259101	0.542521	0.504076	0.28044
0.682383	-0.20909	4.13948	0.256956	0.546694	0.510514	0.283122
0.685717	-0.21517	4.13823	0.25481	0.550747	0.517011	0.286102
0.68905	-0.22101	4.13698	0.252664	0.5548	0.523567	0.288784
0.692383	-0.22668	4.13567	0.250518	0.558794	0.530243	0.291467
0.695717	-0.23216	4.13436	0.248432	0.562787	0.536978	0.294149
0.69905	-0.23746	4.1331	0.246346	0.566721	0.543833	0.296831
0.702383	-0.24271	4.13179	0.244319	0.570536	0.550807	0.299215
0.705717	-0.24772	4.13048	0.242472	0.574291	0.55784	0.3016
0.70905	-0.2526	4.12917	0.240684	0.577867	0.565052	0.303984
0.712383	-0.25725	4.12798	0.239134	0.581324	0.572324	0.306368
0.715717	-0.26172	4.12679	0.237763	0.584602	0.579715	0.30905
0.71905	-0.26602	4.12571	0.236571	0.587761	0.587165	0.311732
0.722383	-0.27007	4.12476	0.235558	0.590742	0.594735	0.314414
0.725717	-0.27388	4.12387	0.234663	0.593543	0.602424	0.317097
0.72905	-0.27746	4.12309	0.233889	0.596166	0.610113	0.319779
0.732383	-0.28068	4.12244	0.233233	0.598669	0.617981	0.322461
0.735717	-0.28366	4.12184	0.232637	0.601053	0.625908	0.325143
0.73905	-0.2864	4.12142	0.231981	0.603259	0.633955	0.327826
0.742383	-0.28884	4.12106	0.231385	0.605345	0.642061	0.330508
0.745717	-0.29105	4.12089	0.23073	0.607252	0.650287	0.33319
0.74905	-0.29296	4.12077	0.230074	0.60904	0.658512	0.33617
0.752383	-0.29474	4.12077	0.229418	0.610709	0.666797	0.339448
0.755717	-0.29624	4.12095	0.228763	0.612259	0.675082	0.342727
0.75905	-0.29755	4.1213	0.228226	0.613689	0.683367	0.346303
0.762383	-0.29862	4.12184	0.227749	0.61506	0.691712	0.350177
0.765717	-0.29951	4.12261	0.227392	0.616372	0.699997	0.354052
0.76905	-0.30011	4.12363	0.227153	0.617564	0.708401	0.358224
0.772383	-0.30047	4.12494	0.227094	0.618637	0.716805	0.362396
0.775717	-0.30047	4.12649	0.227213	0.61965	0.725269	0.366569
0.77905	-0.30023	4.12828	0.227511	0.620604	0.733852	0.370741
0.782383	-0.29969	4.13036	0.227988	0.621378	0.742495	0.374913
0.785717	-0.29892	4.13269	0.228584	0.622034	0.751257	0.378788
0.78905	-0.29784	4.13525	0.229359	0.622571	0.760078	0.382364
0.792383	-0.29647	4.13805	0.230193	0.622988	0.7689	0.385344
0.795717	-0.29492	4.14109	0.231206	0.623286	0.777721	0.388324
0.79905	-0.29325	4.14443	0.232279	0.623584	0.786483	0.390708
0.802383	-0.29135	4.14801	0.233471	0.623763	0.795126	0.392795
0.805717	-0.28932	4.15188	0.234663	0.623941	0.803769	0.394285
0.80905	-0.28718	4.15605	0.235975	0.624061	0.812232	0.395477
0.812383	-0.28485	4.16058	0.237286	0.62412	0.820577	0.396371
0.815717	-0.28241	4.16541	0.238657	0.624239	0.828862	0.396669
0.81905	-0.27978	4.17066	0.240088	0.624299	0.836968	0.396967
0.822383	-0.2771	4.1762	0.241518	0.624359	0.845015	0.397265
0.825717	-0.27418	4.1821	0.242949	0.624299	0.853002	0.397563
0.82905	-0.27114	4.18836	0.244439	0.624239	0.860929	0.398457
0.832383	-0.26786	4.19491	0.245869	0.624061	0.868738	0.399351
0.835717	-0.26447	4.20177	0.2473	0.623822	0.876546	0.400543
0.83905	-0.26095	4.20892	0.24873	0.623524	0.884175	0.402033
0.842383	-0.25719	4.21625	0.250101	0.623167	0.891745	0.403523
0.845717	-0.25332	4.22388	0.251532	0.62263	0.899196	0.40561
0.84905	-0.24927	4.23169	0.252903	0.622094	0.906467	0.407398
0.852383	-0.24515	4.23974	0.254393	0.621378	0.91356	0.409484
0.855717	-0.24092	4.24808	0.255883	0.620663	0.920534	0.411272
0.85905	-0.23663	4.25667	0.257492	0.619829	0.927269	0.41306
0.862383	-0.23228	4.26549	0.259221	0.618994	0.933826	0.41455
0.865717	-0.22799	4.27467	0.261068	0.618041	0.940204	0.41604
0.86905	-0.2237	4.2842	0.263035	0.617087	0.946462	0.417531
0.872383	-0.21946	4.2941	0.265181	0.616133	0.952542	0.418723
0.875717	-0.21535	4.30435	0.267446	0.61518	0.958443	0.419915
0.87905	-0.2113	4.3149	0.26983	0.614285	0.964165	0.420809
0.882383	-0.20736	4.32587	0.272274	0.613391	0.969768	0.421405
0.885717	-0.20349	4.33707	0.274837	0.612617	0.975132	0.422001
0.88905	-0.19968	4.34852	0.2774	0.611842	0.980318	0.422299
0.892383	-0.19598	4.3602	0.280023	0.611186	0.985324	0.422597
0.895717	-0.19228	4.37206	0.282645	0.61065	0.989974	0.422597
0.89905	-0.18853	4.3841	0.285268	0.610173	0.994384	0.422597
0.902383	-0.18483	4.39632	0.287831	0.609756	0.998497	0.422597
0.905717	-0.18108	4.40872	0.290334	0.609457	1.00231	0.422597
0.90905	-0.17732	4.42129	0.292838	0.609159	1.00583	0.423193
0.912383	-0.17363	4.43399	0.295281	0.608921	1.00911	0.423491
0.915717	-0.16999	4.44692	0.297666	0.608742	1.01203	0.424385
0.91905	-0.16648	4.46004	0.299931	0.608444	1.01471	0.425577
0.922383	-0.16308	4.47333	0.302196	0.608206	1.01709	0.427067
0.925717	-0.15992	4.48686	0.304401	0.607908	1.01936	0.428557
0.92905	-0.157	4.50063	0.306606	0.60755	1.02138	0.430048
0.932383	-0.15426	4.51452	0.308752	0.607252	1.02323	0.431538
0.935717	-0.15181	4.52864	0.310957	0.607014	1.0249	0.43273
0.93905	-0.14955	4.54289	0.313163	0.606894	1.02633	0.433624
0.942383	-0.14752	4.55731	0.315368	0.606894	1.02758	0.43422
0.945717	-0.14561	4.57191	0.317574	0.607014	1.0286	0.43422
0.94905	-0.14395	4.58664	0.319839	0.607312	1.02943	0.433624
0.952383	-0.14246	4.60142	0.322104	0.607729	1.02997	0.43273
0.955717	-0.14108	4.61626	0.324368	0.608385	1.03027	0.43124
0.95905	-0.13995	4.63116	0.326574	0.6091	1.03027	0.429153
0.962383	-0.139	4.64606	0.32872	0.609934	1.02997	0.427067
0.965717	-0.13834	4.6609	0.330746	0.610828	1.02943	0.424981
0.96905	-0.13787	4.67569	0.332773	0.611842	1.02866	0.423193
0.972383	-0.13763	4.69041	0.33474	0.612855	1.02758	0.421405
0.975717	-0.13757	4.70513	0.336587	0.613928	1.02639	0.419915
0.97905	-0.13781	4.71973	0.338376	0.61506	1.02496	0.419021
0.982383	-0.1381	4.73434	0.340104	0.616133	1.02335	0.418425
0.985717	-0.13864	4.74888	0.341773	0.617266	1.02162	0.418127
0.98905	-0.13918	4.76342	0.343382	0.618398	1.01978	0.418127
0.992383	-0.13989	4.77803	0.344932	0.61959	1.01775	0.418425
0.995717	-0.14061	4.79251	0.346541	0.620902	1.01554	0.418723
0.99905	-0.1415	4.80699	0.348091	0.622272	1.01316	0.418723
1.00238	-0.14251	4.82136	0.349641	0.623703	1.01066	0.419021
1.00572	-0.14371	4.83561	0.351131	0.625253	1.00791	0.418723
1.00905	-0.14514	4.84961	0.35274	0.626862	1.00505	0.418425
1.01238	-0.14681	4.8635	0.35429	0.628531	1.00201	0.417531
1.01572	-0.14883	4.87709	0.355899	0.63026	0.998914	0.416934
1.01905	-0.15116	4.8905	0.357509	0.631988	0.995755	0.415742
1.02238	-0.15384	4.90362	0.359058	0.633717	0.992477	0.41455
1.02572	-0.15682	4.91655	0.360608	0.635386	0.989258	0.41306
1.02905	-0.16016	4.9293	0.362098	0.636995	0.98598	0.411272
1.03238	-0.16379	4.94182	0.363469	0.638604	0.982642	0.409484
1.03572	-0.16767	4.95428	0.364721	0.640213	0.979245	0.407696
1.03905	-0.17178	4.96656	0.365853	0.641823	0.975847	0.405908
1.04238	-0.17607	4.97878	0.366807	0.643611	0.97239	0.404119
1.04572	-0.1806	4.99088	0.367641	0.645518	0.968814	0.402331
1.04905	-0.18525	5.00292	0.368357	0.647545	0.965178	0.400841
1.05238	-0.19008	5.01478	0.368953	0.64981	0.961423	0.399053
1.05572	-0.19509	5.02646	0.36943	0.652313	0.957668	0.397563
1.05905	-0.20021	5.03796	0.369847	0.654995	0.953794	0.396371
1.06238	-0.20546	5.04923	0.370145	0.657916	0.9498	0.394881
1.06572	-0.21076	5.06026	0.370383	0.661016	0.945807	0.393391
1.06905	-0.21625	5.07104	0.370622	0.664294	0.941753	0.391603
1.07238	-0.22179	5.08153	0.370741	0.667632	0.937581	0.389516
1.07572	-0.22739	5.09173	0.37086	0.671029	0.933349	0.386834
1.07905	-0.23305	5.10168	0.37092	0.674486	0.929058	0.383854
1.08238	-0.23884	5.1114	0.371039	0.677943	0.924706	0.380278
1.08572	-0.24474	5.12093	0.371099	0.68146	0.920355	0.376105
1.08905	-0.25076	5.13023	0.371218	0.684977	0.915945	0.371933
1.09238	-0.25696	5.13947	0.371337	0.688493	0.911534	0.367761
1.09572	-0.26327	5.14853	0.371516	0.69207	0.907123	0.363886
1.09905	-0.26977	5.15753	0.371754	0.695646	0.902712	0.36031
1.10238	-0.27639	5.16641	0.372052	0.699341	0.898361	0.35733
1.10572	-0.28312	5.17511	0.37241	0.703037	0.89407	0.354648
1.10905	-0.28992	5.18376	0.372767	0.706851	0.889838	0.352859
1.11238	-0.29671	5.19222	0.373125	0.710726	0.885665	0.351369
1.11572	-0.30357	5.20057	0.373363	0.71466	0.881612	0.349879
1.11905	-0.3103	5.20873	0.373602	0.718653	0.877619	0.348687
1.12238	-0.31698	5.21672	0.373721	0.722706	0.873804	0.347197
1.12572	-0.32359	5.22453	0.373721	0.726759	0.870049	0.345111
1.12905	-0.33003	5.23227	0.373602	0.730872	0.866413	0.343025
1.13238	-0.33635	5.23984	0.373363	0.734985	0.862837	0.340343
1.13572	-0.34261	5.2473	0.373065	0.739038	0.85938	0.337362
1.13905	-0.34869	5.25469	0.372648	0.743151	0.855982	0.33468
1.14238	-0.35477	5.26202	0.372171	0.747204	0.852585	0.3317
1.14572	-0.36067	5.26929	0.371635	0.751257	0.849247	0.329018
1.14905	-0.36651	5.27644	0.371039	0.75525	0.845969	0.326335
1.15238	-0.37229	5.28359	0.370443	0.759304	0.84269	0.323653
1.15572	-0.37789	5.29063	0.369847	0.763297	0.839412	0.321269
1.15905	-0.38344	5.29754	0.369191	0.767291	0.836194	0.318587
1.16238	-0.38886	5.3044	0.368536	0.771284	0.833035	0.315905
1.16572	-0.39411	5.31113	0.367939	0.775278	0.829935	0.312924
1.16905	-0.39923	5.31775	0.367343	0.779271	0.826836	0.309944
1.17238	-0.40424	5.3243	0.366747	0.783205	0.823855	0.306964
1.17572	-0.40913	5.33074	0.366211	0.787139	0.820875	0.303686
1.17905	-0.41384	5.33718	0.365734	0.791013	0.817955	0.300407
1.18238	-0.41837	5.34356	0.365257	0.794828	0.815094	0.297129
1.18572	-0.42272	5.34993	0.36484	0.798643	0.812173	0.293851
1.18905	-0.42683	5.35637	0.364363	0.802398	0.809252	0.290573
1.19238	-0.4307	5.36287	0.363827	0.806093	0.806272	0.287592
1.19572	-0.43428	5.36942	0.363231	0.809789	0.803351	0.284314
1.19905	-0.43762	5.37616	0.362575	0.813425	0.800371	0.281334
1.20238	-0.44054	5.38295	0.3618	0.81706	0.797451	0.278354
1.20572	-0.44316	5.38987	0.360906	0.820577	0.79459	0.275075
1.20905	-0.44549	5.39696	0.359952	0.823975	0.791728	0.271499
1.21238	-0.44739	5.40412	0.35888	0.827312	0.788927	0.268221
1.21572	-0.44894	5.41133	0.357807	0.830591	0.786245	0.264347
1.21905	-0.45013	5.41854	0.356674	0.83369	0.783622	0.260174
1.22238	-0.45097	5.42581	0.355542	0.83679	0.781059	0.255704
1.22572	-0.45139	5.43308	0.354528	0.839829	0.778556	0.250936
1.22905	-0.45139	5.44029	0.353515	0.84275	0.776052	0.245571
1.23238	-0.45097	5.44751	0.352681	0.845611	0.773668	0.240207
1.23572	-0.45007	5.4546	0.351965	0.848472	0.771284	0.234842
1.23905	-0.44876	5.46169	0.351369	0.851214	0.76896	0.229478
1.24238	-0.44703	5.46879	0.350952	0.853896	0.766754	0.224113
1.24572	-0.44495	5.47588	0.350535	0.856459	0.764549	0.219047
1.24905	-0.4425	5.48309	0.350177	0.858843	0.762343	0.213981
1.25238	-0.43982	5.4903	0.34976	0.861049	0.760257	0.20951
1.25572	-0.43696	5.49758	0.349402	0.863016	0.758171	0.205338
1.25905	-0.43392	5.50491	0.348926	0.864744	0.756085	0.201464
1.26238	-0.43088	5.5123	0.348449	0.866234	0.754058	0.197589
1.26572	-0.42784	5.51969	0.347853	0.867486	0.752032	0.193715
1.26905	-0.42486	5.52714	0.347137	0.86844	0.750005	0.189841
1.27238	-0.42194	5.53459	0.346363	0.869215	0.747979	0.185668
1.27572	-0.41908	5.54198	0.345588	0.869751	0.745952	0.1809
1.27905	-0.41634	5.54931	0.344753	0.870109	0.743985	0.175834
1.28238	-0.4136	5.55652	0.343859	0.870228	0.741959	0.170171
1.28572	-0.41091	5.56368	0.343025	0.870228	0.739932	0.163913
1.28905	-0.40823	5.57077	0.342131	0.870049	0.737906	0.157058
1.29238	-0.40549	5.5778	0.341356	0.869691	0.735819	0.149608
1.29572	-0.40275	5.58484	0.340581	0.869274	0.733674	0.141263
1.29905	-0.39989	5.59181	0.339925	0.868678	0.731349	0.13262
1.30238	-0.39697	5.59872	0.339389	0.868022	0.729024	0.12368
1.30572	-0.39399	5.60564	0.338972	0.867248	0.726581	0.114143
1.30905	-0.39101	5.61261	0.338674	0.866354	0.724077	0.104308
1.31238	-0.38791	5.61959	0.338554	0.865281	0.721574	0.0941753
1.31572	-0.38487	5.62656	0.338674	0.864148	0.71919	0.0840425
1.31905	-0.38177	5.63365	0.338852	0.862837	0.716865	0.0739098
1.32238	-0.37873	5.64074	0.33927	0.861466	0.71466	0.064075
1.32572	-0.37569	5.6479	0.339806	0.859916	0.712693	0.0545383
1.32905	-0.37271	5.65511	0.340521	0.858307	0.710964	0.0455976
1.33238	-0.36967	5.66238	0.341415	0.856698	0.709474	0.0375509
1.33572	-0.36669	5.66977	0.342429	0.855088	0.708282	0.0298023
1.33905	-0.36359	5.67716	0.343621	0.853419	0.707209	0.0229478
1.34238	-0.36043	5.68455	0.344992	0.85181	0.706375	0.0163913
1.34572	-0.35703	5.69195	0.346482	0.85026	0.7056	0.0104308
1.34905	-0.35352	5.69934	0.34821	0.848711	0.704944	0.00476837
1.35238	-0.34976	5.70667	0.349998	0.847161	0.704348	-0.0008941
1.35572	-0.34577	5.71388	0.351965	0.845551	0.703752	-0.0062585
1.35905	-0.34153	5.72097	0.353992	0.843883	0.703216	-0.0116229
1.36238	-0.33718	5.72783	0.356019	0.842154	0.702739	-0.0166893
1.36572	-0.33271	5.7345	0.358105	0.840306	0.702262	-0.0217557
1.36905	-0.32824	5.74088	0.360131	0.838339	0.701785	-0.0265241
1.37238	-0.32383	5.74702	0.362098	0.836253	0.701368	-0.0306964
1.37572	-0.31948	5.75292	0.363946	0.834048	0.70101	-0.0345707
1.37905	-0.31531	5.75852	0.365734	0.831664	0.700653	-0.0378489
1.38238	-0.31126	5.76395	0.367403	0.829101	0.700355	-0.0408292
1.38572	-0.30738	5.76913	0.368893	0.826359	0.699997	-0.0429153
1.38905	-0.30363	5.7742	0.370324	0.823319	0.69958	-0.0450015
1.39238	-0.29993	5.77903	0.371635	0.820041	0.699162	-0.0461936
1.39572	-0.29635	5.78374	0.372767	0.816524	0.698686	-0.0470877
1.39905	-0.29284	5.78821	0.37384	0.81265	0.698149	-0.0476837
1.40238	-0.28932	5.79256	0.374794	0.808477	0.697494	-0.0476837
1.40572	-0.28586	5.79661	0.375688	0.804067	0.696838	-0.0473857
1.40905	-0.28235	5.80037	0.376463	0.799358	0.696063	-0.0464916
1.41238	-0.27889	5.80382	0.377178	0.794411	0.695229	-0.0452995
1.41572	-0.27543	5.80692	0.377834	0.789344	0.694335	-0.0441074
1.41905	-0.27204	5.80961	0.37843	0.784039	0.693381	-0.0426173
1.42238	-0.26876	5.81193	0.378966	0.778615	0.692308	-0.0408292
1.42572	-0.26554	5.81384	0.379503	0.773013	0.691175	-0.0393391
1.42905	-0.26244	5.81533	0.380039	0.767291	0.689924	-0.038445
1.43238	-0.25952	5.81652	0.380516	0.761449	0.688672	-0.0375509
1.43572	-0.2569	5.81735	0.381052	0.755429	0.687361	-0.0369549
1.43905	-0.25451	5.81789	0.381649	0.74929	0.686049	-0.0369549
1.44238	-0.25254	5.81825	0.382304	0.743091	0.684798	-0.0372529
1.44572	-0.25105	5.81837	0.383019	0.736713	0.683486	-0.0378489
1.44905	-0.25004	5.81831	0.383854	0.730276	0.682175	-0.038743
1.45238	-0.24962	5.81813	0.384748	0.723779	0.680923	-0.0396371
1.45572	-0.24986	5.81783	0.385761	0.717223	0.679731	-0.0405312
1.45905	-0.25076	5.81747	0.386775	0.710607	0.67848	-0.0414252
1.46238	-0.25237	5.81706	0.387788	0.70411	0.677228	-0.0420213
1.46572	-0.25475	5.81646	0.388801	0.697553	0.675976	-0.0420213
1.46905	-0.25791	5.81586	0.389755	0.691056	0.674725	-0.0420213
1.47238	-0.26184	5.81509	0.390589	0.684559	0.673473	-0.0417233
1.47572	-0.26661	5.81425	0.391424	0.678003	0.672281	-0.0411272
1.47905	-0.27215	5.8133	0.392139	0.671446	0.671148	-0.0402331
1.48238	-0.27847	5.81229	0.392795	0.664771	0.670075	-0.0393391
1.48572	-0.28563	5.81121	0.39345	0.657976	0.669062	-0.038743
1.48905	-0.29355	5.81014	0.394046	0.651062	0.668168	-0.038147
1.49238	-0.30214	5.80907	0.394642	0.644028	0.667334	-0.0375509
1.49572	-0.31143	5.808	0.395179	0.636935	0.666499	-0.0372529
1.49905	-0.32127	5.80692	0.395775	0.629723	0.665784	-0.0366569
1.50238	-0.33164	5.80591	0.396371	0.622511	0.665069	-0.0363588
1.50572	-0.34237	5.80484	0.396967	0.615358	0.664353	-0.0360608
1.50905	-0.3534	5.80388	0.397503	0.608206	0.663698	-0.0354648
1.51238	-0.3646	5.80287	0.398099	0.601172	0.662982	-0.0345707
1.51572	-0.37587	5.80192	0.398636	0.594258	0.662267	-0.0333786
1.51905	-0.38707	5.80096	0.399113	0.587463	0.661552	-0.0318885
1.52238	-0.39828	5.80007	0.399411	0.580668	0.660777	-0.0303984
1.52572	-0.40931	5.79917	0.39959	0.573993	0.660002	-0.0289083
1.52905	-0.42027	5.79834	0.39947	0.567257	0.659227	-0.0271201
1.53238	-0.43112	5.79763	0.398993	0.560462	0.658512	-0.02563
1.53572	-0.44197	5.79703	0.39798	0.553668	0.657737	-0.0238419
1.53905	-0.45276	5.79655	0.39643	0.546694	0.657082	-0.0220537
1.54238	-0.46366	5.79631	0.394166	0.539541	0.656426	-0.0202656
1.54572	-0.47469	5.79637	0.390947	0.532091	0.65589	-0.0184774
1.54905	-0.48584	5.79673	0.386715	0.524282	0.655353	-0.0163913
1.55238	-0.4971	5.79763	0.381231	0.515938	0.654817	-0.0140071
1.55572	-0.50849	5.79899	0.374377	0.506878	0.654221	-0.0113249
1.55905	-0.51999	5.80108	0.365853	0.496924	0.653386	-0.0083447
1.56238	-0.53149	5.80388	0.355661	0.485778	0.652254	-0.0050664
1.56572	-0.54312	5.80758	0.343502	0.47332	0.650644	-0.0011921
1.56905	-0.55468	5.81223	0.329375	0.459135	0.648439	0.00298023
1.57238	-0.5663	5.81783	0.313163	0.443101	0.645399	0.00745058
1.57572	-0.57787	5.82445	0.294983	0.424922	0.641525	0.012517
1.57905	-0.58949	5.83214	0.274897	0.404358	0.636578	0.0193715
1.58238	-0.60111	5.84078	0.253081	0.38141	0.630558	0.0298023
1.58572	-0.61268	5.85049	0.229776	0.355959	0.623465	0.0488758
1.58905	-0.62418	5.8611	0.205338	0.328124	0.615418	0.0882149
1.59238	-0.63562	5.87249	0.180542	0.298023	0.606716	0.171959
1.59572	-0.64683	5.88459	0.156581	0.266254	0.598133	0.347197
1.59905	-0.65768	5.89722	0.136197	0.233829	0.591159	0.698864
1.60238	-0.66811	5.9104	0.124693	0.202835	0.589132	1.36942
1.60572	-0.67782	5.92417	0.13268	0.177324	0.598609	2.58178
1.60905	-0.68671	5.93913	0.178933	0.164807	0.631988	4.66734
1.61238	-0.69445	5.95677	0.294983	0.178516	0.710845	8.09282
1.61572	-0.70083	5.98025	0.530362	0.240147	0.870705	13.4844
1.61905	-0.7056	6.01578	0.957847	0.383317	1.16581	21.6463
1.62238	-0.70846	6.07359	1.67888	0.657022	1.67465	33.5744
1.62572	-0.70918	6.17003	2.82794	1.12885	2.50459	50.4547
1.62905	-0.70751	6.32924	4.57531	1.88756	3.79544	73.6585
1.63238	-0.70322	6.58447	7.12776	3.04455	5.72157	104.724
1.63572	-0.69618	6.97935	10.7266	4.7341	8.49175	145.333
1.63905	-0.68623	7.56836	15.6428	7.11221	12.3471	197.281
1.64238	-0.67341	8.41629	22.1695	10.3548	17.5567	262.453
1.64572	-0.65762	9.59712	30.6132	14.6549	24.4127	342.796
1.64905	-0.63902	11.1923	41.284	20.2202	33.2238	440.291
1.65238	-0.61768	13.2886	54.486	27.2715	44.311	556.928
1.65572	-0.59378	15.9758	70.509	36.0425	58.0033	694.673
1.65905	-0.56756	19.345	89.6226	46.7816	74.6365	855.425
1.66238	-0.53936	23.4878	112.072	59.7551	94.5528	1040.96
1.66572	-0.50938	28.4958	138.075	75.2511	118.102	1252.85
1.66905	-0.47809	34.4608	167.826	93.5841	145.641	1492.41
1.67238	-0.44578	41.4764	201.495	115.097	177.536	1760.58
1.67572	-0.41276	49.6379	239.231	140.162	214.16	2057.86
1.67905	-0.37938	59.0432	281.165	169.177	255.888	2384.19
1.68238	-0.34589	69.7923	327.414	202.557	303.089	2738.92
1.68572	-0.31245	81.985	378.073	240.724	356.114	3120.8
1.68905	-0.27931	95.718	433.218	284.086	415.279	3527.9
1.69238	-0.24658	111.08	492.895	333.021	480.848	3957.72
1.69572	-0.21434	128.144	557.108	387.851	553.011	4407.23
1.69905	-0.18263	146.965	625.811	448.82	631.866	4873
1.70238	-0.15169	167.568	698.893	516.07	717.401	5351.26
1.70572	-0.12177	189.945	776.167	589.623	809.476	5838.09
1.70905	-0.09346	214.05	857.357	669.359	907.82	6329.48
1.71238	-0.06765	239.797	942.097	755.014	1012.01	6821.48
1.71572	-0.04584	267.055	1029.92	846.169	1121.51	7310.29
1.71905	-0.03022	295.652	1120.28	942.259	1235.6	7792.29
1.72238	-0.0239	325.375	1212.53	1042.58	1353.48	8264.15
1.72572	-0.03123	355.981	1305.98	1146.32	1474.21	8722.85
1.72905	-0.05776	387.199	1399.86	1252.54	1596.79	9165.69
1.73238	-0.11057	418.739	1493.39	1360.27	1720.11	9590.32
1.73572	-0.19819	450.303	1585.78	1468.45	1843.04	9994.76
1.73905	-0.33081	481.59	1676.24	1576.05	1964.43	10377.4
1.74238	-0.51987	512.312	1764.03	1682.03	2083.13	10737.1
1.74572	-0.77814	542.191	1848.42	1785.39	2198.03	11073
1.74905	-1.11902	570.98	1928.78	1885.2	2308.07	11384.9
1.75238	-1.55616	598.457	2004.53	1980.6	2412.3	11672.6
1.75572	-2.10273	624.442	2075.2	2070.85	2509.91	11936.7
1.75905	-2.77054	648.796	2140.42	2155.31	2600.2	12178.1
1.76238	-3.56865	671.432	2199.94	2233.5	2682.67	12397.9
1.76572	-4.50265	692.318	2253.69	2305.07	2757.02	12597.6
1.76905	-5.57315	711.486	2301.71	2369.85	2823.15	12778.9
1.77238	-6.77526	729.027	2344.23	2427.84	2881.17	12943.9
1.77572	-8.09824	745.098	2381.66	2479.2	2931.37	13094.6
1.77905	-9.5256	759.908	2414.54	2524.23	2974.23	13233.1
1.78238	-11.0365	773.713	2443.55	2563.38	3010.37	13361.6
1.78572	-12.6074	786.793	2469.44	2597.15	3040.48	13482
1.78905	-14.2146	799.431	2493.01	2626.09	3065.28	13596.3
1.79238	-15.8365	811.887	2515.01	2650.74	3085.49	13705.9
1.79572	-17.4555	824.364	2536.1	2671.56	3101.71	13812
1.79905	-19.0592	836.986	2556.8	2688.87	3114.41	13915.6
1.80238	-20.6397	849.773	2577.38	2702.85	3123.91	14017
1.80572	-22.1905	862.624	2597.88	2713.49	3130.3	14116.4
1.80905	-23.7035	875.316	2618.07	2720.58	3133.47	14213.6
1.81238	-25.1623	887.508	2637.44	2723.77	3133.12	14307.9
1.81572	-26.5376	898.762	2655.25	2722.52	3128.76	14398.8
1.81905	-27.7817	908.569	2670.53	2716.2	3119.79	14485.3
1.82238	-28.8264	916.389	2682.2	2704.14	3105.47	14566.7
1.82572	-29.5828	921.694	2689.08	2685.65	3085.05	14642.2
1.82905	-29.9459	924.008	2689.99	2660.09	3057.74	14711.1
1.83238	-29.8014	922.952	2683.81	2626.92	3022.84	14773.1
1.83572	-29.0362	918.274	2669.59	2585.75	2979.74	14827.7
1.83905	-27.5494	909.873	2646.54	2536.38	2927.99	14874.8
1.84238	-25.2639	897.806	2614.14	2478.81	2867.36	14914.4
1.84572	-22.1352	882.286	2572.11	2413.25	2797.83	14946.5
1.84905	-18.1577	863.668	2520.49	2340.14	2719.64	14971.1
1.85238	-13.3659	842.414	2459.58	2260.13	2633.29	14988.1
1.85572	-7.83193	819.069	2389.97	2174.07	2539.53	14997.2
1.85905	-1.65904	794.213	2312.48	2082.96	2439.36	14997.9
1.86238	5.02837	768.428	2228.12	1987.91	2333.93	14988.9
1.86572	12.0947	742.267	2138.09	1890.11	2224.53	14968.5
1.86905	19.4045	716.221	2043.67	1790.79	2112.52	14933.9
1.87238	26.8305	690.714	1946.19	1691.18	1999.28	14881.1
1.87572	34.2618	666.086	1847	1592.43	1886.14	14805
1.87905	41.607	642.604	1747.43	1495.65	1774.37	14699.3
1.88238	48.797	620.47	1648.73	1401.82	1665.11	14556.7
1.88572	55.7847	599.832	1552.05	1311.83	1559.36	14369.5
1.88905	62.5446	580.802	1458.43	1226.44	1458.01	14130.3
1.89238	69.0706	563.47	1368.76	1146.28	1361.78	13832.5
1.89572	75.3755	547.91	1283.8	1071.83	1271.28	13471.2
1.89905	81.4894	534.191	1204.16	1003.45	1186.98	13044.2
1.90238	87.4592	522.37	1130.28	941.383	1109.22	12552.3
1.90572	93.3477	512.49	1062.45	885.708	1038.21	11999.6
1.90905	99.2313	504.572	1000.82	836.391	974.053	11393.5
1.91238	105.197	498.601	945.371	793.269	916.709	10744.2
1.91572	111.338	494.524	895.967	756.064	866.024	10064.2
1.91905	117.743	492.235	852.346	724.392	821.723	9366.71
1.92238	124.491	491.58	814.136	697.782	783.42	8665.36
1.92572	131.635	492.351	780.882	675.692	750.636	7972.86
1.92905	139.192	494.293	752.065	657.533	722.811	7300.41
1.93238	147.134	497.118	727.121	642.688	699.332	6657.13
1.93572	155.376	500.506	705.468	630.534	679.552	6049.85
1.93905	163.774	504.127	686.52	620.461	662.817	5483.06
1.94238	172.127	507.649	669.705	611.891	648.483	4959.18
1.94572	180.182	510.747	654.48	604.282	635.938	4478.85
1.94905	187.647	513.115	640.332	597.142	624.611	4041.4
1.95238	194.213	514.467	626.79	590.029	613.983	3645.18
1.95572	199.574	514.544	613.418	582.551	603.586	3287.93
1.95905	203.45	513.108	599.818	574.359	593.005	2967.01
1.96238	205.607	509.946	585.627	565.143	581.871	2679.6
1.96572	205.88	504.864	570.518	554.629	569.859	2422.84
1.96905	204.179	497.688	554.2	542.568	556.681	2193.91
1.97238	200.5	488.261	536.421	528.743	542.08	1990.08
1.97572	194.92	476.451	516.974	512.963	525.833	1808.77
1.97905	187.59	462.152	495.706	495.073	507.752	1647.57
1.98238	178.726	445.297	472.523	474.964	487.687	1504.25
1.98572	168.589	425.862	447.397	452.578	465.535	1376.76
1.98905	157.47	403.884	420.372	427.922	441.251	1263.27
1.99238	145.671	379.462	391.561	401.075	414.854	1162.12
1.99572	133.491	352.767	361.148	372.194	386.441	1071.82
1.99905	121.212	324.043	329.379	341.514	356.183	991.056
2.00238	109.089	293.602	296.552	309.343	324.331	918.668
2.00572	97.3424	261.815	263.005	276.048	291.206	853.626
2.00905	86.1539	229.101	229.102	242.045	257.19	795.025
2.01238	75.6634	195.904	195.218	207.773	222.707	742.074
2.01572	65.97	162.675	161.721	173.673	188.199	694.083
2.01905	57.1336	129.849	128.963	140.17	154.109	650.454
2.02238	49.1791	97.8286	97.2606	107.65	120.852	610.679
2.02572	42.1001	66.9642	66.8895	76.4455	88.8003	574.322
2.02905	35.8644	37.5431	38.0732	46.8209	58.2612	541.021
2.03238	30.4186	9.78237	10.9794	18.9703	29.4718	510.474
2.03572	25.6931	-16.1728	-14.2832	-6.98578	2.59155	482.434
2.03905	21.605	-40.2459	-37.6623	-30.9954	-22.2954	456.697
2.04238	18.0616	-62.4216	-59.1575	-53.067	-45.1736	433.091
2.04572	14.9611	-82.7355	-78.8124	-73.2579	-66.0852	411.467
2.04905	12.1926	-101.261	-96.7045	-91.6612	-85.1161	391.686
2.05238	9.63575	-118.099	-112.934	-108.393	-102.382	373.61
2.05572	7.16013	-133.36	-127.612	-123.582	-118.014	357.095
2.05905	4.62455	-147.161	-140.855	-137.354	-132.146	341.986
2.06238	1.87904	-159.613	-152.769	-149.83	-144.909	328.119
2.06572	-1.23268	-170.818	-163.455	-161.119	-156.419	315.32
2.06905	-4.86732	-180.866	-172.999	-171.312	-166.778	303.412
2.07238	-9.1747	-189.834	-181.474	-180.487	-176.071	292.22
2.07572	-14.2885	-197.788	-188.946	-188.708	-184.371	281.582
2.07905	-20.3155	-204.789	-195.474	-196.027	-191.737	271.35
2.08238	-27.326	-210.892	-201.117	-202.491	-198.22	261.403
2.08572	-35.3443	-216.15	-205.934	-208.143	-203.87	251.643
2.08905	-44.3429	-220.621	-209.99	-213.028	-208.732	241.998
2.09238	-54.24	-224.364	-213.354	-217.191	-212.856	232.419
2.09572	-64.901	-227.444	-216.104	-220.682	-216.293	222.88
2.09905	-76.145	-229.928	-218.319	-223.556	-219.098	213.368
2.10238	-87.7547	-231.89	-220.08	-225.873	-221.333	203.882
2.10572	-99.4893	-233.399	-221.47	-227.692	-223.057	194.433
2.10905	-111.1	-234.526	-222.564	-229.079	-224.335	185.037
2.11238	-122.343	-235.34	-223.434	-230.096	-225.23	175.718
2.11572	-132.997	-235.903	-224.14	-230.805	-225.803	166.507
2.11905	-142.872	-236.269	-224.735	-231.261	-226.111	157.447
2.12238	-151.819	-236.487	-225.257	-231.518	-226.208	148.589
2.12572	-159.733	-236.596	-225.737	-231.62	-226.141	139.993
2.12905	-166.556	-236.628	-226.194	-231.606	-225.95	131.726
2.13238	-172.271	-236.606	-226.639	-231.509	-225.669	123.857
2.13572	-176.901	-236.548	-227.074	-231.351	-225.325	116.455
2.13905	-180.496	-236.463	-227.497	-231.151	-224.938	109.577
2.14238	-183.132	-236.356	-227.903	-230.922	-224.522	103.268
2.14572	-184.899	-236.23	-228.281	-230.669	-224.086	97.554
2.14905	-185.892	-236.082	-228.624	-230.398	-223.634	92.4399
2.15238	-186.209	-235.91	-228.919	-230.106	-223.166	87.9115
2.15572	-185.946	-235.707	-229.159	-229.792	-222.681	83.9373
2.15905	-185.19	-235.469	-229.334	-229.451	-222.174	80.4725
2.16238	-184.02	-235.19	-229.439	-229.078	-221.639	77.4637
2.16572	-182.506	-234.864	-229.466	-228.669	-221.071	74.8536
2.16905	-180.708	-234.487	-229.413	-228.216	-220.465	72.5871
2.17238	-178.677	-234.054	-229.276	-227.717	-219.814	70.6121
2.17572	-176.454	-233.561	-229.054	-227.165	-219.114	68.8845
2.17905	-174.076	-233.007	-228.747	-226.558	-218.361	67.3667
2.18238	-171.569	-232.389	-228.355	-225.893	-217.552	66.0294
2.18572	-168.958	-231.707	-227.878	-225.169	-216.685	64.8484
2.18905	-166.259	-230.96	-227.32	-224.383	-215.76	63.805
2.19238	-163.488	-230.148	-226.682	-223.536	-214.776	62.8841
2.19572	-160.656	-229.273	-225.967	-222.628	-213.732	62.0738
2.19905	-157.773	-228.337	-225.178	-221.661	-212.632	61.3633
2.20238	-154.845	-227.342	-224.32	-220.635	-211.474	60.7434
2.20572	-151.88	-226.29	-223.394	-219.554	-210.263	60.2055
2.20905	-148.882	-225.183	-222.406	-218.419	-208.999	59.7408
2.21238	-145.856	-224.025	-221.359	-217.234	-207.686	59.3403
2.21572	-142.807	-222.818	-220.256	-216.001	-206.326	58.9949
2.21905	-139.737	-221.565	-219.101	-214.723	-204.922	58.6942
2.22238	-136.652	-220.268	-217.897	-213.404	-203.477	58.4272
2.22572	-133.554	-218.93	-216.647	-212.047	-201.993	58.1822
2.22905	-130.445	-217.552	-215.354	-210.653	-200.473	57.9467
2.23238	-127.328	-216.136	-214.021	-209.225	-198.92	57.7083
2.23572	-124.205	-214.685	-212.649	-207.765	-197.336	57.4538
2.23905	-121.077	-213.2	-211.241	-206.275	-195.722	57.171
2.24238	-117.943	-211.682	-209.8	-204.755	-194.081	56.8482
2.24572	-114.805	-210.134	-208.326	-203.208	-192.412	56.476
2.24905	-111.66	-208.555	-206.822	-201.633	-190.717	56.0459
2.25238	-108.509	-206.949	-205.289	-200.032	-188.997	55.5524
2.25572	-105.351	-205.316	-203.73	-198.405	-187.251	54.9921
2.25905	-102.184	-203.657	-202.144	-196.753	-185.48	54.3651
2.26238	-99.0075	-201.973	-200.534	-195.076	-183.684	53.6728
2.26572	-95.8207	-200.266	-198.899	-193.376	-181.863	52.9203
2.26905	-92.6231	-198.536	-197.241	-191.652	-180.017	52.1144
2.27238	-89.4144	-196.782	-195.559	-189.906	-178.148	51.2639
2.27572	-86.1946	-195.006	-193.853	-188.138	-176.255	50.3784
2.27905	-82.9638	-193.206	-192.123	-186.347	-174.34	49.468
2.28238	-79.7217	-191.383	-190.368	-184.534	-172.404	48.5438
2.28572	-76.4683	-189.535	-188.588	-182.699	-170.446	47.6161
2.28905	-73.2028	-187.662	-186.782	-180.84	-168.467	46.6943
2.29238	-69.9242	-185.763	-184.949	-178.958	-166.467	45.788
2.29572	-66.6305	-183.838	-183.088	-177.05	-164.447	44.9046
2.29905	-63.3189	-181.885	-181.199	-175.117	-162.406	44.0517
2.30238	-59.9856	-179.904	-179.282	-173.155	-160.342	43.2342
2.30572	-56.6253	-177.893	-177.335	-171.165	-158.254	42.4573
2.30905	-53.2311	-175.852	-175.357	-169.144	-156.14	41.725
2.31238	-49.7941	-173.777	-173.346	-167.09	-153.997	41.0405
2.31572	-46.3029	-171.666	-171.3	-165	-151.823	40.4069
2.31905	-42.7436	-169.515	-169.214	-162.872	-149.613	39.8263
2.32238	-39.0987	-167.32	-167.084	-160.7	-147.363	39.3015
2.32572	-35.347	-165.073	-164.903	-158.48	-145.066	38.8345
2.32905	-31.463	-162.766	-162.664	-156.205	-142.715	38.428
[truncated: 10,461 more rows]

## Sheet: GPC1
Time (min)	A214
[truncated: 5,350 more rows]
